# Supplementary material for: Metabolic versatility of Caldarchaeales from geothermal features of Hawai’i and Chile as revealed by five metagenome-assembled genomes
Source: Front Microbiol. 2023 Sep 20;14:1216591. doi: 10.3389/fmicb.2023.1216591 (PMC10547907; doi:10.3389/fmicb.2023.1216591)
Supplement: Supplementary file 1 [file Table_1.XLSX]

## Sheet: Sheet1
			Number of Hits
SRA Accession	Environment	Size (Total # of Sequences)	1054_113_bin.10	146_bin.21	146_bin.25	Relative Abundance (%)	Latitude	Longitude
DRR002074	hydrothermal field	9832	0	6	0	0.000610252	23.87777 S	69.59679 E
DRR046873	sediment	156919	0	79	0	0.000503444	30.78077 N	130.27946 E
DRR046874	sediment	179807	0	15	0	0.000131267	30.78077 N	130.27946 E
ERR2119505	soil	48735	0	0	15	0.000307787	33.08333 N	102.58333 E
ERR583405	hot springs	386252	10	0	0	2.58898e-05	3.99663 N	101.3931 E
SRR1286266	sediment	17380	3	0	0	0.000172612	37.9 N	95.4 E
SRR1286267	sediment	10192	21	0	0	0.00206044	37.9 N	95.4 E
SRR1286268	sediment	26128	23	0	0	0.000880282	37.9 N	95.4 E
SRR1286273	sediment	24214	17	0	0	0.000702073	37.9 N	95.4 E
SRR1286274	sediment	27454	15	0	0	0.000546368	37.9 N	95.4 E
SRR1286275	sediment	31448	5	0	0	0.000158993	37.9 N	95.4 E
SRR1303712	soil	33791	1	0	0	2.95937e-05	36.5 N	99.1 E
SRR1303713	soil	23978	1	0	0	4.17049e-05	36.6 N	100.6 E
SRR1303747	freshwater	125472	7	0	0	5.57893e-05	30.5 N	112.8 E
SRR1303749	freshwater	19428	15	0	0	0.000772082	30.5 N	112.8 E
SRR1303752	freshwater	26817	1	0	0	3.72898e-05	30.5 N	112.8 E
SRR1303764	freshwater	28642	3	0	0	0.000104741	30.4 N	112.7 E
SRR1303766	freshwater	31259	5	0	0	0.000159954	30.4 N	112.7 E
SRR1303771	freshwater	65520	1	0	0	1.52625e-05	37.4 N	94.2 E
SRR1460512	hot springs	298572	0	0	4	1.33971e-05	47.33 N	22.05 E
SRR2043654	sediment	102206	0	0	1	9.78416e-06	46.36 N	25.05 E
SRR2059435	hot springs	34477	201	0	0	0.00582997	40.39763 N	119.22018 W
SRR2059437	hot springs	40240	2088	0	90	0.0541252	40.40447 N	119.21857 W
SRR2059438	hot springs	31040	9	0	0	0.000289948	40.40454 N	119.21851 W
SRR2059439	hot springs	37878	1	0	0	2.64005e-05	40.40466 N	119.21836 W
SRR2059440	hot springs	23037	0	716	4707	0.235404	40.40489 N	119.21809 W
SRR2059441	hot springs	24661	76	0	730	0.0326832	40.40524 N	119.21784 W
SRR2059442	hot springs	36218	547	0	85	0.0174499	40.51556 N	119.19917 W
SRR2059443	hot springs	17571	1	943	124	0.060782	40.51555 N	119.19914 W
SRR2059445	hot springs	32750	1044	0	3719	0.145435	41.03053 N	119.0159 W
SRR2059446	hot springs	34728	1004	0	5	0.0290544	41.03039 N	119.0162 W
SRR2059447	hot springs	38341	1	0	0	2.60817e-05	40.39685 N	119.21975 W
SRR2059448	hot springs	46647	1065	0	1	0.0228525	41.03555 N	119.01666 W
SRR2059449	hot springs	30018	13	0	0	0.000433073	41.03114 N	119.01753 W
SRR2059604	hot springs	36049	1	0	0	2.774e-05	41.03209 N	119.01843 W
SRR2059606	hot springs	24550	1	0	3	0.000162933	40.58425 N	119.00498 W
SRR2059607	hot springs	25980	233	0	9	0.00931486	41.12626 N	120.03402 W
SRR2059609	hot springs	20024	215	0	0	0.0107371	41.31294 N	120.04251 W
SRR2059610	hot springs	31852	1	0	0	3.13952e-05	41.31294 N	120.04251 W
SRR2059611	hot springs	21708	40	0	13	0.0024415	41.31294 N	120.04251 W
SRR2059612	hot springs	20410	371	380	3224	0.194757	40.39682 N	119.21976 W
SRR2059613	hot springs	33051	140	0	8	0.00447793	41.31732 N	120.04256 W
SRR2059614	hot springs	14291	1270	0	121	0.097334	41.31592 N	120.04143 W
SRR2059615	hot springs	37803	1	0	1	5.29059e-05	41.32086 N	120.04385 W
SRR2059616	hot springs	16931	503	0	2760	0.192723	41.32079 N	120.04385 W
SRR2059617	hot springs	21283	1104	0	3443	0.213645	41.32068 N	120.0433 W
SRR2059619	hot springs	42977	1871	0	173	0.0475603	41.32078 N	120.04369 W
SRR2059620	hot springs	31185	168	0	0	0.0053872	41.32052 N	120.04386 W
SRR2059621	hot springs	36431	0	0	3	8.23475e-05	41.32096 N	120.04372 W
SRR2059622	hot springs	38321	2	0	10872	0.283761	35.87587 N	116.23715 W
SRR2059623	hot springs	18730	0	1234	0	0.0658836	40.39684 N	119.21973 W
SRR2059624	hot springs	29396	1	0	1	6.80365e-05	35.87588 N	116.23715 W
SRR2059625	hot springs	24652	38	0	1	0.00158202	35.87588 N	116.23715 W
SRR2059626	hot springs	32952	1	0	1	6.06943e-05	35.87588 N	116.23715 W
SRR2059628	hot springs	35865	2	0	1	8.3647e-05	36.97533 N	116.72283 W
SRR2059632	hot springs	27369	0	0	1	3.65377e-05	36.97533 N	116.72283 W
SRR2059634	hot springs	32736	818	238	3435	0.137188	40.39182 N	119.22499 W
SRR2059639	hot springs	44452	0	0	1	2.24962e-05	35.87588 N	116.23715 W
SRR2059642	hot springs	33044	0	0	1	3.02627e-05	36.97533 N	116.72283 W
SRR2059645	hot springs	21526	0	0	8379	0.38925	40.39176 N	119.22489 W
SRR2059648	hot springs	39874	1	0	2	7.5237e-05	36.01014 N	115.09129 W
SRR2059649	hot springs	36066	2339	0	87	0.0672656	40.3968 N	119.21975 W
SRR2059650	hot springs	30512	1787	35	1804	0.118838	40.39686 N	119.21981 W
SRR2059652	hot springs	31844	1	6571	139	0.210746	37.68993 N	118.81746 W
SRR2059653	hot springs	30506	21	136	0	0.00514653	37.68993 N	118.81746 W
SRR2059654	hot springs	45915	4	237	23	0.00574975	37.68993 N	118.81746 W
SRR2059655	hot springs	39039	0	451	1	0.0115782	37.68993 N	118.81746 W
SRR2059656	hot springs	30618	1331	120	1513	0.0968058	40.39167 N	119.22474 W
SRR2059657	hot springs	37657	1072	57	594	0.0457551	40.66245 N	119.36793 W
SRR2059658	hot springs	34654	0	0	2	5.77134e-05	40.66245 N	119.36793 W
SRR2059659	hot springs	33098	0	0	1	3.02133e-05	40.66245 N	119.36793 W
SRR2059661	hot springs	32770	746	8	419	0.0357949	40.66245 N	119.36793 W
SRR2059663	hot springs	32024	561	21	132	0.0222958	40.66245 N	119.36793 W
SRR2059664	hot springs	37397	1613	0	1	0.0431585	40.66245 N	119.36793 W
SRR2059666	hot springs	28629	0	1694	77	0.0618604	40.66245 N	119.36793 W
SRR2059668	hot springs	36646	59	0	1	0.00163729	40.39158 N	119.22468 W
SRR2059669	hot springs	27458	0	0	13315	0.484922	40.66245 N	119.36793 W
SRR2059670	hot springs	32639	1518	0	535	0.0629002	40.65303 N	119.37493 W
SRR2059671	hot springs	35497	335	2242	1533	0.115784	40.65303 N	119.37493 W
SRR2059672	hot springs	40655	497	0	6	0.0123724	40.65303 N	119.37493 W
SRR2059673	hot springs	43926	4	0	0	9.10622e-05	40.65303 N	119.37493 W
SRR2059675	hot springs	54260	26	17	581	0.0115002	41.53284 N	120.08041 W
SRR2059676	hot springs	38764	1	0	0	2.57971e-05	41.53284 N	120.08041 W
SRR2059677	hot springs	17769	945	0	164	0.0624121	41.53284 N	120.08041 W
SRR2059680	hot springs	38354	2050	0	6535	0.223836	41.53284 N	120.08041 W
SRR2059681	hot springs	31132	303	0	7705	0.257227	41.53284 N	120.08041 W
SRR2059682	hot springs	19412	0	0	25	0.00128786	39.21848 N	121.05752 W
SRR2076728	hot springs	35423	0	0	1	2.82302e-05	24.95102 N	98.43613 E
SRR3176349	hot springs	3249645	0	0	33885	0.0104273	44.68705 N	110.72842 W
SRR3181942	hot springs	197899	0	0	6880	0.0347652	44.43 N	110.42 W
SRR3234039	aquatic	307795	0	6	0	1.94935e-05	44.3508 N	103.7658 W
SRR3238098	hot springs	30516	0	0	2	6.55394e-05	44.68705 N	110.72842 W
SRR3238099	hot springs	56732	0	0	48	0.000846083	44.73188 N	110.71108 W
SRR3238100	hot springs	114473	0	0	15	0.000131035	44.73188 N	110.71108 W
SRR3238102	hot springs	94502	0	0	34	0.000359781	44.6875 N	110.72755 W
SRR3238103	hot springs	136720	0	0	20	0.000146284	44.61004 N	110.43943 W
SRR3238104	hot springs	91909	0	0	8	8.70426e-05	44.61004 N	110.43943 W
SRR3238105	hot springs	75256	0	0	6	7.97279e-05	44.72762 N	110.71559 W
SRR3238106	hot springs	101696	0	0	76	0.000747325	44.72762 N	110.71559 W
SRR3238114	hot springs	37006	0	0	3	8.10679e-05	44.56963 N	110.86518 W
SRR3238115	hot springs	142384	0	0	15	0.000105349	44.61002 N	110.43883 W
SRR3238116	hot springs	94311	0	0	10	0.000106032	44.61002 N	110.43883 W
SRR3238117	hot springs	97994	0	0	300	0.00306141	44.72657 N	110.70914 W
SRR3238118	hot springs	113441	0	0	32322	0.284923	44.72657 N	110.70914 W
SRR3238119	hot springs	211422	0	0	11	5.20286e-05	44.69944 N	110.76715 W
SRR3238120	hot springs	89214	0	0	22	0.000246598	44.69944 N	110.76715 W
SRR3238122	hot springs	100153	0	0	9	8.98625e-05	44.56667 N	110.8632 W
SRR3238124	hot springs	85439	0	0	9	0.000105338	44.69893 N	110.76859 W
SRR3238126	hot springs	50063	0	0	2	3.99497e-05	44.69046 N	110.72955 W
SRR3238127	hot springs	65949	0	0	4	6.06529e-05	44.69046 N	110.72955 W
SRR3238128	hot springs	99256	0	0	4	4.02998e-05	44.71248 N	110.46926 W
SRR3238130	hot springs	60434	0	0	8	0.000132376	44.73244 N	110.7098 W
SRR3598005	freshwater	95838	0	0	1	1.04343e-05	33.9297 N	83.3432 W
SRR5002588	soil	29158	1	0	0	3.42959e-05	29.61 N	85.75 E
SRR5313248	aquatic	102059	9	0	0	8.81843e-05	36.56 N	100.53 E
SRR5313264	aquatic	37720	0	0	3	7.95334e-05	36.56 N	100.53 E
SRR5313307	aquatic	99514	4	0	0	4.01953e-05	36.56 N	100.72 E
SRR5313310	aquatic	126756	2	0	0	1.57783e-05	36.56 N	100.72 E
SRR6161084	plant	385418	0	0	1	2.59459e-06	35.84 N	83.96 W
SRR6161085	plant	243682	0	0	1	4.10371e-06	35.84 N	83.96 W
SRR6161089	plant	301017	1	0	1	6.64414e-06	35.84 N	83.96 W
SRR6161161	plant	131073	0	0	1	7.62934e-06	35.84 N	83.96 W
SRR6161163	plant	311715	0	0	1	3.20806e-06	35.84 N	83.96 W
SRR6161165	plant	430178	17	0	8	5.81155e-05	35.84 N	83.96 W
SRR6161166	plant	386433	31	0	25	0.000144915	35.84 N	83.96 W
SRR6161178	plant	182747	0	0	2	1.09441e-05	35.84 N	83.96 W
SRR6161226	plant	229753	0	0	4	1.741e-05	35.84 N	83.96 W
SRR6161232	plant	356810	0	0	21	5.88549e-05	35.84 N	83.96 W
SRR6161235	plant	487006	0	0	22	4.5174e-05	35.84 N	83.96 W
SRR6161236	plant	516144	3	0	19	4.26238e-05	35.84 N	83.96 W
SRR6161241	plant	505349	20	0	40	0.00011873	35.84 N	83.96 W
SRR6161263	plant	85280	0	0	1	1.17261e-05	35.84 N	83.96 W
SRR6161274	plant	401344	3	0	23	6.47823e-05	35.84 N	83.96 W
SRR6161293	plant	176167	0	0	14	7.947e-05	35.84 N	83.96 W
SRR6161316	plant	61306	2	0	0	3.26232e-05	35.84 N	83.96 W
SRR6161322	plant	231426	4	0	2	2.59262e-05	35.84 N	83.96 W
SRR6161340	plant	215140	0	0	1	4.64814e-06	35.84 N	83.96 W
SRR6364433	microbial mat	270968	4	0	2	2.21428e-05	36.23 N	137.44 E
SRR6364434	microbial mat	276101	84	0	13	0.000351321	36.23 N	137.44 E
SRR6364436	microbial mat	200093	1	0	0	4.99768e-06	36.23 N	137.44 E
SRR6364438	microbial mat	277382	4	0	0	1.44205e-05	36.23 N	137.44 E
SRR6364440	microbial mat	275403	2	0	0	7.26209e-06	36.23 N	137.44 E
SRR6364442	microbial mat	309582	0	0	1	3.23016e-06	36.23 N	137.44 E
SRR6364445	microbial mat	208740	8	0	0	3.83252e-05	36.23 N	137.44 E
SRR6438418	soil	32473	1	0	0	3.07948e-05	40.5 N	115.83 E
SRR6664284	hot springs	207085	0	4	0	1.93157e-05	38.47333 S	176.14711 E
SRR6664285	hot springs	229193	0	3	0	1.30894e-05	38.47333 S	176.14711 E
SRR6664286	hot springs	282671	0	4	0	1.41507e-05	38.47333 S	176.14711 E
SRR6829045	aquatic	32724	1	0	0	3.05586e-05	30.52 N	113.01 E
SRR6829059	aquatic	49578	1	0	0	2.01702e-05	30.36 N	113.35 E
SRR6829061	aquatic	53069	6	0	0	0.00011306	30.39 N	113.27 E
SRR7015435	freshwater	93090	40	0	0	0.000429692	35.1364 N	106.35924 W
SRR7015436	freshwater	2670	1	0	0	0.000374532	35.1364 N	106.35924 W
SRR7519516	sediment	1992124	0	0	83	4.16641e-05	36.27 N	7.16 E
SRR7536669	plant	135028	2	0	0	1.48117e-05	36.22 N	85.91 W
SRR7624323	hot springs	464474	0	524	0	0.00112816	44.41933 N	110.95419 W
SRR8285214	hot springs	94306	14	0	0	0.000148453	42.33471 N	7.86456 W
SRR8285217	hot springs	92473	14	0	0	0.000151396	41.73831 N	7.47307 W
