# Supplementary material for: Metabolic versatility of Caldarchaeales from geothermal features of Hawai’i and Chile as revealed by five metagenome-assembled genomes
Source: Front Microbiol. 2023 Sep 20;14:1216591. doi: 10.3389/fmicb.2023.1216591 (PMC10547907; doi:10.3389/fmicb.2023.1216591)
Supplement: Supplementary file 2 [file Table_2.xlsx]

## Sheet: Sheet1
Category	Pathway	146_bin21	146_bin25	1054_113_bin.2	1054_108_bin.3	1054_113_bin.10
Central carbohydrate metabolism	Glycolysis (Embden-Meyerhof pathway)	Present	Present	Present	Present	Absent
Central carbohydrate metabolism	Branched Entner-Doudoroff pathway	Present	Absent	Present	Present	Absent
Central carbohydrate metabolism	Pentose phosphate pathway, oxidative phase	Present	Present	Present	Absent	Absent
Central carbohydrate metabolism	Citrate cycle (TCA cycle, Krebs cycle)	Present	Present	Present	Present	Present
Carbon fixation	3-hydroxypropionate/4-hydroxybutyrate (3HP/4HB)	Present	Present	Absent	Absent	Absent
Carbon fixation	Reversed oxidative TCA pathway	Present	Present	Present	Present	Present
Oxygen metabolism	Oxidative phosphorylation Complex IV	Present	Present	Present	Present	Present
Sulfur cycling	Tetrathionate reduction	Absent	Absent	Absent	Absent	Present
Sulfur cycling	Sulfide oxidation	Absent	Absent	Present	Present	Absent
Nitrogen cycling	Nitrification-oxidation of nitrite to nitrate	Present	Absent	Absent	Absent	Absent
Nitrogen cycling	Dissimilatory denitrification (reduction of nitrate to nitrite)	Present	Absent	Absent	Absent	Absent
Nitrogen cycling	Dissimilatory denitrification (reduction of nitrite to nitric oxide)	Present	Present	Present	Present	Absent
Nitrogen cycling	Dissimilatory denitrification (reduction of nitrous oxide to nitrogen)	Present	Present	Absent	Absent	Absent
C1 metabolism	Aerobic CO oxidation	Present	Present	Present	Present	Present
Fermentation	Acetogenesis	Absent	Present	Absent	Present	Absent
