# Supplementary material for: Metabolic versatility of Caldarchaeales from geothermal features of Hawai’i and Chile as revealed by five metagenome-assembled genomes
Source: Front Microbiol. 2023 Sep 20;14:1216591. doi: 10.3389/fmicb.2023.1216591 (PMC10547907; doi:10.3389/fmicb.2023.1216591)
Supplement: Supplementary file 3 [file Table_3.XLSX]

## Sheet: Sheet1
				146_bin21	146_bin25	1054_113_bin.2	1054_108_bin.3	1054_113_bin.10
Sulfur cycling	Sulfide oxidation (Hydrogen sulfide to Polysulfide)	K17218	sqr; sulfide:quinone oxidoreductase [EC:1.8.5.4]	0	0	2	2	0
Sulfur cycling	Tetrathionate reduction (Tetrathionate to Thiosulfate)	K08357	ttrA; tetrathionate reductase subunit A	5	0	0	0	1
		K08358	ttrB; tetrathionate reductase subunit B	0	0	0	0	1
		K08359	ttrC; tetrathionate reductase subunit C	0	0	0	0	1
Nitrogen cycling	Dissimilatory denitrification-reduction of nitrate to nitrite/Nitrification-oxidation of nitrite to nitrate	K00370	narG, narZ, nxrA; nitrate reductase / nitrite oxidoreductase, alpha subunit [EC:1.7.5.1 1.7.99.-]	1	0	0	0	0
		K00371	narH, narY, nxrB; nitrate reductase / nitrite oxidoreductase, beta subunit [EC:1.7.5.1 1.7.99.-]	2	0	0	0	0
	Dissimilatory denitrification-reduction of nitrate to nitrite	K00374	narI, narV; nitrate reductase gamma subunit [EC:1.7.5.1 1.7.99.-]	1	0	0	0	0
	Dissimilatory denitrification-reduction of nitrite to nitric oxide	K00368	nirK; nitrite reductase (NO-forming) [EC:1.7.2.1]	4	3	1	1	0
	Dissimilatory denitrification-reduction of nitrous oxide to nitrogen	K00376	nosZ; nitrous-oxide reductase [EC:1.7.2.4]	1	1	0	0	0
C1 metabolism	Aerobic CO oxidation (Carbon monoxide to carbon dioxide)	K03518	coxS; aerobic carbon-monoxide dehydrogenase small subunit [EC:1.2.5.3]	5	4	1	3	4
		K03519	coxM, cutM; aerobic carbon-monoxide dehydrogenase medium subunit [EC:1.2.5.3]	4	2	1	1	2
		K03520	coxL, cutL; aerobic carbon-monoxide dehydrogenase large subunit [EC:1.2.5.3]	6	5	2	3	2
Carbon fixation	3HP/4HB	K18603	K18603; acetyl-CoA/propionyl-CoA carboxylase [EC:6.4.1.2 6.4.1.3]	1	0	0	0	0
		K15017	K15017; malonyl-CoA/succinyl-CoA reductase (NADPH) [EC:1.2.1.75 1.2.1.76]	0	0	0	0	0
		K15039	K15039; 3-hydroxypropionate dehydrogenase (NADP+) [EC:1.1.1.298]	0	0	0	0	0
		K15018	K15018; 3-hydroxypropionyl-coenzyme A synthetase [EC:6.2.1.36]	0	0	0	0	0
		K15019	K15019; 3-hydroxypropionyl-coenzyme A dehydratase [EC:4.2.1.116]	0	0	0	0	0
		K15020	K15020; acryloyl-coenzyme A reductase [EC:1.3.1.84]	1	1	0	0	0
		K05606	MCEE, epi; methylmalonyl-CoA/ethylmalonyl-CoA epimerase [EC:5.1.99.1]	2	0	0	0	0
		K01848	E5.4.99.2A, mcmA1; methylmalonyl-CoA mutase, N-terminal domain [EC:5.4.99.2]	3	1	0	0	0
		K01849	E5.4.99.2B, mcmA2; methylmalonyl-CoA mutase, C-terminal domain [EC:5.4.99.2]	2	1	0	0	0
		K15038	K15038; succinyl-CoA reductase [EC:1.2.1.76]	0	0	0	0	0
		K14465	K14465; succinate semialdehyde reductase (NADPH) [EC:1.1.1.-]	0	0	0	0	0
		K14466	K14466; 4-hydroxybutyrate---CoA ligase (AMP-forming) [EC:6.2.1.40]	0	0	0	0	0
		K18861	K18861; 4-hydroxybutyrate---CoA ligase (AMP-forming) [EC:6.2.1.40]	0	0	0	0	0
		K18593	E6.2.1.56; 4-hydroxybutyrate---CoA ligase (ADP-forming) [EC:6.2.1.56]	0	0	0	0	0
		K14534	abfD; 4-hydroxybutyryl-CoA dehydratase / vinylacetyl-CoA-Delta-isomerase [EC:4.2.1.120 5.3.3.3]	1	0	0	0	0
		K15016	K15016; enoyl-CoA hydratase (crotonase) / 3-hydroxyacyl-CoA dehydrogenase (3-hydroxybutyryl-CoA dehydrogenase) [EC:4.2.1.17 1.1.1.35]	1	2	0	1	1
		K00626	ACAT, atoB; acetyl-CoA C-acetyltransferase [EC:2.3.1.9]	9	4	0	5	4
Carbon fixation	Reverse oxidative TCA cycle	K01647	CS, gltA; citrate synthase [EC:2.3.3.1]	1	1	1	1	1
		K00024	mdh; malate dehydrogenase [EC:1.1.1.37]	1	1	1	0	0
		K01679	E4.2.1.2B, fumC, FH; fumarate hydratase, class II [EC:4.2.1.2]	1	1	0	1	1
		K00239	sdhA, frdA; succinate dehydrogenase / fumarate reductase, flavoprotein subunit [EC:1.3.5.1 1.3.5.4]	1	1	1	0	0
		K00240	sdhB, frdB; succinate dehydrogenase / fumarate reductase, iron-sulfur subunit [EC:1.3.5.1 1.3.5.4]	1	1	1	1	0
		K00241	sdhC, frdC; succinate dehydrogenase / fumarate reductase, cytochrome b subunit	1	1	1	1	0
		K01902	sucD; succinyl-CoA synthetase alpha subunit [EC:6.2.1.5]	1	1	1	0	0
		K01903	sucC; succinyl-CoA synthetase beta subunit [EC:6.2.1.5]	1	1	1	0	0
		K00174	korA, oorA, oforA; 2-oxoglutarate/2-oxoacid ferredoxin oxidoreductase subunit alpha [EC:1.2.7.3 1.2.7.11]	1	1	0	0	1
		K00175	korB, oorB, oforB; 2-oxoglutarate/2-oxoacid ferredoxin oxidoreductase subunit beta [EC:1.2.7.3 1.2.7.11]	1	1	0	0	1
		K00030	IDH3; isocitrate dehydrogenase (NAD+) [EC:1.1.1.41]	1	1	1	0	0
		K01681	ACO, acnA; aconitate hydratase [EC:4.2.1.3]	2	1	1	2	0
		K01006	ppdK; pyruvate, orthophosphate dikinase [EC:2.7.9.1]	1	1	0	1	1
		K01958	PC, pyc; pyruvate carboxylase [EC:6.4.1.1]	0	0	0	0	0
		K00169	porA; pyruvate ferredoxin oxidoreductase alpha subunit [EC:1.2.7.1]	1	0	1	0	1
		K00170	porB; pyruvate ferredoxin oxidoreductase beta subunit [EC:1.2.7.1]	0	0	1	1	1
		K00171	porD; pyruvate ferredoxin oxidoreductase delta subunit [EC:1.2.7.1]	1	0	1	0	0
		K00172	porC, porG; pyruvate ferredoxin oxidoreductase gamma subunit [EC:1.2.7.1]	1	0	1	0	1
		K01595	ppc; phosphoenolpyruvate carboxylase [EC:4.1.1.31]	0	1	0	0	1
		K01007	pps, ppsA; pyruvate, water dikinase [EC:2.7.9.2]	0	0	0	0	0
Hydrogenase	NiFe-Group 3a	K00441	frhB; coenzyme F420 hydrogenase subunit beta [EC:1.12.98.1]	0	0	0	1	1
	Hydrogenase maturation factor	K04655	hypE; hydrogenase expression/formation protein HypE	1	0	0	1	1
Fatty acid beta-oxidation		K00249	ACADM, acd; acyl-CoA dehydrogenase [EC:1.3.8.7]	1	1	1	1	1
		K15016	K15016; enoyl-CoA hydratase (crotonase) / 3-hydroxyacyl-CoA dehydrogenase (3-hydroxybutyryl-CoA dehydrogenase) [EC:4.2.1.17 1.1.1.35]	1	1	0	1	1
		K01692	paaF, echA; enoyl-CoA hydratase [EC:4.2.1.17]	0	0	0	0	0
		K01715	crt; enoyl-CoA hydratase [EC:4.2.1.17]	1	1	0	1	1
		K00632	fadA, fadI; acetyl-CoA acyltransferase [EC:2.3.1.16]	0	0	0	0	0
		K00626	ACAT, atoB; acetyl-CoA C-acetyltransferase [EC:2.3.1.9]	1	1	0	1	1
Branched-chain amino acid transporters		K01996	livF; branched-chain amino acid transport system ATP-binding protein	10	5	5	5	3
		K01995	livG; branched-chain amino acid transport system ATP-binding protein	11	5	5	5	3
		K01997	livH; branched-chain amino acid transport system permease protein	9	4	4	6	3
		K01999	livK; branched-chain amino acid transport system substrate-binding protein	10	6	5	7	3
		K01998	livM; branched-chain amino acid transport system permease protein	12	4	5	3	3
Peptide and nickel transporters		K12368	dppA; dipeptide transport system substrate-binding protein	0	0	0	0	1
		K12370	dppC; dipeptide transport system permease protein	0	0	0	0	1
		K02031	ddpD; peptide/nickel transport system ATP-binding protein	3	1	0	2	2
		K02032	ddpF; peptide/nickel transport system ATP-binding protein	3	1	0	1	3
		K15583	oppD; oligopeptide transport system ATP-binding protein	0	0	0	0	1
		K02033	ABC.PE.P; peptide/nickel transport system permease protein	3	2	0	1	3
		K02034	ABC.PE.P1; peptide/nickel transport system permease protein	3	2	0	2	2
		K02035	ABC.PE.S; peptide/nickel transport system substrate-binding protein	4	2	0	0	2
Amino acid utilization		K00823	puuE; 4-aminobutyrate aminotransferase [EC:2.6.1.19]	1	0	0	0	0
		K07250	gabT; 4-aminobutyrate aminotransferase / (S)-3-amino-2-methylpropionate transaminase / 5-aminovalerate transaminase [EC:2.6.1.19 2.6.1.22 2.6.1.48]	2	1	1	1	0
		K00826	E2.6.1.42, ilvE; branched-chain amino acid aminotransferase [EC:2.6.1.42]	1	1	0	0	1
		K05830	lysJ, argD; LysW-gamma-L-lysine/LysW-L-ornithine aminotransferase [EC:2.6.1.118 2.6.1.-]	1	1	0	2	1
		K00812	aspB; aspartate aminotransferase [EC:2.6.1.1]	1	1	0	0	1
		K00817	hisC; histidinol-phosphate aminotransferase [EC:2.6.1.9]	2	1	0	1	1
		K00830	AGXT; alanine-glyoxylate transaminase / serine-glyoxylate transaminase / serine-pyruvate transaminase [EC:2.6.1.44 2.6.1.45 2.6.1.51]	2	1	0	0	1
		K00169	porA; pyruvate ferredoxin oxidoreductase alpha subunit [EC:1.2.7.1]	1	0	1	0	1
		K00170	porB; pyruvate ferredoxin oxidoreductase beta subunit [EC:1.2.7.1]	0	0	1	1	1
		K00171	porD; pyruvate ferredoxin oxidoreductase delta subunit [EC:1.2.7.1]	1	0	1	0	0
		K00172	porC, porG; pyruvate ferredoxin oxidoreductase gamma subunit [EC:1.2.7.1]	1	0	1	0	1
		K00179	iorA; indolepyruvate ferredoxin oxidoreductase, alpha subunit [EC:1.2.7.8]	1	0	0	0	0
		K00180	iorB; indolepyruvate ferredoxin oxidoreductase, beta subunit [EC:1.2.7.8]	0	0	0	0	0
		K00174	korA, oorA, oforA; 2-oxoglutarate/2-oxoacid ferredoxin oxidoreductase subunit alpha [EC:1.2.7.3 1.2.7.11]	1	1	0	0	1
		K00175	korB, oorB, oforB; 2-oxoglutarate/2-oxoacid ferredoxin oxidoreductase subunit beta [EC:1.2.7.3 1.2.7.11]	1	1	0	0	1
		K03738	aor; aldehyde:ferredoxin oxidoreductase [EC:1.2.7.5]	4	0	0	0	1
Central carbohydrate metabolism	Glycolysis (Embden-Meyerhof pathway)	K25026	glk; glucokinase [EC:2.7.1.2]	1	1	1	1	0
		K15916	pgi-pmi; glucose/mannose-6-phosphate isomerase [EC:5.3.1.9 5.3.1.8]	1	1	0	0	1
		K00850	pfkA, PFK; 6-phosphofructokinase 1 [EC:2.7.1.11]	0	0	0	0	0
		K16370	pfkB; 6-phosphofructokinase 2 [EC:2.7.1.11]	0	0	0	0	0
		K21071	pfk, pfp; ATP-dependent phosphofructokinase / diphosphate-dependent phosphofructokinase [EC:2.7.1.11 2.7.1.90]	0	0	0	0	0
		K00918	pfkC; ADP-dependent phosphofructokinase/glucokinase [EC:2.7.1.146 2.7.1.147]	0	0	0	0	0
		K16306	K16306; fructose-bisphosphate aldolase / 2-amino-3,7-dideoxy-D-threo-hept-6-ulosonate synthase [EC:4.1.2.13 2.2.1.10]	1	1	2	2	0
		K01803	TPI, tpiA; triosephosphate isomerase (TIM) [EC:5.3.1.1]	1	1	0	1	1
		K00134	GAPDH, gapA; glyceraldehyde 3-phosphate dehydrogenase (phosphorylating) [EC:1.2.1.12]	1	0	0	0	0
		K00150	gap2; glyceraldehyde-3-phosphate dehydrogenase (NAD(P)) [EC:1.2.1.59]	0	1	0	1	1
		K00927	PGK, pgk; phosphoglycerate kinase [EC:2.7.2.3]	1	1	0	1	1
		K15635	apgM; 2,3-bisphosphoglycerate-independent phosphoglycerate mutase [EC:5.4.2.12]	1	1	0	1	1
		K01689	ENO, eno; enolase [EC:4.2.1.11]	1	1	1	0	0
		K00873	PK, pyk; pyruvate kinase [EC:2.7.1.40]	1	0	1	1	0
		K01006	ppdK; pyruvate, orthophosphate dikinase [EC:2.7.9.1]	1	1	0	1	1
Central carbohydrate metabolism	Branched Entner-Doudoroff pathway	K00034	gdh; glucose 1-dehydrogenase [EC:1.1.1.47]	3	0	0	0	0
		K05308	gnaD; gluconate/galactonate dehydratase [EC:4.2.1.140]	0	0	0	0	0
		K18126	sskdgK; 2-dehydro-3-deoxygluconokinase / 2-dehydro-3-deoxygalactonokinase [EC:2.7.1.178]	2	0	1	1	0
		K11395	kdpgA; 2-dehydro-3-deoxy-phosphogluconate/2-dehydro-3-deoxy-6-phosphogalactonate aldolase [EC:4.1.2.55]	0	0	0	0	0
		K18978	gapN; glyceraldehyde-3-phosphate dehydrogenase [NAD(P)+] [EC:1.2.1.90]	1	1	0	1	1
		K03738	aor; aldehyde:ferredoxin oxidoreductase [EC:1.2.7.5]	4	0	0	0	1
		K11529	gck, gckA, GLYCTK; glycerate 2-kinase [EC:2.7.1.165]	1	0	1	1	0
		K15635	apgM; 2,3-bisphosphoglycerate-independent phosphoglycerate mutase [EC:5.4.2.12]	1	1	0	1	1
		K01689	ENO, eno; enolase [EC:4.2.1.11]	1	1	1	0	0
		K00873	PK, pyk; pyruvate kinase [EC:2.7.1.40]	1	0	1	1	0
Central carbohydrate metabolism	Pentose phosphate pathway, oxidative phase	K00036	G6PD, zwf;glucose-6-phosphate 1-dehydrogenase [EC:1.1.1.49 1.1.1.363]	0	0	0	0	0
		K19243	azf; NAD+ dependent glucose-6-phosphate dehydrogenase [EC:1.1.1.388]	0	0	0	0	0
		K13937	H6PD; hexose-6-phosphate dehydrogenase [EC:1.1.1.47 3.1.1.31]	0	0	0	0	0
		K01057	PGLS, pgl, devB; 6-phosphogluconolactonase [EC:3.1.1.31]	0	0	0	0	0
		K07404	pgl; 6-phosphogluconolactonase [EC:3.1.1.31]	0	0	0	0	0
		K00033	PGD, gnd, gntZ; 6-phosphogluconate dehydrogenase [EC:1.1.1.44 1.1.1.343]	1	1	1	0	0
Central carbohydrate metabolism	Pentose phosphate pathway, non-oxidative phase	K00615	E2.2.1.1, tktA, tktB; transketolase [EC:2.2.1.1]	0	0	0	0	0
		K00616	E2.2.1.2, talA, talB; transaldolase [EC:2.2.1.2]	0	0	0	0	0
		K01783	rpe, RPE; ribulose-phosphate 3-epimerase [EC:5.1.3.1]	0	0	0	0	0
Central carbohydrate metabolism	Ribulose monophosphate pathway	K08093	hxlA; 3-hexulose-6-phosphate synthase [EC:4.1.2.43]	0	0	0	0	0
		K08094	hxlB; 6-phospho-3-hexuloisomerase [EC:5.3.1.27]	0	0	0	0	1
		K13831	hps-phi; 3-hexulose-6-phosphate synthase / 6-phospho-3-hexuloisomerase [EC:4.1.2.43 5.3.1.27]	1	0	0	0	0
		K13812	fae-hps; bifunctional enzyme Fae/Hps [EC:4.2.1.147 4.1.2.43]	0	0	0	0	0
Central carbohydrate metabolism	Gluconeogenesis	K01610	E4.1.1.49, pckA; phosphoenolpyruvate carboxykinase (ATP) [EC:4.1.1.49]	1	0	0	0	0
		K01006	ppdK; pyruvate, orthophosphate dikinase [EC:2.7.9.1]	1	1	0	1	1
		K01689	ENO, eno; enolase [EC:4.2.1.11]	1	1	1	0	0
		K15635	apgM; 2,3-bisphosphoglycerate-independent phosphoglycerate mutase [EC:5.4.2.12]	1	1	0	1	1
		K00927	PGK, pgk; phosphoglycerate kinase [EC:2.7.2.3]	1	1	0	1	1
		K00134	GAPDH, gapA; glyceraldehyde 3-phosphate dehydrogenase (phosphorylating) [EC:1.2.1.12]	1	0	0	0	0
		K00150	gap2; glyceraldehyde-3-phosphate dehydrogenase (NAD(P)) [EC:1.2.1.59]	0	1	0	1	1
		K01803	TPI, tpiA; triosephosphate isomerase (TIM) [EC:5.3.1.1]	1	1	0	1	1
		K01622	K01622; fructose 1,6-bisphosphate aldolase/phosphatase [EC:4.1.2.13 3.1.3.11]	2	1	0	0	1
		K01092	E3.1.3.25, IMPA, suhB; myo-inositol-1(or 4)-monophosphatase [EC:3.1.3.25]	1	1	0	0	0
Fermentation-Pyruvate oxidation (Pyruvate to Acetyl-CoA)		K00169	porA; pyruvate ferredoxin oxidoreductase alpha subunit [EC:1.2.7.1]	1	0	1	0	1
Fermentation-Pyruvate oxidation (Pyruvate to Acetyl-CoA)		K00170	porB; pyruvate ferredoxin oxidoreductase beta subunit [EC:1.2.7.1]	0	0	1	1	1
Fermentation-Pyruvate oxidation (Pyruvate to Acetyl-CoA)		K00172	porC, porG; pyruvate ferredoxin oxidoreductase gamma subunit [EC:1.2.7.1]	1	0	1	0	1
Fermentation-Pyruvate oxidation (Pyruvate to Acetyl-CoA)		K00171	porD; pyruvate ferredoxin oxidoreductase delta subunit [EC:1.2.7.1]	1	0	1	0	0
Fermentation-Acetogenesis (Acetyl-CoA to Acetate)		K24012	acdAB; acetyl-CoA synthetase (ADP-forming) [EC:6.2.1.13]	0	1	0	1	0
Fermentation-Acetogenesis (Acetyl-CoA to Acetate)		K01895	ACSS1_2, acs; acetyl-CoA synthetase [EC:6.2.1.1]
Acetate utilization (Acetate to Acetyl-CoA)		K01895	ACSS1_2, acs; acetyl-CoA synthetase [EC:6.2.1.1]	1	1	0	0	1
Ethanol fermentation (Acetaldehyde to Ethanol)		K00114	exaA; alcohol dehydrogenase (cytochrome c) [EC:1.1.2.8]	0	6	0	0	0
Central carbohydrate metabolism	Citrate cycle (TCA cycle, Krebs cycle)	K01647	CS, gltA; citrate synthase [EC:2.3.3.1]	1	1	1	1	1
		K01681	ACO, acnA; aconitate hydratase [EC:4.2.1.3]	2	1	1	2	0
		K00030	IDH3; isocitrate dehydrogenase (NAD+) [EC:1.1.1.41]	1	1	1	0	0
		K00382	DLD, lpd, pdhD; dihydrolipoamide dehydrogenase [EC:1.8.1.4]	1	1	0	0	1
		K00174	korA, oorA, oforA; 2-oxoglutarate/2-oxoacid ferredoxin oxidoreductase subunit alpha [EC:1.2.7.3 1.2.7.11]	1	1	0	0	1
		K00175	korB, oorB, oforB; 2-oxoglutarate/2-oxoacid ferredoxin oxidoreductase subunit beta [EC:1.2.7.3 1.2.7.11]	1	1	0	0	1
		K01902	sucD; succinyl-CoA synthetase alpha subunit [EC:6.2.1.5]	1	1	1	0	0
		K01903	sucC; succinyl-CoA synthetase beta subunit [EC:6.2.1.5]	1	1	1	0	0
		K00239	sdhA, frdA; succinate dehydrogenase / fumarate reductase, flavoprotein subunit [EC:1.3.5.1 1.3.5.4]	1	1	1	0	0
		K00240	sdhB, frdB; succinate dehydrogenase / fumarate reductase, iron-sulfur subunit [EC:1.3.5.1 1.3.5.4]	1	1	1	1	0
		K00241	sdhC, frdC; succinate dehydrogenase / fumarate reductase, cytochrome b subunit	1	1	1	1	0
		K00242	sdhD, frdD; succinate dehydrogenase / fumarate reductase, membrane anchor subunit	1	1	1	1	0
		K01679	E4.2.1.2B, fumC, FH; fumarate hydratase, class II [EC:4.2.1.2]	1	1	0	1	1
		K00024	mdh; malate dehydrogenase [EC:1.1.1.37]	1	1	1	0	0
Oxygen metabolism	Oxidative phosphorylation Complex IV	K02274	coxA, ctaD; cytochrome c oxidase subunit I [EC:7.1.1.9]	2	1	0	0	1
		K02275	coxB, ctaC; cytochrome c oxidase subunit II [EC:7.1.1.9]	3	2	0	0	1
		K02276	coxC, ctaE; cytochrome c oxidase subunit III [EC:7.1.1.9]	1	0	1	1	0
		K15408	coxAC; cytochrome c oxidase subunit I+III [EC:7.1.1.9]	2	1	0	0	0
		K02277	coxD, ctaF; cytochrome c oxidase subunit IV [EC:7.1.1.9]	0	1	0	0	0
Oxidative phosphorylation	Complex V (ATP synthase: V/A-type H+/Na+-transporting ATPase)	K02117	ATPVA, ntpA, atpA; V/A-type H+/Na+-transporting ATPase subunit A [EC:7.1.2.2 7.2.2.1]	1	1	0	0	1
		K02118	ATPVB, ntpB, atpB; V/A-type H+/Na+-transporting ATPase subunit B	1	1	0	0	1
		K02119	ATPVC, ntpC, atpC; V/A-type H+/Na+-transporting ATPase subunit C	1	1	0	0	1
		K02120	ATPVD, ntpD, atpD; V/A-type H+/Na+-transporting ATPase subunit D	1	1	1	1	0
		K02121	ATPVE, ntpE, atpE; V/A-type H+/Na+-transporting ATPase subunit E	1	1	0	0	1
		K02122	ATPVF, ntpF, atpF; V/A-type H+/Na+-transporting ATPase subunit F	1	1	0	0	1
		K02107	ATPVG, ahaH, atpH; V/A-type H+/Na+-transporting ATPase subunit G/H	1	1	0	0	1
		K02123	ATPVI, ntpI, atpI; V/A-type H+/Na+-transporting ATPase subunit I	1	1	0	1	1
		K02124	ATPVK, ntpK, atpK; V/A-type H+/Na+-transporting ATPase subunit K	1	1	1	0	0
Molybdate/tungstate transporters		K15495	wtpA; molybdate/tungstate transport system substrate-binding protein	1	1	0	0	0
		K15496	wtpB; molybdate/tungstate transport system permease protein	1	1	0	0	0
		K15497	wtpC; molybdate/tungstate transport system ATP-binding protein [EC:7.3.2.5 7.3.2.6]	1	1	0	0	0
Transcription factor		K02019	modE; molybdate transport system regulatory protein	0	1	0	0	0
Tungsten-dependent ferredoxin oxidoreductases		K03738	aor; aldehyde:ferredoxin oxidoreductase [EC:1.2.7.5]	4	0	0	0	1
		K11389	gapor; glyceraldehyde-3-phosphate dehydrogenase (ferredoxin) [EC:1.2.7.6]	0	0	0	0	0
Pentose and glucuronate interconversions		K00854	xylB, XYLB; xylulokinase [EC:2.7.1.17]	0	0	0	1	1
Heat tolerance genes		K03170	topG, rgy; reverse gyrase [EC:5.6.2.2 3.6.4.12]	1	1	1	1	0
		K03799	htpX; heat shock protein HtpX [EC:3.4.24.-]	1	1	1	1	0
		K04043	dnaK, HSPA9; molecular chaperone DnaK	1	1	0	1	1
		K03686	dnaJ; molecular chaperone DnaJ	1	1	0	0	1
		K03687	GRPE; molecular chaperone GrpE	1	1	0	1	1
		K13993	HSP20; HSP20 family protein	2	2	0	0	2
		K22447	cct, ths; archaeal chaperonin	5	2	0	2	2
		K23349	dmsD; putative dimethyl sulfoxide reductase chaperone	1	0	0	0	0
		K19342	nosL; copper chaperone NosL	2	2	0	0	0
Heavy metal stress tolerance		K00537	arsC; arsenate reductase (glutaredoxin) [EC:1.20.4.1]	1	0	0	0	0
		K03741	arsC; arsenate reductase (thioredoxin) [EC:1.20.4.4]	0	0	0	0	0
		K18701	arsC; arsenate-mycothiol transferase [EC:2.8.4.2]	0	0	0	0	0
		K03325	ACR3, arsB; arsenite transporter	0	0	0	0	0
		K03893	arsB; arsenical pump membrane protein	1	1	1	1	0
		K03892	arsR; ArsR family transcriptional regulator, arsenate/arsenite/antimonite-responsive transcriptional repressor	1	1	1	1	1
		K01551	arsA, ASNA1, GET3; arsenite/tail-anchored protein-transporting ATPase [EC:7.3.2.7 7.3.-.-]	1	1	1	1	0
		K03306	TC.PIT; inorganic phosphate transporter, PiT family	1	0	0	0	0
		K00520	merA; mercuric reductase [EC:1.16.1.1]	1	1	0	0	0
		K17686	copA, ctpA, ATP7; P-type Cu+ transporter [EC:7.2.2.8]	2	1	0	2	2
		K03926	cutA; periplasmic divalent cation tolerance protein	1	0	0	1	1
Oxidative stress resistance		K04564	SOD2; superoxide dismutase, Fe-Mn family [EC:1.15.1.1]	2	1	1	1	0
		K03671	trxA; thioredoxin 1	1	1	0	1	1
		K00384	trxB, TRR; thioredoxin reductase (NADPH) [EC:1.8.1.9]	1	1	0	1	1
		K03564	BCP, PRXQ, DOT5; thioredoxin-dependent peroxiredoxin [EC:1.11.1.24]	2	1	1	2	0
Motility/Flagellum		K07330	flaG; archaeal flagellar protein FlaG	1	1	0	0	1
		K07331	flaH; archaeal flagellar protein FlaH	1	1	0	0	1
		K07332	flaI; archaeal flagellar protein FlaI	5	3	0	0	3
		K07333	flaJ; archaeal flagellar protein FlaJ	2	3	0	0	2
		K07325	flaB; archaeal flagellin FlaB	1	1	0	0	1
		K07991	flaK; archaeal preflagellin peptidase FlaK [EC:3.4.23.52]	1	1	0	1	1
		K23255	pilA; archaeal type IV pilus assembly protein PilA	1	1	0	1	1
Chemotaxis		K03406	mcp; methyl-accepting chemotaxis protein	1	0	0	0	0
		K06595	hemAT; heam-based aerotactic trancducer ((GenBank name: transducer protein HemAT)	1	0	0	0	0
