# Supplementary material for: Metabolic versatility of Caldarchaeales from geothermal features of Hawai’i and Chile as revealed by five metagenome-assembled genomes
Source: Front Microbiol. 2023 Sep 20;14:1216591. doi: 10.3389/fmicb.2023.1216591 (PMC10547907; doi:10.3389/fmicb.2023.1216591)
Supplement: Supplementary file 4 [file Table_4.XLSX]

## Sheet: Sheet1
bin	prodigal_id	KO	Definition	Score	Second best hit	Score
146_bin21	NODE_10_length_371327_cov_6.042378_1			15	K06155	2
146_bin21	NODE_10_length_371327_cov_6.042378_2	K04773	sppA; protease IV [EC:3.4.21.-]	170
146_bin21	NODE_10_length_371327_cov_6.042378_3	K01657	trpE; anthranilate synthase component I [EC:4.1.3.27]	158
146_bin21	NODE_10_length_371327_cov_6.042378_4	K03546	sbcC, rad50; DNA repair protein SbcC/Rad50	12
146_bin21	NODE_10_length_371327_cov_6.042378_5	K09002	csm3; CRISPR-associated protein Csm3	111
146_bin21	NODE_10_length_371327_cov_6.042378_6			181
146_bin21	NODE_10_length_371327_cov_6.042378_7			114
146_bin21	NODE_10_length_371327_cov_6.042378_8			219
146_bin21	NODE_10_length_371327_cov_6.042378_9			22	K09002	17
146_bin21	NODE_10_length_371327_cov_6.042378_10			22	K02911	1
146_bin21	NODE_10_length_371327_cov_6.042378_11			18	K00320	5
146_bin21	NODE_10_length_371327_cov_6.042378_12			22	K22402	1
146_bin21	NODE_10_length_371327_cov_6.042378_13	K06001	trpB; tryptophan synthase beta chain [EC:4.2.1.20]	266
146_bin21	NODE_10_length_371327_cov_6.042378_14	K01695	trpA; tryptophan synthase alpha chain [EC:4.2.1.20]	142
146_bin21	NODE_10_length_371327_cov_6.042378_15			10	K02028	3
146_bin21	NODE_10_length_371327_cov_6.042378_16			21	K01000	4
146_bin21	NODE_10_length_371327_cov_6.042378_17			15	K14166	2
146_bin21	NODE_10_length_371327_cov_6.042378_18			42	K03079	3
146_bin21	NODE_10_length_371327_cov_6.042378_19			313
146_bin21	NODE_10_length_371327_cov_6.042378_20			69	K00042	66
146_bin21	NODE_10_length_371327_cov_6.042378_21
146_bin21	NODE_10_length_371327_cov_6.042378_22			30	K13614	2
146_bin21	NODE_10_length_371327_cov_6.042378_23	K01897	ACSL, fadD; long-chain acyl-CoA synthetase [EC:6.2.1.3]	312
146_bin21	NODE_10_length_371327_cov_6.042378_24			15	K25173	3
146_bin21	NODE_10_length_371327_cov_6.042378_25	K01998	livM; branched-chain amino acid transport system permease protein	161
146_bin21	NODE_10_length_371327_cov_6.042378_26			13	K14683	8
146_bin21	NODE_10_length_371327_cov_6.042378_27	K01997	livH; branched-chain amino acid transport system permease protein	210
146_bin21	NODE_10_length_371327_cov_6.042378_28	K01999	livK; branched-chain amino acid transport system substrate-binding protein	231
146_bin21	NODE_10_length_371327_cov_6.042378_29	K01996	livF; branched-chain amino acid transport system ATP-binding protein	290
146_bin21	NODE_10_length_371327_cov_6.042378_30			80
146_bin21	NODE_10_length_371327_cov_6.042378_31
146_bin21	NODE_10_length_371327_cov_6.042378_32	K01995	livG; branched-chain amino acid transport system ATP-binding protein	122
146_bin21	NODE_10_length_371327_cov_6.042378_33	K01995	livG; branched-chain amino acid transport system ATP-binding protein	118
146_bin21	NODE_10_length_371327_cov_6.042378_34	K01897	ACSL, fadD; long-chain acyl-CoA synthetase [EC:6.2.1.3]	36
146_bin21	NODE_10_length_371327_cov_6.042378_35	K01897	ACSL, fadD; long-chain acyl-CoA synthetase [EC:6.2.1.3]	460
146_bin21	NODE_10_length_371327_cov_6.042378_36	K01897	ACSL, fadD; long-chain acyl-CoA synthetase [EC:6.2.1.3]	84
146_bin21	NODE_10_length_371327_cov_6.042378_37	K01848	E5.4.99.2A, mcmA1; methylmalonyl-CoA mutase, N-terminal domain [EC:5.4.99.2]	697
146_bin21	NODE_10_length_371327_cov_6.042378_38			136	K10216	14
146_bin21	NODE_10_length_371327_cov_6.042378_39			42	K03719	20
146_bin21	NODE_10_length_371327_cov_6.042378_40			68
146_bin21	NODE_10_length_371327_cov_6.042378_41			18	K04628	1
146_bin21	NODE_10_length_371327_cov_6.042378_42	K00520	merA; mercuric reductase [EC:1.16.1.1]	354
146_bin21	NODE_10_length_371327_cov_6.042378_43			24	K03546	2
146_bin21	NODE_10_length_371327_cov_6.042378_44			17	K04613	2
146_bin21	NODE_10_length_371327_cov_6.042378_45			10	K01955	6
146_bin21	NODE_10_length_371327_cov_6.042378_46			67
146_bin21	NODE_10_length_371327_cov_6.042378_47			25	K06041	1
146_bin21	NODE_10_length_371327_cov_6.042378_48	K02118	ATPVB, ntpB, atpB; V/A-type H+/Na+-transporting ATPase subunit B	685
146_bin21	NODE_10_length_371327_cov_6.042378_49	K02117	ATPVA, ntpA, atpA; V/A-type H+/Na+-transporting ATPase subunit A [EC:7.1.2.2 7.2.2.1]	833
146_bin21	NODE_10_length_371327_cov_6.042378_50			147	K12960	101
146_bin21	NODE_10_length_371327_cov_6.042378_51	K00320	mer; 5,10-methylenetetrahydromethanopterin reductase [EC:1.5.98.2]	319
146_bin21	NODE_10_length_371327_cov_6.042378_52			14	K00907	2
146_bin21	NODE_10_length_371327_cov_6.042378_53			13	K02864	4
146_bin21	NODE_10_length_371327_cov_6.042378_54			18	K13431	4
146_bin21	NODE_10_length_371327_cov_6.042378_55	K01486	ade; adenine deaminase [EC:3.5.4.2]	406
146_bin21	NODE_10_length_371327_cov_6.042378_56			16	K22803	1
146_bin21	NODE_10_length_371327_cov_6.042378_57			13	K07064	2
146_bin21	NODE_10_length_371327_cov_6.042378_58	K01464	DPYS, dht, hydA; dihydropyrimidinase [EC:3.5.2.2]	371
146_bin21	NODE_10_length_371327_cov_6.042378_59	K07335	bmpA, bmpB, tmpC; basic membrane protein A and related proteins	341
146_bin21	NODE_10_length_371327_cov_6.042378_60	K23537	nupA; general nucleoside transport system ATP-binding protein	460	K23536/K23537	49
146_bin21	NODE_10_length_371327_cov_6.042378_61	K23535	nupB; general nucleoside transport system permease protein	278
146_bin21	NODE_10_length_371327_cov_6.042378_62	K23536	nupC; general nucleoside transport system permease protein	299
146_bin21	NODE_10_length_371327_cov_6.042378_63			175
146_bin21	NODE_10_length_371327_cov_6.042378_64	K22699	thi4; sulfide-dependent adenosine diphosphate thiazole synthase [EC:2.4.2.59]	347
146_bin21	NODE_10_length_371327_cov_6.042378_65	K03520	coxL, cutL; aerobic carbon-monoxide dehydrogenase large subunit [EC:1.2.5.3]	763
146_bin21	NODE_10_length_371327_cov_6.042378_66	K00012	UGDH, ugd; UDPglucose 6-dehydrogenase [EC:1.1.1.22]	131
146_bin21	NODE_10_length_371327_cov_6.042378_67	K02992	RP-S7, MRPS7, rpsG; small subunit ribosomal protein S7	258
146_bin21	NODE_10_length_371327_cov_6.042378_68	K10974	codB; cytosine permease	223
146_bin21	NODE_10_length_371327_cov_6.042378_69			17	K02029	2
146_bin21	NODE_10_length_371327_cov_6.042378_70	K02600	nusA; transcription termination/antitermination protein NusA	131
146_bin21	NODE_10_length_371327_cov_6.042378_71			13	K02908	11
146_bin21	NODE_10_length_371327_cov_6.042378_72			113
146_bin21	NODE_10_length_371327_cov_6.042378_73			114
146_bin21	NODE_10_length_371327_cov_6.042378_74	K03639	moaA, CNX2; GTP 3',8-cyclase [EC:4.1.99.22]	206
146_bin21	NODE_10_length_371327_cov_6.042378_75			25	K07064	4
146_bin21	NODE_10_length_371327_cov_6.042378_76			17	K00281	6
146_bin21	NODE_10_length_371327_cov_6.042378_77	K01610	E4.1.1.49, pckA; phosphoenolpyruvate carboxykinase (ATP) [EC:4.1.1.49]	29
146_bin21	NODE_10_length_371327_cov_6.042378_78			54	K03843	7
146_bin21	NODE_10_length_371327_cov_6.042378_79	K15020	K15020; acryloyl-coenzyme A reductase [EC:1.3.1.84]	277
146_bin21	NODE_10_length_371327_cov_6.042378_80			87	K04767	5
146_bin21	NODE_10_length_371327_cov_6.042378_81			334
146_bin21	NODE_10_length_371327_cov_6.042378_82			18	K01872	2
146_bin21	NODE_10_length_371327_cov_6.042378_83	K19244	ala; alanine dehydrogenase [EC:1.4.1.1]	330
146_bin21	NODE_10_length_371327_cov_6.042378_84	K17929	SNX17; sorting nexin-17	10
146_bin21	NODE_10_length_371327_cov_6.042378_85			8	K00286	2
146_bin21	NODE_10_length_371327_cov_6.042378_86	K01512	acyP; acylphosphatase [EC:3.6.1.7]	53
146_bin21	NODE_10_length_371327_cov_6.042378_87	K04802	PCNA; proliferating cell nuclear antigen	149
146_bin21	NODE_10_length_371327_cov_6.042378_88			23	K04512	2
146_bin21	NODE_10_length_371327_cov_6.042378_89	K01006	ppdK; pyruvate, orthophosphate dikinase [EC:2.7.9.1]	1063
146_bin21	NODE_10_length_371327_cov_6.042378_90	K01895	ACSS1_2, acs; acetyl-CoA synthetase [EC:6.2.1.1]	866
146_bin21	NODE_10_length_371327_cov_6.042378_91	K03520	coxL, cutL; aerobic carbon-monoxide dehydrogenase large subunit [EC:1.2.5.3]	1006
146_bin21	NODE_10_length_371327_cov_6.042378_92	K03518	coxS; aerobic carbon-monoxide dehydrogenase small subunit [EC:1.2.5.3]	244
146_bin21	NODE_10_length_371327_cov_6.042378_93	K03519	coxM, cutM; aerobic carbon-monoxide dehydrogenase medium subunit [EC:1.2.5.3]	285
146_bin21	NODE_10_length_371327_cov_6.042378_94			153	K00320	15
146_bin21	NODE_10_length_371327_cov_6.042378_95			230
146_bin21	NODE_10_length_371327_cov_6.042378_96			8	K02257	7
146_bin21	NODE_10_length_371327_cov_6.042378_97			17	K13947	4
146_bin21	NODE_10_length_371327_cov_6.042378_98	K07098	K07098; uncharacterized protein	87
146_bin21	NODE_10_length_371327_cov_6.042378_99			28	K03844	2
146_bin21	NODE_10_length_371327_cov_6.042378_100			15	K00911	2
146_bin21	NODE_10_length_371327_cov_6.042378_101	K03844	ALG11; alpha-1,2-mannosyltransferase [EC:2.4.1.131]	35
146_bin21	NODE_10_length_371327_cov_6.042378_102	K00963	UGP2, galU, galF; UTP--glucose-1-phosphate uridylyltransferase [EC:2.7.7.9]	146
146_bin21	NODE_10_length_371327_cov_6.042378_103	K00012	UGDH, ugd; UDPglucose 6-dehydrogenase [EC:1.1.1.22]	66	K00066	16
146_bin21	NODE_10_length_371327_cov_6.042378_104	K00012	UGDH, ugd; UDPglucose 6-dehydrogenase [EC:1.1.1.22]	155
146_bin21	NODE_10_length_371327_cov_6.042378_105			22	K14207	1
146_bin21	NODE_10_length_371327_cov_6.042378_106			61	K13668	15
146_bin21	NODE_10_length_371327_cov_6.042378_107			70	K00754	31
146_bin21	NODE_10_length_371327_cov_6.042378_108			81
146_bin21	NODE_10_length_371327_cov_6.042378_109	K07076	K07076; uncharacterized protein	70
146_bin21	NODE_10_length_371327_cov_6.042378_110			13	K02274	5
146_bin21	NODE_10_length_371327_cov_6.042378_111	K08679	GAE, cap1J; UDP-glucuronate 4-epimerase [EC:5.1.3.6]	181	K01784	19
146_bin21	NODE_10_length_371327_cov_6.042378_112			56	K07076	13
146_bin21	NODE_10_length_371327_cov_6.042378_113	K07076	K07076; uncharacterized protein	46
146_bin21	NODE_10_length_371327_cov_6.042378_114			159
146_bin21	NODE_10_length_371327_cov_6.042378_115			59
146_bin21	NODE_10_length_371327_cov_6.042378_116			16	K01191	3
146_bin21	NODE_10_length_371327_cov_6.042378_117	K07133	K07133; uncharacterized protein	173
146_bin21	NODE_10_length_371327_cov_6.042378_118			62	K07397	3
146_bin21	NODE_10_length_371327_cov_6.042378_119	K00059	fabG, OAR1; 3-oxoacyl-[acyl-carrier protein] reductase [EC:1.1.1.100]	206
146_bin21	NODE_10_length_371327_cov_6.042378_120	K03738	aor; aldehyde:ferredoxin oxidoreductase [EC:1.2.7.5]	426
146_bin21	NODE_10_length_371327_cov_6.042378_121			124
146_bin21	NODE_10_length_371327_cov_6.042378_122	K00549	metE; 5-methyltetrahydropteroyltriglutamate--homocysteine methyltransferase [EC:2.1.1.14]	396
146_bin21	NODE_10_length_371327_cov_6.042378_123			131
146_bin21	NODE_10_length_371327_cov_6.042378_124			48	K00598	17
146_bin21	NODE_10_length_371327_cov_6.042378_125			36	K17328	1
146_bin21	NODE_10_length_371327_cov_6.042378_126			107
146_bin21	NODE_10_length_371327_cov_6.042378_127	K06932	tiaS; tRNA(Ile2)-agmatinylcytidine synthase [EC:6.3.4.22]	345
146_bin21	NODE_10_length_371327_cov_6.042378_128	K21147	moeZR, moeBR; sulfur-carrier protein adenylyltransferase/sulfurtransferase [EC:2.7.7.80 2.7.7.- 2.8.1.11 2.8.1.-]	473
146_bin21	NODE_10_length_371327_cov_6.042378_129
146_bin21	NODE_10_length_371327_cov_6.042378_130
146_bin21	NODE_10_length_371327_cov_6.042378_131			13	K05651	3
146_bin21	NODE_10_length_371327_cov_6.042378_132			21	K00982	1
146_bin21	NODE_10_length_371327_cov_6.042378_133	K07073	K07073; uncharacterized protein	175
146_bin21	NODE_10_length_371327_cov_6.042378_134	K06965	PELO, DOM34, pelA; protein pelota	144
146_bin21	NODE_10_length_371327_cov_6.042378_135			11	K07754	3
146_bin21	NODE_10_length_371327_cov_6.042378_136	K02316	dnaG; DNA primase [EC:2.7.7.101]	389
146_bin21	NODE_10_length_371327_cov_6.042378_137			16	K03327	3
146_bin21	NODE_10_length_371327_cov_6.042378_138			73
146_bin21	NODE_10_length_371327_cov_6.042378_139			12	K13111	2
146_bin21	NODE_10_length_371327_cov_6.042378_140			15	K01951	2
146_bin21	NODE_10_length_371327_cov_6.042378_141	K01551	arsA, ASNA1, GET3; arsenite/tail-anchored protein-transporting ATPase [EC:7.3.2.7 7.3.-.-]	242
146_bin21	NODE_10_length_371327_cov_6.042378_142	K01551	arsA, ASNA1, GET3; arsenite/tail-anchored protein-transporting ATPase [EC:7.3.2.7 7.3.-.-]	293
146_bin21	NODE_10_length_371327_cov_6.042378_143			22	K03686	1
146_bin21	NODE_10_length_371327_cov_6.042378_144	K06200	cstA; carbon starvation protein	339
146_bin21	NODE_10_length_371327_cov_6.042378_145			10	K14620	9
146_bin21	NODE_10_length_371327_cov_6.042378_146			14	K08159	3
146_bin21	NODE_10_length_371327_cov_6.042378_147			17	K11719	3
146_bin21	NODE_10_length_371327_cov_6.042378_148			13	K00111	2
146_bin21	NODE_10_length_371327_cov_6.042378_149			233
146_bin21	NODE_10_length_371327_cov_6.042378_150			23	K14393	4
146_bin21	NODE_10_length_371327_cov_6.042378_151			16	K08194	6
146_bin21	NODE_10_length_371327_cov_6.042378_152			69
146_bin21	NODE_10_length_371327_cov_6.042378_153			193
146_bin21	NODE_10_length_371327_cov_6.042378_154			15	K07395	4
146_bin21	NODE_10_length_371327_cov_6.042378_155			19	K01845	2
146_bin21	NODE_10_length_371327_cov_6.042378_156	K03231	EEF1A; elongation factor 1-alpha	513
146_bin21	NODE_10_length_371327_cov_6.042378_157			56	K03718	4
146_bin21	NODE_10_length_371327_cov_6.042378_158			178
146_bin21	NODE_10_length_371327_cov_6.042378_159	K06863	purP; 5-formaminoimidazole-4-carboxamide-1-(beta)-D-ribofuranosyl 5'-monophosphate synthetase [EC:6.3.4.23]	254
146_bin21	NODE_10_length_371327_cov_6.042378_160	K07076	K07076; uncharacterized protein	61
146_bin21	NODE_10_length_371327_cov_6.042378_161	K04751	glnB; nitrogen regulatory protein P-II 1	130
146_bin21	NODE_10_length_371327_cov_6.042378_162	K03320	amt, AMT, MEP; ammonium transporter, Amt family	448
146_bin21	NODE_10_length_371327_cov_6.042378_163	K01915	glnA, GLUL; glutamine synthetase [EC:6.3.1.2]	611
146_bin21	NODE_10_length_371327_cov_6.042378_164			15	K01109	3
146_bin21	NODE_10_length_371327_cov_6.042378_165			36	K08977	11
146_bin21	NODE_10_length_371327_cov_6.042378_166			48
146_bin21	NODE_10_length_371327_cov_6.042378_167			51
146_bin21	NODE_10_length_371327_cov_6.042378_168			85
146_bin21	NODE_10_length_371327_cov_6.042378_169	K01814	hisA; phosphoribosylformimino-5-aminoimidazole carboxamide ribotide isomerase [EC:5.3.1.16]	126	K24017	17
146_bin21	NODE_10_length_371327_cov_6.042378_170			502
146_bin21	NODE_10_length_371327_cov_6.042378_171			167
146_bin21	NODE_10_length_371327_cov_6.042378_172			573
146_bin21	NODE_10_length_371327_cov_6.042378_173	K02500	hisF; imidazole glycerol-phosphate synthase subunit HisF [EC:4.3.2.10]	324
146_bin21	NODE_10_length_371327_cov_6.042378_174			8	K03925	8
146_bin21	NODE_10_length_371327_cov_6.042378_175			19	K06601	2
146_bin21	NODE_10_length_371327_cov_6.042378_176	K01496	hisI; phosphoribosyl-AMP cyclohydrolase [EC:3.5.4.19]	122
146_bin21	NODE_10_length_371327_cov_6.042378_177	K02501	hisH; imidazole glycerol-phosphate synthase subunit HisH [EC:4.3.2.10]	192
146_bin21	NODE_10_length_371327_cov_6.042378_178			174
146_bin21	NODE_10_length_371327_cov_6.042378_179
146_bin21	NODE_10_length_371327_cov_6.042378_180			51	K24853	2
146_bin21	NODE_10_length_371327_cov_6.042378_181	K02323	polB; DNA polymerase II small subunit [EC:2.7.7.7]	310
146_bin21	NODE_10_length_371327_cov_6.042378_182			11	K25272	5
146_bin21	NODE_10_length_371327_cov_6.042378_183	K01754	E4.3.1.19, ilvA, tdcB; threonine dehydratase [EC:4.3.1.19]	274
146_bin21	NODE_10_length_371327_cov_6.042378_184			13	K15987	2
146_bin21	NODE_10_length_371327_cov_6.042378_185			13	K04348	3
146_bin21	NODE_10_length_371327_cov_6.042378_186			85
146_bin21	NODE_10_length_371327_cov_6.042378_187	K00765	hisG; ATP phosphoribosyltransferase [EC:2.4.2.17]	382
146_bin21	NODE_10_length_371327_cov_6.042378_188	K00013	hisD; histidinol dehydrogenase [EC:1.1.1.23]	325
146_bin21	NODE_10_length_371327_cov_6.042378_189	K00817	hisC; histidinol-phosphate aminotransferase [EC:2.6.1.9]	205
146_bin21	NODE_10_length_371327_cov_6.042378_190	K01693	hisB; imidazoleglycerol-phosphate dehydratase [EC:4.2.1.19]	191
146_bin21	NODE_10_length_371327_cov_6.042378_191	K00782	lldG; L-lactate dehydrogenase complex protein LldG	73	K18929	9
146_bin21	NODE_10_length_371327_cov_6.042378_192			338
146_bin21	NODE_10_length_371327_cov_6.042378_193			114
146_bin21	NODE_10_length_371327_cov_6.042378_194			102
146_bin21	NODE_10_length_371327_cov_6.042378_195			167
146_bin21	NODE_10_length_371327_cov_6.042378_196			20	K05732	5
146_bin21	NODE_10_length_371327_cov_6.042378_197	K00852	rbsK, RBKS; ribokinase [EC:2.7.1.15]	257
146_bin21	NODE_10_length_371327_cov_6.042378_198	K00033	PGD, gnd, gntZ; 6-phosphogluconate dehydrogenase [EC:1.1.1.44 1.1.1.343]	469
146_bin21	NODE_10_length_371327_cov_6.042378_199			16	K00023	1
146_bin21	NODE_10_length_371327_cov_6.042378_200			24	K08482	1
146_bin21	NODE_10_length_371327_cov_6.042378_201			34	K04485	3
146_bin21	NODE_10_length_371327_cov_6.042378_202	K02004	ABC.CD.P; putative ABC transport system permease protein	218
146_bin21	NODE_10_length_371327_cov_6.042378_203			65
146_bin21	NODE_10_length_371327_cov_6.042378_204	K02003	ABC.CD.A; putative ABC transport system ATP-binding protein	262
146_bin21	NODE_10_length_371327_cov_6.042378_205			20	K23918	1
146_bin21	NODE_10_length_371327_cov_6.042378_206			21	K06880	1
146_bin21	NODE_10_length_371327_cov_6.042378_207	K03236	EIF1A; translation initiation factor 1A	121
146_bin21	NODE_10_length_371327_cov_6.042378_208	K07178	RIOK1; RIO kinase 1 [EC:2.7.11.1]	199
146_bin21	NODE_10_length_371327_cov_6.042378_209	K06961	KRR1; ribosomal RNA assembly protein	173
146_bin21	NODE_10_length_371327_cov_6.042378_210	K03167	top6B; DNA topoisomerase VI subunit B [EC:5.6.2.2]	475
146_bin21	NODE_10_length_371327_cov_6.042378_211			60	K07155	3
146_bin21	NODE_10_length_371327_cov_6.042378_212	K00034	gdh; glucose 1-dehydrogenase [EC:1.1.1.47]	15
146_bin21	NODE_10_length_371327_cov_6.042378_213	K00034	gdh; glucose 1-dehydrogenase [EC:1.1.1.47]	16	K00065	14
146_bin21	NODE_10_length_371327_cov_6.042378_214	K00034	gdh; glucose 1-dehydrogenase [EC:1.1.1.47]	110
146_bin21	NODE_10_length_371327_cov_6.042378_215			14	K07472	4
146_bin21	NODE_10_length_371327_cov_6.042378_216			15	K13509	2
146_bin21	NODE_10_length_371327_cov_6.042378_217	K15538	MANEA; glycoprotein endo-alpha-1,2-mannosidase [EC:3.2.1.130]	31
146_bin21	NODE_10_length_371327_cov_6.042378_218			29	K15538	18
146_bin21	NODE_10_length_371327_cov_6.042378_219			124	K15878	26
146_bin21	NODE_10_length_371327_cov_6.042378_220			14	K11745	1
146_bin21	NODE_10_length_371327_cov_6.042378_221
146_bin21	NODE_10_length_371327_cov_6.042378_222	K01247	alkA; DNA-3-methyladenine glycosylase II [EC:3.2.2.21]	129
146_bin21	NODE_10_length_371327_cov_6.042378_223	K01755	argH, ASL; argininosuccinate lyase [EC:4.3.2.1]	275
146_bin21	NODE_10_length_371327_cov_6.042378_224	K05831	lysK, argE; [amino group carrier protein]-lysine/ornithine hydrolase [EC:3.5.1.130 3.5.1.132]	234
146_bin21	NODE_10_length_371327_cov_6.042378_225			34
146_bin21	NODE_10_length_371327_cov_6.042378_226			33	K05592	1
146_bin21	NODE_10_length_371327_cov_6.042378_227			33	K01647	4
146_bin21	NODE_10_length_371327_cov_6.042378_228			43	K00368	12
146_bin21	NODE_10_length_371327_cov_6.042378_229	K05830	lysJ, argD; LysW-gamma-L-lysine/LysW-L-ornithine aminotransferase [EC:2.6.1.118 2.6.1.-]	384
146_bin21	NODE_10_length_371327_cov_6.042378_230	K05827	lysX; [lysine-biosynthesis-protein LysW]---L-2-aminoadipate ligase [EC:6.3.2.43]	251
146_bin21	NODE_10_length_371327_cov_6.042378_231	K05826	lysW; alpha-aminoadipate/glutamate carrier protein LysW	54
146_bin21	NODE_10_length_371327_cov_6.042378_232	K05828	lysZ, argB; [amino group carrier protein]-L-2-aminoadipate 6-kinase [EC:2.7.2.17]	256
146_bin21	NODE_10_length_371327_cov_6.042378_233	K01749	hemC, HMBS; hydroxymethylbilane synthase [EC:2.5.1.61]	264
146_bin21	NODE_10_length_371327_cov_6.042378_234	K13542	cobA-hemD; uroporphyrinogen III methyltransferase / synthase [EC:2.1.1.107 4.2.1.75]	156	K01719	18
146_bin21	NODE_10_length_371327_cov_6.042378_235	K01698	hemB, ALAD; porphobilinogen synthase [EC:4.2.1.24]	416
146_bin21	NODE_10_length_371327_cov_6.042378_236	K02492	hemA; glutamyl-tRNA reductase [EC:1.2.1.70]	187
146_bin21	NODE_10_length_371327_cov_6.042378_237			201
146_bin21	NODE_10_length_371327_cov_6.042378_238	K01845	hemL; glutamate-1-semialdehyde 2,1-aminomutase [EC:5.4.3.8]	491
146_bin21	NODE_10_length_371327_cov_6.042378_239	K01599	hemE, UROD; uroporphyrinogen decarboxylase [EC:4.1.1.37]	354
146_bin21	NODE_10_length_371327_cov_6.042378_240	K06921	K06921; uncharacterized protein	217
146_bin21	NODE_10_length_371327_cov_6.042378_241	K05829	lysY, argC; LysW-gamma-L-alpha-aminoadipyl-6-phosphate/LysW-L-glutamyl-5-phosphate reductase [EC:1.2.1.103 1.2.1.106]	452
146_bin21	NODE_10_length_371327_cov_6.042378_242			159
146_bin21	NODE_10_length_371327_cov_6.042378_243	K06875	PDCD5, TFAR19; programmed cell death protein 5	78
146_bin21	NODE_10_length_371327_cov_6.042378_244	K01537	ATP2C; P-type Ca2+ transporter type 2C [EC:7.2.2.10]	733
146_bin21	NODE_10_length_371327_cov_6.042378_245	K07159	K07159; uncharacterized protein	120
146_bin21	NODE_10_length_371327_cov_6.042378_246	K18779	tgtA; 7-cyano-7-deazaguanine tRNA-ribosyltransferase [EC:2.4.2.48]	363
146_bin21	NODE_10_length_371327_cov_6.042378_247	K07577	K07577; putative mRNA 3-end processing factor	384
146_bin21	NODE_10_length_371327_cov_6.042378_248			14	K03703	1
146_bin21	NODE_10_length_371327_cov_6.042378_249			22	K00368	5
146_bin21	NODE_10_length_371327_cov_6.042378_250			19	K04257	1
146_bin21	NODE_10_length_371327_cov_6.042378_251			38	K00368	6
146_bin21	NODE_10_length_371327_cov_6.042378_252			17	K07090	1
146_bin21	NODE_10_length_371327_cov_6.042378_253	K15408	coxAC; cytochrome c oxidase subunit I+III [EC:7.1.1.9]	748
146_bin21	NODE_10_length_371327_cov_6.042378_254	K02275	coxB, ctaC; cytochrome c oxidase subunit II [EC:7.1.1.9]	154
146_bin21	NODE_10_length_371327_cov_6.042378_255	K07152	SCO1; protein SCO1	109
146_bin21	NODE_10_length_371327_cov_6.042378_256			21	K01868	1
146_bin21	NODE_10_length_371327_cov_6.042378_257			41	K23348	7
146_bin21	NODE_10_length_371327_cov_6.042378_258			12	K11757	7
146_bin21	NODE_10_length_371327_cov_6.042378_259	K03750	moeA; molybdopterin molybdotransferase [EC:2.10.1.1]	139	K03750/K07219	34
146_bin21	NODE_10_length_371327_cov_6.042378_260	K03753	mobB; molybdopterin-guanine dinucleotide biosynthesis adapter protein	65	K13818	4
146_bin21	NODE_10_length_371327_cov_6.042378_261
146_bin21	NODE_10_length_371327_cov_6.042378_262			14	K01992	1
146_bin21	NODE_10_length_371327_cov_6.042378_263			17	K03555	1
146_bin21	NODE_10_length_371327_cov_6.042378_264			14	K07333	3
146_bin21	NODE_10_length_371327_cov_6.042378_265			18	K00265	2
146_bin21	NODE_10_length_371327_cov_6.042378_266			14	K13688	2
146_bin21	NODE_10_length_371327_cov_6.042378_267	K07332	flaI; archaeal flagellar protein FlaI	236
146_bin21	NODE_10_length_371327_cov_6.042378_268	K07332	flaI; archaeal flagellar protein FlaI	80
146_bin21	NODE_10_length_371327_cov_6.042378_269	K07332	flaI; archaeal flagellar protein FlaI	155
146_bin21	NODE_10_length_371327_cov_6.042378_270	K07331	flaH; archaeal flagellar protein FlaH	179
146_bin21	NODE_10_length_371327_cov_6.042378_271			12	K03495	5
146_bin21	NODE_10_length_371327_cov_6.042378_272
146_bin21	NODE_10_length_371327_cov_6.042378_273			19	K07013	3
146_bin21	NODE_10_length_371327_cov_6.042378_274			12	K01676	3
146_bin21	NODE_10_length_371327_cov_6.042378_275			16	K07325	5
146_bin21	NODE_10_length_371327_cov_6.042378_276			39	K03442	25
146_bin21	NODE_10_length_371327_cov_6.042378_277	K10716	kch, trkA, mthK, pch; voltage-gated potassium channel	19	K04920	14
146_bin21	NODE_10_length_371327_cov_6.042378_278			11	K10716	4
146_bin21	NODE_10_length_371327_cov_6.042378_279	K00351	nqrF; Na+-transporting NADH:ubiquinone oxidoreductase subunit F [EC:7.2.1.1]	17
146_bin21	NODE_10_length_371327_cov_6.042378_280	K09721	K09721; uncharacterized protein	88
146_bin21	NODE_10_length_371327_cov_6.042378_281	K01687	ilvD; dihydroxy-acid dehydratase [EC:4.2.1.9]	727
146_bin21	NODE_10_length_371327_cov_6.042378_282	K22469	fau-1, aubA; probable ribonuclease FAU-1 [EC:3.1.26.-]	141
146_bin21	NODE_10_length_371327_cov_6.042378_283	K00943	tmk, DTYMK; dTMP kinase [EC:2.7.4.9]	141
146_bin21	NODE_10_length_371327_cov_6.042378_284	K06885	K06885; uncharacterized protein	233
146_bin21	NODE_10_length_371327_cov_6.042378_285	K04488	iscU, nifU; nitrogen fixation protein NifU and related proteins	136
146_bin21	NODE_10_length_371327_cov_6.042378_286	K07096	K07096; uncharacterized protein	132
146_bin21	NODE_10_length_371327_cov_6.042378_287			81	K07182	5
146_bin21	NODE_10_length_371327_cov_6.042378_288			276
146_bin21	NODE_10_length_371327_cov_6.042378_289			26	K23242	1
146_bin21	NODE_10_length_371327_cov_6.042378_290			146
146_bin21	NODE_10_length_371327_cov_6.042378_291			19	K17286	3
146_bin21	NODE_10_length_371327_cov_6.042378_292	K15975	K15975; glyoxalase family protein	218
146_bin21	NODE_10_length_371327_cov_6.042378_293	K00020	HIBADH, mmsB; 3-hydroxyisobutyrate dehydrogenase [EC:1.1.1.31]	125	K00042	106
146_bin21	NODE_10_length_371327_cov_6.042378_294			15	K03457	8
146_bin21	NODE_10_length_371327_cov_6.042378_295	K04518	pheA2; prephenate dehydratase [EC:4.2.1.51]	91	K14170	58
146_bin21	NODE_10_length_371327_cov_6.042378_296			10	K17985	7
146_bin21	NODE_10_length_371327_cov_6.042378_297			315
146_bin21	NODE_10_length_371327_cov_6.042378_298			310
146_bin21	NODE_10_length_371327_cov_6.042378_299	K02123	ATPVI, ntpI, atpI; V/A-type H+/Na+-transporting ATPase subunit I	338
146_bin21	NODE_10_length_371327_cov_6.042378_300			207
146_bin21	NODE_10_length_371327_cov_6.042378_301			110
146_bin21	NODE_10_length_371327_cov_6.042378_302			16	K03529	1
146_bin21	NODE_10_length_371327_cov_6.042378_303			21	K11816	2
146_bin21	NODE_10_length_371327_cov_6.042378_304			233	K07130	51
146_bin21	NODE_10_length_371327_cov_6.042378_305			57
146_bin21	NODE_10_length_371327_cov_6.042378_306			467
146_bin21	NODE_10_length_371327_cov_6.042378_307			14	K03074	2
146_bin21	NODE_10_length_371327_cov_6.042378_308	K02381	fdrA; FdrA protein	325
146_bin21	NODE_10_length_371327_cov_6.042378_309			37	K02381	2
146_bin21	NODE_10_length_371327_cov_6.042378_310	K02433	gatA, QRSL1; aspartyl-tRNA(Asn)/glutamyl-tRNA(Gln) amidotransferase subunit A [EC:6.3.5.6 6.3.5.7]	315
146_bin21	NODE_10_length_371327_cov_6.042378_311			101
146_bin21	NODE_10_length_371327_cov_6.042378_312			28	K08290	6
146_bin21	NODE_10_length_371327_cov_6.042378_313			81	K00974	5
146_bin21	NODE_10_length_371327_cov_6.042378_314	K01262	pepP; Xaa-Pro aminopeptidase [EC:3.4.11.9]	194
146_bin21	NODE_10_length_371327_cov_6.042378_315			15	K02968	1
146_bin21	NODE_10_length_371327_cov_6.042378_316	K07076	K07076; uncharacterized protein	139
146_bin21	NODE_10_length_371327_cov_6.042378_317			12	K17914	6
146_bin21	NODE_10_length_371327_cov_6.042378_318	K01916	nadE; NAD+ synthase [EC:6.3.1.5]	253
146_bin21	NODE_10_length_371327_cov_6.042378_319			13	K07143	11
146_bin21	NODE_10_length_371327_cov_6.042378_320			15	K03890	1
146_bin21	NODE_10_length_371327_cov_6.042378_321	K10725	cdc6A; archaeal cell division control protein 6	366
146_bin21	NODE_10_length_371327_cov_6.042378_322	K05982	E3.1.21.7, nfi; deoxyribonuclease V [EC:3.1.21.7]	120
146_bin21	NODE_10_length_371327_cov_6.042378_323			71	K02169	3
146_bin21	NODE_10_length_371327_cov_6.042378_324	K09147	K09147; uncharacterized protein	103
146_bin21	NODE_10_length_371327_cov_6.042378_325	K01992	ABC-2.P; ABC-2 type transport system permease protein	104
146_bin21	NODE_10_length_371327_cov_6.042378_326			229
146_bin21	NODE_10_length_371327_cov_6.042378_327			162
146_bin21	NODE_10_length_371327_cov_6.042378_328	K03707	tenA; thiaminase (transcriptional activator TenA) [EC:3.5.99.2]	219
146_bin21	NODE_10_length_371327_cov_6.042378_329			19	K19784	1
146_bin21	NODE_10_length_371327_cov_6.042378_330			13	K02469	6
146_bin21	NODE_10_length_371327_cov_6.042378_331			224
146_bin21	NODE_10_length_371327_cov_6.042378_332			149
146_bin21	NODE_10_length_371327_cov_6.042378_333			61
146_bin21	NODE_10_length_371327_cov_6.042378_334			18	K24532	1
146_bin21	NODE_10_length_371327_cov_6.042378_335			72
146_bin21	NODE_10_length_371327_cov_6.042378_336			35
146_bin21	NODE_10_length_371327_cov_6.042378_337			23	K04763	14
146_bin21	NODE_10_length_371327_cov_6.042378_338			13	K02274	2
146_bin21	NODE_10_length_371327_cov_6.042378_339			589
146_bin21	NODE_10_length_371327_cov_6.042378_340	K09703	K09703; uncharacterized protein	442
146_bin21	NODE_10_length_371327_cov_6.042378_341			21	K11069	4
146_bin21	NODE_10_length_371327_cov_6.042378_342	K22447	cct, ths; archaeal chaperonin	186
146_bin21	NODE_10_length_371327_cov_6.042378_343
146_bin21	NODE_10_length_371327_cov_6.042378_344	K02054	ABC.SP.P1; putative spermidine/putrescine transport system permease protein	132	K11071	17
146_bin21	NODE_10_length_371327_cov_6.042378_345	K11072	potA; spermidine/putrescine transport system ATP-binding protein [EC:7.6.2.11]	205	K02052	32
146_bin21	NODE_10_length_371327_cov_6.042378_346	K16841	hpxA; allantoin racemase [EC:5.1.99.3]	140
146_bin21	NODE_10_length_371327_cov_6.042378_347			517
146_bin21	NODE_10_length_371327_cov_6.042378_348	K09703	K09703; uncharacterized protein	424
146_bin21	NODE_10_length_371327_cov_6.042378_349			18	K01883	4
146_bin21	NODE_10_length_371327_cov_6.042378_350			87
146_bin21	NODE_10_length_371327_cov_6.042378_351	K06865	K06865; ATPase	455
146_bin21	NODE_10_length_371327_cov_6.042378_352			19	K10352	12
146_bin21	NODE_10_length_371327_cov_6.042378_353	K00817	hisC; histidinol-phosphate aminotransferase [EC:2.6.1.9]	242
146_bin21	NODE_10_length_371327_cov_6.042378_354			134
146_bin21	NODE_10_length_371327_cov_6.042378_355			20	K03406	3
146_bin21	NODE_10_length_371327_cov_6.042378_356			14	K02519	2
146_bin21	NODE_10_length_371327_cov_6.042378_357			14	K07065	8
146_bin21	NODE_10_length_371327_cov_6.042378_358			16	K07065	7
146_bin21	NODE_10_length_371327_cov_6.042378_359	K17865	croR; 3-hydroxybutyryl-CoA dehydratase [EC:4.2.1.55]	145	K00625	16
146_bin21	NODE_10_length_371327_cov_6.042378_360	K01912	paaK; phenylacetate-CoA ligase [EC:6.2.1.30]	446
146_bin21	NODE_10_length_371327_cov_6.042378_361	K01849	E5.4.99.2B, mcmA2; methylmalonyl-CoA mutase, C-terminal domain [EC:5.4.99.2]	112
146_bin21	NODE_10_length_371327_cov_6.042378_362	K01848	E5.4.99.2A, mcmA1; methylmalonyl-CoA mutase, N-terminal domain [EC:5.4.99.2]	548
146_bin21	NODE_10_length_371327_cov_6.042378_363	K03641	tolB; TolB protein	34
146_bin21	NODE_10_length_371327_cov_6.042378_364			29	K08978	24
146_bin21	NODE_10_length_371327_cov_6.042378_365	K01821	praC, xylH; 4-oxalocrotonate tautomerase [EC:5.3.2.6]	41
146_bin21	NODE_10_length_371327_cov_6.042378_366			105
146_bin21	NODE_10_length_371327_cov_6.042378_367			12	K00641	9
146_bin21	NODE_10_length_371327_cov_6.042378_368			21	K16922	1
146_bin21	NODE_10_length_371327_cov_6.042378_369			16	K08730	4
146_bin21	NODE_10_length_371327_cov_6.042378_370			20	K10415	2
146_bin21	NODE_10_length_371327_cov_6.042378_371			174	K15521	67
146_bin21	NODE_10_length_371327_cov_6.042378_372			19	K01087	3
146_bin21	NODE_10_length_371327_cov_6.042378_373			14	K01087	8
146_bin21	NODE_10_length_371327_cov_6.042378_374			74	K03442	5
146_bin21	NODE_10_length_371327_cov_6.042378_375			30	K08217	1
146_bin21	NODE_10_length_371327_cov_6.042378_376
146_bin21	NODE_10_length_371327_cov_6.042378_377
146_bin21	NODE_10_length_371327_cov_6.042378_378	K02050	ABC.SN.P; NitT/TauT family transport system permease protein	158
146_bin21	NODE_10_length_371327_cov_6.042378_379	K02049	ABC.SN.A; NitT/TauT family transport system ATP-binding protein	131	K15555	50
146_bin21	NODE_10_length_371327_cov_6.042378_380	K01637	E4.1.3.1, aceA; isocitrate lyase [EC:4.1.3.1]	583
146_bin21	NODE_10_length_371327_cov_6.042378_381			24	K11731	2
146_bin21	NODE_10_length_371327_cov_6.042378_382	K01534	zntA; Zn2+/Cd2+-exporting ATPase [EC:7.2.2.12 7.2.2.21]	396
146_bin21	NODE_10_length_371327_cov_6.042378_383			115
146_bin21	NODE_10_length_371327_cov_6.042378_384			21	K02595	2
146_bin21	NODE_10_length_371327_cov_6.042378_385			30	K07794	1
146_bin21	NODE_10_length_371327_cov_6.042378_386			15	K02264	4
146_bin21	NODE_10_length_371327_cov_6.042378_387			12	K05614	2
146_bin21	NODE_10_length_371327_cov_6.042378_388			39	K06153	1
146_bin21	NODE_10_length_371327_cov_6.042378_389			17	K20474	2
146_bin21	NODE_10_length_371327_cov_6.042378_390			15	K02638	12
146_bin21	NODE_10_length_371327_cov_6.042378_391	K07152	SCO1; protein SCO1	123
146_bin21	NODE_10_length_371327_cov_6.042378_392			17	K00826	2
146_bin21	NODE_10_length_371327_cov_6.042378_393	K01714	dapA; 4-hydroxy-tetrahydrodipicolinate synthase [EC:4.3.3.7]	121
146_bin21	NODE_10_length_371327_cov_6.042378_394			18	K06921	9
146_bin21	NODE_10_length_371327_cov_6.042378_395	K01992	ABC-2.P; ABC-2 type transport system permease protein	120
146_bin21	NODE_10_length_371327_cov_6.042378_396	K01990	ABC-2.A; ABC-2 type transport system ATP-binding protein	231
146_bin21	NODE_10_length_371327_cov_6.042378_397			431	K00087	47
146_bin21	NODE_10_length_371327_cov_6.042378_398			42	K04750	1
146_bin21	NODE_10_length_371327_cov_6.042378_399	K00320	mer; 5,10-methylenetetrahydromethanopterin reductase [EC:1.5.98.2]	161
146_bin21	NODE_10_length_371327_cov_6.042378_400			150
146_bin21	NODE_10_length_371327_cov_6.042378_401			15	K05702	8
146_bin21	NODE_10_length_371327_cov_6.042378_402	K07096	K07096; uncharacterized protein	242
146_bin21	NODE_10_length_371327_cov_6.042378_403	K03294	TC.APA; basic amino acid/polyamine antiporter, APA family	44
146_bin21	NODE_10_length_371327_cov_6.042378_404	K00320	mer; 5,10-methylenetetrahydromethanopterin reductase [EC:1.5.98.2]	152
146_bin21	NODE_10_length_371327_cov_6.042378_405			14	K03293	8
146_bin21	NODE_10_length_371327_cov_6.042378_406			11	K07728	7
146_bin21	NODE_10_length_371327_cov_6.042378_407			16	K04187	2
146_bin21	NODE_10_length_371327_cov_6.042378_408	K18126	sskdgK; 2-dehydro-3-deoxygluconokinase / 2-dehydro-3-deoxygalactonokinase [EC:2.7.1.178]	106	K00874	11
146_bin21	NODE_10_length_371327_cov_6.042378_409	K18126	sskdgK; 2-dehydro-3-deoxygluconokinase / 2-dehydro-3-deoxygalactonokinase [EC:2.7.1.178]	131
146_bin21	NODE_10_length_371327_cov_6.042378_410	K01714	dapA; 4-hydroxy-tetrahydrodipicolinate synthase [EC:4.3.3.7]	34	K21062	27
146_bin21	NODE_10_length_371327_cov_6.042378_411			124
146_bin21	NODE_10_length_371327_cov_6.042378_412	K06921	K06921; uncharacterized protein	245
146_bin21	NODE_10_length_371327_cov_6.042378_413	K00052	leuB, IMDH; 3-isopropylmalate dehydrogenase [EC:1.1.1.85]	321
146_bin21	NODE_10_length_371327_cov_6.042378_414	K00872	thrB; homoserine kinase [EC:2.7.1.39]	132
146_bin21	NODE_10_length_371327_cov_6.042378_415			260	K22736	29
146_bin21	NODE_10_length_371327_cov_6.042378_416			128
146_bin21	NODE_10_length_371327_cov_6.042378_417	K16862	PLD6; mitochondrial cardiolipin hydrolase [EC:3.1.4.-]	67
146_bin21	NODE_10_length_371327_cov_6.042378_418	K09763	K09763; uncharacterized protein	23
146_bin21	NODE_10_length_371327_cov_6.042378_419	K03709	troR; DtxR family transcriptional regulator, Mn-dependent transcriptional regulator	55	K11924	9
146_bin21	NODE_10_length_371327_cov_6.042378_420
146_bin21	NODE_10_length_371327_cov_6.042378_421	K00626	ACAT, atoB; acetyl-CoA C-acetyltransferase [EC:2.3.1.9]	343	K00632	39
146_bin21	NODE_10_length_371327_cov_6.042378_422			14	K07068	3
146_bin21	NODE_10_length_371327_cov_6.042378_423	K09013	sufC; Fe-S cluster assembly ATP-binding protein	321
146_bin21	NODE_10_length_371327_cov_6.042378_424			171
146_bin21	NODE_10_length_371327_cov_6.042378_425	K07159	K07159; uncharacterized protein	116
146_bin21	NODE_10_length_371327_cov_6.042378_426	K07022	K07022; uncharacterized protein	175
146_bin21	NODE_10_length_371327_cov_6.042378_427	K23675	fmnP, ribU; riboflavin transporter	53
146_bin21	NODE_10_length_371327_cov_6.042378_428			16	K01411	4
146_bin21	NODE_10_length_371327_cov_6.042378_429			17	K13526	2
146_bin21	NODE_10_length_371327_cov_6.042378_430			77
146_bin21	NODE_10_length_371327_cov_6.042378_431	K12574	rnj; ribonuclease J [EC:3.1.-.-]	263
146_bin21	NODE_10_length_371327_cov_6.042378_432			177	K20447	33
146_bin21	NODE_10_length_371327_cov_6.042378_433			66	K20447	17
146_bin21	NODE_10_length_371327_cov_6.042378_434			156	K20448	19
146_bin21	NODE_10_length_371327_cov_6.042378_435	K03518	coxS; aerobic carbon-monoxide dehydrogenase small subunit [EC:1.2.5.3]	161	K20447	19
146_bin21	NODE_10_length_371327_cov_6.042378_436	K03519	coxM, cutM; aerobic carbon-monoxide dehydrogenase medium subunit [EC:1.2.5.3]	39
146_bin21	NODE_10_length_371327_cov_6.042378_437			41	K07245	5
146_bin21	NODE_10_length_371327_cov_6.042378_438			171	K08223	16
146_bin21	NODE_10_length_371327_cov_6.042378_439	K01887	RARS, argS; arginyl-tRNA synthetase [EC:6.1.1.19]	473
146_bin21	NODE_10_length_371327_cov_6.042378_440			18	K03735	1
146_bin21	NODE_10_length_371327_cov_6.042378_441			16	K01945	3
146_bin21	NODE_10_length_371327_cov_6.042378_442			18	K03497	5
146_bin21	NODE_10_length_371327_cov_6.042378_443			14	K18410	7
146_bin21	NODE_10_length_371327_cov_6.042378_444			14	K14261	5
146_bin21	NODE_28_length_239183_cov_5.498009_1			142
146_bin21	NODE_28_length_239183_cov_5.498009_2			68	K13688	2
146_bin21	NODE_28_length_239183_cov_5.498009_3
146_bin21	NODE_28_length_239183_cov_5.498009_4	K11131	DKC1, NOLA4, CBF5; H/ACA ribonucleoprotein complex subunit 4 [EC:5.4.99.-]	251
146_bin21	NODE_28_length_239183_cov_5.498009_5	K11131	DKC1, NOLA4, CBF5; H/ACA ribonucleoprotein complex subunit 4 [EC:5.4.99.-]	53
146_bin21	NODE_28_length_239183_cov_5.498009_6	K02875	RP-L14e, RPL14; large subunit ribosomal protein L14e	105
146_bin21	NODE_28_length_239183_cov_5.498009_7	K00945	cmk; CMP/dCMP kinase [EC:2.7.4.25]	174
146_bin21	NODE_28_length_239183_cov_5.498009_8	K02915	RP-L34e, RPL34; large subunit ribosomal protein L34e	75
146_bin21	NODE_28_length_239183_cov_5.498009_9			15	K06115	10
146_bin21	NODE_28_length_239183_cov_5.498009_10	K03076	secY; preprotein translocase subunit SecY	336	K10956	81
146_bin21	NODE_28_length_239183_cov_5.498009_11	K02876	RP-L15, MRPL15, rplO; large subunit ribosomal protein L15	114
146_bin21	NODE_28_length_239183_cov_5.498009_12	K02907	RP-L30, MRPL30, rpmD; large subunit ribosomal protein L30	131
146_bin21	NODE_28_length_239183_cov_5.498009_13	K02988	RP-S5, MRPS5, rpsE; small subunit ribosomal protein S5	260
146_bin21	NODE_28_length_239183_cov_5.498009_14	K02881	RP-L18, MRPL18, rplR; large subunit ribosomal protein L18	179
146_bin21	NODE_28_length_239183_cov_5.498009_15	K02885	RP-L19e, RPL19; large subunit ribosomal protein L19e	137
146_bin21	NODE_28_length_239183_cov_5.498009_16	K02912	RP-L32e, RPL32; large subunit ribosomal protein L32e	135
146_bin21	NODE_28_length_239183_cov_5.498009_17	K02933	RP-L6, MRPL6, rplF; large subunit ribosomal protein L6	179
146_bin21	NODE_28_length_239183_cov_5.498009_18	K02994	RP-S8, rpsH; small subunit ribosomal protein S8	153
146_bin21	NODE_28_length_239183_cov_5.498009_19	K02954	RP-S14, MRPS14, rpsN; small subunit ribosomal protein S14	68
146_bin21	NODE_28_length_239183_cov_5.498009_20	K02931	RP-L5, MRPL5, rplE; large subunit ribosomal protein L5	189
146_bin21	NODE_28_length_239183_cov_5.498009_21	K02987	RP-S4e, RPS4; small subunit ribosomal protein S4e	193
146_bin21	NODE_28_length_239183_cov_5.498009_22	K02895	RP-L24, MRPL24, rplX; large subunit ribosomal protein L24	120
146_bin21	NODE_28_length_239183_cov_5.498009_23	K02874	RP-L14, MRPL14, rplN; large subunit ribosomal protein L14	176
146_bin21	NODE_28_length_239183_cov_5.498009_24	K02961	RP-S17, MRPS17, rpsQ; small subunit ribosomal protein S17	138
146_bin21	NODE_28_length_239183_cov_5.498009_25	K03538	POP4, RPP29; ribonuclease P protein subunit POP4 [EC:3.1.26.5]	64
146_bin21	NODE_28_length_239183_cov_5.498009_26	K02904	RP-L29, rpmC; large subunit ribosomal protein L29	48
146_bin21	NODE_28_length_239183_cov_5.498009_27	K02982	RP-S3, rpsC; small subunit ribosomal protein S3	192
146_bin21	NODE_28_length_239183_cov_5.498009_28	K02890	RP-L22, MRPL22, rplV; large subunit ribosomal protein L22	144
146_bin21	NODE_28_length_239183_cov_5.498009_29			173
146_bin21	NODE_28_length_239183_cov_5.498009_30	K21567	fnr; ferredoxin/flavodoxin---NADP+ reductase [EC:1.18.1.2 1.19.1.1]	350
146_bin21	NODE_28_length_239183_cov_5.498009_31	K00549	metE; 5-methyltetrahydropteroyltriglutamate--homocysteine methyltransferase [EC:2.1.1.14]	123
146_bin21	NODE_28_length_239183_cov_5.498009_32	K00549	metE; 5-methyltetrahydropteroyltriglutamate--homocysteine methyltransferase [EC:2.1.1.14]	250
146_bin21	NODE_28_length_239183_cov_5.498009_33	K02952	RP-S13, rpsM; small subunit ribosomal protein S13	176
146_bin21	NODE_28_length_239183_cov_5.498009_34	K02984	RP-S3Ae, RPS3A; small subunit ribosomal protein S3Ae	167
146_bin21	NODE_28_length_239183_cov_5.498009_35			18	K06334	1
146_bin21	NODE_28_length_239183_cov_5.498009_36	K23675	fmnP, ribU; riboflavin transporter	13
146_bin21	NODE_28_length_239183_cov_5.498009_37	K06942	ychF; ribosome-binding ATPase	417
146_bin21	NODE_28_length_239183_cov_5.498009_38	K02877	RP-L15e, RPL15; large subunit ribosomal protein L15e	155
146_bin21	NODE_28_length_239183_cov_5.498009_39	K07581	K07581; RNA-binding protein	52
146_bin21	NODE_28_length_239183_cov_5.498009_40			14	K18666	5
146_bin21	NODE_28_length_239183_cov_5.498009_41			12	K03537	8
146_bin21	NODE_28_length_239183_cov_5.498009_42	K07052	K07052; CAAX protease family protein	61
146_bin21	NODE_28_length_239183_cov_5.498009_43	K03118	tatC; sec-independent protein translocase protein TatC	134
146_bin21	NODE_28_length_239183_cov_5.498009_44			17	K00945	1
146_bin21	NODE_28_length_239183_cov_5.498009_45	K03116	tatA; sec-independent protein translocase protein TatA	51	K03117	5
146_bin21	NODE_28_length_239183_cov_5.498009_46	K24129	K24129; glutaredoxin-dependent peroxiredoxin [EC:1.11.1.25]	195
146_bin21	NODE_28_length_239183_cov_5.498009_47			18	K05606	3
146_bin21	NODE_28_length_239183_cov_5.498009_48	K00059	fabG, OAR1; 3-oxoacyl-[acyl-carrier protein] reductase [EC:1.1.1.100]	112
146_bin21	NODE_28_length_239183_cov_5.498009_49			16	K00658	2
146_bin21	NODE_28_length_239183_cov_5.498009_50	K07462	recJ; single-stranded-DNA-specific exonuclease [EC:3.1.-.-]	336
146_bin21	NODE_28_length_239183_cov_5.498009_51	K02956	RP-S15, MRPS15, rpsO; small subunit ribosomal protein S15	170
146_bin21	NODE_28_length_239183_cov_5.498009_52	K02428	rdgB; XTP/dITP diphosphohydrolase [EC:3.6.1.66]	179
146_bin21	NODE_28_length_239183_cov_5.498009_53	K08851	TP53RK, PRPK, BUD32; TP53 regulating kinase and related kinases [EC:2.7.11.1]	106
146_bin21	NODE_28_length_239183_cov_5.498009_54	K01409	KAE1, tsaD, QRI7; N6-L-threonylcarbamoyladenine synthase [EC:2.3.1.234]	247	K15904	56
146_bin21	NODE_28_length_239183_cov_5.498009_55	K03243	EIF5B; translation initiation factor 5B	597
146_bin21	NODE_28_length_239183_cov_5.498009_56	K02991	RP-S6e, RPS6; small subunit ribosomal protein S6e	107
146_bin21	NODE_28_length_239183_cov_5.498009_57			10	K02974	8
146_bin21	NODE_28_length_239183_cov_5.498009_58	K02977	RP-S27Ae, RPS27A, UBA80; ubiquitin-small subunit ribosomal protein S27Ae	70
146_bin21	NODE_28_length_239183_cov_5.498009_59	K09735	dpck; GTP-dependent dephospho-CoA kinase [EC:2.7.1.-]	90
146_bin21	NODE_28_length_239183_cov_5.498009_60	K03050	rpoE2; DNA-directed RNA polymerase subunit E" [EC:2.7.7.6]	52
146_bin21	NODE_28_length_239183_cov_5.498009_61			14	K19937	5
146_bin21	NODE_28_length_239183_cov_5.498009_62			10	K00058	6
146_bin21	NODE_28_length_239183_cov_5.498009_63	K03049	rpoE1; DNA-directed RNA polymerase subunit E' [EC:2.7.7.6]	200
146_bin21	NODE_28_length_239183_cov_5.498009_64			13	K10439	4
146_bin21	NODE_28_length_239183_cov_5.498009_65	K03242	EIF2S3; translation initiation factor 2 subunit 3	451
146_bin21	NODE_28_length_239183_cov_5.498009_66	K00059	fabG, OAR1; 3-oxoacyl-[acyl-carrier protein] reductase [EC:1.1.1.100]	217
146_bin21	NODE_28_length_239183_cov_5.498009_67	K00940	ndk, NME; nucleoside-diphosphate kinase [EC:2.7.4.6]	166
146_bin21	NODE_28_length_239183_cov_5.498009_68	K02896	RP-L24e, RPL24; large subunit ribosomal protein L24e	78
146_bin21	NODE_28_length_239183_cov_5.498009_69	K02979	RP-S28e, RPS28; small subunit ribosomal protein S28e	88
146_bin21	NODE_28_length_239183_cov_5.498009_70	K02936	RP-L7Ae, RPL7A; large subunit ribosomal protein L7Ae	146
146_bin21	NODE_28_length_239183_cov_5.498009_71	K01885	EARS, gltX; glutamyl-tRNA synthetase [EC:6.1.1.17]	472
146_bin21	NODE_28_length_239183_cov_5.498009_72	K01823	idi, IDI; isopentenyl-diphosphate Delta-isomerase [EC:5.3.3.2]	310
146_bin21	NODE_28_length_239183_cov_5.498009_73	K06981	ipk; isopentenyl phosphate kinase [EC:2.7.4.26]	179
146_bin21	NODE_28_length_239183_cov_5.498009_74	K00869	E2.7.1.36, MVK, mvaK1; mevalonate kinase [EC:2.7.1.36]	155
146_bin21	NODE_28_length_239183_cov_5.498009_75	K06990	MEMO1; MEMO1 family protein	286
146_bin21	NODE_28_length_239183_cov_5.498009_76	K02967	RP-S2, MRPS2, rpsB; small subunit ribosomal protein S2	200
146_bin21	NODE_28_length_239183_cov_5.498009_77	K01689	ENO, eno; enolase [EC:4.2.1.11]	337
146_bin21	NODE_28_length_239183_cov_5.498009_78	K03058	rpoN; DNA-directed RNA polymerase subunit N [EC:2.7.7.6]	90
146_bin21	NODE_28_length_239183_cov_5.498009_79	K02996	RP-S9, MRPS9, rpsI; small subunit ribosomal protein S9	101	K02871/K02996	11
146_bin21	NODE_28_length_239183_cov_5.498009_80	K02871	RP-L13, MRPL13, rplM; large subunit ribosomal protein L13	107
146_bin21	NODE_28_length_239183_cov_5.498009_81	K02883	RP-L18e, RPL18; large subunit ribosomal protein L18e	96
146_bin21	NODE_28_length_239183_cov_5.498009_82	K03047	rpoD; DNA-directed RNA polymerase subunit D [EC:2.7.7.6]	155
146_bin21	NODE_28_length_239183_cov_5.498009_83	K15724	erpA; iron-sulfur cluster insertion protein	129
146_bin21	NODE_28_length_239183_cov_5.498009_84	K03564	BCP, PRXQ, DOT5; thioredoxin-dependent peroxiredoxin [EC:1.11.1.24]	144
146_bin21	NODE_28_length_239183_cov_5.498009_85	K10773	NTH; endonuclease III [EC:4.2.99.18]	163
146_bin21	NODE_28_length_239183_cov_5.498009_86	K07401	K07401; selenoprotein W-related protein	46
146_bin21	NODE_28_length_239183_cov_5.498009_87	K03724	lhr; ATP-dependent helicase Lhr and Lhr-like helicase [EC:3.6.4.-]	908
146_bin21	NODE_28_length_239183_cov_5.498009_88	K06953	K06953; uncharacterized protein	171
146_bin21	NODE_28_length_239183_cov_5.498009_89	K00172	porC, porG; pyruvate ferredoxin oxidoreductase gamma subunit [EC:1.2.7.1]	79	K00189	15
146_bin21	NODE_28_length_239183_cov_5.498009_90	K00171	porD; pyruvate ferredoxin oxidoreductase delta subunit [EC:1.2.7.1]	87	K00172	5
146_bin21	NODE_28_length_239183_cov_5.498009_91	K00169	porA; pyruvate ferredoxin oxidoreductase alpha subunit [EC:1.2.7.1]	346
146_bin21	NODE_28_length_239183_cov_5.498009_92			30	K00721	2
146_bin21	NODE_28_length_239183_cov_5.498009_93			52	K20327	9
146_bin21	NODE_28_length_239183_cov_5.498009_94	K01512	acyP; acylphosphatase [EC:3.6.1.7]	23
146_bin21	NODE_28_length_239183_cov_5.498009_95			19	K17617	1
146_bin21	NODE_28_length_239183_cov_5.498009_96			12	K20045	6
146_bin21	NODE_28_length_239183_cov_5.498009_97			14	K00954	2
146_bin21	NODE_28_length_239183_cov_5.498009_98			139
146_bin21	NODE_28_length_239183_cov_5.498009_99			19	K10532	1
146_bin21	NODE_28_length_239183_cov_5.498009_100			124
146_bin21	NODE_28_length_239183_cov_5.498009_101			12	K22685	3
146_bin21	NODE_28_length_239183_cov_5.498009_102			70
146_bin21	NODE_28_length_239183_cov_5.498009_103			17	K00612	4
146_bin21	NODE_28_length_239183_cov_5.498009_104			136
146_bin21	NODE_28_length_239183_cov_5.498009_105			164
146_bin21	NODE_28_length_239183_cov_5.498009_106			10	K23560	4
146_bin21	NODE_28_length_239183_cov_5.498009_107			15	K08836	2
146_bin21	NODE_28_length_239183_cov_5.498009_108			10	K07498	8
146_bin21	NODE_28_length_239183_cov_5.498009_109			220
146_bin21	NODE_28_length_239183_cov_5.498009_110			18	K10357	2
146_bin21	NODE_28_length_239183_cov_5.498009_111			15	K01870	2
146_bin21	NODE_28_length_239183_cov_5.498009_112			37	K16150	1
146_bin21	NODE_28_length_239183_cov_5.498009_113	K00721	DPM1; dolichol-phosphate mannosyltransferase [EC:2.4.1.83]	139
146_bin21	NODE_28_length_239183_cov_5.498009_114			19	K10106	2
146_bin21	NODE_28_length_239183_cov_5.498009_115	K04564	SOD2; superoxide dismutase, Fe-Mn family [EC:1.15.1.1]	200
146_bin21	NODE_28_length_239183_cov_5.498009_116			28	K06985	3
146_bin21	NODE_28_length_239183_cov_5.498009_117			16	K03125	2
146_bin21	NODE_28_length_239183_cov_5.498009_118			12	K01006	4
146_bin21	NODE_28_length_239183_cov_5.498009_119			29	K04725	4
146_bin21	NODE_28_length_239183_cov_5.498009_120			14	K00833	2
146_bin21	NODE_28_length_239183_cov_5.498009_121			18	K10408	2
146_bin21	NODE_28_length_239183_cov_5.498009_122			14	K01998	2
146_bin21	NODE_28_length_239183_cov_5.498009_123			14	K23368	2
146_bin21	NODE_28_length_239183_cov_5.498009_124	K04564	SOD2; superoxide dismutase, Fe-Mn family [EC:1.15.1.1]	60
146_bin21	NODE_28_length_239183_cov_5.498009_125			15	K08573	7
146_bin21	NODE_28_length_239183_cov_5.498009_126			14	K25100	2
146_bin21	NODE_28_length_239183_cov_5.498009_127			91
146_bin21	NODE_28_length_239183_cov_5.498009_128			37	K19156	1
146_bin21	NODE_28_length_239183_cov_5.498009_129			20	K03496	3
146_bin21	NODE_28_length_239183_cov_5.498009_130			18	K20180	3
146_bin21	NODE_28_length_239183_cov_5.498009_131			41	K10955	4
146_bin21	NODE_28_length_239183_cov_5.498009_132			10	K04264	8
146_bin21	NODE_28_length_239183_cov_5.498009_133	K01638	aceB, glcB; malate synthase [EC:2.3.3.9]	726
146_bin21	NODE_28_length_239183_cov_5.498009_134			92
146_bin21	NODE_28_length_239183_cov_5.498009_135	K01784	galE, GALE; UDP-glucose 4-epimerase [EC:5.1.3.2]	154
146_bin21	NODE_28_length_239183_cov_5.498009_136			131
146_bin21	NODE_28_length_239183_cov_5.498009_137			59	K02638	4
146_bin21	NODE_28_length_239183_cov_5.498009_138			66	K00368	4
146_bin21	NODE_28_length_239183_cov_5.498009_139			18	K18068	1
146_bin21	NODE_28_length_239183_cov_5.498009_140	K05592	deaD, cshA; ATP-dependent RNA helicase DeaD [EC:3.6.4.13]	340
146_bin21	NODE_28_length_239183_cov_5.498009_141			88
146_bin21	NODE_28_length_239183_cov_5.498009_142			18	K03705	2
146_bin21	NODE_28_length_239183_cov_5.498009_143			29	K10352	23
146_bin21	NODE_28_length_239183_cov_5.498009_144	K22227	ahbD; AdoMet-dependent heme synthase [EC:1.3.98.6]	368
146_bin21	NODE_28_length_239183_cov_5.498009_145	K03926	cutA; periplasmic divalent cation tolerance protein	80
146_bin21	NODE_28_length_239183_cov_5.498009_146			56
146_bin21	NODE_28_length_239183_cov_5.498009_147			18	K03468	2
146_bin21	NODE_28_length_239183_cov_5.498009_148			16	K06759	2
146_bin21	NODE_28_length_239183_cov_5.498009_149	K01990	ABC-2.A; ABC-2 type transport system ATP-binding protein	120
146_bin21	NODE_28_length_239183_cov_5.498009_150	K01990	ABC-2.A; ABC-2 type transport system ATP-binding protein	84	K25152	5
146_bin21	NODE_28_length_239183_cov_5.498009_151	K18882	priL, pri2, priB; DNA primase large subunit	201
146_bin21	NODE_28_length_239183_cov_5.498009_152			109	K07023	12
146_bin21	NODE_28_length_239183_cov_5.498009_153	K01953	asnB, ASNS; asparagine synthase (glutamine-hydrolysing) [EC:6.3.5.4]	147
146_bin21	NODE_28_length_239183_cov_5.498009_154			15	K18990	1
146_bin21	NODE_28_length_239183_cov_5.498009_155			15	K07604	2
146_bin21	NODE_28_length_239183_cov_5.498009_156			129
146_bin21	NODE_28_length_239183_cov_5.498009_157			17	K13993	12
146_bin21	NODE_28_length_239183_cov_5.498009_158	K10747	LIG1; DNA ligase 1 [EC:6.5.1.1 6.5.1.6 6.5.1.7]	403
146_bin21	NODE_28_length_239183_cov_5.498009_159			18	K10440	3
146_bin21	NODE_28_length_239183_cov_5.498009_160			22	K00958	1
146_bin21	NODE_28_length_239183_cov_5.498009_161	K01874	MARS, metG; methionyl-tRNA synthetase [EC:6.1.1.10]	75	K06878	16
146_bin21	NODE_28_length_239183_cov_5.498009_162	K01893	NARS, asnS; asparaginyl-tRNA synthetase [EC:6.1.1.22]	462
146_bin21	NODE_28_length_239183_cov_5.498009_163	K02493	hemK, prmC, HEMK; release factor glutamine methyltransferase [EC:2.1.1.297]	79
146_bin21	NODE_28_length_239183_cov_5.498009_164	K03294	TC.APA; basic amino acid/polyamine antiporter, APA family	306
146_bin21	NODE_28_length_239183_cov_5.498009_165			44	K03719	6
146_bin21	NODE_28_length_239183_cov_5.498009_166			16	K15601	1
146_bin21	NODE_28_length_239183_cov_5.498009_167			11	K07316	6
146_bin21	NODE_28_length_239183_cov_5.498009_168	K03750	moeA; molybdopterin molybdotransferase [EC:2.10.1.1]	225
146_bin21	NODE_28_length_239183_cov_5.498009_169	K07402	xdhC; xanthine dehydrogenase accessory factor	140
146_bin21	NODE_28_length_239183_cov_5.498009_170	K07161	K07161; uncharacterized protein	205
146_bin21	NODE_28_length_239183_cov_5.498009_171			311
146_bin21	NODE_28_length_239183_cov_5.498009_172	K03519	coxM, cutM; aerobic carbon-monoxide dehydrogenase medium subunit [EC:1.2.5.3]	274
146_bin21	NODE_28_length_239183_cov_5.498009_173	K03518	coxS; aerobic carbon-monoxide dehydrogenase small subunit [EC:1.2.5.3]	230
146_bin21	NODE_28_length_239183_cov_5.498009_174			15	K09386	14
146_bin21	NODE_28_length_239183_cov_5.498009_175			12	K19411	3
146_bin21	NODE_28_length_239183_cov_5.498009_176			102
146_bin21	NODE_28_length_239183_cov_5.498009_177			12	K17341	7
146_bin21	NODE_28_length_239183_cov_5.498009_178			16	K08956	2
146_bin21	NODE_28_length_239183_cov_5.498009_179	K01996	livF; branched-chain amino acid transport system ATP-binding protein	13
146_bin21	NODE_28_length_239183_cov_5.498009_180			13	K19678	5
146_bin21	NODE_28_length_239183_cov_5.498009_181			16	K24632	2
146_bin21	NODE_28_length_239183_cov_5.498009_182			18	K01021	1
146_bin21	NODE_28_length_239183_cov_5.498009_183			19	K07594	3
146_bin21	NODE_28_length_239183_cov_5.498009_184			15	K07788	3
146_bin21	NODE_28_length_239183_cov_5.498009_185			15	K22591	1
146_bin21	NODE_28_length_239183_cov_5.498009_186	K03234	EEF2; elongation factor 2	877
146_bin21	NODE_28_length_239183_cov_5.498009_187			16	K03119	2
146_bin21	NODE_28_length_239183_cov_5.498009_188			242
146_bin21	NODE_28_length_239183_cov_5.498009_189			28	K10388	19
146_bin21	NODE_28_length_239183_cov_5.498009_190	K24104	GPN; GPN-loop GTPase	202
146_bin21	NODE_28_length_239183_cov_5.498009_191			14	K03701	2
146_bin21	NODE_28_length_239183_cov_5.498009_192	K02433	gatA, QRSL1; aspartyl-tRNA(Asn)/glutamyl-tRNA(Gln) amidotransferase subunit A [EC:6.3.5.6 6.3.5.7]	309
146_bin21	NODE_28_length_239183_cov_5.498009_193			19	K09228	11
146_bin21	NODE_28_length_239183_cov_5.498009_194			27	K24139	1
146_bin21	NODE_28_length_239183_cov_5.498009_195			12	K00972	5
146_bin21	NODE_28_length_239183_cov_5.498009_196	K03432	psmA, prcA; proteasome alpha subunit [EC:3.4.25.1]	245
146_bin21	NODE_28_length_239183_cov_5.498009_197	K14574	SDO1, SBDS; ribosome maturation protein SDO1	236
146_bin21	NODE_28_length_239183_cov_5.498009_198	K03679	RRP4, EXOSC2; exosome complex component RRP4	155
146_bin21	NODE_28_length_239183_cov_5.498009_199	K11600	RRP41, EXOSC4, SKI6; exosome complex component RRP41	311
146_bin21	NODE_28_length_239183_cov_5.498009_200	K12589	RRP42, EXOSC7; exosome complex component RRP42	243
146_bin21	NODE_28_length_239183_cov_5.498009_201	K02921	RP-L37Ae, RPL37A; large subunit ribosomal protein L37Ae	78
146_bin21	NODE_28_length_239183_cov_5.498009_202			13	K18013	3
146_bin21	NODE_28_length_239183_cov_5.498009_203			17	K04798	10
146_bin21	NODE_28_length_239183_cov_5.498009_204			130	K06881	13
146_bin21	NODE_28_length_239183_cov_5.498009_205
146_bin21	NODE_28_length_239183_cov_5.498009_206	K16787	ecfA2; energy-coupling factor transport system ATP-binding protein [EC:7.-.-.-]	117	K01552	44
146_bin21	NODE_28_length_239183_cov_5.498009_207	K16785	ecfT; energy-coupling factor transport system permease protein	153
146_bin21	NODE_28_length_239183_cov_5.498009_208	K23977	GTK; L-glutamine---4-(methylsulfanyl)-2-oxobutanoate aminotransferase [EC:2.6.1.117]	312	K10907	77
146_bin21	NODE_28_length_239183_cov_5.498009_209	K03120	TBP, tbp; transcription initiation factor TFIID TATA-box-binding protein	240
146_bin21	NODE_28_length_239183_cov_5.498009_210	K03801	lipB; lipoyl(octanoyl) transferase [EC:2.3.1.181]	152	K03644	19
146_bin21	NODE_28_length_239183_cov_5.498009_211	K00382	DLD, lpd, pdhD; dihydrolipoamide dehydrogenase [EC:1.8.1.4]	408
146_bin21	NODE_28_length_239183_cov_5.498009_212	K00627	DLAT, aceF, pdhC; pyruvate dehydrogenase E2 component (dihydrolipoamide acetyltransferase) [EC:2.3.1.12]	353
146_bin21	NODE_28_length_239183_cov_5.498009_213	K00162	PDHB, pdhB; pyruvate dehydrogenase E1 component beta subunit [EC:1.2.4.1]	332	K00167	83
146_bin21	NODE_28_length_239183_cov_5.498009_214	K00161	PDHA, pdhA; pyruvate dehydrogenase E1 component alpha subunit [EC:1.2.4.1]	342
146_bin21	NODE_28_length_239183_cov_5.498009_215	K03644	lipA, LIAS, LIP1, LIP5; lipoyl synthase [EC:2.8.1.8]	355
146_bin21	NODE_28_length_239183_cov_5.498009_216	K01518	NUDT2; bis(5'-nucleosidyl)-tetraphosphatase [EC:3.6.1.17]	114
146_bin21	NODE_28_length_239183_cov_5.498009_217			28	K12567	3
146_bin21	NODE_28_length_239183_cov_5.498009_218			56
146_bin21	NODE_28_length_239183_cov_5.498009_219	K12234	cofE; coenzyme F420-0:L-glutamate ligase / coenzyme F420-1:gamma-L-glutamate ligase [EC:6.3.2.31 6.3.2.34]	242
146_bin21	NODE_28_length_239183_cov_5.498009_220			23	K02529	4
146_bin21	NODE_28_length_239183_cov_5.498009_221	K19710	E2.7.7.53; ATP adenylyltransferase [EC:2.7.7.53]	212
146_bin21	NODE_28_length_239183_cov_5.498009_222			21	K02440	3
146_bin21	NODE_28_length_239183_cov_5.498009_223			12	K08060	5
146_bin21	NODE_28_length_239183_cov_5.498009_224	K15449	TYW1; tRNA wybutosine-synthesizing protein 1 [EC:4.1.3.44]	328
146_bin21	NODE_28_length_239183_cov_5.498009_225	K01092	E3.1.3.25, IMPA, suhB; myo-inositol-1(or 4)-monophosphatase [EC:3.1.3.25]	91
146_bin21	NODE_28_length_239183_cov_5.498009_226			15	K01444	2
146_bin21	NODE_28_length_239183_cov_5.498009_227	K03635	MOCS2B, moaE; molybdopterin synthase catalytic subunit [EC:2.8.1.12]	60
146_bin21	NODE_28_length_239183_cov_5.498009_228	K03636	moaD, cysO; sulfur-carrier protein	53
146_bin21	NODE_28_length_239183_cov_5.498009_229	K01494	dcd; dCTP deaminase [EC:3.5.4.13]	214
146_bin21	NODE_28_length_239183_cov_5.498009_230			157
146_bin21	NODE_28_length_239183_cov_5.498009_231	K03638	moaB; molybdopterin adenylyltransferase [EC:2.7.7.75]	149
146_bin21	NODE_28_length_239183_cov_5.498009_232	K03637	moaC, CNX3; cyclic pyranopterin monophosphate synthase [EC:4.6.1.17]	162
146_bin21	NODE_28_length_239183_cov_5.498009_233			65
146_bin21	NODE_28_length_239183_cov_5.498009_234	K02948	RP-S11, MRPS11, rpsK; small subunit ribosomal protein S11	159
146_bin21	NODE_28_length_239183_cov_5.498009_235			54
146_bin21	NODE_28_length_239183_cov_5.498009_236	K02986	RP-S4, rpsD; small subunit ribosomal protein S4	186
146_bin21	NODE_28_length_239183_cov_5.498009_237	K25026	glk; glucokinase [EC:2.7.1.2]	219
146_bin21	NODE_28_length_239183_cov_5.498009_238	K01934	MTHFS; 5-formyltetrahydrofolate cyclo-ligase [EC:6.3.3.2]	258
146_bin21	NODE_28_length_239183_cov_5.498009_239			165
146_bin21	NODE_28_length_239183_cov_5.498009_240	K07176	K07176; putative serine/threonine protein kinase	103	K01247	12
146_bin21	NODE_28_length_239183_cov_5.498009_241	K07558	K07558, cca; tRNA nucleotidyltransferase (CCA-adding enzyme) [EC:2.7.7.72]	238
146_bin21	NODE_28_length_239183_cov_5.498009_242	K01975	thpR; RNA 2',3'-cyclic 3'-phosphodiesterase [EC:3.1.4.58]	145
146_bin21	NODE_28_length_239183_cov_5.498009_243	K00943	tmk, DTYMK; dTMP kinase [EC:2.7.4.9]	63
146_bin21	NODE_28_length_239183_cov_5.498009_244			110
146_bin21	NODE_28_length_239183_cov_5.498009_245			16	K00020	3
146_bin21	NODE_28_length_239183_cov_5.498009_246			10	K01294	7
146_bin21	NODE_28_length_239183_cov_5.498009_247			84	K21552	9
146_bin21	NODE_28_length_239183_cov_5.498009_248			191
146_bin21	NODE_28_length_239183_cov_5.498009_249			17	K14166	1
146_bin21	NODE_28_length_239183_cov_5.498009_250			15	K10238	3
146_bin21	NODE_28_length_239183_cov_5.498009_251	K14534	abfD; 4-hydroxybutyryl-CoA dehydratase / vinylacetyl-CoA-Delta-isomerase [EC:4.2.1.120 5.3.3.3]	68
146_bin21	NODE_28_length_239183_cov_5.498009_252	K00366	nirA; ferredoxin-nitrite reductase [EC:1.7.7.1]	155	K00392	34
146_bin21	NODE_28_length_239183_cov_5.498009_253			14	K09736	7
146_bin21	NODE_28_length_239183_cov_5.498009_254	K00784	rnz; ribonuclease Z [EC:3.1.26.11]	264
146_bin21	NODE_28_length_239183_cov_5.498009_255	K07446	trm-G10; tRNA (guanine10-N2)-dimethyltransferase [EC:2.1.1.213]	164
146_bin21	NODE_28_length_239183_cov_5.498009_256	K00948	PRPS, prsA; ribose-phosphate pyrophosphokinase [EC:2.7.6.1]	230
146_bin21	NODE_28_length_239183_cov_5.498009_257	K07050	AARSD1, ALAX; misacylated tRNA(Ala) deacylase [EC:3.1.1.-]	189	K01872	22
146_bin21	NODE_28_length_239183_cov_5.498009_258			12	K03497	5
146_bin21	NODE_28_length_239183_cov_5.498009_259			119
146_bin21	NODE_28_length_239183_cov_5.498009_260	K03726	helS; helicase [EC:3.6.4.-]	580
146_bin21	NODE_28_length_239183_cov_5.498009_261	K10726	mcm, cdc21; replicative DNA helicase Mcm [EC:3.6.4.-]	607
146_bin21	NODE_28_length_239183_cov_5.498009_262			9	K04077	9
146_bin21	NODE_28_length_239183_cov_5.498009_263			298
146_bin21	NODE_28_length_239183_cov_5.498009_264	K01733	thrC; threonine synthase [EC:4.2.3.1]	400
146_bin21	NODE_28_length_239183_cov_5.498009_265			19	K06530	2
146_bin21	NODE_28_length_239183_cov_5.498009_266			14	K03701	12
146_bin21	NODE_28_length_239183_cov_5.498009_267	K15866	paaG; 2-(1,2-epoxy-1,2-dihydrophenyl)acetyl-CoA isomerase [EC:5.3.3.18]	223
146_bin21	NODE_28_length_239183_cov_5.498009_268			148
146_bin21	NODE_28_length_239183_cov_5.498009_269	K10725	cdc6A; archaeal cell division control protein 6	83
146_bin21	NODE_28_length_239183_cov_5.498009_270	K06984	K06984; beta-ribofuranosylaminobenzene 5'-phosphate synthase [EC:2.4.2.54]	45
146_bin21	NODE_28_length_239183_cov_5.498009_271	K07486	K07486; transposase	36
146_bin21	NODE_28_length_239183_cov_5.498009_272			12	K01768	3
146_bin21	NODE_28_length_239183_cov_5.498009_273	K10725	cdc6A; archaeal cell division control protein 6	111
146_bin21	NODE_28_length_239183_cov_5.498009_274	K04800	rfcL; replication factor C large subunit	319
146_bin21	NODE_28_length_239183_cov_5.498009_275	K04801	rfcS; replication factor C small subunit	324
146_bin21	NODE_28_length_239183_cov_5.498009_276	K03424	tatD; TatD DNase family protein [EC:3.1.21.-]	219
146_bin21	NODE_28_length_239183_cov_5.498009_277			11	K08824	8
146_bin21	NODE_28_length_239183_cov_5.498009_278			224
146_bin21	NODE_28_length_239183_cov_5.498009_279			18	K19603	2
146_bin21	NODE_28_length_239183_cov_5.498009_280			59
146_bin21	NODE_28_length_239183_cov_5.498009_281			16	K15108	4
146_bin21	NODE_28_length_239183_cov_5.498009_282			12	K02034	2
146_bin21	NODE_28_length_239183_cov_5.498009_283			13	K01962	5
146_bin21	NODE_28_length_239183_cov_5.498009_284			201	K11717	18
146_bin21	NODE_28_length_239183_cov_5.498009_285	K00294	E1.2.1.88; 1-pyrroline-5-carboxylate dehydrogenase [EC:1.2.1.88]	515
146_bin21	NODE_28_length_239183_cov_5.498009_286	K09739	mptD; dihydroneopterin aldolase [EC:4.1.2.25]	76
146_bin21	NODE_28_length_239183_cov_5.498009_287	K03686	dnaJ; molecular chaperone DnaJ	295
146_bin21	NODE_28_length_239183_cov_5.498009_288	K04043	dnaK, HSPA9; molecular chaperone DnaK	804
146_bin21	NODE_28_length_239183_cov_5.498009_289	K03687	GRPE; molecular chaperone GrpE	105
146_bin21	NODE_28_length_239183_cov_5.498009_290			17	K15712	6
146_bin21	NODE_28_length_239183_cov_5.498009_291	K08975	K08975; putative membrane protein	197
146_bin21	NODE_28_length_239183_cov_5.498009_292	K15888	uppS, cpdS; tritrans,polycis-undecaprenyl-diphosphate synthase [geranylgeranyl-diphosphate specific] [EC:2.5.1.89]	295
146_bin21	NODE_28_length_239183_cov_5.498009_293	K01262	pepP; Xaa-Pro aminopeptidase [EC:3.4.11.9]	139	K01271	37
146_bin21	NODE_28_length_239183_cov_5.498009_294	K03529	smc; chromosome segregation protein	441
146_bin21	NODE_28_length_239183_cov_5.498009_295			15	K03684	1
146_bin21	NODE_28_length_239183_cov_5.498009_296			16	K05896	2
146_bin21	NODE_28_length_239183_cov_5.498009_297	K06024	scpB; segregation and condensation protein B	114
146_bin21	NODE_28_length_239183_cov_5.498009_298	K02995	RP-S8e, RPS8; small subunit ribosomal protein S8e	122
146_bin21	NODE_28_length_239183_cov_5.498009_299
146_bin21	NODE_28_length_239183_cov_5.498009_300	K03124	TFIIB, GTF2B, SUA7, tfb; transcription initiation factor TFIIB	131
146_bin21	NODE_28_length_239183_cov_5.498009_301	K00285	dadA; D-amino-acid dehydrogenase [EC:1.4.5.1]	191
146_bin21	NODE_28_length_239183_cov_5.498009_302			88
146_bin21	NODE_28_length_239183_cov_5.498009_303	K02427	rlmE, rrmJ, ftsJ; 23S rRNA (uridine2552-2'-O)-methyltransferase [EC:2.1.1.166]	144
146_bin21	NODE_28_length_239183_cov_5.498009_304	K00555	TRMT1, trm1; tRNA (guanine26-N2/guanine27-N2)-dimethyltransferase [EC:2.1.1.215 2.1.1.216]	229
146_bin21	NODE_28_length_239183_cov_5.498009_305	K06928	NTPCR; nucleoside-triphosphatase [EC:3.6.1.15]	138
146_bin21	NODE_28_length_239183_cov_5.498009_306	K03470	rnhB; ribonuclease HII [EC:3.1.26.4]	153
146_bin21	NODE_28_length_239183_cov_5.498009_307	K04795	flpA; fibrillarin-like pre-rRNA processing protein	249
146_bin21	NODE_28_length_239183_cov_5.498009_308	K14564	NOP56; nucleolar protein 56	300
146_bin21	NODE_28_length_239183_cov_5.498009_309			21	K07190	2
146_bin21	NODE_28_length_239183_cov_5.498009_310			237
146_bin21	NODE_28_length_239183_cov_5.498009_311	K00759	APRT, apt; adenine phosphoribosyltransferase [EC:2.4.2.7]	162
146_bin21	NODE_28_length_239183_cov_5.498009_312	K00370	narG, narZ, nxrA; nitrate reductase / nitrite oxidoreductase, alpha subunit [EC:1.7.5.1 1.7.99.-]	278
146_bin21	NODE_28_length_239183_cov_5.498009_313	K00371	narH, narY, nxrB; nitrate reductase / nitrite oxidoreductase, beta subunit [EC:1.7.5.1 1.7.99.-]	117
146_bin21	NODE_28_length_239183_cov_5.498009_314	K00371	narH, narY, nxrB; nitrate reductase / nitrite oxidoreductase, beta subunit [EC:1.7.5.1 1.7.99.-]	306
146_bin21	NODE_28_length_239183_cov_5.498009_315			27	K17052	1
146_bin21	NODE_28_length_239183_cov_5.498009_316			18	K17935	2
146_bin21	NODE_28_length_239183_cov_5.498009_317			13	K23349	13
146_bin21	NODE_28_length_239183_cov_5.498009_318			14	K01847	6
146_bin21	NODE_28_length_239183_cov_5.498009_319			34	K06930	2
146_bin21	NODE_28_length_239183_cov_5.498009_320	K09722	K09722, pps; 4-phosphopantoate---beta-alanine ligase [EC:6.3.2.36]	269
146_bin21	NODE_28_length_239183_cov_5.498009_321	K06982	pok; pantoate kinase [EC:2.7.1.169]	134
146_bin21	NODE_43_length_202821_cov_5.535789_1			69
146_bin21	NODE_43_length_202821_cov_5.535789_2			105
146_bin21	NODE_43_length_202821_cov_5.535789_3	K00088	IMPDH, guaB; IMP dehydrogenase [EC:1.1.1.205]	533
146_bin21	NODE_43_length_202821_cov_5.535789_4	K01939	purA, ADSS; adenylosuccinate synthase [EC:6.3.4.4]	357
146_bin21	NODE_43_length_202821_cov_5.535789_5	K01756	purB, ADSL; adenylosuccinate lyase [EC:4.3.2.2]	284
146_bin21	NODE_43_length_202821_cov_5.535789_6	K10716	kch, trkA, mthK, pch; voltage-gated potassium channel	127
146_bin21	NODE_43_length_202821_cov_5.535789_7	K00560	thyA, TYMS; thymidylate synthase [EC:2.1.1.45]	12
146_bin21	NODE_43_length_202821_cov_5.535789_8			17	K22558	2
146_bin21	NODE_43_length_202821_cov_5.535789_9			22	K19326	1
146_bin21	NODE_43_length_202821_cov_5.535789_10	K13993	HSP20; HSP20 family protein	65
146_bin21	NODE_43_length_202821_cov_5.535789_11	K06869	K06869; uncharacterized protein	165
146_bin21	NODE_43_length_202821_cov_5.535789_12
146_bin21	NODE_43_length_202821_cov_5.535789_13			21	K17848	2
146_bin21	NODE_43_length_202821_cov_5.535789_14			17	K12813	1
146_bin21	NODE_43_length_202821_cov_5.535789_15			15	K06633	8
146_bin21	NODE_43_length_202821_cov_5.535789_16			14	K20098	8
146_bin21	NODE_43_length_202821_cov_5.535789_17			22	K15686	2
146_bin21	NODE_43_length_202821_cov_5.535789_18			17	K20176	3
146_bin21	NODE_43_length_202821_cov_5.535789_19	K00104	glcD; glycolate oxidase [EC:1.1.3.15]	363
146_bin21	NODE_43_length_202821_cov_5.535789_20			129	K00113	33
146_bin21	NODE_43_length_202821_cov_5.535789_21	K10848	ERCC4, XPF; DNA excision repair protein ERCC-4 [EC:3.1.-.-]	122
146_bin21	NODE_43_length_202821_cov_5.535789_22	K06963	TAN1, THUMPD1; tRNA acetyltransferase TAN1	285
146_bin21	NODE_43_length_202821_cov_5.535789_23			12	K07107	12
146_bin21	NODE_43_length_202821_cov_5.535789_24	K05595	marC; multiple antibiotic resistance protein	129
146_bin21	NODE_43_length_202821_cov_5.535789_25	K08296	sixA; phosphohistidine phosphatase [EC:3.1.3.-]	122
146_bin21	NODE_43_length_202821_cov_5.535789_26	K01724	PCBD, phhB; 4a-hydroxytetrahydrobiopterin dehydratase [EC:4.2.1.96]	121
146_bin21	NODE_43_length_202821_cov_5.535789_27	K07140	K07140; uncharacterized protein	10
146_bin21	NODE_43_length_202821_cov_5.535789_28	K07140	K07140; uncharacterized protein	106
146_bin21	NODE_43_length_202821_cov_5.535789_29			13	K12524	3
146_bin21	NODE_43_length_202821_cov_5.535789_30			58	K03529	2
146_bin21	NODE_43_length_202821_cov_5.535789_31	K07076	K07076; uncharacterized protein	61
146_bin21	NODE_43_length_202821_cov_5.535789_32	K01039	gctA; glutaconate CoA-transferase, subunit A [EC:2.8.3.12]	311
146_bin21	NODE_43_length_202821_cov_5.535789_33	K01040	gctB; glutaconate CoA-transferase, subunit B [EC:2.8.3.12]	207
146_bin21	NODE_43_length_202821_cov_5.535789_34			14	K06674	5
146_bin21	NODE_43_length_202821_cov_5.535789_35	K01895	ACSS1_2, acs; acetyl-CoA synthetase [EC:6.2.1.1]	474	K14467	103
146_bin21	NODE_43_length_202821_cov_5.535789_36	K03523	bioY; biotin transport system substrate-specific component	110
146_bin21	NODE_43_length_202821_cov_5.535789_37			83	K00175	5
146_bin21	NODE_43_length_202821_cov_5.535789_38			167	K01101	17
146_bin21	NODE_43_length_202821_cov_5.535789_39	K01895	ACSS1_2, acs; acetyl-CoA synthetase [EC:6.2.1.1]	495
146_bin21	NODE_43_length_202821_cov_5.535789_40	K01858	INO1, ISYNA1; myo-inositol-1-phosphate synthase [EC:5.5.1.4]	511
146_bin21	NODE_43_length_202821_cov_5.535789_41	K09003	K09003; uncharacterized protein	185
146_bin21	NODE_43_length_202821_cov_5.535789_42			18	K04257	2
146_bin21	NODE_43_length_202821_cov_5.535789_43	K03014	RPB6, POLR2F; DNA-directed RNA polymerases I, II, and III subunit RPABC2	64	K03055	11
146_bin21	NODE_43_length_202821_cov_5.535789_44	K22447	cct, ths; archaeal chaperonin	669
146_bin21	NODE_43_length_202821_cov_5.535789_45	K07746	parD1_3_4; antitoxin ParD1/3/4	54
146_bin21	NODE_43_length_202821_cov_5.535789_46
146_bin21	NODE_43_length_202821_cov_5.535789_47	K07731	K07731; putative transcriptional regulator	204
146_bin21	NODE_43_length_202821_cov_5.535789_48			15	K13993	3
146_bin21	NODE_43_length_202821_cov_5.535789_49	K09118	K09118; uncharacterized protein	821
146_bin21	NODE_43_length_202821_cov_5.535789_50	K23356	trmB; HTH-type transcriptional regulator, sugar sensing transcriptional regulator	227
146_bin21	NODE_43_length_202821_cov_5.535789_51			76
146_bin21	NODE_43_length_202821_cov_5.535789_52	K06937	K06937; 7,8-dihydro-6-hydroxymethylpterin dimethyltransferase [EC:2.1.1.-]	719
146_bin21	NODE_43_length_202821_cov_5.535789_53			113
146_bin21	NODE_43_length_202821_cov_5.535789_54			14	K02729	7
146_bin21	NODE_43_length_202821_cov_5.535789_55			273
146_bin21	NODE_43_length_202821_cov_5.535789_56	K01611	speD, AMD1; S-adenosylmethionine decarboxylase [EC:4.1.1.50]	149
146_bin21	NODE_43_length_202821_cov_5.535789_57			282
146_bin21	NODE_43_length_202821_cov_5.535789_58	K00179	iorA; indolepyruvate ferredoxin oxidoreductase, alpha subunit [EC:1.2.7.8]	506
146_bin21	NODE_43_length_202821_cov_5.535789_59	K01999	livK; branched-chain amino acid transport system substrate-binding protein	147
146_bin21	NODE_43_length_202821_cov_5.535789_60	K01995	livG; branched-chain amino acid transport system ATP-binding protein	86
146_bin21	NODE_43_length_202821_cov_5.535789_61	K01995	livG; branched-chain amino acid transport system ATP-binding protein	156
146_bin21	NODE_43_length_202821_cov_5.535789_62	K01996	livF; branched-chain amino acid transport system ATP-binding protein	221
146_bin21	NODE_43_length_202821_cov_5.535789_63	K01997	livH; branched-chain amino acid transport system permease protein	84	K11956	52
146_bin21	NODE_43_length_202821_cov_5.535789_64	K01998	livM; branched-chain amino acid transport system permease protein	180
146_bin21	NODE_43_length_202821_cov_5.535789_65	K18290	ich-Y; itaconyl-CoA hydratase [EC:4.2.1.56]	216
146_bin21	NODE_43_length_202821_cov_5.535789_66			166	K18703	41
146_bin21	NODE_43_length_202821_cov_5.535789_67			41
146_bin21	NODE_43_length_202821_cov_5.535789_68			37	K06930	5
146_bin21	NODE_43_length_202821_cov_5.535789_69	K02275	coxB, ctaC; cytochrome c oxidase subunit II [EC:7.1.1.9]	137
146_bin21	NODE_43_length_202821_cov_5.535789_70	K15408	coxAC; cytochrome c oxidase subunit I+III [EC:7.1.1.9]	640
146_bin21	NODE_43_length_202821_cov_5.535789_71			15	K02026	1
146_bin21	NODE_43_length_202821_cov_5.535789_72			30	K02275	8
146_bin21	NODE_43_length_202821_cov_5.535789_73			10	K23356	8
146_bin21	NODE_43_length_202821_cov_5.535789_74			101
146_bin21	NODE_43_length_202821_cov_5.535789_75			20	K19386	2
146_bin21	NODE_43_length_202821_cov_5.535789_76			18	K05757	1
146_bin21	NODE_43_length_202821_cov_5.535789_77			12	K02066	7
146_bin21	NODE_43_length_202821_cov_5.535789_78	K02027	ABC.MS.S; multiple sugar transport system substrate-binding protein	176
146_bin21	NODE_43_length_202821_cov_5.535789_79			12	K02027	6
146_bin21	NODE_43_length_202821_cov_5.535789_80	K02025	ABC.MS.P; multiple sugar transport system permease protein	38	K10233	11
146_bin21	NODE_43_length_202821_cov_5.535789_81			10	K02025	6
146_bin21	NODE_43_length_202821_cov_5.535789_82	K02026	ABC.MS.P1; multiple sugar transport system permease protein	58	K10234	5
146_bin21	NODE_43_length_202821_cov_5.535789_83	K02026	ABC.MS.P1; multiple sugar transport system permease protein	163
146_bin21	NODE_43_length_202821_cov_5.535789_84	K10112	msmX, msmK, malK, sugC, ggtA, msiK; multiple sugar transport system ATP-binding protein [EC:7.5.2.-]	170	K17240	43
146_bin21	NODE_43_length_202821_cov_5.535789_85	K10112	msmX, msmK, malK, sugC, ggtA, msiK; multiple sugar transport system ATP-binding protein [EC:7.5.2.-]	71	K17240	4
146_bin21	NODE_43_length_202821_cov_5.535789_86	K10112	msmX, msmK, malK, sugC, ggtA, msiK; multiple sugar transport system ATP-binding protein [EC:7.5.2.-]	127
146_bin21	NODE_43_length_202821_cov_5.535789_87			300
146_bin21	NODE_43_length_202821_cov_5.535789_88			64
146_bin21	NODE_43_length_202821_cov_5.535789_89			73	K11477	18
146_bin21	NODE_43_length_202821_cov_5.535789_90			19	K02011	3
146_bin21	NODE_43_length_202821_cov_5.535789_91	K02276	coxC, ctaE; cytochrome c oxidase subunit III [EC:7.1.1.9]	132
146_bin21	NODE_43_length_202821_cov_5.535789_92			23	K07071	3
146_bin21	NODE_43_length_202821_cov_5.535789_93	K01889	FARSA, pheS; phenylalanyl-tRNA synthetase alpha chain [EC:6.1.1.20]	431
146_bin21	NODE_43_length_202821_cov_5.535789_94	K01890	FARSB, pheT; phenylalanyl-tRNA synthetase beta chain [EC:6.1.1.20]	444
146_bin21	NODE_43_length_202821_cov_5.535789_95	K01866	YARS, tyrS; tyrosyl-tRNA synthetase [EC:6.1.1.1]	362
146_bin21	NODE_43_length_202821_cov_5.535789_96	K00525	E1.17.4.1A, nrdA, nrdE; ribonucleoside-diphosphate reductase alpha chain [EC:1.17.4.1]	902
146_bin21	NODE_43_length_202821_cov_5.535789_97	K05568	mnhD, mrpD; multicomponent Na+:H+ antiporter subunit D	140
146_bin21	NODE_43_length_202821_cov_5.535789_98	K03166	top6A; DNA topoisomerase VI subunit A [EC:5.6.2.2]	422
146_bin21	NODE_43_length_202821_cov_5.535789_99	K06953	K06953; uncharacterized protein	149
146_bin21	NODE_43_length_202821_cov_5.535789_100			66
146_bin21	NODE_43_length_202821_cov_5.535789_101			125
146_bin21	NODE_43_length_202821_cov_5.535789_102	K06888	K06888; uncharacterized protein	622
146_bin21	NODE_43_length_202821_cov_5.535789_103			31	K02575	12
146_bin21	NODE_43_length_202821_cov_5.535789_104	K04070	pflX; putative pyruvate formate lyase activating enzyme [EC:1.97.1.4]	415
146_bin21	NODE_43_length_202821_cov_5.535789_105	K09759	aspC, aspS; nondiscriminating aspartyl-tRNA synthetase [EC:6.1.1.23]	432
146_bin21	NODE_43_length_202821_cov_5.535789_106			104
146_bin21	NODE_43_length_202821_cov_5.535789_107	K03622	ssh10b; archaea-specific DNA-binding protein	104
146_bin21	NODE_43_length_202821_cov_5.535789_108	K07243	FTR, FTH1, efeU; high-affinity iron transporter	215
146_bin21	NODE_43_length_202821_cov_5.535789_109			21	K22206	2
146_bin21	NODE_43_length_202821_cov_5.535789_110			15	K00826	3
146_bin21	NODE_43_length_202821_cov_5.535789_111	K00330	nuoA; NADH-quinone oxidoreductase subunit A [EC:7.1.1.2]	28	K15009	4
146_bin21	NODE_43_length_202821_cov_5.535789_112	K00337	nuoH; NADH-quinone oxidoreductase subunit H [EC:7.1.1.2]	266
146_bin21	NODE_43_length_202821_cov_5.535789_113			133
146_bin21	NODE_43_length_202821_cov_5.535789_114			26	K01962	1
146_bin21	NODE_43_length_202821_cov_5.535789_115
146_bin21	NODE_43_length_202821_cov_5.535789_116	K03593	mrp, NUBPL; ATP-binding protein involved in chromosome partitioning	389
146_bin21	NODE_43_length_202821_cov_5.535789_117	K01848	E5.4.99.2A, mcmA1; methylmalonyl-CoA mutase, N-terminal domain [EC:5.4.99.2]	627
146_bin21	NODE_43_length_202821_cov_5.535789_118	K07588	MMAA, argK; GTPase [EC:3.6.5.-]	222
146_bin21	NODE_43_length_202821_cov_5.535789_119	K01968	E6.4.1.4A; 3-methylcrotonyl-CoA carboxylase alpha subunit [EC:6.4.1.4]	22
146_bin21	NODE_43_length_202821_cov_5.535789_120
146_bin21	NODE_43_length_202821_cov_5.535789_121			10	K16238	5
146_bin21	NODE_43_length_202821_cov_5.535789_122			16	K02257	1
146_bin21	NODE_43_length_202821_cov_5.535789_123	K02274	coxA, ctaD; cytochrome c oxidase subunit I [EC:7.1.1.9]	527
146_bin21	NODE_43_length_202821_cov_5.535789_124	K02275	coxB, ctaC; cytochrome c oxidase subunit II [EC:7.1.1.9]	85	K02826	25
146_bin21	NODE_43_length_202821_cov_5.535789_125			18	K05568	2
146_bin21	NODE_43_length_202821_cov_5.535789_126			73	K02259	7
146_bin21	NODE_43_length_202821_cov_5.535789_127			196
146_bin21	NODE_43_length_202821_cov_5.535789_128	K21219	thiDN; hydroxymethylpyrimidine kinase / phosphomethylpyrimidine kinase / thiamine-phosphate diphosphorylase [EC:2.7.1.49 2.7.4.7 2.5.1.3]	438
146_bin21	NODE_43_length_202821_cov_5.535789_129			20	K23692	3
146_bin21	NODE_43_length_202821_cov_5.535789_130			136
146_bin21	NODE_43_length_202821_cov_5.535789_131			20	K00721	17
146_bin21	NODE_43_length_202821_cov_5.535789_132	K04479	dbh; DNA polymerase IV (archaeal DinB-like DNA polymerase) [EC:2.7.7.7]	283
146_bin21	NODE_43_length_202821_cov_5.535789_133
146_bin21	NODE_43_length_202821_cov_5.535789_134	K04768	acuC; acetoin utilization protein AcuC	340
146_bin21	NODE_43_length_202821_cov_5.535789_135	K09120	K09120; uncharacterized protein	177
146_bin21	NODE_43_length_202821_cov_5.535789_136	K23144	K23144; UDP-N-acetylglucosamine diphosphorylase / glucose-1-phosphate thymidylyltransferase / UDP-N-acetylgalactosamine diphosphorylase / glucosamine-1-phosphate N-acetyltransferase / galactosamine-1-phosphate N-acetyltransferase [EC:2.7.7.23 2.7.7.24 2.7.7.83 2.3.1.157 2.3.1.276]	211
146_bin21	NODE_43_length_202821_cov_5.535789_137	K23144	K23144; UDP-N-acetylglucosamine diphosphorylase / glucose-1-phosphate thymidylyltransferase / UDP-N-acetylgalactosamine diphosphorylase / glucosamine-1-phosphate N-acetyltransferase / galactosamine-1-phosphate N-acetyltransferase [EC:2.7.7.23 2.7.7.24 2.7.7.83 2.3.1.157 2.3.1.276]	181
146_bin21	NODE_43_length_202821_cov_5.535789_138	K20215	dph5; diphthine synthase [EC:2.1.1.98]	196
146_bin21	NODE_43_length_202821_cov_5.535789_139	K14656	ribL; FAD synthetase [EC:2.7.7.2]	119
146_bin21	NODE_43_length_202821_cov_5.535789_140	K07732	rfk; riboflavin kinase, archaea type [EC:2.7.1.161]	174
146_bin21	NODE_43_length_202821_cov_5.535789_141	K03433	psmB, prcB; proteasome beta subunit [EC:3.4.25.1]	207
146_bin21	NODE_43_length_202821_cov_5.535789_142	K01974	RTCA, rtcA; RNA 3'-terminal phosphate cyclase (ATP) [EC:6.5.1.4]	248	K18105	28
146_bin21	NODE_43_length_202821_cov_5.535789_143	K00952	nadM; nicotinamide-nucleotide adenylyltransferase [EC:2.7.7.1]	149
146_bin21	NODE_43_length_202821_cov_5.535789_144	K22205	K22205; S-adenosyl-L-methionine hydrolase (adenosine-forming) [EC:3.13.1.8]	174
146_bin21	NODE_43_length_202821_cov_5.535789_145	K04794	PTH2; peptidyl-tRNA hydrolase, PTH2 family [EC:3.1.1.29]	129
146_bin21	NODE_43_length_202821_cov_5.535789_146	K06176	truD, PUS7; tRNA pseudouridine13 synthase [EC:5.4.99.27]	196
146_bin21	NODE_43_length_202821_cov_5.535789_147			106	K19225	11
146_bin21	NODE_43_length_202821_cov_5.535789_148	K00331	nuoB; NADH-quinone oxidoreductase subunit B [EC:7.1.1.2]	218
146_bin21	NODE_43_length_202821_cov_5.535789_149			125	K00332	13
146_bin21	NODE_43_length_202821_cov_5.535789_150			14	K04257	3
146_bin21	NODE_43_length_202821_cov_5.535789_151	K00333	nuoD; NADH-quinone oxidoreductase subunit D [EC:7.1.1.2]	364
146_bin21	NODE_43_length_202821_cov_5.535789_152			14	K24737	3
146_bin21	NODE_43_length_202821_cov_5.535789_153			68	K07025	11
146_bin21	NODE_43_length_202821_cov_5.535789_154	K02319	pol; DNA polymerase, archaea type [EC:2.7.7.7]	779
146_bin21	NODE_43_length_202821_cov_5.535789_155	K01480	speB; agmatinase [EC:3.5.3.11]	189
146_bin21	NODE_43_length_202821_cov_5.535789_156			109	K00728	7
146_bin21	NODE_43_length_202821_cov_5.535789_157			15	K13950	4
146_bin21	NODE_43_length_202821_cov_5.535789_158	K22446	K22446; tRNA (cytosine49-C5)-methyltransferase [EC:2.1.1.-]	227	K11392	26
146_bin21	NODE_43_length_202821_cov_5.535789_159	K03653	K03653; N-glycosylase/DNA lyase [EC:3.2.2.- 4.2.99.18]	154
146_bin21	NODE_43_length_202821_cov_5.535789_160	K06915	K06915; uncharacterized protein	115
146_bin21	NODE_43_length_202821_cov_5.535789_161			20	K00130	2
146_bin21	NODE_43_length_202821_cov_5.535789_162			20	K24178	2
146_bin21	NODE_43_length_202821_cov_5.535789_163			17	K01025	3
146_bin21	NODE_43_length_202821_cov_5.535789_164			16	K11004	4
146_bin21	NODE_43_length_202821_cov_5.535789_165			72
146_bin21	NODE_43_length_202821_cov_5.535789_166			13	K03320	5
146_bin21	NODE_43_length_202821_cov_5.535789_167			15	K07234	2
146_bin21	NODE_43_length_202821_cov_5.535789_168			14	K17598	7
146_bin21	NODE_43_length_202821_cov_5.535789_169
146_bin21	NODE_43_length_202821_cov_5.535789_170			17	K00351	4
146_bin21	NODE_43_length_202821_cov_5.535789_171			57	K13879	2
146_bin21	NODE_43_length_202821_cov_5.535789_172	K01845	hemL; glutamate-1-semialdehyde 2,1-aminomutase [EC:5.4.3.8]	355
146_bin21	NODE_43_length_202821_cov_5.535789_173	K00873	PK, pyk; pyruvate kinase [EC:2.7.1.40]	359
146_bin21	NODE_43_length_202821_cov_5.535789_174			15	K15732	3
146_bin21	NODE_43_length_202821_cov_5.535789_175			22	K18235	6
146_bin21	NODE_43_length_202821_cov_5.535789_176	K18235	vgb; virginiamycin B lyase [EC:4.2.99.-]	53
146_bin21	NODE_43_length_202821_cov_5.535789_177			231
146_bin21	NODE_43_length_202821_cov_5.535789_178			24	K03686	3
146_bin21	NODE_43_length_202821_cov_5.535789_179			15	K14857	4
146_bin21	NODE_43_length_202821_cov_5.535789_180			103
146_bin21	NODE_43_length_202821_cov_5.535789_181	K01869	LARS, leuS; leucyl-tRNA synthetase [EC:6.1.1.4]	826
146_bin21	NODE_43_length_202821_cov_5.535789_182			119
146_bin21	NODE_43_length_202821_cov_5.535789_183	K09005	K09005; uncharacterized protein	111
146_bin21	NODE_43_length_202821_cov_5.535789_184	K15429	TRM5, TRMT5; tRNA (guanine37-N1)-methyltransferase [EC:2.1.1.228]	203
146_bin21	NODE_43_length_202821_cov_5.535789_185	K04799	FEN1, RAD2; flap endonuclease-1 [EC:3.-.-.-]	387
146_bin21	NODE_43_length_202821_cov_5.535789_186			14	K03711	3
146_bin21	NODE_43_length_202821_cov_5.535789_187	K13525	VCP, CDC48; transitional endoplasmic reticulum ATPase	814
146_bin21	NODE_43_length_202821_cov_5.535789_188			17	K07789	5
146_bin21	NODE_43_length_202821_cov_5.535789_189			21	K17830	11
146_bin21	NODE_43_length_202821_cov_5.535789_190			36	K13566	23
146_bin21	NODE_43_length_202821_cov_5.535789_191	K01512	acyP; acylphosphatase [EC:3.6.1.7]	120
146_bin21	NODE_43_length_202821_cov_5.535789_192			12	K02119	6
146_bin21	NODE_43_length_202821_cov_5.535789_193			15	K06241	4
146_bin21	NODE_43_length_202821_cov_5.535789_194			15	K16898	4
146_bin21	NODE_43_length_202821_cov_5.535789_195	K00830	AGXT; alanine-glyoxylate transaminase / serine-glyoxylate transaminase / serine-pyruvate transaminase [EC:2.6.1.44 2.6.1.45 2.6.1.51]	411
146_bin21	NODE_43_length_202821_cov_5.535789_196
146_bin21	NODE_43_length_202821_cov_5.535789_197	K11710	troB, mntB, znuC; manganese/zinc/iron transport system ATP- binding protein [EC:7.2.2.5]	72	K11607	60
146_bin21	NODE_43_length_202821_cov_5.535789_198
146_bin21	NODE_43_length_202821_cov_5.535789_199	K03594	bfr; bacterioferritin [EC:1.16.3.1]	136
146_bin21	NODE_43_length_202821_cov_5.535789_200			58	K03183	6
146_bin21	NODE_43_length_202821_cov_5.535789_201	K01649	leuA, IMS; 2-isopropylmalate synthase [EC:2.3.3.13]	49
146_bin21	NODE_43_length_202821_cov_5.535789_202	K02929	RP-L44e, RPL44; large subunit ribosomal protein L44e	108
146_bin21	NODE_43_length_202821_cov_5.535789_203	K03237	EIF2S1; translation initiation factor 2 subunit 1	155
146_bin21	NODE_43_length_202821_cov_5.535789_204			13	K15461	6
146_bin21	NODE_43_length_202821_cov_5.535789_205	K00626	ACAT, atoB; acetyl-CoA C-acetyltransferase [EC:2.3.1.9]	478
146_bin21	NODE_43_length_202821_cov_5.535789_206			16	K01535	2
146_bin21	NODE_43_length_202821_cov_5.535789_207	K00626	ACAT, atoB; acetyl-CoA C-acetyltransferase [EC:2.3.1.9]	283
146_bin21	NODE_43_length_202821_cov_5.535789_208	K07090	K07090; uncharacterized protein	131
146_bin21	NODE_43_length_202821_cov_5.535789_209	K03238	EIF2S2; translation initiation factor 2 subunit 2	113
146_bin21	NODE_43_length_202821_cov_5.535789_210	K09148	K09148; uncharacterized protein	58
146_bin21	NODE_43_length_202821_cov_5.535789_211			22	K16904	3
146_bin21	NODE_43_length_202821_cov_5.535789_212	K00021	HMGCR; hydroxymethylglutaryl-CoA reductase (NADPH) [EC:1.1.1.34]	445
146_bin21	NODE_43_length_202821_cov_5.535789_213			73
146_bin21	NODE_43_length_202821_cov_5.535789_214	K03110	ftsY; fused signal recognition particle receptor	269
146_bin21	NODE_43_length_202821_cov_5.535789_215	K04797	pfdA, PFDN5; prefoldin alpha subunit	57
146_bin21	NODE_43_length_202821_cov_5.535789_216	K03264	EIF6; translation initiation factor 6	171
146_bin21	NODE_43_length_202821_cov_5.535789_217	K02910	RP-L31e, RPL31; large subunit ribosomal protein L31e	56
146_bin21	NODE_43_length_202821_cov_5.535789_218	K22803	SMC5; structural maintenance of chromosomes protein 5	64	K03529	46
146_bin21	NODE_43_length_202821_cov_5.535789_219			25	K07588	1
146_bin21	NODE_43_length_202821_cov_5.535789_220			51	K14034	2
146_bin21	NODE_43_length_202821_cov_5.535789_221	K03724	lhr; ATP-dependent helicase Lhr and Lhr-like helicase [EC:3.6.4.-]	739
146_bin21	NODE_43_length_202821_cov_5.535789_222			36	K04066	1
146_bin21	NODE_43_length_202821_cov_5.535789_223			402	K00249	43
146_bin21	NODE_43_length_202821_cov_5.535789_224			11	K14941	8
146_bin21	NODE_43_length_202821_cov_5.535789_225	K11212	cofD; LPPG:FO 2-phospho-L-lactate transferase [EC:2.7.8.28]	320
146_bin21	NODE_43_length_202821_cov_5.535789_226			166
146_bin21	NODE_43_length_202821_cov_5.535789_227			17	K01945	1
146_bin21	NODE_43_length_202821_cov_5.535789_228			221
146_bin21	NODE_43_length_202821_cov_5.535789_229	K03789	rimI; [ribosomal protein S18]-alanine N-acetyltransferase [EC:2.3.1.266]	156
146_bin21	NODE_43_length_202821_cov_5.535789_230	K00966	GMPP; mannose-1-phosphate guanylyltransferase [EC:2.7.7.13]	96
146_bin21	NODE_43_length_202821_cov_5.535789_231	K01883	CARS, cysS; cysteinyl-tRNA synthetase [EC:6.1.1.16]	461
146_bin21	NODE_43_length_202821_cov_5.535789_232	K03124	TFIIB, GTF2B, SUA7, tfb; transcription initiation factor TFIIB	284
146_bin21	NODE_43_length_202821_cov_5.535789_233	K03113	EIF1, SUI1; translation initiation factor 1	122
146_bin21	NODE_43_length_202821_cov_5.535789_234			168
146_bin21	NODE_49_length_185085_cov_5.525588_1			14	K24246	2
146_bin21	NODE_49_length_185085_cov_5.525588_2			57	K11982	3
146_bin21	NODE_49_length_185085_cov_5.525588_3	K01880	GARS, glyS1; glycyl-tRNA synthetase [EC:6.1.1.14]	540
146_bin21	NODE_49_length_185085_cov_5.525588_4	K07220	K07220; uncharacterized protein	13
146_bin21	NODE_49_length_185085_cov_5.525588_5	K01170	endA; tRNA-intron endonuclease, archaea type [EC:4.6.1.16]	199
146_bin21	NODE_49_length_185085_cov_5.525588_6	K02437	gcvH, GCSH; glycine cleavage system H protein	110
146_bin21	NODE_49_length_185085_cov_5.525588_7	K01011	TST, MPST, sseA; thiosulfate/3-mercaptopyruvate sulfurtransferase [EC:2.8.1.1 2.8.1.2]	372
146_bin21	NODE_49_length_185085_cov_5.525588_8			18	K07735	1
146_bin21	NODE_49_length_185085_cov_5.525588_9	K01999	livK; branched-chain amino acid transport system substrate-binding protein	529
146_bin21	NODE_49_length_185085_cov_5.525588_10	K01997	livH; branched-chain amino acid transport system permease protein	312
146_bin21	NODE_49_length_185085_cov_5.525588_11	K01998	livM; branched-chain amino acid transport system permease protein	302
146_bin21	NODE_49_length_185085_cov_5.525588_12	K01995	livG; branched-chain amino acid transport system ATP-binding protein	253
146_bin21	NODE_49_length_185085_cov_5.525588_13	K01996	livF; branched-chain amino acid transport system ATP-binding protein	255
146_bin21	NODE_49_length_185085_cov_5.525588_14	K16877	hmfA; 2-furoyl-CoA dehydrogenase large subunit [EC:1.3.99.8]	474
146_bin21	NODE_49_length_185085_cov_5.525588_15	K15358	ena; enamidase [EC:3.5.2.18]	373
146_bin21	NODE_49_length_185085_cov_5.525588_16			194
146_bin21	NODE_49_length_185085_cov_5.525588_17			109
146_bin21	NODE_49_length_185085_cov_5.525588_18	K12339	cysM; S-sulfo-L-cysteine synthase (O-acetyl-L-serine-dependent) [EC:2.5.1.144]	298
146_bin21	NODE_49_length_185085_cov_5.525588_19			13	K01612	5
146_bin21	NODE_49_length_185085_cov_5.525588_20			57	K06930	9
146_bin21	NODE_49_length_185085_cov_5.525588_21	K00003	hom; homoserine dehydrogenase [EC:1.1.1.3]	290
146_bin21	NODE_49_length_185085_cov_5.525588_22	K00928	lysC; aspartate kinase [EC:2.7.2.4]	459
146_bin21	NODE_49_length_185085_cov_5.525588_23			26	K03892	8
146_bin21	NODE_49_length_185085_cov_5.525588_24			10	K02034	5
146_bin21	NODE_49_length_185085_cov_5.525588_25	K01990	ABC-2.A; ABC-2 type transport system ATP-binding protein	69	K25152	8
146_bin21	NODE_49_length_185085_cov_5.525588_26	K01990	ABC-2.A; ABC-2 type transport system ATP-binding protein	163
146_bin21	NODE_49_length_185085_cov_5.525588_27	K01992	ABC-2.P; ABC-2 type transport system permease protein	161
146_bin21	NODE_49_length_185085_cov_5.525588_28			16	K02033	3
146_bin21	NODE_49_length_185085_cov_5.525588_29			18	K11152	2
146_bin21	NODE_49_length_185085_cov_5.525588_30			172
146_bin21	NODE_49_length_185085_cov_5.525588_31			11	K04437	8
146_bin21	NODE_49_length_185085_cov_5.525588_32			11	K05622	6
146_bin21	NODE_49_length_185085_cov_5.525588_33			182	K21947	22
146_bin21	NODE_49_length_185085_cov_5.525588_34	K01999	livK; branched-chain amino acid transport system substrate-binding protein	128
146_bin21	NODE_49_length_185085_cov_5.525588_35	K01997	livH; branched-chain amino acid transport system permease protein	180
146_bin21	NODE_49_length_185085_cov_5.525588_36	K01998	livM; branched-chain amino acid transport system permease protein	171
146_bin21	NODE_49_length_185085_cov_5.525588_37	K01996	livF; branched-chain amino acid transport system ATP-binding protein	260
146_bin21	NODE_49_length_185085_cov_5.525588_38	K01995	livG; branched-chain amino acid transport system ATP-binding protein	200	K01995/K01998	22
146_bin21	NODE_49_length_185085_cov_5.525588_39			12	K05700	6
146_bin21	NODE_49_length_185085_cov_5.525588_40	K01912	paaK; phenylacetate-CoA ligase [EC:6.2.1.30]	331
146_bin21	NODE_49_length_185085_cov_5.525588_41			122
146_bin21	NODE_49_length_185085_cov_5.525588_42			68	K21307	65
146_bin21	NODE_49_length_185085_cov_5.525588_43	K07107	ybgC; acyl-CoA thioester hydrolase [EC:3.1.2.-]	87
146_bin21	NODE_49_length_185085_cov_5.525588_44	K02614	paaI; acyl-CoA thioesterase [EC:3.1.2.-]	116
146_bin21	NODE_49_length_185085_cov_5.525588_45			180
146_bin21	NODE_49_length_185085_cov_5.525588_46			194
146_bin21	NODE_49_length_185085_cov_5.525588_47	K00483	hpaB; 4-hydroxyphenylacetate 3-monooxygenase [EC:1.14.14.9]	423	K16901	29
146_bin21	NODE_49_length_185085_cov_5.525588_48	K00446	dmpB, xylE; catechol 2,3-dioxygenase [EC:1.13.11.2]	348
146_bin21	NODE_49_length_185085_cov_5.525588_49			117	K23470	13
146_bin21	NODE_49_length_185085_cov_5.525588_50	K00130	betB, gbsA; betaine-aldehyde dehydrogenase [EC:1.2.1.8]	412
146_bin21	NODE_49_length_185085_cov_5.525588_51	K11529	gck, gckA, GLYCTK; glycerate 2-kinase [EC:2.7.1.165]	370
146_bin21	NODE_49_length_185085_cov_5.525588_52	K03281	TC.CIC; chloride channel protein, CIC family	74
146_bin21	NODE_49_length_185085_cov_5.525588_53	K03281	TC.CIC; chloride channel protein, CIC family	157
146_bin21	NODE_49_length_185085_cov_5.525588_54			45	K03281	21
146_bin21	NODE_49_length_185085_cov_5.525588_55	K01951	guaA, GMPS; GMP synthase (glutamine-hydrolysing) [EC:6.3.5.2]	581
146_bin21	NODE_49_length_185085_cov_5.525588_56	K00759	APRT, apt; adenine phosphoribosyltransferase [EC:2.4.2.7]	41
146_bin21	NODE_49_length_185085_cov_5.525588_57	K00721	DPM1; dolichol-phosphate mannosyltransferase [EC:2.4.1.83]	181
146_bin21	NODE_49_length_185085_cov_5.525588_58	K00946	thiL; thiamine-monophosphate kinase [EC:2.7.4.16]	204
146_bin21	NODE_49_length_185085_cov_5.525588_59	K01515	nudF; ADP-ribose pyrophosphatase [EC:3.6.1.13]	153
146_bin21	NODE_49_length_185085_cov_5.525588_60			15	K07611	4
146_bin21	NODE_49_length_185085_cov_5.525588_61			15	K09118	2
146_bin21	NODE_49_length_185085_cov_5.525588_62			18	K06712	1
146_bin21	NODE_49_length_185085_cov_5.525588_63	K09118	K09118; uncharacterized protein	165
146_bin21	NODE_49_length_185085_cov_5.525588_64	K09118	K09118; uncharacterized protein	101	K01006	4
146_bin21	NODE_49_length_185085_cov_5.525588_65			17	K03305	2
146_bin21	NODE_49_length_185085_cov_5.525588_66			16	K15738	2
146_bin21	NODE_49_length_185085_cov_5.525588_67			19	K09685	5
146_bin21	NODE_49_length_185085_cov_5.525588_68	K03057	tfs; transcription factor S	114
146_bin21	NODE_49_length_185085_cov_5.525588_69			13	K03056	4
146_bin21	NODE_49_length_185085_cov_5.525588_70			16	K07573	12
146_bin21	NODE_49_length_185085_cov_5.525588_71	K07561	DPH1, dph2; 2-(3-amino-3-carboxypropyl)histidine synthase [EC:2.5.1.108]	203
146_bin21	NODE_49_length_185085_cov_5.525588_72			258	K18166	52
146_bin21	NODE_49_length_185085_cov_5.525588_73			14	K04257	5
146_bin21	NODE_49_length_185085_cov_5.525588_74			75	K00682	12
146_bin21	NODE_49_length_185085_cov_5.525588_75	K06877	K06877; DEAD/DEAH box helicase domain-containing protein	778
146_bin21	NODE_49_length_185085_cov_5.525588_76
146_bin21	NODE_49_length_185085_cov_5.525588_77			76
146_bin21	NODE_49_length_185085_cov_5.525588_78			251
146_bin21	NODE_49_length_185085_cov_5.525588_79			106
146_bin21	NODE_49_length_185085_cov_5.525588_80	K15987	hppA; K(+)-stimulated pyrophosphate-energized sodium pump [EC:7.1.3.2]	713
146_bin21	NODE_49_length_185085_cov_5.525588_81	K01485	codA; cytosine/creatinine deaminase [EC:3.5.4.1 3.5.4.21]	267
146_bin21	NODE_49_length_185085_cov_5.525588_82			102
146_bin21	NODE_49_length_185085_cov_5.525588_83			75	K01126	9
146_bin21	NODE_49_length_185085_cov_5.525588_84			16	K15400	1
146_bin21	NODE_49_length_185085_cov_5.525588_85			20	K09004	1
146_bin21	NODE_49_length_185085_cov_5.525588_86	K06963	TAN1, THUMPD1; tRNA acetyltransferase TAN1	132
146_bin21	NODE_49_length_185085_cov_5.525588_87			19	K25092	4
146_bin21	NODE_49_length_185085_cov_5.525588_88	K18641	K18641; crenactin	345
146_bin21	NODE_49_length_185085_cov_5.525588_89	K01874	MARS, metG; methionyl-tRNA synthetase [EC:6.1.1.10]	413
146_bin21	NODE_49_length_185085_cov_5.525588_90			9	K11130	8
146_bin21	NODE_49_length_185085_cov_5.525588_91			15	K07159	5
146_bin21	NODE_49_length_185085_cov_5.525588_92	K07151	STT3; dolichyl-diphosphooligosaccharide---protein glycosyltransferase [EC:2.4.99.18]	339
146_bin21	NODE_49_length_185085_cov_5.525588_93			16	K08218	1
146_bin21	NODE_49_length_185085_cov_5.525588_94	K03553	recA; recombination protein RecA	41	K04484	12
146_bin21	NODE_49_length_185085_cov_5.525588_95			15	K09900	3
146_bin21	NODE_49_length_185085_cov_5.525588_96			15	K08852	4
146_bin21	NODE_49_length_185085_cov_5.525588_97			111
146_bin21	NODE_49_length_185085_cov_5.525588_98			14	K03798	2
146_bin21	NODE_49_length_185085_cov_5.525588_99			431
146_bin21	NODE_49_length_185085_cov_5.525588_100			13	K05568	6
146_bin21	NODE_49_length_185085_cov_5.525588_101	K02201	E2.7.7.3B; pantetheine-phosphate adenylyltransferase [EC:2.7.7.3]	108	K02201/K01529	12
146_bin21	NODE_49_length_185085_cov_5.525588_102			15	K09291	2
146_bin21	NODE_49_length_185085_cov_5.525588_103	K03568	tldD; TldD protein	442
146_bin21	NODE_49_length_185085_cov_5.525588_104			23	K23885	19
146_bin21	NODE_49_length_185085_cov_5.525588_105			15	K25163	6
146_bin21	NODE_49_length_185085_cov_5.525588_106	K00537	arsC; arsenate reductase (glutaredoxin) [EC:1.20.4.1]	66
146_bin21	NODE_49_length_185085_cov_5.525588_107	K02437	gcvH, GCSH; glycine cleavage system H protein	150
146_bin21	NODE_49_length_185085_cov_5.525588_108			19	K02761	1
146_bin21	NODE_49_length_185085_cov_5.525588_109	K17884	E2.7.8.39; archaetidylinositol phosphate synthase [EC:2.7.8.39]	101
146_bin21	NODE_49_length_185085_cov_5.525588_110			21	K00249	2
146_bin21	NODE_49_length_185085_cov_5.525588_111	K01868	TARS, thrS; threonyl-tRNA synthetase [EC:6.1.1.3]	580
146_bin21	NODE_49_length_185085_cov_5.525588_112	K11717	sufS; cysteine desulfurase / selenocysteine lyase [EC:2.8.1.7 4.4.1.16]	478
146_bin21	NODE_49_length_185085_cov_5.525588_113	K15016	K15016; enoyl-CoA hydratase / 3-hydroxyacyl-CoA dehydrogenase [EC:4.2.1.17 1.1.1.35]	685
146_bin21	NODE_49_length_185085_cov_5.525588_114	K12405	HSD17B4; (3R)-3-hydroxyacyl-CoA dehydrogenase / 3a,7a,12a-trihydroxy-5b-cholest-24-enoyl-CoA hydratase / enoyl-CoA hydratase 2 [EC:1.1.1.- 4.2.1.107 4.2.1.119]	27
146_bin21	NODE_49_length_185085_cov_5.525588_115			57
146_bin21	NODE_49_length_185085_cov_5.525588_116			27	K07746	13
146_bin21	NODE_49_length_185085_cov_5.525588_117	K03531	ftsZ; cell division protein FtsZ	306
146_bin21	NODE_49_length_185085_cov_5.525588_118	K19285	nfrA1; FMN reductase (NADPH) [EC:1.5.1.38]	107
146_bin21	NODE_49_length_185085_cov_5.525588_119	K13787	idsA; geranylgeranyl diphosphate synthase, type I [EC:2.5.1.1 2.5.1.10 2.5.1.29]	264	K00804	29
146_bin21	NODE_49_length_185085_cov_5.525588_120	K01560	E3.8.1.2; 2-haloacid dehalogenase [EC:3.8.1.2]	166
146_bin21	NODE_49_length_185085_cov_5.525588_121	K09129	K09129; uncharacterized protein	216
146_bin21	NODE_49_length_185085_cov_5.525588_122			16	K10635	3
146_bin21	NODE_49_length_185085_cov_5.525588_123	K03564	BCP, PRXQ, DOT5; thioredoxin-dependent peroxiredoxin [EC:1.11.1.24]	153
146_bin21	NODE_49_length_185085_cov_5.525588_124	K09732	K09732; uncharacterized protein	83
146_bin21	NODE_49_length_185085_cov_5.525588_125			86
146_bin21	NODE_49_length_185085_cov_5.525588_126	K08963	mtnA; methylthioribose-1-phosphate isomerase [EC:5.3.1.23]	198
146_bin21	NODE_49_length_185085_cov_5.525588_127	K08963	mtnA; methylthioribose-1-phosphate isomerase [EC:5.3.1.23]	127
146_bin21	NODE_49_length_185085_cov_5.525588_128	K18855	E1.1.1.374; UDP-N-acetylglucosamine 3-dehydrogenase [EC:1.1.1.374]	248
146_bin21	NODE_49_length_185085_cov_5.525588_129			12	K05901	3
146_bin21	NODE_49_length_185085_cov_5.525588_130			18	K04234	1
146_bin21	NODE_49_length_185085_cov_5.525588_131
146_bin21	NODE_49_length_185085_cov_5.525588_132	K09726	K09726; uncharacterized protein	207
146_bin21	NODE_49_length_185085_cov_5.525588_133			18	K20478	2
146_bin21	NODE_49_length_185085_cov_5.525588_134	K03170	topG, rgy; reverse gyrase [EC:5.6.2.2 3.6.4.12]	848
146_bin21	NODE_49_length_185085_cov_5.525588_135	K01893	NARS, asnS; asparaginyl-tRNA synthetase [EC:6.1.1.22]	382
146_bin21	NODE_49_length_185085_cov_5.525588_136			93	K22083	59
146_bin21	NODE_49_length_185085_cov_5.525588_137			31	K10172	2
146_bin21	NODE_49_length_185085_cov_5.525588_138	K00820	glmS, GFPT; glutamine---fructose-6-phosphate transaminase (isomerizing) [EC:2.6.1.16]	561
146_bin21	NODE_49_length_185085_cov_5.525588_139			218
146_bin21	NODE_49_length_185085_cov_5.525588_140	K07141	mocA; molybdenum cofactor cytidylyltransferase [EC:2.7.7.76]	101
146_bin21	NODE_49_length_185085_cov_5.525588_141			14	K11584	5
146_bin21	NODE_49_length_185085_cov_5.525588_142			25	K23957	2
146_bin21	NODE_49_length_185085_cov_5.525588_143			323	K12196	76
146_bin21	NODE_49_length_185085_cov_5.525588_144			29	K03719	20
146_bin21	NODE_49_length_185085_cov_5.525588_145	K01641	HMGCS; hydroxymethylglutaryl-CoA synthase [EC:2.3.3.10]	393
146_bin21	NODE_49_length_185085_cov_5.525588_146	K00626	ACAT, atoB; acetyl-CoA C-acetyltransferase [EC:2.3.1.9]	273
146_bin21	NODE_49_length_185085_cov_5.525588_147	K07068	K07068; uncharacterized protein	123
146_bin21	NODE_49_length_185085_cov_5.525588_148			20	K16480	4
146_bin21	NODE_49_length_185085_cov_5.525588_149	K03030	PSMD14, RPN11, POH1; 26S proteasome regulatory subunit N11	107
146_bin21	NODE_49_length_185085_cov_5.525588_150	K02601	nusG; transcription termination/antitermination protein NusG	110
146_bin21	NODE_49_length_185085_cov_5.525588_151
146_bin21	NODE_49_length_185085_cov_5.525588_152	K00611	OTC, argF, argI; ornithine carbamoyltransferase [EC:2.1.3.3]	312
146_bin21	NODE_49_length_185085_cov_5.525588_153	K21636	nrdD; ribonucleoside-triphosphate reductase (formate) [EC:1.1.98.6]	180
146_bin21	NODE_49_length_185085_cov_5.525588_154	K03626	EGD2, NACA; nascent polypeptide-associated complex subunit alpha	89
146_bin21	NODE_49_length_185085_cov_5.525588_155			15	K23894	5
146_bin21	NODE_49_length_185085_cov_5.525588_156	K07398	K07398; conserved protein with predicted RNA binding PUA domain	120
146_bin21	NODE_49_length_185085_cov_5.525588_157	K03665	hflX; GTPase	321
146_bin21	NODE_49_length_185085_cov_5.525588_158	K03627	MBF1; putative transcription factor	76
146_bin21	NODE_49_length_185085_cov_5.525588_159	K14568	EMG1, NEP1; rRNA small subunit pseudouridine methyltransferase Nep1 [EC:2.1.1.260]	198
146_bin21	NODE_49_length_185085_cov_5.525588_160	K09003	K09003; uncharacterized protein	345
146_bin21	NODE_49_length_185085_cov_5.525588_161	K02966	RP-S19e, RPS19; small subunit ribosomal protein S19e	153
146_bin21	NODE_49_length_185085_cov_5.525588_162	K03789	rimI; [ribosomal protein S18]-alanine N-acetyltransferase [EC:2.3.1.266]	96
146_bin21	NODE_49_length_185085_cov_5.525588_163			16	K08974	2
146_bin21	NODE_49_length_185085_cov_5.525588_164	K07100	K07100; putative phosphoribosyl transferase	181
146_bin21	NODE_49_length_185085_cov_5.525588_165			14	K07060	8
146_bin21	NODE_49_length_185085_cov_5.525588_166			15	K03442	3
146_bin21	NODE_49_length_185085_cov_5.525588_167
146_bin21	NODE_49_length_185085_cov_5.525588_168	K01784	galE, GALE; UDP-glucose 4-epimerase [EC:5.1.3.2]	187
146_bin21	NODE_49_length_185085_cov_5.525588_169			168	K16150	21
146_bin21	NODE_49_length_185085_cov_5.525588_170	K02962	RP-S17e, RPS17; small subunit ribosomal protein S17e	42
146_bin21	NODE_49_length_185085_cov_5.525588_171			294	K08070	31
146_bin21	NODE_49_length_185085_cov_5.525588_172	K01892	HARS, hisS; histidyl-tRNA synthetase [EC:6.1.1.21]	284
146_bin21	NODE_49_length_185085_cov_5.525588_173			143
146_bin21	NODE_49_length_185085_cov_5.525588_174	K03592	pmbA; PmbA protein	311
146_bin21	NODE_49_length_185085_cov_5.525588_175			29	K15428	4
146_bin21	NODE_49_length_185085_cov_5.525588_176	K09717	K09717; uncharacterized protein	143
146_bin21	NODE_49_length_185085_cov_5.525588_177			15	K09717	12
146_bin21	NODE_49_length_185085_cov_5.525588_178			11	K03327	2
146_bin21	NODE_49_length_185085_cov_5.525588_179	K09482	gatD; glutamyl-tRNA(Gln) amidotransferase subunit D [EC:6.3.5.7]	406
146_bin21	NODE_49_length_185085_cov_5.525588_180	K03330	gatE; glutamyl-tRNA(Gln) amidotransferase subunit E [EC:6.3.5.7]	602
146_bin21	NODE_49_length_185085_cov_5.525588_181	K06915	K06915; uncharacterized protein	243
146_bin21	NODE_49_length_185085_cov_5.525588_182			14	K03572	5
146_bin21	NODE_49_length_185085_cov_5.525588_183			17	K08218	1
146_bin21	NODE_49_length_185085_cov_5.525588_184	K02683	priS, pri1, priA; DNA primase small subunit [EC:2.7.7.102]	241
146_bin21	NODE_49_length_185085_cov_5.525588_185			12	K09723	10
146_bin21	NODE_49_length_185085_cov_5.525588_186	K06947	GRC3, NOL9; polynucleotide 5'-hydroxyl-kinase GRC3/NOL9 [EC:2.7.1.-]	119
146_bin21	NODE_49_length_185085_cov_5.525588_187			16	K16629	8
146_bin21	NODE_49_length_185085_cov_5.525588_188			15	K04845	2
146_bin21	NODE_49_length_185085_cov_5.525588_189	K17104	E2.5.1.41; phosphoglycerol geranylgeranyltransferase [EC:2.5.1.41]	241
146_bin21	NODE_49_length_185085_cov_5.525588_190	K08482	kaiC; circadian clock protein KaiC	133
146_bin21	NODE_49_length_185085_cov_5.525588_191			149
146_bin21	NODE_49_length_185085_cov_5.525588_192	K02322	polC; DNA polymerase II large subunit [EC:2.7.7.7]	905
146_bin21	NODE_49_length_185085_cov_5.525588_193			24	K03719	2
146_bin21	NODE_49_length_185085_cov_5.525588_194			53	K09481	5
146_bin21	NODE_49_length_185085_cov_5.525588_195	K07577	K07577; putative mRNA 3-end processing factor	152	K10747	15
146_bin21	NODE_49_length_185085_cov_5.525588_196	K08979	K08979; putative membrane protein	148
146_bin21	NODE_49_length_185085_cov_5.525588_197			15	K03622	6
146_bin21	NODE_49_length_185085_cov_5.525588_198	K00249	ACADM, acd; acyl-CoA dehydrogenase [EC:1.3.8.7]	390
146_bin21	NODE_49_length_185085_cov_5.525588_199			120	K14656	14
146_bin21	NODE_49_length_185085_cov_5.525588_200			142
146_bin21	NODE_49_length_185085_cov_5.525588_201			14	K12511	1
146_bin21	NODE_49_length_185085_cov_5.525588_202	K01256	pepN; aminopeptidase N [EC:3.4.11.2]	737
146_bin21	NODE_49_length_185085_cov_5.525588_203			14	K03150	4
146_bin21	NODE_49_length_185085_cov_5.525588_204			20	K10352	1
146_bin21	NODE_49_length_185085_cov_5.525588_205			278	K21430	70
146_bin21	NODE_49_length_185085_cov_5.525588_206	K07457	K07457; endonuclease III related protein	151
146_bin21	NODE_49_length_185085_cov_5.525588_207			87
146_bin21	NODE_49_length_185085_cov_5.525588_208			16	K03588	1
146_bin21	NODE_49_length_185085_cov_5.525588_209			199
146_bin21	NODE_93_length_122371_cov_5.865848_1			20	K17493	1
146_bin21	NODE_93_length_122371_cov_5.865848_2	K06944	K06944; uncharacterized protein	305
146_bin21	NODE_93_length_122371_cov_5.865848_3	K01992	ABC-2.P; ABC-2 type transport system permease protein	15
146_bin21	NODE_93_length_122371_cov_5.865848_4	K01990	ABC-2.A; ABC-2 type transport system ATP-binding protein	255
146_bin21	NODE_93_length_122371_cov_5.865848_5	K07076	K07076; uncharacterized protein	58
146_bin21	NODE_93_length_122371_cov_5.865848_6			82	K07076	6
146_bin21	NODE_93_length_122371_cov_5.865848_7	K02122	ATPVF, ntpF, atpF; V/A-type H+/Na+-transporting ATPase subunit F	57
146_bin21	NODE_93_length_122371_cov_5.865848_8
146_bin21	NODE_93_length_122371_cov_5.865848_9	K03787	surE; 5'-nucleotidase [EC:3.1.3.5]	204
146_bin21	NODE_93_length_122371_cov_5.865848_10
146_bin21	NODE_93_length_122371_cov_5.865848_11			145
146_bin21	NODE_93_length_122371_cov_5.865848_12	K01940	argG, ASS1; argininosuccinate synthase [EC:6.3.4.5]	461
146_bin21	NODE_93_length_122371_cov_5.865848_13			55
146_bin21	NODE_93_length_122371_cov_5.865848_14	K01995	livG; branched-chain amino acid transport system ATP-binding protein	203
146_bin21	NODE_93_length_122371_cov_5.865848_15	K01996	livF; branched-chain amino acid transport system ATP-binding protein	197
146_bin21	NODE_93_length_122371_cov_5.865848_16	K01997	livH; branched-chain amino acid transport system permease protein	193
146_bin21	NODE_93_length_122371_cov_5.865848_17	K01998	livM; branched-chain amino acid transport system permease protein	155
146_bin21	NODE_93_length_122371_cov_5.865848_18	K01999	livK; branched-chain amino acid transport system substrate-binding protein	151
146_bin21	NODE_93_length_122371_cov_5.865848_19			54	K01431	32
146_bin21	NODE_93_length_122371_cov_5.865848_20	K00249	ACADM, acd; acyl-CoA dehydrogenase [EC:1.3.8.7]	252
146_bin21	NODE_93_length_122371_cov_5.865848_21			220
146_bin21	NODE_93_length_122371_cov_5.865848_22	K01912	paaK; phenylacetate-CoA ligase [EC:6.2.1.30]	452
146_bin21	NODE_93_length_122371_cov_5.865848_23	K00161	PDHA, pdhA; pyruvate dehydrogenase E1 component alpha subunit [EC:1.2.4.1]	307
146_bin21	NODE_93_length_122371_cov_5.865848_24			362	K10977	33
146_bin21	NODE_93_length_122371_cov_5.865848_25			297
146_bin21	NODE_93_length_122371_cov_5.865848_26			237
146_bin21	NODE_93_length_122371_cov_5.865848_27			75
146_bin21	NODE_93_length_122371_cov_5.865848_28			12	K07076	3
146_bin21	NODE_93_length_122371_cov_5.865848_29	K00059	fabG, OAR1; 3-oxoacyl-[acyl-carrier protein] reductase [EC:1.1.1.100]	198
146_bin21	NODE_93_length_122371_cov_5.865848_30	K01715	crt; enoyl-CoA hydratase [EC:4.2.1.17]	99	K01692	48
146_bin21	NODE_93_length_122371_cov_5.865848_31	K01438	argE; acetylornithine deacetylase [EC:3.5.1.16]	65
146_bin21	NODE_93_length_122371_cov_5.865848_32	K03520	coxL, cutL; aerobic carbon-monoxide dehydrogenase large subunit [EC:1.2.5.3]	723
146_bin21	NODE_93_length_122371_cov_5.865848_33			722
146_bin21	NODE_93_length_122371_cov_5.865848_34	K06001	trpB; tryptophan synthase beta chain [EC:4.2.1.20]	643
146_bin21	NODE_93_length_122371_cov_5.865848_35	K00249	ACADM, acd; acyl-CoA dehydrogenase [EC:1.3.8.7]	340
146_bin21	NODE_93_length_122371_cov_5.865848_36
146_bin21	NODE_93_length_122371_cov_5.865848_37			324
146_bin21	NODE_93_length_122371_cov_5.865848_38	K07068	K07068; uncharacterized protein	129
146_bin21	NODE_93_length_122371_cov_5.865848_39	K01715	crt; enoyl-CoA hydratase [EC:4.2.1.17]	227
146_bin21	NODE_93_length_122371_cov_5.865848_40			81
146_bin21	NODE_93_length_122371_cov_5.865848_41			101
146_bin21	NODE_93_length_122371_cov_5.865848_42	K01703	leuC, IPMI-L; 3-isopropylmalate/(R)-2-methylmalate dehydratase large subunit [EC:4.2.1.33 4.2.1.35]	617
146_bin21	NODE_93_length_122371_cov_5.865848_43			14	K02556	5
146_bin21	NODE_93_length_122371_cov_5.865848_44			15	K19923	1
146_bin21	NODE_93_length_122371_cov_5.865848_45	K01681	ACO, acnA; aconitate hydratase [EC:4.2.1.3]	41
146_bin21	NODE_93_length_122371_cov_5.865848_46			62	K06930	3
146_bin21	NODE_93_length_122371_cov_5.865848_47			129
146_bin21	NODE_93_length_122371_cov_5.865848_48	K01704	leuD, IPMI-S; 3-isopropylmalate/(R)-2-methylmalate dehydratase small subunit [EC:4.2.1.33 4.2.1.35]	188	K01702	20
146_bin21	NODE_93_length_122371_cov_5.865848_49	K07045	K07045; uncharacterized protein	263
146_bin21	NODE_93_length_122371_cov_5.865848_50	K00053	ilvC; ketol-acid reductoisomerase [EC:1.1.1.86]	410
146_bin21	NODE_93_length_122371_cov_5.865848_51			124
146_bin21	NODE_93_length_122371_cov_5.865848_52			87	K00185	5
146_bin21	NODE_93_length_122371_cov_5.865848_53			131
146_bin21	NODE_93_length_122371_cov_5.865848_54			71	K08357	62
146_bin21	NODE_93_length_122371_cov_5.865848_55	K08357	ttrA; tetrathionate reductase subunit A	100
146_bin21	NODE_93_length_122371_cov_5.865848_56			25	K08357	7
146_bin21	NODE_93_length_122371_cov_5.865848_57			13	K01940	4
146_bin21	NODE_93_length_122371_cov_5.865848_58			23	K08357	7
146_bin21	NODE_93_length_122371_cov_5.865848_59			15	K00252	2
146_bin21	NODE_93_length_122371_cov_5.865848_60	K01652	E2.2.1.6L, ilvB, ilvG, ilvI; acetolactate synthase I/II/III large subunit [EC:2.2.1.6]	548
146_bin21	NODE_93_length_122371_cov_5.865848_61	K01649	leuA, IMS; 2-isopropylmalate synthase [EC:2.3.3.13]	479
146_bin21	NODE_93_length_122371_cov_5.865848_62
146_bin21	NODE_93_length_122371_cov_5.865848_63	K03524	birA; BirA family transcriptional regulator, biotin operon repressor / biotin---[acetyl-CoA-carboxylase] ligase [EC:6.3.4.15]	154
146_bin21	NODE_93_length_122371_cov_5.865848_64	K00772	mtaP, MTAP; 5'-methylthioadenosine phosphorylase [EC:2.4.2.28]	234
146_bin21	NODE_93_length_122371_cov_5.865848_65	K01474	hyuB; N-methylhydantoinase B [EC:3.5.2.14]	518
146_bin21	NODE_93_length_122371_cov_5.865848_66			62	K02050	2
146_bin21	NODE_93_length_122371_cov_5.865848_67	K07745	K07745; transcriptional regulator	130
146_bin21	NODE_93_length_122371_cov_5.865848_68			358
146_bin21	NODE_93_length_122371_cov_5.865848_69	K01473	hyuA; N-methylhydantoinase A [EC:3.5.2.14]	591
146_bin21	NODE_93_length_122371_cov_5.865848_70			16	K11142	2
146_bin21	NODE_93_length_122371_cov_5.865848_71	K01849	E5.4.99.2B, mcmA2; methylmalonyl-CoA mutase, C-terminal domain [EC:5.4.99.2]	174
146_bin21	NODE_93_length_122371_cov_5.865848_72	K02224	cobB-cbiA; cobyrinic acid a,c-diamide synthase [EC:6.3.5.9 6.3.5.11]	341	K22012	39
146_bin21	NODE_93_length_122371_cov_5.865848_73	K01953	asnB, ASNS; asparagine synthase (glutamine-hydrolysing) [EC:6.3.5.4]	227
146_bin21	NODE_93_length_122371_cov_5.865848_74	K25034	btuF; cobalamin transport system substrate-binding protein	212	K02016	24
146_bin21	NODE_93_length_122371_cov_5.865848_75	K25027	btuC; cobalamin transport system permease protein	275
146_bin21	NODE_93_length_122371_cov_5.865848_76	K25028	btuD; cobalamin transport system ATP-binding protein [EC:7.6.2.8]	307
146_bin21	NODE_93_length_122371_cov_5.865848_77	K02016	ABC.FEV.S; iron complex transport system substrate-binding protein	231
146_bin21	NODE_93_length_122371_cov_5.865848_78	K01937	pyrG, CTPS; CTP synthase [EC:6.3.4.2]	652
146_bin21	NODE_93_length_122371_cov_5.865848_79	K00927	PGK, pgk; phosphoglycerate kinase [EC:2.7.2.3]	448
146_bin21	NODE_93_length_122371_cov_5.865848_80			175
146_bin21	NODE_93_length_122371_cov_5.865848_81	K07025	K07025; putative hydrolase of the HAD superfamily	27
146_bin21	NODE_93_length_122371_cov_5.865848_82	K00134	GAPDH, gapA; glyceraldehyde 3-phosphate dehydrogenase (phosphorylating) [EC:1.2.1.12]	368	K00150	42
146_bin21	NODE_93_length_122371_cov_5.865848_83	K01996	livF; branched-chain amino acid transport system ATP-binding protein	271
146_bin21	NODE_93_length_122371_cov_5.865848_84	K01995	livG; branched-chain amino acid transport system ATP-binding protein	290
146_bin21	NODE_93_length_122371_cov_5.865848_85	K01999	livK; branched-chain amino acid transport system substrate-binding protein	320
146_bin21	NODE_93_length_122371_cov_5.865848_86	K01997	livH; branched-chain amino acid transport system permease protein	268
146_bin21	NODE_93_length_122371_cov_5.865848_87	K01998	livM; branched-chain amino acid transport system permease protein	310
146_bin21	NODE_93_length_122371_cov_5.865848_88			390
146_bin21	NODE_93_length_122371_cov_5.865848_89	K00798	MMAB, pduO; cob(I)alamin adenosyltransferase [EC:2.5.1.17]	137
146_bin21	NODE_93_length_122371_cov_5.865848_90			19	K13152	2
146_bin21	NODE_93_length_122371_cov_5.865848_91			168	K03742	37
146_bin21	NODE_93_length_122371_cov_5.865848_92	K15916	pgi-pmi; glucose/mannose-6-phosphate isomerase [EC:5.3.1.9 5.3.1.8]	156
146_bin21	NODE_93_length_122371_cov_5.865848_93			17	K11175	4
146_bin21	NODE_93_length_122371_cov_5.865848_94	K07991	flaK; archaeal preflagellin peptidase FlaK [EC:3.4.23.52]	111
146_bin21	NODE_93_length_122371_cov_5.865848_95	K00261	GLUD1_2, gdhA; glutamate dehydrogenase (NAD(P)+) [EC:1.4.1.3]	394	K00260	99
146_bin21	NODE_93_length_122371_cov_5.865848_96	K07101	K07101; uncharacterized protein	127
146_bin21	NODE_93_length_122371_cov_5.865848_97	K15865	CDKAL1; threonylcarbamoyladenosine tRNA methylthiotransferase CDKAL1 [EC:2.8.4.5]	328
146_bin21	NODE_93_length_122371_cov_5.865848_98	K03151	thiI; tRNA uracil 4-sulfurtransferase [EC:2.8.1.4]	251
146_bin21	NODE_93_length_122371_cov_5.865848_99			20	K10352	10
146_bin21	NODE_93_length_122371_cov_5.865848_100			17	K24435	2
146_bin21	NODE_93_length_122371_cov_5.865848_101			107
146_bin21	NODE_93_length_122371_cov_5.865848_102			16	K01872	2
146_bin21	NODE_93_length_122371_cov_5.865848_103			19	K00278	2
146_bin21	NODE_93_length_122371_cov_5.865848_104			21	K03846	2
146_bin21	NODE_93_length_122371_cov_5.865848_105			19	K15977	5
146_bin21	NODE_93_length_122371_cov_5.865848_106	K14415	RTCB, rtcB; tRNA-splicing ligase RtcB (3'-phosphate/5'-hydroxy nucleic acid ligase) [EC:6.5.1.8]	600
146_bin21	NODE_93_length_122371_cov_5.865848_107	K13525	VCP, CDC48; transitional endoplasmic reticulum ATPase	953
146_bin21	NODE_93_length_122371_cov_5.865848_108			164
146_bin21	NODE_93_length_122371_cov_5.865848_109			58
146_bin21	NODE_93_length_122371_cov_5.865848_110	K00008	SORD, gutB; L-iditol 2-dehydrogenase [EC:1.1.1.14]	263
146_bin21	NODE_93_length_122371_cov_5.865848_111	K00008	SORD, gutB; L-iditol 2-dehydrogenase [EC:1.1.1.14]	281
146_bin21	NODE_93_length_122371_cov_5.865848_112	K00627	DLAT, aceF, pdhC; pyruvate dehydrogenase E2 component (dihydrolipoamide acetyltransferase) [EC:2.3.1.12]	246
146_bin21	NODE_93_length_122371_cov_5.865848_113	K06929	K06929; uncharacterized protein	165
146_bin21	NODE_93_length_122371_cov_5.865848_114	K01265	map; methionyl aminopeptidase [EC:3.4.11.18]	242
146_bin21	NODE_93_length_122371_cov_5.865848_115			17	K09228	4
146_bin21	NODE_93_length_122371_cov_5.865848_116			323
146_bin21	NODE_93_length_122371_cov_5.865848_117	K03168	topA; DNA topoisomerase I [EC:5.6.2.1]	295	K03165	25
146_bin21	NODE_93_length_122371_cov_5.865848_118	K00966	GMPP; mannose-1-phosphate guanylyltransferase [EC:2.7.7.13]	208
146_bin21	NODE_93_length_122371_cov_5.865848_119			13	K05210	2
146_bin21	NODE_93_length_122371_cov_5.865848_120			12	K08305	2
146_bin21	NODE_93_length_122371_cov_5.865848_121			20	K17554	5
146_bin21	NODE_93_length_122371_cov_5.865848_122			37	K03892	3
146_bin21	NODE_93_length_122371_cov_5.865848_123			136
146_bin21	NODE_93_length_122371_cov_5.865848_124	K03546	sbcC, rad50; DNA repair protein SbcC/Rad50	224
146_bin21	NODE_113_length_111939_cov_5.592605_1			18	K14401	1
146_bin21	NODE_113_length_111939_cov_5.592605_2	K01996	livF; branched-chain amino acid transport system ATP-binding protein	170
146_bin21	NODE_113_length_111939_cov_5.592605_3	K01995	livG; branched-chain amino acid transport system ATP-binding protein	214
146_bin21	NODE_113_length_111939_cov_5.592605_4	K01998	livM; branched-chain amino acid transport system permease protein	227
146_bin21	NODE_113_length_111939_cov_5.592605_5	K01997	livH; branched-chain amino acid transport system permease protein	140	K01997/K01998	59
146_bin21	NODE_113_length_111939_cov_5.592605_6	K01999	livK; branched-chain amino acid transport system substrate-binding protein	127
146_bin21	NODE_113_length_111939_cov_5.592605_7			259	K14465	116
146_bin21	NODE_113_length_111939_cov_5.592605_8	K01998	livM; branched-chain amino acid transport system permease protein	229
146_bin21	NODE_113_length_111939_cov_5.592605_9	K01997	livH; branched-chain amino acid transport system permease protein	227
146_bin21	NODE_113_length_111939_cov_5.592605_10	K01999	livK; branched-chain amino acid transport system substrate-binding protein	134
146_bin21	NODE_113_length_111939_cov_5.592605_11	K02035	ABC.PE.S; peptide/nickel transport system substrate-binding protein	159
146_bin21	NODE_113_length_111939_cov_5.592605_12	K22447	cct, ths; archaeal chaperonin	437
146_bin21	NODE_113_length_111939_cov_5.592605_13	K01998	livM; branched-chain amino acid transport system permease protein	43	K01997/K01998	22
146_bin21	NODE_113_length_111939_cov_5.592605_14			14	K00627	2
146_bin21	NODE_113_length_111939_cov_5.592605_15			7	K23544	7
146_bin21	NODE_113_length_111939_cov_5.592605_16			117
146_bin21	NODE_113_length_111939_cov_5.592605_17			163
146_bin21	NODE_113_length_111939_cov_5.592605_18	K03520	coxL, cutL; aerobic carbon-monoxide dehydrogenase large subunit [EC:1.2.5.3]	519
146_bin21	NODE_113_length_111939_cov_5.592605_19			187
146_bin21	NODE_113_length_111939_cov_5.592605_20	K00782	lldG; L-lactate dehydrogenase complex protein LldG	75	K18929	5
146_bin21	NODE_113_length_111939_cov_5.592605_21			441
146_bin21	NODE_113_length_111939_cov_5.592605_22	K02004	ABC.CD.P; putative ABC transport system permease protein	135
146_bin21	NODE_113_length_111939_cov_5.592605_23			14	K24485	4
146_bin21	NODE_113_length_111939_cov_5.592605_24			91	K08151	90
146_bin21	NODE_113_length_111939_cov_5.592605_25			231
146_bin21	NODE_113_length_111939_cov_5.592605_26	K00826	E2.6.1.42, ilvE; branched-chain amino acid aminotransferase [EC:2.6.1.42]	323
146_bin21	NODE_113_length_111939_cov_5.592605_27			15	K09228	8
146_bin21	NODE_113_length_111939_cov_5.592605_28	K21416	acoA; acetoin:2,6-dichlorophenolindophenol oxidoreductase subunit alpha [EC:1.1.1.-]	243	K00161	28
146_bin21	NODE_113_length_111939_cov_5.592605_29	K21417	acoB; acetoin:2,6-dichlorophenolindophenol oxidoreductase subunit beta [EC:1.1.1.-]	349
146_bin21	NODE_113_length_111939_cov_5.592605_30	K07566	tsaC, rimN, SUA5; L-threonylcarbamoyladenylate synthase [EC:2.7.7.87]	152
146_bin21	NODE_113_length_111939_cov_5.592605_31			14	K06209	2
146_bin21	NODE_113_length_111939_cov_5.592605_32	K12161	URM1; ubiquitin related modifier 1	34	K03636	6
146_bin21	NODE_113_length_111939_cov_5.592605_33	K18978	gapN; glyceraldehyde-3-phosphate dehydrogenase [NAD(P)+] [EC:1.2.1.90]	152	K00131	19
146_bin21	NODE_113_length_111939_cov_5.592605_34	K00626	ACAT, atoB; acetyl-CoA C-acetyltransferase [EC:2.3.1.9]	259
146_bin21	NODE_113_length_111939_cov_5.592605_35	K00626	ACAT, atoB; acetyl-CoA C-acetyltransferase [EC:2.3.1.9]	84	K00632	5
146_bin21	NODE_113_length_111939_cov_5.592605_36	K07068	K07068; uncharacterized protein	92
146_bin21	NODE_113_length_111939_cov_5.592605_37	K01897	ACSL, fadD; long-chain acyl-CoA synthetase [EC:6.2.1.3]	320
146_bin21	NODE_113_length_111939_cov_5.592605_38	K01897	ACSL, fadD; long-chain acyl-CoA synthetase [EC:6.2.1.3]	141
146_bin21	NODE_113_length_111939_cov_5.592605_39	K01999	livK; branched-chain amino acid transport system substrate-binding protein	185
146_bin21	NODE_113_length_111939_cov_5.592605_40	K01997	livH; branched-chain amino acid transport system permease protein	163
146_bin21	NODE_113_length_111939_cov_5.592605_41	K01998	livM; branched-chain amino acid transport system permease protein	159
146_bin21	NODE_113_length_111939_cov_5.592605_42	K01995	livG; branched-chain amino acid transport system ATP-binding protein	168	K11957	41
146_bin21	NODE_113_length_111939_cov_5.592605_43	K01996	livF; branched-chain amino acid transport system ATP-binding protein	175
146_bin21	NODE_113_length_111939_cov_5.592605_44			19	K08294	2
146_bin21	NODE_113_length_111939_cov_5.592605_45			16	K03582	3
146_bin21	NODE_113_length_111939_cov_5.592605_46	K01999	livK; branched-chain amino acid transport system substrate-binding protein	127
146_bin21	NODE_113_length_111939_cov_5.592605_47			13	K04416	4
146_bin21	NODE_113_length_111939_cov_5.592605_48	K01845	hemL; glutamate-1-semialdehyde 2,1-aminomutase [EC:5.4.3.8]	376
146_bin21	NODE_113_length_111939_cov_5.592605_49	K15372	toa; taurine---2-oxoglutarate transaminase [EC:2.6.1.55]	520
146_bin21	NODE_113_length_111939_cov_5.592605_50	K03520	coxL, cutL; aerobic carbon-monoxide dehydrogenase large subunit [EC:1.2.5.3]	761
146_bin21	NODE_113_length_111939_cov_5.592605_51	K07250	gabT; 4-aminobutyrate aminotransferase / (S)-3-amino-2-methylpropionate transaminase / 5-aminovalerate transaminase [EC:2.6.1.19 2.6.1.22 2.6.1.48]	330	K00823	35
146_bin21	NODE_113_length_111939_cov_5.592605_52			20	K01738	1
146_bin21	NODE_113_length_111939_cov_5.592605_53	K00928	lysC; aspartate kinase [EC:2.7.2.4]	263
146_bin21	NODE_113_length_111939_cov_5.592605_54	K00133	asd; aspartate-semialdehyde dehydrogenase [EC:1.2.1.11]	329
146_bin21	NODE_113_length_111939_cov_5.592605_55	K16306	K16306; fructose-bisphosphate aldolase / 2-amino-3,7-dideoxy-D-threo-hept-6-ulosonate synthase [EC:4.1.2.13 2.2.1.10]	261	K11645	27
146_bin21	NODE_113_length_111939_cov_5.592605_56	K11646	K11646; 3-dehydroquinate synthase II [EC:1.4.1.24]	284
146_bin21	NODE_113_length_111939_cov_5.592605_57	K03785	aroD; 3-dehydroquinate dehydratase I [EC:4.2.1.10]	134
146_bin21	NODE_113_length_111939_cov_5.592605_58	K00014	aroE; shikimate dehydrogenase [EC:1.1.1.25]	173
146_bin21	NODE_113_length_111939_cov_5.592605_59	K00891	aroK, aroL; shikimate kinase [EC:2.7.1.71]	165
146_bin21	NODE_113_length_111939_cov_5.592605_60	K00800	aroA; 3-phosphoshikimate 1-carboxyvinyltransferase [EC:2.5.1.19]	328
146_bin21	NODE_113_length_111939_cov_5.592605_61			10	K03578	7
146_bin21	NODE_113_length_111939_cov_5.592605_62
146_bin21	NODE_113_length_111939_cov_5.592605_63			23	K22296	2
146_bin21	NODE_113_length_111939_cov_5.592605_64			14	K00873	1
146_bin21	NODE_113_length_111939_cov_5.592605_65			18	K00548	1
146_bin21	NODE_113_length_111939_cov_5.592605_66			361
146_bin21	NODE_113_length_111939_cov_5.592605_67			57	K09607	39
146_bin21	NODE_113_length_111939_cov_5.592605_68			13	K11527	2
146_bin21	NODE_113_length_111939_cov_5.592605_69	K03263	EIF5A; translation initiation factor 5A	148
146_bin21	NODE_113_length_111939_cov_5.592605_70	K01649	leuA, IMS; 2-isopropylmalate synthase [EC:2.3.3.13]	410
146_bin21	NODE_113_length_111939_cov_5.592605_71	K06927	DPH6; diphthine-ammonia ligase [EC:6.3.1.14]	207
146_bin21	NODE_113_length_111939_cov_5.592605_72	K07397	yhfA; putative redox protein	107
146_bin21	NODE_113_length_111939_cov_5.592605_73	K00858	ppnK, NADK; NAD+ kinase [EC:2.7.1.23]	154
146_bin21	NODE_113_length_111939_cov_5.592605_74	K07060	nob1; endoribonuclease Nob1 [EC:3.1.-.-]	62	K11883	10
146_bin21	NODE_113_length_111939_cov_5.592605_75	K00030	IDH3; isocitrate dehydrogenase (NAD+) [EC:1.1.1.41]	420
146_bin21	NODE_113_length_111939_cov_5.592605_76			45	K10218	44
146_bin21	NODE_113_length_111939_cov_5.592605_77	K10218	ligK, galC; 4-hydroxy-4-methyl-2-oxoglutarate aldolase [EC:4.1.3.17]	42
146_bin21	NODE_113_length_111939_cov_5.592605_78			16	K24491	2
146_bin21	NODE_113_length_111939_cov_5.592605_79	K00240	sdhB, frdB; succinate dehydrogenase / fumarate reductase, iron-sulfur subunit [EC:1.3.5.1 1.3.5.4]	287
146_bin21	NODE_113_length_111939_cov_5.592605_80
146_bin21	NODE_113_length_111939_cov_5.592605_81	K00241	sdhC, frdC; succinate dehydrogenase / fumarate reductase, cytochrome b subunit	69
146_bin21	NODE_113_length_111939_cov_5.592605_82	K00239	sdhA, frdA; succinate dehydrogenase / fumarate reductase, flavoprotein subunit [EC:1.3.5.1 1.3.5.4]	716
146_bin21	NODE_113_length_111939_cov_5.592605_83			18	K02004	2
146_bin21	NODE_113_length_111939_cov_5.592605_84	K02950	RP-S12, MRPS12, rpsL; small subunit ribosomal protein S12	209
146_bin21	NODE_113_length_111939_cov_5.592605_85			11	K00074	1
146_bin21	NODE_113_length_111939_cov_5.592605_86			267	K00249	67
146_bin21	NODE_113_length_111939_cov_5.592605_87			20	K00249	2
146_bin21	NODE_113_length_111939_cov_5.592605_88			112
146_bin21	NODE_113_length_111939_cov_5.592605_89	K15495	wtpA; molybdate/tungstate transport system substrate-binding protein	147
146_bin21	NODE_113_length_111939_cov_5.592605_90	K15496	wtpB; molybdate/tungstate transport system permease protein	187
146_bin21	NODE_113_length_111939_cov_5.592605_91	K15497	wtpC; molybdate/tungstate transport system ATP-binding protein [EC:7.3.2.5 7.3.2.6]	168	K02017	18
146_bin21	NODE_113_length_111939_cov_5.592605_92	K06982	pok; pantoate kinase [EC:2.7.1.169]	137
146_bin21	NODE_113_length_111939_cov_5.592605_93			124
146_bin21	NODE_113_length_111939_cov_5.592605_94	K01619	deoC, DERA; deoxyribose-phosphate aldolase [EC:4.1.2.4]	237
146_bin21	NODE_113_length_111939_cov_5.592605_95			17	K02112	2
146_bin21	NODE_113_length_111939_cov_5.592605_96			16	K06196	1
146_bin21	NODE_113_length_111939_cov_5.592605_97			15	K16499	2
146_bin21	NODE_113_length_111939_cov_5.592605_98	K00303	soxB; sarcosine oxidase, subunit beta [EC:1.5.3.1]	234
146_bin21	NODE_113_length_111939_cov_5.592605_99			10	K02945	5
146_bin21	NODE_113_length_111939_cov_5.592605_100	K00626	ACAT, atoB; acetyl-CoA C-acetyltransferase [EC:2.3.1.9]	301	K00632	52
146_bin21	NODE_113_length_111939_cov_5.592605_101			16	K00923	3
146_bin21	NODE_113_length_111939_cov_5.592605_102			11	K10362	6
146_bin21	NODE_113_length_111939_cov_5.592605_103	K02120	ATPVD, ntpD, atpD; V/A-type H+/Na+-transporting ATPase subunit D	172
146_bin21	NODE_113_length_111939_cov_5.592605_104	K07250	gabT; 4-aminobutyrate aminotransferase / (S)-3-amino-2-methylpropionate transaminase / 5-aminovalerate transaminase [EC:2.6.1.19 2.6.1.22 2.6.1.48]	45	K00823	23
146_bin21	NODE_113_length_111939_cov_5.592605_105
146_bin21	NODE_113_length_111939_cov_5.592605_106			13	K00823	3
146_bin21	NODE_113_length_111939_cov_5.592605_107	K01845	hemL; glutamate-1-semialdehyde 2,1-aminomutase [EC:5.4.3.8]	16	K00819	13
146_bin21	NODE_113_length_111939_cov_5.592605_108	K00290	LYS1; saccharopine dehydrogenase (NAD+, L-lysine forming) [EC:1.5.1.7]	140
146_bin21	NODE_113_length_111939_cov_5.592605_109	K11069	potD; spermidine/putrescine transport system substrate-binding protein	95	K11073	84
146_bin21	NODE_113_length_111939_cov_5.592605_110	K11071	potB; spermidine/putrescine transport system permease protein	185	K11075	46
146_bin21	NODE_113_length_111939_cov_5.592605_111
146_bin21	NODE_113_length_111939_cov_5.592605_112	K11072	potA; spermidine/putrescine transport system ATP-binding protein [EC:7.6.2.11]	325
146_bin21	NODE_113_length_111939_cov_5.592605_113			75	K00290	34
146_bin21	NODE_113_length_111939_cov_5.592605_114	K01845	hemL; glutamate-1-semialdehyde 2,1-aminomutase [EC:5.4.3.8]	390
146_bin21	NODE_113_length_111939_cov_5.592605_115	K02039	phoU; phosphate transport system protein	187
146_bin21	NODE_113_length_111939_cov_5.592605_116	K02036	pstB; phosphate transport system ATP-binding protein [EC:7.3.2.1]	336
146_bin21	NODE_113_length_111939_cov_5.592605_117	K02038	pstA; phosphate transport system permease protein	233
146_bin21	NODE_113_length_111939_cov_5.592605_118	K02037	pstC; phosphate transport system permease protein	301
146_bin21	NODE_113_length_111939_cov_5.592605_119	K02040	pstS; phosphate transport system substrate-binding protein	328
146_bin21	NODE_113_length_111939_cov_5.592605_120			210
146_bin21	NODE_113_length_111939_cov_5.592605_121	K01736	aroC; chorismate synthase [EC:4.2.3.5]	452
146_bin21	NODE_113_length_111939_cov_5.592605_122			16	K02889	2
146_bin21	NODE_113_length_111939_cov_5.592605_123			10	K11584	5
146_bin21	NODE_113_length_111939_cov_5.592605_124	K07442	TRM61, GCD14; tRNA (adenine57-N1/adenine58-N1)-methyltransferase catalytic subunit [EC:2.1.1.219 2.1.1.220]	220
146_bin21	NODE_113_length_111939_cov_5.592605_125			9	K04498	4
146_bin21	NODE_113_length_111939_cov_5.592605_126	K00939	adk, AK; adenylate kinase [EC:2.7.4.3]	146
146_bin21	NODE_113_length_111939_cov_5.592605_127			15	K12482	8
146_bin21	NODE_113_length_111939_cov_5.592605_128	K24450	hmf, hmt; DNA-binding protein	69
146_bin21	NODE_113_length_111939_cov_5.592605_129	K22447	cct, ths; archaeal chaperonin	608
146_bin21	NODE_176_length_87000_cov_5.298598_1	K13280	SEC11, sipW; signal peptidase I [EC:3.4.21.89]	71
146_bin21	NODE_176_length_87000_cov_5.298598_2			17	K03701	2
146_bin21	NODE_176_length_87000_cov_5.298598_3	K01151	nfo; deoxyribonuclease IV [EC:3.1.21.2]	295
146_bin21	NODE_176_length_87000_cov_5.298598_4			17	K09154	2
146_bin21	NODE_176_length_87000_cov_5.298598_5	K05966	citG; triphosphoribosyl-dephospho-CoA synthase [EC:2.4.2.52]	104	K13927	8
146_bin21	NODE_176_length_87000_cov_5.298598_6	K02033	ABC.PE.P; peptide/nickel transport system permease protein	290
146_bin21	NODE_176_length_87000_cov_5.298598_7	K02034	ABC.PE.P1; peptide/nickel transport system permease protein	334
146_bin21	NODE_176_length_87000_cov_5.298598_8			15	K02033	9
146_bin21	NODE_176_length_87000_cov_5.298598_9			140
146_bin21	NODE_176_length_87000_cov_5.298598_10			15	K03333	6
146_bin21	NODE_176_length_87000_cov_5.298598_11	K03622	ssh10b; archaea-specific DNA-binding protein	85
146_bin21	NODE_176_length_87000_cov_5.298598_12	K17758	nnrD; ADP-dependent NAD(P)H-hydrate dehydratase [EC:4.2.1.136]	234
146_bin21	NODE_176_length_87000_cov_5.298598_13	K06942	ychF; ribosome-binding ATPase	496
146_bin21	NODE_176_length_87000_cov_5.298598_14	K07068	K07068; uncharacterized protein	205
146_bin21	NODE_176_length_87000_cov_5.298598_15	K00626	ACAT, atoB; acetyl-CoA C-acetyltransferase [EC:2.3.1.9]	532
146_bin21	NODE_176_length_87000_cov_5.298598_16	K01091	gph; phosphoglycolate phosphatase [EC:3.1.3.18]	45
146_bin21	NODE_176_length_87000_cov_5.298598_17	K06865	K06865; ATPase	643
146_bin21	NODE_176_length_87000_cov_5.298598_18			13	K07124	2
146_bin21	NODE_176_length_87000_cov_5.298598_19			11	K10666	10
146_bin21	NODE_176_length_87000_cov_5.298598_20			11	K01067	5
146_bin21	NODE_176_length_87000_cov_5.298598_21			213	K14647	27
146_bin21	NODE_176_length_87000_cov_5.298598_22			133	K19244	76
146_bin21	NODE_176_length_87000_cov_5.298598_23			117
146_bin21	NODE_176_length_87000_cov_5.298598_24			11	K03046	8
146_bin21	NODE_176_length_87000_cov_5.298598_25	K13038	coaBC, dfp; phosphopantothenoylcysteine decarboxylase / phosphopantothenate---cysteine ligase [EC:4.1.1.36 6.3.2.5]	310
146_bin21	NODE_176_length_87000_cov_5.298598_26	K09807	K09807; uncharacterized protein	88
146_bin21	NODE_176_length_87000_cov_5.298598_27			21	K10947	2
146_bin21	NODE_176_length_87000_cov_5.298598_28			23	K09228	8
146_bin21	NODE_176_length_87000_cov_5.298598_29
146_bin21	NODE_176_length_87000_cov_5.298598_30	K04117	aliB; cyclohexanecarboxyl-CoA dehydrogenase [EC:1.3.99.-]	89
146_bin21	NODE_176_length_87000_cov_5.298598_31			110
146_bin21	NODE_176_length_87000_cov_5.298598_32	K22585	nreA; DNA repair protein NreA	262
146_bin21	NODE_176_length_87000_cov_5.298598_33			18	K03553	2
146_bin21	NODE_176_length_87000_cov_5.298598_34	K17942	pmd; phosphomevalonate decarboxylase [EC:4.1.1.99]	205	K01597	21
146_bin21	NODE_176_length_87000_cov_5.298598_35	K00600	glyA, SHMT; glycine hydroxymethyltransferase [EC:2.1.2.1]	281
146_bin21	NODE_176_length_87000_cov_5.298598_36	K03718	asnC; Lrp/AsnC family transcriptional regulator, regulator for asnA, asnC and gidA	50
146_bin21	NODE_176_length_87000_cov_5.298598_37			15	K03552	5
146_bin21	NODE_176_length_87000_cov_5.298598_38			24	K22614	3
146_bin21	NODE_176_length_87000_cov_5.298598_39			30	K17751	11
146_bin21	NODE_176_length_87000_cov_5.298598_40			296
146_bin21	NODE_176_length_87000_cov_5.298598_41	K07403	nfeD; membrane-bound serine protease (ClpP class)	274
146_bin21	NODE_176_length_87000_cov_5.298598_42	K07466	RFA1, RPA1, rpa; replication factor A1	106
146_bin21	NODE_176_length_87000_cov_5.298598_43	K04566	lysK; lysyl-tRNA synthetase, class I [EC:6.1.1.6]	519
146_bin21	NODE_176_length_87000_cov_5.298598_44	K06983	K06983; uncharacterized protein	184
146_bin21	NODE_176_length_87000_cov_5.298598_45	K09716	dtdA, GEK1; D-aminoacyl-tRNA deacylase [EC:3.1.1.96]	179
146_bin21	NODE_176_length_87000_cov_5.298598_46			18	K15437	2
146_bin21	NODE_176_length_87000_cov_5.298598_47	K07108	K07108; uncharacterized protein	13
146_bin21	NODE_176_length_87000_cov_5.298598_48			51	K01703	2
146_bin21	NODE_176_length_87000_cov_5.298598_49	K22206	thiR; XRE family transcriptional regulator, thiamine biosynthesis regulator	148
146_bin21	NODE_176_length_87000_cov_5.298598_50	K00096	araM, egsA; glycerol-1-phosphate dehydrogenase [NAD(P)+] [EC:1.1.1.261]	288
146_bin21	NODE_176_length_87000_cov_5.298598_51	K01679	E4.2.1.2B, fumC, FH; fumarate hydratase, class II [EC:4.2.1.2]	521
146_bin21	NODE_176_length_87000_cov_5.298598_52	K00763	pncB, NAPRT1; nicotinate phosphoribosyltransferase [EC:6.3.4.21]	446
146_bin21	NODE_176_length_87000_cov_5.298598_53			263
146_bin21	NODE_176_length_87000_cov_5.298598_54			360
146_bin21	NODE_176_length_87000_cov_5.298598_55	K17830	GGR; digeranylgeranylglycerophospholipid reductase [EC:1.3.1.101 1.3.7.11]	107
146_bin21	NODE_176_length_87000_cov_5.298598_56			28	K17751	4
146_bin21	NODE_176_length_87000_cov_5.298598_57	K02035	ABC.PE.S; peptide/nickel transport system substrate-binding protein	630
146_bin21	NODE_176_length_87000_cov_5.298598_58			238
146_bin21	NODE_176_length_87000_cov_5.298598_59			19	K04043	2
146_bin21	NODE_176_length_87000_cov_5.298598_60			19	K04085	7
146_bin21	NODE_176_length_87000_cov_5.298598_61			30	K07092	6
146_bin21	NODE_176_length_87000_cov_5.298598_62	K00175	korB, oorB, oforB; 2-oxoglutarate/2-oxoacid ferredoxin oxidoreductase subunit beta [EC:1.2.7.3 1.2.7.11]	414
146_bin21	NODE_176_length_87000_cov_5.298598_63	K00174	korA, oorA, oforA; 2-oxoglutarate/2-oxoacid ferredoxin oxidoreductase subunit alpha [EC:1.2.7.3 1.2.7.11]	607
146_bin21	NODE_176_length_87000_cov_5.298598_64	K13993	HSP20; HSP20 family protein	179
146_bin21	NODE_176_length_87000_cov_5.298598_65			187
146_bin21	NODE_176_length_87000_cov_5.298598_66			124
146_bin21	NODE_176_length_87000_cov_5.298598_67	K05520	pfpI; protease I [EC:3.5.1.124]	162
146_bin21	NODE_176_length_87000_cov_5.298598_68			127
146_bin21	NODE_176_length_87000_cov_5.298598_69	K01873	VARS, valS; valyl-tRNA synthetase [EC:6.1.1.9]	984
146_bin21	NODE_176_length_87000_cov_5.298598_70
146_bin21	NODE_176_length_87000_cov_5.298598_71	K02257	COX10, ctaB, cyoE; heme o synthase [EC:2.5.1.141]	217
146_bin21	NODE_176_length_87000_cov_5.298598_72	K06206	sfsA; sugar fermentation stimulation protein A	132
146_bin21	NODE_176_length_87000_cov_5.298598_73			20	K15202	3
146_bin21	NODE_176_length_87000_cov_5.298598_74	K01647	CS, gltA; citrate synthase [EC:2.3.3.1]	378
146_bin21	NODE_176_length_87000_cov_5.298598_75	K01897	ACSL, fadD; long-chain acyl-CoA synthetase [EC:6.2.1.3]	507
146_bin21	NODE_176_length_87000_cov_5.298598_76			20	K00311	1
146_bin21	NODE_176_length_87000_cov_5.298598_77	K07055	TRM12, TYW2; tRNA wybutosine-synthesizing protein 2 [EC:2.5.1.114]	183
146_bin21	NODE_176_length_87000_cov_5.298598_78			14	K02975	7
146_bin21	NODE_176_length_87000_cov_5.298598_79			18	K09143	9
146_bin21	NODE_176_length_87000_cov_5.298598_80	K15635	apgM; 2,3-bisphosphoglycerate-independent phosphoglycerate mutase [EC:5.4.2.12]	379
146_bin21	NODE_176_length_87000_cov_5.298598_81	K04483	radA; DNA repair protein RadA	358
146_bin21	NODE_176_length_87000_cov_5.298598_82			17	K09582	2
146_bin21	NODE_176_length_87000_cov_5.298598_83			27	K05051	2
146_bin21	NODE_176_length_87000_cov_5.298598_84			245
146_bin21	NODE_176_length_87000_cov_5.298598_85			146
146_bin21	NODE_176_length_87000_cov_5.298598_86	K09122	K09122; uncharacterized protein	103
146_bin21	NODE_176_length_87000_cov_5.298598_87	K09141	K09141; uncharacterized protein	205
146_bin21	NODE_176_length_87000_cov_5.298598_88			68	K02563	29
146_bin21	NODE_176_length_87000_cov_5.298598_89			15	K02049	6
146_bin21	NODE_176_length_87000_cov_5.298598_90	K02049	ABC.SN.A; NitT/TauT family transport system ATP-binding protein	231
146_bin21	NODE_176_length_87000_cov_5.298598_91			19	K11501	1
146_bin21	NODE_176_length_87000_cov_5.298598_92	K02050	ABC.SN.P; NitT/TauT family transport system permease protein	291
146_bin21	NODE_176_length_87000_cov_5.298598_93	K02523	ispB; octaprenyl-diphosphate synthase [EC:2.5.1.90]	129
146_bin21	NODE_176_length_87000_cov_5.298598_94	K03671	trxA; thioredoxin 1	148
146_bin21	NODE_280_length_61950_cov_6.519209_1	K07332	flaI; archaeal flagellar protein FlaI	462
146_bin21	NODE_280_length_61950_cov_6.519209_2	K07333	flaJ; archaeal flagellar protein FlaJ	314
146_bin21	NODE_280_length_61950_cov_6.519209_3			19	K19636	2
146_bin21	NODE_280_length_61950_cov_6.519209_4			19	K06207	2
146_bin21	NODE_280_length_61950_cov_6.519209_5
146_bin21	NODE_280_length_61950_cov_6.519209_6			14	K02332	5
146_bin21	NODE_280_length_61950_cov_6.519209_7			16	K09228	3
146_bin21	NODE_280_length_61950_cov_6.519209_8			15	K19117	2
146_bin21	NODE_280_length_61950_cov_6.519209_9			16	K05201	3
146_bin21	NODE_280_length_61950_cov_6.519209_10			17	K03639	4
146_bin21	NODE_280_length_61950_cov_6.519209_11	K07076	K07076; uncharacterized protein	22
146_bin21	NODE_280_length_61950_cov_6.519209_12			11	K02653	6
146_bin21	NODE_280_length_61950_cov_6.519209_13			20	K20276	2
146_bin21	NODE_280_length_61950_cov_6.519209_14			14	K24080	4
146_bin21	NODE_280_length_61950_cov_6.519209_15			26	K17302	2
146_bin21	NODE_280_length_61950_cov_6.519209_16			53	K08482	53
146_bin21	NODE_280_length_61950_cov_6.519209_17			13	K11375	5
146_bin21	NODE_280_length_61950_cov_6.519209_18	K07332	flaI; archaeal flagellar protein FlaI	242
146_bin21	NODE_280_length_61950_cov_6.519209_19			17	K03702	2
146_bin21	NODE_280_length_61950_cov_6.519209_20			81
146_bin21	NODE_280_length_61950_cov_6.519209_21			17	K01903	1
146_bin21	NODE_280_length_61950_cov_6.519209_22			112
146_bin21	NODE_280_length_61950_cov_6.519209_23			56
146_bin21	NODE_280_length_61950_cov_6.519209_24	K09015	sufD; Fe-S cluster assembly protein SufD	99	K09014	64
146_bin21	NODE_280_length_61950_cov_6.519209_25			91
146_bin21	NODE_280_length_61950_cov_6.519209_26	K00600	glyA, SHMT; glycine hydroxymethyltransferase [EC:2.1.2.1]	513
146_bin21	NODE_280_length_61950_cov_6.519209_27	K01875	SARS, serS; seryl-tRNA synthetase [EC:6.1.1.11]	355
146_bin21	NODE_280_length_61950_cov_6.519209_28	K23997	nnr; ADP-dependent NAD(P)H-hydrate dehydratase / NAD(P)H-hydrate epimerase [EC:4.2.1.136 5.1.99.6]	146	K17759	39
146_bin21	NODE_280_length_61950_cov_6.519209_29			117
146_bin21	NODE_280_length_61950_cov_6.519209_30	K15778	pmm-pgm; phosphomannomutase / phosphoglucomutase [EC:5.4.2.8 5.4.2.2]	324
146_bin21	NODE_280_length_61950_cov_6.519209_31			13	K18440	3
146_bin21	NODE_280_length_61950_cov_6.519209_32	K06988	fno; 8-hydroxy-5-deazaflavin:NADPH oxidoreductase [EC:1.5.1.40]	127
146_bin21	NODE_280_length_61950_cov_6.519209_33			76	K00368	8
146_bin21	NODE_280_length_61950_cov_6.519209_34			18	K01190	2
146_bin21	NODE_280_length_61950_cov_6.519209_35	K04034	bchE; anaerobic magnesium-protoporphyrin IX monomethyl ester cyclase [EC:1.21.98.3]	165
146_bin21	NODE_280_length_61950_cov_6.519209_36	K01755	argH, ASL; argininosuccinate lyase [EC:4.3.2.1]	135
146_bin21	NODE_280_length_61950_cov_6.519209_37	K01755	argH, ASL; argininosuccinate lyase [EC:4.3.2.1]	109
146_bin21	NODE_280_length_61950_cov_6.519209_38	K01474	hyuB; N-methylhydantoinase B [EC:3.5.2.14]	624
146_bin21	NODE_280_length_61950_cov_6.519209_39	K01473	hyuA; N-methylhydantoinase A [EC:3.5.2.14]	672
146_bin21	NODE_280_length_61950_cov_6.519209_40	K02035	ABC.PE.S; peptide/nickel transport system substrate-binding protein	415
146_bin21	NODE_280_length_61950_cov_6.519209_41	K16841	hpxA; allantoin racemase [EC:5.1.99.3]	212
146_bin21	NODE_280_length_61950_cov_6.519209_42	K02033	ABC.PE.P; peptide/nickel transport system permease protein	334
146_bin21	NODE_280_length_61950_cov_6.519209_43	K02034	ABC.PE.P1; peptide/nickel transport system permease protein	331
146_bin21	NODE_280_length_61950_cov_6.519209_44	K02031	ddpD; peptide/nickel transport system ATP-binding protein	307
146_bin21	NODE_280_length_61950_cov_6.519209_45	K02032	ddpF; peptide/nickel transport system ATP-binding protein	181	K10823	66
146_bin21	NODE_280_length_61950_cov_6.519209_46	K01271	pepQ; Xaa-Pro dipeptidase [EC:3.4.13.9]	136	K01262	57
146_bin21	NODE_280_length_61950_cov_6.519209_47			46	K11312	3
146_bin21	NODE_280_length_61950_cov_6.519209_48	K03738	aor; aldehyde:ferredoxin oxidoreductase [EC:1.2.7.5]	93
146_bin21	NODE_280_length_61950_cov_6.519209_49	K03738	aor; aldehyde:ferredoxin oxidoreductase [EC:1.2.7.5]	36
146_bin21	NODE_280_length_61950_cov_6.519209_50	K03738	aor; aldehyde:ferredoxin oxidoreductase [EC:1.2.7.5]	61
146_bin21	NODE_280_length_61950_cov_6.519209_51			16	K07560	1
146_bin21	NODE_280_length_61950_cov_6.519209_52			27	K00754	2
146_bin21	NODE_280_length_61950_cov_6.519209_53			40	K16148	1
146_bin21	NODE_280_length_61950_cov_6.519209_54			16	K12536	3
146_bin21	NODE_280_length_61950_cov_6.519209_55			44	K00568	2
146_bin21	NODE_280_length_61950_cov_6.519209_56	K10408	DNAH; dynein axonemal heavy chain	12
146_bin21	NODE_280_length_61950_cov_6.519209_57			16	K09228	8
146_bin21	NODE_280_length_61950_cov_6.519209_58			16	K01491	2
146_bin21	NODE_280_length_61950_cov_6.519209_59			119
146_bin21	NODE_280_length_61950_cov_6.519209_60			15	K06193	9
146_bin21	NODE_280_length_61950_cov_6.519209_61			15	K00382	2
146_bin21	NODE_280_length_61950_cov_6.519209_62			16	K03639	2
146_bin21	NODE_280_length_61950_cov_6.519209_63			423
146_bin21	NODE_280_length_61950_cov_6.519209_64			22	K08840	3
146_bin21	NODE_280_length_61950_cov_6.519209_65			13	K17302	2
146_bin21	NODE_280_length_61950_cov_6.519209_66			13	K00920	2
146_bin21	NODE_280_length_61950_cov_6.519209_67			21	K01659	2
146_bin21	NODE_306_length_58410_cov_6.097286_1			13	K12613	7
146_bin21	NODE_306_length_58410_cov_6.097286_2			26	K07644	1
146_bin21	NODE_306_length_58410_cov_6.097286_3			18	K01883	2
146_bin21	NODE_306_length_58410_cov_6.097286_4			76
146_bin21	NODE_306_length_58410_cov_6.097286_5	K03924	moxR; MoxR-like ATPase [EC:3.6.3.-]	315
146_bin21	NODE_306_length_58410_cov_6.097286_6	K23356	trmB; HTH-type transcriptional regulator, sugar sensing transcriptional regulator	76
146_bin21	NODE_306_length_58410_cov_6.097286_7			15	K19680	2
146_bin21	NODE_306_length_58410_cov_6.097286_8			14	K05089	6
146_bin21	NODE_306_length_58410_cov_6.097286_9			15	K24317	3
146_bin21	NODE_306_length_58410_cov_6.097286_10			521
146_bin21	NODE_306_length_58410_cov_6.097286_11	K01170	endA; tRNA-intron endonuclease, archaea type [EC:4.6.1.16]	125
146_bin21	NODE_306_length_58410_cov_6.097286_12	K17105	E2.5.1.42; geranylgeranylglycerol-phosphate geranylgeranyltransferase [EC:2.5.1.42]	169
146_bin21	NODE_306_length_58410_cov_6.097286_13	K07130	kynB; arylformamidase [EC:3.5.1.9]	47
146_bin21	NODE_306_length_58410_cov_6.097286_14			112
146_bin21	NODE_306_length_58410_cov_6.097286_15	K01733	thrC; threonine synthase [EC:4.2.3.1]	243
146_bin21	NODE_306_length_58410_cov_6.097286_16			19	K01113	8
146_bin21	NODE_306_length_58410_cov_6.097286_17			15	K23380	9
146_bin21	NODE_306_length_58410_cov_6.097286_18			75	K16489	2
146_bin21	NODE_306_length_58410_cov_6.097286_19			142
146_bin21	NODE_306_length_58410_cov_6.097286_20			73	K06206	9
146_bin21	NODE_306_length_58410_cov_6.097286_21			19	K09989	1
146_bin21	NODE_306_length_58410_cov_6.097286_22			57	K02529	2
146_bin21	NODE_306_length_58410_cov_6.097286_23			238
146_bin21	NODE_306_length_58410_cov_6.097286_24			24	K06930	7
146_bin21	NODE_306_length_58410_cov_6.097286_25	K02274	coxA, ctaD; cytochrome c oxidase subunit I [EC:7.1.1.9]	306	K15408	12
146_bin21	NODE_306_length_58410_cov_6.097286_26			12	K02275	12
146_bin21	NODE_306_length_58410_cov_6.097286_27	K00249	ACADM, acd; acyl-CoA dehydrogenase [EC:1.3.8.7]	259
146_bin21	NODE_306_length_58410_cov_6.097286_28	K00249	ACADM, acd; acyl-CoA dehydrogenase [EC:1.3.8.7]	146
146_bin21	NODE_306_length_58410_cov_6.097286_29			9	K19789	7
146_bin21	NODE_306_length_58410_cov_6.097286_30	K06921	K06921; uncharacterized protein	129
146_bin21	NODE_306_length_58410_cov_6.097286_31	K22187	xylA; alpha-ketoglutaric semialdehyde dehydrogenase [EC:1.2.1.-]	466
146_bin21	NODE_306_length_58410_cov_6.097286_32	K04796	RUXX; small nuclear ribonucleoprotein	91
146_bin21	NODE_306_length_58410_cov_6.097286_33	K07041	K07041; uncharacterized protein	603
146_bin21	NODE_306_length_58410_cov_6.097286_34	K03433	psmB, prcB; proteasome beta subunit [EC:3.4.25.1]	207
146_bin21	NODE_306_length_58410_cov_6.097286_35			158	K01802	34
146_bin21	NODE_306_length_58410_cov_6.097286_36			16	K14707	3
146_bin21	NODE_306_length_58410_cov_6.097286_37	K01251	E3.3.1.1, ahcY; adenosylhomocysteinase [EC:3.3.1.1]	464
146_bin21	NODE_306_length_58410_cov_6.097286_38			55	K07466	3
146_bin21	NODE_306_length_58410_cov_6.097286_39	K03521	fixA, etfB; electron transfer flavoprotein beta subunit	141
146_bin21	NODE_306_length_58410_cov_6.097286_40	K03522	fixB, etfA; electron transfer flavoprotein alpha subunit	150
146_bin21	NODE_306_length_58410_cov_6.097286_41	K00313	fixC; electron transfer flavoprotein-quinone oxidoreductase [EC:1.5.5.-]	312
146_bin21	NODE_306_length_58410_cov_6.097286_42	K03183	ubiE; demethylmenaquinone methyltransferase / 2-methoxy-6-polyprenyl-1,4-benzoquinol methylase [EC:2.1.1.163 2.1.1.201]	141
146_bin21	NODE_306_length_58410_cov_6.097286_43			322
146_bin21	NODE_306_length_58410_cov_6.097286_44	K00140	mmsA, iolA, ALDH6A1; malonate-semialdehyde dehydrogenase (acetylating) / methylmalonate-semialdehyde dehydrogenase [EC:1.2.1.18 1.2.1.27]	472
146_bin21	NODE_306_length_58410_cov_6.097286_45			243
146_bin21	NODE_306_length_58410_cov_6.097286_46	K03636	moaD, cysO; sulfur-carrier protein	81	K21147	18
146_bin21	NODE_306_length_58410_cov_6.097286_47			21	K02291	2
146_bin21	NODE_306_length_58410_cov_6.097286_48			17	K00907	8
146_bin21	NODE_306_length_58410_cov_6.097286_49			206
146_bin21	NODE_306_length_58410_cov_6.097286_50
146_bin21	NODE_306_length_58410_cov_6.097286_51			16	K03306	6
146_bin21	NODE_306_length_58410_cov_6.097286_52			15	K25138	4
146_bin21	NODE_306_length_58410_cov_6.097286_53	K02257	COX10, ctaB, cyoE; heme o synthase [EC:2.5.1.141]	263
146_bin21	NODE_306_length_58410_cov_6.097286_54	K03041	rpoA1; DNA-directed RNA polymerase subunit A' [EC:2.7.7.6]	1306
146_bin21	NODE_306_length_58410_cov_6.097286_55	K13798	rpoB; DNA-directed RNA polymerase subunit B [EC:2.7.7.6]	1205
146_bin21	NODE_306_length_58410_cov_6.097286_56	K03053	rpoH; DNA-directed RNA polymerase subunit H [EC:2.7.7.6]	91
146_bin21	NODE_306_length_58410_cov_6.097286_57	K03406	mcp; methyl-accepting chemotaxis protein	28
146_bin21	NODE_306_length_58410_cov_6.097286_58	K06595	hemAT; heam-based aerotactic trancducer	53
146_bin21	NODE_306_length_58410_cov_6.097286_59			17	K05016	1
146_bin21	NODE_345_length_53010_cov_5.276066_1	K22447	cct, ths; archaeal chaperonin	26
146_bin21	NODE_345_length_53010_cov_5.276066_2	K00567	ogt, MGMT; methylated-DNA-[protein]-cysteine S-methyltransferase [EC:2.1.1.63]	100	K10778	18
146_bin21	NODE_345_length_53010_cov_5.276066_3	K02528	ksgA; 16S rRNA (adenine1518-N6/adenine1519-N6)-dimethyltransferase [EC:2.1.1.182]	101	K14191	11
146_bin21	NODE_345_length_53010_cov_5.276066_4			18	K14781	2
146_bin21	NODE_345_length_53010_cov_5.276066_5	K23518	MACROD, ymdB; O-acetyl-ADP-ribose deacetylase [EC:3.1.1.106]	208
146_bin21	NODE_345_length_53010_cov_5.276066_6			292
146_bin21	NODE_345_length_53010_cov_5.276066_7
146_bin21	NODE_345_length_53010_cov_5.276066_8	K01069	gloB, gloC, HAGH; hydroxyacylglutathione hydrolase [EC:3.1.2.6]	194
146_bin21	NODE_345_length_53010_cov_5.276066_9	K21929	udg; uracil-DNA glycosylase [EC:3.2.2.27]	251
146_bin21	NODE_345_length_53010_cov_5.276066_10			72	K08155	5
146_bin21	NODE_345_length_53010_cov_5.276066_11	K01733	thrC; threonine synthase [EC:4.2.3.1]	255
146_bin21	NODE_345_length_53010_cov_5.276066_12			33	K08153	8
146_bin21	NODE_345_length_53010_cov_5.276066_13			127
146_bin21	NODE_345_length_53010_cov_5.276066_14	K01439	dapE; succinyl-diaminopimelate desuccinylase [EC:3.5.1.18]	82
146_bin21	NODE_345_length_53010_cov_5.276066_15	K07462	recJ; single-stranded-DNA-specific exonuclease [EC:3.1.-.-]	174
146_bin21	NODE_345_length_53010_cov_5.276066_16			413
146_bin21	NODE_345_length_53010_cov_5.276066_17	K00024	mdh; malate dehydrogenase [EC:1.1.1.37]	315
146_bin21	NODE_345_length_53010_cov_5.276066_18			191
146_bin21	NODE_345_length_53010_cov_5.276066_19			188	K06269	17
146_bin21	NODE_345_length_53010_cov_5.276066_20			20	K21347	3
146_bin21	NODE_345_length_53010_cov_5.276066_21			17	K01414	2
146_bin21	NODE_345_length_53010_cov_5.276066_22			21	K13517	1
146_bin21	NODE_345_length_53010_cov_5.276066_23	K01902	sucD; succinyl-CoA synthetase alpha subunit [EC:6.2.1.5]	396
146_bin21	NODE_345_length_53010_cov_5.276066_24	K01903	sucC; succinyl-CoA synthetase beta subunit [EC:6.2.1.5]	365
146_bin21	NODE_345_length_53010_cov_5.276066_25	K06920	queC; 7-cyano-7-deazaguanine synthase [EC:6.3.4.20]	130
146_bin21	NODE_345_length_53010_cov_5.276066_26	K01737	queD, ptpS, PTS; 6-pyruvoyltetrahydropterin/6-carboxytetrahydropterin synthase [EC:4.2.3.12 4.1.2.50]	139
146_bin21	NODE_345_length_53010_cov_5.276066_27	K03465	thyX, thy1; thymidylate synthase (FAD) [EC:2.1.1.148]	62
146_bin21	NODE_345_length_53010_cov_5.276066_28	K00809	DHPS, dys; deoxyhypusine synthase [EC:2.5.1.46]	305
146_bin21	NODE_345_length_53010_cov_5.276066_29	K00130	betB, gbsA; betaine-aldehyde dehydrogenase [EC:1.2.1.8]	355
146_bin21	NODE_345_length_53010_cov_5.276066_30	K02976	RP-S26e, RPS26; small subunit ribosomal protein S26e	113
146_bin21	NODE_345_length_53010_cov_5.276066_31	K03799	htpX; heat shock protein HtpX [EC:3.4.24.-]	249
146_bin21	NODE_345_length_53010_cov_5.276066_32			12	K11809	5
146_bin21	NODE_345_length_53010_cov_5.276066_33			13	K01889	8
146_bin21	NODE_345_length_53010_cov_5.276066_34			16	K03782	1
146_bin21	NODE_345_length_53010_cov_5.276066_35			15	K08323	1
146_bin21	NODE_345_length_53010_cov_5.276066_36	K01881	PARS, proS; prolyl-tRNA synthetase [EC:6.1.1.15]	439
146_bin21	NODE_345_length_53010_cov_5.276066_37			90
146_bin21	NODE_345_length_53010_cov_5.276066_38	K01803	TPI, tpiA; triosephosphate isomerase (TIM) [EC:5.3.1.1]	253
146_bin21	NODE_345_length_53010_cov_5.276066_39	K00282	gcvPA; glycine dehydrogenase subunit 1 [EC:1.4.4.2]	418
146_bin21	NODE_345_length_53010_cov_5.276066_40	K00283	gcvPB; glycine dehydrogenase subunit 2 [EC:1.4.4.2]	557
146_bin21	NODE_345_length_53010_cov_5.276066_41	K00605	gcvT, AMT; aminomethyltransferase [EC:2.1.2.10]	280
146_bin21	NODE_345_length_53010_cov_5.276066_42			12	K07363	12
146_bin21	NODE_345_length_53010_cov_5.276066_43	K07502	yprB; uncharacterized protein	57
146_bin21	NODE_345_length_53010_cov_5.276066_44	K00681	ggt; gamma-glutamyltranspeptidase / glutathione hydrolase [EC:2.3.2.2 3.4.19.13]	304	K22602	28
146_bin21	NODE_345_length_53010_cov_5.276066_45			294
146_bin21	NODE_345_length_53010_cov_5.276066_46			26	K17865	7
146_bin21	NODE_345_length_53010_cov_5.276066_47	K23370	serK; L-serine kinase (ADP) [EC:2.7.1.226]	107
146_bin21	NODE_345_length_53010_cov_5.276066_48	K00058	serA, PHGDH; D-3-phosphoglycerate dehydrogenase / 2-oxoglutarate reductase [EC:1.1.1.95 1.1.1.399]	317
146_bin21	NODE_345_length_53010_cov_5.276066_49	K19664	carS; CDP-2,3-bis-(O-geranylgeranyl)-sn-glycerol synthase [EC:2.7.7.67]	138
146_bin21	NODE_345_length_53010_cov_5.276066_50			19	K12368	2
146_bin21	NODE_345_length_53010_cov_5.276066_51	K07335	bmpA, bmpB, tmpC; basic membrane protein A and related proteins	262
146_bin21	NODE_345_length_53010_cov_5.276066_52	K23537	nupA; general nucleoside transport system ATP-binding protein	298
146_bin21	NODE_345_length_53010_cov_5.276066_53
146_bin21	NODE_345_length_53010_cov_5.276066_54	K01485	codA; cytosine/creatinine deaminase [EC:3.5.4.1 3.5.4.21]	455
146_bin21	NODE_345_length_53010_cov_5.276066_55	K09014	sufB; Fe-S cluster assembly protein SufB	709
146_bin21	NODE_361_length_51454_cov_6.141600_1			34	K18808	1
146_bin21	NODE_361_length_51454_cov_6.141600_2			11	K22083	3
146_bin21	NODE_361_length_51454_cov_6.141600_3
146_bin21	NODE_361_length_51454_cov_6.141600_4	K07104	catE; catechol 2,3-dioxygenase [EC:1.13.11.2]	229
146_bin21	NODE_361_length_51454_cov_6.141600_5	K07396	K07396; putative protein-disulfide isomerase	222
146_bin21	NODE_361_length_51454_cov_6.141600_6	K15977	K15977; putative oxidoreductase	60
146_bin21	NODE_361_length_51454_cov_6.141600_7			105
146_bin21	NODE_361_length_51454_cov_6.141600_8			156
146_bin21	NODE_361_length_51454_cov_6.141600_9			12	K01415	6
146_bin21	NODE_361_length_51454_cov_6.141600_10	K01622	K01622; fructose 1,6-bisphosphate aldolase/phosphatase [EC:4.1.2.13 3.1.3.11]	311
146_bin21	NODE_361_length_51454_cov_6.141600_11			53
146_bin21	NODE_361_length_51454_cov_6.141600_12			14	K18828	8
146_bin21	NODE_361_length_51454_cov_6.141600_13			14	K03545	2
146_bin21	NODE_361_length_51454_cov_6.141600_14			61
146_bin21	NODE_361_length_51454_cov_6.141600_15			40	K02350	2
146_bin21	NODE_361_length_51454_cov_6.141600_16			11	K17708	7
146_bin21	NODE_361_length_51454_cov_6.141600_17	K09000	cmr4; CRISPR-associated protein Cmr4	91
146_bin21	NODE_361_length_51454_cov_6.141600_18			83
146_bin21	NODE_361_length_51454_cov_6.141600_19			16	K16731	5
146_bin21	NODE_361_length_51454_cov_6.141600_20	K01622	K01622; fructose 1,6-bisphosphate aldolase/phosphatase [EC:4.1.2.13 3.1.3.11]	491
146_bin21	NODE_361_length_51454_cov_6.141600_21			17	K00525	2
146_bin21	NODE_361_length_51454_cov_6.141600_22			15	K14170	1
146_bin21	NODE_361_length_51454_cov_6.141600_23			15	K09581	4
146_bin21	NODE_361_length_51454_cov_6.141600_24	K18882	priL, pri2, priB; DNA primase large subunit	90
146_bin21	NODE_361_length_51454_cov_6.141600_25			72
146_bin21	NODE_361_length_51454_cov_6.141600_26			16	K00422	1
146_bin21	NODE_361_length_51454_cov_6.141600_27	K15510	fgd1; coenzyme F420-dependent glucose-6-phosphate dehydrogenase [EC:1.1.98.2]	306
146_bin21	NODE_361_length_51454_cov_6.141600_28
146_bin21	NODE_361_length_51454_cov_6.141600_29			143
146_bin21	NODE_361_length_51454_cov_6.141600_30			20	K14352	1
146_bin21	NODE_361_length_51454_cov_6.141600_31			82
146_bin21	NODE_361_length_51454_cov_6.141600_32			61
146_bin21	NODE_361_length_51454_cov_6.141600_33			23	K04675	1
146_bin21	NODE_361_length_51454_cov_6.141600_34	K04517	tyrA2; prephenate dehydrogenase [EC:1.3.1.12]	109
146_bin21	NODE_361_length_51454_cov_6.141600_35			21	K03466	3
146_bin21	NODE_361_length_51454_cov_6.141600_36	K00812	aspB; aspartate aminotransferase [EC:2.6.1.1]	344
146_bin21	NODE_361_length_51454_cov_6.141600_37	K02946	RP-S10, MRPS10, rpsJ; small subunit ribosomal protein S10	126
146_bin21	NODE_361_length_51454_cov_6.141600_38	K03231	EEF1A; elongation factor 1-alpha	601
146_bin21	NODE_361_length_51454_cov_6.141600_39			14	K18030	2
146_bin21	NODE_361_length_51454_cov_6.141600_40			242	K18702	56
146_bin21	NODE_361_length_51454_cov_6.141600_41	K23537	nupA; general nucleoside transport system ATP-binding protein	411	K23536/K23537	47
146_bin21	NODE_361_length_51454_cov_6.141600_42	K23536	nupC; general nucleoside transport system permease protein	265
146_bin21	NODE_361_length_51454_cov_6.141600_43	K23535	nupB; general nucleoside transport system permease protein	188
146_bin21	NODE_361_length_51454_cov_6.141600_44	K07335	bmpA, bmpB, tmpC; basic membrane protein A and related proteins	128
146_bin21	NODE_361_length_51454_cov_6.141600_45	K00761	upp, UPRT; uracil phosphoribosyltransferase [EC:2.4.2.9]	230
146_bin21	NODE_361_length_51454_cov_6.141600_46			110
146_bin21	NODE_361_length_51454_cov_6.141600_47	K16318	trm14; tRNA (guanine6-N2)-methyltransferase [EC:2.1.1.256]	206
146_bin21	NODE_361_length_51454_cov_6.141600_48			15	K00693	3
146_bin21	NODE_361_length_51454_cov_6.141600_49			13	K02259	4
146_bin21	NODE_361_length_51454_cov_6.141600_50			19	K06213	5
146_bin21	NODE_361_length_51454_cov_6.141600_51			15	K17854	1
146_bin21	NODE_361_length_51454_cov_6.141600_52			23	K02275	1
146_bin21	NODE_361_length_51454_cov_6.141600_53			16	K21988	2
146_bin21	NODE_361_length_51454_cov_6.141600_54	K13525	VCP, CDC48; transitional endoplasmic reticulum ATPase	950
146_bin21	NODE_361_length_51454_cov_6.141600_55			118
146_bin21	NODE_361_length_51454_cov_6.141600_56			171
146_bin21	NODE_361_length_51454_cov_6.141600_57	K02869	RP-L12, rpl12; large subunit ribosomal protein L12	88
146_bin21	NODE_361_length_51454_cov_6.141600_58	K01872	AARS, alaS; alanyl-tRNA synthetase [EC:6.1.1.7]	778
146_bin21	NODE_361_length_51454_cov_6.141600_59	K02864	RP-L10, MRPL10, rplJ; large subunit ribosomal protein L10	209
146_bin21	NODE_361_length_51454_cov_6.141600_60	K02863	RP-L1, MRPL1, rplA; large subunit ribosomal protein L1	195
146_bin21	NODE_361_length_51454_cov_6.141600_61	K02867	RP-L11, MRPL11, rplK; large subunit ribosomal protein L11	188
146_bin21	NODE_361_length_51454_cov_6.141600_62
146_bin21	NODE_361_length_51454_cov_6.141600_63
146_bin21	NODE_361_length_51454_cov_6.141600_64
146_bin21	NODE_361_length_51454_cov_6.141600_65			46	K19040	2
146_bin21	NODE_361_length_51454_cov_6.141600_66			12	K03551	6
146_bin21	NODE_361_length_51454_cov_6.141600_67			63	K20478	4
146_bin21	NODE_382_length_49476_cov_6.312010_1			17	K11068	2
146_bin21	NODE_382_length_49476_cov_6.312010_2			89
146_bin21	NODE_382_length_49476_cov_6.312010_3	K07076	K07076; uncharacterized protein	44
146_bin21	NODE_382_length_49476_cov_6.312010_4	K00626	ACAT, atoB; acetyl-CoA C-acetyltransferase [EC:2.3.1.9]	396
146_bin21	NODE_382_length_49476_cov_6.312010_5	K00074	paaH, hbd, fadB, mmgB; 3-hydroxybutyryl-CoA dehydrogenase [EC:1.1.1.157]	293
146_bin21	NODE_382_length_49476_cov_6.312010_6			18	K18553	1
146_bin21	NODE_382_length_49476_cov_6.312010_7			102
146_bin21	NODE_382_length_49476_cov_6.312010_8			19	K07496	6
146_bin21	NODE_382_length_49476_cov_6.312010_9	K07496	K07496; putative transposase	40
146_bin21	NODE_382_length_49476_cov_6.312010_10			20	K20346	3
146_bin21	NODE_382_length_49476_cov_6.312010_11			11	K16669	2
146_bin21	NODE_382_length_49476_cov_6.312010_12			12	K06206	2
146_bin21	NODE_382_length_49476_cov_6.312010_13			35	K19156	1
146_bin21	NODE_382_length_49476_cov_6.312010_14			104
146_bin21	NODE_382_length_49476_cov_6.312010_15			42	K18578	2
146_bin21	NODE_382_length_49476_cov_6.312010_16			16	K00412	2
146_bin21	NODE_382_length_49476_cov_6.312010_17			149
146_bin21	NODE_382_length_49476_cov_6.312010_18	K07076	K07076; uncharacterized protein	28	K07075	11
146_bin21	NODE_382_length_49476_cov_6.312010_19			21	K19702	1
146_bin21	NODE_382_length_49476_cov_6.312010_20			18	K06195	1
146_bin21	NODE_382_length_49476_cov_6.312010_21			16	K12494	2
146_bin21	NODE_382_length_49476_cov_6.312010_22			17	K02027	1
146_bin21	NODE_382_length_49476_cov_6.312010_23	K03136	TFIIE1, GTF2E1, TFA1, tfe; transcription initiation factor TFIIE subunit alpha	130
146_bin21	NODE_382_length_49476_cov_6.312010_24	K07254	atrm56; tRNA (cytidine56-2'-O)-methyltransferase [EC:2.1.1.206]	186
146_bin21	NODE_382_length_49476_cov_6.312010_25			123	K03535	15
146_bin21	NODE_382_length_49476_cov_6.312010_26			19	K17659	2
146_bin21	NODE_382_length_49476_cov_6.312010_27			164
146_bin21	NODE_382_length_49476_cov_6.312010_28			70
146_bin21	NODE_382_length_49476_cov_6.312010_29	K07076	K07076; uncharacterized protein	63
146_bin21	NODE_382_length_49476_cov_6.312010_30			18	K12879	6
146_bin21	NODE_382_length_49476_cov_6.312010_31			119
146_bin21	NODE_382_length_49476_cov_6.312010_32	K07076	K07076; uncharacterized protein	109
146_bin21	NODE_382_length_49476_cov_6.312010_33			13	K11961	3
146_bin21	NODE_382_length_49476_cov_6.312010_34			24	K20478	2
146_bin21	NODE_382_length_49476_cov_6.312010_35			16	K14360	4
146_bin21	NODE_382_length_49476_cov_6.312010_36	K20276	bapA; large repetitive protein	40
146_bin21	NODE_382_length_49476_cov_6.312010_37			19	K06522	2
146_bin21	NODE_382_length_49476_cov_6.312010_38			206
146_bin21	NODE_382_length_49476_cov_6.312010_39	K24956	ZBTB8OS; protein archease	61
146_bin21	NODE_382_length_49476_cov_6.312010_40	K09142	SPOUT1; methyltransferase [EC:2.1.1.-]	158
146_bin21	NODE_382_length_49476_cov_6.312010_41	K02906	RP-L3, MRPL3, rplC; large subunit ribosomal protein L3	288
146_bin21	NODE_382_length_49476_cov_6.312010_42	K02930	RP-L4e, RPL4; large subunit ribosomal protein L4e	208
146_bin21	NODE_382_length_49476_cov_6.312010_43	K02892	RP-L23, MRPL23, rplW; large subunit ribosomal protein L23	97
146_bin21	NODE_382_length_49476_cov_6.312010_44	K02886	RP-L2, MRPL2, rplB; large subunit ribosomal protein L2	259
146_bin21	NODE_382_length_49476_cov_6.312010_45	K02503	HINT1, hinT, hit; histidine triad (HIT) family protein	124
146_bin21	NODE_382_length_49476_cov_6.312010_46			121
146_bin21	NODE_382_length_49476_cov_6.312010_47	K02965	RP-S19, rpsS; small subunit ribosomal protein S19	177
146_bin21	NODE_382_length_49476_cov_6.312010_48			11	K07203	10
146_bin21	NODE_382_length_49476_cov_6.312010_49	K07076	K07076; uncharacterized protein	75
146_bin21	NODE_382_length_49476_cov_6.312010_50			129
146_bin21	NODE_382_length_49476_cov_6.312010_51			25	K08003	11
146_bin21	NODE_382_length_49476_cov_6.312010_52			12	K10338	10
146_bin21	NODE_382_length_49476_cov_6.312010_53	K07012	cas3; CRISPR-associated endonuclease/helicase Cas3 [EC:3.1.-.- 3.6.4.-]	262
146_bin21	NODE_382_length_49476_cov_6.312010_54			60	K19015	2
146_bin21	NODE_382_length_49476_cov_6.312010_55	K19089	cas5a_b_c; CRISPR-associated protein Cas5a/b/c	129
146_bin21	NODE_382_length_49476_cov_6.312010_56	K19074	csa2; CRISPR-associated protein Csa2	254
146_bin21	NODE_382_length_49476_cov_6.312010_57
146_bin21	NODE_382_length_49476_cov_6.312010_58			64	K16881	2
146_bin21	NODE_382_length_49476_cov_6.312010_59			14	K10406	2
146_bin21	NODE_455_length_42538_cov_5.753068_1	K03546	sbcC, rad50; DNA repair protein SbcC/Rad50	77
146_bin21	NODE_455_length_42538_cov_5.753068_2	K03547	sbcD, mre11; DNA repair protein SbcD/Mre11	166
146_bin21	NODE_455_length_42538_cov_5.753068_3			345
146_bin21	NODE_455_length_42538_cov_5.753068_4	K00830	AGXT; alanine-glyoxylate transaminase / serine-glyoxylate transaminase / serine-pyruvate transaminase [EC:2.6.1.44 2.6.1.45 2.6.1.51]	110
146_bin21	NODE_455_length_42538_cov_5.753068_5	K03469	rnhA, RNASEH1; ribonuclease HI [EC:3.1.26.4]	102	K22316	25
146_bin21	NODE_455_length_42538_cov_5.753068_6	K02866	RP-L10e, RPL10; large subunit ribosomal protein L10e	154
146_bin21	NODE_455_length_42538_cov_5.753068_7	K07572	K07572; putative nucleotide binding protein	168
146_bin21	NODE_455_length_42538_cov_5.753068_8			15	K03013	1
146_bin21	NODE_455_length_42538_cov_5.753068_9	K02889	RP-L21e, RPL21; large subunit ribosomal protein L21e	104
146_bin21	NODE_455_length_42538_cov_5.753068_10	K07583	PUS10; tRNA pseudouridine synthase 10 [EC:5.4.99.25]	330
146_bin21	NODE_455_length_42538_cov_5.753068_11	K03106	SRP54, ffh; signal recognition particle subunit SRP54 [EC:3.6.5.4]	443
146_bin21	NODE_455_length_42538_cov_5.753068_12			22	K20276	3
146_bin21	NODE_455_length_42538_cov_5.753068_13	K01784	galE, GALE; UDP-glucose 4-epimerase [EC:5.1.3.2]	60	K01710	32
146_bin21	NODE_455_length_42538_cov_5.753068_14
146_bin21	NODE_455_length_42538_cov_5.753068_15	K01681	ACO, acnA; aconitate hydratase [EC:4.2.1.3]	1165
146_bin21	NODE_455_length_42538_cov_5.753068_16			101
146_bin21	NODE_455_length_42538_cov_5.753068_17			24	K13641	2
146_bin21	NODE_455_length_42538_cov_5.753068_18	K09903	pyrH; uridylate kinase [EC:2.7.4.22]	172
146_bin21	NODE_455_length_42538_cov_5.753068_19	K03265	ETF1, ERF1; peptide chain release factor subunit 1	406
146_bin21	NODE_455_length_42538_cov_5.753068_20			174
146_bin21	NODE_455_length_42538_cov_5.753068_21	K01867	WARS, trpS; tryptophanyl-tRNA synthetase [EC:6.1.1.2]	530
146_bin21	NODE_455_length_42538_cov_5.753068_22	K01239	iunH; purine nucleosidase [EC:3.2.2.1]	248
146_bin21	NODE_455_length_42538_cov_5.753068_23			14	K12400	4
146_bin21	NODE_455_length_42538_cov_5.753068_24			18	K17479	2
146_bin21	NODE_455_length_42538_cov_5.753068_25			16	K03168	1
146_bin21	NODE_455_length_42538_cov_5.753068_26
146_bin21	NODE_455_length_42538_cov_5.753068_27			17	K05849	2
146_bin21	NODE_455_length_42538_cov_5.753068_28	K17686	copA, ctpA, ATP7; P-type Cu+ transporter [EC:7.2.2.8]	863
146_bin21	NODE_455_length_42538_cov_5.753068_29	K17686	copA, ctpA, ATP7; P-type Cu+ transporter [EC:7.2.2.8]	43
146_bin21	NODE_455_length_42538_cov_5.753068_30			24	K21310	6
146_bin21	NODE_455_length_42538_cov_5.753068_31			33	K21310	3
146_bin21	NODE_455_length_42538_cov_5.753068_32			134	K15878	13
146_bin21	NODE_455_length_42538_cov_5.753068_33			116
146_bin21	NODE_455_length_42538_cov_5.753068_34	K00342	nuoM; NADH-quinone oxidoreductase subunit M [EC:7.1.1.2]	320
146_bin21	NODE_455_length_42538_cov_5.753068_35	K00341	nuoL; NADH-quinone oxidoreductase subunit L [EC:7.1.1.2]	459
146_bin21	NODE_455_length_42538_cov_5.753068_36			189
146_bin21	NODE_455_length_42538_cov_5.753068_37	K00797	speE, SRM, SPE3; spermidine synthase [EC:2.5.1.16]	269
146_bin21	NODE_455_length_42538_cov_5.753068_38	K01611	speD, AMD1; S-adenosylmethionine decarboxylase [EC:4.1.1.50]	93	K00797	24
146_bin21	NODE_455_length_42538_cov_5.753068_39	K00339	nuoJ; NADH-quinone oxidoreductase subunit J [EC:7.1.1.2]	41
146_bin21	NODE_455_length_42538_cov_5.753068_40			15	K14684	3
146_bin21	NODE_455_length_42538_cov_5.753068_41	K00340	nuoK; NADH-quinone oxidoreductase subunit K [EC:7.1.1.2]	52	K05576	6
146_bin21	NODE_455_length_42538_cov_5.753068_42	K05606	MCEE, epi; methylmalonyl-CoA/ethylmalonyl-CoA epimerase [EC:5.1.99.1]	63	K01759	4
146_bin21	NODE_455_length_42538_cov_5.753068_43			247
146_bin21	NODE_455_length_42538_cov_5.753068_44	K00796	folP; dihydropteroate synthase [EC:2.5.1.15]	218
146_bin21	NODE_455_length_42538_cov_5.753068_45	K04069	pflA, pflC, pflE; pyruvate formate lyase activating enzyme [EC:1.97.1.4]	369
146_bin21	NODE_687_length_28664_cov_5.358030_1	K01438	argE; acetylornithine deacetylase [EC:3.5.1.16]	436
146_bin21	NODE_687_length_28664_cov_5.358030_2			274
146_bin21	NODE_687_length_28664_cov_5.358030_3	K03520	coxL, cutL; aerobic carbon-monoxide dehydrogenase large subunit [EC:1.2.5.3]	433	K16877	105
146_bin21	NODE_687_length_28664_cov_5.358030_4	K01040	gctB; glutaconate CoA-transferase, subunit B [EC:2.8.3.12]	272
146_bin21	NODE_687_length_28664_cov_5.358030_5	K01039	gctA; glutaconate CoA-transferase, subunit A [EC:2.8.3.12]	283
146_bin21	NODE_687_length_28664_cov_5.358030_6	K02873	RP-L13e, RPL13; large subunit ribosomal protein L13e	48
146_bin21	NODE_687_length_28664_cov_5.358030_7	K04799	FEN1, RAD2; flap endonuclease-1 [EC:3.-.-.-]	318
146_bin21	NODE_687_length_28664_cov_5.358030_8			24	K20478	3
146_bin21	NODE_687_length_28664_cov_5.358030_9			21	K19221	1
146_bin21	NODE_687_length_28664_cov_5.358030_10			15	K01710	2
146_bin21	NODE_687_length_28664_cov_5.358030_11			11	K24163	5
146_bin21	NODE_687_length_28664_cov_5.358030_12	K07052	K07052; CAAX protease family protein	20
146_bin21	NODE_687_length_28664_cov_5.358030_13	K00161	PDHA, pdhA; pyruvate dehydrogenase E1 component alpha subunit [EC:1.2.4.1]	156	K00166	98
146_bin21	NODE_687_length_28664_cov_5.358030_14	K01996	livF; branched-chain amino acid transport system ATP-binding protein	196
146_bin21	NODE_687_length_28664_cov_5.358030_15	K01995	livG; branched-chain amino acid transport system ATP-binding protein	114
146_bin21	NODE_687_length_28664_cov_5.358030_16	K01473	hyuA; N-methylhydantoinase A [EC:3.5.2.14]	335
146_bin21	NODE_687_length_28664_cov_5.358030_17	K03852	xsc; sulfoacetaldehyde acetyltransferase [EC:2.3.3.15]	177	K01652	142
146_bin21	NODE_687_length_28664_cov_5.358030_18			316
146_bin21	NODE_687_length_28664_cov_5.358030_19	K04069	pflA, pflC, pflE; pyruvate formate lyase activating enzyme [EC:1.97.1.4]	199
146_bin21	NODE_687_length_28664_cov_5.358030_20			38	K14728	8
146_bin21	NODE_687_length_28664_cov_5.358030_21			15	K14011	3
146_bin21	NODE_687_length_28664_cov_5.358030_22	K02032	ddpF; peptide/nickel transport system ATP-binding protein	189
146_bin21	NODE_687_length_28664_cov_5.358030_23	K02031	ddpD; peptide/nickel transport system ATP-binding protein	350
146_bin21	NODE_687_length_28664_cov_5.358030_24	K02034	ABC.PE.P1; peptide/nickel transport system permease protein	296
146_bin21	NODE_687_length_28664_cov_5.358030_25	K02033	ABC.PE.P; peptide/nickel transport system permease protein	292
146_bin21	NODE_687_length_28664_cov_5.358030_26			18	K07222	2
146_bin21	NODE_687_length_28664_cov_5.358030_27	K02035	ABC.PE.S; peptide/nickel transport system substrate-binding protein	415
146_bin21	NODE_687_length_28664_cov_5.358030_28	K22900	TRMO, trmO; tRNA (adenine37-N6)-methyltransferase [EC:2.1.1.-]	54
146_bin21	NODE_687_length_28664_cov_5.358030_29	K03116	tatA; sec-independent protein translocase protein TatA	10
146_bin21	NODE_687_length_28664_cov_5.358030_30			292
146_bin21	NODE_790_length_25421_cov_6.108270_1	K19341	nosY; Cu-processing system permease protein	161
146_bin21	NODE_790_length_25421_cov_6.108270_2
146_bin21	NODE_790_length_25421_cov_6.108270_3	K07218	nosD; nitrous oxidase accessory protein	183	K07218/K19340	21
146_bin21	NODE_790_length_25421_cov_6.108270_4			45	K19342	40
146_bin21	NODE_790_length_25421_cov_6.108270_5			15	K19342	8
146_bin21	NODE_790_length_25421_cov_6.108270_6	K00376	nosZ; nitrous-oxide reductase [EC:1.7.2.4]	720
146_bin21	NODE_790_length_25421_cov_6.108270_7			43	K00368	6
146_bin21	NODE_790_length_25421_cov_6.108270_8			18	K08098	1
146_bin21	NODE_790_length_25421_cov_6.108270_9			19	K22940	3
146_bin21	NODE_790_length_25421_cov_6.108270_10			33	K02169	6
146_bin21	NODE_790_length_25421_cov_6.108270_11			47	K19156	6
146_bin21	NODE_790_length_25421_cov_6.108270_12	K07064	K07064; uncharacterized protein	107
146_bin21	NODE_790_length_25421_cov_6.108270_13	K03519	coxM, cutM; aerobic carbon-monoxide dehydrogenase medium subunit [EC:1.2.5.3]	43
146_bin21	NODE_790_length_25421_cov_6.108270_14	K03518	coxS; aerobic carbon-monoxide dehydrogenase small subunit [EC:1.2.5.3]	148	K12528	16
146_bin21	NODE_790_length_25421_cov_6.108270_15			560	K20447	51
146_bin21	NODE_790_length_25421_cov_6.108270_16	K12960	mtaD; 5-methylthioadenosine/S-adenosylhomocysteine deaminase [EC:3.5.4.31 3.5.4.28]	197
146_bin21	NODE_790_length_25421_cov_6.108270_17			40
146_bin21	NODE_790_length_25421_cov_6.108270_18			16	K13509	2
146_bin21	NODE_790_length_25421_cov_6.108270_19			14	K02987	2
146_bin21	NODE_790_length_25421_cov_6.108270_20	K03753	mobB; molybdopterin-guanine dinucleotide biosynthesis adapter protein	53	K03637	3
146_bin21	NODE_790_length_25421_cov_6.108270_21			15	K22747	2
146_bin21	NODE_790_length_25421_cov_6.108270_22			13	K12504	1
146_bin21	NODE_790_length_25421_cov_6.108270_23			24	K03066	4
146_bin21	NODE_790_length_25421_cov_6.108270_24	K00012	UGDH, ugd; UDPglucose 6-dehydrogenase [EC:1.1.1.22]	397
146_bin21	NODE_790_length_25421_cov_6.108270_25	K08679	GAE, cap1J; UDP-glucuronate 4-epimerase [EC:5.1.3.6]	46
146_bin21	NODE_790_length_25421_cov_6.108270_26
146_bin21	NODE_790_length_25421_cov_6.108270_27	K00963	UGP2, galU, galF; UTP--glucose-1-phosphate uridylyltransferase [EC:2.7.7.9]	63
146_bin21	NODE_921_length_21665_cov_6.109830_1			16	K06711	4
146_bin21	NODE_921_length_21665_cov_6.109830_2	K01533	copB; P-type Cu2+ transporter [EC:7.2.2.9]	431
146_bin21	NODE_921_length_21665_cov_6.109830_3	K01273	DPEP; membrane dipeptidase [EC:3.4.13.19]	230
146_bin21	NODE_921_length_21665_cov_6.109830_4	K05606	MCEE, epi; methylmalonyl-CoA/ethylmalonyl-CoA epimerase [EC:5.1.99.1]	92
146_bin21	NODE_921_length_21665_cov_6.109830_5	K01895	ACSS1_2, acs; acetyl-CoA synthetase [EC:6.2.1.1]	693
146_bin21	NODE_921_length_21665_cov_6.109830_6	K04655	hypE; hydrogenase expression/formation protein HypE	226
146_bin21	NODE_921_length_21665_cov_6.109830_7	K03752	mobA; molybdenum cofactor guanylyltransferase [EC:2.7.7.77]	45
146_bin21	NODE_921_length_21665_cov_6.109830_8	K03522	fixB, etfA; electron transfer flavoprotein alpha subunit	212
146_bin21	NODE_921_length_21665_cov_6.109830_9	K03521	fixA, etfB; electron transfer flavoprotein beta subunit	149
146_bin21	NODE_921_length_21665_cov_6.109830_10			497
146_bin21	NODE_921_length_21665_cov_6.109830_11	K07068	K07068; uncharacterized protein	73
146_bin21	NODE_921_length_21665_cov_6.109830_12	K09250	CNBP; cellular nucleic acid-binding protein	27
146_bin21	NODE_921_length_21665_cov_6.109830_13	K07068	K07068; uncharacterized protein	145
146_bin21	NODE_921_length_21665_cov_6.109830_14	K00027	ME2, sfcA, maeA; malate dehydrogenase (oxaloacetate-decarboxylating) [EC:1.1.1.38]	564
146_bin21	NODE_921_length_21665_cov_6.109830_15			143
146_bin21	NODE_921_length_21665_cov_6.109830_16	K03217	yidC, spoIIIJ, OXA1, ccfA; YidC/Oxa1 family membrane protein insertase	15
146_bin21	NODE_921_length_21665_cov_6.109830_17			20	K02156	4
146_bin21	NODE_921_length_21665_cov_6.109830_18	K01733	thrC; threonine synthase [EC:4.2.3.1]	115
146_bin21	NODE_921_length_21665_cov_6.109830_19			199
146_bin21	NODE_921_length_21665_cov_6.109830_20			15	K04285	6
146_bin21	NODE_921_length_21665_cov_6.109830_21			12	K09698	7
146_bin21	NODE_921_length_21665_cov_6.109830_22	K06196	ccdA; cytochrome c-type biogenesis protein	76
146_bin21	NODE_921_length_21665_cov_6.109830_23			31	K14165	2
146_bin21	NODE_941_length_21310_cov_5.815193_1			20	K15771	1
146_bin21	NODE_941_length_21310_cov_5.815193_2			18	K03961	3
146_bin21	NODE_941_length_21310_cov_5.815193_3
146_bin21	NODE_941_length_21310_cov_5.815193_4			11	K20307	2
146_bin21	NODE_941_length_21310_cov_5.815193_5			15	K02274	4
146_bin21	NODE_941_length_21310_cov_5.815193_6			15	K01092	3
146_bin21	NODE_941_length_21310_cov_5.815193_7			13	K00784	2
146_bin21	NODE_941_length_21310_cov_5.815193_8			16	K01338	4
146_bin21	NODE_941_length_21310_cov_5.815193_9	K21947	ttuA; tRNA-5-methyluridine54 2-sulfurtransferase [EC:2.8.1.15]	180
146_bin21	NODE_941_length_21310_cov_5.815193_10			408	K00087	45
146_bin21	NODE_941_length_21310_cov_5.815193_11			54	K03519	52
146_bin21	NODE_941_length_21310_cov_5.815193_12	K03518	coxS; aerobic carbon-monoxide dehydrogenase small subunit [EC:1.2.5.3]	157	K20446	17
[truncated: 4,326 more rows]
