# Supplementary material for: Metabolic versatility of Caldarchaeales from geothermal features of Hawai’i and Chile as revealed by five metagenome-assembled genomes
Source: Front Microbiol. 2023 Sep 20;14:1216591. doi: 10.3389/fmicb.2023.1216591 (PMC10547907; doi:10.3389/fmicb.2023.1216591)
Supplement: Supplementary file 5 [file Table_5.XLSX]

## Sheet: Sheet1
	query	seed_ortholog	evalue	score	eggNOG_OGs	max_annot_lvl	COG_category	Description	Preferred_name	GOs	EC	KEGG_ko	KEGG_Pathway	KEGG_Module	KEGG_Reaction	KEGG_rclass	BRITE	KEGG_TC	CAZy	BiGG_Reaction	PFAMs
146_bin21	NODE_10_length_371327_cov_6.042378_2	1365176.N186_00735	4.74e-60	201	COG0616@1|root,arCOG01311@2157|Archaea,2XSHZ@28889|Crenarchaeota	28889|Crenarchaeota	O	Peptidase family S49	-	-	-	ko:K04773	-	-	-	-	ko00000,ko01000,ko01002	-	-	-	Peptidase_S49
146_bin21	NODE_10_length_371327_cov_6.042378_3	1380763.BG53_03690	1.95e-10	68.2	COG0147@1|root,COG0147@2|Bacteria,1TQAP@1239|Firmicutes,4HB31@91061|Bacilli,26QK1@186822|Paenibacillaceae	91061|Bacilli	E	Part of a heterotetrameric complex that catalyzes the two-step biosynthesis of anthranilate, an intermediate in the biosynthesis of L-tryptophan. In the first step, the glutamine- binding beta subunit (TrpG) of anthranilate synthase (AS) provides the glutamine amidotransferase activity which generates ammonia as a substrate that, along with chorismate, is used in the second step, catalyzed by the…	trpE	GO:0000162,GO:0003674,GO:0003824,GO:0004049,GO:0005575,GO:0005622,GO:0005623,GO:0005737,GO:0005950,GO:0006082,GO:0006520,GO:0006568,GO:0006576,GO:0006586,GO:0006725,GO:0006807,GO:0008150,GO:0008152,GO:0008652,GO:0009058,GO:0009072,GO:0009073,GO:0009308,GO:0009309,GO:0009987,GO:0016053,GO:0016829,GO:0016830,GO:0016833,GO:0018130,GO:0019438,GO:0019752,GO:0032991,GO:0034641,GO:0042401,GO:0042430,GO:…	4.1.3.27	ko:K01657	ko00400,ko00405,ko01100,ko01110,ko01130,ko01230,ko02024,ko02025,map00400,map00405,map01100,map01110,map01130,map01230,map02024,map02025	M00023	R00985,R00986	RC00010,RC02148,RC02414	ko00000,ko00001,ko00002,ko01000	-	-	-	Anth_synt_I_N,Chorismate_bind
146_bin21	NODE_10_length_371327_cov_6.042378_4	368408.Tpen_1286	6.36e-23	94	arCOG07256@1|root,arCOG07256@2157|Archaea	2157|Archaea	-	-	-	-	-	-	-	-	-	-	-	-	-	-	-
146_bin21	NODE_10_length_371327_cov_6.042378_5	368408.Tpen_1287	8.08e-55	182	COG1337@1|root,arCOG02658@2157|Archaea,2XS8W@28889|Crenarchaeota	28889|Crenarchaeota	V	TIGRFAM CRISPR-associated RAMP protein, SSO1426 family	-	-	-	-	-	-	-	-	-	-	-	-	RAMPs
146_bin21	NODE_10_length_371327_cov_6.042378_6	368408.Tpen_1288	6.21e-95	289	COG1337@1|root,arCOG02658@2157|Archaea,2XS5R@28889|Crenarchaeota	28889|Crenarchaeota	V	TIGRFAM CRISPR-associated RAMP protein, SSO1426 family	-	-	-	-	-	-	-	-	-	-	-	-	RAMPs
146_bin21	NODE_10_length_371327_cov_6.042378_9	368408.Tpen_1291	3.33e-47	162	COG1337@1|root,arCOG02659@2157|Archaea,2XSBP@28889|Crenarchaeota	28889|Crenarchaeota	V	RAMP superfamily	-	-	-	-	-	-	-	-	-	-	-	-	RAMPs
146_bin21	NODE_10_length_371327_cov_6.042378_13	453591.Igni_1100	2.31e-97	298	COG1350@1|root,arCOG01432@2157|Archaea,2XQ0U@28889|Crenarchaeota	28889|Crenarchaeota	E	The beta subunit is responsible for the synthesis of L- tryptophan from indole and L-serine	trpB	-	4.2.1.20	ko:K06001	ko00260,ko00400,ko01100,ko01110,ko01130,ko01230,map00260,map00400,map01100,map01110,map01130,map01230	M00023	R00674,R02340,R02722	RC00209,RC00210,RC00700,RC00701,RC02868	ko00000,ko00001,ko00002,ko01000	-	-	-	PALP
146_bin21	NODE_10_length_371327_cov_6.042378_14	444157.Tneu_1180	9.11e-44	155	COG0159@1|root,arCOG01086@2157|Archaea,2XQPT@28889|Crenarchaeota	28889|Crenarchaeota	E	The alpha subunit is responsible for the aldol cleavage of indoleglycerol phosphate to indole and glyceraldehyde 3- phosphate	trpA	-	4.2.1.20	ko:K01695	ko00260,ko00400,ko01100,ko01110,ko01130,ko01230,map00260,map00400,map01100,map01110,map01130,map01230	M00023	R00674,R02340,R02722	RC00209,RC00210,RC00700,RC00701,RC02868	ko00000,ko00001,ko00002,ko01000	-	-	-	Trp_syntA
146_bin21	NODE_10_length_371327_cov_6.042378_19	999630.TUZN_0700	2.55e-111	341	arCOG04032@1|root,arCOG04032@2157|Archaea,2XQ34@28889|Crenarchaeota	28889|Crenarchaeota	-	-	-	-	-	-	-	-	-	-	-	-	-	-	-
146_bin21	NODE_10_length_371327_cov_6.042378_20	479434.Sthe_3355	1.29e-83	260	COG2084@1|root,COG2084@2|Bacteria,2G6B3@200795|Chloroflexi,27Y9G@189775|Thermomicrobia	189775|Thermomicrobia	I	NAD-binding of NADP-dependent 3-hydroxyisobutyrate dehydrogenase	-	-	1.1.1.60	ko:K00042	ko00630,ko01100,map00630,map01100	-	R01745,R01747	RC00099	ko00000,ko00001,ko01000	-	-	-	NAD_binding_11,NAD_binding_2
146_bin21	NODE_10_length_371327_cov_6.042378_23	985053.VMUT_1282	8.36e-127	383	COG0318@1|root,arCOG00857@2157|Archaea,2XPPW@28889|Crenarchaeota	28889|Crenarchaeota	I	AMP-dependent synthetase and ligase	-	-	6.2.1.3	ko:K01897	ko00061,ko00071,ko01100,ko01212,ko02024,ko03320,ko04146,ko04216,ko04714,ko04920,map00061,map00071,map01100,map01212,map02024,map03320,map04146,map04216,map04714,map04920	M00086	R01280	RC00004,RC00014	ko00000,ko00001,ko00002,ko01000,ko01004,ko04147	4.C.1.1	-	-	AMP-binding,AMP-binding_C
146_bin21	NODE_10_length_371327_cov_6.042378_27	706587.Desti_2891	7.21e-56	190	COG0559@1|root,COG0559@2|Bacteria,1N54M@1224|Proteobacteria,42PNV@68525|delta/epsilon subdivisions,2WJVJ@28221|Deltaproteobacteria	28221|Deltaproteobacteria	E	Belongs to the binding-protein-dependent transport system permease family	-	-	-	ko:K01997	ko02010,ko02024,map02010,map02024	M00237	-	-	ko00000,ko00001,ko00002,ko02000	3.A.1.4	-	-	BPD_transp_2
146_bin21	NODE_10_length_371327_cov_6.042378_28	1307759.JOMJ01000003_gene707	1.66e-85	273	COG0683@1|root,COG0683@2|Bacteria,1MV5T@1224|Proteobacteria,42ND9@68525|delta/epsilon subdivisions,2WK5F@28221|Deltaproteobacteria,2M8UA@213115|Desulfovibrionales	28221|Deltaproteobacteria	E	Periplasmic binding protein	-	-	-	ko:K01999	ko02010,ko02024,map02010,map02024	M00237	-	-	ko00000,ko00001,ko00002,ko02000	3.A.1.4	-	-	Peripla_BP_6
146_bin21	NODE_10_length_371327_cov_6.042378_29	693661.Arcve_1010	1.58e-106	316	COG0410@1|root,arCOG00924@2157|Archaea,2XT1R@28890|Euryarchaeota,245VS@183980|Archaeoglobi	183980|Archaeoglobi	E	ABC transporter	-	-	-	ko:K01996	ko02010,ko02024,map02010,map02024	M00237	-	-	ko00000,ko00001,ko00002,ko02000	3.A.1.4	-	-	ABC_tran
146_bin21	NODE_10_length_371327_cov_6.042378_30	399549.Msed_1045	6.92e-20	85.9	COG2250@1|root,arCOG01191@2157|Archaea,2XS3I@28889|Crenarchaeota	28889|Crenarchaeota	S	Higher Eukarytoes and Prokaryotes Nucleotide-binding domain	-	-	-	-	-	-	-	-	-	-	-	-	HEPN
146_bin21	NODE_10_length_371327_cov_6.042378_31	999630.TUZN_0867	5.6e-19	84	COG1708@1|root,arCOG01204@2157|Archaea,2XS6W@28889|Crenarchaeota	28889|Crenarchaeota	L	Nucleotidyltransferase domain	-	-	-	ko:K07076	-	-	-	-	ko00000	-	-	-	NTP_transf_2
146_bin21	NODE_10_length_371327_cov_6.042378_32	429009.Adeg_1598	1.52e-34	127	COG0411@1|root,COG0411@2|Bacteria,1TR0P@1239|Firmicutes,2490B@186801|Clostridia,42FCE@68295|Thermoanaerobacterales	186801|Clostridia	E	PFAM ABC transporter related	-	-	-	ko:K01995	ko02010,ko02024,map02010,map02024	M00237	-	-	ko00000,ko00001,ko00002,ko02000	3.A.1.4	-	-	ABC_tran,BCA_ABC_TP_C
146_bin21	NODE_10_length_371327_cov_6.042378_33	1038860.AXAP01000068_gene8499	4.9e-32	120	COG0411@1|root,COG0411@2|Bacteria,1MUTY@1224|Proteobacteria,2TQK1@28211|Alphaproteobacteria,3JT7I@41294|Bradyrhizobiaceae	28211|Alphaproteobacteria	E	Branched-chain amino acid ATP-binding cassette transporter	MA20_42560	-	-	ko:K01995,ko:K01998	ko02010,ko02024,map02010,map02024	M00237	-	-	ko00000,ko00001,ko00002,ko02000	3.A.1.4	-	-	ABC_tran,BCA_ABC_TP_C
146_bin21	NODE_10_length_371327_cov_6.042378_35	429009.Adeg_1597	9.92e-174	510	COG1022@1|root,COG1022@2|Bacteria,1V0YG@1239|Firmicutes,25E9H@186801|Clostridia	186801|Clostridia	I	AMP-binding enzyme	-	-	6.2.1.3	ko:K01897	ko00061,ko00071,ko01100,ko01212,ko02024,ko03320,ko04146,ko04216,ko04714,ko04920,map00061,map00071,map01100,map01212,map02024,map03320,map04146,map04216,map04714,map04920	M00086	R01280	RC00004,RC00014	ko00000,ko00001,ko00002,ko01000,ko01004,ko04147	4.C.1.1	-	-	AMP-binding,AMP-binding_C
146_bin21	NODE_10_length_371327_cov_6.042378_36	1449357.JQLK01000001_gene1940	1.48e-18	80.5	COG1022@1|root,COG1022@2|Bacteria,1WIT3@1297|Deinococcus-Thermus	1297|Deinococcus-Thermus	I	AMP-dependent synthetase and ligase	-	-	6.2.1.3	ko:K01897	ko00061,ko00071,ko01100,ko01212,ko02024,ko03320,ko04146,ko04216,ko04714,ko04920,map00061,map00071,map01100,map01212,map02024,map03320,map04146,map04216,map04714,map04920	M00086	R01280	RC00004,RC00014	ko00000,ko00001,ko00002,ko01000,ko01004,ko04147	4.C.1.1	-	-	AMP-binding
146_bin21	NODE_10_length_371327_cov_6.042378_37	273075.Ta0462	2.52e-272	762	COG1884@1|root,arCOG04232@2157|Archaea,2XU3F@28890|Euryarchaeota,24230@183967|Thermoplasmata	183967|Thermoplasmata	I	Methylmalonyl-CoA mutase	-	-	5.4.99.2	ko:K01848	ko00280,ko00630,ko00640,ko00720,ko01100,ko01120,ko01200,map00280,map00630,map00640,map00720,map01100,map01120,map01200	M00375,M00376,M00741	R00833	RC00395	ko00000,ko00001,ko00002,ko01000	-	-	-	MM_CoA_mutase
146_bin21	NODE_10_length_371327_cov_6.042378_38	1121918.ARWE01000001_gene1901	2.25e-55	187	COG0596@1|root,COG0596@2|Bacteria,1MVTG@1224|Proteobacteria	1224|Proteobacteria	C	Catalyzes the cleavage of the C5-C6 bond of 2-hydroxy-6- oxononadienedioate and 2-hydroxy-6-oxononatrienedioate, a dienol ring fission product of the bacterial meta-cleavage pathway for degradation of phenylpropionic acid	mhpC	GO:0003674,GO:0003824,GO:0005575,GO:0005622,GO:0005623,GO:0005737,GO:0006066,GO:0006082,GO:0006725,GO:0008150,GO:0008152,GO:0009056,GO:0009987,GO:0016054,GO:0016787,GO:0016822,GO:0016823,GO:0018771,GO:0019439,GO:0019622,GO:0019752,GO:0032787,GO:0043436,GO:0044237,GO:0044248,GO:0044281,GO:0044282,GO:0044424,GO:0044464,GO:0046164,GO:0046395,GO:0046435,GO:0052823,GO:0071704,GO:0072329,GO:1901360,GO:…	2.3.1.12,3.7.1.14,3.7.1.8,3.7.1.9	ko:K00627,ko:K05714,ko:K10216,ko:K10222,ko:K10623	ko00010,ko00020,ko00360,ko00362,ko00620,ko00621,ko00622,ko00643,ko01100,ko01110,ko01120,ko01130,ko01200,ko01220,map00010,map00020,map00360,map00362,map00620,map00621,map00622,map00643,map01100,map01110,map01120,map01130,map01200,map01220	M00307,M00539,M00543,M00545,M00569	R00209,R02569,R02603,R02604,R02606,R05359,R05360,R05361,R05362,R05364,R05865,R06789	RC00004,RC00272,RC00475,RC00476,RC00752,RC00753,RC00754,RC00755,RC00757,RC01337,RC01339,RC01485,RC02742,RC02857	br01601,br01602,ko00000,ko00001,ko00002,ko01000	-	-	iECDH10B_1368.ECDH10B_1361	Abhydrolase_1
146_bin21	NODE_10_length_371327_cov_6.042378_39	795797.C497_01892	1.51e-10	66.2	COG1522@1|root,arCOG01585@2157|Archaea,2XW1H@28890|Euryarchaeota,23VJ7@183963|Halobacteria	183963|Halobacteria	K	COG1522 Transcriptional regulators	-	-	-	-	-	-	-	-	-	-	-	-	Arc_trans_TRASH,HTH_24,HTH_AsnC-type
146_bin21	NODE_10_length_371327_cov_6.042378_40	406124.ACPC01000049_gene103	1.16e-10	63.9	COG0526@1|root,COG0526@2|Bacteria,1VAPY@1239|Firmicutes,4HJN1@91061|Bacilli,1ZG2C@1386|Bacillus	91061|Bacilli	CO	alkyl hydroperoxide reductase Thiol specific antioxidant Mal allergen	-	-	-	-	-	-	-	-	-	-	-	-	AhpC-TSA
146_bin21	NODE_10_length_371327_cov_6.042378_42	671065.MetMK1DRAFT_00019440	3.71e-154	453	COG1249@1|root,arCOG01068@2157|Archaea,2XPKZ@28889|Crenarchaeota	28889|Crenarchaeota	C	Pyridine nucleotide-disulphide oxidoreductase, dimerisation	-	-	1.8.1.4	ko:K00382	ko00010,ko00020,ko00260,ko00280,ko00620,ko00630,ko00640,ko01100,ko01110,ko01120,ko01130,ko01200,map00010,map00020,map00260,map00280,map00620,map00630,map00640,map01100,map01110,map01120,map01130,map01200	M00009,M00011,M00036,M00307,M00532	R00209,R01221,R01698,R03815,R07618,R08549	RC00004,RC00022,RC00583,RC02742,RC02833,RC02834	br01601,ko00000,ko00001,ko00002,ko01000,ko04147	-	-	-	Pyr_redox_2,Pyr_redox_dim
146_bin21	NODE_10_length_371327_cov_6.042378_46	335543.Sfum_2937	6.11e-13	68.9	COG3945@1|root,COG3945@2|Bacteria,1RG8J@1224|Proteobacteria,42S6P@68525|delta/epsilon subdivisions,2WNYW@28221|Deltaproteobacteria,2MS0X@213462|Syntrophobacterales	28221|Deltaproteobacteria	S	Hemerythrin HHE cation binding domain	-	-	-	-	-	-	-	-	-	-	-	-	Hemerythrin
146_bin21	NODE_10_length_371327_cov_6.042378_48	436308.Nmar_1690	2.82e-227	638	COG1156@1|root,arCOG00865@2157|Archaea,41SPY@651137|Thaumarchaeota	651137|Thaumarchaeota	C	Produces ATP from ADP in the presence of a proton gradient across the membrane. The archaeal beta chain is a regulatory subunit	atpB	-	-	ko:K02118	ko00190,ko01100,map00190,map01100	M00159	-	-	ko00000,ko00001,ko00002	3.A.2.2,3.A.2.3	-	-	ATP-synt_ab,ATP-synt_ab_N
146_bin21	NODE_10_length_371327_cov_6.042378_49	1459636.NTE_03279	5.38e-304	843	COG1155@1|root,arCOG00868@2157|Archaea,41SZU@651137|Thaumarchaeota	651137|Thaumarchaeota	F	Produces ATP from ADP in the presence of a proton gradient across the membrane. The archaeal alpha chain is a catalytic subunit	atpA	-	3.6.3.14,3.6.3.15	ko:K02117	ko00190,ko01100,map00190,map01100	M00159	-	-	ko00000,ko00001,ko00002,ko01000	3.A.2.2,3.A.2.3	-	-	ATP-synt_ab,ATP-synt_ab_N,ATP-synt_ab_Xtn
146_bin21	NODE_10_length_371327_cov_6.042378_50	399550.Smar_0236	1.91e-144	427	COG0402@1|root,arCOG00695@2157|Archaea,2XPV1@28889|Crenarchaeota	28889|Crenarchaeota	F	PFAM amidohydrolase	-	-	-	-	-	-	-	-	-	-	-	-	Amidohydro_1
146_bin21	NODE_10_length_371327_cov_6.042378_51	926569.ANT_14450	4.26e-129	379	COG2141@1|root,COG2141@2|Bacteria,2G727@200795|Chloroflexi	200795|Chloroflexi	C	Luciferase-like monooxygenase	-	-	1.5.98.2	ko:K00320	ko00680,ko01100,ko01120,ko01200,map00680,map01100,map01120,map01200	M00567	R04464	RC01607	ko00000,ko00001,ko00002,ko01000	-	-	-	Bac_luciferase
146_bin21	NODE_10_length_371327_cov_6.042378_52	694429.Pyrfu_1253	7.23e-26	102	COG1708@1|root,arCOG07292@2157|Archaea	2157|Archaea	G	Nucleotidyltransferase domain	-	-	-	ko:K07076	-	-	-	-	ko00000	-	-	-	NTP_transf_2
146_bin21	NODE_10_length_371327_cov_6.042378_54	694429.Pyrfu_1254	5.91e-17	76.6	COG2250@1|root,arCOG01191@2157|Archaea,2XSFI@28889|Crenarchaeota	28889|Crenarchaeota	S	HEPN domain	-	-	-	-	-	-	-	-	-	-	-	-	HEPN
146_bin21	NODE_10_length_371327_cov_6.042378_55	374847.Kcr_0371	1.76e-140	427	COG1001@1|root,arCOG00693@2157|Archaea	2157|Archaea	F	Belongs to the metallo-dependent hydrolases superfamily. Adenine deaminase family	ade	GO:0003674,GO:0003824,GO:0006040,GO:0006044,GO:0006046,GO:0008150,GO:0008152,GO:0008448,GO:0009056,GO:0016787,GO:0016810,GO:0016811,GO:0019213,GO:0046348,GO:0071704,GO:1901071,GO:1901072,GO:1901135,GO:1901136,GO:1901575	3.5.4.2	ko:K01486	ko00230,ko01100,map00230,map01100	-	R01244	RC00477	ko00000,ko00001,ko01000	-	-	-	Adenine_deam_C,Amidohydro_1
146_bin21	NODE_10_length_371327_cov_6.042378_58	1262449.CP6013_0353	1.64e-129	389	COG0044@1|root,COG0044@2|Bacteria,1TP8C@1239|Firmicutes,249W6@186801|Clostridia,36EQM@31979|Clostridiaceae	186801|Clostridia	F	PFAM amidohydrolase	hydA_1	-	3.5.2.2	ko:K01464	ko00240,ko00410,ko00770,ko00983,ko01100,map00240,map00410,map00770,map00983,map01100	M00046	R02269,R03055,R08227	RC00632,RC00680	ko00000,ko00001,ko00002,ko01000,ko04147	-	-	-	Amidohydro_1,Urease_alpha
146_bin21	NODE_10_length_371327_cov_6.042378_59	511051.CSE_08980	1.04e-104	323	COG1744@1|root,COG1744@2|Bacteria	2|Bacteria	ET	ABC transporter substrate-binding protein PnrA-like	-	-	-	ko:K02058,ko:K07335	-	M00221	-	-	ko00000,ko00002,ko02000	3.A.1.2	-	-	Bmp
146_bin21	NODE_10_length_371327_cov_6.042378_60	926550.CLDAP_02200	3.03e-170	498	COG3845@1|root,COG3845@2|Bacteria,2G68B@200795|Chloroflexi	200795|Chloroflexi	S	ATPases associated with a variety of cellular activities	-	-	3.6.3.17	ko:K02056	-	M00221	-	-	ko00000,ko00002,ko01000,ko02000	3.A.1.2	-	-	ABC_tran
146_bin21	NODE_10_length_371327_cov_6.042378_61	264732.Moth_1951	6.35e-81	258	COG4603@1|root,COG4603@2|Bacteria,1TP1F@1239|Firmicutes,2494C@186801|Clostridia,42FNB@68295|Thermoanaerobacterales	186801|Clostridia	P	Belongs to the binding-protein-dependent transport system permease family	-	-	-	ko:K02057	-	M00221	-	-	ko00000,ko00002,ko02000	3.A.1.2	-	-	BPD_transp_2
146_bin21	NODE_10_length_371327_cov_6.042378_62	767817.Desgi_2101	3.73e-91	281	COG1079@1|root,COG1079@2|Bacteria,1TP8Y@1239|Firmicutes,2486N@186801|Clostridia,26193@186807|Peptococcaceae	186801|Clostridia	U	Belongs to the binding-protein-dependent transport system permease family	-	-	-	ko:K02057	-	M00221	-	-	ko00000,ko00002,ko02000	3.A.1.2	-	-	BPD_transp_2
146_bin21	NODE_10_length_371327_cov_6.042378_64	342949.PNA2_1583	1.29e-133	385	COG1635@1|root,arCOG00574@2157|Archaea,2XTXH@28890|Euryarchaeota,2437Q@183968|Thermococci	183968|Thermococci	H	Involved in the biosynthesis of the thiazole moiety of thiamine. Catalyzes the conversion of NAD and glycine to adenosine diphosphate 5-(2-hydroxyethyl)-4-methylthiazole-2-carboxylate (ADT), an adenylated thiazole intermediate, using free sulfide as a source of sulfur	-	-	-	ko:K03146	ko00730,ko01100,map00730,map01100	-	R10685	RC00033,RC03253,RC03254	ko00000,ko00001	-	-	-	Thi4
146_bin21	NODE_10_length_371327_cov_6.042378_65	867903.ThesuDRAFT_01371	0	880	COG1529@1|root,COG1529@2|Bacteria,1TP7U@1239|Firmicutes,248BV@186801|Clostridia,3WD5H@538999|Clostridiales incertae sedis	186801|Clostridia	C	Aldehyde oxidase and xanthine dehydrogenase, a b hammerhead domain	-	-	-	-	-	-	-	-	-	-	-	-	Ald_Xan_dh_C,Ald_Xan_dh_C2,Fer2,Fer2_2
146_bin21	NODE_10_length_371327_cov_6.042378_67	694429.Pyrfu_0228	6.36e-87	261	COG0049@1|root,arCOG04254@2157|Archaea,2XPUU@28889|Crenarchaeota	28889|Crenarchaeota	J	One of the primary rRNA binding proteins, it binds directly to 16S rRNA where it nucleates assembly of the head domain of the 30S subunit. Is located at the subunit interface close to the decoding center	rps7	GO:0000028,GO:0003674,GO:0003676,GO:0003723,GO:0003729,GO:0003735,GO:0005198,GO:0005488,GO:0005575,GO:0005622,GO:0005623,GO:0005737,GO:0005829,GO:0005840,GO:0006412,GO:0006518,GO:0006807,GO:0006996,GO:0008150,GO:0008152,GO:0009058,GO:0009059,GO:0009987,GO:0010467,GO:0015935,GO:0016043,GO:0019538,GO:0019843,GO:0022607,GO:0022613,GO:0022618,GO:0022626,GO:0022627,GO:0032991,GO:0034622,GO:0034641,GO:…	-	ko:K02992	ko03010,map03010	M00178,M00179	-	-	br01610,ko00000,ko00001,ko00002,ko03011	-	-	-	Ribosomal_S7
146_bin21	NODE_10_length_371327_cov_6.042378_68	457570.Nther_0862	1.55e-87	280	COG1457@1|root,COG1457@2|Bacteria,1TTBN@1239|Firmicutes	1239|Firmicutes	F	cytosine purines uracil thiamine allantoin	-	-	-	ko:K10974	-	-	-	-	ko00000,ko02000	2.A.39.1	-	-	Transp_cyt_pur
146_bin21	NODE_10_length_371327_cov_6.042378_70	572546.Arcpr_0981	1.21e-34	124	COG0195@1|root,arCOG01760@2157|Archaea,2XYAY@28890|Euryarchaeota,2468I@183980|Archaeoglobi	183980|Archaeoglobi	K	Participates in transcription termination	nusA	-	-	ko:K02600	-	-	-	-	ko00000,ko03009,ko03021	-	-	-	KH_2
146_bin21	NODE_10_length_371327_cov_6.042378_71	985053.VMUT_2061	3.71e-18	80.9	COG1911@1|root,arCOG01752@2157|Archaea,2XR8J@28889|Crenarchaeota	28889|Crenarchaeota	J	Belongs to the eukaryotic ribosomal protein eL30 family	rpl30e	GO:0002181,GO:0003674,GO:0003676,GO:0003723,GO:0003735,GO:0005198,GO:0005488,GO:0005575,GO:0005622,GO:0005623,GO:0005737,GO:0005829,GO:0005840,GO:0006412,GO:0006518,GO:0006807,GO:0008150,GO:0008152,GO:0009058,GO:0009059,GO:0009987,GO:0010467,GO:0015934,GO:0019538,GO:0022625,GO:0022626,GO:0032991,GO:0034641,GO:0034645,GO:0043043,GO:0043170,GO:0043226,GO:0043228,GO:0043229,GO:0043232,GO:0043603,GO:…	-	ko:K02908	ko03010,map03010	M00177,M00179	-	-	br01610,ko00000,ko00001,ko00002,ko03011	-	-	-	Ribosomal_L7Ae
146_bin21	NODE_10_length_371327_cov_6.042378_72	1459636.NTE_00644	1.95e-30	115	arCOG07179@1|root,arCOG07179@2157|Archaea	2157|Archaea	-	-	-	-	-	-	-	-	-	-	-	-	-	-	-
146_bin21	NODE_10_length_371327_cov_6.042378_73	671065.MetMK1DRAFT_00019250	3.05e-33	119	COG1733@1|root,arCOG01057@2157|Archaea,2XSCC@28889|Crenarchaeota	28889|Crenarchaeota	K	HxlR-like helix-turn-helix	-	-	-	-	-	-	-	-	-	-	-	-	HxlR
146_bin21	NODE_10_length_371327_cov_6.042378_74	638303.Thal_0407	1.06e-86	270	COG2896@1|root,COG2896@2|Bacteria,2G3MP@200783|Aquificae	200783|Aquificae	H	Catalyzes the cyclization of GTP to (8S)-3',8-cyclo-7,8- dihydroguanosine 5'-triphosphate	moaA	-	4.1.99.22	ko:K03639	ko00790,ko01100,ko04122,map00790,map01100,map04122	-	R09394	RC03420	ko00000,ko00001,ko01000	-	-	-	Fer4_12,Mob_synth_C,Radical_SAM
146_bin21	NODE_10_length_371327_cov_6.042378_75	768672.Desfe_0517	7.42e-35	125	arCOG03706@1|root,arCOG03706@2157|Archaea,2XRB8@28889|Crenarchaeota	28889|Crenarchaeota	V	PIN domain	-	-	-	ko:K07064	-	-	-	-	ko00000	-	-	-	PIN
146_bin21	NODE_10_length_371327_cov_6.042378_76	768672.Desfe_0516	8.1e-29	105	arCOG05414@1|root,arCOG05414@2157|Archaea,2XRDF@28889|Crenarchaeota	28889|Crenarchaeota	-	-	-	-	-	-	-	-	-	-	-	-	-	-	-
146_bin21	NODE_10_length_371327_cov_6.042378_77	1163730.FFONT_0613	0	856	COG1866@1|root,arCOG06073@2157|Archaea,2XSDS@28889|Crenarchaeota	28889|Crenarchaeota	C	Phosphoenolpyruvate carboxykinase	pckA	-	4.1.1.49	ko:K01610	ko00010,ko00020,ko00620,ko00710,ko01100,ko01110,ko01120,ko01130,ko01200,map00010,map00020,map00620,map00710,map01100,map01110,map01120,map01130,map01200	M00003,M00170	R00341	RC00002,RC02741	ko00000,ko00001,ko00002,ko01000	-	-	-	PEPCK_ATP
146_bin21	NODE_10_length_371327_cov_6.042378_78	1123052.AUDF01000005_gene992	3.31e-12	75.5	COG0438@1|root,COG0438@2|Bacteria,2GMXE@201174|Actinobacteria,4FMZB@85023|Microbacteriaceae	201174|Actinobacteria	M	Glycosyl transferases group 1	-	-	-	-	-	-	-	-	-	-	-	-	Glyco_transf_4,Glycos_transf_1
146_bin21	NODE_10_length_371327_cov_6.042378_79	273116	1.27e-103	314	COG1064@1|root,arCOG01455@2157|Archaea,2XT0X@28890|Euryarchaeota,241ZZ@183967|Thermoplasmata	183967|Thermoplasmata	C	Zinc-binding dehydrogenase	-	-	1.3.1.84	ko:K15020	ko00720,ko01120,ko01200,map00720,map01120,map01200	M00375	R00919	RC00095	ko00000,ko00001,ko00002,ko01000	-	-	-	ADH_N,ADH_zinc_N
146_bin21	NODE_10_length_371327_cov_6.042378_80	1163730.FFONT_0293	1.94e-23	95.9	COG0517@1|root,arCOG00606@2157|Archaea,2XR8I@28889|Crenarchaeota	28889|Crenarchaeota	S	PFAM CBS domain	-	-	-	-	-	-	-	-	-	-	-	-	CBS
146_bin21	NODE_10_length_371327_cov_6.042378_81	694429.Pyrfu_0797	2.72e-118	347	COG0467@1|root,arCOG01171@2157|Archaea,2XPS8@28889|Crenarchaeota	28889|Crenarchaeota	T	Circadian clock protein KaiC	-	-	-	-	-	-	-	-	-	-	-	-	ATPase
146_bin21	NODE_10_length_371327_cov_6.042378_83	572546.Arcpr_1568	1.91e-111	333	COG2423@1|root,arCOG01035@2157|Archaea,2XTTC@28890|Euryarchaeota,245WR@183980|Archaeoglobi	183980|Archaeoglobi	E	Catalyzes the NAD( )-dependent oxidative deamination of L-alanine to pyruvate, and the reverse reaction, the reductive amination of pyruvate	ala	GO:0000166,GO:0000286,GO:0003674,GO:0003824,GO:0005488,GO:0005515,GO:0006082,GO:0006520,GO:0006522,GO:0006807,GO:0008150,GO:0008152,GO:0009078,GO:0009987,GO:0016491,GO:0016638,GO:0019752,GO:0036094,GO:0042802,GO:0042803,GO:0043436,GO:0044237,GO:0044238,GO:0044281,GO:0046983,GO:0048037,GO:0050662,GO:0051287,GO:0055114,GO:0071704,GO:0097159,GO:1901265,GO:1901363,GO:1901564,GO:1901605	1.4.1.1	ko:K19244	ko00250,ko00430,ko01100,map00250,map00430,map01100	-	R00396	RC00008	ko00000,ko00001,ko01000	-	-	-	OCD_Mu_crystall
146_bin21	NODE_10_length_371327_cov_6.042378_86	224325.AF_0818	2.01e-11	63.5	COG1254@1|root,arCOG01674@2157|Archaea,2XYT5@28890|Euryarchaeota	28890|Euryarchaeota	C	Belongs to the acylphosphatase family	acyP	GO:0003674,GO:0003824,GO:0003998,GO:0016787,GO:0016817,GO:0016818	3.6.1.7	ko:K01512	ko00620,ko00627,ko01120,map00620,map00627,map01120	-	R00317,R01421,R01515	RC00043	ko00000,ko00001,ko01000	-	-	-	Acylphosphatase
146_bin21	NODE_10_length_371327_cov_6.042378_89	1121468.AUBR01000082_gene846	0	1063	COG0574@1|root,COG1080@1|root,COG0574@2|Bacteria,COG1080@2|Bacteria,1TPK8@1239|Firmicutes,247RW@186801|Clostridia,42F5B@68295|Thermoanaerobacterales	186801|Clostridia	G	Belongs to the PEP-utilizing enzyme family	ppdK	-	2.7.9.1	ko:K01006	ko00620,ko00710,ko00720,ko01100,ko01120,ko01200,map00620,map00710,map00720,map01100,map01120,map01200	M00169,M00171,M00172,M00173	R00206	RC00002,RC00015	ko00000,ko00001,ko00002,ko01000	-	-	-	PEP-utilizers,PEP-utilizers_C,PPDK_N
146_bin21	NODE_10_length_371327_cov_6.042378_90	694429.Pyrfu_0975	0	904	COG0365@1|root,arCOG01529@2157|Archaea,2XPY4@28889|Crenarchaeota	28889|Crenarchaeota	I	synthetase	-	-	6.2.1.1	ko:K01895	ko00010,ko00620,ko00640,ko00680,ko00720,ko01100,ko01110,ko01120,ko01130,ko01200,map00010,map00620,map00640,map00680,map00720,map01100,map01110,map01120,map01130,map01200	M00357	R00235,R00236,R00316,R00926,R01354	RC00004,RC00012,RC00043,RC00070,RC02746,RC02816	ko00000,ko00001,ko00002,ko01000,ko01004	-	-	-	ACAS_N,AMP-binding,AMP-binding_C
146_bin21	NODE_10_length_371327_cov_6.042378_91	1382356.JQMP01000004_gene228	0	1072	COG1529@1|root,COG1529@2|Bacteria,2G608@200795|Chloroflexi,27XWN@189775|Thermomicrobia	189775|Thermomicrobia	C	Aldehyde oxidase and xanthine dehydrogenase, a/b hammerhead domain	-	-	1.2.5.3	ko:K03520	-	-	R11168	RC02800	ko00000,ko01000	-	-	-	Ald_Xan_dh_C,Ald_Xan_dh_C2
146_bin21	NODE_10_length_371327_cov_6.042378_92	930945.SiRe_0222	3.29e-83	250	COG2080@1|root,arCOG01925@2157|Archaea,2XQC1@28889|Crenarchaeota	28889|Crenarchaeota	C	2Fe-2S -binding domain	-	-	1.2.5.3,1.2.99.8	ko:K03518,ko:K18022	ko00030,ko01100,ko01120,ko01200,map00030,map01100,map01120,map01200	M00309	R10324,R11168	RC00242,RC02800	ko00000,ko00001,ko00002,ko01000	-	-	-	Fer2,Fer2_2
146_bin21	NODE_10_length_371327_cov_6.042378_93	644966.Tmar_1492	3.43e-98	297	COG1319@1|root,COG1319@2|Bacteria,1TQA5@1239|Firmicutes,248WI@186801|Clostridia	186801|Clostridia	C	Aerobic-type carbon monoxide dehydrogenase, middle subunit CoxM	-	-	1.2.5.3	ko:K03519	-	-	R11168	RC02800	ko00000,ko01000	-	-	-	CO_deh_flav_C,FAD_binding_5
146_bin21	NODE_10_length_371327_cov_6.042378_94	1144305.PMI02_05018	9.87e-13	76.6	COG2141@1|root,COG2141@2|Bacteria,1QGWA@1224|Proteobacteria,2UNBA@28211|Alphaproteobacteria	28211|Alphaproteobacteria	C	Luciferase-like monooxygenase	-	-	1.5.98.2	ko:K00320	ko00680,ko01100,ko01120,ko01200,map00680,map01100,map01120,map01200	M00567	R04464	RC01607	ko00000,ko00001,ko00002,ko01000	-	-	-	Bac_luciferase
146_bin21	NODE_10_length_371327_cov_6.042378_95	572478.Vdis_0845	8.83e-70	227	COG1607@1|root,arCOG00773@2157|Archaea,2XQJY@28889|Crenarchaeota	28889|Crenarchaeota	I	PFAM thioesterase superfamily	-	-	-	-	-	-	-	-	-	-	-	-	4HBT
146_bin21	NODE_10_length_371327_cov_6.042378_98	698757.Pogu_0501	5.26e-28	114	COG1408@1|root,arCOG01156@2157|Archaea	2157|Archaea	T	PFAM Metallophosphoesterase	-	-	-	ko:K07098	-	-	-	-	ko00000	-	-	-	Metallophos
146_bin21	NODE_10_length_371327_cov_6.042378_102	368408.Tpen_1720	4.52e-47	163	COG1210@1|root,arCOG00665@2157|Archaea	2157|Archaea	M	PFAM Nucleotidyl transferase	galU	-	2.7.7.9	ko:K00963	ko00040,ko00052,ko00500,ko00520,ko01100,ko01130,map00040,map00052,map00500,map00520,map01100,map01130	M00129,M00361,M00362,M00549	R00289	RC00002	ko00000,ko00001,ko00002,ko01000	-	-	-	NTP_transferase
146_bin21	NODE_10_length_371327_cov_6.042378_103	195522.BD01_1333	4.65e-31	121	COG1004@1|root,arCOG00253@2157|Archaea,2XTQY@28890|Euryarchaeota,242NM@183968|Thermococci	183968|Thermococci	M	Belongs to the UDP-glucose GDP-mannose dehydrogenase family	-	-	1.1.1.22	ko:K00012	ko00040,ko00053,ko00520,ko01100,map00040,map00053,map00520,map01100	M00014,M00129,M00361,M00362	R00286	RC00291	ko00000,ko00001,ko00002,ko01000	-	-	-	UDPG_MGDP_dh,UDPG_MGDP_dh_C,UDPG_MGDP_dh_N
146_bin21	NODE_10_length_371327_cov_6.042378_104	368408.Tpen_1719	2.08e-49	170	COG1004@1|root,arCOG00253@2157|Archaea,2XQ60@28889|Crenarchaeota	28889|Crenarchaeota	M	Belongs to the UDP-glucose GDP-mannose dehydrogenase family	-	-	1.1.1.22	ko:K00012	ko00040,ko00053,ko00520,ko01100,map00040,map00053,map00520,map01100	M00014,M00129,M00361,M00362	R00286	RC00291	ko00000,ko00001,ko00002,ko01000	-	-	-	UDPG_MGDP_dh,UDPG_MGDP_dh_C,UDPG_MGDP_dh_N
146_bin21	NODE_10_length_371327_cov_6.042378_106	1123053.AUDG01000065_gene2070	4.84e-12	73.2	COG0438@1|root,COG0438@2|Bacteria,1MVKK@1224|Proteobacteria,1S0IX@1236|Gammaproteobacteria	1236|Gammaproteobacteria	M	glycosyl transferase group 1	-	-	-	-	-	-	-	-	-	-	-	-	Glycos_transf_1
146_bin21	NODE_10_length_371327_cov_6.042378_107	1121440.AUMA01000011_gene2349	3.17e-29	122	COG0438@1|root,COG0438@2|Bacteria,1QFQQ@1224|Proteobacteria,42MDA@68525|delta/epsilon subdivisions,2X6A3@28221|Deltaproteobacteria,2MH0M@213115|Desulfovibrionales	28221|Deltaproteobacteria	M	Glycosyl transferase 4-like domain	-	-	-	-	-	-	-	-	-	-	-	-	Glycos_transf_1
146_bin21	NODE_10_length_371327_cov_6.042378_108	985053.VMUT_0505	8.05e-32	117	arCOG01192@1|root,arCOG01192@2157|Archaea,2XQET@28889|Crenarchaeota	28889|Crenarchaeota	S	HEPN domain	-	-	-	-	-	-	-	-	-	-	-	-	HEPN
146_bin21	NODE_10_length_371327_cov_6.042378_109	589924.Ferp_2438	1.13e-23	99.4	COG1708@1|root,arCOG01203@2157|Archaea	2157|Archaea	L	PFAM DNA polymerase beta domain protein region	-	-	-	ko:K07076	-	-	-	-	ko00000	-	-	-	NTP_transf_2
146_bin21	NODE_10_length_371327_cov_6.042378_114	1268303.RHODMAR_4382	1.11e-44	160	COG2141@1|root,COG2141@2|Bacteria,2GJ6T@201174|Actinobacteria,4FX1U@85025|Nocardiaceae	201174|Actinobacteria	C	Luciferase-like monooxygenase	-	-	-	-	-	-	-	-	-	-	-	-	Bac_luciferase
146_bin21	NODE_10_length_371327_cov_6.042378_115	698757.Pogu_1258	1.29e-15	73.9	COG2250@1|root,arCOG01191@2157|Archaea,2XS9X@28889|Crenarchaeota	28889|Crenarchaeota	S	Higher Eukarytoes and Prokaryotes Nucleotide-binding domain	-	-	-	-	-	-	-	-	-	-	-	-	HEPN
146_bin21	NODE_10_length_371327_cov_6.042378_119	985053.VMUT_0804	6.77e-66	213	COG1028@1|root,arCOG01259@2157|Archaea,2XQK3@28889|Crenarchaeota	28889|Crenarchaeota	I	KR domain	-	-	1.1.1.100	ko:K00059	ko00061,ko00333,ko00780,ko01040,ko01100,ko01130,ko01212,map00061,map00333,map00780,map01040,map01100,map01130,map01212	M00083,M00572	R04533,R04534,R04536,R04543,R04566,R04953,R04964,R07759,R07763,R10116,R10120,R11671	RC00029,RC00117	ko00000,ko00001,ko00002,ko01000,ko01004	-	-	-	adh_short_C2
146_bin21	NODE_10_length_371327_cov_6.042378_120	272557.APE_0266.1	1.81e-189	553	COG2414@1|root,arCOG00706@2157|Archaea,2XPT1@28889|Crenarchaeota	28889|Crenarchaeota	C	Aldehyde ferredoxin oxidoreductase	-	-	1.2.7.5	ko:K03738	ko00030,ko01100,ko01120,ko01200,map00030,map01100,map01120,map01200	M00309	R08571	RC00242	ko00000,ko00001,ko00002,ko01000	-	-	-	AFOR_C,AFOR_N
146_bin21	NODE_10_length_371327_cov_6.042378_121	272557.APE_0267	3.28e-44	149	COG0517@1|root,arCOG00606@2157|Archaea,2XQQK@28889|Crenarchaeota	28889|Crenarchaeota	S	PFAM CBS domain containing protein	-	-	-	-	-	-	-	-	-	-	-	-	CBS
146_bin21	NODE_10_length_371327_cov_6.042378_122	397948.Cmaq_0585	1.89e-160	462	COG0620@1|root,arCOG01876@2157|Archaea,2XPKF@28889|Crenarchaeota	28889|Crenarchaeota	E	Catalyzes the transfer of a methyl group to L- homocysteine resulting in methionine formation. The physiological methyl donor is	metE	GO:0000096,GO:0000097,GO:0003674,GO:0003824,GO:0003871,GO:0005575,GO:0005576,GO:0005622,GO:0005623,GO:0005737,GO:0005829,GO:0006082,GO:0006520,GO:0006555,GO:0006790,GO:0006807,GO:0008150,GO:0008152,GO:0008168,GO:0008172,GO:0008652,GO:0008705,GO:0009058,GO:0009066,GO:0009067,GO:0009086,GO:0009987,GO:0016053,GO:0016740,GO:0016741,GO:0019752,GO:0032259,GO:0042084,GO:0042085,GO:0043436,GO:0044237,GO:…	2.1.1.14	ko:K00549	ko00270,ko00450,ko01100,ko01110,ko01230,map00270,map00450,map01100,map01110,map01230	M00017	R04405,R09365	RC00035,RC00113,RC01241	ko00000,ko00001,ko00002,ko01000	-	-	-	Meth_synt_2
146_bin21	NODE_10_length_371327_cov_6.042378_123	397948.Cmaq_0586	1.24e-62	198	COG1765@1|root,arCOG03686@2157|Archaea	2157|Archaea	O	redox protein regulator of disulfide bond formation	-	-	-	-	-	-	-	-	-	-	-	-	OsmC
146_bin21	NODE_10_length_371327_cov_6.042378_124	266117.Rxyl_0277	3.05e-17	86.3	COG4106@1|root,COG4106@2|Bacteria,2GJMG@201174|Actinobacteria,4CQ34@84995|Rubrobacteria	84995|Rubrobacteria	S	Methyltransferase domain	-	-	2.1.1.144	ko:K00598	-	-	-	-	ko00000,ko01000	-	-	-	Methyltransf_25
146_bin21	NODE_10_length_371327_cov_6.042378_126	1163730.FFONT_0808	2.47e-29	106	COG1522@1|root,arCOG01117@2157|Archaea,2XR1K@28889|Crenarchaeota	28889|Crenarchaeota	K	PFAM regulatory protein AsnC Lrp family	-	-	-	-	-	-	-	-	-	-	-	-	AsnC_trans_reg
146_bin21	NODE_10_length_371327_cov_6.042378_127	868131.MSWAN_1961	7.91e-127	380	COG1571@1|root,arCOG01115@2157|Archaea,2XTGD@28890|Euryarchaeota,23NMB@183925|Methanobacteria	183925|Methanobacteria	J	ATP-dependent agmatine transferase that catalyzes the formation of 2-agmatinylcytidine (agm2C) at the wobble position (C34) of tRNA(Ile2), converting the codon specificity from AUG to AUA	tiaS	-	6.3.4.22	ko:K06932	-	-	-	-	ko00000,ko01000,ko03016	-	-	-	DUF1743,tRNA_anti-codon
146_bin21	NODE_10_length_371327_cov_6.042378_128	1521187.JPIM01000189_gene833	4.63e-186	528	COG0476@1|root,COG0607@1|root,COG0476@2|Bacteria,COG0607@2|Bacteria,2G5TN@200795|Chloroflexi,376KE@32061|Chloroflexia	32061|Chloroflexia	HP	PFAM UBA THIF-type NAD FAD binding protein	-	-	2.7.7.80,2.8.1.11	ko:K21029,ko:K21147	ko04122,map04122	-	R07459,R07461	RC00043	ko00000,ko00001,ko01000	-	-	-	Rhodanese,ThiF
146_bin21	NODE_10_length_371327_cov_6.042378_129	323259.Mhun_3068	2.91e-15	79	COG1254@1|root,arCOG01674@2157|Archaea	323259.Mhun_3068|-	C	Belongs to the acylphosphatase family	-	-	-	-	-	-	-	-	-	-	-	-	-
146_bin21	NODE_10_length_371327_cov_6.042378_133	694429.Pyrfu_1892	5.28e-61	198	COG2413@1|root,arCOG04066@2157|Archaea,2XQ4I@28889|Crenarchaeota	28889|Crenarchaeota	S	DNA polymerase beta domain protein region	-	-	-	ko:K07073	-	-	-	-	ko00000	-	-	-	NTP_transf_2
146_bin21	NODE_10_length_371327_cov_6.042378_136	572546.Arcpr_1825	6.01e-118	354	COG0358@1|root,arCOG04281@2157|Archaea,2XTHB@28890|Euryarchaeota,245WB@183980|Archaeoglobi	183980|Archaeoglobi	L	DNA primase	dnaG	-	-	ko:K02316	ko03030,map03030	-	-	-	ko00000,ko00001,ko01000,ko03032	-	-	-	Toprim_4
146_bin21	NODE_10_length_371327_cov_6.042378_138	273075.Ta0785	5.16e-30	116	COG3371@1|root,arCOG02008@2157|Archaea,2Y1QQ@28890|Euryarchaeota,242HN@183967|Thermoplasmata	183967|Thermoplasmata	S	Protein of unknown function (DUF998)	-	-	-	-	-	-	-	-	-	-	-	-	DUF998
146_bin21	NODE_10_length_371327_cov_6.042378_141	644966.Tmar_2255	4.44e-129	379	COG0003@1|root,COG0003@2|Bacteria,1TQZP@1239|Firmicutes,24SV7@186801|Clostridia	186801|Clostridia	P	Anion-transporting ATPase	-	-	3.6.3.16	ko:K01551	-	-	-	-	ko00000,ko01000,ko02000	3.A.19.1,3.A.21.1,3.A.4.1	-	-	ArsA_ATPase
146_bin21	NODE_10_length_371327_cov_6.042378_142	867903.ThesuDRAFT_00598	3.19e-132	387	COG0003@1|root,COG0003@2|Bacteria,1TQZP@1239|Firmicutes,249JN@186801|Clostridia	186801|Clostridia	P	Arsenite-activated ATPase (ArsA)	arsA	-	3.6.3.16	ko:K01551	-	-	-	-	ko00000,ko01000,ko02000	3.A.19.1,3.A.21.1,3.A.4.1	-	-	ArsA_ATPase
146_bin21	NODE_10_length_371327_cov_6.042378_143	1128421.JAGA01000003_gene3240	1.52e-33	118	2DZFA@1|root,32V98@2|Bacteria	2|Bacteria	-	-	-	-	-	-	-	-	-	-	-	-	-	-	-
146_bin21	NODE_10_length_371327_cov_6.042378_144	1128421.JAGA01000003_gene3239	4.74e-166	492	COG1966@1|root,COG1966@2|Bacteria,2NNP2@2323|unclassified Bacteria	2|Bacteria	T	5TM C-terminal transporter carbon starvation CstA	cstA	GO:0005575,GO:0005623,GO:0005886,GO:0005887,GO:0007154,GO:0008150,GO:0009605,GO:0009987,GO:0009991,GO:0016020,GO:0016021,GO:0031224,GO:0031226,GO:0031667,GO:0031668,GO:0031669,GO:0044425,GO:0044459,GO:0044464,GO:0050896,GO:0051716,GO:0071496,GO:0071944	-	ko:K06200	-	-	-	-	ko00000	-	-	-	CstA,CstA_5TM
146_bin21	NODE_10_length_371327_cov_6.042378_149	374847.Kcr_0949	7.44e-88	278	COG0477@1|root,arCOG00130@2157|Archaea	2157|Archaea	EGP	Major facilitator superfamily	-	-	-	-	-	-	-	-	-	-	-	-	MFS_1
146_bin21	NODE_10_length_371327_cov_6.042378_152	436308.Nmar_1096	9.39e-20	89.4	arCOG09395@1|root,arCOG09395@2157|Archaea,41T04@651137|Thaumarchaeota	651137|Thaumarchaeota	S	Protein of unknown function (DUF3179)	-	-	-	-	-	-	-	-	-	-	-	-	DUF3179
146_bin21	NODE_10_length_371327_cov_6.042378_153	436308.Nmar_1096	9.09e-60	199	arCOG09395@1|root,arCOG09395@2157|Archaea,41T04@651137|Thaumarchaeota	651137|Thaumarchaeota	S	Protein of unknown function (DUF3179)	-	-	-	-	-	-	-	-	-	-	-	-	DUF3179
146_bin21	NODE_10_length_371327_cov_6.042378_154	1459636.NTE_02673	8.3e-14	70.1	arCOG01449@1|root,arCOG01449@2157|Archaea	2157|Archaea	-	-	-	-	-	-	-	-	-	-	-	-	-	-	-
146_bin21	NODE_10_length_371327_cov_6.042378_155	1459636.NTE_02673	1.01e-30	118	arCOG01449@1|root,arCOG01449@2157|Archaea	2157|Archaea	-	-	-	-	-	-	-	-	-	-	-	-	-	-	-
146_bin21	NODE_10_length_371327_cov_6.042378_156	572546.Arcpr_0586	4.62e-188	543	COG3276@1|root,arCOG01562@2157|Archaea,2XTHU@28890|Euryarchaeota,246PY@183980|Archaeoglobi	183980|Archaeoglobi	J	PFAM Protein synthesis factor, GTP-binding	-	-	-	ko:K03231	ko03013,ko05134,map03013,map05134	-	-	-	ko00000,ko00001,ko03012,ko03016,ko03019,ko04131,ko04147	-	-	-	AlbA_2,GTP_EFTU,GTP_EFTU_D2,GTP_EFTU_D3
146_bin21	NODE_10_length_371327_cov_6.042378_157	273063.STK_03115	2.23e-15	71.2	COG1522@1|root,arCOG01117@2157|Archaea,2XR1K@28889|Crenarchaeota	28889|Crenarchaeota	K	PFAM regulatory protein AsnC Lrp family	-	-	-	-	-	-	-	-	-	-	-	-	AsnC_trans_reg
146_bin21	NODE_10_length_371327_cov_6.042378_160	368408.Tpen_1301	6.12e-19	82.4	COG1708@1|root,arCOG01205@2157|Archaea,2XQZM@28889|Crenarchaeota	28889|Crenarchaeota	L	PFAM DNA polymerase, beta domain protein region	-	-	-	ko:K07076	-	-	-	-	ko00000	-	-	-	NTP_transf_2
146_bin21	NODE_10_length_371327_cov_6.042378_161	868131.MSWAN_1796	2.44e-41	139	COG0347@1|root,arCOG02305@2157|Archaea,2XYN5@28890|Euryarchaeota,23P54@183925|Methanobacteria	183925|Methanobacteria	E	Belongs to the P(II) protein family	glnK	-	-	ko:K04751	ko02020,map02020	-	-	-	ko00000,ko00001	-	-	-	P-II
146_bin21	NODE_10_length_371327_cov_6.042378_162	429009.Adeg_1889	1.14e-175	504	COG0004@1|root,COG0004@2|Bacteria,1TQYG@1239|Firmicutes,247W1@186801|Clostridia,42F7G@68295|Thermoanaerobacterales	186801|Clostridia	P	TIGRFAM Ammonium transporter	amt	-	-	ko:K03320	-	-	-	-	ko00000,ko02000	1.A.11	-	-	Ammonium_transp
146_bin21	NODE_10_length_371327_cov_6.042378_163	1459636.NTE_00424	4.96e-209	594	COG0174@1|root,arCOG01909@2157|Archaea,41SD6@651137|Thaumarchaeota	651137|Thaumarchaeota	E	TIGRFAM glutamine synthetase, type I	-	-	6.3.1.2	ko:K01915	ko00220,ko00250,ko00630,ko00910,ko01100,ko01120,ko01230,ko02020,ko04217,ko04724,ko04727,map00220,map00250,map00630,map00910,map01100,map01120,map01230,map02020,map04217,map04724,map04727	-	R00253	RC00010,RC02798	ko00000,ko00001,ko01000,ko04147	-	-	-	Gln-synt_C,Gln-synt_N
146_bin21	NODE_10_length_371327_cov_6.042378_165	671065.MetMK1DRAFT_00024560	2.69e-10	63.5	COG2324@1|root,arCOG02835@2157|Archaea	2157|Archaea	S	Carotene biosynthesis associated membrane protein	cruF	-	4.2.1.161	ko:K08977	-	-	-	-	ko00000,ko01000	-	-	-	Caroten_synth
146_bin21	NODE_10_length_371327_cov_6.042378_169	1123386.AUIW01000001_gene442	2.6e-45	158	COG0106@1|root,COG0106@2|Bacteria,1WI6G@1297|Deinococcus-Thermus	1297|Deinococcus-Thermus	E	1-(5-phosphoribosyl)-5- (5-phosphoribosylamino)methylideneamino imidazole-4-carboxamide isomerase	hisA	GO:0000105,GO:0000162,GO:0003674,GO:0003824,GO:0003949,GO:0005575,GO:0005622,GO:0005623,GO:0005737,GO:0006082,GO:0006520,GO:0006547,GO:0006568,GO:0006576,GO:0006586,GO:0006725,GO:0006807,GO:0008150,GO:0008152,GO:0008652,GO:0009058,GO:0009072,GO:0009073,GO:0009308,GO:0009309,GO:0009987,GO:0016053,GO:0016853,GO:0016860,GO:0016861,GO:0018130,GO:0019438,GO:0019752,GO:0034641,GO:0042401,GO:0042430,GO:…	5.3.1.16	ko:K01814	ko00340,ko01100,ko01110,ko01230,map00340,map01100,map01110,map01230	M00026	R04640	RC00945	ko00000,ko00001,ko00002,ko01000	-	-	-	His_biosynth
146_bin21	NODE_10_length_371327_cov_6.042378_170	273063.STK_21980	8.39e-182	530	COG0069@1|root,arCOG00619@2157|Archaea,2XQF1@28889|Crenarchaeota	28889|Crenarchaeota	E	Glutamate synthase	-	-	-	-	-	-	-	-	-	-	-	-	GXGXG,Glu_syn_central,Glu_synthase
146_bin21	NODE_10_length_371327_cov_6.042378_172	273063.STK_21990	2.74e-165	497	COG0067@1|root,arCOG00095@2157|Archaea,2XR6K@28889|Crenarchaeota	28889|Crenarchaeota	E	Glutamate synthase alpha subunit domain protein	-	-	-	-	-	-	-	-	-	-	-	-	GATase_6,GXGXG
146_bin21	NODE_10_length_371327_cov_6.042378_173	1304888.ATWF01000001_gene2540	1.06e-108	321	COG0107@1|root,COG0107@2|Bacteria,2GENM@200930|Deferribacteres	200930|Deferribacteres	E	IGPS catalyzes the conversion of PRFAR and glutamine to IGP, AICAR and glutamate. The HisF subunit catalyzes the cyclization activity that produces IGP and AICAR from PRFAR using the ammonia provided by the HisH subunit	hisF	-	-	ko:K02500	ko00340,ko01100,ko01110,ko01230,map00340,map01100,map01110,map01230	M00026	R04558	RC00010,RC01190,RC01943	ko00000,ko00001,ko00002,ko01000	-	-	-	His_biosynth
146_bin21	NODE_10_length_371327_cov_6.042378_176	1131266.ARWQ01000001_gene1222	6.07e-49	158	COG0139@1|root,arCOG02676@2157|Archaea,41SPE@651137|Thaumarchaeota	651137|Thaumarchaeota	E	Catalyzes the hydrolysis of the adenine ring of phosphoribosyl-AMP	hisI	-	3.5.4.19	ko:K01496	ko00340,ko01100,ko01110,ko01230,map00340,map01100,map01110,map01230	M00026	R04037	RC01055	ko00000,ko00001,ko00002,ko01000	-	-	-	PRA-CH
146_bin21	NODE_10_length_371327_cov_6.042378_177	1220534.B655_1063	1.63e-58	189	COG0118@1|root,arCOG00089@2157|Archaea,2XTJ7@28890|Euryarchaeota,23P5I@183925|Methanobacteria	183925|Methanobacteria	E	IGPS catalyzes the conversion of PRFAR and glutamine to IGP, AICAR and glutamate. The HisH subunit provides the glutamine amidotransferase activity that produces the ammonia necessary to HisF for the synthesis of IGP and AICAR	hisH	-	-	ko:K02501	ko00340,ko01100,ko01110,ko01230,map00340,map01100,map01110,map01230	M00026	R04558	RC00010,RC01190,RC01943	ko00000,ko00001,ko00002,ko01000	-	-	-	GATase
146_bin21	NODE_10_length_371327_cov_6.042378_178	643648.Slip_1721	4.86e-49	172	COG0671@1|root,COG1238@1|root,COG0671@2|Bacteria,COG1238@2|Bacteria,1UVWF@1239|Firmicutes,25MQ8@186801|Clostridia,42KQ4@68298|Syntrophomonadaceae	186801|Clostridia	I	PFAM phosphoesterase PA-phosphatase related	-	-	3.6.1.27	ko:K19302	ko00550,map00550	-	R05627	RC00002	ko00000,ko00001,ko01000,ko01011	-	-	-	PAP2
146_bin21	NODE_10_length_371327_cov_6.042378_179	330214.NIDE0206	8.52e-37	132	COG2138@1|root,COG2138@2|Bacteria	2|Bacteria	S	sirohydrochlorin cobaltochelatase activity	-	-	-	-	-	-	-	-	-	-	-	-	-
146_bin21	NODE_10_length_371327_cov_6.042378_183	572478.Vdis_1871	7.98e-136	396	COG1171@1|root,arCOG01431@2157|Archaea,2XPZF@28889|Crenarchaeota	28889|Crenarchaeota	E	Threonine dehydratase	tdcB	-	4.3.1.19	ko:K01754	ko00260,ko00290,ko01100,ko01110,ko01130,ko01200,ko01230,map00260,map00290,map01100,map01110,map01130,map01200,map01230	M00570	R00220,R00996	RC00418,RC02600	ko00000,ko00001,ko00002,ko01000	-	-	-	ACT,PALP
146_bin21	NODE_10_length_371327_cov_6.042378_186	696369.KI912183_gene1035	2.7e-18	85.9	COG0500@1|root,COG2226@2|Bacteria,1VAEA@1239|Firmicutes,24G83@186801|Clostridia	186801|Clostridia	Q	Methylase involved in ubiquinone menaquinone biosynthesis	-	-	-	-	-	-	-	-	-	-	-	-	Methyltransf_11,Methyltransf_31,Ubie_methyltran
146_bin21	NODE_10_length_371327_cov_6.042378_187	1459636.NTE_03195	1.22e-135	395	COG0040@1|root,arCOG02208@2157|Archaea,41SCJ@651137|Thaumarchaeota	651137|Thaumarchaeota	E	ATP phosphoribosyltransferase	-	-	2.4.2.17	ko:K00765	ko00340,ko01100,ko01110,ko01230,map00340,map01100,map01110,map01230	M00026	R01071	RC02819,RC03200	ko00000,ko00001,ko00002,ko01000	-	-	-	HisG,HisG_C
146_bin21	NODE_10_length_371327_cov_6.042378_188	1459636.NTE_03196	6.87e-105	325	COG0141@1|root,arCOG04352@2157|Archaea,41S6J@651137|Thaumarchaeota	651137|Thaumarchaeota	E	Catalyzes the sequential NAD-dependent oxidations of L- histidinol to L-histidinaldehyde and then to L-histidine	hisD	-	1.1.1.23	ko:K00013	ko00340,ko01100,ko01110,ko01230,map00340,map01100,map01110,map01230	M00026	R01158,R01163,R03012	RC00099,RC00242,RC00463	ko00000,ko00001,ko00002,ko01000	-	-	-	Histidinol_dh
146_bin21	NODE_10_length_371327_cov_6.042378_189	1121468.AUBR01000017_gene2361	1.28e-66	221	COG0079@1|root,COG0079@2|Bacteria,1TPUV@1239|Firmicutes,24837@186801|Clostridia,42FUW@68295|Thermoanaerobacterales	186801|Clostridia	E	Belongs to the class-II pyridoxal-phosphate-dependent aminotransferase family. Histidinol-phosphate aminotransferase subfamily	hisC	GO:0003674,GO:0003824,GO:0008110,GO:0008483,GO:0016740,GO:0016769	2.6.1.9	ko:K00817	ko00340,ko00350,ko00360,ko00400,ko00401,ko00960,ko01100,ko01110,ko01130,ko01230,map00340,map00350,map00360,map00400,map00401,map00960,map01100,map01110,map01130,map01230	M00026	R00694,R00734,R03243	RC00006,RC00888	ko00000,ko00001,ko00002,ko01000,ko01007	-	-	-	Aminotran_1_2
146_bin21	NODE_10_length_371327_cov_6.042378_190	1430440.MGMSRv2_3495	9.55e-61	194	COG0131@1|root,COG0131@2|Bacteria,1MWBS@1224|Proteobacteria,2TTVV@28211|Alphaproteobacteria,2JPDI@204441|Rhodospirillales	204441|Rhodospirillales	E	imidazoleglycerol-phosphate dehydratase	hisB	-	4.2.1.19	ko:K01693	ko00340,ko01100,ko01110,ko01230,map00340,map01100,map01110,map01230	M00026	R03457	RC00932	ko00000,ko00001,ko00002,ko01000	-	-	-	IGPD
146_bin21	NODE_10_length_371327_cov_6.042378_191	1121087.AUCK01000002_gene2364	5.33e-17	83.2	COG1556@1|root,COG1556@2|Bacteria,1UZAK@1239|Firmicutes,4HH3R@91061|Bacilli,1ZCX9@1386|Bacillus	91061|Bacilli	S	Is involved in L-lactate degradation and allows cells to grow with lactate as the sole carbon source	lutC	-	-	ko:K00782	-	-	-	-	ko00000	-	-	-	LUD_dom
146_bin21	NODE_10_length_371327_cov_6.042378_192	1379698.RBG1_1C00001G1833	4.52e-120	363	COG1379@1|root,COG1379@2|Bacteria,2NNW8@2323|unclassified Bacteria	2|Bacteria	L	DNA helicase	yqxK	-	3.6.4.12	ko:K03657	ko03420,ko03430,map03420,map03430	-	-	-	ko00000,ko00001,ko01000,ko03400	-	-	-	DUF4178,PHP_C,UvrD-helicase,UvrD_C
146_bin21	NODE_10_length_371327_cov_6.042378_193	1125863.JAFN01000001_gene1150	7.12e-39	145	COG2271@1|root,COG2271@2|Bacteria,1QX38@1224|Proteobacteria,42NSX@68525|delta/epsilon subdivisions,2WK8G@28221|Deltaproteobacteria	28221|Deltaproteobacteria	G	PFAM Major Facilitator Superfamily	-	-	-	-	-	-	-	-	-	-	-	-	MFS_1,MFS_4,Sugar_tr
146_bin21	NODE_10_length_371327_cov_6.042378_194	1125863.JAFN01000001_gene1150	1.13e-34	132	COG2271@1|root,COG2271@2|Bacteria,1QX38@1224|Proteobacteria,42NSX@68525|delta/epsilon subdivisions,2WK8G@28221|Deltaproteobacteria	28221|Deltaproteobacteria	G	PFAM Major Facilitator Superfamily	-	-	-	-	-	-	-	-	-	-	-	-	MFS_1,MFS_4,Sugar_tr
146_bin21	NODE_10_length_371327_cov_6.042378_195	933801.Ahos_0004	6.19e-55	184	COG2105@1|root,arCOG03271@2157|Archaea,2XSKS@28889|Crenarchaeota	28889|Crenarchaeota	S	AIG2-like family	-	-	-	-	-	-	-	-	-	-	-	-	GGACT
146_bin21	NODE_10_length_371327_cov_6.042378_197	621372.ACIH01000032_gene600	1.05e-80	254	COG0524@1|root,COG0524@2|Bacteria,1TQRC@1239|Firmicutes,4HA87@91061|Bacilli,26UNI@186822|Paenibacillaceae	91061|Bacilli	G	Catalyzes the phosphorylation of ribose at O-5 in a reaction requiring ATP and magnesium. The resulting D-ribose-5- phosphate can then be used either for sythesis of nucleotides, histidine, and tryptophan, or as a component of the pentose phosphate pathway	rbsK	-	2.7.1.15	ko:K00852	ko00030,map00030	-	R01051,R02750	RC00002,RC00017	ko00000,ko00001,ko01000	-	-	-	PfkB
146_bin21	NODE_10_length_371327_cov_6.042378_198	420246.GTNG_2289	3.4e-163	476	COG0362@1|root,COG0362@2|Bacteria,1TP4I@1239|Firmicutes,4H9NC@91061|Bacilli,1WEEJ@129337|Geobacillus	91061|Bacilli	G	Catalyzes the oxidative decarboxylation of 6- phosphogluconate to ribulose 5-phosphate and CO(2), with concomitant reduction of NADP to NADPH	gnd	-	1.1.1.343,1.1.1.44	ko:K00033	ko00030,ko00480,ko01100,ko01110,ko01120,ko01130,ko01200,map00030,map00480,map01100,map01110,map01120,map01130,map01200	M00004,M00006	R01528,R10221	RC00001,RC00539	ko00000,ko00001,ko00002,ko01000	-	-	-	6PGD,NAD_binding_2
146_bin21	NODE_10_length_371327_cov_6.042378_202	797209.ZOD2009_13261	1.46e-21	103	COG0577@1|root,arCOG02312@2157|Archaea,2XUEE@28890|Euryarchaeota,23T52@183963|Halobacteria	183963|Halobacteria	V	ABC-type antimicrobial peptide transport system, permease component	abcP-2	-	-	ko:K02004	-	M00258	-	-	ko00000,ko00002,ko02000	3.A.1	-	-	FtsX,MacB_PCD
146_bin21	NODE_10_length_371327_cov_6.042378_204	697281.Mahau_1504	4.23e-85	260	COG1136@1|root,COG1136@2|Bacteria,1TPBJ@1239|Firmicutes,248EZ@186801|Clostridia,42G06@68295|Thermoanaerobacterales	186801|Clostridia	P	Non-canonical ABC transporter that contains transmembrane domains (TMD), which form a pore in the membrane, and an ATP-binding domain (NBD), which is responsible for energy generation. Confers resistance against macrolides	macB	-	-	ko:K02003	-	M00258	-	-	ko00000,ko00002,ko02000	3.A.1	-	-	ABC_tran
146_bin21	NODE_10_length_371327_cov_6.042378_207	877455.Metbo_2371	1.81e-28	106	COG0361@1|root,arCOG01179@2157|Archaea,2XXX0@28890|Euryarchaeota,23P26@183925|Methanobacteria	183925|Methanobacteria	J	Seems to be required for maximal rate of protein biosynthesis. Enhances ribosome dissociation into subunits and stabilizes the binding of the initiator Met-tRNA(I) to 40 S ribosomal subunits	eif1a	-	-	ko:K03236	ko03013,map03013	-	-	-	ko00000,ko00001,ko03012	-	-	-	eIF-1a
146_bin21	NODE_10_length_371327_cov_6.042378_208	490899.DKAM_1087	1.88e-62	204	COG1718@1|root,arCOG01180@2157|Archaea,2XPTK@28889|Crenarchaeota	28889|Crenarchaeota	T	Serine threonine protein kinase	-	-	2.7.11.1	ko:K07178	ko03008,map03008	-	-	-	ko00000,ko00001,ko01000,ko01001,ko03009	-	-	-	RIO1
146_bin21	NODE_10_length_371327_cov_6.042378_209	246969.TAM4_1702	1.27e-49	167	COG1094@1|root,arCOG04150@2157|Archaea,2XUHX@28890|Euryarchaeota,24319@183968|Thermococci	183968|Thermococci	J	Pfam:KH_3	-	-	-	ko:K06961	-	-	-	-	ko00000,ko03009	-	-	-	KH_1
146_bin21	NODE_10_length_371327_cov_6.042378_210	374847.Kcr_1451	2.7e-149	444	COG1389@1|root,arCOG01165@2157|Archaea	2157|Archaea	L	Relaxes both positive and negative superturns and exhibits a strong decatenase activity	top6B	GO:0003674,GO:0003735,GO:0005198,GO:0005575,GO:0005622,GO:0005623,GO:0005737,GO:0005829,GO:0005840,GO:0006412,GO:0006518,GO:0006807,GO:0008150,GO:0008152,GO:0009058,GO:0009059,GO:0009987,GO:0010467,GO:0015935,GO:0019538,GO:0022613,GO:0032991,GO:0034641,GO:0034645,GO:0042254,GO:0043043,GO:0043170,GO:0043226,GO:0043228,GO:0043229,GO:0043232,GO:0043603,GO:0043604,GO:0044085,GO:0044237,GO:0044238,GO:…	5.99.1.3	ko:K03167	-	-	-	-	ko00000,ko01000,ko03032	-	-	-	HATPase_c,HATPase_c_3,Topo-VIb_trans
146_bin21	NODE_10_length_371327_cov_6.042378_211	697281.Mahau_2090	8.28e-27	102	COG0662@1|root,COG0662@2|Bacteria	2|Bacteria	G	Cupin 2, conserved barrel domain protein	-	-	-	-	-	-	-	-	-	-	-	-	Cupin_2
146_bin21	NODE_10_length_371327_cov_6.042378_214	395961.Cyan7425_1811	6.62e-29	112	COG1028@1|root,COG1028@2|Bacteria,1G0IE@1117|Cyanobacteria,3KGJH@43988|Cyanothece	1117|Cyanobacteria	IQ	Short-chain dehydrogenase reductase SDR	-	-	1.1.1.47	ko:K00034	ko00030,ko01120,ko01200,map00030,map01120,map01200	-	R01520,R01521	RC00066	ko00000,ko00001,ko01000	-	-	-	adh_short_C2
146_bin21	NODE_10_length_371327_cov_6.042378_217	219305.MCAG_00298	8.6e-14	73.2	2F6V3@1|root,33ZB7@2|Bacteria	2|Bacteria	-	-	-	-	-	-	-	-	-	-	-	-	-	-	-
146_bin21	NODE_10_length_371327_cov_6.042378_219	1459636.NTE_02836	3.95e-37	137	COG0723@1|root,arCOG01720@2157|Archaea,41SCE@651137|Thaumarchaeota	651137|Thaumarchaeota	C	PFAM Rieske 2Fe-2S domain	-	-	1.10.2.2	ko:K00411	ko00190,ko01100,ko02020,ko04260,ko04714,ko04932,ko05010,ko05012,ko05016,map00190,map01100,map02020,map04260,map04714,map04932,map05010,map05012,map05016	M00151,M00152	-	-	ko00000,ko00001,ko00002,ko01000	-	-	-	Rieske,TAT_signal
146_bin21	NODE_10_length_371327_cov_6.042378_221	1229909.NSED_08480	2.17e-150	444	COG1290@1|root,arCOG01721@2157|Archaea,41SDA@651137|Thaumarchaeota	651137|Thaumarchaeota	C	Cytochrome b subunit of the bc complex	-	-	-	ko:K00412	ko00190,ko01100,ko02020,ko04260,ko04714,ko04932,ko05010,ko05012,ko05016,map00190,map01100,map02020,map04260,map04714,map04932,map05010,map05012,map05016	M00151,M00152	-	-	ko00000,ko00001,ko00002,ko03029	-	-	-	Cytochrom_B_C,Cytochrome_B
146_bin21	NODE_10_length_371327_cov_6.042378_222	34349.G7E5Z0	4.56e-13	77.4	COG0122@1|root,KOG1918@2759|Eukaryota,39SJ6@33154|Opisthokonta,3NXJZ@4751|Fungi,3V0MD@5204|Basidiomycota,2YDMK@29000|Pucciniomycotina	4751|Fungi	L	HhH-GPD superfamily base excision DNA repair protein	-	GO:0003674,GO:0003676,GO:0003677,GO:0003684,GO:0003824,GO:0003905,GO:0005488,GO:0005575,GO:0006139,GO:0006259,GO:0006281,GO:0006284,GO:0006285,GO:0006304,GO:0006307,GO:0006725,GO:0006807,GO:0006950,GO:0006974,GO:0008150,GO:0008152,GO:0008725,GO:0009987,GO:0016787,GO:0016798,GO:0016799,GO:0019104,GO:0032131,GO:0032991,GO:0032993,GO:0033554,GO:0034641,GO:0035510,GO:0043170,GO:0043412,GO:0043733,GO:…	3.2.2.21	ko:K01247	ko03410,map03410	-	-	-	ko00000,ko00001,ko01000,ko03400	-	-	-	HhH-GPD
146_bin21	NODE_10_length_371327_cov_6.042378_223	1136138.JH604625_gene3406	5.5e-56	197	COG0165@1|root,COG0165@2|Bacteria,1MUTU@1224|Proteobacteria,1RMA3@1236|Gammaproteobacteria	1236|Gammaproteobacteria	E	argininosuccinate lyase	argH	GO:0003674,GO:0003824,GO:0004056,GO:0005575,GO:0005622,GO:0005623,GO:0005737,GO:0006082,GO:0006520,GO:0006525,GO:0006526,GO:0006591,GO:0006807,GO:0008150,GO:0008152,GO:0008652,GO:0009058,GO:0009064,GO:0009084,GO:0009987,GO:0016053,GO:0016829,GO:0016840,GO:0016842,GO:0019752,GO:0042450,GO:0043436,GO:0044237,GO:0044238,GO:0044249,GO:0044281,GO:0044283,GO:0044424,GO:0044464,GO:0046394,GO:0071704,GO:…	4.3.2.1	ko:K01755	ko00220,ko00250,ko01100,ko01110,ko01130,ko01230,map00220,map00250,map01100,map01110,map01130,map01230	M00029,M00844,M00845	R01086	RC00445,RC00447	ko00000,ko00001,ko00002,ko01000,ko04147	-	-	-	ASL_C2,Lyase_1
146_bin21	NODE_10_length_371327_cov_6.042378_224	694429.Pyrfu_1737	5.06e-75	243	COG0624@1|root,arCOG01107@2157|Archaea,2XQCB@28889|Crenarchaeota	28889|Crenarchaeota	E	Catalyzes the release of L-lysine from LysW -gamma-L- lysine and the release of L-ornithine from LysW -L-ornithine	lysK	-	-	ko:K05831	ko00220,ko00300,ko01100,ko01210,ko01230,map00220,map00300,map01100,map01210,map01230	M00031,M00763	R09779,R10933	RC00064,RC00090	ko00000,ko00001,ko00002	-	-	-	M20_dimer,Peptidase_M20
146_bin21	NODE_10_length_371327_cov_6.042378_227	384616.Pisl_2001	3.95e-08	61.6	COG0640@1|root,arCOG03859@2157|Archaea,2XR12@28889|Crenarchaeota	28889|Crenarchaeota	K	helix_turn_helix, Arsenical Resistance Operon Repressor	-	-	-	-	-	-	-	-	-	-	-	-	HTH_20
146_bin21	NODE_10_length_371327_cov_6.042378_228	1166948.JPZL01000003_gene864	3.81e-23	102	COG1622@1|root,COG2132@1|root,COG1622@2|Bacteria,COG2132@2|Bacteria,1MV74@1224|Proteobacteria,1RXZF@1236|Gammaproteobacteria,1XN96@135619|Oceanospirillales	135619|Oceanospirillales	CQ	Multicopper oxidase	-	-	1.7.2.1	ko:K00368	ko00910,ko01120,map00910,map01120	M00529	R00783,R00785	RC00086	ko00000,ko00001,ko00002,ko01000	-	-	-	Cu-oxidase_3,Cytochrom_C
146_bin21	NODE_10_length_371327_cov_6.042378_229	273057.SSO0160	1.6e-134	397	COG4992@1|root,arCOG00914@2157|Archaea,2XPW6@28889|Crenarchaeota	28889|Crenarchaeota	E	Involved in both the arginine and lysine biosynthetic pathways	lysJ	GO:0003674,GO:0005488,GO:0005515,GO:0008144,GO:0019842,GO:0030170,GO:0036094,GO:0042802,GO:0043167,GO:0043168,GO:0048037,GO:0050662,GO:0070279,GO:0097159,GO:1901363	-	ko:K05830	ko00220,ko00300,ko01100,ko01110,ko01130,ko01210,ko01230,map00220,map00300,map01100,map01110,map01130,map01210,map01230	M00031,M00763	R09778,R10932	RC00006,RC00062	ko00000,ko00001,ko00002,ko01000,ko01007	-	-	-	Aminotran_3
146_bin21	NODE_10_length_371327_cov_6.042378_230	694429.Pyrfu_0740	2.58e-86	266	COG0189@1|root,arCOG01589@2157|Archaea,2XQB1@28889|Crenarchaeota	28889|Crenarchaeota	H	Lysine biosynthesis enzyme LysX	lysX	GO:0003674,GO:0003824,GO:0005575,GO:0005622,GO:0005623,GO:0005737,GO:0016874,GO:0016879,GO:0016881,GO:0043774,GO:0044424,GO:0044464	6.3.2.43	ko:K05827	ko00300,ko01100,ko01210,ko01230,map00300,map01100,map01210,map01230	M00031	R09775	RC00064,RC00090	ko00000,ko00001,ko00002,ko01000	-	-	-	RimK
146_bin21	NODE_10_length_371327_cov_6.042378_232	694429.Pyrfu_0386	1.69e-94	286	COG0548@1|root,arCOG00862@2157|Archaea,2XQ9I@28889|Crenarchaeota	28889|Crenarchaeota	E	Involved in both the arginine and lysine biosynthetic pathways. Phosphorylates the LysW-bound precursors glutamate (for arginine biosynthesis), respectively alpha-aminoadipate (for lysine biosynthesis)	lysZ	GO:0003674,GO:0003824,GO:0003991,GO:0005488,GO:0006082,GO:0006520,GO:0006525,GO:0006526,GO:0006793,GO:0006796,GO:0006807,GO:0008150,GO:0008152,GO:0008652,GO:0009058,GO:0009064,GO:0009084,GO:0009987,GO:0016053,GO:0016301,GO:0016310,GO:0016597,GO:0016740,GO:0016772,GO:0016774,GO:0019752,GO:0031406,GO:0034618,GO:0036094,GO:0043167,GO:0043168,GO:0043169,GO:0043177,GO:0043436,GO:0044237,GO:0044238,GO:…	-	ko:K05828	ko00220,ko00300,ko01100,ko01110,ko01210,ko01230,map00220,map00300,map01100,map01110,map01210,map01230	M00031,M00763	R09776,R10930	RC00002,RC00043	ko00000,ko00001,ko00002,ko01000	-	-	-	AA_kinase
146_bin21	NODE_10_length_371327_cov_6.042378_233	1408254.T458_04785	4.28e-92	283	COG0181@1|root,COG0181@2|Bacteria,1TPFQ@1239|Firmicutes,4H9TV@91061|Bacilli,26RBP@186822|Paenibacillaceae	91061|Bacilli	H	Tetrapolymerization of the monopyrrole PBG into the hydroxymethylbilane pre-uroporphyrinogen in several discrete steps	hemC	GO:0003674,GO:0003824,GO:0004418,GO:0005575,GO:0005622,GO:0005623,GO:0005737,GO:0006725,GO:0006778,GO:0006779,GO:0006783,GO:0006807,GO:0008150,GO:0008152,GO:0009058,GO:0009987,GO:0016740,GO:0016765,GO:0018130,GO:0019438,GO:0033013,GO:0033014,GO:0034641,GO:0042168,GO:0042440,GO:0044237,GO:0044249,GO:0044271,GO:0044424,GO:0044464,GO:0046148,GO:0046483,GO:0051186,GO:0051188,GO:0071704,GO:1901360,GO:…	2.5.1.61	ko:K01749	ko00860,ko01100,ko01110,ko01120,map00860,map01100,map01110,map01120	M00121	R00084	RC02317	ko00000,ko00001,ko00002,ko01000	-	-	-	Porphobil_deam,Porphobil_deamC
146_bin21	NODE_10_length_371327_cov_6.042378_234	1128421.JAGA01000001_gene2427	9.19e-53	186	COG0007@1|root,COG1587@1|root,COG0007@2|Bacteria,COG1587@2|Bacteria,2NPBQ@2323|unclassified Bacteria	2|Bacteria	H	Tetrapyrrole (Corrin/Porphyrin) Methylases	hemD	GO:0003674,GO:0003824,GO:0004851,GO:0006725,GO:0006778,GO:0006779,GO:0006783,GO:0006807,GO:0008150,GO:0008152,GO:0008168,GO:0008169,GO:0008757,GO:0009058,GO:0009987,GO:0016740,GO:0016741,GO:0018130,GO:0019354,GO:0019438,GO:0032259,GO:0033013,GO:0033014,GO:0034641,GO:0042168,GO:0042440,GO:0044237,GO:0044249,GO:0044271,GO:0046148,GO:0046156,GO:0046483,GO:0051186,GO:0051188,GO:0071704,GO:1901360,GO:…	2.1.1.107,2.5.1.61,4.2.1.75	ko:K01719,ko:K01749,ko:K02303,ko:K13542,ko:K13543	ko00860,ko01100,ko01110,ko01120,map00860,map01100,map01110,map01120	M00121	R00084,R03165,R03194	RC00003,RC00871,RC01861,RC02317	ko00000,ko00001,ko00002,ko01000	-	-	iHN637.CLJU_RS15755,iJN678.hemD	HEM4,TP_methylase
146_bin21	NODE_10_length_371327_cov_6.042378_235	340099.Teth39_1889	8.89e-144	416	COG0113@1|root,COG0113@2|Bacteria,1TP09@1239|Firmicutes,2496V@186801|Clostridia,42EWI@68295|Thermoanaerobacterales	186801|Clostridia	H	Delta-aminolevulinic acid dehydratase	hemB	-	4.2.1.24	ko:K01698	ko00860,ko01100,ko01110,ko01120,map00860,map01100,map01110,map01120	M00121	R00036	RC00918,RC01781	ko00000,ko00001,ko00002,ko01000,ko04147	-	-	iHN637.CLJU_RS15750	ALAD
146_bin21	NODE_10_length_371327_cov_6.042378_237	357808.RoseRS_1747	7.55e-80	246	COG3253@1|root,COG3253@2|Bacteria,2G6WY@200795|Chloroflexi,376C9@32061|Chloroflexia	32061|Chloroflexia	S	PFAM Chlorite dismutase	-	-	-	-	-	-	-	-	-	-	-	-	Chlor_dismutase
146_bin21	NODE_10_length_371327_cov_6.042378_238	1121468.AUBR01000020_gene2850	6.05e-182	521	COG0001@1|root,COG0001@2|Bacteria,1TPNH@1239|Firmicutes,248II@186801|Clostridia,42EMC@68295|Thermoanaerobacterales	186801|Clostridia	H	PFAM aminotransferase class-III	hemL	-	5.4.3.8	ko:K01845	ko00860,ko01100,ko01110,ko01120,map00860,map01100,map01110,map01120	M00121	R02272	RC00677	ko00000,ko00001,ko00002,ko01000,ko01007	-	-	-	Aminotran_3
146_bin21	NODE_10_length_371327_cov_6.042378_239	330214.NIDE1215	1.42e-126	373	COG0407@1|root,COG0407@2|Bacteria,3J0C3@40117|Nitrospirae	40117|Nitrospirae	H	Catalyzes the decarboxylation of four acetate groups of uroporphyrinogen-III to yield coproporphyrinogen-III	hemE	GO:0003674,GO:0003824,GO:0004853,GO:0005575,GO:0005622,GO:0005623,GO:0005737,GO:0005829,GO:0006725,GO:0006778,GO:0006779,GO:0006783,GO:0006807,GO:0008150,GO:0008152,GO:0009058,GO:0009987,GO:0016829,GO:0016830,GO:0016831,GO:0018130,GO:0019438,GO:0033013,GO:0033014,GO:0034641,GO:0042168,GO:0042440,GO:0044237,GO:0044249,GO:0044271,GO:0044424,GO:0044444,GO:0044464,GO:0046148,GO:0046483,GO:0051186,GO:…	4.1.1.37	ko:K01599	ko00860,ko01100,ko01110,map00860,map01100,map01110	M00121	R03197,R04972	RC00872	ko00000,ko00001,ko00002,ko01000	-	-	-	URO-D
146_bin21	NODE_10_length_371327_cov_6.042378_240	999630.TUZN_1115	1.59e-94	293	COG1672@1|root,arCOG03169@2157|Archaea,2XRY7@28889|Crenarchaeota	28889|Crenarchaeota	S	ATPase domain predominantly from Archaea	-	-	-	ko:K06921	-	-	-	-	ko00000	-	-	-	ATPase_2
146_bin21	NODE_10_length_371327_cov_6.042378_241	694429.Pyrfu_0758	3.75e-163	467	COG0002@1|root,arCOG00495@2157|Archaea,2XQ3U@28889|Crenarchaeota	28889|Crenarchaeota	E	Belongs to the NAGSA dehydrogenase family. Type 1 subfamily. LysY sub-subfamily	lysY	-	-	ko:K05829	ko00220,ko00300,ko01100,ko01110,ko01210,ko01230,map00220,map00300,map01100,map01110,map01210,map01230	M00031,M00763	R09777,R10931	RC00684	ko00000,ko00001,ko00002,ko01000	-	-	-	Semialdhyde_dh,Semialdhyde_dhC
146_bin21	NODE_10_length_371327_cov_6.042378_242	436308.Nmar_0110	3.01e-47	156	arCOG08723@1|root,arCOG08723@2157|Archaea,41SPX@651137|Thaumarchaeota	651137|Thaumarchaeota	-	-	-	-	-	-	-	-	-	-	-	-	-	-	-
146_bin21	NODE_10_length_371327_cov_6.042378_243	490899.DKAM_1113	6.06e-22	90.1	COG2118@1|root,arCOG04179@2157|Archaea,2XQYZ@28889|Crenarchaeota	28889|Crenarchaeota	L	Belongs to the PDCD5 family	-	GO:0005575,GO:0005622,GO:0005623,GO:0005737,GO:0005829,GO:0044424,GO:0044444,GO:0044464	-	ko:K06875	-	-	-	-	ko00000	-	-	-	dsDNA_bind
146_bin21	NODE_10_length_371327_cov_6.042378_244	1121440.AUMA01000011_gene2309	1.04e-286	824	COG0474@1|root,COG0474@2|Bacteria,1MUU5@1224|Proteobacteria,42M8F@68525|delta/epsilon subdivisions,2WIU0@28221|Deltaproteobacteria,2M7WE@213115|Desulfovibrionales	28221|Deltaproteobacteria	P	ATPase, P-type (transporting), HAD superfamily, subfamily IC	-	-	3.6.3.8	ko:K01537	-	-	-	-	ko00000,ko01000	3.A.3.2	-	-	Cation_ATPase_C,Cation_ATPase_N,E1-E2_ATPase,Hydrolase,Hydrolase_3
146_bin21	NODE_10_length_371327_cov_6.042378_246	415426.Hbut_0469	6.17e-114	355	COG0343@1|root,arCOG00989@2157|Archaea,2XPSY@28889|Crenarchaeota	28889|Crenarchaeota	J	Exchanges the guanine residue with 7-cyano-7- deazaguanine (preQ0) at position 15 in the dihydrouridine loop (D- loop) of archaeal tRNAs	tgtA	GO:0005575,GO:0005622,GO:0005623,GO:0005737,GO:0006139,GO:0006725,GO:0006807,GO:0008150,GO:0008152,GO:0008616,GO:0009058,GO:0009116,GO:0009119,GO:0009163,GO:0009987,GO:0018130,GO:0019438,GO:0034404,GO:0034641,GO:0034654,GO:0042455,GO:0044237,GO:0044238,GO:0044249,GO:0044271,GO:0044281,GO:0044283,GO:0044424,GO:0044464,GO:0046116,GO:0046483,GO:0055086,GO:0071704,GO:1901135,GO:1901137,GO:1901360,GO:…	2.4.2.48	ko:K18779	-	-	-	-	ko00000,ko01000,ko03016	-	-	-	TGT
146_bin21	NODE_10_length_371327_cov_6.042378_247	1459636.NTE_03316	4.62e-110	337	COG1236@1|root,arCOG00541@2157|Archaea,41SAJ@651137|Thaumarchaeota	651137|Thaumarchaeota	J	exonuclease of the beta-lactamase fold involved in RNA processing	-	-	-	ko:K07577	-	-	-	-	ko00000	-	-	-	Beta-Casp,Lactamase_B_6,RMMBL
146_bin21	NODE_10_length_371327_cov_6.042378_251	1198449.ACAM_0018	3.9e-26	105	COG2132@1|root,arCOG03914@2157|Archaea	2157|Archaea	Q	Multicopper	-	-	1.7.2.1	ko:K00368	ko00910,ko01120,map00910,map01120	M00529	R00783,R00785	RC00086	ko00000,ko00001,ko00002,ko01000	-	-	-	Copper-bind
146_bin21	NODE_10_length_371327_cov_6.042378_253	1455608.JDTH01000006_gene2516	3.38e-268	769	COG0843@1|root,arCOG01237@2157|Archaea,2XTBK@28890|Euryarchaeota,23S4J@183963|Halobacteria	183963|Halobacteria	C	Belongs to the heme-copper respiratory oxidase family	coxA2	-	1.9.3.1	ko:K15408	ko00190,map00190	M00155	-	-	ko00000,ko00001,ko00002,ko01000	3.D.4.4	-	-	COX1,COX3
146_bin21	NODE_10_length_371327_cov_6.042378_254	1227487.C474_02241	2.31e-53	178	COG1622@1|root,arCOG01235@2157|Archaea,2XURX@28890|Euryarchaeota,23S69@183963|Halobacteria	183963|Halobacteria	C	COG1622 Heme copper-type cytochrome quinol oxidases, subunit 2	coxB4	-	1.9.3.1	ko:K02275	ko00190,ko01100,map00190,map01100	M00155	R00081	RC00016	ko00000,ko00001,ko00002,ko01000	3.D.4.2,3.D.4.4,3.D.4.6	-	-	COX2
146_bin21	NODE_10_length_371327_cov_6.042378_255	159087.Daro_1577	1.36e-27	108	COG1999@1|root,COG1999@2|Bacteria,1RHJ8@1224|Proteobacteria,2VSDI@28216|Betaproteobacteria,2KYY4@206389|Rhodocyclales	206389|Rhodocyclales	S	SCO1/SenC	-	-	-	ko:K07152	-	-	-	-	ko00000,ko03029	-	-	-	SCO1-SenC
146_bin21	NODE_10_length_371327_cov_6.042378_257	797209.ZOD2009_08199	1.07e-08	60.5	COG3413@1|root,arCOG02276@2157|Archaea,2XUEQ@28890|Euryarchaeota,23UC6@183963|Halobacteria	183963|Halobacteria	K	Bacterio-opsin activator HTH	-	-	-	ko:K06930	-	-	-	-	ko00000	-	-	-	BAT,HTH_10
146_bin21	NODE_10_length_371327_cov_6.042378_260	1121459.AQXE01000017_gene2148	7.94e-14	73.2	COG1763@1|root,COG1763@2|Bacteria,1RD3Q@1224|Proteobacteria,42RZK@68525|delta/epsilon subdivisions,2WQ3C@28221|Deltaproteobacteria,2MB9Y@213115|Desulfovibrionales	28221|Deltaproteobacteria	H	Molybdopterin guanine dinucleotide synthesis protein B	mobB	-	2.7.7.77	ko:K03753,ko:K13818	ko00790,ko01100,map00790,map01100	-	R11581	-	ko00000,ko00001,ko01000	-	-	-	MobB,NTP_transf_3
146_bin21	NODE_10_length_371327_cov_6.042378_267	387631.Asulf_00850	3.62e-72	237	COG4962@1|root,arCOG01817@2157|Archaea,2XTDM@28890|Euryarchaeota,246V4@183980|Archaeoglobi	183980|Archaeoglobi	N	type II secretion system protein	-	-	-	ko:K07332	-	-	-	-	ko00000,ko02035,ko02044	-	-	-	T2SSE
146_bin21	NODE_10_length_371327_cov_6.042378_268	29540.C481_16230	2.96e-10	61.6	COG4962@1|root,arCOG01817@2157|Archaea,2XTDM@28890|Euryarchaeota,23SGG@183963|Halobacteria	183963|Halobacteria	N	COG0630 Type IV secretory pathway, VirB11 components, and related ATPases involved in archaeal flagella biosynthesis	flaI	-	-	ko:K07332	-	-	-	-	ko00000,ko02035,ko02044	-	-	-	T2SSE
146_bin21	NODE_10_length_371327_cov_6.042378_270	351160.LRC499	1.5e-49	169	COG2874@1|root,arCOG04148@2157|Archaea,2XUMD@28890|Euryarchaeota,2N9IB@224756|Methanomicrobia	224756|Methanomicrobia	N	KaiC	-	-	-	ko:K07331	-	-	-	-	ko00000,ko02035,ko02044	-	-	-	ATPase
146_bin21	NODE_10_length_371327_cov_6.042378_276	398720.MED217_11669	8.31e-10	65.5	COG0668@1|root,COG0668@2|Bacteria,4NMMB@976|Bacteroidetes,1I2BV@117743|Flavobacteriia,2XJDD@283735|Leeuwenhoekiella	976|Bacteroidetes	M	Mechanosensitive ion channel	-	-	-	-	-	-	-	-	-	-	-	-	MS_channel
146_bin21	NODE_10_length_371327_cov_6.042378_280	633148.Tagg_1151	2.83e-21	87	COG1698@1|root,arCOG04308@2157|Archaea,2XQVN@28889|Crenarchaeota	28889|Crenarchaeota	S	Belongs to the UPF0147 family	-	-	-	ko:K09721	-	-	-	-	ko00000	-	-	-	UPF0147
146_bin21	NODE_10_length_371327_cov_6.042378_281	572478.Vdis_0337	5.69e-306	845	COG0129@1|root,arCOG04045@2157|Archaea,2XPQI@28889|Crenarchaeota	28889|Crenarchaeota	E	Belongs to the IlvD Edd family	ilvD	GO:0003674,GO:0003824,GO:0004160,GO:0016829,GO:0016835,GO:0016836	4.2.1.9	ko:K01687	ko00290,ko00770,ko01100,ko01110,ko01130,ko01210,ko01230,map00290,map00770,map01100,map01110,map01130,map01210,map01230	M00019,M00570	R01209,R04441,R05070	RC00468,RC01714	ko00000,ko00001,ko00002,ko01000	-	-	-	ILVD_EDD
146_bin21	NODE_10_length_371327_cov_6.042378_283	768672.Desfe_0216	1.94e-46	159	COG0125@1|root,arCOG01891@2157|Archaea,2XQB7@28889|Crenarchaeota	28889|Crenarchaeota	F	PFAM thymidylate kinase	tmk	GO:0003674,GO:0003824,GO:0004798,GO:0005575,GO:0005622,GO:0005623,GO:0005737,GO:0006139,GO:0006220,GO:0006221,GO:0006227,GO:0006233,GO:0006235,GO:0006725,GO:0006753,GO:0006793,GO:0006796,GO:0006807,GO:0008150,GO:0008152,GO:0009041,GO:0009058,GO:0009117,GO:0009123,GO:0009132,GO:0009133,GO:0009138,GO:0009139,GO:0009141,GO:0009142,GO:0009147,GO:0009148,GO:0009165,GO:0009186,GO:0009189,GO:0009196,GO:…	2.7.4.9	ko:K00943	ko00240,ko01100,map00240,map01100	M00053	R02094,R02098	RC00002	ko00000,ko00001,ko00002,ko01000	-	-	-	Thymidylate_kin
146_bin21	NODE_10_length_371327_cov_6.042378_284	4577.GRMZM2G378040_P01	1.57e-20	100	COG1078@1|root,KOG2681@2759|Eukaryota,37I91@33090|Viridiplantae,3GFTY@35493|Streptophyta,3KPZG@4447|Liliopsida,3IEXJ@38820|Poales	35493|Streptophyta	S	Metal dependent phosphohydrolases with conserved 'HD' motif.	-	-	-	-	-	-	-	-	-	-	-	-	HD
146_bin21	NODE_10_length_371327_cov_6.042378_285	479434.Sthe_1526	4.56e-44	147	COG0822@1|root,COG0822@2|Bacteria,2G71H@200795|Chloroflexi,27YGN@189775|Thermomicrobia	189775|Thermomicrobia	C	SUF system FeS assembly protein, NifU family	-	-	-	ko:K04488	-	-	-	-	ko00000	-	-	-	NifU_N
146_bin21	NODE_10_length_371327_cov_6.042378_286	374847.Kcr_1601	2.39e-39	141	COG2129@1|root,arCOG01145@2157|Archaea	2157|Archaea	P	PFAM Metallophosphoesterase	-	-	-	ko:K07096	-	-	-	-	ko00000	-	-	-	Metallophos,Metallophos_2,Metallophos_3
146_bin21	NODE_10_length_371327_cov_6.042378_287	273057.SSO3174	1.54e-20	88.2	COG0517@1|root,arCOG00606@2157|Archaea,2XQQK@28889|Crenarchaeota	28889|Crenarchaeota	S	PFAM CBS domain containing protein	-	-	-	-	-	-	-	-	-	-	-	-	CBS
146_bin21	NODE_10_length_371327_cov_6.042378_288	397948.Cmaq_0143	4.71e-93	286	COG0656@1|root,arCOG01618@2157|Archaea,2XPSJ@28889|Crenarchaeota	28889|Crenarchaeota	S	PFAM aldo keto reductase	-	-	-	-	-	-	-	-	-	-	-	-	Aldo_ket_red
146_bin21	NODE_10_length_371327_cov_6.042378_290	349161.Dred_2977	2.09e-34	129	COG3212@1|root,COG3212@2|Bacteria,1VJGF@1239|Firmicutes,24RQ9@186801|Clostridia,262RI@186807|Peptococcaceae	186801|Clostridia	S	peptidase	-	-	-	-	-	-	-	-	-	-	-	-	-
146_bin21	NODE_10_length_371327_cov_6.042378_292	1379698.RBG1_1C00001G0817	6.79e-29	117	COG0346@1|root,COG0346@2|Bacteria,2NR6J@2323|unclassified Bacteria	2|Bacteria	E	Glyoxalase/Bleomycin resistance protein/Dioxygenase superfamily	-	-	-	ko:K15975	-	-	-	-	ko00000	-	-	-	Glyoxalase
146_bin21	NODE_10_length_371327_cov_6.042378_293	1341151.ASZU01000020_gene1048	2.47e-90	278	COG2084@1|root,COG2084@2|Bacteria,1TR4F@1239|Firmicutes,4H9MA@91061|Bacilli,27AY1@186824|Thermoactinomycetaceae	91061|Bacilli	I	NAD-binding of NADP-dependent 3-hydroxyisobutyrate dehydrogenase	glxR	-	1.1.1.31	ko:K00020	ko00280,ko01100,map00280,map01100	-	R05066	RC00099	ko00000,ko00001,ko01000	-	-	-	NAD_binding_11,NAD_binding_2
146_bin21	NODE_10_length_371327_cov_6.042378_295	552811.Dehly_0218	2.41e-97	296	COG0077@1|root,COG1605@1|root,COG0077@2|Bacteria,COG1605@2|Bacteria,2G6AP@200795|Chloroflexi,34CPM@301297|Dehalococcoidia	301297|Dehalococcoidia	E	Chorismate mutase type II	-	-	4.2.1.51,5.4.99.5	ko:K14170	ko00400,ko01100,ko01110,ko01130,ko01230,map00400,map01100,map01110,map01130,map01230	M00024,M00025	R00691,R01373,R01715	RC00360,RC03116	ko00000,ko00001,ko00002,ko01000	-	-	-	ACT,CM_2,PDT
146_bin21	NODE_10_length_371327_cov_6.042378_298	1163730.FFONT_1325	3.5e-104	325	COG1055@1|root,arCOG00238@2157|Archaea,2XQCU@28889|Crenarchaeota	28889|Crenarchaeota	P	Citrate transporter	-	-	-	-	-	-	-	-	-	-	-	-	CitMHS
146_bin21	NODE_10_length_371327_cov_6.042378_300	1104324.P186_2568	1.78e-68	223	COG1052@1|root,arCOG01755@2157|Archaea	2157|Archaea	C	D-isomer specific 2-hydroxyacid dehydrogenase	-	-	1.1.1.29,1.1.1.399,1.1.1.95	ko:K00018,ko:K00058	ko00260,ko00630,ko00680,ko01100,ko01110,ko01120,ko01130,ko01200,ko01230,map00260,map00630,map00680,map01100,map01110,map01120,map01130,map01200,map01230	M00020,M00346	R00717,R01388,R01513	RC00031,RC00042	ko00000,ko00001,ko00002,ko01000,ko04147	-	-	-	2-Hacid_dh,2-Hacid_dh_C
146_bin21	NODE_10_length_371327_cov_6.042378_301	456442.Mboo_2231	4.82e-26	105	COG0517@1|root,arCOG00606@2157|Archaea,2XX11@28890|Euryarchaeota,2N9VZ@224756|Methanomicrobia	224756|Methanomicrobia	S	PFAM CBS domain containing protein	-	-	-	-	-	-	-	-	-	-	-	-	CBS
146_bin21	NODE_10_length_371327_cov_6.042378_302	1104324.P186_0523	9.95e-15	72	arCOG01424@1|root,arCOG01424@2157|Archaea,2XRXA@28889|Crenarchaeota	28889|Crenarchaeota	S	Protein of unknown function (DUF3782)	-	-	-	-	-	-	-	-	-	-	-	-	DUF3782,PDDEXK_10
146_bin21	NODE_10_length_371327_cov_6.042378_304	443254.Marpi_1684	1.81e-98	295	COG1878@1|root,COG1878@2|Bacteria,2GDPH@200918|Thermotogae	200918|Thermotogae	S	PFAM cyclase family protein	-	-	-	-	-	-	-	-	-	-	-	-	Cyclase
146_bin21	NODE_10_length_371327_cov_6.042378_306	592015.HMPREF1705_02249	2.82e-176	505	COG0074@1|root,COG0074@2|Bacteria,3T9VM@508458|Synergistetes	508458|Synergistetes	C	Protein of unknown function (DUF1116)	-	-	-	-	-	-	-	-	-	-	-	-	DUF1116
146_bin21	NODE_10_length_371327_cov_6.042378_308	1499967.BAYZ01000016_gene6505	1.45e-134	407	COG0074@1|root,COG0074@2|Bacteria,2NQBH@2323|unclassified Bacteria	2|Bacteria	C	CoA-ligase	sucD	GO:0005575,GO:0005622,GO:0005623,GO:0005737,GO:0005829,GO:0009361,GO:0032991,GO:0042709,GO:0044424,GO:0044444,GO:0044464,GO:0045239,GO:1902494	6.2.1.5	ko:K01902,ko:K02381	ko00020,ko00640,ko00660,ko00720,ko01100,ko01110,ko01120,ko01130,ko01200,map00020,map00640,map00660,map00720,map01100,map01110,map01120,map01130,map01200	M00009,M00011,M00173,M00374,M00620	R00405,R02404	RC00004,RC00014	ko00000,ko00001,ko00002,ko01000	-	-	-	CoA_binding,Ligase_CoA
146_bin21	NODE_10_length_371327_cov_6.042378_310	1459636.NTE_00791	4.06e-144	428	COG0154@1|root,arCOG01717@2157|Archaea,41SCW@651137|Thaumarchaeota	2157|Archaea	J	Allows the formation of correctly charged Gln-tRNA(Gln) through the transamidation of misacylated Glu-tRNA(Gln) in organisms which lack glutaminyl-tRNA synthetase. The reaction takes place in the presence of glutamine and ATP through an activated gamma-phospho-Glu-tRNA(Gln)	-	-	6.3.5.6,6.3.5.7	ko:K02433	ko00970,ko01100,map00970,map01100	-	R03905,R04212	RC00010	ko00000,ko00001,ko01000,ko03029	-	-	-	Amidase
146_bin21	NODE_10_length_371327_cov_6.042378_313	589924.Ferp_1328	5.12e-20	88.2	COG0517@1|root,arCOG00606@2157|Archaea,2XX11@28890|Euryarchaeota,24692@183980|Archaeoglobi	183980|Archaeoglobi	S	signal transduction protein with CBS domains	-	-	-	-	-	-	-	-	-	-	-	-	CBS
146_bin21	NODE_10_length_371327_cov_6.042378_314	410358.Mlab_1268	3.85e-26	116	COG0006@1|root,arCOG01000@2157|Archaea,2XTQI@28890|Euryarchaeota,2N9FN@224756|Methanomicrobia	224756|Methanomicrobia	E	PFAM peptidase M24	-	-	3.4.11.9	ko:K01262	-	-	-	-	ko00000,ko01000,ko01002	-	-	-	Creatinase_N,Peptidase_M24
146_bin21	NODE_10_length_371327_cov_6.042378_316	589924.Ferp_2438	3e-50	164	COG1708@1|root,arCOG01203@2157|Archaea	2157|Archaea	L	PFAM DNA polymerase beta domain protein region	-	-	-	ko:K07076	-	-	-	-	ko00000	-	-	-	NTP_transf_2
146_bin21	NODE_10_length_371327_cov_6.042378_318	415426.Hbut_0932	1.83e-89	273	COG0171@1|root,arCOG00069@2157|Archaea,2XQ3J@28889|Crenarchaeota	28889|Crenarchaeota	H	Catalyzes the ATP-dependent amidation of deamido-NAD to form NAD. Uses ammonia as a nitrogen source	nadE	GO:0005575,GO:0005622,GO:0005623,GO:0005737,GO:0006139,GO:0006725,GO:0006732,GO:0006733,GO:0006753,GO:0006793,GO:0006796,GO:0006807,GO:0008150,GO:0008152,GO:0009058,GO:0009108,GO:0009117,GO:0009165,GO:0009435,GO:0009987,GO:0018130,GO:0019359,GO:0019362,GO:0019363,GO:0019438,GO:0019637,GO:0019674,GO:0034641,GO:0034654,GO:0044237,GO:0044238,GO:0044249,GO:0044271,GO:0044281,GO:0044424,GO:0044464,GO:…	6.3.1.5	ko:K01916	ko00760,ko01100,map00760,map01100	M00115	R00189	RC00100	ko00000,ko00001,ko00002,ko01000	-	-	-	NAD_synthase
146_bin21	NODE_10_length_371327_cov_6.042378_321	415426.Hbut_0595	1.98e-126	377	COG1474@1|root,arCOG00467@2157|Archaea,2XPXH@28889|Crenarchaeota	28889|Crenarchaeota	L	Involved in regulation of DNA replication	cdc6-1	-	-	ko:K10725	-	-	-	-	ko00000,ko03032	-	-	-	AAA_16,AAA_22,Cdc6_C
146_bin21	NODE_10_length_371327_cov_6.042378_322	671065.MetMK1DRAFT_00024610	1.18e-32	123	COG1515@1|root,arCOG00929@2157|Archaea,2XQNE@28889|Crenarchaeota	28889|Crenarchaeota	L	DNA repair enzyme involved in the repair of deaminated bases. Selectively cleaves double-stranded DNA at the second phosphodiester bond 3' to a deoxyinosine leaving behind the intact lesion on the nicked DNA	nfi	-	3.1.21.7	ko:K05982	-	-	-	-	ko00000,ko01000,ko03400	-	-	-	Endonuclease_5
146_bin21	NODE_10_length_371327_cov_6.042378_323	1463887.KL590004_gene1997	1.16e-10	65.5	COG0500@1|root,COG2226@2|Bacteria,2GK7A@201174|Actinobacteria	201174|Actinobacteria	Q	methyltransferase	-	-	-	-	-	-	-	-	-	-	-	-	Methyltransf_11
146_bin21	NODE_10_length_371327_cov_6.042378_324	247490.KSU1_D0178	8.58e-65	205	COG2410@1|root,COG2410@2|Bacteria	2|Bacteria	S	Protein of unknown function (DUF429)	-	-	-	ko:K09147	-	-	-	-	ko00000	-	-	-	DUF429
146_bin21	NODE_10_length_371327_cov_6.042378_326	410359.Pcal_0348	6.01e-107	330	COG0477@1|root,arCOG02792@2157|Archaea,2XRSB@28889|Crenarchaeota	28889|Crenarchaeota	G	PFAM General substrate transporter	-	-	-	-	-	-	-	-	-	-	-	-	Sugar_tr
146_bin21	NODE_10_length_371327_cov_6.042378_327	572478.Vdis_0289	1.49e-24	106	arCOG01424@1|root,arCOG01426@1|root,arCOG01424@2157|Archaea,arCOG01426@2157|Archaea,2XRIS@28889|Crenarchaeota	28889|Crenarchaeota	-	-	-	-	-	-	-	-	-	-	-	-	-	-	-
146_bin21	NODE_10_length_371327_cov_6.042378_328	479434.Sthe_3424	7.94e-77	238	COG0819@1|root,COG0819@2|Bacteria,2G6ZB@200795|Chloroflexi,27Y87@189775|Thermomicrobia	189775|Thermomicrobia	K	Catalyzes an amino-pyrimidine hydrolysis reaction at the C5' of the pyrimidine moiety of thiamine compounds, a reaction that is part of a thiamine salvage pathway	-	-	3.5.99.2	ko:K03707	ko00730,ko01100,map00730,map01100	-	R02133,R09993	RC00224,RC00652,RC02832	ko00000,ko00001,ko01000,ko03000	-	-	-	TENA_THI-4
146_bin21	NODE_10_length_371327_cov_6.042378_331	368408.Tpen_1493	1.73e-75	234	COG2220@1|root,arCOG00497@2157|Archaea,2XPSC@28889|Crenarchaeota	28889|Crenarchaeota	S	Belongs to the UPF0173 family	-	-	-	-	-	-	-	-	-	-	-	-	Lactamase_B_2,Lactamase_B_3
146_bin21	NODE_10_length_371327_cov_6.042378_332	999630.TUZN_1745	6.81e-53	169	arCOG03743@1|root,arCOG03743@2157|Archaea,2XS5F@28889|Crenarchaeota	28889|Crenarchaeota	O	gag-polyprotein putative aspartyl protease	-	-	-	-	-	-	-	-	-	-	-	-	Asp_protease_2
146_bin21	NODE_10_length_371327_cov_6.042378_335	565033.GACE_0244	7.4e-21	86.3	COG1432@1|root,arCOG02408@2157|Archaea	2157|Archaea	S	NYN domain	-	-	-	-	-	-	-	-	-	-	-	-	NYN
146_bin21	NODE_10_length_371327_cov_6.042378_339	572546.Arcpr_1409	2.14e-232	656	COG0145@1|root,arCOG01511@2157|Archaea,2XT1J@28890|Euryarchaeota	28890|Euryarchaeota	E	COG0145 N-methylhydantoinase A acetone carboxylase beta subunit	-	-	-	-	-	-	-	-	-	-	-	-	Hydant_A_N,Hydantoinase_A
146_bin21	NODE_10_length_371327_cov_6.042378_340	868595.Desca_2498	9.06e-172	489	COG3535@1|root,COG3535@2|Bacteria,1TR39@1239|Firmicutes,24A65@186801|Clostridia,266Q3@186807|Peptococcaceae	186801|Clostridia	S	Protein of unknown function (DUF917)	-	-	-	ko:K09703	-	-	-	-	ko00000	-	-	-	DUF917
146_bin21	NODE_10_length_371327_cov_6.042378_345	864702.OsccyDRAFT_2475	9.91e-83	264	COG3842@1|root,COG3842@2|Bacteria,1G1HQ@1117|Cyanobacteria,1H7K4@1150|Oscillatoriales	1117|Cyanobacteria	P	Part of the ABC transporter complex PotABCD involved in spermidine putrescine import. Responsible for energy coupling to the transport system	potA	-	3.6.3.31	ko:K11072	ko02010,map02010	M00299	-	-	ko00000,ko00001,ko00002,ko01000,ko02000	3.A.1.11.1	-	-	ABC_tran,TOBE_2
146_bin21	NODE_10_length_371327_cov_6.042378_346	1118054.CAGW01000014_gene327	5.29e-59	194	COG4126@1|root,COG4126@2|Bacteria,1V0N4@1239|Firmicutes,4HP78@91061|Bacilli	91061|Bacilli	E	Hydantoin racemase	-	-	5.1.99.3	ko:K16841	ko00230,ko01120,map00230,map01120	-	R03925	RC01027	ko00000,ko00001,ko01000	-	-	-	Asp_Glu_race
146_bin21	NODE_10_length_371327_cov_6.042378_347	572546.Arcpr_1409	3.77e-192	554	COG0145@1|root,arCOG01511@2157|Archaea,2XT1J@28890|Euryarchaeota	28890|Euryarchaeota	E	COG0145 N-methylhydantoinase A acetone carboxylase beta subunit	-	-	-	-	-	-	-	-	-	-	-	-	Hydant_A_N,Hydantoinase_A
146_bin21	NODE_10_length_371327_cov_6.042378_348	644966.Tmar_1858	3.42e-167	479	COG3535@1|root,COG3535@2|Bacteria,1TR39@1239|Firmicutes,24A65@186801|Clostridia,3WD4M@538999|Clostridiales incertae sedis	186801|Clostridia	S	Protein of unknown function (DUF917)	-	-	-	ko:K09703	-	-	-	-	ko00000	-	-	-	DUF917
146_bin21	NODE_10_length_371327_cov_6.042378_349	342949.PNA2_0474	5.84e-15	71.6	2DZC0@1|root,2N62Z@2157|Archaea,2Y5DH@28890|Euryarchaeota	28890|Euryarchaeota	-	-	-	-	-	-	-	-	-	-	-	-	-	-	-
146_bin21	NODE_10_length_371327_cov_6.042378_350	411459.RUMOBE_01139	1.49e-10	62.8	COG0778@1|root,COG0778@2|Bacteria,1VB9V@1239|Firmicutes,24IN3@186801|Clostridia	186801|Clostridia	C	Nitroreductase family	-	-	-	-	-	-	-	-	-	-	-	-	Nitroreductase
146_bin21	NODE_10_length_371327_cov_6.042378_351	415426.Hbut_1278	1.58e-145	434	COG1855@1|root,arCOG04116@2157|Archaea,2XPJZ@28889|Crenarchaeota	28889|Crenarchaeota	V	PFAM Type II IV secretion system protein	-	-	-	ko:K06865	-	-	-	-	ko00000	-	-	-	T2SSE
146_bin21	NODE_10_length_371327_cov_6.042378_353	1121468.AUBR01000017_gene2361	1.91e-69	229	COG0079@1|root,COG0079@2|Bacteria,1TPUV@1239|Firmicutes,24837@186801|Clostridia,42FUW@68295|Thermoanaerobacterales	186801|Clostridia	E	Belongs to the class-II pyridoxal-phosphate-dependent aminotransferase family. Histidinol-phosphate aminotransferase subfamily	hisC	GO:0003674,GO:0003824,GO:0008110,GO:0008483,GO:0016740,GO:0016769	2.6.1.9	ko:K00817	ko00340,ko00350,ko00360,ko00400,ko00401,ko00960,ko01100,ko01110,ko01130,ko01230,map00340,map00350,map00360,map00400,map00401,map00960,map01100,map01110,map01130,map01230	M00026	R00694,R00734,R03243	RC00006,RC00888	ko00000,ko00001,ko00002,ko01000,ko01007	-	-	-	Aminotran_1_2
146_bin21	NODE_10_length_371327_cov_6.042378_357	797114.C475_01062	1.2e-11	64.3	COG2402@1|root,arCOG04502@2157|Archaea,2XXE8@28890|Euryarchaeota,23VKJ@183963|Halobacteria	183963|Halobacteria	V	nucleic acid-binding protein, contains PIN domain	-	-	-	ko:K07065	-	-	-	-	ko00000	-	-	-	PIN
146_bin21	NODE_10_length_371327_cov_6.042378_359	926550.CLDAP_25160	3.75e-58	183	COG2030@1|root,COG2030@2|Bacteria,2G6Y9@200795|Chloroflexi	200795|Chloroflexi	I	MaoC domain protein dehydratase	-	-	2.3.1.19,4.2.1.55	ko:K00634,ko:K17865	ko00630,ko00650,ko01100,ko01120,ko01200,map00630,map00650,map01100,map01120,map01200	M00373	R01174,R03027	RC00004,RC00831,RC02816	ko00000,ko00001,ko00002,ko01000	-	-	-	MaoC_dehydratas,PTA_PTB
146_bin21	NODE_10_length_371327_cov_6.042378_360	562970.Btus_0472	6.88e-190	544	COG1541@1|root,COG1541@2|Bacteria,1TQA1@1239|Firmicutes	1239|Firmicutes	H	Catalyzes the activation of phenylacetic acid (PA) to phenylacetyl-CoA (PA-CoA)	-	-	6.2.1.30	ko:K01912	ko00360,ko01120,ko05111,map00360,map01120,map05111	-	R02539	RC00004,RC00014	ko00000,ko00001,ko01000	-	-	-	AMP-binding,AMP-binding_C_2
146_bin21	NODE_10_length_371327_cov_6.042378_361	1150474.JQJI01000001_gene1770	8.73e-34	121	COG2185@1|root,COG2185@2|Bacteria,2GD2V@200918|Thermotogae	200918|Thermotogae	I	PFAM cobalamin B12-binding domain protein	-	-	5.4.99.2	ko:K01849	ko00280,ko00630,ko00640,ko00720,ko01100,ko01120,ko01200,map00280,map00630,map00640,map00720,map01100,map01120,map01200	M00375,M00376,M00741	R00833	RC00395	ko00000,ko00001,ko00002,ko01000	-	-	-	B12-binding
146_bin21	NODE_10_length_371327_cov_6.042378_362	1382306.JNIM01000001_gene441	5.13e-197	570	COG1884@1|root,COG1884@2|Bacteria,2G62T@200795|Chloroflexi	200795|Chloroflexi	I	TIGRFAM methylmalonyl-CoA mutase, large subunit	-	-	5.4.99.2	ko:K01848	ko00280,ko00630,ko00640,ko00720,ko01100,ko01120,ko01200,map00280,map00630,map00640,map00720,map01100,map01120,map01200	M00375,M00376,M00741	R00833	RC00395	ko00000,ko00001,ko00002,ko01000	-	-	-	MM_CoA_mutase
146_bin21	NODE_10_length_371327_cov_6.042378_364	211165.AJLN01000116_gene3381	1.25e-35	127	COG2510@1|root,COG2510@2|Bacteria,1GACA@1117|Cyanobacteria	1117|Cyanobacteria	S	EamA-like transporter family	-	-	-	ko:K08978	-	-	-	-	ko00000,ko02000	2.A.7.2	-	-	EamA
146_bin21	NODE_10_length_371327_cov_6.042378_366	457570.Nther_1645	1.09e-28	110	COG0251@1|root,COG0251@2|Bacteria,1V6G4@1239|Firmicutes,24IS7@186801|Clostridia	186801|Clostridia	J	translation initiation inhibitor, yjgF family	-	-	-	-	-	-	-	-	-	-	-	-	YjgF_endoribonc
146_bin21	NODE_10_length_371327_cov_6.042378_371	572478.Vdis_0423	1.27e-140	413	arCOG05497@1|root,arCOG05497@2157|Archaea,2XPW7@28889|Crenarchaeota	28889|Crenarchaeota	M	PFAM Glycosyl transferases group 1	-	-	-	-	-	-	-	-	-	-	-	-	Glycos_transf_1
146_bin21	NODE_10_length_371327_cov_6.042378_372	1459636.NTE_02444	4.14e-14	73.2	arCOG01214@1|root,arCOG01214@2157|Archaea	2157|Archaea	-	-	-	-	-	-	-	-	-	-	-	-	-	-	Hydrolase_3,Trehalose_PPase
146_bin21	NODE_10_length_371327_cov_6.042378_373	768679.TTX_0551	1.35e-13	71.6	arCOG01214@1|root,arCOG01214@2157|Archaea,2XR4Q@28889|Crenarchaeota	28889|Crenarchaeota	S	HAD-superfamily hydrolase, subfamily IIB	-	-	-	-	-	-	-	-	-	-	-	-	Hydrolase_3,Trehalose_PPase
146_bin21	NODE_10_length_371327_cov_6.042378_374	797299.HALLA_19225	2.77e-19	87	arCOG01572@1|root,arCOG01572@2157|Archaea,2XUU7@28890|Euryarchaeota,23SA5@183963|Halobacteria	183963|Halobacteria	S	PFAM Conserved TM helix	-	-	-	-	-	-	-	-	-	-	-	-	TM_helix
146_bin21	NODE_10_length_371327_cov_6.042378_376	1227487.C474_04158	6.35e-91	280	COG2301@1|root,arCOG00760@2157|Archaea,2XT31@28890|Euryarchaeota,23SAM@183963|Halobacteria	183963|Halobacteria	G	COG2301 Citrate lyase beta subunit	-	-	-	-	-	-	-	-	-	-	-	-	HpcH_HpaI
146_bin21	NODE_10_length_371327_cov_6.042378_378	709797.CSIRO_0036	5.52e-61	199	COG0600@1|root,COG0600@2|Bacteria,1MYPQ@1224|Proteobacteria,2UAYH@28211|Alphaproteobacteria,3K087@41294|Bradyrhizobiaceae	28211|Alphaproteobacteria	P	Binding-protein-dependent transport system inner membrane component	-	-	-	ko:K02050	-	M00188	-	-	ko00000,ko00002,ko02000	3.A.1.16,3.A.1.17	-	-	BPD_transp_1
146_bin21	NODE_10_length_371327_cov_6.042378_379	709797.CSIRO_0035	5.6e-75	235	COG1116@1|root,COG1116@2|Bacteria,1R4XY@1224|Proteobacteria,2U3X6@28211|Alphaproteobacteria,3JZ2M@41294|Bradyrhizobiaceae	28211|Alphaproteobacteria	P	ABC transporter	-	-	-	ko:K02049	-	M00188	-	-	ko00000,ko00002,ko02000	3.A.1.16,3.A.1.17	-	-	ABC_tran
146_bin21	NODE_10_length_371327_cov_6.042378_380	235909.GK0676	7.64e-210	591	COG2224@1|root,COG2224@2|Bacteria,1TP1U@1239|Firmicutes,4HBBD@91061|Bacilli,1WFNX@129337|Geobacillus	91061|Bacilli	C	isocitrate	aceA	-	4.1.3.1	ko:K01637	ko00630,ko01100,ko01110,ko01120,ko01200,map00630,map01100,map01110,map01120,map01200	M00012	R00479	RC00311,RC00313	ko00000,ko00001,ko00002,ko01000	-	-	-	ICL
146_bin21	NODE_10_length_371327_cov_6.042378_382	485913.Krac_9988	1.58e-135	423	COG2217@1|root,COG2217@2|Bacteria,2G5QF@200795|Chloroflexi	200795|Chloroflexi	P	ATPase, P-type (transporting), HAD superfamily, subfamily IC	-	-	3.6.3.3,3.6.3.5	ko:K01534	-	-	-	-	ko00000,ko01000	3.A.3.6	-	-	E1-E2_ATPase,HMA,Hydrolase
146_bin21	NODE_10_length_371327_cov_6.042378_383	387631.Asulf_01737	4.17e-58	189	COG1533@1|root,arCOG01290@2157|Archaea,2XTYE@28890|Euryarchaeota	28890|Euryarchaeota	L	Radical SAM	-	-	-	-	-	-	-	-	-	-	-	-	Radical_SAM
146_bin21	NODE_10_length_371327_cov_6.042378_384	374847.Kcr_0677	3.03e-18	83.6	COG1533@1|root,arCOG01290@2157|Archaea	2157|Archaea	L	PFAM Radical SAM domain protein	-	-	-	-	-	-	-	-	-	-	-	-	Radical_SAM
146_bin21	NODE_10_length_371327_cov_6.042378_391	243365.CV_0608	1.21e-27	110	COG1999@1|root,COG1999@2|Bacteria,1RHJ8@1224|Proteobacteria,2VR3M@28216|Betaproteobacteria,2KQCS@206351|Neisseriales	206351|Neisseriales	S	SCO1 SenC	-	-	-	ko:K07152	-	-	-	-	ko00000,ko03029	-	-	-	SCO1-SenC
146_bin21	NODE_10_length_371327_cov_6.042378_393	7994.ENSAMXP00000000007	3.5e-13	72.4	COG0329@1|root,2QQA3@2759|Eukaryota,38D32@33154|Opisthokonta,3BB7D@33208|Metazoa,3CZU8@33213|Bilateria,48B9X@7711|Chordata,4956X@7742|Vertebrata,4A1XZ@7898|Actinopterygii	33208|Metazoa	G	N-acetylneuraminate pyruvate lyase (dihydrodipicolinate synthase)	NPL	GO:0003674,GO:0003824,GO:0005488,GO:0005515,GO:0005575,GO:0005622,GO:0005623,GO:0005737,GO:0005829,GO:0006040,GO:0006054,GO:0006082,GO:0008150,GO:0008152,GO:0008747,GO:0009056,GO:0009987,GO:0016054,GO:0016829,GO:0016830,GO:0016833,GO:0016999,GO:0017001,GO:0017144,GO:0019262,GO:0019752,GO:0042737,GO:0042802,GO:0043436,GO:0044237,GO:0044248,GO:0044281,GO:0044282,GO:0044424,GO:0044444,GO:0044464,GO:…	4.1.3.3	ko:K01639	ko00520,map00520	-	R01811	RC00159,RC00600	ko00000,ko00001,ko01000	-	-	-	DHDPS
146_bin21	NODE_10_length_371327_cov_6.042378_396	1459636.NTE_02001	1.9e-87	271	COG1131@1|root,arCOG00194@2157|Archaea	2157|Archaea	V	ABC-type multidrug transport system ATPase component	-	-	-	ko:K01990	-	M00254	-	-	ko00000,ko00002,ko02000	3.A.1	-	-	ABC_tran
146_bin21	NODE_10_length_371327_cov_6.042378_397	2074.JNYD01000057_gene2986	1.89e-178	536	COG1529@1|root,COG1529@2|Bacteria,2GIVI@201174|Actinobacteria,4DZTZ@85010|Pseudonocardiales	201174|Actinobacteria	C	Aldehyde oxidase and xanthine dehydrogenase, a b hammerhead	-	-	-	-	-	-	-	-	-	-	-	-	Ald_Xan_dh_C,Ald_Xan_dh_C2
146_bin21	NODE_10_length_371327_cov_6.042378_400	374847.Kcr_0806	1.02e-60	199	arCOG06048@1|root,arCOG06048@2157|Archaea	2157|Archaea	-	-	-	-	-	-	-	-	-	-	-	-	-	-	-
146_bin21	NODE_10_length_371327_cov_6.042378_402	374847.Kcr_0333	4.05e-92	283	COG2129@1|root,arCOG01145@2157|Archaea	2157|Archaea	P	PFAM Metallophosphoesterase	-	-	-	ko:K07096	-	-	-	-	ko00000	-	-	-	Metallophos,Metallophos_3
146_bin21	NODE_10_length_371327_cov_6.042378_408	273063.STK_24780	1.29e-30	119	COG0524@1|root,arCOG00014@2157|Archaea,2XRUM@28889|Crenarchaeota	28889|Crenarchaeota	G	pfkB family carbohydrate kinase	kdgK	GO:0000166,GO:0003674,GO:0003824,GO:0005488,GO:0005524,GO:0005575,GO:0005622,GO:0005623,GO:0005737,GO:0005975,GO:0006793,GO:0006796,GO:0008144,GO:0008150,GO:0008152,GO:0008671,GO:0008673,GO:0009987,GO:0016301,GO:0016310,GO:0016740,GO:0016772,GO:0016773,GO:0017076,GO:0019200,GO:0030554,GO:0032553,GO:0032555,GO:0032559,GO:0035639,GO:0036094,GO:0043167,GO:0043168,GO:0044237,GO:0044238,GO:0044262,GO:…	2.7.1.178	ko:K18126	ko00030,ko00052,ko01100,ko01200,map00030,map00052,map01100,map01200	M00633	R01541,R03387	RC00002,RC00017	ko00000,ko00001,ko00002,ko01000	-	-	-	PfkB
146_bin21	NODE_10_length_371327_cov_6.042378_409	768679.TTX_1157	2.19e-38	138	COG0524@1|root,arCOG00014@2157|Archaea,2XRUM@28889|Crenarchaeota	28889|Crenarchaeota	G	pfkB family carbohydrate kinase	kdgK	GO:0000166,GO:0003674,GO:0003824,GO:0005488,GO:0005524,GO:0005575,GO:0005622,GO:0005623,GO:0005737,GO:0005975,GO:0006793,GO:0006796,GO:0008144,GO:0008150,GO:0008152,GO:0008671,GO:0008673,GO:0009987,GO:0016301,GO:0016310,GO:0016740,GO:0016772,GO:0016773,GO:0017076,GO:0019200,GO:0030554,GO:0032553,GO:0032555,GO:0032559,GO:0035639,GO:0036094,GO:0043167,GO:0043168,GO:0044237,GO:0044238,GO:0044262,GO:…	2.7.1.178	ko:K18126	ko00030,ko00052,ko01100,ko01200,map00030,map00052,map01100,map01200	M00633	R01541,R03387	RC00002,RC00017	ko00000,ko00001,ko00002,ko01000	-	-	-	PfkB
146_bin21	NODE_10_length_371327_cov_6.042378_410	181119.XP_005533509.1	2.55e-09	64.7	COG0329@1|root,2QQA3@2759|Eukaryota,38D32@33154|Opisthokonta,3BB7D@33208|Metazoa,3CZU8@33213|Bilateria,48B9X@7711|Chordata,4956X@7742|Vertebrata,4GHFI@8782|Aves	33208|Metazoa	G	N-acetylneuraminate lyase	NPL	GO:0003674,GO:0003824,GO:0005488,GO:0005515,GO:0005575,GO:0005622,GO:0005623,GO:0005737,GO:0005829,GO:0006040,GO:0006054,GO:0006082,GO:0008150,GO:0008152,GO:0008747,GO:0009056,GO:0009987,GO:0016054,GO:0016829,GO:0016830,GO:0016833,GO:0016999,GO:0017001,GO:0017144,GO:0019262,GO:0019752,GO:0042737,GO:0042802,GO:0043436,GO:0044237,GO:0044248,GO:0044281,GO:0044282,GO:0044424,GO:0044444,GO:0044464,GO:…	4.1.3.3	ko:K01639	ko00520,map00520	-	R01811	RC00159,RC00600	ko00000,ko00001,ko01000	-	-	-	DHDPS
146_bin21	NODE_10_length_371327_cov_6.042378_411	869210.Marky_0931	6.53e-43	144	COG1917@1|root,COG1917@2|Bacteria,1WJWS@1297|Deinococcus-Thermus	1297|Deinococcus-Thermus	S	Cupin 2, conserved barrel domain protein	-	-	-	-	-	-	-	-	-	-	-	-	Cupin_2
146_bin21	NODE_10_length_371327_cov_6.042378_412	999630.TUZN_0973	1.63e-84	268	COG1672@1|root,arCOG03169@2157|Archaea,2XPUR@28889|Crenarchaeota	28889|Crenarchaeota	S	ATPase domain predominantly from Archaea	-	-	-	ko:K06921	-	-	-	-	ko00000	-	-	-	ATPase_2
146_bin21	NODE_10_length_371327_cov_6.042378_413	453591.Igni_0982	4.83e-102	310	COG0473@1|root,arCOG01163@2157|Archaea,2XPUK@28889|Crenarchaeota	28889|Crenarchaeota	C	PFAM isocitrate isopropylmalate dehydrogenase	leuB	GO:0005575,GO:0005622,GO:0005623,GO:0005737,GO:0044424,GO:0044464	1.1.1.41,1.1.1.85	ko:K00030,ko:K00052	ko00020,ko00290,ko00660,ko01100,ko01110,ko01120,ko01130,ko01200,ko01210,ko01230,map00020,map00290,map00660,map01100,map01110,map01120,map01130,map01200,map01210,map01230	M00009,M00010,M00432,M00535	R00709,R00994,R04426,R10052	RC00084,RC00114,RC00417,RC03036	br01601,ko00000,ko00001,ko00002,ko01000	-	-	-	Iso_dh
146_bin21	NODE_10_length_371327_cov_6.042378_415	1163730.FFONT_0939	1.04e-96	293	COG1814@1|root,arCOG01096@2157|Archaea,2XQ6H@28889|Crenarchaeota	28889|Crenarchaeota	S	membrane	-	-	-	-	-	-	-	-	-	-	-	-	Rubrerythrin
146_bin21	NODE_10_length_371327_cov_6.042378_417	374847.Kcr_0268	4.64e-40	142	COG1502@1|root,arCOG02041@2157|Archaea	2157|Archaea	I	Phospholipase D Transphosphatidylase	-	-	-	ko:K06131,ko:K06132,ko:K06915	ko00564,ko01100,map00564,map01100	-	R07390,R11062	RC00017	ko00000,ko00001,ko01000	-	-	-	PLDc_2
146_bin21	NODE_10_length_371327_cov_6.042378_418	1122222.AXWR01000026_gene1639	2.94e-11	65.5	COG1547@1|root,COG1547@2|Bacteria,1WKCC@1297|Deinococcus-Thermus	1297|Deinococcus-Thermus	S	Domain of unknown function (DUF309)	-	-	-	ko:K09763	-	-	-	-	ko00000	-	-	-	DUF309
146_bin21	NODE_10_length_371327_cov_6.042378_419	926567.TheveDRAFT_1760	2.61e-12	69.3	COG1321@1|root,COG1918@1|root,COG1321@2|Bacteria,COG1918@2|Bacteria,3TB2H@508458|Synergistetes	508458|Synergistetes	K	iron dependent repressor	-	-	-	ko:K03709	-	-	-	-	ko00000,ko03000	-	-	-	Fe_dep_repr_C,Fe_dep_repress,FeoA
146_bin21	NODE_10_length_371327_cov_6.042378_421	348780.NP_3650A	2.33e-140	411	COG0183@1|root,arCOG01278@2157|Archaea,2XT38@28890|Euryarchaeota,23STJ@183963|Halobacteria	183963|Halobacteria	I	COG0183 Acetyl-CoA acetyltransferase	acaB1	-	2.3.1.16,2.3.1.9	ko:K00626,ko:K00632	ko00071,ko00072,ko00280,ko00281,ko00310,ko00362,ko00380,ko00592,ko00620,ko00630,ko00640,ko00642,ko00650,ko00720,ko00900,ko01100,ko01110,ko01120,ko01130,ko01200,ko01212,ko02020,map00071,map00072,map00280,map00281,map00310,map00362,map00380,map00592,map00620,map00630,map00640,map00642,map00650,map00720,map00900,map01100,map01110,map01120,map01130,map01200,map01212,map02020	M00087,M00088,M00095,M00113,M00373,M00374,M00375	R00238,R00829,R00927,R01177,R03778,R03858,R03991,R04546,R04742,R04747,R05506,R05586,R07891,R07895,R07899,R08091,R08095	RC00004,RC00326,RC00405,RC01702,RC02728,RC02898,RC02955	ko00000,ko00001,ko00002,ko01000,ko04147	-	-	-	Thiolase_C,Thiolase_N
146_bin21	NODE_10_length_371327_cov_6.042378_423	926550.CLDAP_20340	3.91e-110	325	COG0396@1|root,COG0396@2|Bacteria,2G5S6@200795|Chloroflexi	200795|Chloroflexi	O	PFAM ABC transporter related	sufC	-	-	ko:K09013	-	-	-	-	ko00000,ko02000	-	-	-	ABC_tran
146_bin21	NODE_10_length_371327_cov_6.042378_424	1365176.N186_08715	5.02e-57	183	COG5493@1|root,arCOG01423@2157|Archaea,2XQQI@28889|Crenarchaeota	28889|Crenarchaeota	S	protein containing a coiled-coil domain	-	-	-	-	-	-	-	-	-	-	-	-	DUF3782,PDDEXK_10
146_bin21	NODE_10_length_371327_cov_6.042378_425	1459636.NTE_00066	4.99e-54	181	COG2047@1|root,arCOG00348@2157|Archaea	2157|Archaea	S	protein (ATP-grasp superfamily)	-	-	-	ko:K07159	-	-	-	-	ko00000	-	-	-	PAC2
146_bin21	NODE_10_length_371327_cov_6.042378_426	439481.Aboo_1358	2.78e-56	189	COG2248@1|root,arCOG00969@2157|Archaea,2XW12@28890|Euryarchaeota,3F35W@33867|unclassified Euryarchaeota	28890|Euryarchaeota	S	Beta-lactamase superfamily domain	-	-	-	ko:K07022	-	-	-	-	ko00000	-	-	-	Lactamase_B_2,Lactamase_B_3
146_bin21	NODE_10_length_371327_cov_6.042378_428	410359.Pcal_1400	3.16e-18	79.3	COG5550@1|root,arCOG03745@2157|Archaea,2XSN2@28889|Crenarchaeota	28889|Crenarchaeota	-	-	-	-	-	-	-	-	-	-	-	-	-	-	-
146_bin21	NODE_10_length_371327_cov_6.042378_430	690585.JNNU01000003_gene5618	3.34e-45	152	COG5418@1|root,COG5418@2|Bacteria,1ND6X@1224|Proteobacteria,2V60U@28211|Alphaproteobacteria,4BC8S@82115|Rhizobiaceae	28211|Alphaproteobacteria	S	Psort location Cytoplasmic, score	-	-	-	-	-	-	-	-	-	-	-	-	-
146_bin21	NODE_10_length_371327_cov_6.042378_432	591019.Shell_0447	2.41e-75	252	COG1529@1|root,arCOG01167@2157|Archaea,2XPS6@28889|Crenarchaeota	28889|Crenarchaeota	C	aldehyde oxidase and xanthine dehydrogenase, a b hammerhead	-	GO:0003674,GO:0003824,GO:0005488,GO:0005575,GO:0005622,GO:0005623,GO:0005737,GO:0008150,GO:0008152,GO:0016491,GO:0016903,GO:0043546,GO:0044424,GO:0044464,GO:0048037,GO:0050662,GO:0055114,GO:0097159,GO:1901363	1.2.5.3,1.2.99.8	ko:K03520,ko:K18020	ko00030,ko01100,ko01120,ko01200,map00030,map01100,map01120,map01200	M00309	R10324,R11168	RC00242,RC02800	ko00000,ko00001,ko00002,ko01000	-	-	-	Ald_Xan_dh_C,Ald_Xan_dh_C2
146_bin21	NODE_10_length_371327_cov_6.042378_434	293826.Amet_4568	6.4e-62	206	COG1529@1|root,COG1529@2|Bacteria,1UYGE@1239|Firmicutes,24C0D@186801|Clostridia,36EGT@31979|Clostridiaceae	186801|Clostridia	C	Molybdopterin-binding domain of aldehyde dehydrogenase	ndhM	-	1.17.1.5	ko:K20448	ko00760,ko01120,map00760,map01120	-	R01720	RC00589	ko00000,ko00001,ko01000	-	-	-	Ald_Xan_dh_C2
146_bin21	NODE_10_length_371327_cov_6.042378_435	1125863.JAFN01000001_gene1570	4.25e-59	187	COG2080@1|root,COG2080@2|Bacteria,1RD8C@1224|Proteobacteria,42S8R@68525|delta/epsilon subdivisions,2WNW6@28221|Deltaproteobacteria	28221|Deltaproteobacteria	C	[2Fe-2S] binding domain	-	-	1.2.5.3	ko:K03518	-	-	R11168	RC02800	ko00000,ko01000	-	-	-	Fer2,Fer2_2
146_bin21	NODE_10_length_371327_cov_6.042378_436	446468.Ndas_2230	1.17e-09	66.6	COG1319@1|root,COG1319@2|Bacteria,2GJF8@201174|Actinobacteria,4EGJC@85012|Streptosporangiales	201174|Actinobacteria	C	CO dehydrogenase flavoprotein C-terminal domain	-	-	1.17.1.4	ko:K11178	ko00230,ko01100,ko01120,map00230,map01100,map01120	M00546	R01768,R02103	RC00143	ko00000,ko00001,ko00002,ko01000	-	-	-	CO_deh_flav_C,FAD_binding_5
146_bin21	NODE_10_length_371327_cov_6.042378_439	1459636.NTE_03016	2.69e-157	473	COG0018@1|root,arCOG00487@2157|Archaea,41SAI@651137|Thaumarchaeota	651137|Thaumarchaeota	J	Belongs to the class-I aminoacyl-tRNA synthetase family	argS	-	6.1.1.19	ko:K01887	ko00970,map00970	M00359,M00360	R03646	RC00055,RC00523	ko00000,ko00001,ko00002,ko01000,ko01007,ko03016,ko03029	-	-	-	Arg_tRNA_synt_N,DALR_1,tRNA-synt_1d
146_bin21	NODE_28_length_239183_cov_5.498009_4	1365176.N186_03265	3.47e-84	261	COG0130@1|root,arCOG00987@2157|Archaea,2XPWX@28889|Crenarchaeota	28889|Crenarchaeota	J	Could be responsible for synthesis of pseudouridine from uracil-55 in the psi GC loop of transfer RNAs	truB	GO:0000154,GO:0000495,GO:0001522,GO:0003674,GO:0003824,GO:0006139,GO:0006364,GO:0006396,GO:0006725,GO:0006807,GO:0008150,GO:0008152,GO:0009451,GO:0009982,GO:0009987,GO:0010467,GO:0016070,GO:0016071,GO:0016072,GO:0016073,GO:0016074,GO:0016556,GO:0016853,GO:0016866,GO:0022613,GO:0031118,GO:0031120,GO:0031123,GO:0031126,GO:0033979,GO:0034470,GO:0034641,GO:0034660,GO:0034964,GO:0040031,GO:0042254,GO:…	5.4.99.25	ko:K03177,ko:K11131	ko03008,map03008	M00425	-	-	ko00000,ko00001,ko00002,ko01000,ko03009,ko03016,ko03032	-	-	-	DKCLD,PUA,TruB_C_2,TruB_N
146_bin21	NODE_28_length_239183_cov_5.498009_5	579137.Metvu_0902	1.98e-20	90.5	COG0130@1|root,arCOG00987@2157|Archaea,2XTUE@28890|Euryarchaeota,23QBK@183939|Methanococci	183939|Methanococci	J	Could be responsible for synthesis of pseudouridine from uracil-55 in the psi GC loop of transfer RNAs	truB	GO:0000154,GO:0000495,GO:0001522,GO:0003674,GO:0003824,GO:0006139,GO:0006364,GO:0006396,GO:0006725,GO:0006807,GO:0008150,GO:0008152,GO:0009451,GO:0009982,GO:0009987,GO:0010467,GO:0016070,GO:0016071,GO:0016072,GO:0016073,GO:0016074,GO:0016556,GO:0016853,GO:0016866,GO:0022613,GO:0031118,GO:0031120,GO:0031123,GO:0031126,GO:0033979,GO:0034470,GO:0034641,GO:0034660,GO:0034964,GO:0040031,GO:0042254,GO:…	-	ko:K11131	ko03008,map03008	M00425	-	-	ko00000,ko00001,ko00002,ko01000,ko03009,ko03032	-	-	-	DKCLD,PUA,TruB_C_2,TruB_N
146_bin21	NODE_28_length_239183_cov_5.498009_6	1198449.ACAM_0643	2.74e-28	105	COG2163@1|root,arCOG04167@2157|Archaea,2XQT9@28889|Crenarchaeota	28889|Crenarchaeota	J	Belongs to the eukaryotic ribosomal protein eL14 family	rpl14e	GO:0003674,GO:0003676,GO:0003723,GO:0003735,GO:0005198,GO:0005488,GO:0005575,GO:0005622,GO:0005623,GO:0005737,GO:0005829,GO:0005840,GO:0006412,GO:0006518,GO:0006807,GO:0008150,GO:0008152,GO:0009058,GO:0009059,GO:0009987,GO:0010467,GO:0015934,GO:0019538,GO:0022613,GO:0022625,GO:0022626,GO:0032991,GO:0034641,GO:0034645,GO:0042254,GO:0042273,GO:0043043,GO:0043170,GO:0043226,GO:0043228,GO:0043229,GO:…	-	ko:K02875	ko03010,map03010	M00177,M00179	-	-	br01610,ko00000,ko00001,ko00002,ko03011	-	-	-	Ribosomal_L14e
146_bin21	NODE_28_length_239183_cov_5.498009_7	1229909.NSED_01960	1.62e-46	158	COG1102@1|root,arCOG01037@2157|Archaea,41SKS@651137|Thaumarchaeota	651137|Thaumarchaeota	F	Belongs to the cytidylate kinase family. Type 2 subfamily	cmk	-	2.7.4.25	ko:K00945	ko00240,ko01100,map00240,map01100	M00052	R00158,R00512,R01665	RC00002	ko00000,ko00001,ko00002,ko01000	-	-	-	Cytidylate_kin2
146_bin21	NODE_28_length_239183_cov_5.498009_8	399550.Smar_1044	2.88e-23	92.4	COG2174@1|root,arCOG04168@2157|Archaea,2XQSP@28889|Crenarchaeota	28889|Crenarchaeota	J	Belongs to the eukaryotic ribosomal protein eL34 family	rpl34e	GO:0003674,GO:0003676,GO:0003723,GO:0003735,GO:0005198,GO:0005488,GO:0005575,GO:0005622,GO:0005623,GO:0005737,GO:0005829,GO:0005840,GO:0006412,GO:0006518,GO:0006807,GO:0008150,GO:0008152,GO:0009058,GO:0009059,GO:0009987,GO:0010467,GO:0015934,GO:0019538,GO:0022613,GO:0022625,GO:0022626,GO:0032991,GO:0034641,GO:0034645,GO:0042254,GO:0043043,GO:0043170,GO:0043226,GO:0043228,GO:0043229,GO:0043232,GO:…	-	ko:K02915	ko03010,map03010	M00177,M00179	-	-	br01610,ko00000,ko00001,ko00002,ko03011	-	-	-	Ribosomal_L34e
146_bin21	NODE_28_length_239183_cov_5.498009_10	1459636.NTE_02794	1.95e-131	395	COG5253@1|root,arCOG04169@2157|Archaea,41S9X@651137|Thaumarchaeota	651137|Thaumarchaeota	U	The central subunit of the protein translocation channel SecYEG. Consists of two halves formed by TMs 1-5 and 6-10. These two domains form a lateral gate at the front which open onto the bilayer between TMs 2 and 7, and are clamped together by SecE at the back. The channel is closed by both a pore ring composed of hydrophobic SecY resides and a short helix (helix 2A) on the extracellular side of …	secY	-	-	ko:K03076	ko02024,ko03060,ko03070,map02024,map03060,map03070	M00335	-	-	ko00000,ko00001,ko00002,ko02044	3.A.5	-	-	Plug_translocon,SecY
146_bin21	NODE_28_length_239183_cov_5.498009_11	1163730.FFONT_0498	5.86e-31	115	COG0200@1|root,arCOG00779@2157|Archaea,2XQH0@28889|Crenarchaeota	28889|Crenarchaeota	J	Binds to the 23S rRNA	rpl15	GO:0002181,GO:0003674,GO:0003676,GO:0003723,GO:0003735,GO:0005198,GO:0005488,GO:0005575,GO:0005622,GO:0005623,GO:0005737,GO:0005829,GO:0005840,GO:0006412,GO:0006518,GO:0006807,GO:0008150,GO:0008152,GO:0009058,GO:0009059,GO:0009987,GO:0010467,GO:0015934,GO:0019538,GO:0022625,GO:0022626,GO:0032991,GO:0034641,GO:0034645,GO:0043043,GO:0043170,GO:0043226,GO:0043228,GO:0043229,GO:0043232,GO:0043603,GO:…	-	ko:K02876	ko03010,map03010	M00178,M00179	-	-	br01610,ko00000,ko00001,ko00002,ko03011	-	-	-	Ribosomal_L27A
146_bin21	NODE_28_length_239183_cov_5.498009_12	694429.Pyrfu_1680	1.87e-37	133	COG1841@1|root,arCOG04086@2157|Archaea,2XQFR@28889|Crenarchaeota	28889|Crenarchaeota	J	PFAM ribosomal protein L30	rpl30	GO:0000463,GO:0000470,GO:0002181,GO:0003674,GO:0003676,GO:0003723,GO:0003735,GO:0005198,GO:0005488,GO:0005575,GO:0005622,GO:0005623,GO:0005737,GO:0005829,GO:0005840,GO:0006139,GO:0006364,GO:0006396,GO:0006412,GO:0006518,GO:0006725,GO:0006807,GO:0008150,GO:0008152,GO:0009058,GO:0009059,GO:0009987,GO:0010467,GO:0015934,GO:0016070,GO:0016072,GO:0019538,GO:0022613,GO:0022625,GO:0022626,GO:0032991,GO:…	-	ko:K02907	ko03010,map03010	M00178,M00179	-	-	br01610,ko00000,ko00001,ko00002,ko03011	-	-	-	Ribosomal_L30
146_bin21	NODE_28_length_239183_cov_5.498009_13	765177.Desmu_1159	2.99e-83	253	COG0098@1|root,arCOG04087@2157|Archaea,2XPK9@28889|Crenarchaeota	28889|Crenarchaeota	J	With S4 and S12 plays an important role in translational accuracy	rps5	GO:0003674,GO:0003735,GO:0005198,GO:0005575,GO:0005622,GO:0005623,GO:0005737,GO:0005829,GO:0005840,GO:0006412,GO:0006518,GO:0006807,GO:0008150,GO:0008152,GO:0009058,GO:0009059,GO:0009987,GO:0010467,GO:0015935,GO:0019538,GO:0022626,GO:0022627,GO:0032991,GO:0034641,GO:0034645,GO:0043043,GO:0043170,GO:0043226,GO:0043228,GO:0043229,GO:0043232,GO:0043603,GO:0043604,GO:0044237,GO:0044238,GO:0044249,GO:…	-	ko:K02988	ko03010,map03010	M00178,M00179	-	-	br01610,ko00000,ko00001,ko00002,ko03011	-	-	-	Ribosomal_S5,Ribosomal_S5_C
146_bin21	NODE_28_length_239183_cov_5.498009_14	589924.Ferp_1155	5.53e-59	189	COG0256@1|root,arCOG04088@2157|Archaea,2XTWT@28890|Euryarchaeota,2463G@183980|Archaeoglobi	183980|Archaeoglobi	J	This is one of the proteins that binds and probably mediates the attachment of the 5S RNA into the large ribosomal subunit, where it forms part of the central protuberance	rpl18	-	-	ko:K02881	ko03010,map03010	M00178,M00179	-	-	br01610,ko00000,ko00001,ko00002,ko03011	-	-	-	Ribosomal_L5e
146_bin21	NODE_28_length_239183_cov_5.498009_15	647113.Metok_0784	5.52e-35	125	COG2147@1|root,arCOG04089@2157|Archaea,2XWU1@28890|Euryarchaeota,23QT2@183939|Methanococci	183939|Methanococci	J	binds to the 23S rRNA	rpl19e	GO:0003674,GO:0003676,GO:0003723,GO:0003735,GO:0005198,GO:0005488,GO:0005575,GO:0005622,GO:0005623,GO:0005737,GO:0005829,GO:0005840,GO:0006412,GO:0006518,GO:0006807,GO:0008150,GO:0008152,GO:0009058,GO:0009059,GO:0009987,GO:0010467,GO:0015934,GO:0019538,GO:0022625,GO:0022626,GO:0032991,GO:0034641,GO:0034645,GO:0043043,GO:0043170,GO:0043226,GO:0043228,GO:0043229,GO:0043232,GO:0043603,GO:0043604,GO:…	-	ko:K02885	ko03010,map03010	M00177,M00179	-	-	br01610,ko00000,ko00001,ko00002,ko03011	-	-	-	Ribosomal_L19e
146_bin21	NODE_28_length_239183_cov_5.498009_16	529709.PYCH_01550	4.1e-37	130	COG1717@1|root,arCOG00781@2157|Archaea,2XSZ4@28890|Euryarchaeota,2447U@183968|Thermococci	183968|Thermococci	J	Belongs to the eukaryotic ribosomal protein eL32 family	rpl32e	GO:0005575,GO:0005622,GO:0005623,GO:0005737,GO:0005829,GO:0005840,GO:0015934,GO:0022625,GO:0022626,GO:0032991,GO:0043226,GO:0043228,GO:0043229,GO:0043232,GO:0044391,GO:0044422,GO:0044424,GO:0044444,GO:0044445,GO:0044446,GO:0044464,GO:1990904	-	ko:K02912	ko03010,map03010	M00177,M00179	-	-	br01610,ko00000,ko00001,ko00002,ko03011	-	-	-	Ribosomal_L32e
146_bin21	NODE_28_length_239183_cov_5.498009_17	1184251.TCELL_0342	3.27e-55	180	COG0097@1|root,arCOG04090@2157|Archaea,2XQ9A@28889|Crenarchaeota	28889|Crenarchaeota	J	This protein binds to the 23S rRNA, and is important in its secondary structure. It is located near the subunit interface in the base of the L7 L12 stalk, and near the tRNA binding site of the peptidyltransferase center	rpl6	GO:0002181,GO:0003674,GO:0003676,GO:0003723,GO:0003735,GO:0005198,GO:0005488,GO:0005575,GO:0005622,GO:0005623,GO:0005737,GO:0005829,GO:0005840,GO:0006412,GO:0006518,GO:0006807,GO:0008150,GO:0008152,GO:0009058,GO:0009059,GO:0009987,GO:0010467,GO:0015934,GO:0019538,GO:0022625,GO:0022626,GO:0032991,GO:0034641,GO:0034645,GO:0043043,GO:0043170,GO:0043226,GO:0043228,GO:0043229,GO:0043232,GO:0043603,GO:…	-	ko:K02933	ko03010,map03010	M00178,M00179	-	-	br01610,ko00000,ko00001,ko00002,ko03011	-	-	-	Ribosomal_L6
146_bin21	NODE_28_length_239183_cov_5.498009_18	342949.PNA2_0366	2.18e-47	155	COG0096@1|root,arCOG04091@2157|Archaea,2XWMU@28890|Euryarchaeota,2440K@183968|Thermococci	183968|Thermococci	J	One of the primary rRNA binding proteins, it binds directly to 16S rRNA central domain where it helps coordinate assembly of the platform of the 30S subunit	rps8	GO:0003674,GO:0003735,GO:0005198,GO:0005575,GO:0005622,GO:0005623,GO:0005737,GO:0005829,GO:0005840,GO:0015935,GO:0022626,GO:0022627,GO:0032991,GO:0043226,GO:0043228,GO:0043229,GO:0043232,GO:0044391,GO:0044422,GO:0044424,GO:0044444,GO:0044445,GO:0044446,GO:0044464,GO:1990904	-	ko:K02994	ko03010,map03010	M00178,M00179	-	-	br01610,ko00000,ko00001,ko00002,ko03011	-	-	-	Ribosomal_S8
146_bin21	NODE_28_length_239183_cov_5.498009_19	572478.Vdis_1113	2.38e-18	77	COG0199@1|root,arCOG00782@2157|Archaea,2XR7G@28889|Crenarchaeota	28889|Crenarchaeota	J	Binds 16S rRNA, required for the assembly of 30S particles	rps14	GO:0003674,GO:0003735,GO:0005198,GO:0005488,GO:0005575,GO:0005622,GO:0005623,GO:0005737,GO:0005829,GO:0005840,GO:0008270,GO:0015935,GO:0022626,GO:0022627,GO:0032991,GO:0043167,GO:0043169,GO:0043226,GO:0043228,GO:0043229,GO:0043232,GO:0044391,GO:0044422,GO:0044424,GO:0044444,GO:0044445,GO:0044446,GO:0044464,GO:0046872,GO:0046914,GO:1990904	-	ko:K02954	ko03010,map03010	M00178,M00179	-	-	br01610,ko00000,ko00001,ko00002,ko03011	-	-	-	Ribosomal_S14
146_bin21	NODE_28_length_239183_cov_5.498009_20	415426.Hbut_1313	7.63e-62	197	COG0094@1|root,arCOG04092@2157|Archaea,2XQDJ@28889|Crenarchaeota	28889|Crenarchaeota	J	This is 1 of the proteins that binds and probably mediates the attachment of the 5S RNA into the large ribosomal subunit, where it forms part of the central protuberance. In the 70S ribosome it contacts protein S13 of the 30S subunit (bridge B1b), connecting the 2 subunits	rpl5	GO:0000027,GO:0003674,GO:0003676,GO:0003723,GO:0003735,GO:0005198,GO:0005488,GO:0005575,GO:0005622,GO:0005623,GO:0005737,GO:0005829,GO:0005840,GO:0006412,GO:0006518,GO:0006807,GO:0006996,GO:0008150,GO:0008152,GO:0009058,GO:0009059,GO:0009987,GO:0010467,GO:0015934,GO:0016043,GO:0019538,GO:0022607,GO:0022613,GO:0022618,GO:0022625,GO:0022626,GO:0032991,GO:0034622,GO:0034641,GO:0034645,GO:0042254,GO:…	-	ko:K02931	ko03010,map03010	M00178,M00179	-	-	br01610,ko00000,ko00001,ko00002,ko03011	-	-	-	Ribosomal_L5,Ribosomal_L5_C
146_bin21	NODE_28_length_239183_cov_5.498009_21	415426.Hbut_1312	7.06e-60	196	COG1471@1|root,arCOG04093@2157|Archaea,2XPPZ@28889|Crenarchaeota	28889|Crenarchaeota	J	Belongs to the eukaryotic ribosomal protein eS4 family	rps4e	GO:0003674,GO:0003676,GO:0003723,GO:0003735,GO:0005198,GO:0005488,GO:0005575,GO:0005622,GO:0005623,GO:0005737,GO:0005829,GO:0005840,GO:0006412,GO:0006518,GO:0006807,GO:0008150,GO:0008152,GO:0009058,GO:0009059,GO:0009987,GO:0010467,GO:0015935,GO:0019538,GO:0022626,GO:0022627,GO:0032991,GO:0034641,GO:0034645,GO:0043043,GO:0043170,GO:0043226,GO:0043228,GO:0043229,GO:0043232,GO:0043603,GO:0043604,GO:…	-	ko:K02987	ko03010,map03010	M00177,M00179	-	-	br01610,ko00000,ko00001,ko00002,ko03011	-	-	-	RS4NT,Ribosomal_S4e,S4
146_bin21	NODE_28_length_239183_cov_5.498009_22	391623.TERMP_00103	3.86e-39	134	COG0198@1|root,arCOG04094@2157|Archaea,2XXV4@28890|Euryarchaeota,2444Y@183968|Thermococci	183968|Thermococci	J	Located at the polypeptide exit tunnel on the outside of the subunit	rpl24	GO:0002181,GO:0003674,GO:0003676,GO:0003723,GO:0003735,GO:0005198,GO:0005488,GO:0005575,GO:0005622,GO:0005623,GO:0005737,GO:0005829,GO:0005840,GO:0006412,GO:0006518,GO:0006807,GO:0008150,GO:0008152,GO:0009058,GO:0009059,GO:0009987,GO:0010467,GO:0015934,GO:0019538,GO:0022613,GO:0022625,GO:0022626,GO:0032991,GO:0034641,GO:0034645,GO:0042254,GO:0042273,GO:0043043,GO:0043170,GO:0043226,GO:0043228,GO:…	-	ko:K02895	ko03010,map03010	M00178,M00179	-	-	br01610,ko00000,ko00001,ko00002,ko03011	-	-	-	KOW,Ribosomal_L26
146_bin21	NODE_28_length_239183_cov_5.498009_23	1459636.NTE_01827	3.69e-51	166	COG0093@1|root,arCOG04095@2157|Archaea,41SHG@651137|Thaumarchaeota	651137|Thaumarchaeota	J	Binds to 23S rRNA. Forms part of two intersubunit bridges in the 70S ribosome	rpl14	-	-	ko:K02874	ko03010,map03010	M00178,M00179	-	-	br01610,ko00000,ko00001,ko00002,ko03011	-	-	-	Ribosomal_L14
146_bin21	NODE_28_length_239183_cov_5.498009_24	439481.Aboo_1512	8.82e-45	147	COG0186@1|root,arCOG04096@2157|Archaea,2XYPE@28890|Euryarchaeota,3F2Q9@33867|unclassified Euryarchaeota	28890|Euryarchaeota	J	One of the primary rRNA binding proteins, it binds specifically to the 5'-end of 16S ribosomal RNA	rps17	GO:0003674,GO:0003735,GO:0005198,GO:0005575,GO:0005622,GO:0005623,GO:0005737,GO:0005829,GO:0005840,GO:0006412,GO:0006518,GO:0006807,GO:0008150,GO:0008152,GO:0009058,GO:0009059,GO:0009987,GO:0010467,GO:0015935,GO:0019538,GO:0022626,GO:0022627,GO:0032991,GO:0034641,GO:0034645,GO:0043043,GO:0043170,GO:0043226,GO:0043228,GO:0043229,GO:0043232,GO:0043603,GO:0043604,GO:0044237,GO:0044238,GO:0044249,GO:…	-	ko:K02961	ko03010,map03010	M00178,M00179	-	-	br01610,ko00000,ko00001,ko00002,ko03011	-	-	-	Ribosomal_S17
146_bin21	NODE_28_length_239183_cov_5.498009_25	368407.Memar_0572	9.38e-17	75.5	COG1588@1|root,arCOG00784@2157|Archaea,2Y0EN@28890|Euryarchaeota,2NA4I@224756|Methanomicrobia	224756|Methanomicrobia	J	Part of ribonuclease P, a protein complex that generates mature tRNA molecules by cleaving their 5'-ends	rnp1	-	3.1.26.5	ko:K03538	ko03008,ko03013,map03008,map03013	-	-	-	ko00000,ko00001,ko01000,ko03009,ko03016,ko03029	-	-	-	UPF0086
146_bin21	NODE_28_length_239183_cov_5.498009_26	273068.TTE2284	2.76e-12	62.8	COG0255@1|root,COG0255@2|Bacteria,1VEME@1239|Firmicutes,24QV1@186801|Clostridia,42H7J@68295|Thermoanaerobacterales	186801|Clostridia	J	Belongs to the universal ribosomal protein uL29 family	rpmC	-	-	ko:K02904	ko03010,map03010	M00178,M00179	-	-	br01610,ko00000,ko00001,ko00002,ko03011	-	-	-	Ribosomal_L29
146_bin21	NODE_28_length_239183_cov_5.498009_27	69014.TK1536	1.29e-55	182	COG0092@1|root,arCOG04097@2157|Archaea,2XTHR@28890|Euryarchaeota,243EH@183968|Thermococci	183968|Thermococci	J	Binds the lower part of the 30S subunit head	rps3	GO:0000702,GO:0002181,GO:0003674,GO:0003676,GO:0003677,GO:0003684,GO:0003735,GO:0003824,GO:0005198,GO:0005488,GO:0005575,GO:0005622,GO:0005623,GO:0005737,GO:0005829,GO:0005840,GO:0006139,GO:0006259,GO:0006281,GO:0006412,GO:0006518,GO:0006725,GO:0006807,GO:0006950,GO:0006974,GO:0008150,GO:0008152,GO:0008534,GO:0009058,GO:0009059,GO:0009987,GO:0010467,GO:0015935,GO:0016787,GO:0016798,GO:0016799,GO:…	-	ko:K02982	ko03010,map03010	M00178,M00179	-	-	br01610,ko00000,ko00001,ko00002,ko03011	-	-	-	KH_2,Ribosomal_S3_C
146_bin21	NODE_28_length_239183_cov_5.498009_28	1365176.N186_03390	9.04e-43	145	COG0091@1|root,arCOG04098@2157|Archaea,2XQCP@28889|Crenarchaeota	28889|Crenarchaeota	J	The globular domain of the protein is located near the polypeptide exit tunnel on the outside of the subunit, while an extended beta-hairpin is found that lines the wall of the exit tunnel in the center of the 70S ribosome	rpl22	-	-	ko:K02890	ko03010,map03010	M00178,M00179	-	-	br01610,ko00000,ko00001,ko00002,ko03011	-	-	-	Ribosomal_L22
146_bin21	NODE_28_length_239183_cov_5.498009_30	1128421.JAGA01000002_gene1015	6.98e-119	353	COG0492@1|root,COG0492@2|Bacteria,2NP5X@2323|unclassified Bacteria	2|Bacteria	O	Pyridine nucleotide-disulphide oxidoreductase	yumC	GO:0008150,GO:0009987,GO:0010035,GO:0010038,GO:0010039,GO:0042221,GO:0050896,GO:0051716,GO:0070887,GO:0071241,GO:0071248,GO:0071281	1.18.1.2,1.19.1.1	ko:K21567	-	-	-	-	ko00000,ko01000	-	-	iYO844.BSU32110	Pyr_redox_2,Pyr_redox_3
146_bin21	NODE_28_length_239183_cov_5.498009_32	266117.Rxyl_0841	1.41e-113	343	COG0620@1|root,COG0620@2|Bacteria,2GIXA@201174|Actinobacteria,4CQIC@84995|Rubrobacteria	84995|Rubrobacteria	H	Cobalamin-independent synthase, Catalytic domain	-	-	2.1.1.14	ko:K00549	ko00270,ko00450,ko01100,ko01110,ko01230,map00270,map00450,map01100,map01110,map01230	M00017	R04405,R09365	RC00035,RC00113,RC01241	ko00000,ko00001,ko00002,ko01000	-	-	-	Meth_synt_2
146_bin21	NODE_28_length_239183_cov_5.498009_33	591019.Shell_1655	1.21e-65	204	COG0099@1|root,arCOG01722@2157|Archaea,2XQBF@28889|Crenarchaeota	28889|Crenarchaeota	J	Located at the top of the head of the 30S subunit, it contacts several helices of the 16S rRNA. In the 70S ribosome it contacts the 23S rRNA (bridge B1a) and protein L5 of the 50S subunit (bridge B1b), connecting the 2 subunits	rps13	GO:0003674,GO:0003735,GO:0005198,GO:0005575,GO:0005622,GO:0005623,GO:0005737,GO:0005829,GO:0005840,GO:0006412,GO:0006518,GO:0006807,GO:0008150,GO:0008152,GO:0009058,GO:0009059,GO:0009987,GO:0010467,GO:0015935,GO:0019538,GO:0022613,GO:0032991,GO:0034641,GO:0034645,GO:0042254,GO:0043043,GO:0043170,GO:0043226,GO:0043228,GO:0043229,GO:0043232,GO:0043603,GO:0043604,GO:0044085,GO:0044237,GO:0044238,GO:…	-	ko:K02952	ko03010,map03010	M00178,M00179	-	-	br01610,ko00000,ko00001,ko00002,ko03011	-	-	-	Ribosomal_S13
146_bin21	NODE_28_length_239183_cov_5.498009_34	415426.Hbut_0428	2.1e-45	157	COG1890@1|root,arCOG04186@2157|Archaea,2XPNX@28889|Crenarchaeota	28889|Crenarchaeota	J	Belongs to the eukaryotic ribosomal protein eS1 family	rps3ae	GO:0002181,GO:0003674,GO:0003735,GO:0005198,GO:0005575,GO:0005622,GO:0005623,GO:0005737,GO:0005829,GO:0006412,GO:0006518,GO:0006807,GO:0008150,GO:0008152,GO:0009058,GO:0009059,GO:0009987,GO:0010467,GO:0019538,GO:0034641,GO:0034645,GO:0043043,GO:0043170,GO:0043603,GO:0043604,GO:0044237,GO:0044238,GO:0044249,GO:0044260,GO:0044267,GO:0044271,GO:0044424,GO:0044444,GO:0044464,GO:0071704,GO:1901564,GO:…	-	ko:K02984	ko03010,map03010	M00177,M00179	-	-	br01610,ko00000,ko00001,ko00002,ko03011	-	-	-	Ribosomal_S3Ae
146_bin21	NODE_28_length_239183_cov_5.498009_35	246969.TAM4_2161	8.85e-15	72.4	COG4003@1|root,arCOG05763@2157|Archaea,2Y3NV@28890|Euryarchaeota,2446V@183968|Thermococci	183968|Thermococci	S	Uncharacterized protein conserved in archaea (DUF2095)	-	-	-	-	-	-	-	-	-	-	-	-	DUF2095
146_bin21	NODE_28_length_239183_cov_5.498009_37	694429.Pyrfu_1864	8.27e-139	409	COG0012@1|root,arCOG00357@2157|Archaea,2XPTY@28889|Crenarchaeota	28889|Crenarchaeota	J	GTPase of	-	-	-	ko:K06942	-	-	-	-	ko00000,ko03009	-	-	-	MMR_HSR1,MMR_HSR1_C,TGS
146_bin21	NODE_28_length_239183_cov_5.498009_38	694429.Pyrfu_0908	4.9e-44	151	COG1632@1|root,arCOG04209@2157|Archaea,2XPQ8@28889|Crenarchaeota	28889|Crenarchaeota	J	Belongs to the eukaryotic ribosomal protein eL15 family	rpl15e	GO:0002181,GO:0003674,GO:0003676,GO:0003723,GO:0003735,GO:0005198,GO:0005488,GO:0005575,GO:0005622,GO:0005623,GO:0005737,GO:0005829,GO:0005840,GO:0006412,GO:0006518,GO:0006807,GO:0008150,GO:0008152,GO:0009058,GO:0009059,GO:0009987,GO:0010467,GO:0015934,GO:0019538,GO:0022625,GO:0022626,GO:0032991,GO:0034641,GO:0034645,GO:0043043,GO:0043170,GO:0043226,GO:0043228,GO:0043229,GO:0043232,GO:0043603,GO:…	-	ko:K02877	ko03010,map03010	M00177,M00179	-	-	br01610,ko00000,ko00001,ko00002,ko03011	-	-	-	Ribosomal_L15e
146_bin21	NODE_28_length_239183_cov_5.498009_45	384616.Pisl_1615	4.55e-20	85.5	COG1826@1|root,arCOG02694@2157|Archaea	2157|Archaea	U	Part of the twin-arginine translocation (Tat) system that transports large folded proteins containing a characteristic twin-arginine motif in their signal peptide across membranes. TatA could form the protein-conducting channel of the Tat system	tatA	-	-	ko:K03116	ko03060,ko03070,map03060,map03070	M00336	-	-	ko00000,ko00001,ko00002,ko02044	2.A.64	-	-	MttA_Hcf106
146_bin21	NODE_28_length_239183_cov_5.498009_46	391625.PPSIR1_36707	2.1e-66	206	COG1225@1|root,COG1225@2|Bacteria	2|Bacteria	O	peroxiredoxin activity	-	-	1.11.1.15	ko:K03564	-	-	-	-	ko00000,ko01000	-	-	-	AhpC-TSA
146_bin21	NODE_28_length_239183_cov_5.498009_48	1459636.NTE_01727	6.64e-62	202	COG1028@1|root,arCOG01259@2157|Archaea,41SXY@651137|Thaumarchaeota	651137|Thaumarchaeota	I	Short-chain dehydrogenase reductase SDR	-	-	1.1.1.100	ko:K00059	ko00061,ko00333,ko00780,ko01040,ko01100,ko01130,ko01212,map00061,map00333,map00780,map01040,map01100,map01130,map01212	M00083,M00572	R04533,R04534,R04536,R04543,R04566,R04953,R04964,R07759,R07763,R10116,R10120,R11671	RC00029,RC00117	ko00000,ko00001,ko00002,ko01000,ko01004	-	-	-	adh_short_C2
146_bin21	NODE_28_length_239183_cov_5.498009_51	368408.Tpen_0515	1.37e-51	167	COG0184@1|root,arCOG04185@2157|Archaea,2XQ88@28889|Crenarchaeota	28889|Crenarchaeota	J	ribosomal protein S15	rps15	GO:0003674,GO:0003676,GO:0003723,GO:0003735,GO:0005198,GO:0005488,GO:0005575,GO:0005622,GO:0005623,GO:0005737,GO:0005829,GO:0005840,GO:0006412,GO:0006518,GO:0006807,GO:0008150,GO:0008152,GO:0009058,GO:0009059,GO:0009987,GO:0010467,GO:0015935,GO:0019538,GO:0019843,GO:0022626,GO:0022627,GO:0032991,GO:0034641,GO:0034645,GO:0043043,GO:0043170,GO:0043226,GO:0043228,GO:0043229,GO:0043232,GO:0043603,GO:…	-	ko:K02956	ko03010,map03010	M00178,M00179	-	-	br01610,ko00000,ko00001,ko00002,ko03011	-	-	-	Ribosomal_S13_N,Ribosomal_S15
146_bin21	NODE_28_length_239183_cov_5.498009_52	272557.APE_1138.1	1.13e-57	186	COG0127@1|root,arCOG04184@2157|Archaea,2XQHP@28889|Crenarchaeota	28889|Crenarchaeota	F	Pyrophosphatase that catalyzes the hydrolysis of nucleoside triphosphates to their monophosphate derivatives, with a high preference for the non-canonical purine nucleotides XTP (xanthosine triphosphate), dITP (deoxyinosine triphosphate) and ITP. Seems to function as a house-cleaning enzyme that removes non-canonical purine nucleotides from the nucleotide pool, thus preventing their incorporation…	ntpA	GO:0003674,GO:0003824,GO:0005575,GO:0005622,GO:0005623,GO:0005737,GO:0006139,GO:0006725,GO:0006753,GO:0006793,GO:0006796,GO:0006807,GO:0008150,GO:0008152,GO:0009056,GO:0009058,GO:0009141,GO:0009143,GO:0009987,GO:0016462,GO:0016787,GO:0016817,GO:0016818,GO:0018130,GO:0019438,GO:0019439,GO:0019637,GO:0034404,GO:0034641,GO:0034654,GO:0034655,GO:0044237,GO:0044238,GO:0044248,GO:0044249,GO:0044270,GO:…	3.6.1.66	ko:K02428	ko00230,map00230	-	R00426,R00720,R01855,R02100,R02720,R03531	RC00002	ko00000,ko00001,ko01000	-	-	-	Ham1p_like
146_bin21	NODE_28_length_239183_cov_5.498009_53	1365176.N186_03240	2.21e-28	111	COG0533@1|root,arCOG01185@2157|Archaea,2XQKE@28889|Crenarchaeota	28889|Crenarchaeota	T	Mn2 dependent serine threonine protein kinase	-	-	2.7.11.1	ko:K08851	-	-	-	-	ko00000,ko01000,ko01001,ko03016	-	-	-	Pkinase,RIO1
146_bin21	NODE_28_length_239183_cov_5.498009_54	1365176.N186_03245	1.86e-119	354	COG0533@1|root,arCOG01183@2157|Archaea,2XPNY@28889|Crenarchaeota	28889|Crenarchaeota	J	Required for the formation of a threonylcarbamoyl group on adenosine at position 37 (t(6)A37) in tRNAs that read codons beginning with adenine. Is probably involved in the transfer of the threonylcarbamoyl moiety of threonylcarbamoyl-AMP (TC-AMP) to the N6 group of A37	kae1	GO:0000408,GO:0002949,GO:0005575,GO:0005622,GO:0005623,GO:0006139,GO:0006396,GO:0006399,GO:0006400,GO:0006725,GO:0006807,GO:0008033,GO:0008150,GO:0008152,GO:0009451,GO:0009987,GO:0010467,GO:0016070,GO:0032991,GO:0034470,GO:0034641,GO:0034660,GO:0043170,GO:0043412,GO:0044237,GO:0044238,GO:0044424,GO:0044464,GO:0046483,GO:0070525,GO:0071704,GO:0090304,GO:1901360	2.3.1.234	ko:K01409	-	-	R10648	RC00070,RC00416	ko00000,ko01000,ko03016	-	-	-	Peptidase_M22
146_bin21	NODE_28_length_239183_cov_5.498009_55	453591.Igni_0001	1.51e-210	607	COG0532@1|root,arCOG01560@2157|Archaea,2XPQ5@28889|Crenarchaeota	28889|Crenarchaeota	J	Function in general translation initiation by promoting the binding of the formylmethionine-tRNA to ribosomes. Seems to function along with eIF-2	infB	-	-	ko:K03243	ko03013,map03013	-	-	-	ko00000,ko00001,ko03012	-	-	-	GTP_EFTU,GTP_EFTU_D2,GTP_EFTU_D4,IF-2
146_bin21	NODE_28_length_239183_cov_5.498009_56	1041930.Mtc_1366	1.15e-26	104	COG2125@1|root,arCOG01946@2157|Archaea,2XXZJ@28890|Euryarchaeota,2N9XB@224756|Methanomicrobia	224756|Methanomicrobia	J	Belongs to the eukaryotic ribosomal protein eS6 family	rps6e	-	-	ko:K02991	ko01521,ko03010,ko04066,ko04150,ko04151,ko04371,ko04714,ko04910,ko05205,map01521,map03010,map04066,map04150,map04151,map04371,map04714,map04910,map05205	M00177,M00179	-	-	br01610,ko00000,ko00001,ko00002,ko03011	-	-	-	Ribosomal_S6e
146_bin21	NODE_28_length_239183_cov_5.498009_58	342949.PNA2_0895	5.83e-20	80.9	COG1998@1|root,arCOG04183@2157|Archaea,2XZZ0@28890|Euryarchaeota,244PJ@183968|Thermococci	183968|Thermococci	J	Belongs to the eukaryotic ribosomal protein eS31 family	rps27ae	-	-	ko:K02977	ko03010,map03010	M00177,M00179	-	-	br01610,ko00000,ko00001,ko00002,ko03011,ko04147	-	-	-	Ribosomal_S27
146_bin21	NODE_28_length_239183_cov_5.498009_59	521011.Mpal_0601	1.2e-20	90.9	COG1909@1|root,arCOG04076@2157|Archaea,2XXSG@28890|Euryarchaeota,2N9R8@224756|Methanomicrobia	224756|Methanomicrobia	S	Belongs to the UPF0218 family	-	-	-	ko:K09735	-	-	-	-	ko00000	-	-	-	DUF359
146_bin21	NODE_28_length_239183_cov_5.498009_60	662479.C440_12134	1.82e-12	62.8	COG2093@1|root,arCOG04077@2157|Archaea,2Y0D6@28890|Euryarchaeota,23XKI@183963|Halobacteria	183963|Halobacteria	K	Transcription elongation factor Spt4	spt4	-	2.7.7.6	ko:K03050	ko00230,ko00240,ko01100,ko03020,map00230,map00240,map01100,map03020	M00184	R00435,R00441,R00442,R00443	RC02795	br01611,ko00000,ko00001,ko00002,ko01000,ko03021	-	-	-	Spt4
146_bin21	NODE_28_length_239183_cov_5.498009_63	243232.MJ_0397	1.84e-58	188	COG1095@1|root,arCOG00675@2157|Archaea,2XT6U@28890|Euryarchaeota,23Q1F@183939|Methanococci	183939|Methanococci	K	RNA binding S1 domain protein	-	GO:0000428,GO:0005575,GO:0005622,GO:0005623,GO:0030880,GO:0032991,GO:0044424,GO:0044464,GO:0061695,GO:1902494,GO:1990234	2.7.7.6	ko:K03049	ko00230,ko00240,ko01100,ko03020,map00230,map00240,map01100,map03020	M00184	R00435,R00441,R00442,R00443	RC02795	br01611,ko00000,ko00001,ko00002,ko01000,ko03021	-	-	-	S1,SHS2_Rpb7-N
146_bin21	NODE_28_length_239183_cov_5.498009_65	342949.PNA2_0300	1.22e-154	450	COG3276@1|root,arCOG01563@2157|Archaea,2XUKU@28890|Euryarchaeota,242PH@183968|Thermococci	183968|Thermococci	J	eIF-2 functions in the early steps of protein synthesis by forming a ternary complex with GTP and initiator tRNA	eif2g	-	-	ko:K03242	ko03013,map03013	-	-	-	ko00000,ko00001,ko03012	-	-	-	GTP_EFTU,GTP_EFTU_D2,eIF2_C
146_bin21	NODE_28_length_239183_cov_5.498009_66	1040989.AWZU01000023_gene4857	3.36e-75	236	COG1028@1|root,COG1028@2|Bacteria,1MWIJ@1224|Proteobacteria,2U290@28211|Alphaproteobacteria,3JSB1@41294|Bradyrhizobiaceae	28211|Alphaproteobacteria	IQ	KR domain	-	-	1.1.1.100,1.1.1.173,1.1.1.377,1.1.1.378	ko:K00059,ko:K18337	ko00051,ko00061,ko00333,ko00780,ko01040,ko01100,ko01120,ko01130,ko01212,map00051,map00061,map00333,map00780,map01040,map01100,map01120,map01130,map01212	M00083,M00572	R03942,R04533,R04534,R04536,R04543,R04566,R04953,R04964,R07759,R07763,R10116,R10120,R10788,R10995,R11671	RC00029,RC00066,RC00117,RC00161	ko00000,ko00001,ko00002,ko01000,ko01004	-	-	-	adh_short_C2
146_bin21	NODE_28_length_239183_cov_5.498009_67	415426.Hbut_0549	2.82e-53	171	COG0105@1|root,arCOG04313@2157|Archaea,2XQEV@28889|Crenarchaeota	28889|Crenarchaeota	F	Major role in the synthesis of nucleoside triphosphates other than ATP. The ATP gamma phosphate is transferred to the NDP beta phosphate via a ping-pong mechanism, using a phosphorylated active-site intermediate	ndk	GO:0003674,GO:0003824,GO:0004550,GO:0005575,GO:0005622,GO:0005623,GO:0006139,GO:0006165,GO:0006725,GO:0006753,GO:0006793,GO:0006796,GO:0006807,GO:0008150,GO:0008152,GO:0009117,GO:0009132,GO:0009987,GO:0016301,GO:0016310,GO:0016740,GO:0016772,GO:0016776,GO:0019205,GO:0019637,GO:0034641,GO:0044237,GO:0044238,GO:0044281,GO:0044464,GO:0046483,GO:0046939,GO:0055086,GO:0071704,GO:1901360	2.7.4.6	ko:K00940	ko00230,ko00240,ko00983,ko01100,ko01110,ko01130,ko04016,map00230,map00240,map00983,map01100,map01110,map01130,map04016	M00049,M00050,M00052,M00053	R00124,R00139,R00156,R00330,R00570,R00722,R01137,R01857,R02093,R02326,R02331,R03530,R11894,R11895	RC00002	ko00000,ko00001,ko00002,ko01000,ko04131	-	-	-	NDK
146_bin21	NODE_28_length_239183_cov_5.498009_68	933801.Ahos_0753	6.44e-24	91.7	COG2075@1|root,arCOG01950@2157|Archaea,2XR6Q@28889|Crenarchaeota	28889|Crenarchaeota	J	binds to the 23S rRNA	rpl24e	GO:0000027,GO:0003674,GO:0003676,GO:0003723,GO:0003735,GO:0005198,GO:0005488,GO:0005575,GO:0005622,GO:0005623,GO:0005737,GO:0005829,GO:0005840,GO:0006412,GO:0006518,GO:0006807,GO:0006996,GO:0008150,GO:0008152,GO:0009058,GO:0009059,GO:0009987,GO:0010467,GO:0015934,GO:0016043,GO:0019538,GO:0022607,GO:0022613,GO:0022618,GO:0022625,GO:0022626,GO:0032991,GO:0034622,GO:0034641,GO:0034645,GO:0042254,GO:…	-	ko:K02896	ko03010,map03010	M00177,M00179	-	-	br01610,ko00000,ko00001,ko00002,ko03011	-	-	-	Ribosomal_L24e
146_bin21	NODE_28_length_239183_cov_5.498009_69	368408.Tpen_0495	3.7e-26	98.2	COG2053@1|root,arCOG04314@2157|Archaea,2XQTB@28889|Crenarchaeota	28889|Crenarchaeota	J	Belongs to the eukaryotic ribosomal protein eS28 family	rps28e	GO:0000028,GO:0003674,GO:0003676,GO:0003723,GO:0003735,GO:0005198,GO:0005488,GO:0005575,GO:0005622,GO:0005623,GO:0005737,GO:0005829,GO:0005840,GO:0006139,GO:0006364,GO:0006396,GO:0006725,GO:0006807,GO:0006996,GO:0008150,GO:0008152,GO:0009987,GO:0010467,GO:0015935,GO:0016043,GO:0016070,GO:0016072,GO:0022607,GO:0022613,GO:0022618,GO:0022626,GO:0022627,GO:0030490,GO:0032991,GO:0034470,GO:0034622,GO:…	-	ko:K02979	ko03010,map03010	M00177,M00179	-	-	br01610,ko00000,ko00001,ko00002,ko03011	-	-	-	Ribosomal_S28e
146_bin21	NODE_28_length_239183_cov_5.498009_70	633148.Tagg_1384	4.14e-46	152	COG1358@1|root,arCOG01751@2157|Archaea,2XQH4@28889|Crenarchaeota	28889|Crenarchaeota	J	Multifunctional RNA-binding protein that recognizes the K-turn motif in ribosomal RNA, the RNA component of RNase P, box H ACA, box C D and box C' D' sRNAs	rpl7ae	GO:0000470,GO:0003674,GO:0003676,GO:0003723,GO:0005488,GO:0005575,GO:0005622,GO:0005623,GO:0005737,GO:0005829,GO:0005840,GO:0006139,GO:0006364,GO:0006396,GO:0006412,GO:0006518,GO:0006725,GO:0006807,GO:0008150,GO:0008152,GO:0009058,GO:0009059,GO:0009987,GO:0010467,GO:0015934,GO:0016070,GO:0016072,GO:0019538,GO:0022613,GO:0022625,GO:0022626,GO:0032991,GO:0034470,GO:0034641,GO:0034645,GO:0034660,GO:…	-	ko:K02936	ko03010,map03010	M00177,M00179	-	-	br01610,ko00000,ko00001,ko00002,ko03009,ko03011	-	-	-	Ribosomal_L7Ae
146_bin21	NODE_28_length_239183_cov_5.498009_71	1131266.ARWQ01000001_gene1192	6.25e-153	458	COG0008@1|root,arCOG04302@2157|Archaea,41S5V@651137|Thaumarchaeota	651137|Thaumarchaeota	J	Catalyzes the attachment of glutamate to tRNA(Glu) in a two-step reaction glutamate is first activated by ATP to form Glu-AMP and then transferred to the acceptor end of tRNA(Glu)	gltX	-	6.1.1.17	ko:K01885	ko00860,ko00970,ko01100,ko01110,ko01120,map00860,map00970,map01100,map01110,map01120	M00121,M00359,M00360	R05578	RC00055,RC00523	ko00000,ko00001,ko00002,ko01000,ko01007,ko02048,ko03016	-	-	-	tRNA-synt_1c,tRNA-synt_1c_C
146_bin21	NODE_28_length_239183_cov_5.498009_72	868131.MSWAN_1425	5.73e-98	301	COG1304@1|root,arCOG00613@2157|Archaea,2XT6H@28890|Euryarchaeota,23NQE@183925|Methanobacteria	183925|Methanobacteria	H	Involved in the biosynthesis of isoprenoids. Catalyzes the 1,3-allylic rearrangement of the homoallylic substrate isopentenyl (IPP) to its allylic isomer, dimethylallyl diphosphate (DMAPP)	fni	-	5.3.3.2	ko:K01823	ko00900,ko01100,ko01110,ko01130,map00900,map01100,map01110,map01130	M00095,M00096,M00364,M00365,M00366,M00367	R01123	RC00455	ko00000,ko00001,ko00002,ko01000	-	-	-	FMN_dh
146_bin21	NODE_28_length_239183_cov_5.498009_73	604354.TSIB_1230	9.22e-51	174	COG1608@1|root,arCOG00860@2157|Archaea,2XSUI@28890|Euryarchaeota,2437T@183968|Thermococci	183968|Thermococci	I	Catalyzes the formation of isopentenyl diphosphate (IPP), the building block of all isoprenoids	-	-	2.7.4.26	ko:K06981	ko00900,ko01110,ko01130,map00900,map01110,map01130	-	R10093	RC00002	ko00000,ko00001,ko01000	-	-	-	AA_kinase
146_bin21	NODE_28_length_239183_cov_5.498009_75	694429.Pyrfu_0913	3.32e-93	284	COG1355@1|root,arCOG01728@2157|Archaea,2XPQS@28889|Crenarchaeota	28889|Crenarchaeota	S	Belongs to the MEMO1 family	-	GO:0005575,GO:0005622,GO:0005623,GO:0005737,GO:0008150,GO:0032886,GO:0044424,GO:0044464,GO:0050789,GO:0050794,GO:0065007	-	ko:K06990	-	-	-	-	ko00000,ko04812	-	-	-	Memo
146_bin21	NODE_28_length_239183_cov_5.498009_76	1365176.N186_02275	2.61e-59	192	COG0052@1|root,arCOG04245@2157|Archaea,2XPP9@28889|Crenarchaeota	28889|Crenarchaeota	J	Belongs to the universal ribosomal protein uS2 family	rps2	GO:0000028,GO:0000447,GO:0000460,GO:0000461,GO:0000462,GO:0000466,GO:0000469,GO:0000478,GO:0000479,GO:0003674,GO:0003735,GO:0005198,GO:0005575,GO:0005622,GO:0005623,GO:0005737,GO:0005829,GO:0005840,GO:0006139,GO:0006364,GO:0006396,GO:0006412,GO:0006518,GO:0006725,GO:0006807,GO:0006996,GO:0008150,GO:0008152,GO:0009058,GO:0009059,GO:0009987,GO:0010467,GO:0015935,GO:0016043,GO:0016070,GO:0016072,GO:…	-	ko:K02967	ko03010,map03010	M00178,M00179	-	-	br01610,ko00000,ko00001,ko00002,ko03011	-	-	-	Ribosomal_S2
146_bin21	NODE_28_length_239183_cov_5.498009_77	386456.JQKN01000001_gene1723	1.44e-111	340	COG0148@1|root,arCOG01169@2157|Archaea,2XSXT@28890|Euryarchaeota,23NP2@183925|Methanobacteria	183925|Methanobacteria	G	Catalyzes the reversible conversion of 2- phosphoglycerate into phosphoenolpyruvate. It is essential for the degradation of carbohydrates via glycolysis	eno	-	4.2.1.11	ko:K01689	ko00010,ko00680,ko01100,ko01110,ko01120,ko01130,ko01200,ko01230,ko03018,ko04066,map00010,map00680,map01100,map01110,map01120,map01130,map01200,map01230,map03018,map04066	M00001,M00002,M00003,M00346,M00394	R00658	RC00349	ko00000,ko00001,ko00002,ko01000,ko03019,ko04147	-	-	-	Enolase_C,Enolase_N
146_bin21	NODE_28_length_239183_cov_5.498009_78	273057.SSO5140	4.91e-26	97.4	COG1644@1|root,arCOG04244@2157|Archaea,2XR60@28889|Crenarchaeota	28889|Crenarchaeota	K	DNA-dependent RNA polymerase catalyzes the transcription of DNA into RNA using the four ribonucleoside triphosphates as substrates	rpoN	GO:0000428,GO:0003674,GO:0005488,GO:0005575,GO:0005622,GO:0005623,GO:0008270,GO:0030880,GO:0032991,GO:0043167,GO:0043169,GO:0044424,GO:0044464,GO:0046872,GO:0046914,GO:0061695,GO:1902494,GO:1990234	2.7.7.6	ko:K03058	ko00230,ko00240,ko01100,ko03020,map00230,map00240,map01100,map03020	M00184	R00435,R00441,R00442,R00443	RC02795	br01611,ko00000,ko00001,ko00002,ko01000,ko03021	-	-	-	RNA_pol_N
146_bin21	NODE_28_length_239183_cov_5.498009_79	694429.Pyrfu_1054	1.31e-28	108	COG0088@1|root,arCOG04243@2157|Archaea,2XQKD@28889|Crenarchaeota	28889|Crenarchaeota	J	Belongs to the universal ribosomal protein uS9 family	rps9	GO:0000462,GO:0003674,GO:0003676,GO:0003723,GO:0003735,GO:0005198,GO:0005488,GO:0005575,GO:0005622,GO:0005623,GO:0005737,GO:0005829,GO:0005840,GO:0006139,GO:0006364,GO:0006396,GO:0006412,GO:0006518,GO:0006725,GO:0006807,GO:0008150,GO:0008152,GO:0009058,GO:0009059,GO:0009987,GO:0010467,GO:0015935,GO:0016070,GO:0016072,GO:0019538,GO:0022613,GO:0022626,GO:0022627,GO:0030490,GO:0032991,GO:0034470,GO:…	-	ko:K02996	ko03010,map03010	M00178,M00179	-	-	br01610,ko00000,ko00001,ko00002,ko03011	-	-	-	Ribosomal_S9
146_bin21	NODE_28_length_239183_cov_5.498009_80	647113.Metok_1004	1.56e-24	99.4	COG0102@1|root,arCOG04242@2157|Archaea,2XWN6@28890|Euryarchaeota,23QXD@183939|Methanococci	183939|Methanococci	J	This protein is one of the early assembly proteins of the 50S ribosomal subunit, although it is not seen to bind rRNA by itself. It is important during the early stages of 50S assembly	rpl13	GO:0003674,GO:0003676,GO:0003723,GO:0003729,GO:0003735,GO:0005198,GO:0005488,GO:0005575,GO:0005622,GO:0005623,GO:0005737,GO:0005829,GO:0005840,GO:0006412,GO:0006518,GO:0006807,GO:0008150,GO:0008152,GO:0009058,GO:0009059,GO:0009987,GO:0010467,GO:0015934,GO:0019538,GO:0022625,GO:0022626,GO:0032991,GO:0034641,GO:0034645,GO:0043043,GO:0043170,GO:0043226,GO:0043228,GO:0043229,GO:0043232,GO:0043603,GO:…	-	ko:K02871	ko03010,map03010	M00178,M00179	-	-	br01610,ko00000,ko00001,ko00002,ko03011	-	-	-	Ribosomal_L13
146_bin21	NODE_28_length_239183_cov_5.498009_81	765177.Desmu_1353	1.06e-26	102	COG1727@1|root,arCOG00780@2157|Archaea,2XQV1@28889|Crenarchaeota	28889|Crenarchaeota	J	Belongs to the eukaryotic ribosomal protein eL18 family	rpl18e	GO:0003674,GO:0003676,GO:0003723,GO:0003735,GO:0005198,GO:0005488,GO:0005575,GO:0005622,GO:0005623,GO:0005737,GO:0005829,GO:0005840,GO:0006412,GO:0006518,GO:0006807,GO:0008150,GO:0008152,GO:0009058,GO:0009059,GO:0009987,GO:0010467,GO:0015934,GO:0019538,GO:0022625,GO:0022626,GO:0032991,GO:0034641,GO:0034645,GO:0043043,GO:0043170,GO:0043226,GO:0043228,GO:0043229,GO:0043232,GO:0043603,GO:0043604,GO:…	-	ko:K02883	ko03010,map03010	M00177,M00179	-	-	br01610,ko00000,ko00001,ko00002,ko03011	-	-	-	Ribosomal_L18,Ribosomal_L27A
146_bin21	NODE_28_length_239183_cov_5.498009_82	1459636.NTE_01338	7.19e-42	149	COG0202@1|root,arCOG04241@2157|Archaea,41SK0@651137|Thaumarchaeota	651137|Thaumarchaeota	K	DNA-directed RNA polymerase, alpha subunit 40 kD subunit	-	-	2.7.7.6	ko:K03047	ko00230,ko00240,ko01100,ko03020,map00230,map00240,map01100,map03020	M00184	R00435,R00441,R00442,R00443	RC02795	br01611,ko00000,ko00001,ko00002,ko01000,ko03021	-	-	-	RNA_pol_A_bac,RNA_pol_L
146_bin21	NODE_28_length_239183_cov_5.498009_83	751994.AGIG01000028_gene1508	5.64e-42	141	COG0316@1|root,COG0316@2|Bacteria,1RHCW@1224|Proteobacteria,1S675@1236|Gammaproteobacteria,1J65U@118884|unclassified Gammaproteobacteria	1236|Gammaproteobacteria	C	Iron-sulfur cluster insertion protein ErpA	erpA	GO:0003674,GO:0005488,GO:0005506,GO:0005575,GO:0005622,GO:0005623,GO:0005737,GO:0005829,GO:0006091,GO:0006790,GO:0006807,GO:0008150,GO:0008152,GO:0009060,GO:0009061,GO:0009987,GO:0010467,GO:0015980,GO:0016043,GO:0016226,GO:0019538,GO:0022607,GO:0031163,GO:0043167,GO:0043169,GO:0043170,GO:0044085,GO:0044237,GO:0044238,GO:0044424,GO:0044444,GO:0044464,GO:0045333,GO:0046872,GO:0046914,GO:0048037,GO:…	-	ko:K15724	-	-	-	-	ko00000	-	-	-	Fe-S_biosyn
146_bin21	NODE_28_length_239183_cov_5.498009_84	1128421.JAGA01000004_gene2555	5.6e-42	144	COG1225@1|root,COG1225@2|Bacteria,2NPEE@2323|unclassified Bacteria	2|Bacteria	O	PFAM alkyl hydroperoxide reductase Thiol specific antioxidant Mal allergen	bcp	-	1.11.1.15,2.7.7.42,2.7.7.89	ko:K00982,ko:K03564	-	-	-	-	ko00000,ko01000	-	-	-	AhpC-TSA
146_bin21	NODE_28_length_239183_cov_5.498009_85	309803.CTN_0296	1.12e-48	165	COG0177@1|root,COG0177@2|Bacteria,2GC52@200918|Thermotogae	200918|Thermotogae	L	DNA repair enzyme that has both DNA N-glycosylase activity and AP-lyase activity. The DNA N-glycosylase activity releases various damaged pyrimidines from DNA by cleaving the N- glycosidic bond, leaving an AP (apurinic apyrimidinic) site. The AP-lyase activity cleaves the phosphodiester bond 3' to the AP site by a beta-elimination, leaving a 3'-terminal unsaturated sugar and a product with a term…	nth	GO:0000702,GO:0000703,GO:0003674,GO:0003824,GO:0006139,GO:0006259,GO:0006281,GO:0006284,GO:0006285,GO:0006289,GO:0006296,GO:0006725,GO:0006807,GO:0006950,GO:0006974,GO:0008150,GO:0008152,GO:0009987,GO:0016787,GO:0016798,GO:0016799,GO:0019104,GO:0033554,GO:0033683,GO:0034641,GO:0043170,GO:0044237,GO:0044238,GO:0044260,GO:0046483,GO:0050896,GO:0051716,GO:0071704,GO:0090304,GO:0090305,GO:0140097,GO:…	4.2.99.18	ko:K10773	ko03410,map03410	-	-	-	ko00000,ko00001,ko01000,ko03400	-	-	-	EndIII_4Fe-2S,HhH-GPD
146_bin21	NODE_28_length_239183_cov_5.498009_86	330779.Saci_0387	2.41e-14	69.3	arCOG06207@1|root,arCOG06207@2157|Archaea	2157|Archaea	S	Rdx family	-	-	-	ko:K07401	-	-	-	-	ko00000	-	-	-	Rdx
146_bin21	NODE_28_length_239183_cov_5.498009_87	604354.TSIB_0165	0	915	COG1201@1|root,arCOG00557@2157|Archaea,2XSTH@28890|Euryarchaeota,2439N@183968|Thermococci	183968|Thermococci	L	ATP-dependent helicase	-	-	-	ko:K03724	-	-	-	-	ko00000,ko01000,ko03400	-	-	-	DEAD,DEAD_assoc,Helicase_C
146_bin21	NODE_28_length_239183_cov_5.498009_89	309799.DICTH_1983	1.28e-24	100	COG1014@1|root,COG1014@2|Bacteria	2|Bacteria	C	Oxidoreductase required for the transfer of electrons from pyruvate to flavodoxin	porC	-	1.2.7.1	ko:K00172	ko00010,ko00020,ko00620,ko00633,ko00640,ko00650,ko00680,ko00720,ko01100,ko01120,ko01130,ko01200,map00010,map00020,map00620,map00633,map00640,map00650,map00680,map00720,map01100,map01120,map01130,map01200	M00173,M00307,M00374,M00620	R01196,R01199,R08034	RC00004,RC00250,RC02742,RC02833	br01601,ko00000,ko00001,ko00002,ko01000	-	-	-	POR
146_bin21	NODE_28_length_239183_cov_5.498009_90	748449.Halha_0052	1.17e-12	65.5	COG1144@1|root,COG1144@2|Bacteria,1VAAJ@1239|Firmicutes,24NFD@186801|Clostridia,3WC0G@53433|Halanaerobiales	186801|Clostridia	C	TIGRFAM 2-oxoacid acceptor oxidoreductase, delta subunit, pyruvate 2-ketoisovalerate family	-	-	1.2.7.1	ko:K00171	ko00010,ko00020,ko00620,ko00633,ko00640,ko00650,ko00680,ko00720,ko01100,ko01120,ko01130,ko01200,map00010,map00020,map00620,map00633,map00640,map00650,map00680,map00720,map01100,map01120,map01130,map01200	M00173,M00307,M00374,M00620	R01196,R01199,R08034	RC00004,RC00250,RC02742,RC02833	br01601,ko00000,ko00001,ko00002,ko01000	-	-	-	Fer4
146_bin21	NODE_28_length_239183_cov_5.498009_91	368408.Tpen_0573	1.58e-117	354	COG0674@1|root,arCOG01608@2157|Archaea,2XPUZ@28889|Crenarchaeota	28889|Crenarchaeota	C	PFAM pyruvate flavodoxin ferredoxin oxidoreductase domain protein	-	-	1.2.7.1	ko:K00169	ko00010,ko00020,ko00620,ko00633,ko00640,ko00650,ko00680,ko00720,ko01100,ko01120,ko01130,ko01200,map00010,map00020,map00620,map00633,map00640,map00650,map00680,map00720,map01100,map01120,map01130,map01200	M00173,M00307,M00374,M00620	R01196,R01199,R08034	RC00004,RC00250,RC02742,RC02833	br01601,ko00000,ko00001,ko00002,ko01000	-	-	-	PFOR_II,POR_N
146_bin21	NODE_28_length_239183_cov_5.498009_94	1122147.AUEH01000020_gene1143	1.13e-09	62	COG1254@1|root,COG1254@2|Bacteria,1VEM9@1239|Firmicutes,4HNN7@91061|Bacilli,3F81R@33958|Lactobacillaceae	91061|Bacilli	C	Belongs to the acylphosphatase family	acyP	GO:0003674,GO:0003824,GO:0003998,GO:0016787,GO:0016817,GO:0016818	3.6.1.7	ko:K01512	ko00620,ko00627,ko01120,map00620,map00627,map01120	-	R00317,R01421,R01515	RC00043	ko00000,ko00001,ko01000	-	-	iSB619.SA_RS07020	Acylphosphatase
146_bin21	NODE_28_length_239183_cov_5.498009_98	399550.Smar_0587	1.74e-56	181	arCOG03722@1|root,arCOG03722@2157|Archaea,2XR00@28889|Crenarchaeota	28889|Crenarchaeota	S	Archaeal PaREP1/PaREP8 family	-	-	-	-	-	-	-	-	-	-	-	-	PaREP1
146_bin21	NODE_28_length_239183_cov_5.498009_100	178306.PAE3652	5.3e-43	147	arCOG03722@1|root,arCOG03722@2157|Archaea,2XR00@28889|Crenarchaeota	28889|Crenarchaeota	S	Archaeal PaREP1/PaREP8 family	-	-	-	-	-	-	-	-	-	-	-	-	PaREP1
146_bin21	NODE_28_length_239183_cov_5.498009_102	397948.Cmaq_1440	1.37e-21	90.5	arCOG03721@1|root,arCOG03721@2157|Archaea	2157|Archaea	S	PFAM Archaeal PaREP1 PaREP8 family	-	-	-	-	-	-	-	-	-	-	-	-	PaREP1
146_bin21	NODE_28_length_239183_cov_5.498009_104	368408.Tpen_1501	1.83e-53	174	arCOG03722@1|root,arCOG03722@2157|Archaea	2157|Archaea	S	Archaeal PaREP1/PaREP8 family	-	-	-	-	-	-	-	-	-	-	-	-	PaREP1
146_bin21	NODE_28_length_239183_cov_5.498009_105	178306.PAE1901	4.16e-55	177	arCOG03722@1|root,arCOG03722@2157|Archaea,2XQIW@28889|Crenarchaeota	28889|Crenarchaeota	S	PFAM Archaeal PaREP1 PaREP8 family	-	-	-	-	-	-	-	-	-	-	-	-	PaREP1
146_bin21	NODE_28_length_239183_cov_5.498009_113	374847.Kcr_0200	4.05e-43	152	COG0463@1|root,arCOG00894@2157|Archaea	2157|Archaea	M	PFAM Glycosyl transferase family 2	-	-	2.4.1.83	ko:K00721	ko00510,ko01100,map00510,map01100	-	R01009	RC00005	ko00000,ko00001,ko01000,ko01003	-	GT2	-	Glycos_transf_2,GtrA
146_bin21	NODE_28_length_239183_cov_5.498009_115	384616.Pisl_2010	5.52e-73	227	COG0605@1|root,arCOG04147@2157|Archaea,2XQCC@28889|Crenarchaeota	28889|Crenarchaeota	P	radicals which are normally produced within the cells and which are toxic to biological systems	sod	GO:0003674,GO:0005488,GO:0005515,GO:0005575,GO:0005622,GO:0005623,GO:0005737,GO:0042802,GO:0044424,GO:0044464	1.15.1.1	ko:K04564	ko04013,ko04068,ko04146,ko04211,ko04212,ko04213,ko05016,map04013,map04068,map04146,map04211,map04212,map04213,map05016	-	-	-	ko00000,ko00001,ko01000	-	-	-	Sod_Fe_C,Sod_Fe_N
146_bin21	NODE_28_length_239183_cov_5.498009_116	572478.Vdis_1074	1.72e-18	82	COG5550@1|root,arCOG03745@2157|Archaea	2157|Archaea	-	-	-	-	-	-	-	-	-	-	-	-	-	-	Asp_protease_2
146_bin21	NODE_28_length_239183_cov_5.498009_117	1365176.N186_08125	6.22e-11	62.4	arCOG03722@1|root,arCOG03722@2157|Archaea	2157|Archaea	S	Archaeal PaREP1/PaREP8 family	-	-	-	-	-	-	-	-	-	-	-	-	PaREP1
146_bin21	NODE_28_length_239183_cov_5.498009_127	387631.Asulf_01615	9.46e-27	100	COG2442@1|root,arCOG07520@2157|Archaea,2Y1HG@28890|Euryarchaeota	28890|Euryarchaeota	S	Protein of unknown function (DUF433)	-	-	-	-	-	-	-	-	-	-	-	-	DUF433
146_bin21	NODE_28_length_239183_cov_5.498009_128	374847.Kcr_0675	1.44e-12	64.7	arCOG04480@1|root,arCOG08216@2157|Archaea	2157|Archaea	S	COG2002 Regulators of stationary sporulation gene expression	-	-	-	-	-	-	-	-	-	-	-	-	MraZ
146_bin21	NODE_28_length_239183_cov_5.498009_129	572478.Vdis_1328	9.96e-33	118	arCOG07589@1|root,arCOG07589@2157|Archaea,2XS0I@28889|Crenarchaeota	28889|Crenarchaeota	V	PIN domain	-	-	-	-	-	-	-	-	-	-	-	-	PIN
146_bin21	NODE_28_length_239183_cov_5.498009_133	930945.SiRe_0741	0	1101	COG2225@1|root,arCOG05498@2157|Archaea,2XRMR@28889|Crenarchaeota	28889|Crenarchaeota	C	Malate synthase	-	-	2.3.3.9	ko:K01638	ko00620,ko00630,ko01100,ko01110,ko01120,ko01200,map00620,map00630,map01100,map01110,map01120,map01200	M00012	R00472	RC00004,RC00308,RC02747	ko00000,ko00001,ko00002,ko01000	-	-	-	Malate_synthase
146_bin21	NODE_28_length_239183_cov_5.498009_134	869210.Marky_2117	3.24e-26	105	COG2128@1|root,COG2128@2|Bacteria,1WMUS@1297|Deinococcus-Thermus	1297|Deinococcus-Thermus	C	Carboxymuconolactone decarboxylase family	-	-	-	-	-	-	-	-	-	-	-	-	CMD
146_bin21	NODE_28_length_239183_cov_5.498009_137	267377.MMP0997	4.91e-12	65.5	COG3794@1|root,arCOG02926@2157|Archaea,2Y7QT@28890|Euryarchaeota,23RRF@183939|Methanococci	183939|Methanococci	C	PFAM blue (type 1) copper domain protein	-	-	-	-	-	-	-	-	-	-	-	-	Copper-bind
146_bin21	NODE_28_length_239183_cov_5.498009_138	1459636.NTE_01663	1.63e-14	76.6	COG2237@1|root,COG3794@1|root,arCOG02926@2157|Archaea,arCOG02929@2157|Archaea,arCOG04151@2157|Archaea,41SHN@651137|Thaumarchaeota	651137|Thaumarchaeota	C	PFAM blue (type 1) copper domain protein	-	-	-	-	-	-	-	-	-	-	-	-	Copper-bind
146_bin21	NODE_28_length_239183_cov_5.498009_140	1408422.JHYF01000009_gene2130	1.29e-114	350	COG0513@1|root,COG0513@2|Bacteria,1TPAP@1239|Firmicutes,247IT@186801|Clostridia,36DXA@31979|Clostridiaceae	186801|Clostridia	L	Belongs to the DEAD box helicase family	cshA	-	3.6.4.13	ko:K05592	ko03018,map03018	-	-	-	ko00000,ko00001,ko01000,ko03009,ko03019	-	-	-	DEAD,DbpA,Helicase_C
146_bin21	NODE_28_length_239183_cov_5.498009_144	710696.Intca_2834	3.88e-130	385	COG0535@1|root,COG0535@2|Bacteria,2GNSY@201174|Actinobacteria,4FF84@85021|Intrasporangiaceae	201174|Actinobacteria	C	Elongator protein 3, MiaB family, Radical SAM	-	-	-	-	-	-	-	-	-	-	-	-	Fer4_12,Radical_SAM,SPASM
146_bin21	NODE_28_length_239183_cov_5.498009_145	178306.PAE2325	6.49e-18	79.3	COG1324@1|root,arCOG04231@2157|Archaea,2XR6Y@28889|Crenarchaeota	28889|Crenarchaeota	P	PFAM CutA1 divalent ion tolerance protein	-	-	-	ko:K03926	-	-	-	-	ko00000	-	-	-	CutA1
146_bin21	NODE_28_length_239183_cov_5.498009_146	1382306.JNIM01000001_gene3579	9.55e-21	89.4	COG3467@1|root,COG3467@2|Bacteria,2G70M@200795|Chloroflexi	200795|Chloroflexi	S	PFAM pyridoxamine 5'-phosphate oxidase-related	-	-	-	-	-	-	-	-	-	-	-	-	Putative_PNPOx
146_bin21	NODE_28_length_239183_cov_5.498009_149	1041930.Mtc_2093	2.64e-39	139	COG1131@1|root,arCOG00194@2157|Archaea,2XT7Q@28890|Euryarchaeota	28890|Euryarchaeota	E	ABC-type multidrug transport system, ATPase component	trp2	-	-	ko:K01990	-	M00254	-	-	ko00000,ko00002,ko02000	3.A.1	-	-	ABC_tran
146_bin21	NODE_28_length_239183_cov_5.498009_150	1121468.AUBR01000056_gene1488	4.46e-22	95.5	COG1131@1|root,COG1131@2|Bacteria,1TQUS@1239|Firmicutes,25AZ1@186801|Clostridia,42ENV@68295|Thermoanaerobacterales	186801|Clostridia	V	PFAM ABC transporter related	-	-	-	ko:K01990,ko:K19340	ko02010,map02010	M00254,M00762	-	-	ko00000,ko00001,ko00002,ko02000	3.A.1,3.A.1.132.2	-	-	ABC_tran
146_bin21	NODE_28_length_239183_cov_5.498009_151	1227454.C446_10315	1.1e-18	88.6	COG2219@1|root,arCOG03013@2157|Archaea,2XTDT@28890|Euryarchaeota,23SIZ@183963|Halobacteria	183963|Halobacteria	L	Regulatory subunit of DNA primase, an RNA polymerase that catalyzes the synthesis of short RNA molecules used as primers for DNA polymerase during DNA replication. Stabilizes and modulates the activity of the small subunit, increasing the rate of DNA synthesis, and conferring RNA synthesis capability. The DNA polymerase activity may enable DNA primase to also catalyze primer extension after prime…	priL	-	-	ko:K18882	ko03030,map03030	-	-	-	ko00000,ko00001,ko01000,ko03032	-	-	-	DNA_primase_lrg
146_bin21	NODE_28_length_239183_cov_5.498009_152	1459636.NTE_02807	9.53e-29	112	COG1896@1|root,arCOG04311@2157|Archaea,41SQE@651137|Thaumarchaeota	651137|Thaumarchaeota	S	HD domain	-	-	-	ko:K07023	-	-	-	-	ko00000	-	-	-	HD_3
146_bin21	NODE_28_length_239183_cov_5.498009_156	1459636.NTE_00846	3.79e-47	165	COG1994@1|root,COG3582@1|root,arCOG00614@2157|Archaea,arCOG01769@2157|Archaea,41SUB@651137|Thaumarchaeota	651137|Thaumarchaeota	S	zinc finger	-	-	-	-	-	-	-	-	-	-	-	-	zf-AN1
146_bin21	NODE_28_length_239183_cov_5.498009_158	1365176.N186_03145	2.71e-144	432	COG1793@1|root,arCOG01347@2157|Archaea,2XPV8@28889|Crenarchaeota	28889|Crenarchaeota	L	DNA ligase that seals nicks in double-stranded DNA during DNA replication, DNA recombination and DNA repair	-	-	6.5.1.1,6.5.1.6,6.5.1.7	ko:K10747	ko03030,ko03410,ko03420,ko03430,map03030,map03410,map03420,map03430	-	R00381,R00382,R10822,R10823	RC00005	ko00000,ko00001,ko01000,ko03032,ko03400	-	-	-	DNA_ligase_A_C,DNA_ligase_A_M,DNA_ligase_A_N
146_bin21	NODE_28_length_239183_cov_5.498009_161	368408.Tpen_0103	1.66e-26	102	COG0073@1|root,arCOG01136@2157|Archaea,2XQRU@28889|Crenarchaeota	28889|Crenarchaeota	J	Methionyl-tRNA synthetase, beta subunit	-	-	-	ko:K06878	-	-	-	-	ko00000	-	-	-	tRNA_bind
146_bin21	NODE_28_length_239183_cov_5.498009_162	374847.Kcr_1285	4.42e-167	483	COG0017@1|root,arCOG00407@2157|Archaea	2157|Archaea	J	PFAM tRNA synthetase, class II (D, K and N)	asnS	GO:0005575,GO:0005622,GO:0005623,GO:0005737,GO:0044424,GO:0044464	6.1.1.22	ko:K01893	ko00970,map00970	M00359,M00360	R03648	RC00055,RC00523	ko00000,ko00001,ko00002,ko01000,ko01007,ko03016	-	-	-	tRNA-synt_2,tRNA_anti-codon
146_bin21	NODE_28_length_239183_cov_5.498009_164	368408.Tpen_1196	1.05e-99	319	COG0531@1|root,arCOG00009@2157|Archaea,2XRZZ@28889|Crenarchaeota	28889|Crenarchaeota	E	PFAM amino acid permease-associated region	-	-	-	ko:K03294	-	-	-	-	ko00000	2.A.3.2	-	-	AA_permease_2
146_bin21	NODE_28_length_239183_cov_5.498009_168	292459.STH3201	1.46e-58	204	COG0303@1|root,COG0303@2|Bacteria,1TQJ8@1239|Firmicutes,248WP@186801|Clostridia	186801|Clostridia	H	Molybdenum cofactor synthesis domain	moeA	-	2.10.1.1	ko:K03750	ko00790,ko01100,map00790,map01100	-	R09735	RC03462	ko00000,ko00001,ko01000	-	-	-	MoCF_biosynth,MobB,MoeA_C,MoeA_N
146_bin21	NODE_28_length_239183_cov_5.498009_169	1401067.HMPREF0872_06665	1.84e-14	79.3	COG1975@1|root,COG1975@2|Bacteria,1VBCM@1239|Firmicutes,4H976@909932|Negativicutes	909932|Negativicutes	O	XdhC Rossmann domain	-	-	-	-	-	-	-	-	-	-	-	-	XdhC_C
146_bin21	NODE_28_length_239183_cov_5.498009_170	2074.JNYD01000012_gene200	1.62e-42	160	COG3552@1|root,COG3552@2|Bacteria,2GNTS@201174|Actinobacteria,4E8MM@85010|Pseudonocardiales	201174|Actinobacteria	S	VWA domain containing CoxE-like protein	-	-	-	ko:K07161	-	-	-	-	ko00000	-	-	-	VWA_CoxE
146_bin21	NODE_28_length_239183_cov_5.498009_171	272557.APE_2220.1	3.08e-114	338	COG0714@1|root,arCOG00441@2157|Archaea	2157|Archaea	V	ATPase associated with various cellular activities, AAA_5	-	-	-	-	-	-	-	-	-	-	-	-	AAA_5
146_bin21	NODE_28_length_239183_cov_5.498009_172	502025.Hoch_2002	1.7e-88	272	COG1319@1|root,COG1319@2|Bacteria,1PG5C@1224|Proteobacteria,43EJH@68525|delta/epsilon subdivisions,2X9UI@28221|Deltaproteobacteria,2Z2GS@29|Myxococcales	28221|Deltaproteobacteria	C	CO dehydrogenase flavoprotein C-terminal domain	-	-	1.2.5.3	ko:K03519	-	-	R11168	RC02800	ko00000,ko01000	-	-	-	CO_deh_flav_C,FAD_binding_5
146_bin21	NODE_28_length_239183_cov_5.498009_173	309801.trd_1206	3.04e-78	237	COG2080@1|root,COG2080@2|Bacteria,2G6NT@200795|Chloroflexi,27XMB@189775|Thermomicrobia	189775|Thermomicrobia	C	[2Fe-2S] binding domain	-	-	1.2.5.3	ko:K03518	-	-	R11168	RC02800	ko00000,ko01000	-	-	-	Fer2,Fer2_2
146_bin21	NODE_28_length_239183_cov_5.498009_176	1382306.JNIM01000001_gene2904	7.39e-29	110	COG2320@1|root,COG2320@2|Bacteria,2G94B@200795|Chloroflexi	200795|Chloroflexi	S	GrpB protein	-	-	-	-	-	-	-	-	-	-	-	-	GrpB
146_bin21	NODE_28_length_239183_cov_5.498009_186	1459636.NTE_00800	7.53e-300	844	COG0480@1|root,arCOG01559@2157|Archaea,41S9B@651137|Thaumarchaeota	651137|Thaumarchaeota	J	Catalyzes the GTP-dependent ribosomal translocation step during translation elongation. During this step, the ribosome changes from the pre-translocational (PRE) to the post- translocational (POST) state as the newly formed A-site-bound peptidyl-tRNA and P-site-bound deacylated tRNA move to the P and E sites, respectively. Catalyzes the coordinated movement of the two tRNA molecules, the mRNA and…	fusA	-	-	ko:K03234	ko04152,ko04921,map04152,map04921	-	-	-	ko00000,ko00001,ko03012,ko04147	-	-	-	EFG_C,EFG_II,EFG_IV,GTP_EFTU,GTP_EFTU_D2
146_bin21	NODE_28_length_239183_cov_5.498009_188	410359.Pcal_1675	2.08e-83	258	COG0778@1|root,arCOG00288@2157|Archaea,2XQMS@28889|Crenarchaeota	28889|Crenarchaeota	C	PFAM Nitroreductase	-	-	-	-	-	-	-	-	-	-	-	-	Nitroreductase
146_bin21	NODE_28_length_239183_cov_5.498009_190	591019.Shell_1215	8.34e-59	194	COG1100@1|root,arCOG01225@2157|Archaea,2XQ2Q@28889|Crenarchaeota	28889|Crenarchaeota	S	ATP binding protein	-	-	-	ko:K06883	-	-	-	-	ko00000	-	-	-	ATP_bind_1
146_bin21	NODE_28_length_239183_cov_5.498009_192	1459636.NTE_00791	4.34e-115	353	COG0154@1|root,arCOG01717@2157|Archaea,41SCW@651137|Thaumarchaeota	2157|Archaea	J	Allows the formation of correctly charged Gln-tRNA(Gln) through the transamidation of misacylated Glu-tRNA(Gln) in organisms which lack glutaminyl-tRNA synthetase. The reaction takes place in the presence of glutamine and ATP through an activated gamma-phospho-Glu-tRNA(Gln)	-	-	6.3.5.6,6.3.5.7	ko:K02433	ko00970,ko01100,map00970,map01100	-	R03905,R04212	RC00010	ko00000,ko00001,ko01000,ko03029	-	-	-	Amidase
146_bin21	NODE_28_length_239183_cov_5.498009_196	573064.Mefer_1376	3.34e-70	223	COG0638@1|root,arCOG00971@2157|Archaea,2XUKA@28890|Euryarchaeota,23QEI@183939|Methanococci	183939|Methanococci	O	Component of the proteasome core, a large protease complex with broad specificity involved in protein degradation	psmA	GO:0000502,GO:0003674,GO:0003824,GO:0004175,GO:0005575,GO:0005622,GO:0005623,GO:0005839,GO:0006508,GO:0006807,GO:0008150,GO:0008152,GO:0008233,GO:0009056,GO:0009057,GO:0009987,GO:0010498,GO:0016787,GO:0019538,GO:0019773,GO:0030163,GO:0032991,GO:0043170,GO:0044237,GO:0044238,GO:0044248,GO:0044257,GO:0044260,GO:0044265,GO:0044267,GO:0044424,GO:0044464,GO:0051603,GO:0070011,GO:0071704,GO:0140096,GO:…	3.4.25.1	ko:K03432	ko03050,map03050	M00342,M00343	-	-	ko00000,ko00001,ko00002,ko01000,ko01002,ko03051	-	-	-	Proteasome,Proteasome_A_N
146_bin21	NODE_28_length_239183_cov_5.498009_197	694429.Pyrfu_1742	2.34e-72	227	COG1500@1|root,arCOG04187@2157|Archaea,2XQAQ@28889|Crenarchaeota	28889|Crenarchaeota	J	PFAM Shwachman-Bodian-Diamond syndrome	-	-	-	ko:K14574	ko03008,map03008	-	-	-	ko00000,ko00001,ko03009	-	-	-	SBDS,SBDS_C
146_bin21	NODE_28_length_239183_cov_5.498009_198	523850.TON_0029	1.33e-46	162	COG1097@1|root,arCOG00678@2157|Archaea,2XWEN@28890|Euryarchaeota,242IU@183968|Thermococci	183968|Thermococci	J	Non-catalytic component of the exosome, which is a complex involved in RNA degradation. Increases the RNA binding and the efficiency of RNA degradation. Confers strong poly(A) specificity to the exosome	rrp4	GO:0000178,GO:0000288,GO:0000291,GO:0000459,GO:0000460,GO:0000466,GO:0000467,GO:0000469,GO:0000956,GO:0003674,GO:0003676,GO:0003723,GO:0005488,GO:0005575,GO:0005622,GO:0005623,GO:0006139,GO:0006364,GO:0006396,GO:0006401,GO:0006402,GO:0006725,GO:0006807,GO:0008150,GO:0008152,GO:0009056,GO:0009057,GO:0009892,GO:0009987,GO:0010467,GO:0010468,GO:0010605,GO:0010629,GO:0016070,GO:0016071,GO:0016072,GO:…	-	ko:K03679	ko03018,map03018	M00390,M00391	-	-	ko00000,ko00001,ko00002,ko03019	-	-	-	ECR1_N,KH_6
146_bin21	NODE_28_length_239183_cov_5.498009_199	1184251.TCELL_0412	1.55e-95	286	COG0689@1|root,arCOG01575@2157|Archaea,2XPKQ@28889|Crenarchaeota	28889|Crenarchaeota	J	Catalytic component of the exosome, which is a complex involved in RNA degradation. Has 3'- 5' exoribonuclease activity. Can also synthesize heteropolymeric RNA-tails	rrp41	GO:0000177,GO:0000178,GO:0005575,GO:0005622,GO:0005623,GO:0005737,GO:0006139,GO:0006401,GO:0006725,GO:0006807,GO:0008150,GO:0008152,GO:0009056,GO:0009057,GO:0009987,GO:0016070,GO:0016072,GO:0016075,GO:0019439,GO:0032991,GO:0034641,GO:0034655,GO:0034660,GO:0034661,GO:0043170,GO:0044237,GO:0044238,GO:0044248,GO:0044260,GO:0044265,GO:0044270,GO:0044424,GO:0044444,GO:0044464,GO:0046483,GO:0046700,GO:…	-	ko:K11600	ko03018,map03018	M00390,M00391	-	-	ko00000,ko00001,ko00002,ko03019	-	-	-	RNase_PH,RNase_PH_C
146_bin21	NODE_28_length_239183_cov_5.498009_200	246969.TAM4_195	2.78e-79	248	COG2123@1|root,arCOG01574@2157|Archaea,2XWTK@28890|Euryarchaeota,2433E@183968|Thermococci	183968|Thermococci	J	Non-catalytic component of the exosome, which is a complex involved in RNA degradation. Contributes to the structuring of the Rrp41 active site	rrp42	GO:0000177,GO:0000178,GO:0003674,GO:0003676,GO:0003723,GO:0005488,GO:0005575,GO:0005622,GO:0005623,GO:0005737,GO:0006139,GO:0006401,GO:0006725,GO:0006807,GO:0008150,GO:0008152,GO:0009056,GO:0009057,GO:0009987,GO:0016070,GO:0016072,GO:0016075,GO:0017091,GO:0019439,GO:0032991,GO:0034641,GO:0034655,GO:0034660,GO:0034661,GO:0043170,GO:0044237,GO:0044238,GO:0044248,GO:0044260,GO:0044265,GO:0044270,GO:…	-	ko:K12589	ko03018,map03018	M00390,M00391	-	-	ko00000,ko00001,ko00002,ko03019	-	-	-	RNase_PH,RNase_PH_C
146_bin21	NODE_28_length_239183_cov_5.498009_201	273116	2.13e-21	86.3	COG1997@1|root,arCOG04208@2157|Archaea,2Y6HP@28890|Euryarchaeota,241TV@183967|Thermoplasmata	183967|Thermoplasmata	J	Binds to the 23S rRNA	rpl37ae	-	-	ko:K02921	ko03010,map03010	M00177,M00179	-	-	br01610,ko00000,ko00001,ko00002,ko03011	-	-	-	Ribosomal_L37ae
146_bin21	NODE_28_length_239183_cov_5.498009_203	1459636.NTE_01347	1.92e-22	92.4	COG1382@1|root,arCOG01342@2157|Archaea,41SPD@651137|Thaumarchaeota	651137|Thaumarchaeota	O	Molecular chaperone capable of stabilizing a range of proteins. Seems to fulfill an ATP-independent, HSP70-like function in archaeal de novo protein folding	pfdB	-	-	ko:K04798	-	-	-	-	ko00000,ko03110	-	-	-	Prefoldin_2
146_bin21	NODE_28_length_239183_cov_5.498009_205	368408.Tpen_0714	4.08e-78	245	COG1122@1|root,arCOG00188@2157|Archaea	2157|Archaea	P	PFAM ABC transporter related	phnG	-	2.7.8.37	ko:K03529,ko:K06166,ko:K16786,ko:K16787	ko00440,ko02010,map00440,map02010	M00582	R10185	RC00005,RC00063	ko00000,ko00001,ko00002,ko01000,ko02000,ko03036	3.A.1.25,3.A.1.28,3.A.1.29,3.A.1.30,3.A.1.31,3.A.1.32,3.A.1.33,3.A.1.35	-	-	ABC_tran,PhnG,SMC_N,SMC_hinge
146_bin21	NODE_28_length_239183_cov_5.498009_206	1365176.N186_04920	8.91e-91	277	COG1122@1|root,arCOG00202@2157|Archaea	2157|Archaea	P	ABC-type cobalt transport system ATPase component	cbiO	-	-	ko:K16787	ko02010,map02010	M00582	-	-	ko00000,ko00001,ko00002,ko01000,ko02000	3.A.1.25,3.A.1.28,3.A.1.29,3.A.1.30,3.A.1.31,3.A.1.32,3.A.1.33,3.A.1.35	-	-	ABC_tran
146_bin21	NODE_28_length_239183_cov_5.498009_207	266117.Rxyl_0226	4.19e-20	94.4	COG0619@1|root,COG0619@2|Bacteria,2GUVM@201174|Actinobacteria	201174|Actinobacteria	P	Cobalt transport protein	-	-	-	ko:K16785	ko02010,map02010	M00582	-	-	ko00000,ko00001,ko00002,ko02000	3.A.1.25,3.A.1.28,3.A.1.29,3.A.1.30,3.A.1.31,3.A.1.32,3.A.1.33,3.A.1.35	-	-	CbiQ
146_bin21	NODE_28_length_239183_cov_5.498009_208	1173021.ALWA01000020_gene220	1.23e-140	413	COG0436@1|root,COG0436@2|Bacteria,1G202@1117|Cyanobacteria	1117|Cyanobacteria	E	Aminotransferase class I and II	-	-	-	ko:K10907	-	-	-	-	ko00000,ko01000,ko01007	-	-	-	Aminotran_1_2
146_bin21	NODE_28_length_239183_cov_5.498009_209	436308.Nmar_0598	5.73e-75	230	COG2101@1|root,arCOG01764@2157|Archaea,41SZD@651137|Thaumarchaeota	651137|Thaumarchaeota	K	General factor that plays a role in the activation of archaeal genes transcribed by RNA polymerase. Binds specifically to the TATA box promoter element which lies close to the position of transcription initiation	-	-	-	ko:K03120	ko03022,ko05016,ko05165,ko05166,ko05168,ko05169,ko05203,map03022,map05016,map05165,map05166,map05168,map05169,map05203	-	-	-	ko00000,ko00001,ko03000,ko03021	-	-	-	TBP
146_bin21	NODE_28_length_239183_cov_5.498009_210	913865.DOT_0088	1.18e-60	205	COG0320@1|root,COG0321@1|root,COG0320@2|Bacteria,COG0321@2|Bacteria,1TQM4@1239|Firmicutes,2495Q@186801|Clostridia,2619Z@186807|Peptococcaceae	186801|Clostridia	H	Catalyzes the radical-mediated insertion of two sulfur atoms into the C-6 and C-8 positions of the octanoyl moiety bound to the lipoyl domains of lipoate-dependent enzymes, thereby converting the octanoylated domains into lipoylated derivatives	lipA	-	2.8.1.8	ko:K03644	ko00785,ko01100,map00785,map01100	-	R07767,R07768	RC01978	ko00000,ko00001,ko01000	-	-	-	BPL_LplA_LipB,LIAS_N,Radical_SAM
146_bin21	NODE_28_length_239183_cov_5.498009_211	404589.Anae109_1998	6.6e-136	407	COG1249@1|root,COG1249@2|Bacteria,1MU2U@1224|Proteobacteria,42N8Y@68525|delta/epsilon subdivisions,2WIR7@28221|Deltaproteobacteria,2YTYX@29|Myxococcales	28221|Deltaproteobacteria	C	dihydrolipoamide dehydrogenase	pdhD	-	1.8.1.4	ko:K00382	ko00010,ko00020,ko00260,ko00280,ko00620,ko00630,ko00640,ko01100,ko01110,ko01120,ko01130,ko01200,map00010,map00020,map00260,map00280,map00620,map00630,map00640,map01100,map01110,map01120,map01130,map01200	M00009,M00011,M00036,M00307,M00532	R00209,R01221,R01698,R03815,R07618,R08549	RC00004,RC00022,RC00583,RC02742,RC02833,RC02834	br01601,ko00000,ko00001,ko00002,ko01000,ko04147	-	-	-	Pyr_redox_2,Pyr_redox_dim
146_bin21	NODE_28_length_239183_cov_5.498009_212	698757.Pogu_1068	1.82e-108	331	COG0508@1|root,arCOG01706@2157|Archaea,2XQW4@28889|Crenarchaeota	28889|Crenarchaeota	C	2-oxoacid dehydrogenases acyltransferase (catalytic domain)	pdhC	-	2.3.1.12	ko:K00627	ko00010,ko00020,ko00620,ko01100,ko01110,ko01120,ko01130,ko01200,map00010,map00020,map00620,map01100,map01110,map01120,map01130,map01200	M00307	R00209,R02569	RC00004,RC02742,RC02857	br01601,ko00000,ko00001,ko00002,ko01000	-	-	-	2-oxoacid_dh,Biotin_lipoyl,E3_binding
146_bin21	NODE_28_length_239183_cov_5.498009_213	404589.Anae109_1994	1.15e-151	435	COG0022@1|root,COG0022@2|Bacteria,1R8KB@1224|Proteobacteria,42N06@68525|delta/epsilon subdivisions,2WK5N@28221|Deltaproteobacteria,2YTX4@29|Myxococcales	28221|Deltaproteobacteria	C	Transketolase, pyrimidine binding domain	bkdB	-	1.2.4.1,1.2.4.4	ko:K00162,ko:K00167	ko00010,ko00020,ko00280,ko00620,ko00640,ko01100,ko01110,ko01120,ko01130,ko01200,ko04066,ko04922,ko05230,map00010,map00020,map00280,map00620,map00640,map01100,map01110,map01120,map01130,map01200,map04066,map04922,map05230	M00036,M00307	R00014,R00209,R01699,R03270,R07599,R07600,R07601,R07602,R07603,R07604,R10996,R10997	RC00004,RC00027,RC00627,RC02742,RC02743,RC02744,RC02882,RC02883,RC02949,RC02953	br01601,ko00000,ko00001,ko00002,ko01000	-	-	-	Transket_pyr,Transketolase_C
146_bin21	NODE_28_length_239183_cov_5.498009_214	1198449.ACAM_1049	7.97e-119	357	COG1071@1|root,arCOG01054@2157|Archaea,2XQN8@28889|Crenarchaeota	28889|Crenarchaeota	C	Dehydrogenase E1 component	pdhA	-	1.2.4.1	ko:K00161,ko:K21416	ko00010,ko00020,ko00620,ko01100,ko01110,ko01120,ko01130,ko01200,ko04066,ko04922,ko05230,map00010,map00020,map00620,map01100,map01110,map01120,map01130,map01200,map04066,map04922,map05230	M00307	R00014,R00209,R01699,R03270	RC00004,RC00027,RC00627,RC02742,RC02744,RC02882	br01601,ko00000,ko00001,ko00002,ko01000	-	-	-	E1_dh
146_bin21	NODE_28_length_239183_cov_5.498009_215	1123386.AUIW01000008_gene1876	1.27e-123	363	COG0320@1|root,COG0320@2|Bacteria,1WIE7@1297|Deinococcus-Thermus	1297|Deinococcus-Thermus	H	Catalyzes the radical-mediated insertion of two sulfur atoms into the C-6 and C-8 positions of the octanoyl moiety bound to the lipoyl domains of lipoate-dependent enzymes, thereby converting the octanoylated domains into lipoylated derivatives	lipA	GO:0003674,GO:0003824,GO:0005575,GO:0005622,GO:0005623,GO:0005737,GO:0006082,GO:0006464,GO:0006629,GO:0006631,GO:0006633,GO:0006732,GO:0006790,GO:0006807,GO:0008150,GO:0008152,GO:0008610,GO:0009058,GO:0009106,GO:0009107,GO:0009108,GO:0009249,GO:0009987,GO:0010467,GO:0016053,GO:0016740,GO:0016782,GO:0016783,GO:0016992,GO:0018065,GO:0018130,GO:0018193,GO:0018205,GO:0019538,GO:0019752,GO:0032787,GO:…	2.8.1.8	ko:K03644	ko00785,ko01100,map00785,map01100	-	R07767,R07768	RC01978	ko00000,ko00001,ko01000	-	-	-	LIAS_N,Radical_SAM
146_bin21	NODE_28_length_239183_cov_5.498009_216	1459636.NTE_00652	7.11e-47	155	COG0494@1|root,arCOG01078@2157|Archaea,41SPS@651137|Thaumarchaeota	651137|Thaumarchaeota	L	NUDIX domain	-	-	-	-	-	-	-	-	-	-	-	-	NUDIX
146_bin21	NODE_28_length_239183_cov_5.498009_218	1056495.Calag_1043	2.52e-12	65.9	arCOG05464@1|root,arCOG05464@2157|Archaea,2XR3S@28889|Crenarchaeota	28889|Crenarchaeota	-	-	-	-	-	-	-	-	-	-	-	-	-	-	-
146_bin21	NODE_28_length_239183_cov_5.498009_219	525904.Tter_1862	2.15e-75	236	COG1478@1|root,COG1478@2|Bacteria,2NQRM@2323|unclassified Bacteria	2|Bacteria	S	F420-0:Gamma-glutamyl ligase	fbiB	GO:0005575,GO:0005623,GO:0005886,GO:0006732,GO:0008150,GO:0008152,GO:0009058,GO:0009108,GO:0009987,GO:0016020,GO:0044237,GO:0044249,GO:0044464,GO:0051186,GO:0051188,GO:0071944	6.3.2.31,6.3.2.34	ko:K12234	ko00680,ko01120,map00680,map01120	M00378	R09399,R09400	RC00064,RC00090,RC00141	ko00000,ko00001,ko00002,ko01000	-	-	-	F420_ligase,Nitroreductase
146_bin21	NODE_28_length_239183_cov_5.498009_221	69014.TK0868	3.33e-72	221	COG0537@1|root,arCOG00419@2157|Archaea,2XWGT@28890|Euryarchaeota,242M1@183968|Thermococci	183968|Thermococci	F	Hit family	-	-	2.7.7.53	ko:K19710	ko00230,map00230	-	R00126,R01618	RC00002,RC02753,RC02795	ko00000,ko00001,ko01000	-	-	-	HIT
146_bin21	NODE_28_length_239183_cov_5.498009_224	368408.Tpen_0853	1.42e-117	351	COG0731@1|root,arCOG04174@2157|Archaea,2XPM3@28889|Crenarchaeota	28889|Crenarchaeota	C	Component of the wyosine derivatives biosynthesis pathway that catalyzes the condensation of N-methylguanine with 2 carbon atoms from pyruvate to form the tricyclic 4-demethylwyosine (imG-14) on guanosine-37 of tRNA(Phe)	taw1	-	4.1.3.44	ko:K15449	-	-	-	-	ko00000,ko01000,ko03016	-	-	-	Radical_SAM,Wyosine_form
146_bin21	NODE_28_length_239183_cov_5.498009_227	479434.Sthe_0748	1.76e-18	85.9	COG0314@1|root,COG1977@1|root,COG0314@2|Bacteria,COG1977@2|Bacteria,2G6YQ@200795|Chloroflexi,27Y6P@189775|Thermomicrobia	189775|Thermomicrobia	H	MoaE protein	-	-	2.8.1.12	ko:K21142	ko00790,ko01100,ko04122,map00790,map01100,map04122	-	R09395	RC02507	ko00000,ko00001,ko01000	-	-	-	MoaE,ThiS
146_bin21	NODE_28_length_239183_cov_5.498009_228	159749.K0RDW2	6.51e-11	60.8	2E6DC@1|root,2SD3I@2759|Eukaryota	2759|Eukaryota	J	Mo-molybdopterin cofactor metabolic process	cnxG	GO:0006139,GO:0006163,GO:0006725,GO:0006732,GO:0006753,GO:0006793,GO:0006796,GO:0006807,GO:0008150,GO:0008152,GO:0009058,GO:0009116,GO:0009117,GO:0009119,GO:0009141,GO:0009144,GO:0009150,GO:0009199,GO:0009205,GO:0009259,GO:0009987,GO:0018130,GO:0019538,GO:0019637,GO:0019693,GO:0032324,GO:0034641,GO:0042278,GO:0043170,GO:0043545,GO:0044237,GO:0044238,GO:0044249,GO:0044260,GO:0044267,GO:0044281,GO:…	-	ko:K21232	ko04122,map04122	-	-	-	ko00000,ko00001	-	-	-	ThiS
146_bin21	NODE_28_length_239183_cov_5.498009_229	1163730.FFONT_0895	2.87e-74	227	COG0717@1|root,arCOG04048@2157|Archaea,2XQDF@28889|Crenarchaeota	28889|Crenarchaeota	F	Belongs to the dCTP deaminase family	dcd	-	3.5.4.13	ko:K01494	ko00240,ko01100,map00240,map01100	M00053	R00568,R02325	RC00074	ko00000,ko00001,ko00002,ko01000	-	-	-	dUTPase
146_bin21	NODE_28_length_239183_cov_5.498009_231	999630.TUZN_1360	3e-54	176	COG0521@1|root,arCOG00214@2157|Archaea,2XQH2@28889|Crenarchaeota	28889|Crenarchaeota	H	TIGRFAM molybdenum cofactor synthesis domain	moaB	-	2.7.7.75	ko:K03638	ko00790,ko01100,map00790,map01100	-	R09726	RC00002	ko00000,ko00001,ko01000	-	-	-	MoCF_biosynth
146_bin21	NODE_28_length_239183_cov_5.498009_232	399549.Msed_2048	3.41e-52	169	COG0315@1|root,arCOG01530@2157|Archaea,2XQM5@28889|Crenarchaeota	28889|Crenarchaeota	H	Catalyzes the conversion of (8S)-3',8-cyclo-7,8- dihydroguanosine 5'-triphosphate to cyclic pyranopterin monophosphate (cPMP)	moaC	-	4.6.1.17	ko:K03637	ko00790,ko01100,ko04122,map00790,map01100,map04122	-	R11372	RC03425	ko00000,ko00001,ko01000	-	-	-	MoaC
146_bin21	NODE_28_length_239183_cov_5.498009_233	330084.JNYZ01000015_gene6064	4.74e-15	72.4	COG1917@1|root,COG1917@2|Bacteria,2HBEG@201174|Actinobacteria	201174|Actinobacteria	S	AraC-like ligand binding domain	-	-	-	-	-	-	-	-	-	-	-	-	Cupin_2
146_bin21	NODE_28_length_239183_cov_5.498009_234	1151117.AJLF01000002_gene19	5.32e-57	181	COG0100@1|root,arCOG04240@2157|Archaea,2XX1S@28890|Euryarchaeota,243ZQ@183968|Thermococci	183968|Thermococci	J	Located on the platform of the 30S subunit	rps11	GO:0000028,GO:0000462,GO:0003674,GO:0003676,GO:0003723,GO:0003729,GO:0003735,GO:0005198,GO:0005488,GO:0005575,GO:0005622,GO:0005623,GO:0005737,GO:0005829,GO:0005840,GO:0006139,GO:0006364,GO:0006396,GO:0006412,GO:0006518,GO:0006725,GO:0006807,GO:0006996,GO:0008150,GO:0008152,GO:0009058,GO:0009059,GO:0009987,GO:0010467,GO:0015935,GO:0016043,GO:0016070,GO:0016072,GO:0019538,GO:0019843,GO:0022607,GO:…	-	ko:K02948	ko03010,map03010	M00178,M00179	-	-	br01610,ko00000,ko00001,ko00002,ko03011	-	-	-	Ribosomal_S11
146_bin21	NODE_28_length_239183_cov_5.498009_236	591019.Shell_1654	4.4e-60	191	COG0522@1|root,arCOG04239@2157|Archaea,2XQCT@28889|Crenarchaeota	28889|Crenarchaeota	J	One of the primary rRNA binding proteins, it binds directly to 16S rRNA where it nucleates assembly of the body of the 30S subunit	rps4	GO:0003674,GO:0003676,GO:0003723,GO:0003735,GO:0005198,GO:0005488,GO:0005575,GO:0005622,GO:0005623,GO:0005737,GO:0005840,GO:0006417,GO:0006450,GO:0008150,GO:0009889,GO:0009891,GO:0009893,GO:0010468,GO:0010556,GO:0010557,GO:0010604,GO:0010608,GO:0010628,GO:0015935,GO:0019222,GO:0019843,GO:0031323,GO:0031325,GO:0031326,GO:0031328,GO:0032268,GO:0032270,GO:0032991,GO:0034248,GO:0034250,GO:0043226,GO:…	-	ko:K02986	ko03010,map03010	M00178,M00179	-	-	br01610,ko00000,ko00001,ko00002,ko03011	-	-	-	Ribosomal_S4,S4
146_bin21	NODE_28_length_239183_cov_5.498009_238	694429.Pyrfu_0936	1.28e-96	289	COG0212@1|root,arCOG00474@2157|Archaea,2XQ7J@28889|Crenarchaeota	28889|Crenarchaeota	H	PFAM 5-formyltetrahydrofolate cyclo-ligase	-	-	6.3.3.2	ko:K01934	ko00670,ko01100,map00670,map01100	-	R02301	RC00183	ko00000,ko00001,ko01000	-	-	-	5-FTHF_cyc-lig
146_bin21	NODE_28_length_239183_cov_5.498009_239	1459636.NTE_03225	9.35e-58	185	COG0778@1|root,arCOG00288@2157|Archaea	2157|Archaea	C	Nitroreductase	-	-	-	-	-	-	-	-	-	-	-	-	Nitroreductase
146_bin21	NODE_28_length_239183_cov_5.498009_242	985053.VMUT_1607	1.25e-45	155	COG1514@1|root,arCOG01736@2157|Archaea,2XQM6@28889|Crenarchaeota	28889|Crenarchaeota	J	Hydrolyzes RNA 2',3'-cyclic phosphodiester to an RNA 2'- phosphomonoester	ligT	-	3.1.4.58	ko:K01975	-	-	-	-	ko00000,ko01000,ko03016	-	-	-	LigT_PEase
146_bin21	NODE_28_length_239183_cov_5.498009_244	589924.Ferp_1050	2.98e-27	105	COG0517@1|root,arCOG00606@2157|Archaea,2Y47F@28890|Euryarchaeota,2477N@183980|Archaeoglobi	183980|Archaeoglobi	S	Domain in cystathionine beta-synthase and other proteins.	-	-	-	-	-	-	-	-	-	-	-	-	CBS
146_bin21	NODE_28_length_239183_cov_5.498009_245	671065.MetMK1DRAFT_00001060	1.14e-11	67.8	COG2084@1|root,arCOG00247@2157|Archaea,2XRYV@28889|Crenarchaeota	28889|Crenarchaeota	I	PFAM NAD binding domain of 6-phosphogluconate dehydrogenase	-	-	1.1.1.31	ko:K00020	ko00280,ko01100,map00280,map01100	-	R05066	RC00099	ko00000,ko00001,ko01000	-	-	-	NAD_binding_11,NAD_binding_2
146_bin21	NODE_28_length_239183_cov_5.498009_247	1123376.AUIU01000014_gene713	3.52e-23	99.4	COG0500@1|root,COG0500@2|Bacteria,3J1BA@40117|Nitrospirae	40117|Nitrospirae	Q	Thiopurine S-methyltransferase (TPMT)	-	-	-	-	-	-	-	-	-	-	-	-	-
146_bin21	NODE_28_length_239183_cov_5.498009_248	562970.Btus_1726	3.01e-65	207	COG2761@1|root,COG2761@2|Bacteria,1TZ1N@1239|Firmicutes,4HEBF@91061|Bacilli,27AJF@186823|Alicyclobacillaceae	91061|Bacilli	Q	DSBA-like thioredoxin domain	-	-	-	-	-	-	-	-	-	-	-	-	DSBA
146_bin21	NODE_28_length_239183_cov_5.498009_249	272557.APE_0891	2.52e-11	63.2	COG5615@1|root,arCOG05392@2157|Archaea	2157|Archaea	P	protein, homolog of Cu resistance protein CopC	-	-	-	ko:K07245,ko:K14166	-	-	-	-	ko00000,ko02000	9.B.62.1	-	-	CopC,CopD
146_bin21	NODE_28_length_239183_cov_5.498009_252	644966.Tmar_1630	7.7e-78	250	COG0155@1|root,COG0155@2|Bacteria,1TS58@1239|Firmicutes,248DQ@186801|Clostridia	186801|Clostridia	C	Belongs to the nitrite and sulfite reductase 4Fe-4S domain family	-	-	1.7.7.1,1.8.7.1	ko:K00366,ko:K00392	ko00910,ko00920,ko01100,ko01120,map00910,map00920,map01100,map01120	M00176,M00531	R00790,R00859,R03600	RC00065,RC00176	ko00000,ko00001,ko00002,ko01000	-	-	-	NIR_SIR,NIR_SIR_ferr
146_bin21	NODE_28_length_239183_cov_5.498009_253	633148.Tagg_0136	9.38e-16	73.9	COG1931@1|root,arCOG01043@2157|Archaea,2XQU6@28889|Crenarchaeota	28889|Crenarchaeota	S	Belongs to the UPF0201 family	-	-	-	ko:K09736	-	-	-	-	ko00000	-	-	-	RNA_binding
146_bin21	NODE_28_length_239183_cov_5.498009_254	693661.Arcve_1069	2.19e-82	257	COG1234@1|root,arCOG00501@2157|Archaea,2XTJ9@28890|Euryarchaeota,245Q7@183980|Archaeoglobi	183980|Archaeoglobi	J	Zinc phosphodiesterase, which displays some tRNA 3'- processing endonuclease activity. Probably involved in tRNA maturation, by removing a 3'-trailer from precursor tRNA	rnz	-	3.1.26.11	ko:K00784	ko03013,map03013	-	-	-	ko00000,ko00001,ko01000,ko03016	-	-	-	Lactamase_B_2
146_bin21	NODE_28_length_239183_cov_5.498009_255	399549.Msed_1789	1.02e-23	106	COG1041@1|root,arCOG00047@2157|Archaea,2XQ7F@28889|Crenarchaeota	28889|Crenarchaeota	L	RNA methylase	-	-	2.1.1.213	ko:K07446	-	-	-	-	ko00000,ko01000,ko03016	-	-	-	UPF0020
146_bin21	NODE_28_length_239183_cov_5.498009_256	933801.Ahos_1245	2.76e-67	218	COG0462@1|root,arCOG00067@2157|Archaea,2XQE3@28889|Crenarchaeota	28889|Crenarchaeota	F	Involved in the biosynthesis of the central metabolite phospho-alpha-D-ribosyl-1-pyrophosphate (PRPP) via the transfer of pyrophosphoryl group from ATP to 1-hydroxyl of ribose-5-phosphate (Rib-5-P)	prs	-	2.7.6.1	ko:K00948	ko00030,ko00230,ko01100,ko01110,ko01120,ko01130,ko01200,ko01230,map00030,map00230,map01100,map01110,map01120,map01130,map01200,map01230	M00005	R01049	RC00002,RC00078	ko00000,ko00001,ko00002,ko01000	-	-	-	Pribosyltran,Pribosyltran_N
146_bin21	NODE_28_length_239183_cov_5.498009_257	439481.Aboo_1136	1.03e-69	220	COG0013@1|root,arCOG01254@2157|Archaea,2XTZC@28890|Euryarchaeota,3F36Z@33867|unclassified Euryarchaeota	28890|Euryarchaeota	J	Threonyl and Alanyl tRNA synthetase second additional domain	alaXM	GO:0002161,GO:0003674,GO:0003824,GO:0006139,GO:0006399,GO:0006450,GO:0006725,GO:0006807,GO:0008150,GO:0008152,GO:0009987,GO:0016070,GO:0016787,GO:0016788,GO:0034641,GO:0034660,GO:0043170,GO:0044237,GO:0044238,GO:0046483,GO:0052689,GO:0065007,GO:0065008,GO:0071704,GO:0090304,GO:0106074,GO:0140098,GO:0140101,GO:1901360	6.1.1.7	ko:K01872,ko:K07050	ko00970,map00970	M00359,M00360	R03038	RC00055,RC00523	ko00000,ko00001,ko00002,ko01000,ko01007,ko03016	-	-	iAF692.Mbar_A2092	DHHA1,tRNA-synt_2c,tRNA_SAD
146_bin21	NODE_28_length_239183_cov_5.498009_259	247490.KSU1_C1239	2.59e-25	102	COG2453@1|root,COG2453@2|Bacteria,2J01Y@203682|Planctomycetes	203682|Planctomycetes	T	Protein-tyrosine phosphatase	-	-	3.1.3.16,3.1.3.48	ko:K14165	-	-	-	-	ko00000,ko01000,ko01009	-	-	-	DSPc
146_bin21	NODE_28_length_239183_cov_5.498009_260	368408.Tpen_0498	2.9e-182	544	COG1204@1|root,arCOG00553@2157|Archaea,2XPUH@28889|Crenarchaeota	28889|Crenarchaeota	L	DNA-dependent ATPase and 3'-5' DNA helicase that may be involved in repair of stalled replication forks	hel308	GO:0003674,GO:0003724,GO:0003824,GO:0004004,GO:0004386,GO:0005575,GO:0005622,GO:0005623,GO:0005737,GO:0006139,GO:0006725,GO:0006807,GO:0008026,GO:0008150,GO:0008152,GO:0008186,GO:0009987,GO:0010501,GO:0016070,GO:0016462,GO:0016787,GO:0016817,GO:0016818,GO:0016887,GO:0017111,GO:0034641,GO:0042623,GO:0043170,GO:0044237,GO:0044238,GO:0044424,GO:0044464,GO:0046483,GO:0070035,GO:0071704,GO:0090304,GO:…	-	ko:K03726	-	-	-	-	ko00000,ko01000	-	-	-	DEAD,HHH_5,Helicase_C
146_bin21	NODE_28_length_239183_cov_5.498009_261	1365176.N186_03825	2.94e-191	564	COG1241@1|root,arCOG00439@2157|Archaea,2XQ2Z@28889|Crenarchaeota	28889|Crenarchaeota	L	Belongs to the MCM family	-	GO:0003674,GO:0005488,GO:0005515,GO:0042802	-	ko:K10726	ko03030,map03030	-	-	-	ko00000,ko00001,ko01000,ko03032	-	-	-	Intein_splicing,MCM,MCM_N,MCM_OB
146_bin21	NODE_28_length_239183_cov_5.498009_263	1131266.ARWQ01000001_gene1155	3.35e-103	313	COG0644@1|root,arCOG00570@2157|Archaea,41SCG@651137|Thaumarchaeota	651137|Thaumarchaeota	C	Is involved in the reduction of 2,3- digeranylgeranylglycerophospholipids (unsaturated archaeols) into 2,3-diphytanylglycerophospholipids (saturated archaeols) in the biosynthesis of archaeal membrane lipids. Catalyzes the formation of archaetidic acid (2,3-di-O-phytanyl-sn-glyceryl phosphate) from 2,3-di-O-geranylgeranylglyceryl phosphate (DGGGP) via the hydrogenation of each double bond of the …	-	-	-	-	-	-	-	-	-	-	-	-	Trp_halogenase
146_bin21	NODE_28_length_239183_cov_5.498009_264	1229909.NSED_00760	4.31e-134	397	COG0498@1|root,arCOG01434@2157|Archaea,41SEI@651137|Thaumarchaeota	651137|Thaumarchaeota	E	Catalyzes the gamma-elimination of phosphate from L- phosphohomoserine and the beta-addition of water to produce L- threonine	-	-	4.2.3.1	ko:K01733	ko00260,ko00750,ko01100,ko01110,ko01120,ko01230,map00260,map00750,map01100,map01110,map01120,map01230	M00018	R01466,R05086	RC00017,RC00526	ko00000,ko00001,ko00002,ko01000	-	-	-	PALP
146_bin21	NODE_28_length_239183_cov_5.498009_267	986075.CathTA2_2470	3.29e-77	241	COG1024@1|root,COG1024@2|Bacteria,1TQ2V@1239|Firmicutes,4HBT0@91061|Bacilli	91061|Bacilli	I	Belongs to the enoyl-CoA hydratase isomerase family	paaG	-	5.3.3.18	ko:K15866	ko00360,ko01120,map00360,map01120	-	R09837,R09839	RC00004,RC00326,RC02689,RC03003	ko00000,ko00001,ko01000	-	-	-	ECH_1
146_bin21	NODE_28_length_239183_cov_5.498009_268	387631.Asulf_00615	4.97e-08	60.8	COG0491@1|root,arCOG00504@2157|Archaea,2XXEW@28890|Euryarchaeota,24681@183980|Archaeoglobi	183980|Archaeoglobi	S	Metallo-beta-lactamase superfamily	-	-	-	-	-	-	-	-	-	-	-	-	Lactamase_B
146_bin21	NODE_28_length_239183_cov_5.498009_269	399550.Smar_1222	3.87e-20	92.4	COG1474@1|root,arCOG00467@2157|Archaea,2XPZB@28889|Crenarchaeota	28889|Crenarchaeota	L	Involved in regulation of DNA replication	cdc6-2	-	-	ko:K10725	-	-	-	-	ko00000,ko03032	-	-	-	AAA_22,Cdc6_C
146_bin21	NODE_28_length_239183_cov_5.498009_271	500632.CLONEX_04238	3.41e-11	66.6	COG3547@1|root,COG3547@2|Bacteria,1TQP6@1239|Firmicutes,248VD@186801|Clostridia	186801|Clostridia	L	transposase IS116 IS110 IS902 family	-	-	-	-	-	-	-	-	-	-	-	-	DEDD_Tnp_IS110,Transposase_20
146_bin21	NODE_28_length_239183_cov_5.498009_273	985053.VMUT_0890	4.05e-30	120	COG1474@1|root,arCOG00467@2157|Archaea,2XPZB@28889|Crenarchaeota	28889|Crenarchaeota	L	Involved in regulation of DNA replication	cdc6-2	-	-	ko:K10725	-	-	-	-	ko00000,ko03032	-	-	-	AAA_22,Cdc6_C
146_bin21	NODE_28_length_239183_cov_5.498009_274	415426.Hbut_0906	4.64e-103	321	COG0470@1|root,arCOG00470@2157|Archaea,2XPN9@28889|Crenarchaeota	28889|Crenarchaeota	L	Part of the RFC clamp loader complex which loads the PCNA sliding clamp onto DNA	rfcL	-	-	ko:K04800	ko03030,map03030	-	-	-	ko00000,ko00001,ko03032	-	-	-	AAA,RFC1,Rad17
146_bin21	NODE_28_length_239183_cov_5.498009_275	573064.Mefer_1399	2.13e-110	330	COG0470@1|root,arCOG00469@2157|Archaea,2XTC8@28890|Euryarchaeota,23Q6E@183939|Methanococci	183939|Methanococci	L	Part of the RFC clamp loader complex which loads the PCNA sliding clamp onto DNA	rfcS	GO:0005575,GO:0005622,GO:0005623,GO:0005657,GO:0005663,GO:0005694,GO:0006139,GO:0006259,GO:0006260,GO:0006261,GO:0006281,GO:0006725,GO:0006807,GO:0006950,GO:0006974,GO:0008150,GO:0008152,GO:0009058,GO:0009059,GO:0009987,GO:0032991,GO:0033554,GO:0034641,GO:0034645,GO:0043170,GO:0043226,GO:0043228,GO:0043229,GO:0043232,GO:0044237,GO:0044238,GO:0044249,GO:0044260,GO:0044422,GO:0044424,GO:0044427,GO:…	-	ko:K04801	ko03030,map03030	-	-	-	ko00000,ko00001,ko03032	-	-	-	AAA,DNA_pol3_delta2,HTH_3,Intein_splicing,LAGLIDADG_3,Rad17,Rep_fac_C,RuvB_N
146_bin21	NODE_28_length_239183_cov_5.498009_276	106582.XP_004540124.1	3.4e-63	205	COG0084@1|root,KOG3020@2759|Eukaryota,38GNW@33154|Opisthokonta,3BDHE@33208|Metazoa,3CZ5B@33213|Bilateria,4809E@7711|Chordata,48UZV@7742|Vertebrata,4A1QB@7898|Actinopterygii	33208|Metazoa	L	TatD DNase domain containing 3	TATDN3	-	-	ko:K03424	-	-	-	-	ko00000,ko01000	-	-	-	TatD_DNase
146_bin21	NODE_28_length_239183_cov_5.498009_278	1123376.AUIU01000019_gene1235	2.05e-73	228	COG2220@1|root,COG2220@2|Bacteria	2|Bacteria	S	N-acetylphosphatidylethanolamine-hydrolysing phospholipas activity	-	-	-	-	-	-	-	-	-	-	-	-	Lactamase_B_3
146_bin21	NODE_28_length_239183_cov_5.498009_284	272557.APE_1754.1	3.12e-113	343	COG0520@1|root,arCOG00065@2157|Archaea,2XQVQ@28889|Crenarchaeota	28889|Crenarchaeota	E	Aminotransferase class-V	sufS	-	-	-	-	-	-	-	-	-	-	-	Aminotran_5
146_bin21	NODE_28_length_239183_cov_5.498009_285	768679.TTX_1787	6.13e-226	640	COG1012@1|root,arCOG01252@2157|Archaea,2XRM8@28889|Crenarchaeota	28889|Crenarchaeota	C	Aldehyde dehydrogenase family	-	-	1.2.1.88	ko:K00294	ko00250,ko00330,ko01100,map00250,map00330,map01100	-	R00245,R00707,R00708,R04444,R04445,R05051	RC00080,RC00216,RC00242,RC00255	ko00000,ko00001,ko01000	-	-	-	Aldedh
146_bin21	NODE_28_length_239183_cov_5.498009_287	1459636.NTE_03147	1.72e-78	253	COG0484@1|root,arCOG06880@1|root,arCOG02846@2157|Archaea,arCOG06880@2157|Archaea,41SCZ@651137|Thaumarchaeota	651137|Thaumarchaeota	O	DnaJ central domain	-	-	-	ko:K03686	-	-	-	-	ko00000,ko03029,ko03110	-	-	-	DnaJ,DnaJ_C,DnaJ_CXXCXGXG
146_bin21	NODE_28_length_239183_cov_5.498009_288	439481.Aboo_1348	1.39e-280	785	COG0443@1|root,arCOG03060@2157|Archaea,2XT86@28890|Euryarchaeota,3F2IH@33867|unclassified Euryarchaeota	28890|Euryarchaeota	O	Heat shock 70 kDa protein	dnaK	-	-	ko:K04043	ko03018,ko04212,ko05152,map03018,map04212,map05152	-	-	-	ko00000,ko00001,ko03019,ko03029,ko03110,ko04147	1.A.33.1	-	-	HSP70
146_bin21	NODE_28_length_239183_cov_5.498009_289	515635.Dtur_0016	1.5e-24	100	COG0576@1|root,COG0576@2|Bacteria	2|Bacteria	O	Participates actively in the response to hyperosmotic and heat shock by preventing the aggregation of stress-denatured proteins, in association with DnaK and GrpE. It is the nucleotide exchange factor for DnaK and may function as a thermosensor. Unfolded proteins bind initially to DnaJ	grpE	GO:0000166,GO:0000774,GO:0003674,GO:0005488,GO:0005515,GO:0005575,GO:0005618,GO:0005623,GO:0006950,GO:0007154,GO:0008150,GO:0009267,GO:0009605,GO:0009987,GO:0009991,GO:0017076,GO:0030234,GO:0030312,GO:0030554,GO:0031667,GO:0031668,GO:0031669,GO:0033554,GO:0036094,GO:0040007,GO:0042594,GO:0044464,GO:0050790,GO:0050896,GO:0051082,GO:0051716,GO:0060589,GO:0060590,GO:0065007,GO:0065009,GO:0071496,GO:…	-	ko:K02652,ko:K03687	-	-	-	-	ko00000,ko02035,ko02044,ko03029,ko03110	3.A.15.2	-	-	GrpE
146_bin21	NODE_28_length_239183_cov_5.498009_291	272844.PAB1241	8.72e-54	190	COG2237@1|root,arCOG04151@2157|Archaea,2XTV5@28890|Euryarchaeota,243NM@183968|Thermococci	183968|Thermococci	S	Domain of unknown function (DUF373)	-	-	-	ko:K08975	-	-	-	-	ko00000	-	-	-	DUF373
146_bin21	NODE_28_length_239183_cov_5.498009_292	368408.Tpen_0762	3.14e-103	308	COG0020@1|root,arCOG01532@2157|Archaea,2XPUG@28889|Crenarchaeota	28889|Crenarchaeota	H	Catalyzes the sequential condensation of isopentenyl diphosphate (IPP) with geranylgeranyl diphosphate (GGPP) to yield (2Z,6Z,10Z,14Z,18Z,22Z,26Z,30E,34E,38E)-undecaprenyl diphosphate (tritrans,heptacis-UPP). It is probably the precursor of glycosyl carrier lipids	uppS	GO:0002094,GO:0003674,GO:0003824,GO:0004659,GO:0006066,GO:0006629,GO:0006720,GO:0008150,GO:0008152,GO:0008299,GO:0008610,GO:0009058,GO:0009987,GO:0016093,GO:0016094,GO:0016740,GO:0016765,GO:0044237,GO:0044238,GO:0044249,GO:0044255,GO:0044281,GO:0044283,GO:0046165,GO:0071704,GO:1901576,GO:1901615,GO:1901617	2.5.1.31,2.5.1.89	ko:K00806,ko:K15888	ko00900,ko01110,map00900,map01110	-	R06447,R09730	RC00279,RC02839	ko00000,ko00001,ko01000,ko01006	-	-	-	Prenyltransf
146_bin21	NODE_28_length_239183_cov_5.498009_293	1463885.KL578516_gene6142	8.62e-20	92.4	COG0006@1|root,COG0006@2|Bacteria,2GM7D@201174|Actinobacteria	201174|Actinobacteria	E	Belongs to the peptidase M24B family	-	-	3.4.13.9	ko:K01271,ko:K01274	-	-	-	-	ko00000,ko01000,ko01002	-	-	-	Creatinase_N,Peptidase_M24
146_bin21	NODE_28_length_239183_cov_5.498009_294	246969.TAM4_1857	2.87e-41	174	COG1196@1|root,arCOG00371@2157|Archaea,2XSVK@28890|Euryarchaeota,242QE@183968|Thermococci	183968|Thermococci	D	Required for chromosome condensation and partitioning	smc	-	-	ko:K03529	-	-	-	-	ko00000,ko03036	-	-	-	SMC_N,SMC_hinge
146_bin21	NODE_28_length_239183_cov_5.498009_297	1343739.PAP_00060	2.34e-32	122	COG1386@1|root,arCOG02613@2157|Archaea,2XZ7Q@28890|Euryarchaeota,242WQ@183968|Thermococci	183968|Thermococci	K	Segregation and condensation complex subunit ScpB	-	-	-	ko:K06024	-	-	-	-	ko00000,ko03036	-	-	-	SMC_ScpB
146_bin21	NODE_28_length_239183_cov_5.498009_298	1459636.NTE_02057	1.43e-28	108	COG2007@1|root,arCOG04154@2157|Archaea,41SP2@651137|Thaumarchaeota	651137|Thaumarchaeota	J	Ribosomal protein S8e	rps8e	-	-	ko:K02995	ko03010,map03010	M00177,M00179	-	-	br01610,ko00000,ko00001,ko00002,ko03011	-	-	-	Ribosomal_S8e
146_bin21	NODE_28_length_239183_cov_5.498009_302	666510.ASAC_0109	8.16e-19	83.6	COG1522@1|root,arCOG04153@2157|Archaea,2XR1T@28889|Crenarchaeota	28889|Crenarchaeota	K	COG1522 Transcriptional regulators	-	-	-	-	-	-	-	-	-	-	-	-	B-block_TFIIIC,HTH_24,MarR
146_bin21	NODE_28_length_239183_cov_5.498009_303	224325.AF_2051	6.49e-31	119	COG0293@1|root,arCOG00079@2157|Archaea,2XT12@28890|Euryarchaeota,245SF@183980|Archaeoglobi	183980|Archaeoglobi	J	Specifically methylates the uridine in position 2552 of 23S rRNA at the 2'-O position of the ribose in the fully assembled 50S ribosomal subunit	rlmE	-	2.1.1.166	ko:K02427	-	-	-	-	ko00000,ko01000,ko03009	-	-	-	FtsJ
146_bin21	NODE_28_length_239183_cov_5.498009_305	1365176.N186_06370	3.63e-43	149	COG1618@1|root,arCOG01034@2157|Archaea,2XR6D@28889|Crenarchaeota	28889|Crenarchaeota	F	Has nucleotide phosphatase activity towards ATP, GTP, CTP, TTP and UTP. May hydrolyze nucleoside diphosphates with lower efficiency	-	-	3.6.1.15	ko:K06928	ko00230,ko00730,ko01100,map00230,map00730,map01100	-	R00086,R00615	RC00002	ko00000,ko00001,ko01000	-	-	-	NTPase_1
146_bin21	NODE_28_length_239183_cov_5.498009_306	342949.PNA2_0238	3.47e-52	174	COG0164@1|root,arCOG04121@2157|Archaea,2XWYC@28890|Euryarchaeota,242VW@183968|Thermococci	183968|Thermococci	L	Endonuclease that specifically degrades the RNA of RNA- DNA hybrids	rnhB	GO:0003674,GO:0003824,GO:0004518,GO:0004519,GO:0004521,GO:0004523,GO:0004540,GO:0005575,GO:0005622,GO:0005623,GO:0006139,GO:0006259,GO:0006260,GO:0006261,GO:0006271,GO:0006273,GO:0006281,GO:0006298,GO:0006401,GO:0006725,GO:0006807,GO:0006950,GO:0006974,GO:0008150,GO:0008152,GO:0009056,GO:0009057,GO:0009058,GO:0009059,GO:0009987,GO:0016070,GO:0016787,GO:0016788,GO:0016891,GO:0016893,GO:0019439,GO:…	3.1.26.4	ko:K03470	ko03030,map03030	-	-	-	ko00000,ko00001,ko01000,ko03032	-	-	-	RNase_HII
146_bin21	NODE_28_length_239183_cov_5.498009_307	453591.Igni_1417	9.49e-83	253	COG0513@1|root,arCOG00078@2157|Archaea,2XPRR@28889|Crenarchaeota	28889|Crenarchaeota	J	Involved in pre-rRNA and tRNA processing. Utilizes the methyl donor S-adenosyl-L-methionine to catalyze the site-specific 2'-hydroxyl methylation of ribose moieties in rRNA and tRNA. Site specificity is provided by a guide RNA that base pairs with the substrate. Methylation occurs at a characteristic distance from the sequence involved in base pairing with the guide RNA	flpA	GO:0000154,GO:0000494,GO:0001510,GO:0003674,GO:0003676,GO:0003723,GO:0003824,GO:0005488,GO:0006139,GO:0006325,GO:0006364,GO:0006396,GO:0006464,GO:0006479,GO:0006725,GO:0006807,GO:0006996,GO:0008150,GO:0008152,GO:0008168,GO:0008170,GO:0008173,GO:0008213,GO:0008276,GO:0008649,GO:0008757,GO:0009451,GO:0009987,GO:0010467,GO:0016043,GO:0016070,GO:0016072,GO:0016074,GO:0016569,GO:0016570,GO:0016571,GO:…	-	ko:K04795	-	-	-	-	ko00000,ko03009	-	-	-	Fibrillarin
146_bin21	NODE_28_length_239183_cov_5.498009_308	591019.Shell_1197	1.21e-91	289	COG1498@1|root,arCOG01923@2157|Archaea,2XPYC@28889|Crenarchaeota	28889|Crenarchaeota	J	PFAM Pre-mRNA processing ribonucleoprotein, binding	-	-	-	ko:K14564	ko03008,map03008	-	-	-	ko00000,ko00001,ko03009	-	-	-	Nop
146_bin21	NODE_28_length_239183_cov_5.498009_310	1333523.L593_02190	7.27e-76	249	COG0863@1|root,arCOG00890@2157|Archaea,2XWFW@28890|Euryarchaeota,23UZW@183963|Halobacteria	183963|Halobacteria	L	DNA methylase	-	-	2.1.1.113	ko:K00590	-	-	-	-	ko00000,ko01000,ko02048	-	-	-	N6_N4_Mtase
146_bin21	NODE_28_length_239183_cov_5.498009_311	445335.CBN_2071	1.91e-48	162	COG0503@1|root,COG0503@2|Bacteria,1V1XS@1239|Firmicutes	1239|Firmicutes	F	Psort location Cytoplasmic, score	-	-	2.4.2.7	ko:K00759	ko00230,ko01100,map00230,map01100	-	R00190,R01229,R04378	RC00063	ko00000,ko00001,ko01000,ko04147	-	-	-	Pribosyltran
146_bin21	NODE_28_length_239183_cov_5.498009_312	1158150.KB906246_gene1915	6.22e-95	316	COG0243@1|root,COG0243@2|Bacteria,1NSXR@1224|Proteobacteria,1T2GI@1236|Gammaproteobacteria	1236|Gammaproteobacteria	C	Belongs to the prokaryotic molybdopterin-containing oxidoreductase family	-	-	1.7.5.1,1.8.5.3	ko:K00370,ko:K07306,ko:K17050	ko00910,ko00920,ko01120,ko02020,map00910,map00920,map01120,map02020	M00529,M00530,M00804	R00798,R01106,R09497,R09501	RC02555,RC02812	ko00000,ko00001,ko00002,ko01000,ko02000	5.A.3.1,5.A.3.3,5.A.3.8	-	-	Molybdop_Fe4S4,Molybdopterin,Molydop_binding,TAT_signal
146_bin21	NODE_28_length_239183_cov_5.498009_313	459495.SPLC1_S101970	1.57e-14	71.6	COG1140@1|root,COG1140@2|Bacteria	2|Bacteria	C	nitrate reductase beta subunit	narH	GO:0003674,GO:0003824,GO:0005488,GO:0005575,GO:0005623,GO:0005886,GO:0005887,GO:0006082,GO:0006091,GO:0006807,GO:0006950,GO:0006974,GO:0008150,GO:0008152,GO:0008940,GO:0009055,GO:0009061,GO:0009325,GO:0009898,GO:0009987,GO:0015980,GO:0016020,GO:0016021,GO:0016491,GO:0016661,GO:0019645,GO:0022900,GO:0022904,GO:0031224,GO:0031226,GO:0031235,GO:0032991,GO:0033554,GO:0042126,GO:0043436,GO:0044237,GO:…	1.7.5.1	ko:K00371	ko00910,ko01120,ko02020,map00910,map01120,map02020	M00529,M00530,M00804	R00798,R01106,R09497	RC02812	ko00000,ko00001,ko00002,ko01000	5.A.3.1	-	iAF987.Gmet_1021,iEcE24377_1341.EcE24377A_1376,iEcolC_1368.EcolC_2189	Fer4_11,Nitr_red_bet_C
146_bin21	NODE_28_length_239183_cov_5.498009_314	1255043.TVNIR_1120	3.78e-114	342	COG1140@1|root,COG1140@2|Bacteria,1MW9Q@1224|Proteobacteria,1RNMJ@1236|Gammaproteobacteria	1236|Gammaproteobacteria	C	nitrate reductase beta subunit	-	-	1.7.5.1	ko:K00371,ko:K17051	ko00910,ko01120,ko02020,map00910,map01120,map02020	M00529,M00530,M00804	R00798,R01106,R09497	RC02812	ko00000,ko00001,ko00002,ko01000,ko02000	5.A.3.1,5.A.3.8	-	-	Fer4_11
146_bin21	NODE_28_length_239183_cov_5.498009_317	330214.NIDE3279	7.95e-14	77	COG3381@1|root,COG3381@2|Bacteria	2|Bacteria	S	protein complex oligomerization	-	-	-	-	-	-	-	-	-	-	-	-	Nitrate_red_del
146_bin21	NODE_28_length_239183_cov_5.498009_320	410359.Pcal_0384	1.72e-98	295	COG1701@1|root,arCOG04262@2157|Archaea,2XPPD@28889|Crenarchaeota	28889|Crenarchaeota	S	Pantothenate synthetase	-	-	6.3.2.36	ko:K09722	ko00410,ko00770,ko01100,map00410,map00770,map01100	-	R09379	RC00096,RC00141	ko00000,ko00001,ko01000	-	-	-	PPS_PS
146_bin21	NODE_43_length_202821_cov_5.535789_2	555779.Dthio_PD3316	7.03e-30	114	COG0701@1|root,COG0701@2|Bacteria,1PS2M@1224|Proteobacteria	1224|Proteobacteria	S	Predicted permease	MA20_06590	-	-	-	-	-	-	-	-	-	-	-	ArsP_1
146_bin21	NODE_43_length_202821_cov_5.535789_3	1459636.NTE_03212	5.47e-173	502	COG0516@1|root,arCOG00612@2157|Archaea,41S7R@651137|Thaumarchaeota	651137|Thaumarchaeota	F	Catalyzes the conversion of inosine 5'-phosphate (IMP) to xanthosine 5'-phosphate (XMP), the first committed and rate- limiting step in the de novo synthesis of guanine nucleotides, and therefore plays an important role in the regulation of cell growth	guaB	-	1.1.1.205	ko:K00088	ko00230,ko00983,ko01100,ko01110,map00230,map00983,map01100,map01110	M00050	R01130,R08240	RC00143,RC02207	ko00000,ko00001,ko00002,ko01000,ko04147	-	-	-	CBS,IMPDH
146_bin21	NODE_43_length_202821_cov_5.535789_4	867903.ThesuDRAFT_00496	1.77e-120	364	COG0104@1|root,COG0104@2|Bacteria,1TQ4C@1239|Firmicutes,247RN@186801|Clostridia,3WCYT@538999|Clostridiales incertae sedis	186801|Clostridia	F	Plays an important role in the de novo pathway of purine nucleotide biosynthesis. Catalyzes the first committed step in the biosynthesis of AMP from IMP	purA	-	6.3.4.4	ko:K01939	ko00230,ko00250,ko01100,map00230,map00250,map01100	M00049	R01135	RC00458,RC00459	ko00000,ko00001,ko00002,ko01000	-	-	-	Adenylsucc_synt
146_bin21	NODE_43_length_202821_cov_5.535789_5	1236517.BAKO01000053_gene16	1.09e-30	126	COG0015@1|root,COG0015@2|Bacteria,4NFY8@976|Bacteroidetes,2FMYF@200643|Bacteroidia	976|Bacteroidetes	F	Belongs to the lyase 1 family. Adenylosuccinate lyase subfamily	purB	-	4.3.2.2	ko:K01756	ko00230,ko00250,ko01100,ko01110,ko01130,map00230,map00250,map01100,map01110,map01130	M00048,M00049	R01083,R04559	RC00379,RC00444,RC00445	ko00000,ko00001,ko00002,ko01000	-	-	-	ADSL_C,ASL_C,Lyase_1
146_bin21	NODE_43_length_202821_cov_5.535789_6	981369.JQMJ01000004_gene1985	1.89e-15	82	COG1226@1|root,COG1226@2|Bacteria,2GKNF@201174|Actinobacteria,2NKNR@228398|Streptacidiphilus	201174|Actinobacteria	P	Ion transport protein	kcsA	GO:0003674,GO:0005215,GO:0005216,GO:0005244,GO:0005249,GO:0005261,GO:0005267,GO:0005575,GO:0006810,GO:0006811,GO:0006812,GO:0006813,GO:0008150,GO:0008324,GO:0009987,GO:0015075,GO:0015077,GO:0015079,GO:0015267,GO:0015318,GO:0015672,GO:0016020,GO:0016021,GO:0022803,GO:0022832,GO:0022836,GO:0022838,GO:0022839,GO:0022843,GO:0022857,GO:0022890,GO:0030001,GO:0031224,GO:0034220,GO:0044425,GO:0046873,GO:…	-	ko:K10716	-	-	-	-	ko00000,ko02000	1.A.1.1,1.A.1.13,1.A.1.17,1.A.1.24,1.A.1.25,1.A.1.6	-	-	Ion_trans_2
146_bin21	NODE_43_length_202821_cov_5.535789_10	591019.Shell_0344	3.35e-09	60.5	COG0071@1|root,arCOG01833@2157|Archaea,2XQD6@28889|Crenarchaeota	28889|Crenarchaeota	O	Belongs to the small heat shock protein (HSP20) family	-	-	-	ko:K13993	ko04141,map04141	-	-	-	ko00000,ko00001,ko03110	-	-	-	HSP20
146_bin21	NODE_43_length_202821_cov_5.535789_12	1122222.AXWR01000004_gene1766	3.34e-69	221	COG0614@1|root,COG0614@2|Bacteria,1WICA@1297|Deinococcus-Thermus	1297|Deinococcus-Thermus	P	ABC-type Fe3 -hydroxamate transport system, periplasmic component	-	-	-	-	-	-	-	-	-	-	-	-	Peripla_BP_2
146_bin21	NODE_43_length_202821_cov_5.535789_16	272557.APE_1921	1.12e-26	102	arCOG08947@1|root,arCOG08947@2157|Archaea,2XS4J@28889|Crenarchaeota	28889|Crenarchaeota	L	LAGLIDADG endonuclease	-	-	-	-	-	-	-	-	-	-	-	-	LAGLIDADG_1
146_bin21	NODE_43_length_202821_cov_5.535789_19	1089553.Tph_c10350	3.88e-121	369	COG0277@1|root,COG0277@2|Bacteria,1TPBC@1239|Firmicutes,24A99@186801|Clostridia,42EX2@68295|Thermoanaerobacterales	186801|Clostridia	C	FAD linked oxidase	-	-	1.1.3.15	ko:K00104	ko00630,ko01100,ko01110,ko01120,ko01130,map00630,map01100,map01110,map01120,map01130	-	R00475	RC00042	ko00000,ko00001,ko01000	-	-	-	FAD-oxidase_C,FAD_binding_4
146_bin21	NODE_43_length_202821_cov_5.535789_21	694429.Pyrfu_1303	8.11e-35	132	COG1948@1|root,arCOG04206@2157|Archaea,2XQJU@28889|Crenarchaeota	28889|Crenarchaeota	L	ERCC4 domain protein	-	-	-	ko:K10848	ko03420,ko03460,map03420,map03460	-	-	-	ko00000,ko00001,ko01000,ko03032,ko03400	-	-	-	ERCC4,HHH_2,HHH_5
146_bin21	NODE_43_length_202821_cov_5.535789_22	272557.APE_1156.1	3.06e-114	342	COG1818@1|root,arCOG00056@2157|Archaea,2XQ44@28889|Crenarchaeota	28889|Crenarchaeota	S	PFAM THUMP domain protein	-	-	-	ko:K06963	-	-	-	-	ko00000,ko03016	-	-	-	SPOUT_MTase_2,THUMP
146_bin21	NODE_43_length_202821_cov_5.535789_24	1459636.NTE_02959	1.15e-43	152	COG2095@1|root,arCOG01997@2157|Archaea	2157|Archaea	U	UPF0056 membrane protein	snatA	-	-	ko:K05595	-	-	-	-	ko00000,ko02000	2.A.95.1	-	-	MarC
146_bin21	NODE_43_length_202821_cov_5.535789_25	795359.TOPB45_0801	9.42e-47	156	COG2062@1|root,COG2062@2|Bacteria	2|Bacteria	T	phosphohistidine phosphatase, SixA	sixA	-	3.6.1.55	ko:K03574,ko:K08296	-	-	-	-	ko00000,ko01000,ko03400	-	-	-	His_Phos_1
146_bin21	NODE_43_length_202821_cov_5.535789_26	1459636.NTE_01038	2.02e-38	130	COG2154@1|root,arCOG02939@2157|Archaea,41SSQ@651137|Thaumarchaeota	651137|Thaumarchaeota	H	pterin-4-alpha-carbinolamine dehydratase	-	-	4.2.1.96	ko:K01724	ko00790,map00790	-	R04734	RC01208	ko00000,ko00001,ko01000,ko04147	-	-	-	Pterin_4a
146_bin21	NODE_43_length_202821_cov_5.535789_28	1254432.SCE1572_26610	6.62e-23	98.6	COG3217@1|root,COG3217@2|Bacteria,1N1P0@1224|Proteobacteria,43024@68525|delta/epsilon subdivisions,2X3J5@28221|Deltaproteobacteria,2YWAG@29|Myxococcales	28221|Deltaproteobacteria	S	MOSC N-terminal beta barrel domain	-	-	-	ko:K07140	-	-	-	-	ko00000	-	-	-	MOSC,MOSC_N
146_bin21	NODE_43_length_202821_cov_5.535789_30	397948.Cmaq_0586	2.47e-37	134	COG1765@1|root,arCOG03686@2157|Archaea	2157|Archaea	O	redox protein regulator of disulfide bond formation	-	-	-	-	-	-	-	-	-	-	-	-	OsmC
146_bin21	NODE_43_length_202821_cov_5.535789_31	391623.TERMP_01264	4.47e-20	85.1	COG1708@1|root,arCOG01205@2157|Archaea,2Y3QG@28890|Euryarchaeota,24498@183968|Thermococci	183968|Thermococci	L	Nucleotidyltransferase domain	-	-	-	ko:K07076	-	-	-	-	ko00000	-	-	-	NTP_transf_2
146_bin21	NODE_43_length_202821_cov_5.535789_32	273063.STK_08230	4.35e-127	367	COG1788@1|root,arCOG01987@2157|Archaea,2XQAI@28889|Crenarchaeota	28889|Crenarchaeota	I	PFAM Coenzyme A transferase	-	-	2.8.3.12	ko:K01039	ko00643,ko00650,ko01120,map00643,map00650,map01120	-	R04000,R05509	RC00012,RC00131,RC00137	ko00000,ko00001,ko01000	-	-	-	CoA_trans
146_bin21	NODE_43_length_202821_cov_5.535789_33	330779.Saci_0366	1.14e-75	236	COG2057@1|root,arCOG05316@2157|Archaea,2XQWQ@28889|Crenarchaeota	28889|Crenarchaeota	I	PFAM Coenzyme A transferase	-	-	2.8.3.12	ko:K01040	ko00643,ko00650,ko01120,map00643,map00650,map01120	-	R04000,R05509	RC00012,RC00131,RC00137	ko00000,ko00001,ko01000	-	-	-	CoA_trans
146_bin21	NODE_43_length_202821_cov_5.535789_35	698757.Pogu_1296	5.06e-267	754	COG0365@1|root,arCOG01529@2157|Archaea,2XPY4@28889|Crenarchaeota	28889|Crenarchaeota	I	synthetase	-	-	6.2.1.40	ko:K14467	ko00720,ko01120,ko01200,map00720,map01120,map01200	M00374	R09279	RC00004,RC00014	ko00000,ko00001,ko00002,ko01000	-	-	-	ACAS_N,AMP-binding,AMP-binding_C
146_bin21	NODE_43_length_202821_cov_5.535789_36	1042877.GQS_10615	5.63e-36	130	COG1268@1|root,arCOG02986@2157|Archaea,2XWSG@28890|Euryarchaeota,2447E@183968|Thermococci	183968|Thermococci	S	BioY family	bioY	-	-	ko:K03523	ko02010,map02010	M00581,M00582	-	-	ko00000,ko00001,ko00002,ko02000	2.A.88.1,2.A.88.2	-	-	BioY
146_bin21	NODE_43_length_202821_cov_5.535789_37	384616.Pisl_0364	1.55e-27	105	COG0517@1|root,arCOG00606@2157|Archaea,2XQQK@28889|Crenarchaeota	28889|Crenarchaeota	S	PFAM CBS domain containing protein	-	-	-	-	-	-	-	-	-	-	-	-	CBS
146_bin21	NODE_43_length_202821_cov_5.535789_38	391623.TERMP_02131	1.03e-58	194	COG0647@1|root,arCOG04221@2157|Archaea,2XTCH@28890|Euryarchaeota,24345@183968|Thermococci	183968|Thermococci	G	Haloacid dehalogenase-like hydrolase	-	-	3.1.3.41	ko:K01101	ko00627,ko01120,map00627,map01120	-	R03024	RC00151	ko00000,ko00001,ko01000	-	-	-	Hydrolase_6,Hydrolase_like
146_bin21	NODE_43_length_202821_cov_5.535789_39	999630.TUZN_2145	9.64e-221	629	COG0365@1|root,arCOG04201@2157|Archaea,2XRRH@28889|Crenarchaeota	28889|Crenarchaeota	I	AMP-binding enzyme	-	-	6.2.1.1	ko:K01895	ko00010,ko00620,ko00640,ko00680,ko00720,ko01100,ko01110,ko01120,ko01130,ko01200,map00010,map00620,map00640,map00680,map00720,map01100,map01110,map01120,map01130,map01200	M00357	R00235,R00236,R00316,R00926,R01354	RC00004,RC00012,RC00043,RC00070,RC02746,RC02816	ko00000,ko00001,ko00002,ko01000,ko01004	-	-	-	AMP-binding,AMP-binding_C
146_bin21	NODE_43_length_202821_cov_5.535789_40	926569.ANT_12130	7.89e-184	520	COG1260@1|root,COG1260@2|Bacteria,2G5YH@200795|Chloroflexi	200795|Chloroflexi	I	Myo-inositol-1-phosphate synthase, GAPDH domain protein	-	-	5.5.1.4	ko:K01858	ko00521,ko00562,ko01100,ko01130,map00521,map00562,map01100,map01130	-	R07324	RC01804	ko00000,ko00001,ko01000	-	-	-	Inos-1-P_synth
146_bin21	NODE_43_length_202821_cov_5.535789_43	42254.XP_004622445.1	4.4e-17	77.4	COG1758@1|root,KOG3405@2759|Eukaryota,3A3U5@33154|Opisthokonta,3BPZF@33208|Metazoa,3D6JK@33213|Bilateria,48E8R@7711|Chordata,49AST@7742|Vertebrata,3JGGM@40674|Mammalia	33208|Metazoa	K	DNA-directed 5'-3' RNA polymerase activity	POLR2F	GO:0000003,GO:0000375,GO:0000377,GO:0000398,GO:0000428,GO:0001650,GO:0003674,GO:0003824,GO:0003899,GO:0005575,GO:0005622,GO:0005623,GO:0005634,GO:0005654,GO:0005665,GO:0005666,GO:0005730,GO:0005736,GO:0005737,GO:0005829,GO:0006139,GO:0006259,GO:0006281,GO:0006283,GO:0006289,GO:0006351,GO:0006352,GO:0006353,GO:0006354,GO:0006360,GO:0006361,GO:0006363,GO:0006366,GO:0006367,GO:0006368,GO:0006370,GO:…	-	ko:K03014	ko00230,ko00240,ko01100,ko03020,ko04623,ko05016,ko05169,map00230,map00240,map01100,map03020,map04623,map05016,map05169	M00180,M00181,M00182	R00435,R00441,R00442,R00443	RC02795	br01611,ko00000,ko00001,ko00002,ko03021,ko03400	-	-	-	RNA_pol_Rpb6
146_bin21	NODE_43_length_202821_cov_5.535789_44	523850.TON_1877	7.4e-231	654	COG0459@1|root,arCOG01257@2157|Archaea,2XUDQ@28890|Euryarchaeota,242UA@183968|Thermococci	183968|Thermococci	O	Belongs to the TCP-1 chaperonin family	ths	GO:0003674,GO:0005488,GO:0005515,GO:0006457,GO:0006458,GO:0008150,GO:0009987,GO:0044183,GO:0051082,GO:0061077	-	ko:K22447	-	-	-	-	ko00000,ko03110	-	-	-	Cpn60_TCP1
146_bin21	NODE_43_length_202821_cov_5.535789_45	69014.TK2270	1.09e-13	65.1	COG3609@1|root,arCOG01009@2157|Archaea,2XZXP@28890|Euryarchaeota,244NJ@183968|Thermococci	183968|Thermococci	K	Ribbon-helix-helix protein, copG family	-	-	-	-	-	-	-	-	-	-	-	-	RHH_1
146_bin21	NODE_43_length_202821_cov_5.535789_47	246969.TAM4_1049	3.56e-64	207	COG1709@1|root,arCOG04060@2157|Archaea,2XT58@28890|Euryarchaeota,243MS@183968|Thermococci	183968|Thermococci	K	Helix-turn-helix domain	-	-	-	ko:K07731	-	-	-	-	ko00000,ko03000	-	-	-	HTH_19,HTH_3
146_bin21	NODE_43_length_202821_cov_5.535789_49	436308.Nmar_0067	1.12e-293	845	COG1615@1|root,arCOG06128@2157|Archaea,41SCS@651137|Thaumarchaeota	651137|Thaumarchaeota	S	Uncharacterised protein family (UPF0182)	-	-	-	ko:K09118	-	-	-	-	ko00000	-	-	-	UPF0182
146_bin21	NODE_43_length_202821_cov_5.535789_50	1459636.NTE_02318	4.04e-67	215	COG1378@1|root,arCOG02038@2157|Archaea,41SFR@651137|Thaumarchaeota	651137|Thaumarchaeota	K	Archaeal transcriptional regulator TrmB	-	-	-	-	-	-	-	-	-	-	-	-	Regulator_TrmB,TrmB
146_bin21	NODE_43_length_202821_cov_5.535789_51	368408.Tpen_1797	9.3e-23	96.3	COG4708@1|root,arCOG07487@2157|Archaea,2XQUI@28889|Crenarchaeota	28889|Crenarchaeota	S	QueT transporter	-	-	-	-	-	-	-	-	-	-	-	-	QueT
146_bin21	NODE_43_length_202821_cov_5.535789_52	1459636.NTE_02319	1.89e-254	715	COG1964@1|root,arCOG00933@2157|Archaea,41SAY@651137|Thaumarchaeota	651137|Thaumarchaeota	S	Radical SAM	-	-	-	ko:K06937	-	-	-	-	ko00000,ko01000	-	-	-	Fer4_12,Radical_SAM
146_bin21	NODE_43_length_202821_cov_5.535789_53	1077972.ARGLB_064_00320	2.7e-31	122	COG3591@1|root,COG3591@2|Bacteria,2I3KX@201174|Actinobacteria	201174|Actinobacteria	E	Trypsin-like serine protease	-	-	-	-	-	-	-	-	-	-	-	-	Trypsin
146_bin21	NODE_43_length_202821_cov_5.535789_55	397948.Cmaq_1015	3.22e-101	307	COG3804@1|root,arCOG04374@2157|Archaea,2XQ61@28889|Crenarchaeota	28889|Crenarchaeota	S	PFAM dihydrodipicolinate reductase	-	-	1.4.1.12,1.4.1.26	ko:K21672	ko00310,ko00330,ko00472,map00310,map00330,map00472	-	R02825,R04200,R04201,R04687,R04688	RC00249,RC00790	ko00000,ko00001,ko01000	-	-	-	DapB_N
146_bin21	NODE_43_length_202821_cov_5.535789_56	273063.STK_13480	4.78e-46	152	COG1586@1|root,arCOG00279@2157|Archaea,2XQHF@28889|Crenarchaeota	28889|Crenarchaeota	E	Specifically catalyzes the decarboxylation of L-arginine to agmatine. Has no S-adenosylmethionine decarboxylase (AdoMetDC) activity	speH	-	4.1.1.50	ko:K01611	ko00270,ko00330,ko01100,map00270,map00330,map01100	M00034,M00133	R00178	RC00299	ko00000,ko00001,ko00002,ko01000	-	-	-	AdoMet_dc
146_bin21	NODE_43_length_202821_cov_5.535789_57	1121468.AUBR01000009_gene2131	3.38e-89	281	COG1804@1|root,COG1804@2|Bacteria,1TP54@1239|Firmicutes,24AFB@186801|Clostridia,42I9H@68295|Thermoanaerobacterales	186801|Clostridia	C	CoA-transferase family III	-	-	-	-	-	-	-	-	-	-	-	-	CoA_transf_3
146_bin21	NODE_43_length_202821_cov_5.535789_58	593117.TGAM_0427	8.07e-184	541	COG4231@1|root,arCOG01609@2157|Archaea,2XUNR@28890|Euryarchaeota,243RU@183968|Thermococci	183968|Thermococci	C	Catalyzes the ferredoxin-dependent oxidative decarboxylation of arylpyruvates	iorA-1	-	1.2.7.8	ko:K00179	-	-	-	-	br01601,ko00000,ko01000	-	-	-	Fer4,Fer4_7,POR_N,TPP_enzyme_C
146_bin21	NODE_43_length_202821_cov_5.535789_59	1266998.ATUJ01000004_gene1296	7.84e-12	74.3	COG0683@1|root,COG0683@2|Bacteria,1MWJ1@1224|Proteobacteria,2TT0T@28211|Alphaproteobacteria,2PU8X@265|Paracoccus	28211|Alphaproteobacteria	E	Receptor family ligand binding region	-	-	-	ko:K01999	ko02010,ko02024,map02010,map02024	M00237	-	-	ko00000,ko00001,ko00002,ko02000	3.A.1.4	-	-	Peripla_BP_6
146_bin21	NODE_43_length_202821_cov_5.535789_60	374847.Kcr_0826	5.32e-22	91.7	COG0411@1|root,arCOG00926@2157|Archaea	2157|Archaea	E	COG0411 ABC-type branched-chain amino acid transport systems ATPase component	-	-	-	ko:K01995	ko02010,ko02024,map02010,map02024	M00237	-	-	ko00000,ko00001,ko00002,ko02000	3.A.1.4	-	-	ABC_tran,BCA_ABC_TP_C
146_bin21	NODE_43_length_202821_cov_5.535789_61	453591.Igni_0731	3.24e-56	184	COG0411@1|root,arCOG00925@2157|Archaea,2XQAX@28889|Crenarchaeota	28889|Crenarchaeota	E	PFAM ABC transporter related	-	-	-	ko:K01995	ko02010,ko02024,map02010,map02024	M00237	-	-	ko00000,ko00001,ko00002,ko02000	3.A.1.4	-	-	ABC_tran,BCA_ABC_TP_C
146_bin21	NODE_43_length_202821_cov_5.535789_62	453591.Igni_0732	4.02e-78	242	COG0410@1|root,arCOG00924@2157|Archaea,2XQDQ@28889|Crenarchaeota	28889|Crenarchaeota	E	ABC transporter	-	-	-	ko:K01996	ko02010,ko02024,map02010,map02024	M00237	-	-	ko00000,ko00001,ko00002,ko02000	3.A.1.4	-	-	ABC_tran
146_bin21	NODE_43_length_202821_cov_5.535789_63	1293048.CBMB010000004_gene1838	2.71e-19	95.5	COG0559@1|root,arCOG01269@2157|Archaea,2XSZB@28890|Euryarchaeota,23UNG@183963|Halobacteria	183963|Halobacteria	E	Branched-chain amino acid transport system / permease component	-	-	-	ko:K11956	ko02010,map02010	M00322	-	-	ko00000,ko00001,ko00002,ko02000	3.A.1.4.2,3.A.1.4.6	-	-	BPD_transp_2
146_bin21	NODE_43_length_202821_cov_5.535789_65	1118054.CAGW01000056_gene2111	3.92e-75	229	COG2030@1|root,COG2030@2|Bacteria,1V3VC@1239|Firmicutes,4HH24@91061|Bacilli	91061|Bacilli	I	N-terminal half of MaoC dehydratase	-	-	-	-	-	-	-	-	-	-	-	-	MaoC_dehydratas
146_bin21	NODE_43_length_202821_cov_5.535789_66	1218084.BBJK01000001_gene67	1.05e-33	139	COG1804@1|root,COG1804@2|Bacteria,1PJ8V@1224|Proteobacteria,2W6WK@28216|Betaproteobacteria,1KD0K@119060|Burkholderiaceae	28216|Betaproteobacteria	C	CoA-transferase family III	-	-	-	-	-	-	-	-	-	-	-	-	CoA_transf_3
146_bin21	NODE_43_length_202821_cov_5.535789_69	662479.C440_00410	5.54e-41	147	COG1622@1|root,arCOG01235@2157|Archaea,2XURX@28890|Euryarchaeota,23S69@183963|Halobacteria	183963|Halobacteria	C	COG1622 Heme copper-type cytochrome quinol oxidases, subunit 2	coxB4	-	1.9.3.1	ko:K02275	ko00190,ko01100,map00190,map01100	M00155	R00081	RC00016	ko00000,ko00001,ko00002,ko01000	3.D.4.2,3.D.4.4,3.D.4.6	-	-	COX2
146_bin21	NODE_43_length_202821_cov_5.535789_70	1455608.JDTH01000006_gene2516	2.2e-234	684	COG0843@1|root,arCOG01237@2157|Archaea,2XTBK@28890|Euryarchaeota,23S4J@183963|Halobacteria	183963|Halobacteria	C	Belongs to the heme-copper respiratory oxidase family	coxA2	-	1.9.3.1	ko:K15408	ko00190,map00190	M00155	-	-	ko00000,ko00001,ko00002,ko01000	3.D.4.4	-	-	COX1,COX3
146_bin21	NODE_43_length_202821_cov_5.535789_72	479434.Sthe_0203	1.8e-11	65.5	COG4454@1|root,COG4454@2|Bacteria,2GA6H@200795|Chloroflexi,27YMB@189775|Thermomicrobia	189775|Thermomicrobia	P	Copper binding proteins, plastocyanin/azurin family	-	-	-	-	-	-	-	-	-	-	-	-	Cupredoxin_1
146_bin21	NODE_43_length_202821_cov_5.535789_78	1198449.ACAM_0024	4.86e-61	205	COG1653@1|root,arCOG00149@2157|Archaea,2XQ5D@28889|Crenarchaeota	28889|Crenarchaeota	G	PFAM extracellular solute-binding protein family 1	-	-	-	ko:K02027	-	M00207	-	-	ko00000,ko00002,ko02000	3.A.1.1	-	-	SBP_bac_1
146_bin21	NODE_43_length_202821_cov_5.535789_80	416591.Tlet_1843	2.68e-23	99	COG1175@1|root,COG1175@2|Bacteria,2GCD1@200918|Thermotogae	200918|Thermotogae	P	PFAM binding-protein-dependent transport systems inner membrane component	-	-	-	ko:K02025	-	M00207	-	-	ko00000,ko00002,ko02000	3.A.1.1	-	-	BPD_transp_1
146_bin21	NODE_43_length_202821_cov_5.535789_82	1183377.Py04_1330	5.2e-22	93.2	COG0395@1|root,arCOG00159@2157|Archaea,2XTU8@28890|Euryarchaeota,242KU@183968|Thermococci	183968|Thermococci	P	Binding-protein-dependent transport system inner membrane component	-	-	-	ko:K02026	-	M00207	-	-	ko00000,ko00002,ko02000	3.A.1.1	-	-	BPD_transp_1
146_bin21	NODE_43_length_202821_cov_5.535789_83	521045.Kole_0301	4.16e-50	168	COG0395@1|root,COG0395@2|Bacteria,2GCN3@200918|Thermotogae	200918|Thermotogae	P	PFAM binding-protein-dependent transport systems inner membrane component	-	-	-	ko:K02026	-	M00207	-	-	ko00000,ko00002,ko02000	3.A.1.1	-	-	BPD_transp_1
146_bin21	NODE_43_length_202821_cov_5.535789_84	1365176.N186_07020	4.54e-73	233	COG3839@1|root,arCOG00175@2157|Archaea,2XPUC@28889|Crenarchaeota	28889|Crenarchaeota	G	PFAM ABC transporter related	-	-	-	ko:K10112	ko02010,map02010	M00194,M00196,M00197,M00200,M00201,M00206,M00207,M00491,M00602,M00605,M00606	-	-	ko00000,ko00001,ko00002,ko02000	3.A.1.1	-	-	ABC_tran,TOBE,TOBE_2
146_bin21	NODE_43_length_202821_cov_5.535789_85	1105031.HMPREF1141_0371	4.18e-14	68.9	COG3842@1|root,COG3842@2|Bacteria,1TP2M@1239|Firmicutes,247JR@186801|Clostridia,36DYU@31979|Clostridiaceae	186801|Clostridia	P	Belongs to the ABC transporter superfamily	msmX	-	-	ko:K10112	ko02010,map02010	M00194,M00196,M00197,M00200,M00201,M00206,M00207,M00491,M00602,M00605,M00606	-	-	ko00000,ko00001,ko00002,ko02000	3.A.1.1	-	-	ABC_tran,TOBE,TOBE_2
146_bin21	NODE_43_length_202821_cov_5.535789_86	368408.Tpen_1165	3.13e-37	135	COG3839@1|root,arCOG00175@2157|Archaea,2XPUC@28889|Crenarchaeota	28889|Crenarchaeota	G	PFAM ABC transporter related	-	-	-	ko:K10112	ko02010,map02010	M00194,M00196,M00197,M00200,M00201,M00206,M00207,M00491,M00602,M00605,M00606	-	-	ko00000,ko00001,ko00002,ko02000	3.A.1.1	-	-	ABC_tran,TOBE,TOBE_2
146_bin21	NODE_43_length_202821_cov_5.535789_87	397948.Cmaq_0334	1.3e-101	307	COG0179@1|root,arCOG00235@2157|Archaea,2XQQH@28889|Crenarchaeota	28889|Crenarchaeota	Q	PFAM fumarylacetoacetate (FAA) hydrolase	-	-	-	-	-	-	-	-	-	-	-	-	FAA_hydrolase
146_bin21	NODE_43_length_202821_cov_5.535789_89	1104324.P186_1905	3.47e-25	99.8	COG3193@1|root,arCOG07054@2157|Archaea,2XRWE@28889|Crenarchaeota	28889|Crenarchaeota	S	Haem-degrading	-	-	-	-	-	-	-	-	-	-	-	-	Haem_degrading
146_bin21	NODE_43_length_202821_cov_5.535789_91	1173021.ALWA01000008_gene1622	2.26e-36	135	COG1845@1|root,COG1845@2|Bacteria,1G02A@1117|Cyanobacteria	1117|Cyanobacteria	C	Heme copper-type cytochrome quinol oxidase subunit 3	ctaE	-	1.9.3.1	ko:K02276	ko00190,ko01100,map00190,map01100	M00155	R00081	RC00016	ko00000,ko00001,ko00002,ko01000	3.D.4.4,3.D.4.6	-	-	COX3
146_bin21	NODE_43_length_202821_cov_5.535789_93	439481.Aboo_0186	7.15e-127	387	COG0016@1|root,arCOG00410@2157|Archaea,2XSTK@28890|Euryarchaeota,3F2II@33867|unclassified Euryarchaeota	28890|Euryarchaeota	J	Belongs to the class-II aminoacyl-tRNA synthetase family. Phe-tRNA synthetase alpha subunit type 2 subfamily	pheS	GO:0003674,GO:0003824,GO:0004812,GO:0004826,GO:0005575,GO:0005622,GO:0005623,GO:0005737,GO:0006082,GO:0006139,GO:0006399,GO:0006412,GO:0006418,GO:0006432,GO:0006518,GO:0006520,GO:0006725,GO:0006807,GO:0008150,GO:0008152,GO:0009058,GO:0009059,GO:0009987,GO:0010467,GO:0016070,GO:0016874,GO:0016875,GO:0019538,GO:0019752,GO:0034641,GO:0034645,GO:0034660,GO:0043038,GO:0043039,GO:0043043,GO:0043170,GO:…	6.1.1.20	ko:K01889	ko00970,map00970	M00359,M00360	R03660	RC00055,RC00523	ko00000,ko00001,ko00002,ko01000,ko01007,ko03016	-	-	-	tRNA-synt_2d
146_bin21	NODE_43_length_202821_cov_5.535789_94	868131.MSWAN_1300	9.22e-150	449	COG0072@1|root,arCOG00412@2157|Archaea,2XTD5@28890|Euryarchaeota,23NX2@183925|Methanobacteria	183925|Methanobacteria	J	Phenylalanyl-tRNA synthetase beta	pheT	-	6.1.1.20	ko:K01890	ko00970,map00970	M00359,M00360	R03660	RC00055,RC00523	ko00000,ko00001,ko00002,ko01000,ko01007,ko03016	-	-	-	B3_4,B5,tRNA-synt_2d
146_bin21	NODE_43_length_202821_cov_5.535789_95	399550.Smar_0890	9.24e-112	337	COG0162@1|root,arCOG01886@2157|Archaea,2XPU5@28889|Crenarchaeota	28889|Crenarchaeota	J	Catalyzes the attachment of tyrosine to tRNA(Tyr) in a two-step reaction tyrosine is first activated by ATP to form Tyr- AMP and then transferred to the acceptor end of tRNA(Tyr)	tyrS	GO:0003674,GO:0003824,GO:0004812,GO:0004831,GO:0004832,GO:0005575,GO:0005622,GO:0005623,GO:0005737,GO:0006082,GO:0006139,GO:0006399,GO:0006412,GO:0006418,GO:0006438,GO:0006518,GO:0006520,GO:0006725,GO:0006807,GO:0008150,GO:0008152,GO:0009058,GO:0009059,GO:0009987,GO:0010467,GO:0016070,GO:0016874,GO:0016875,GO:0019538,GO:0019752,GO:0034641,GO:0034645,GO:0034660,GO:0043038,GO:0043039,GO:0043043,GO:…	6.1.1.1	ko:K01866	ko00970,map00970	M00359,M00360	R02918	RC00055,RC00523	ko00000,ko00001,ko00002,ko01000,ko01007,ko03016,ko03029	-	-	-	tRNA-synt_1b
146_bin21	NODE_43_length_202821_cov_5.535789_96	374847.Kcr_0134	0	1103	COG0209@1|root,arCOG03713@1|root,arCOG03713@2157|Archaea,arCOG04276@2157|Archaea	2157|Archaea	F	Catalyzes the reduction of ribonucleotides to deoxyribonucleotides. May function to provide a pool of deoxyribonucleotide precursors for DNA repair during oxygen limitation and or for immediate growth after restoration of oxygen	nrdA	-	1.17.4.1	ko:K00525	ko00230,ko00240,ko01100,map00230,map00240,map01100	M00053	R02017,R02018,R02019,R02024	RC00613	ko00000,ko00001,ko00002,ko01000,ko03400	-	-	-	ATP-cone,Intein_splicing,LAGLIDADG_3,Ribonuc_red_lgC,Ribonuc_red_lgN
146_bin21	NODE_43_length_202821_cov_5.535789_97	342949.PNA2_0022	2.95e-82	271	COG0651@1|root,arCOG01537@2157|Archaea,2XU88@28890|Euryarchaeota,242ND@183968|Thermococci	183968|Thermococci	C	NADH-Ubiquinone oxidoreductase (complex I), chain 5 N-terminus	-	-	-	ko:K05568	-	-	-	-	ko00000,ko02000	2.A.63.1,2.A.63.2	-	-	Proton_antipo_M,Proton_antipo_N
146_bin21	NODE_43_length_202821_cov_5.535789_98	436308.Nmar_1407	1.66e-129	383	COG1697@1|root,arCOG04143@2157|Archaea,41SQF@651137|Thaumarchaeota	651137|Thaumarchaeota	L	Relaxes both positive and negative superturns and exhibits a strong decatenase activity	top6A	-	5.99.1.3	ko:K03166	-	-	-	-	ko00000,ko01000,ko03032	-	-	-	TP6A_N
146_bin21	NODE_43_length_202821_cov_5.535789_100	1459636.NTE_02170	7.39e-15	72	COG5431@1|root,arCOG01120@2157|Archaea,41SW3@651137|Thaumarchaeota	651137|Thaumarchaeota	-	-	-	-	-	-	-	-	-	-	-	-	-	-	-
146_bin21	NODE_43_length_202821_cov_5.535789_101	479434.Sthe_0444	2.1e-21	100	COG3206@1|root,COG3206@2|Bacteria	2|Bacteria	M	extracellular polysaccharide biosynthetic process	-	-	-	ko:K13582	ko04112,map04112	-	-	-	ko00000,ko00001	-	-	-	DUF4349
146_bin21	NODE_43_length_202821_cov_5.535789_102	1379698.RBG1_1C00001G0065	1.62e-235	679	COG1331@1|root,COG1331@2|Bacteria,2NP26@2323|unclassified Bacteria	2|Bacteria	O	Protein of unknown function, DUF255	yyaL	-	-	ko:K06888	-	-	-	-	ko00000	-	-	-	DsbC,GlcNAc_2-epim,Thioredox_DsbH
146_bin21	NODE_43_length_202821_cov_5.535789_104	985053.VMUT_0862	4.69e-171	493	COG1313@1|root,arCOG00934@2157|Archaea,2XPK3@28889|Crenarchaeota	28889|Crenarchaeota	C	PFAM Radical SAM domain protein	-	-	1.97.1.4	ko:K04070	-	-	-	-	ko00000,ko01000	-	-	-	Fer4_12,Radical_SAM
146_bin21	NODE_43_length_202821_cov_5.535789_105	589924.Ferp_1526	2.89e-144	425	COG0017@1|root,arCOG00406@2157|Archaea,2XTRE@28890|Euryarchaeota,2460D@183980|Archaeoglobi	183980|Archaeoglobi	J	Aspartyl-tRNA synthetase with relaxed tRNA specificity since it is able to aspartylate not only its cognate tRNA(Asp) but also tRNA(Asn). Reaction proceeds in two steps L-aspartate is first activated by ATP to form Asp-AMP and then transferred to the acceptor end of tRNA(Asp Asn)	aspS	-	6.1.1.23	ko:K09759	ko00970,map00970	M00360	R03647,R05577	RC00055,RC00523	ko00000,ko00001,ko00002,ko01000,ko01007,ko03016	-	-	-	tRNA-synt_2,tRNA_anti-codon
146_bin21	NODE_43_length_202821_cov_5.535789_107	1183377.Py04_1768	3.54e-27	101	COG1581@1|root,arCOG01753@2157|Archaea,2Y0UY@28890|Euryarchaeota,245IQ@183968|Thermococci	183968|Thermococci	J	Binds double-stranded DNA tightly but without sequence specificity. It is distributed uniformly and abundantly on the chromosome, suggesting a role in chromatin architecture. However, it does not significantly compact DNA. Binds rRNA and mRNA in vivo. May play a role in maintaining the structural and functional stability of RNA, and, perhaps, ribosomes	albA	-	-	ko:K03622	-	-	-	-	ko00000	-	-	-	Alba
146_bin21	NODE_43_length_202821_cov_5.535789_108	1343739.PAP_08930	1.31e-85	264	COG0672@1|root,arCOG04330@2157|Archaea,2XU9A@28890|Euryarchaeota,243FI@183968|Thermococci	183968|Thermococci	P	Iron permease FTR1 family	-	-	-	ko:K07243	-	-	-	-	ko00000,ko02000	2.A.108.1,2.A.108.2	-	-	FTR1
146_bin21	NODE_43_length_202821_cov_5.535789_112	1121405.dsmv_1989	6.74e-67	221	COG1005@1|root,COG1005@2|Bacteria,1MU2R@1224|Proteobacteria,42MMX@68525|delta/epsilon subdivisions,2WIX8@28221|Deltaproteobacteria,2MJHM@213118|Desulfobacterales	28221|Deltaproteobacteria	C	NDH-1 shuttles electrons from NADH, via FMN and iron- sulfur (Fe-S) centers, to quinones in the respiratory chain. The immediate electron acceptor for the enzyme in this species is believed to be ubiquinone. Couples the redox reaction to proton translocation (for every two electrons transferred, four hydrogen ions are translocated across the cytoplasmic membrane), and thus conserves the redox ene…	nuoH	-	1.6.5.3	ko:K00337	ko00190,ko01100,map00190,map01100	M00144	R11945	RC00061	ko00000,ko00001,ko00002,ko01000	3.D.1	-	-	NADHdh
146_bin21	NODE_43_length_202821_cov_5.535789_113	795797.C497_09468	5.04e-37	129	arCOG00516@1|root,arCOG00516@2157|Archaea,2XXT7@28890|Euryarchaeota,23WEB@183963|Halobacteria	183963|Halobacteria	S	flavin-nucleotide-binding protein structurally related to pyridoxine 5'-phosphate oxidase	-	-	-	-	-	-	-	-	-	-	-	-	Putative_PNPOx
146_bin21	NODE_43_length_202821_cov_5.535789_115	436308.Nmar_0281	3.07e-18	87.8	COG1143@1|root,arCOG01543@2157|Archaea,41SGW@651137|Thaumarchaeota	651137|Thaumarchaeota	C	4Fe-4S binding domain	-	-	1.6.5.3	ko:K00338	ko00190,ko01100,map00190,map01100	M00144	R11945	RC00061	ko00000,ko00001,ko00002,ko01000	3.D.1	-	-	Fer4,Fer4_4
146_bin21	NODE_43_length_202821_cov_5.535789_116	1459636.NTE_01706	6.69e-135	396	COG0489@1|root,arCOG01846@1|root,arCOG00585@2157|Archaea,arCOG01846@2157|Archaea,41SF1@651137|Thaumarchaeota	651137|Thaumarchaeota	D	Binds and transfers iron-sulfur (Fe-S) clusters to target apoproteins. Can hydrolyze ATP	-	-	-	ko:K03593	-	-	-	-	ko00000,ko03029,ko03036	-	-	-	FeS_assembly_P,ParA
146_bin21	NODE_43_length_202821_cov_5.535789_117	273068.TTE1217	4e-227	644	COG1884@1|root,COG1884@2|Bacteria,1TQAD@1239|Firmicutes,24BDK@186801|Clostridia,42FIA@68295|Thermoanaerobacterales	186801|Clostridia	I	Methylmalonyl-CoA mutase	-	-	5.4.99.2	ko:K01847,ko:K01848	ko00280,ko00630,ko00640,ko00720,ko01100,ko01120,ko01200,map00280,map00630,map00640,map00720,map01100,map01120,map01200	M00373,M00375,M00376,M00741	R00833	RC00395	ko00000,ko00001,ko00002,ko01000	-	-	-	MM_CoA_mutase
146_bin21	NODE_43_length_202821_cov_5.535789_118	1209989.TepiRe1_1419	1.49e-71	231	COG1703@1|root,COG1703@2|Bacteria,1TQT4@1239|Firmicutes,24944@186801|Clostridia,42EUB@68295|Thermoanaerobacterales	186801|Clostridia	E	LAO AO transport system ATPase	argK	-	-	ko:K07588	-	-	-	-	ko00000,ko01000	-	-	-	ArgK
146_bin21	NODE_43_length_202821_cov_5.535789_119	632335.Calkr_1304	1.6e-15	76.3	COG0511@1|root,COG0511@2|Bacteria	2|Bacteria	I	ligase activity, forming carbon-carbon bonds	gcdC	-	2.3.1.12	ko:K00627	ko00010,ko00020,ko00620,ko01100,ko01110,ko01120,ko01130,ko01200,map00010,map00020,map00620,map01100,map01110,map01120,map01130,map01200	M00307	R00209,R02569	RC00004,RC02742,RC02857	br01601,ko00000,ko00001,ko00002,ko01000	-	-	-	Biotin_lipoyl,HlyD_3
146_bin21	NODE_43_length_202821_cov_5.535789_120	1459636.NTE_02773	4.82e-182	526	COG0439@1|root,arCOG01590@2157|Archaea,41SXC@651137|Thaumarchaeota	651137|Thaumarchaeota	I	Carbamoyl-phosphate synthase L chain	-	-	6.4.1.2,6.4.1.3	ko:K18603	ko00720,ko01120,map00720,map01120	-	R00742,R01859	RC00040,RC00097,RC00367,RC00609	ko00000,ko00001,ko01000	-	-	-	Biotin_carb_C,Biotin_carb_N,CPSase_L_D2
146_bin21	NODE_43_length_202821_cov_5.535789_123	316274.Haur_0105	9.9e-165	487	COG0843@1|root,COG0843@2|Bacteria,2G5XS@200795|Chloroflexi,3750X@32061|Chloroflexia	32061|Chloroflexia	C	Cytochrome c oxidase is the component of the respiratory chain that catalyzes the reduction of oxygen to water. Subunits 1- 3 form the functional core of the enzyme complex. CO I is the catalytic subunit of the enzyme. Electrons originating in cytochrome c are transferred via the copper A center of subunit 2 and heme A of subunit 1 to the bimetallic center formed by heme A3 and copper B	-	-	1.9.3.1	ko:K02274	ko00190,ko01100,map00190,map01100	M00155	R00081	RC00016	ko00000,ko00001,ko00002,ko01000	3.D.4.2,3.D.4.3,3.D.4.4,3.D.4.6	-	-	COX1
146_bin21	NODE_43_length_202821_cov_5.535789_124	999630.TUZN_1073	3.41e-30	113	COG1622@1|root,arCOG01235@2157|Archaea,2XR96@28889|Crenarchaeota	28889|Crenarchaeota	C	Cytochrome C oxidase subunit II	soxH	-	1.10.3.12,1.9.3.1	ko:K02275,ko:K02826	ko00190,ko01100,map00190,map01100	M00155,M00416	R00081,R09492	RC00016,RC00819	ko00000,ko00001,ko00002,ko01000	3.D.4.1,3.D.4.2,3.D.4.4,3.D.4.6	-	-	COX2
146_bin21	NODE_43_length_202821_cov_5.535789_127	926569.ANT_06080	1.32e-63	209	COG2141@1|root,COG2141@2|Bacteria,2G5QC@200795|Chloroflexi	200795|Chloroflexi	C	PFAM Luciferase-like monooxygenase	-	-	-	-	-	-	-	-	-	-	-	-	Bac_luciferase
146_bin21	NODE_43_length_202821_cov_5.535789_128	374847.Kcr_0867	3.24e-154	452	COG0351@1|root,arCOG00020@2157|Archaea	2157|Archaea	H	Phosphomethylpyrimidine kinase	thiD	-	2.5.1.3,2.7.1.49,2.7.4.7	ko:K00941,ko:K21219,ko:K21220	ko00730,ko01100,map00730,map01100	M00127	R03223,R03471,R04509,R10712	RC00002,RC00017,RC00224,RC03255,RC03397	ko00000,ko00001,ko00002,ko01000	-	-	-	Phos_pyr_kin,ThiP_synth
146_bin21	NODE_43_length_202821_cov_5.535789_129	374847.Kcr_0869	2.06e-36	132	arCOG04316@1|root,arCOG04316@2157|Archaea	2157|Archaea	-	-	-	-	-	-	-	-	-	-	-	-	-	-	-
146_bin21	NODE_43_length_202821_cov_5.535789_130	374847.Kcr_0868	3.31e-43	149	COG4732@1|root,arCOG04317@2157|Archaea	2157|Archaea	S	Thiamine-precursor transporter protein (ThiW)	-	-	-	-	-	-	-	-	-	-	-	-	ThiW
146_bin21	NODE_43_length_202821_cov_5.535789_131	694440.JOMF01000008_gene1047	3.8e-21	95.1	COG0463@1|root,arCOG00894@2157|Archaea	2157|Archaea	M	PFAM Glycosyl transferase family 2	-	-	2.4.1.83	ko:K00721	ko00510,ko01100,map00510,map01100	-	R01009	RC00005	ko00000,ko00001,ko01000,ko01003	-	GT2	-	Glycos_transf_2,GtrA
146_bin21	NODE_43_length_202821_cov_5.535789_132	1459636.NTE_01677	7.39e-95	295	COG0389@1|root,arCOG04582@2157|Archaea,41SDV@651137|Thaumarchaeota	651137|Thaumarchaeota	L	Poorly processive, error-prone DNA polymerase involved in untargeted mutagenesis. Copies undamaged DNA at stalled replication forks, which arise in vivo from mismatched or misaligned primer ends. These misaligned primers can be extended by PolIV. Exhibits no 3'-5' exonuclease (proofreading) activity. May be involved in translesional synthesis	dbh	-	2.7.7.7	ko:K04479	-	-	-	-	ko00000,ko01000,ko03400	-	-	-	IMS,IMS_C,IMS_HHH
146_bin21	NODE_43_length_202821_cov_5.535789_133	368408.Tpen_0579	3.55e-39	137	COG1522@1|root,arCOG01580@2157|Archaea,2XQS8@28889|Crenarchaeota	28889|Crenarchaeota	K	ASNC family	-	-	-	ko:K03718	-	-	-	-	ko00000,ko03000	-	-	-	AsnC_trans_reg,HTH_24,HTH_AsnC-type
146_bin21	NODE_43_length_202821_cov_5.535789_134	374847.Kcr_0725	9.73e-116	344	COG0123@1|root,arCOG00324@2157|Archaea	2157|Archaea	BQ	including yeast histone deacetylase and acetoin utilization protein	-	-	-	ko:K04768	-	-	-	-	ko00000	-	-	-	Hist_deacetyl
146_bin21	NODE_43_length_202821_cov_5.535789_135	985053.VMUT_2032	3.79e-55	181	COG1628@1|root,arCOG00928@2157|Archaea	2157|Archaea	S	Belongs to the UPF0215 family	-	-	-	ko:K09120	-	-	-	-	ko00000	-	-	-	DUF99
146_bin21	NODE_43_length_202821_cov_5.535789_136	444157.Tneu_1502	3.57e-23	107	COG1208@1|root,arCOG05599@2157|Archaea,2XSM5@28889|Crenarchaeota	28889|Crenarchaeota	M	nucleotidyltransferase activity	-	-	-	-	-	-	-	-	-	-	-	-	-
146_bin21	NODE_43_length_202821_cov_5.535789_137	1415755.JQLV01000002_gene548	3.69e-17	87	COG1208@1|root,COG1208@2|Bacteria,1R9ZD@1224|Proteobacteria,1S23A@1236|Gammaproteobacteria,1XJ9Z@135619|Oceanospirillales	135619|Oceanospirillales	JM	COG1208 Nucleoside-diphosphate-sugar pyrophosphorylase involved in lipopolysaccharide biosynthesis translation initiation factor 2B, gamma epsilon subunits (eIF-2Bgamma eIF-2Bepsilon)	-	-	2.7.7.99	ko:K00992	ko00520,ko01100,map00520,map01100	-	R11025	RC00002	ko00000,ko00001,ko01000	-	-	-	NTP_transferase
146_bin21	NODE_43_length_202821_cov_5.535789_138	1184251.TCELL_0750	7.64e-47	166	COG1798@1|root,arCOG04161@2157|Archaea,2XQ0K@28889|Crenarchaeota	28889|Crenarchaeota	J	S-adenosyl-L-methionine-dependent methyltransferase that catalyzes the trimethylation of the amino group of the modified target histidine residue in translation elongation factor 2 (EF- 2), to form an intermediate called diphthine. The three successive methylation reactions represent the second step of diphthamide biosynthesis	dphB	GO:0003674,GO:0003824,GO:0004164,GO:0006417,GO:0006448,GO:0006464,GO:0006807,GO:0008150,GO:0008152,GO:0008168,GO:0008757,GO:0009058,GO:0009889,GO:0009987,GO:0010468,GO:0010556,GO:0010608,GO:0016740,GO:0016741,GO:0017182,GO:0017183,GO:0018193,GO:0018202,GO:0019222,GO:0019538,GO:0031323,GO:0031326,GO:0032259,GO:0032268,GO:0034248,GO:0036211,GO:0043170,GO:0043412,GO:0044237,GO:0044238,GO:0044249,GO:…	2.1.1.98	ko:K20215	-	-	R04481,R08468,R08469,R10306	RC00003,RC00190,RC01155,RC02136,RC02308	ko00000,ko01000	-	-	-	TP_methylase
146_bin21	NODE_43_length_202821_cov_5.535789_139	439481.Aboo_0747	2.15e-33	122	COG0615@1|root,arCOG01222@2157|Archaea,2XX70@28890|Euryarchaeota,3F2RF@33867|unclassified Euryarchaeota	28890|Euryarchaeota	F	Catalyzes the transfer of the AMP portion of ATP to flavin mononucleotide (FMN) to produce flavin adenine dinucleotide (FAD) coenzyme	ribL	GO:0000166,GO:0001882,GO:0001884,GO:0002135,GO:0003674,GO:0003824,GO:0003919,GO:0005488,GO:0005515,GO:0005524,GO:0006139,GO:0006725,GO:0006732,GO:0006747,GO:0006753,GO:0006793,GO:0006796,GO:0006807,GO:0008144,GO:0008150,GO:0008152,GO:0009058,GO:0009108,GO:0009117,GO:0009123,GO:0009161,GO:0009165,GO:0009259,GO:0009987,GO:0010181,GO:0016740,GO:0016772,GO:0016779,GO:0017076,GO:0018130,GO:0019103,GO:…	2.7.7.2	ko:K14656	ko00740,ko01100,ko01110,map00740,map01100,map01110	-	R00161	RC00002	ko00000,ko00001,ko01000	-	-	-	CTP_transf_like
146_bin21	NODE_43_length_202821_cov_5.535789_140	1459636.NTE_01635	2.6e-49	169	COG1339@1|root,arCOG01904@2157|Archaea,41SG9@651137|Thaumarchaeota	651137|Thaumarchaeota	H	Domain of unknown function DUF120	-	-	2.7.1.161	ko:K07732	ko00740,ko01100,map00740,map01100	-	R08574	RC00002,RC00017	ko00000,ko00001,ko01000	-	-	-	CTP-dep_RFKase
146_bin21	NODE_43_length_202821_cov_5.535789_141	985053.VMUT_0061	1.79e-62	199	COG0638@1|root,arCOG00970@2157|Archaea,2XQG7@28889|Crenarchaeota	28889|Crenarchaeota	O	Component of the proteasome core, a large protease complex with broad specificity involved in protein degradation	psmB1	-	3.4.25.1	ko:K03433	ko03050,map03050	M00342,M00343	-	-	ko00000,ko00001,ko00002,ko01000,ko01002,ko03051	-	-	-	Proteasome
146_bin21	NODE_43_length_202821_cov_5.535789_142	694429.Pyrfu_0207	7.45e-102	311	COG0430@1|root,arCOG04125@2157|Archaea,2XPT6@28889|Crenarchaeota	28889|Crenarchaeota	J	Catalyzes the conversion of 3'-phosphate to a 2',3'- cyclic phosphodiester at the end of RNA. The mechanism of action of the enzyme occurs in 3 steps (A) adenylation of the enzyme by ATP	rtcA	GO:0003674,GO:0003824,GO:0003963,GO:0009975,GO:0016874,GO:0016886,GO:0140098	6.5.1.4	ko:K01974	-	-	-	-	ko00000,ko01000	-	-	-	RTC,RTC_insert
146_bin21	NODE_43_length_202821_cov_5.535789_143	694429.Pyrfu_0208	9.48e-45	152	COG1056@1|root,arCOG00972@2157|Archaea,2XQI1@28889|Crenarchaeota	28889|Crenarchaeota	F	nicotinamide-nucleotide adenylyltransferase	nadM	-	2.7.7.1	ko:K00952	ko00760,ko01100,map00760,map01100	-	R00137,R03005	RC00002	ko00000,ko00001,ko01000	-	-	-	CTP_transf_like
146_bin21	NODE_43_length_202821_cov_5.535789_144	999630.TUZN_1856	4.15e-55	185	COG1912@1|root,arCOG04309@2157|Archaea,2XQIS@28889|Crenarchaeota	28889|Crenarchaeota	S	PFAM S-adenosyl-l-methionine hydroxide adenosyltransferase	-	-	-	ko:K22205	-	-	-	-	ko00000,ko01000	-	-	-	SAM_adeno_trans
146_bin21	NODE_43_length_202821_cov_5.535789_145	397948.Cmaq_0466	1.72e-39	135	COG1990@1|root,arCOG04228@2157|Archaea,2XQUQ@28889|Crenarchaeota	28889|Crenarchaeota	J	The natural substrate for this enzyme may be peptidyl- tRNAs which drop off the ribosome during protein synthesis	pth	GO:0005575,GO:0005622,GO:0005623,GO:0005737,GO:0044424,GO:0044464	3.1.1.29	ko:K04794	-	-	-	-	ko00000,ko01000,ko03012	-	-	-	PTH2
146_bin21	NODE_43_length_202821_cov_5.535789_147	178306.PAE1099	6.21e-19	89.7	COG0705@1|root,arCOG01768@2157|Archaea,2XQCQ@28889|Crenarchaeota	28889|Crenarchaeota	E	PFAM Rhomboid family	-	-	-	-	-	-	-	-	-	-	-	-	Rhomboid
146_bin21	NODE_43_length_202821_cov_5.535789_148	1229909.NSED_01285	1.08e-68	215	COG0377@1|root,arCOG01554@2157|Archaea,41S6D@651137|Thaumarchaeota	651137|Thaumarchaeota	C	Belongs to the complex I 20 kDa subunit family	-	-	1.6.5.3	ko:K00331	ko00190,ko01100,map00190,map01100	M00144	R11945	RC00061	ko00000,ko00001,ko00002,ko01000	3.D.1	-	-	Oxidored_q6
146_bin21	NODE_43_length_202821_cov_5.535789_149	1459636.NTE_02557	1e-40	143	COG0852@1|root,arCOG01551@2157|Archaea,41SJS@651137|Thaumarchaeota	651137|Thaumarchaeota	C	NADH ubiquinone oxidoreductase 27 kD subunit	-	-	1.6.5.3	ko:K00332	ko00190,ko01100,map00190,map01100	M00144	R11945	RC00061	ko00000,ko00001,ko00002,ko01000	3.D.1	-	-	Complex1_30kDa
146_bin21	NODE_43_length_202821_cov_5.535789_151	1459636.NTE_02556	2.86e-128	382	COG0649@1|root,arCOG01548@2157|Archaea,41S62@651137|Thaumarchaeota	651137|Thaumarchaeota	C	Belongs to the complex I 49 kDa subunit family	-	-	1.6.5.3	ko:K00333	ko00190,ko01100,map00190,map01100	M00144	R11945	RC00061	ko00000,ko00001,ko00002,ko01000	3.D.1	-	-	Complex1_49kDa
146_bin21	NODE_43_length_202821_cov_5.535789_153	1125863.JAFN01000001_gene2910	3.11e-16	79.3	COG1011@1|root,COG1011@2|Bacteria,1NIPN@1224|Proteobacteria	1224|Proteobacteria	S	Haloacid dehalogenase-like hydrolase	-	-	-	ko:K07025	-	-	-	-	ko00000	-	-	-	HAD_2,Hydrolase
146_bin21	NODE_43_length_202821_cov_5.535789_154	368408.Tpen_0298	3.84e-258	746	COG0417@1|root,arCOG15272@2157|Archaea,2XPPT@28889|Crenarchaeota	28889|Crenarchaeota	L	SMART DNA-directed DNA polymerase B	dpo1	-	2.7.7.7	ko:K02319	ko00230,ko00240,ko01100,ko03030,map00230,map00240,map01100,map03030	-	R00375,R00376,R00377,R00378	RC02795	ko00000,ko00001,ko01000,ko03032	-	-	-	DNA_pol_B,DNA_pol_B_exo1
146_bin21	NODE_43_length_202821_cov_5.535789_155	477974.Daud_1978	2.37e-44	157	COG0010@1|root,COG0010@2|Bacteria,1TP2A@1239|Firmicutes,2493V@186801|Clostridia,260QU@186807|Peptococcaceae	186801|Clostridia	E	Belongs to the arginase family	speB	-	3.5.3.11	ko:K01480	ko00330,ko01100,map00330,map01100	M00133	R01157	RC00024,RC00329	ko00000,ko00001,ko00002,ko01000	-	-	-	Arginase
146_bin21	NODE_43_length_202821_cov_5.535789_158	523850.TON_0716	1.23e-79	251	COG0144@1|root,arCOG00973@2157|Archaea,2XUFZ@28890|Euryarchaeota,243DP@183968|Thermococci	183968|Thermococci	J	Belongs to the class I-like SAM-binding methyltransferase superfamily. RsmB NOP family	-	GO:0000049,GO:0001510,GO:0003674,GO:0003676,GO:0003723,GO:0003824,GO:0005488,GO:0006139,GO:0006396,GO:0006399,GO:0006400,GO:0006725,GO:0006807,GO:0008033,GO:0008150,GO:0008152,GO:0008168,GO:0008173,GO:0008175,GO:0008757,GO:0009451,GO:0009987,GO:0010467,GO:0016070,GO:0016427,GO:0016428,GO:0016740,GO:0016741,GO:0030488,GO:0032259,GO:0034470,GO:0034641,GO:0034660,GO:0043170,GO:0043412,GO:0043414,GO:…	-	ko:K22446	-	-	-	-	ko00000,ko01000,ko03016	-	-	-	Methyltr_RsmB-F,Methyltr_RsmF_N
146_bin21	NODE_43_length_202821_cov_5.535789_159	439481.Aboo_0474	1.23e-49	167	COG1059@1|root,arCOG04357@2157|Archaea,2XWSZ@28890|Euryarchaeota,3F2WU@33867|unclassified Euryarchaeota	28890|Euryarchaeota	L	Responsible for removing an oxidatively damaged form of guanine (7,8-dihydro-8-oxoguanine 7-oxoG) from DNA. Also nicks DNA at apurinic apyrimidinic sites (AP sites)	ogg	-	4.2.99.18	ko:K03653	-	-	-	-	ko00000,ko01000	-	-	-	-
146_bin21	NODE_43_length_202821_cov_5.535789_160	1459636.NTE_02728	1.29e-121	371	COG0433@1|root,arCOG00280@2157|Archaea	2157|Archaea	I	COG0433 Predicted ATPase	-	-	-	ko:K06915	-	-	-	-	ko00000	-	-	-	DUF853,DUF87
146_bin21	NODE_43_length_202821_cov_5.535789_165	368408.Tpen_1732	2.41e-31	112	COG5625@1|root,arCOG04189@2157|Archaea,2XQWI@28889|Crenarchaeota	28889|Crenarchaeota	K	HTH DNA binding domain	-	-	-	-	-	-	-	-	-	-	-	-	-
146_bin21	NODE_43_length_202821_cov_5.535789_169	9361.ENSDNOP00000003044	1.06e-26	111	COG0010@1|root,KOG2964@2759|Eukaryota,38BX2@33154|Opisthokonta,3BEYH@33208|Metazoa,3CU68@33213|Bilateria,4825I@7711|Chordata,496WN@7742|Vertebrata,3J2RY@40674|Mammalia	33208|Metazoa	E	agmatinase activity	AGMAT	GO:0003674,GO:0003824,GO:0005575,GO:0005622,GO:0005623,GO:0005737,GO:0005739,GO:0006807,GO:0008150,GO:0008152,GO:0008783,GO:0009058,GO:0016787,GO:0016810,GO:0016813,GO:0043226,GO:0043227,GO:0043229,GO:0043231,GO:0044424,GO:0044444,GO:0044464,GO:0071704,GO:0097055,GO:1901160,GO:1901162,GO:1901564,GO:1901566,GO:1901576	3.5.3.11	ko:K01480	ko00330,ko01100,map00330,map01100	M00133	R01157	RC00024,RC00329	ko00000,ko00001,ko00002,ko01000	-	-	-	Arginase
146_bin21	NODE_43_length_202821_cov_5.535789_172	415426.Hbut_1430	5.62e-133	397	COG0001@1|root,arCOG00918@2157|Archaea,2XRMS@28889|Crenarchaeota	28889|Crenarchaeota	H	Aminotransferase class-III	-	-	5.4.3.8	ko:K01845	ko00860,ko01100,ko01110,ko01120,map00860,map01100,map01110,map01120	M00121	R02272	RC00677	ko00000,ko00001,ko00002,ko01000,ko01007	-	-	-	Aminotran_3
146_bin21	NODE_43_length_202821_cov_5.535789_173	415426.Hbut_0985	2.81e-118	361	COG0469@1|root,arCOG04120@2157|Archaea,2XPVT@28889|Crenarchaeota	28889|Crenarchaeota	G	Belongs to the pyruvate kinase family	pyk	GO:0003674,GO:0003824,GO:0004743,GO:0005575,GO:0005622,GO:0005623,GO:0005737,GO:0005975,GO:0006082,GO:0006090,GO:0006091,GO:0006096,GO:0006139,GO:0006163,GO:0006164,GO:0006165,GO:0006725,GO:0006732,GO:0006733,GO:0006753,GO:0006754,GO:0006757,GO:0006793,GO:0006796,GO:0006807,GO:0008150,GO:0008152,GO:0009056,GO:0009058,GO:0009108,GO:0009117,GO:0009123,GO:0009124,GO:0009126,GO:0009127,GO:0009132,GO:…	2.7.1.40	ko:K00873	ko00010,ko00230,ko00620,ko01100,ko01110,ko01120,ko01130,ko01200,ko01230,ko04922,ko04930,ko05165,ko05203,ko05230,map00010,map00230,map00620,map01100,map01110,map01120,map01130,map01200,map01230,map04922,map04930,map05165,map05203,map05230	M00001,M00002,M00049,M00050	R00200,R00430,R01138,R01858,R02320	RC00002,RC00015	ko00000,ko00001,ko00002,ko01000,ko04131,ko04147	-	-	-	PK,PK_C
146_bin21	NODE_43_length_202821_cov_5.535789_177	1151117.AJLF01000001_gene691	2.54e-11	73.6	COG0516@1|root,arCOG00612@2157|Archaea,2XU40@28890|Euryarchaeota,242YV@183968|Thermococci	183968|Thermococci	F	Catalyzes the conversion of inosine 5'-phosphate (IMP) to xanthosine 5'-phosphate (XMP), the first committed and rate- limiting step in the de novo synthesis of guanine nucleotides, and therefore plays an important role in the regulation of cell growth	guaB	-	1.1.1.205	ko:K00088	ko00230,ko00983,ko01100,ko01110,map00230,map00983,map01100,map01110	M00050	R01130,R08240	RC00143,RC02207	ko00000,ko00001,ko00002,ko01000,ko04147	-	-	-	CBS,IMPDH
146_bin21	NODE_43_length_202821_cov_5.535789_180	1459636.NTE_03005	1.7e-28	109	COG0589@1|root,arCOG02053@2157|Archaea,41T8M@651137|Thaumarchaeota	651137|Thaumarchaeota	T	Universal stress protein	-	-	-	-	-	-	-	-	-	-	-	-	Usp
146_bin21	NODE_43_length_202821_cov_5.535789_181	1343739.PAP_02000	1.38e-270	788	COG0495@1|root,arCOG00809@2157|Archaea,2XU7M@28890|Euryarchaeota,242X8@183968|Thermococci	183968|Thermococci	J	Belongs to the class-I aminoacyl-tRNA synthetase family	leuS	GO:0003674,GO:0003824,GO:0004812,GO:0004823,GO:0004832,GO:0006082,GO:0006139,GO:0006399,GO:0006412,GO:0006418,GO:0006429,GO:0006438,GO:0006518,GO:0006520,GO:0006725,GO:0006807,GO:0008150,GO:0008152,GO:0009058,GO:0009059,GO:0009987,GO:0010467,GO:0016070,GO:0016874,GO:0016875,GO:0019538,GO:0019752,GO:0034641,GO:0034645,GO:0034660,GO:0043038,GO:0043039,GO:0043043,GO:0043170,GO:0043436,GO:0043603,GO:…	6.1.1.4	ko:K01869	ko00970,map00970	M00359,M00360	R03657	RC00055,RC00523	ko00000,ko00001,ko00002,ko01000,ko01007,ko03016,ko03029	-	-	-	Anticodon_1,tRNA-synt_1
146_bin21	NODE_43_length_202821_cov_5.535789_183	1229909.NSED_06150	1.8e-34	125	COG1430@1|root,arCOG03116@2157|Archaea,41SP3@651137|Thaumarchaeota	651137|Thaumarchaeota	S	Uncharacterized ACR, COG1430	-	-	-	ko:K09005	-	-	-	-	ko00000	-	-	-	DUF192
146_bin21	NODE_43_length_202821_cov_5.535789_184	593117.TGAM_0925	5.47e-67	221	COG2520@1|root,arCOG00033@2157|Archaea,2XTSI@28890|Euryarchaeota,242WN@183968|Thermococci	183968|Thermococci	J	Met-10+ like-protein	-	GO:0001510,GO:0003674,GO:0003824,GO:0006139,GO:0006396,GO:0006399,GO:0006400,GO:0006725,GO:0006807,GO:0008033,GO:0008150,GO:0008152,GO:0008168,GO:0008173,GO:0008175,GO:0008757,GO:0009019,GO:0009451,GO:0009987,GO:0010467,GO:0016070,GO:0016423,GO:0016740,GO:0016741,GO:0030488,GO:0032259,GO:0034470,GO:0034641,GO:0034660,GO:0043170,GO:0043412,GO:0043414,GO:0044237,GO:0044238,GO:0044260,GO:0046483,GO:…	2.1.1.228	ko:K15429	-	-	R00597	RC00003,RC00334	ko00000,ko01000,ko03016	-	-	-	Met_10
146_bin21	NODE_43_length_202821_cov_5.535789_185	694429.Pyrfu_0109	1.35e-128	379	COG0258@1|root,arCOG04050@2157|Archaea,2XPRH@28889|Crenarchaeota	28889|Crenarchaeota	L	Structure-specific nuclease with 5'-flap endonuclease and 5'-3' exonuclease activities involved in DNA replication and repair. During DNA replication, cleaves the 5'-overhanging flap structure that is generated by displacement synthesis when DNA polymerase encounters the 5'-end of a downstream Okazaki fragment. Binds the unpaired 3'-DNA end and kinks the DNA to facilitate 5' cleavage specificity.…	fen	-	-	ko:K04799	ko03030,ko03410,ko03450,map03030,map03410,map03450	-	-	-	ko00000,ko00001,ko01000,ko03032,ko03400,ko04147	-	-	-	XPG_I,XPG_N
146_bin21	NODE_43_length_202821_cov_5.535789_187	694429.Pyrfu_0111	0	895	COG0464@1|root,arCOG01308@2157|Archaea,2XPPI@28889|Crenarchaeota	28889|Crenarchaeota	O	Cell division protein 48 (CDC48), domain 2	-	-	-	ko:K13525	ko04141,ko05134,map04141,map05134	M00400,M00403	-	-	ko00000,ko00001,ko00002,ko03019,ko04131,ko04147	3.A.16.1	-	-	AAA,CDC48_2,CDC48_N,Vps4_C
146_bin21	NODE_43_length_202821_cov_5.535789_188	453591.Igni_0509	1.33e-14	70.1	COG2092@1|root,arCOG01988@2157|Archaea,2XR49@28889|Crenarchaeota	28889|Crenarchaeota	J	Promotes the exchange of GDP for GTP in EF-1-alpha GDP, thus allowing the regeneration of EF-1-alpha GTP that could then be used to form the ternary complex EF-1-alpha GTP AAtRNA	ef1b	-	-	ko:K03232	-	-	-	-	ko00000,ko03012	-	-	-	EF1_GNE
146_bin21	NODE_43_length_202821_cov_5.535789_190	797515.HMPREF9103_00013	1.03e-14	79	COG0388@1|root,COG0388@2|Bacteria,1V8CG@1239|Firmicutes,4HGZV@91061|Bacilli,3F6RS@33958|Lactobacillaceae	91061|Bacilli	S	Carbon-nitrogen hydrolase	-	-	-	-	-	-	-	-	-	-	-	-	CN_hydrolase
146_bin21	NODE_43_length_202821_cov_5.535789_191	1365176.N186_05190	1.07e-44	146	COG1254@1|root,arCOG01674@2157|Archaea,2XR8S@28889|Crenarchaeota	28889|Crenarchaeota	C	PFAM acylphosphatase	acyP	GO:0003674,GO:0003824,GO:0003998,GO:0016787,GO:0016817,GO:0016818	3.6.1.7	ko:K01512	ko00620,ko00627,ko01120,map00620,map00627,map01120	-	R00317,R01421,R01515	RC00043	ko00000,ko00001,ko01000	-	-	-	Acylphosphatase
146_bin21	NODE_43_length_202821_cov_5.535789_195	1449126.JQKL01000017_gene2793	2.35e-146	428	COG0075@1|root,COG0075@2|Bacteria,1TPS0@1239|Firmicutes,24919@186801|Clostridia,268DK@186813|unclassified Clostridiales	186801|Clostridia	E	Aminotransferase class-V	-	-	2.6.1.44,2.6.1.45,2.6.1.51	ko:K00830	ko00250,ko00260,ko00630,ko00680,ko01100,ko01110,ko01120,ko01130,ko01200,ko04146,map00250,map00260,map00630,map00680,map01100,map01110,map01120,map01130,map01200,map04146	M00346,M00532	R00369,R00372,R00585,R00588	RC00006,RC00008,RC00018	ko00000,ko00001,ko00002,ko01000,ko01007	-	-	-	Aminotran_5
146_bin21	NODE_43_length_202821_cov_5.535789_197	575593.HMPREF0491_02073	8.6e-58	191	COG1121@1|root,COG1121@2|Bacteria,1TQJ3@1239|Firmicutes,25B2N@186801|Clostridia,27TYD@186928|unclassified Lachnospiraceae	186801|Clostridia	P	ABC transporter	mntA	-	3.6.3.35	ko:K09817,ko:K09820,ko:K11710,ko:K19973	ko02010,map02010	M00242,M00243,M00319,M00792	-	-	ko00000,ko00001,ko00002,ko01000,ko02000	3.A.1.15,3.A.1.15.15,3.A.1.15.3,3.A.1.15.5	-	-	ABC_tran
146_bin21	NODE_43_length_202821_cov_5.535789_198	1120972.AUMH01000001_gene1232	1.37e-21	92	COG1321@1|root,COG1321@2|Bacteria,1V3IS@1239|Firmicutes,4HH06@91061|Bacilli,278CC@186823|Alicyclobacillaceae	91061|Bacilli	K	Helix-turn-helix diphteria tox regulatory element	-	-	-	ko:K03709	-	-	-	-	ko00000,ko03000	-	-	-	Fe_dep_repr_C,Fe_dep_repress,FeoA
146_bin21	NODE_43_length_202821_cov_5.535789_199	880072.Desac_2725	4.38e-41	142	COG2406@1|root,COG2406@2|Bacteria,1RE25@1224|Proteobacteria,42PJ1@68525|delta/epsilon subdivisions,2WNTY@28221|Deltaproteobacteria	28221|Deltaproteobacteria	S	Ferritin Dps family protein	-	-	1.16.3.1	ko:K03594	ko00860,map00860	-	R00078	RC02758	ko00000,ko00001,ko01000	-	-	-	Ferritin
146_bin21	NODE_43_length_202821_cov_5.535789_200	999630.TUZN_0969	1.69e-18	85.5	COG0500@1|root,arCOG05319@2157|Archaea	2157|Archaea	H	PFAM Methyltransferase type 11	-	-	-	-	-	-	-	-	-	-	-	-	Methyltransf_11
146_bin21	NODE_43_length_202821_cov_5.535789_202	933801.Ahos_1250	1.77e-32	115	COG1631@1|root,arCOG04109@2157|Archaea,2XQU0@28889|Crenarchaeota	28889|Crenarchaeota	J	binds to the 23S rRNA	rpl44e	-	-	ko:K02929	ko03010,map03010	M00177,M00179	-	-	br01610,ko00000,ko00001,ko00002,ko03011	-	-	-	Ribosomal_L44
146_bin21	NODE_43_length_202821_cov_5.535789_205	1379698.RBG1_1C00001G1464	4.24e-198	558	COG0183@1|root,COG0183@2|Bacteria,2NP9T@2323|unclassified Bacteria	2|Bacteria	I	Belongs to the thiolase family	ltp4	-	2.3.1.16,2.3.1.9	ko:K00626,ko:K00632	ko00071,ko00072,ko00280,ko00281,ko00310,ko00362,ko00380,ko00592,ko00620,ko00630,ko00640,ko00642,ko00650,ko00720,ko00900,ko01100,ko01110,ko01120,ko01130,ko01200,ko01212,ko02020,map00071,map00072,map00280,map00281,map00310,map00362,map00380,map00592,map00620,map00630,map00640,map00642,map00650,map00720,map00900,map01100,map01110,map01120,map01130,map01200,map01212,map02020	M00087,M00088,M00095,M00113,M00373,M00374,M00375	R00238,R00829,R00927,R01177,R03778,R03858,R03991,R04546,R04742,R04747,R05506,R05586,R07891,R07895,R07899,R08091,R08095	RC00004,RC00326,RC00405,RC01702,RC02728,RC02898,RC02955	ko00000,ko00001,ko00002,ko01000,ko04147	-	-	-	Thiolase_C
146_bin21	NODE_43_length_202821_cov_5.535789_207	224325.AF_0968	4.99e-102	313	COG0183@1|root,arCOG01279@2157|Archaea,2Y2G9@28890|Euryarchaeota,246XN@183980|Archaeoglobi	183980|Archaeoglobi	I	Thiolase, C-terminal domain	-	-	2.3.1.9	ko:K00626	ko00071,ko00072,ko00280,ko00310,ko00362,ko00380,ko00620,ko00630,ko00640,ko00650,ko00720,ko00900,ko01100,ko01110,ko01120,ko01130,ko01200,ko01212,ko02020,map00071,map00072,map00280,map00310,map00362,map00380,map00620,map00630,map00640,map00650,map00720,map00900,map01100,map01110,map01120,map01130,map01200,map01212,map02020	M00088,M00095,M00373,M00374,M00375	R00238,R01177	RC00004,RC00326	ko00000,ko00001,ko00002,ko01000,ko04147	-	-	-	Thiolase_C
146_bin21	NODE_43_length_202821_cov_5.535789_208	1120985.AUMI01000016_gene1901	9.41e-35	132	COG0730@1|root,COG0730@2|Bacteria,1TPMA@1239|Firmicutes,4H23S@909932|Negativicutes	909932|Negativicutes	S	membrane transporter protein	-	-	-	ko:K07090	-	-	-	-	ko00000	-	-	-	TauE
146_bin21	NODE_43_length_202821_cov_5.535789_209	1183377.Py04_0663	7.88e-32	117	COG1601@1|root,arCOG01640@2157|Archaea,2XTVZ@28890|Euryarchaeota,24423@183968|Thermococci	183968|Thermococci	J	eIF-2 functions in the early steps of protein synthesis by forming a ternary complex with GTP and initiator tRNA	eif2b	-	-	ko:K03238	ko03013,map03013	-	-	-	ko00000,ko00001,ko01009,ko03012	-	-	-	eIF-5_eIF-2B
146_bin21	NODE_43_length_202821_cov_5.535789_210	1343739.PAP_01285	6.19e-20	84.3	COG2412@1|root,arCOG04051@2157|Archaea,2XYQK@28890|Euryarchaeota,244B2@183968|Thermococci	183968|Thermococci	S	Protein of unknown function (DUF424)	-	-	-	ko:K09148	-	-	-	-	ko00000	-	-	-	DUF424
146_bin21	NODE_43_length_202821_cov_5.535789_212	186497.PF1848	1.07e-161	468	COG1257@1|root,arCOG04260@2157|Archaea,2XTV9@28890|Euryarchaeota,2435J@183968|Thermococci	183968|Thermococci	I	Belongs to the HMG-CoA reductase family	hmgA	-	1.1.1.34	ko:K00021	ko00900,ko01100,ko01110,ko01130,ko04152,ko04976,map00900,map01100,map01110,map01130,map04152,map04976	M00095	R02082	RC00004,RC00644	ko00000,ko00001,ko00002,ko01000	-	-	-	HMG-CoA_red
146_bin21	NODE_43_length_202821_cov_5.535789_214	186497.PF1766	3.59e-93	286	COG0552@1|root,arCOG01227@2157|Archaea,2XUBI@28890|Euryarchaeota,242QW@183968|Thermococci	183968|Thermococci	U	Involved in targeting and insertion of nascent membrane proteins into the cytoplasmic membrane. Acts as a receptor for the complex formed by the signal recognition particle (SRP) and the ribosome-nascent chain (RNC)	ftsY	-	-	ko:K03110	ko02024,ko03060,ko03070,map02024,map03060,map03070	M00335	-	-	ko00000,ko00001,ko00002,ko02044	3.A.5.1,3.A.5.2,3.A.5.7	-	-	SRP54,SRP54_N
146_bin21	NODE_43_length_202821_cov_5.535789_217	999630.TUZN_0229	1.14e-10	60.1	COG2097@1|root,arCOG04473@2157|Archaea,2XR1E@28889|Crenarchaeota	28889|Crenarchaeota	J	Belongs to the ribosomal protein L31e family	rpl31e	GO:0002181,GO:0003674,GO:0003735,GO:0005198,GO:0005575,GO:0005622,GO:0005623,GO:0005737,GO:0005829,GO:0005840,GO:0006412,GO:0006518,GO:0006807,GO:0008150,GO:0008152,GO:0009058,GO:0009059,GO:0009987,GO:0010467,GO:0015934,GO:0019538,GO:0022625,GO:0022626,GO:0032991,GO:0034641,GO:0034645,GO:0043043,GO:0043170,GO:0043226,GO:0043228,GO:0043229,GO:0043232,GO:0043603,GO:0043604,GO:0044237,GO:0044238,GO:…	-	ko:K02910	ko03010,map03010	M00177,M00179	-	-	br01610,ko00000,ko00001,ko00002,ko03011	-	-	-	Ribosomal_L31e
146_bin21	NODE_43_length_202821_cov_5.535789_221	572478.Vdis_0925	3.6e-243	717	COG1201@1|root,arCOG00557@2157|Archaea,2XPNI@28889|Crenarchaeota	28889|Crenarchaeota	L	DEAD DEAH box helicase domain protein	-	-	-	ko:K03724	-	-	-	-	ko00000,ko01000,ko03400	-	-	-	DEAD,DEAD_assoc,Helicase_C
146_bin21	NODE_43_length_202821_cov_5.535789_223	1006006.Mcup_1679	2.48e-163	471	COG1960@1|root,arCOG01707@2157|Archaea,2XQ0R@28889|Crenarchaeota	28889|Crenarchaeota	I	acyl-CoA dehydrogenase	-	-	1.3.8.1,1.3.8.7	ko:K00248,ko:K00249	ko00071,ko00280,ko00410,ko00640,ko00650,ko01100,ko01110,ko01120,ko01130,ko01200,ko01212,ko03320,map00071,map00280,map00410,map00640,map00650,map01100,map01110,map01120,map01130,map01200,map01212,map03320	M00013,M00036,M00087	R00924,R01175,R01178,R01279,R02661,R03172,R03777,R03857,R03990,R04095,R04432,R04751,R04754	RC00052,RC00068,RC00076,RC00095,RC00120,RC00148,RC00246	ko00000,ko00001,ko00002,ko01000	-	-	-	Acyl-CoA_dh_1,Acyl-CoA_dh_M,Acyl-CoA_dh_N
146_bin21	NODE_43_length_202821_cov_5.535789_225	1382306.JNIM01000001_gene1897	1.19e-120	355	COG0391@1|root,COG0391@2|Bacteria,2G5S2@200795|Chloroflexi	200795|Chloroflexi	S	TIGRFAM LPPG domain protein containing protein	cofD	-	2.7.8.28	ko:K11212	ko00680,ko01120,map00680,map01120	M00378	R09398	RC00002,RC00017	ko00000,ko00001,ko00002,ko01000	-	-	-	UPF0052
146_bin21	NODE_43_length_202821_cov_5.535789_226	926550.CLDAP_12770	2.1e-54	179	COG0778@1|root,COG0778@2|Bacteria,2G693@200795|Chloroflexi	200795|Chloroflexi	C	PFAM Nitroreductase	-	-	-	-	-	-	-	-	-	-	-	-	Nitroreductase
146_bin21	NODE_43_length_202821_cov_5.535789_228	797114.C475_05755	1.35e-11	71.6	COG0750@1|root,arCOG00609@2157|Archaea,2XT29@28890|Euryarchaeota,23SIQ@183963|Halobacteria	183963|Halobacteria	M	membrane-associated Zn-dependent proteases 1	-	-	-	-	-	-	-	-	-	-	-	-	Peptidase_M50
146_bin21	NODE_43_length_202821_cov_5.535789_229	273057.SSO0209	5.4e-45	154	COG0456@1|root,arCOG00833@2157|Archaea,2XQJH@28889|Crenarchaeota	28889|Crenarchaeota	S	TIGRFAM ribosomal-protein-alanine acetyltransferase	-	GO:0003674,GO:0003824,GO:0004596,GO:0005575,GO:0005622,GO:0005623,GO:0006464,GO:0006473,GO:0006474,GO:0006807,GO:0008080,GO:0008150,GO:0008152,GO:0009987,GO:0010467,GO:0016407,GO:0016410,GO:0016740,GO:0016746,GO:0016747,GO:0019538,GO:0031248,GO:0031365,GO:0032991,GO:0034212,GO:0036211,GO:0043170,GO:0043412,GO:0043543,GO:0044237,GO:0044238,GO:0044260,GO:0044267,GO:0044424,GO:0044464,GO:0051604,GO:…	2.3.1.128	ko:K03789	-	-	-	-	ko00000,ko01000,ko03009	-	-	-	Acetyltransf_1
146_bin21	NODE_43_length_202821_cov_5.535789_230	399550.Smar_1054	3.28e-99	295	COG1208@1|root,arCOG00663@2157|Archaea,2XPVR@28889|Crenarchaeota	28889|Crenarchaeota	M	PFAM Nucleotidyl transferase	-	-	2.7.7.24	ko:K00973	ko00521,ko00523,ko00525,ko01130,map00521,map00523,map00525,map01130	M00793	R02328	RC00002	ko00000,ko00001,ko00002,ko01000	-	-	-	NTP_transferase
146_bin21	NODE_43_length_202821_cov_5.535789_231	374847.Kcr_0947	1.63e-154	455	COG0215@1|root,arCOG00486@2157|Archaea	2157|Archaea	J	cysteinyl-tRNA synthetase	cysS	-	6.1.1.16	ko:K01883	ko00970,map00970	M00359,M00360	R03650	RC00055,RC00523	ko00000,ko00001,ko00002,ko01000,ko01007,ko03016	-	-	-	DALR_2,tRNA-synt_1e,tRNA-synt_1g
146_bin21	NODE_43_length_202821_cov_5.535789_232	436308.Nmar_0624	1.6e-86	268	COG1405@1|root,arCOG01981@2157|Archaea,41SXZ@651137|Thaumarchaeota	651137|Thaumarchaeota	K	Stabilizes TBP binding to an archaeal box-A promoter. Also responsible for recruiting RNA polymerase II to the pre- initiation complex (DNA-TBP-TFIIB)	-	-	-	ko:K03124	ko03022,ko05169,ko05203,map03022,map05169,map05203	-	-	-	ko00000,ko00001,ko03021	-	-	-	TFIIB,TF_Zn_Ribbon
146_bin21	NODE_43_length_202821_cov_5.535789_233	1459636.NTE_01470	1.37e-33	119	COG0023@1|root,arCOG04223@2157|Archaea,41SNU@651137|Thaumarchaeota	651137|Thaumarchaeota	J	Belongs to the SUI1 family	-	-	-	ko:K03113	ko03013,map03013	-	-	-	ko00000,ko00001,ko03012	-	-	-	SUI1
146_bin21	NODE_43_length_202821_cov_5.535789_234	415426.Hbut_1414	4.07e-23	99.8	COG0110@1|root,arCOG01848@2157|Archaea,2XQEI@28889|Crenarchaeota	28889|Crenarchaeota	S	Hexapeptide repeat of succinyl-transferase	-	-	-	-	-	-	-	-	-	-	-	-	Hexapep,Hexapep_2
146_bin21	NODE_49_length_185085_cov_5.525588_3	1459636.NTE_00981	6.76e-187	538	COG0423@1|root,arCOG00405@2157|Archaea,41S8S@651137|Thaumarchaeota	651137|Thaumarchaeota	J	synthetase (class II)	-	-	6.1.1.14	ko:K01880	ko00970,map00970	M00359,M00360	R03654	RC00055,RC00523	ko00000,ko00001,ko00002,ko01000,ko01007,ko03016,ko03029	-	-	-	HGTP_anticodon,tRNA-synt_2b
146_bin21	NODE_49_length_185085_cov_5.525588_5	1229909.NSED_06115	1.5e-62	198	COG1676@1|root,arCOG01701@2157|Archaea,41SHW@651137|Thaumarchaeota	651137|Thaumarchaeota	L	tRNA intron endonuclease, N-terminal domain	-	-	4.6.1.16	ko:K01170	-	-	-	-	ko00000,ko01000,ko03016	-	-	-	tRNA_int_endo,tRNA_int_endo_N
146_bin21	NODE_49_length_185085_cov_5.525588_6	608538.HTH_1287	4.03e-32	122	COG0509@1|root,COG0509@2|Bacteria	2|Bacteria	E	glycine decarboxylation via glycine cleavage system	gcvH	-	-	ko:K02437	ko00260,ko00630,ko01100,ko01110,ko01130,ko01200,map00260,map00630,map01100,map01110,map01130,map01200	M00532	R01221	RC00022,RC02834	ko00000,ko00001,ko00002	-	-	-	GCV_H
146_bin21	NODE_49_length_185085_cov_5.525588_7	272557.APE_2595.1	6.01e-133	385	COG2897@1|root,arCOG02019@2157|Archaea,2XQ1X@28889|Crenarchaeota	28889|Crenarchaeota	P	Sulfurtransferase	-	-	2.8.1.1,2.8.1.2	ko:K01011	ko00270,ko00920,ko01100,ko01120,ko04122,map00270,map00920,map01100,map01120,map04122	-	R01931,R03105,R03106	RC00214	ko00000,ko00001,ko01000	-	-	-	Rhodanese
146_bin21	NODE_49_length_185085_cov_5.525588_9	1116369.KB890024_gene135	5.05e-192	548	COG0683@1|root,COG0683@2|Bacteria,1MUNS@1224|Proteobacteria,2TTNM@28211|Alphaproteobacteria,43JG3@69277|Phyllobacteriaceae	28211|Alphaproteobacteria	E	COG0683 ABC-type branched-chain amino acid transport systems, periplasmic component	-	-	-	ko:K01999	ko02010,ko02024,map02010,map02024	M00237	-	-	ko00000,ko00001,ko00002,ko02000	3.A.1.4	-	-	Peripla_BP_6
146_bin21	NODE_49_length_185085_cov_5.525588_10	765698.Mesci_0575	3.68e-107	320	COG0559@1|root,COG0559@2|Bacteria,1PHIJ@1224|Proteobacteria,2TUKF@28211|Alphaproteobacteria,43HBW@69277|Phyllobacteriaceae	28211|Alphaproteobacteria	E	Belongs to the binding-protein-dependent transport system permease family	-	-	-	ko:K01997	ko02010,ko02024,map02010,map02024	M00237	-	-	ko00000,ko00001,ko00002,ko02000	3.A.1.4	-	-	BPD_transp_2
146_bin21	NODE_49_length_185085_cov_5.525588_11	1297570.MESS4_120225	3.3e-106	320	COG4177@1|root,COG4177@2|Bacteria,1Q5UA@1224|Proteobacteria,2TT00@28211|Alphaproteobacteria,43IMJ@69277|Phyllobacteriaceae	28211|Alphaproteobacteria	E	Belongs to the binding-protein-dependent transport system permease family	-	-	-	ko:K01998	ko02010,ko02024,map02010,map02024	M00237	-	-	ko00000,ko00001,ko00002,ko02000	3.A.1.4	-	-	BPD_transp_2
146_bin21	NODE_49_length_185085_cov_5.525588_12	935261.JAGL01000005_gene3320	2.19e-90	274	COG0411@1|root,COG0411@2|Bacteria,1MXHT@1224|Proteobacteria,2TSWS@28211|Alphaproteobacteria,43I6I@69277|Phyllobacteriaceae	28211|Alphaproteobacteria	E	COG0411 ABC-type branched-chain amino acid transport systems ATPase component	-	-	-	ko:K01995	ko02010,ko02024,map02010,map02024	M00237	-	-	ko00000,ko00001,ko00002,ko02000	3.A.1.4	-	-	ABC_tran,BCA_ABC_TP_C
146_bin21	NODE_49_length_185085_cov_5.525588_13	1040986.ATYO01000007_gene1305	2.76e-93	280	COG0410@1|root,COG0410@2|Bacteria,1P6Y7@1224|Proteobacteria,2VEYI@28211|Alphaproteobacteria,43J2U@69277|Phyllobacteriaceae	28211|Alphaproteobacteria	E	ABC-type branched-chain amino acid transport systems ATPase component	-	-	-	ko:K01996	ko02010,ko02024,map02010,map02024	M00237	-	-	ko00000,ko00001,ko00002,ko02000	3.A.1.4	-	-	ABC_tran
146_bin21	NODE_49_length_185085_cov_5.525588_14	235909.GKP21	1.18e-220	647	COG1529@1|root,COG1529@2|Bacteria,1TP7U@1239|Firmicutes,4IHDX@91061|Bacilli,1WH5Q@129337|Geobacillus	91061|Bacilli	C	Aldehyde oxidase and xanthine dehydrogenase, a/b hammerhead domain	-	-	1.3.99.8	ko:K16877	ko00365,ko01120,map00365,map01120	-	R02987	RC01856	ko00000,ko00001,ko01000	-	-	-	Ald_Xan_dh_C,Ald_Xan_dh_C2
146_bin21	NODE_49_length_185085_cov_5.525588_15	1209989.TepiRe1_0451	1.86e-151	440	COG1228@1|root,COG1228@2|Bacteria,1UM0P@1239|Firmicutes,25G8N@186801|Clostridia	186801|Clostridia	Q	Amidohydrolase family	-	-	3.5.2.18	ko:K15358	ko00760,ko01120,map00760,map01120	-	R07984	RC01933	ko00000,ko00001,ko01000	-	-	-	Amidohydro_1
146_bin21	NODE_49_length_185085_cov_5.525588_16	1206726.BAFV01000119_gene5874	1.34e-35	138	COG2141@1|root,COG2141@2|Bacteria,2H0K9@201174|Actinobacteria,4FVMM@85025|Nocardiaceae	201174|Actinobacteria	C	Luciferase-like monooxygenase	-	-	-	-	-	-	-	-	-	-	-	-	Bac_luciferase
146_bin21	NODE_49_length_185085_cov_5.525588_17	42256.RradSPS_2142	7.34e-31	114	COG1310@1|root,COG1310@2|Bacteria	2|Bacteria	S	proteolysis	-	-	-	-	-	-	-	-	-	-	-	-	Prok-JAB
146_bin21	NODE_49_length_185085_cov_5.525588_18	266117.Rxyl_0746	2.72e-112	334	COG0031@1|root,COG0031@2|Bacteria,2GIXE@201174|Actinobacteria,4CPXX@84995|Rubrobacteria	84995|Rubrobacteria	E	Pyridoxal-phosphate dependent enzyme	-	-	2.5.1.113,2.5.1.47	ko:K12339,ko:K21148	ko00270,ko00920,ko01100,ko01110,ko01120,ko01130,ko01200,ko01230,ko04122,map00270,map00920,map01100,map01110,map01120,map01130,map01200,map01230,map04122	M00021	R00897,R03132,R03601,R04859,R10610	RC00020,RC02814,RC02821,RC02876,RC03225	ko00000,ko00001,ko00002,ko01000	-	-	-	PALP
146_bin21	NODE_49_length_185085_cov_5.525588_21	436308.Nmar_0696	2.29e-91	283	COG0460@1|root,arCOG01351@2157|Archaea,41SAC@651137|Thaumarchaeota	651137|Thaumarchaeota	E	homoserine dehydrogenase	-	-	1.1.1.3	ko:K00003	ko00260,ko00270,ko00300,ko01100,ko01110,ko01120,ko01130,ko01230,map00260,map00270,map00300,map01100,map01110,map01120,map01130,map01230	M00017,M00018	R01773,R01775	RC00087	ko00000,ko00001,ko00002,ko01000	-	-	-	Homoserine_dh,NAD_binding_3
146_bin21	NODE_49_length_185085_cov_5.525588_22	1459636.NTE_00933	1.15e-160	469	COG0527@1|root,arCOG00861@2157|Archaea,41SFA@651137|Thaumarchaeota	651137|Thaumarchaeota	E	Belongs to the aspartokinase family	-	-	2.7.2.4	ko:K00928	ko00260,ko00261,ko00270,ko00300,ko01100,ko01110,ko01120,ko01130,ko01210,ko01230,map00260,map00261,map00270,map00300,map01100,map01110,map01120,map01130,map01210,map01230	M00016,M00017,M00018,M00033,M00525,M00526,M00527	R00480	RC00002,RC00043	ko00000,ko00001,ko00002,ko01000	-	-	-	AA_kinase,ACT_7
146_bin21	NODE_49_length_185085_cov_5.525588_23	246969.TAM4_1170	2.62e-15	72.4	COG1846@1|root,arCOG00732@2157|Archaea,2XYSV@28890|Euryarchaeota,244KZ@183968|Thermococci	183968|Thermococci	K	Winged helix DNA-binding domain	-	-	-	-	-	-	-	-	-	-	-	-	HTH_34
146_bin21	NODE_49_length_185085_cov_5.525588_25	386456.JQKN01000001_gene2139	2.17e-19	86.3	COG1131@1|root,arCOG00194@2157|Archaea,2XT1I@28890|Euryarchaeota	28890|Euryarchaeota	E	ABC-type multidrug transport system, ATPase component	-	-	-	ko:K01990	-	M00254	-	-	ko00000,ko00002,ko02000	3.A.1	-	-	ABC_tran,DUF4162
146_bin21	NODE_49_length_185085_cov_5.525588_26	386456.JQKN01000001_gene2139	6.27e-55	184	COG1131@1|root,arCOG00194@2157|Archaea,2XT1I@28890|Euryarchaeota	28890|Euryarchaeota	E	ABC-type multidrug transport system, ATPase component	-	-	-	ko:K01990	-	M00254	-	-	ko00000,ko00002,ko02000	3.A.1	-	-	ABC_tran,DUF4162
146_bin21	NODE_49_length_185085_cov_5.525588_30	1104324.P186_0052	7.03e-16	87.4	COG0517@1|root,COG0750@1|root,arCOG00607@2157|Archaea,arCOG04064@2157|Archaea,2XQGN@28889|Crenarchaeota	28889|Crenarchaeota	M	PFAM peptidase M50	-	-	-	-	-	-	-	-	-	-	-	-	PDZ,PDZ_2,Peptidase_M50
146_bin21	NODE_49_length_185085_cov_5.525588_33	490899.DKAM_0492	5.92e-75	240	COG0037@1|root,arCOG00042@2157|Archaea,2XQ4Q@28889|Crenarchaeota	28889|Crenarchaeota	D	PFAM PP-loop domain protein	-	-	-	-	-	-	-	-	-	-	-	-	ATP_bind_3
146_bin21	NODE_49_length_185085_cov_5.525588_35	593750.Metfor_1699	1.02e-96	293	COG0559@1|root,arCOG01270@2157|Archaea,2XUY9@28890|Euryarchaeota	28890|Euryarchaeota	E	COG0559 Branched-chain amino acid ABC-type transport system, permease components	livH5	-	-	ko:K01997	ko02010,ko02024,map02010,map02024	M00237	-	-	ko00000,ko00001,ko00002,ko02000	3.A.1.4	-	-	BPD_transp_2
146_bin21	NODE_49_length_185085_cov_5.525588_36	593750.Metfor_1700	3.74e-79	251	COG4177@1|root,arCOG01274@2157|Archaea,2XVR5@28890|Euryarchaeota	28890|Euryarchaeota	E	Branched-chain amino acid transport system permease component	-	-	-	ko:K01998	ko02010,ko02024,map02010,map02024	M00237	-	-	ko00000,ko00001,ko00002,ko02000	3.A.1.4	-	-	BPD_transp_2
146_bin21	NODE_49_length_185085_cov_5.525588_37	374847.Kcr_0825	4.79e-90	272	COG0410@1|root,arCOG00924@2157|Archaea	2157|Archaea	E	ABC-type branched-chain amino acid transport systems ATPase component	livF5	-	-	ko:K01996	ko02010,ko02024,map02010,map02024	M00237	-	-	ko00000,ko00001,ko00002,ko02000	3.A.1.4	-	-	ABC_tran
146_bin21	NODE_49_length_185085_cov_5.525588_38	572546.Arcpr_1847	3.27e-81	250	COG0411@1|root,arCOG00926@2157|Archaea,2XU0T@28890|Euryarchaeota,245P6@183980|Archaeoglobi	183980|Archaeoglobi	E	ABC transporter	-	-	-	ko:K01995	ko02010,ko02024,map02010,map02024	M00237	-	-	ko00000,ko00001,ko00002,ko02000	3.A.1.4	-	-	ABC_tran,BCA_ABC_TP_C
146_bin21	NODE_49_length_185085_cov_5.525588_40	698757.Pogu_1345	1.46e-186	532	COG1541@1|root,arCOG02620@2157|Archaea,2XSRK@28889|Crenarchaeota	28889|Crenarchaeota	H	AMP-binding enzyme C-terminal domain	-	-	6.2.1.30	ko:K01912	ko00360,ko01120,ko05111,map00360,map01120,map05111	-	R02539	RC00004,RC00014	ko00000,ko00001,ko01000	-	-	-	AMP-binding,AMP-binding_C_2
146_bin21	NODE_49_length_185085_cov_5.525588_42	1244869.H261_00780	6.95e-193	570	COG0243@1|root,COG0243@2|Bacteria,1P01N@1224|Proteobacteria,2U1PA@28211|Alphaproteobacteria,2JPJX@204441|Rhodospirillales	28211|Alphaproteobacteria	C	Belongs to the prokaryotic molybdopterin-containing oxidoreductase family	-	-	-	-	-	-	-	-	-	-	-	-	Molybdopterin,Molydop_binding
146_bin21	NODE_49_length_185085_cov_5.525588_43	867903.ThesuDRAFT_00956	1.01e-26	105	COG0824@1|root,COG0824@2|Bacteria	2|Bacteria	IQ	Thioesterase	ysmA	-	-	ko:K07107	-	-	-	-	ko00000,ko01000	-	-	-	4HBT,4HBT_2,Acetyltransf_10
146_bin21	NODE_49_length_185085_cov_5.525588_44	264732.Moth_0402	9.05e-32	117	COG2050@1|root,COG2050@2|Bacteria,1VFHF@1239|Firmicutes,24QNY@186801|Clostridia,42H63@68295|Thermoanaerobacterales	186801|Clostridia	Q	Thioesterase superfamily	-	-	-	ko:K02614	ko00360,map00360	-	R09840	RC00004,RC00014	ko00000,ko00001,ko01000	-	-	-	4HBT
146_bin21	NODE_49_length_185085_cov_5.525588_45	392499.Swit_4259	1.22e-78	245	COG4689@1|root,COG4689@2|Bacteria,1RC8T@1224|Proteobacteria,2U7NV@28211|Alphaproteobacteria,2KB59@204457|Sphingomonadales	204457|Sphingomonadales	Q	Acetoacetate decarboxylase (ADC)	-	-	-	-	-	-	-	-	-	-	-	-	ADC
146_bin21	NODE_49_length_185085_cov_5.525588_46	698757.Pogu_1355	8.78e-67	217	COG0179@1|root,arCOG00235@2157|Archaea,2XRVZ@28889|Crenarchaeota	28889|Crenarchaeota	Q	Fumarylacetoacetate (FAA) hydrolase family	-	-	-	-	-	-	-	-	-	-	-	-	DUF2437,FAA_hydrolase
146_bin21	NODE_49_length_185085_cov_5.525588_47	273063.STK_07260	6.42e-187	538	COG2368@1|root,arCOG02143@2157|Archaea,2XRMN@28889|Crenarchaeota	28889|Crenarchaeota	Q	PFAM 4-hydroxyphenylacetate 3-hydroxylase	-	-	1.14.14.9	ko:K00483	ko00350,ko01120,ko01220,map00350,map01120,map01220	-	R02698,R03299	RC00046	ko00000,ko00001,ko01000	-	-	-	HpaB,HpaB_N
146_bin21	NODE_49_length_185085_cov_5.525588_48	1382356.JQMP01000001_gene952	7.07e-139	403	COG0346@1|root,COG0346@2|Bacteria,2G7JF@200795|Chloroflexi,27YAW@189775|Thermomicrobia	189775|Thermomicrobia	E	Glyoxalase/Bleomycin resistance protein/Dioxygenase superfamily	-	-	-	-	-	-	-	-	-	-	-	-	Glyoxalase
146_bin21	NODE_49_length_185085_cov_5.525588_49	1382356.JQMP01000001_gene1218	1.96e-40	141	COG1853@1|root,COG1853@2|Bacteria,2G6XG@200795|Chloroflexi,27YB0@189775|Thermomicrobia	189775|Thermomicrobia	S	Flavin reductase like domain	-	-	-	-	-	-	-	-	-	-	-	-	Flavin_Reduct
146_bin21	NODE_49_length_185085_cov_5.525588_50	1403313.AXBR01000002_gene4343	1.84e-158	466	COG1012@1|root,COG1012@2|Bacteria,1TP4S@1239|Firmicutes,4H9MF@91061|Bacilli,1ZAY9@1386|Bacillus	91061|Bacilli	C	Belongs to the aldehyde dehydrogenase family	-	-	-	-	-	-	-	-	-	-	-	-	Aldedh
146_bin21	NODE_49_length_185085_cov_5.525588_51	1041930.Mtc_1472	1.59e-130	392	COG2379@1|root,arCOG04170@2157|Archaea,2XSTZ@28890|Euryarchaeota,2NAMM@224756|Methanomicrobia	224756|Methanomicrobia	G	Domain of unknown function (DUF4147)	-	-	2.7.1.165	ko:K11529	ko00030,ko00260,ko00561,ko00630,ko00680,ko01100,ko01120,ko01130,ko01200,map00030,map00260,map00561,map00630,map00680,map01100,map01120,map01130,map01200	M00346	R08572	RC00002,RC00428	ko00000,ko00001,ko00002,ko01000	-	-	-	DUF4147,MOFRL
146_bin21	NODE_49_length_185085_cov_5.525588_52	523850.TON_0423	1.69e-33	130	COG0038@1|root,arCOG02569@2157|Archaea,2XW6N@28890|Euryarchaeota,243R8@183968|Thermococci	183968|Thermococci	P	Voltage gated chloride channel	-	-	-	ko:K03281	-	-	-	-	ko00000	2.A.49	-	-	CBS,Voltage_CLC
146_bin21	NODE_49_length_185085_cov_5.525588_53	523850.TON_0423	4.41e-56	195	COG0038@1|root,arCOG02569@2157|Archaea,2XW6N@28890|Euryarchaeota,243R8@183968|Thermococci	183968|Thermococci	P	Voltage gated chloride channel	-	-	-	ko:K03281	-	-	-	-	ko00000	2.A.49	-	-	CBS,Voltage_CLC
146_bin21	NODE_49_length_185085_cov_5.525588_54	572546.Arcpr_1109	2.75e-26	110	COG0038@1|root,arCOG02569@2157|Archaea,2XW6N@28890|Euryarchaeota,2461Y@183980|Archaeoglobi	183980|Archaeoglobi	P	Chloride channel	-	-	-	ko:K03281	-	-	-	-	ko00000	2.A.49	-	-	CBS,Voltage_CLC
146_bin21	NODE_49_length_185085_cov_5.525588_55	1459636.NTE_03220	5.99e-207	591	COG0519@1|root,arCOG00085@2157|Archaea,41SDI@651137|Thaumarchaeota	651137|Thaumarchaeota	F	Catalyzes the synthesis of GMP from XMP	guaA	-	6.3.5.2	ko:K01951	ko00230,ko00983,ko01100,map00230,map00983,map01100	M00050	R01230,R01231,R08244	RC00010,RC00204	ko00000,ko00001,ko00002,ko01000,ko01002	-	-	-	GATase,GMP_synt_C,NAD_synthase
146_bin21	NODE_49_length_185085_cov_5.525588_57	28042.GU90_06800	4.28e-54	182	COG1216@1|root,COG1216@2|Bacteria,2I2FA@201174|Actinobacteria,4DYYD@85010|Pseudonocardiales	201174|Actinobacteria	S	Glycosyltransferase like family 2	dpm1	-	2.4.1.83	ko:K00721	ko00510,ko01100,map00510,map01100	-	R01009	RC00005	ko00000,ko00001,ko01000,ko01003	-	GT2	-	Glycos_transf_2
146_bin21	NODE_49_length_185085_cov_5.525588_58	374847.Kcr_0043	1e-63	210	COG0611@1|root,arCOG00638@2157|Archaea	2157|Archaea	H	Catalyzes the ATP-dependent phosphorylation of thiamine- monophosphate (TMP) to form thiamine-pyrophosphate (TPP), the active form of vitamin B1	thiL	GO:0000166,GO:0003674,GO:0003824,GO:0005488,GO:0005515,GO:0005524,GO:0006725,GO:0006732,GO:0006790,GO:0006793,GO:0006796,GO:0006807,GO:0008144,GO:0008150,GO:0008152,GO:0009030,GO:0009058,GO:0009108,GO:0009229,GO:0009987,GO:0016301,GO:0016310,GO:0016740,GO:0016772,GO:0016776,GO:0017076,GO:0018130,GO:0019438,GO:0019637,GO:0030554,GO:0032553,GO:0032555,GO:0032559,GO:0034641,GO:0035639,GO:0036094,GO:…	2.7.4.16	ko:K00946	ko00730,ko01100,map00730,map01100	M00127	R00617	RC00002	ko00000,ko00001,ko00002,ko01000	-	-	-	AIRS,AIRS_C
146_bin21	NODE_49_length_185085_cov_5.525588_59	1121468.AUBR01000034_gene1370	6.63e-49	164	COG0494@1|root,COG0494@2|Bacteria,1V6F5@1239|Firmicutes,24JFS@186801|Clostridia,42GHZ@68295|Thermoanaerobacterales	186801|Clostridia	L	PFAM NUDIX hydrolase	nudF	-	3.6.1.13	ko:K01515	ko00230,map00230	-	R01054	RC00002	ko00000,ko00001,ko01000	-	-	-	NUDIX
146_bin21	NODE_49_length_185085_cov_5.525588_68	453591.Igni_0852	1.27e-31	114	COG1594@1|root,arCOG00579@2157|Archaea,2XQQ6@28889|Crenarchaeota	28889|Crenarchaeota	K	Belongs to the archaeal rpoM eukaryotic RPA12 RPB9 RPC11 RNA polymerase family	tfs	GO:0003674,GO:0005488,GO:0006355,GO:0008150,GO:0008270,GO:0009889,GO:0010468,GO:0010556,GO:0019219,GO:0019222,GO:0031323,GO:0031326,GO:0043167,GO:0043169,GO:0046872,GO:0046914,GO:0050789,GO:0050794,GO:0051171,GO:0051252,GO:0060255,GO:0065007,GO:0080090,GO:1903506,GO:2000112,GO:2001141	-	ko:K03057	ko01100,map01100	-	-	-	br01611,ko00000,ko03021	-	-	-	RNA_POL_M_15KD,TFIIS_C
146_bin21	NODE_49_length_185085_cov_5.525588_72	374847.Kcr_0159	3.97e-118	358	COG0665@1|root,arCOG00755@2157|Archaea	2157|Archaea	E	COG0665 Glycine D-amino acid oxidases (deaminating)	-	-	-	-	-	-	-	-	-	-	-	-	DAO
146_bin21	NODE_49_length_185085_cov_5.525588_74	1341151.ASZU01000004_gene496	2.14e-10	62.8	COG2105@1|root,COG2105@2|Bacteria,1VFR6@1239|Firmicutes,4HQMW@91061|Bacilli,27D1I@186824|Thermoactinomycetaceae	91061|Bacilli	P	AIG2-like family	-	-	-	-	-	-	-	-	-	-	-	-	AIG2_2,GGACT
146_bin21	NODE_49_length_185085_cov_5.525588_75	368408.Tpen_0331	8.69e-264	776	COG1205@1|root,arCOG00555@2157|Archaea,2XPXU@28889|Crenarchaeota	28889|Crenarchaeota	L	DEAD DEAH box helicase	-	-	-	ko:K06877	-	-	-	-	ko00000	-	-	-	DEAD,Helicase_C
146_bin21	NODE_49_length_185085_cov_5.525588_77	410359.Pcal_1226	1.74e-30	118	COG1853@1|root,arCOG02016@2157|Archaea,2XSSR@28889|Crenarchaeota	28889|Crenarchaeota	S	Flavin reductase like domain	-	-	-	-	-	-	-	-	-	-	-	-	Flavin_Reduct
146_bin21	NODE_49_length_185085_cov_5.525588_78	330779.Saci_1202	4.87e-86	259	COG2041@1|root,arCOG00264@2157|Archaea,2XQJC@28889|Crenarchaeota	28889|Crenarchaeota	S	PFAM oxidoreductase, molybdopterin binding	-	-	-	-	-	-	-	-	-	-	-	-	Oxidored_molyb
146_bin21	NODE_49_length_185085_cov_5.525588_80	1131266.ARWQ01000004_gene1415	1.3e-242	694	COG3808@1|root,arCOG04949@2157|Archaea,41SZG@651137|Thaumarchaeota	651137|Thaumarchaeota	C	Proton pump that utilizes the energy of pyrophosphate hydrolysis as the driving force for proton movement across the membrane. Generates a proton motive force	hppA	-	3.6.1.1	ko:K15987	ko00190,map00190	-	-	-	ko00000,ko00001,ko01000	3.A.10.1	-	-	H_PPase
146_bin21	NODE_49_length_185085_cov_5.525588_81	592015.HMPREF1705_02256	1.83e-116	352	COG0402@1|root,COG0402@2|Bacteria,3TC5S@508458|Synergistetes	508458|Synergistetes	F	Amidohydrolase family	-	-	-	-	-	-	-	-	-	-	-	-	Amidohydro_3
146_bin21	NODE_49_length_185085_cov_5.525588_82	1459636.NTE_01897	2.21e-25	102	COG2016@1|root,arCOG00985@2157|Archaea,41SSC@651137|Thaumarchaeota	651137|Thaumarchaeota	J	PUA domain	-	-	-	ko:K07575	-	-	-	-	ko00000	-	-	-	PUA
146_bin21	NODE_49_length_185085_cov_5.525588_83	867903.ThesuDRAFT_01471	7.75e-19	94	COG0584@1|root,COG0671@1|root,COG0584@2|Bacteria,COG0671@2|Bacteria,1V3W4@1239|Firmicutes,24AVJ@186801|Clostridia,3WD9W@538999|Clostridiales incertae sedis	186801|Clostridia	C	PFAM Glycerophosphoryl diester phosphodiesterase family	-	-	3.1.4.46	ko:K01126	ko00564,map00564	-	R01030,R01470	RC00017,RC00425	ko00000,ko00001,ko01000	-	-	-	GDPD,PAP2
146_bin21	NODE_49_length_185085_cov_5.525588_86	1459636.NTE_02378	3.33e-44	151	COG1818@1|root,arCOG00084@2157|Archaea,41SNW@651137|Thaumarchaeota	651137|Thaumarchaeota	S	THUMP domain	-	-	-	ko:K06963	-	-	-	-	ko00000,ko03016	-	-	-	THUMP
146_bin21	NODE_49_length_185085_cov_5.525588_88	1365176.N186_03920	6.32e-158	459	arCOG05583@1|root,arCOG05583@2157|Archaea,2XRQH@28889|Crenarchaeota	28889|Crenarchaeota	S	actin actin family protein	-	-	-	ko:K18641	-	-	-	-	ko00000,ko04812	-	-	-	Actin
146_bin21	NODE_49_length_185085_cov_5.525588_89	518766.Rmar_1568	1.12e-141	430	COG0073@1|root,COG0143@1|root,COG0073@2|Bacteria,COG0143@2|Bacteria,4NECB@976|Bacteroidetes,1FISZ@1100069|Bacteroidetes Order II. Incertae sedis	976|Bacteroidetes	J	Is required not only for elongation of protein synthesis but also for the initiation of all mRNA translation through initiator tRNA(fMet) aminoacylation	metG	GO:0005575,GO:0005622,GO:0005623,GO:0005737,GO:0005829,GO:0006082,GO:0006139,GO:0006399,GO:0006412,GO:0006418,GO:0006518,GO:0006520,GO:0006725,GO:0006807,GO:0008150,GO:0008152,GO:0009058,GO:0009059,GO:0009987,GO:0010467,GO:0016070,GO:0019538,GO:0019752,GO:0034641,GO:0034645,GO:0034660,GO:0043038,GO:0043039,GO:0043043,GO:0043170,GO:0043436,GO:0043603,GO:0043604,GO:0044237,GO:0044238,GO:0044249,GO:…	6.1.1.10	ko:K01874	ko00450,ko00970,map00450,map00970	M00359,M00360	R03659,R04773	RC00055,RC00523	ko00000,ko00001,ko00002,ko01000,ko01007,ko03016	-	-	-	Anticodon_1,tRNA-synt_1g,tRNA_bind
146_bin21	NODE_49_length_185085_cov_5.525588_90	1459636.NTE_01738	1.05e-12	63.9	COG2260@1|root,arCOG00906@2157|Archaea,41SUI@651137|Thaumarchaeota	651137|Thaumarchaeota	J	more specifically in 18S rRNA pseudouridylation and in cleavage of pre-rRNA	nop10	-	-	ko:K11130	ko03008,map03008	M00425	-	-	ko00000,ko00001,ko00002,ko03009,ko03032	-	-	-	Nop10p
146_bin21	NODE_49_length_185085_cov_5.525588_97	1459636.NTE_01818	1.64e-41	142	arCOG05900@1|root,arCOG05900@2157|Archaea	2157|Archaea	-	-	-	-	-	-	-	-	-	-	-	-	-	-	HTH_20,LexA_DNA_bind
146_bin21	NODE_49_length_185085_cov_5.525588_99	263820.PTO1329	1.91e-134	410	COG1032@1|root,arCOG01357@2157|Archaea,2XUCZ@28890|Euryarchaeota,241YS@183967|Thermoplasmata	183967|Thermoplasmata	C	Radical SAM superfamily	-	-	-	-	-	-	-	-	-	-	-	-	Radical_SAM
146_bin21	NODE_49_length_185085_cov_5.525588_101	386456.JQKN01000001_gene2010	2.34e-27	109	COG1986@1|root,arCOG01223@2157|Archaea,2XWGY@28890|Euryarchaeota,23P4J@183925|Methanobacteria	183925|Methanobacteria	H	Reversibly transfers an adenylyl group from ATP to 4'- phosphopantetheine, yielding dephospho-CoA (dPCoA) and pyrophosphate	coaD	-	2.7.7.3	ko:K02201	ko00770,ko01100,map00770,map01100	M00120	R03035	RC00002	ko00000,ko00001,ko00002,ko01000	-	-	-	CTP_transf_like
146_bin21	NODE_49_length_185085_cov_5.525588_103	768672.Desfe_1054	1.26e-154	455	COG1530@1|root,arCOG00321@2157|Archaea,2XQ33@28889|Crenarchaeota	28889|Crenarchaeota	L	peptidase U62, modulator of DNA gyrase	-	-	-	ko:K03568	-	-	-	-	ko00000,ko01002	-	-	-	PmbA_TldD
146_bin21	NODE_49_length_185085_cov_5.525588_104	397948.Cmaq_1075	3.18e-22	88.2	COG3369@1|root,arCOG01667@2157|Archaea,2XRDP@28889|Crenarchaeota	28889|Crenarchaeota	S	Iron-binding zinc finger CDGSH type	-	-	-	-	-	-	-	-	-	-	-	-	zf-CDGSH
146_bin21	NODE_49_length_185085_cov_5.525588_106	398527.Bphyt_7178	3.08e-16	76.6	COG1393@1|root,COG1393@2|Bacteria,1MZ4Z@1224|Proteobacteria,2VR9A@28216|Betaproteobacteria,1K7W8@119060|Burkholderiaceae	28216|Betaproteobacteria	C	arsenate reductase	arsC	-	1.20.4.1	ko:K00537	-	-	-	-	ko00000,ko01000	-	-	-	ArsC
146_bin21	NODE_49_length_185085_cov_5.525588_107	309801.trd_0752	9.06e-44	147	COG0509@1|root,COG0509@2|Bacteria,2G6XE@200795|Chloroflexi,27YEK@189775|Thermomicrobia	189775|Thermomicrobia	E	The glycine cleavage system catalyzes the degradation of glycine. The H protein shuttles the methylamine group of glycine from the P protein to the T protein	gcvH	-	-	ko:K02437	ko00260,ko00630,ko01100,ko01110,ko01130,ko01200,map00260,map00630,map01100,map01110,map01130,map01200	M00532	R01221	RC00022,RC02834	ko00000,ko00001,ko00002	-	-	-	GCV_H
146_bin21	NODE_49_length_185085_cov_5.525588_109	1343739.PAP_07230	1.36e-21	94.4	COG0558@1|root,arCOG00670@2157|Archaea,2XZF4@28890|Euryarchaeota,243EB@183968|Thermococci	183968|Thermococci	I	Belongs to the CDP-alcohol phosphatidyltransferase class-I family	-	-	2.7.8.39	ko:K17884	-	-	R10464	RC00002,RC00078	ko00000,ko01000	-	-	-	CDP-OH_P_transf
146_bin21	NODE_49_length_185085_cov_5.525588_110	1459636.NTE_00679	3.39e-12	62.4	arCOG05330@1|root,arCOG05330@2157|Archaea,41SUC@651137|Thaumarchaeota	651137|Thaumarchaeota	-	-	-	-	-	-	-	-	-	-	-	-	-	-	-
146_bin21	NODE_49_length_185085_cov_5.525588_111	1365176.N186_05140	7.39e-208	600	COG0441@1|root,arCOG00401@2157|Archaea,2XQ02@28889|Crenarchaeota	28889|Crenarchaeota	J	Catalyzes the attachment of threonine to tRNA(Thr) in a two-step reaction L-threonine is first activated by ATP to form Thr-AMP and then transferred to the acceptor end of tRNA(Thr). Also edits incorrectly charged L-seryl-tRNA(Thr)	thrS	GO:0002161,GO:0003674,GO:0003824,GO:0004812,GO:0004829,GO:0005575,GO:0005622,GO:0005623,GO:0005737,GO:0006082,GO:0006139,GO:0006399,GO:0006412,GO:0006418,GO:0006435,GO:0006450,GO:0006518,GO:0006520,GO:0006725,GO:0006807,GO:0008150,GO:0008152,GO:0009058,GO:0009059,GO:0009987,GO:0010467,GO:0016070,GO:0016787,GO:0016788,GO:0016874,GO:0016875,GO:0019538,GO:0019752,GO:0034641,GO:0034645,GO:0034660,GO:…	6.1.1.3	ko:K01868	ko00970,map00970	M00359,M00360	R03663	RC00055,RC00523	ko00000,ko00001,ko00002,ko01000,ko01007,ko03016	-	-	-	HGTP_anticodon,tRNA-Thr_ED,tRNA-synt_2b
146_bin21	NODE_49_length_185085_cov_5.525588_112	1117379.BABA_24630	2.14e-171	492	COG0520@1|root,COG0520@2|Bacteria,1TQ1W@1239|Firmicutes,4HA6Z@91061|Bacilli,1ZB79@1386|Bacillus	91061|Bacilli	E	Catalyzes the removal of elemental sulfur and selenium atoms from L-cysteine, L-cystine, L-selenocysteine, and L- selenocystine to produce L-alanine	sufS	-	2.8.1.7,4.4.1.16	ko:K11717	ko00450,ko01100,map00450,map01100	-	R03599,R11528	RC00961,RC01789,RC02313	ko00000,ko00001,ko01000	-	-	-	Aminotran_5
146_bin21	NODE_49_length_185085_cov_5.525588_113	572478.Vdis_0258	4.47e-285	801	COG1250@1|root,arCOG00249@2157|Archaea,2XPQ7@28889|Crenarchaeota	28889|Crenarchaeota	I	3-hydroxyacyl-CoA dehydrogenase	-	-	1.1.1.35,4.2.1.17	ko:K15016	ko00720,ko01120,ko01200,map00720,map01120,map01200	M00374,M00375	R01975,R03026	RC00117,RC00831	ko00000,ko00001,ko00002,ko01000	-	-	-	3HCDH,3HCDH_N,ECH_1
146_bin21	NODE_49_length_185085_cov_5.525588_114	397948.Cmaq_1772	4.38e-16	75.5	COG3255@1|root,arCOG01843@2157|Archaea,2XS5X@28889|Crenarchaeota	28889|Crenarchaeota	I	SCP-2 sterol transfer family	-	-	-	-	-	-	-	-	-	-	-	-	SCP2
146_bin21	NODE_49_length_185085_cov_5.525588_117	573063.Metin_1360	6.08e-97	299	COG0206@1|root,arCOG02201@2157|Archaea,2XTMW@28890|Euryarchaeota,23Q86@183939|Methanococci	183939|Methanococci	D	Essential cell division protein that forms a contractile ring structure (Z ring) at the future cell division site. The regulation of the ring assembly controls the timing and the location of cell division. One of the functions of the FtsZ ring is to recruit other cell division proteins to the septum to produce a new cell wall between the dividing cells. Binds GTP and shows GTPase activity	ftsZ1	GO:0000166,GO:0001882,GO:0001883,GO:0003674,GO:0003824,GO:0003924,GO:0005488,GO:0005525,GO:0005575,GO:0005622,GO:0005623,GO:0005737,GO:0008150,GO:0009987,GO:0016462,GO:0016787,GO:0016817,GO:0016818,GO:0017076,GO:0017111,GO:0019001,GO:0032153,GO:0032549,GO:0032550,GO:0032553,GO:0032555,GO:0032561,GO:0035639,GO:0036094,GO:0043167,GO:0043168,GO:0044424,GO:0044464,GO:0051301,GO:0097159,GO:0097367,GO:…	-	ko:K03531	ko04112,map04112	-	-	-	ko00000,ko00001,ko02048,ko03036,ko04812	-	-	-	FtsZ_C,Tubulin
146_bin21	NODE_49_length_185085_cov_5.525588_119	374847.Kcr_1079	5.3e-90	281	COG0142@1|root,arCOG01726@2157|Archaea	2157|Archaea	H	Belongs to the FPP GGPP synthase family	idsA	-	2.5.1.1,2.5.1.10,2.5.1.29	ko:K13787	ko00900,ko01100,ko01110,ko01130,map00900,map01100,map01110,map01130	M00364,M00365	R01658,R02003,R02061	RC00279	ko00000,ko00001,ko00002,ko01000,ko01006	-	-	-	polyprenyl_synt
146_bin21	NODE_49_length_185085_cov_5.525588_120	1173026.Glo7428_3075	2.28e-54	180	COG1011@1|root,COG1011@2|Bacteria,1G4JI@1117|Cyanobacteria	1117|Cyanobacteria	S	dehalogenase, type II	-	-	3.8.1.2	ko:K01560	ko00361,ko00625,ko01100,ko01120,map00361,map00625,map01100,map01120	-	R05287	RC00697	ko00000,ko00001,ko01000	-	-	-	HAD_2
146_bin21	NODE_49_length_185085_cov_5.525588_121	877455.Metbo_2457	1.71e-70	217	COG1839@1|root,arCOG04298@2157|Archaea,2XY40@28890|Euryarchaeota	28890|Euryarchaeota	L	PFAM Adenosine specific kinase	-	-	-	ko:K09129	-	-	-	-	ko00000	-	-	-	Adenosine_kin
146_bin21	NODE_49_length_185085_cov_5.525588_123	1173021.ALWA01000035_gene3801	2.1e-46	155	COG1225@1|root,COG1225@2|Bacteria,1G59X@1117|Cyanobacteria	1117|Cyanobacteria	O	Alkyl hydroperoxide reductase	-	-	1.11.1.15	ko:K03564	-	-	-	-	ko00000,ko01000	-	-	-	AhpC-TSA
146_bin21	NODE_49_length_185085_cov_5.525588_124	386456.JQKN01000002_gene2755	1.53e-22	90.5	COG1888@1|root,arCOG04140@2157|Archaea,2Y02A@28890|Euryarchaeota,23PQJ@183925|Methanobacteria	183925|Methanobacteria	S	Uncharacterized ArCR, COG1888	-	-	-	ko:K09732	-	-	-	-	ko00000	-	-	-	DUF211
146_bin21	NODE_49_length_185085_cov_5.525588_126	644281.MFS40622_1722	1.91e-67	217	COG0182@1|root,arCOG01123@2157|Archaea,2Y86P@28890|Euryarchaeota,23QJA@183939|Methanococci	183939|Methanococci	J	Catalyzes the interconversion of methylthioribose-1- phosphate (MTR-1-P) into methylthioribulose-1-phosphate (MTRu-1- P)	-	GO:0000096,GO:0000097,GO:0003674,GO:0003824,GO:0006082,GO:0006520,GO:0006555,GO:0006790,GO:0006807,GO:0008150,GO:0008152,GO:0008652,GO:0009058,GO:0009066,GO:0009067,GO:0009086,GO:0009987,GO:0016053,GO:0016853,GO:0016860,GO:0016861,GO:0017144,GO:0019509,GO:0019752,GO:0043094,GO:0043102,GO:0043436,GO:0044237,GO:0044238,GO:0044249,GO:0044272,GO:0044281,GO:0044283,GO:0046394,GO:0046523,GO:0071265,GO:…	5.3.1.23	ko:K08963	ko00270,ko01100,map00270,map01100	M00034	R04420	RC01151	ko00000,ko00001,ko00002,ko01000	-	-	-	IF-2B
146_bin21	NODE_49_length_185085_cov_5.525588_127	1459636.NTE_00969	1.01e-43	154	COG0182@1|root,arCOG01123@2157|Archaea,41SF9@651137|Thaumarchaeota	651137|Thaumarchaeota	J	Catalyzes the interconversion of methylthioribose-1- phosphate (MTR-1-P) into methylthioribulose-1-phosphate (MTRu-1- P)	-	-	5.3.1.23	ko:K08963	ko00270,ko01100,map00270,map01100	M00034	R04420	RC01151	ko00000,ko00001,ko00002,ko01000	-	-	-	IF-2B
146_bin21	NODE_49_length_185085_cov_5.525588_128	391623.TERMP_01927	5.68e-77	245	COG0673@1|root,arCOG01622@2157|Archaea,2XTZY@28890|Euryarchaeota,243PQ@183968|Thermococci	183968|Thermococci	S	Oxidoreductase family, NAD-binding Rossmann fold	-	-	1.1.1.374	ko:K18855	-	-	-	-	ko00000,ko01000	-	-	-	GFO_IDH_MocA,GFO_IDH_MocA_C
146_bin21	NODE_49_length_185085_cov_5.525588_131	1208919.CDSE_0879	9.2e-08	61.6	COG0472@1|root,COG0472@2|Bacteria,1MUTK@1224|Proteobacteria,2VHAP@28216|Betaproteobacteria,1KPQF@119066|unclassified Betaproteobacteria	28216|Betaproteobacteria	M	First step of the lipid cycle reactions in the biosynthesis of the cell wall peptidoglycan	mraY	-	2.7.8.13	ko:K01000	ko00550,ko01100,ko01502,map00550,map01100,map01502	-	R05629,R05630	RC00002,RC02753	ko00000,ko00001,ko01000,ko01011	9.B.146	-	-	Glycos_transf_4,MraY_sig1
146_bin21	NODE_49_length_185085_cov_5.525588_134	391623.TERMP_00763	0	912	COG1110@1|root,arCOG01526@2157|Archaea,2XVU4@28890|Euryarchaeota,242QB@183968|Thermococci	183968|Thermococci	L	Modifies the topological state of DNA by introducing positive supercoils in an ATP-dependent process. It cleaves transiently a single DNA strand and remains covalently bound to the 5' DNA end through a tyrosine residue. May be involved in rewinding the DNA strands in the regions of the chromosome that have opened up to allow transcription or replication	rgy	-	3.6.4.12,5.99.1.3	ko:K03170	-	-	-	-	ko00000,ko01000,ko03032	-	-	-	DEAD,Intein_splicing,LAGLIDADG_3,Topoisom_bac,Toprim
146_bin21	NODE_49_length_185085_cov_5.525588_135	999630.TUZN_0281	1.19e-138	403	COG0017@1|root,arCOG00409@2157|Archaea,2XPWE@28889|Crenarchaeota	28889|Crenarchaeota	J	PFAM tRNA synthetase, class II (D, K and N)	-	-	6.1.1.22	ko:K01893	ko00970,map00970	M00359,M00360	R03648	RC00055,RC00523	ko00000,ko00001,ko00002,ko01000,ko01007,ko03016	-	-	-	tRNA-synt_2
146_bin21	NODE_49_length_185085_cov_5.525588_136	397948.Cmaq_0063	2.45e-165	481	COG0069@1|root,arCOG00619@2157|Archaea,2XQF1@28889|Crenarchaeota	28889|Crenarchaeota	E	Glutamate synthase	-	-	-	-	-	-	-	-	-	-	-	-	Glu_synthase
146_bin21	NODE_49_length_185085_cov_5.525588_138	1042877.GQS_01015	1.55e-199	579	COG0449@1|root,arCOG00057@2157|Archaea,2XTC0@28890|Euryarchaeota,243IS@183968|Thermococci	183968|Thermococci	M	Catalyzes the first step in hexosamine metabolism, converting fructose-6P into glucosamine-6P using glutamine as a nitrogen source	glmS	GO:0003674,GO:0003824,GO:0004360,GO:0006002,GO:0006040,GO:0006047,GO:0006139,GO:0006464,GO:0006486,GO:0006487,GO:0006725,GO:0006793,GO:0006796,GO:0006807,GO:0008150,GO:0008152,GO:0008483,GO:0009058,GO:0009059,GO:0009100,GO:0009101,GO:0009225,GO:0009987,GO:0016740,GO:0016769,GO:0019538,GO:0019637,GO:0034641,GO:0034645,GO:0036211,GO:0043170,GO:0043412,GO:0043413,GO:0044237,GO:0044238,GO:0044249,GO:…	2.6.1.16	ko:K00820	ko00250,ko00520,ko01100,ko01130,ko04931,map00250,map00520,map01100,map01130,map04931	-	R00768	RC00010,RC00163,RC02752	ko00000,ko00001,ko01000,ko01002	-	-	-	GATase_6,SIS
146_bin21	NODE_49_length_185085_cov_5.525588_140	1122917.KB899665_gene4005	1.54e-19	90.9	COG2068@1|root,COG2068@2|Bacteria,1VA0F@1239|Firmicutes,4HDWZ@91061|Bacilli,270CM@186822|Paenibacillaceae	91061|Bacilli	S	MobA-like NTP transferase domain	-	-	2.7.7.76	ko:K07141	ko00790,map00790	-	R11582	-	ko00000,ko00001,ko01000	-	-	-	NTP_transf_3
146_bin21	NODE_49_length_185085_cov_5.525588_143	415426.Hbut_0799	7.35e-135	396	COG0464@1|root,arCOG01307@2157|Archaea,2XQ2A@28889|Crenarchaeota	28889|Crenarchaeota	D	PFAM AAA ATPase central domain protein	-	-	-	-	-	-	-	-	-	-	-	-	AAA,MIT,Vps4_C
146_bin21	NODE_49_length_185085_cov_5.525588_144	1042877.GQS_07345	1.61e-44	149	COG1522@1|root,arCOG01580@2157|Archaea,2XX9F@28890|Euryarchaeota,243Z9@183968|Thermococci	183968|Thermococci	K	transcription regulator activity	-	-	-	-	-	-	-	-	-	-	-	-	AsnC_trans_reg,HTH_24
146_bin21	NODE_49_length_185085_cov_5.525588_145	195522.BD01_1730	6.25e-140	407	COG3425@1|root,arCOG01767@2157|Archaea,2XTWE@28890|Euryarchaeota,243JV@183968|Thermococci	183968|Thermococci	I	Belongs to the UPF0219 family	-	-	2.3.3.10	ko:K01641	ko00072,ko00280,ko00650,ko00900,ko01100,ko01110,ko01130,map00072,map00280,map00650,map00900,map01100,map01110,map01130	M00088,M00095	R01978	RC00004,RC00503	ko00000,ko00001,ko00002,ko01000	-	-	-	ACP_syn_III,ACP_syn_III_C,HMG_CoA_synt_N
146_bin21	NODE_49_length_185085_cov_5.525588_146	368408.Tpen_0765	1.25e-88	280	COG0183@1|root,arCOG01278@2157|Archaea,2XPZV@28889|Crenarchaeota	28889|Crenarchaeota	I	PFAM Thiolase	-	-	2.3.1.16,2.3.1.9	ko:K00626,ko:K00632	ko00071,ko00072,ko00280,ko00281,ko00310,ko00362,ko00380,ko00592,ko00620,ko00630,ko00640,ko00642,ko00650,ko00720,ko00900,ko01100,ko01110,ko01120,ko01130,ko01200,ko01212,ko02020,map00071,map00072,map00280,map00281,map00310,map00362,map00380,map00592,map00620,map00630,map00640,map00642,map00650,map00720,map00900,map01100,map01110,map01120,map01130,map01200,map01212,map02020	M00087,M00088,M00095,M00113,M00373,M00374,M00375	R00238,R00829,R00927,R01177,R03778,R03858,R03991,R04546,R04742,R04747,R05506,R05586,R07891,R07895,R07899,R08091,R08095	RC00004,RC00326,RC00405,RC01702,RC02728,RC02898,RC02955	ko00000,ko00001,ko00002,ko01000,ko04147	-	-	-	Thiolase_C,Thiolase_N
146_bin21	NODE_49_length_185085_cov_5.525588_147	374847.Kcr_1177	2.28e-38	134	COG1545@1|root,arCOG01285@2157|Archaea	2157|Archaea	I	nucleic-acid-binding protein containing a Zn-ribbon	acaC	-	-	ko:K07068	-	-	-	-	ko00000	-	-	-	DUF35_N,OB_aCoA_assoc
146_bin21	NODE_49_length_185085_cov_5.525588_149	40148.OGLUM06G28040.1	3.55e-19	92	COG1310@1|root,KOG1555@2759|Eukaryota,37PAP@33090|Viridiplantae,3GCWP@35493|Streptophyta,3KMD7@4447|Liliopsida,3I462@38820|Poales	35493|Streptophyta	O	26s proteasome non-ATPase regulatory subunit	-	-	-	ko:K03030	ko03050,ko05169,map03050,map05169	M00341	-	-	ko00000,ko00001,ko00002,ko01002,ko03051,ko04121	-	-	-	JAB
146_bin21	NODE_49_length_185085_cov_5.525588_150	579137.Metvu_0927	1.27e-22	99	COG0250@1|root,arCOG01920@2157|Archaea,2XWGQ@28890|Euryarchaeota,23QVR@183939|Methanococci	183939|Methanococci	K	Transcription elongation factor Spt5	spt5	GO:0003674,GO:0003676,GO:0003677,GO:0003723,GO:0003729,GO:0005488,GO:0006139,GO:0006351,GO:0006354,GO:0006355,GO:0006357,GO:0006366,GO:0006368,GO:0006396,GO:0006397,GO:0006725,GO:0006807,GO:0008150,GO:0008152,GO:0009058,GO:0009059,GO:0009889,GO:0009987,GO:0010467,GO:0010468,GO:0010556,GO:0016070,GO:0016071,GO:0018130,GO:0019219,GO:0019222,GO:0019438,GO:0031323,GO:0031326,GO:0032774,GO:0034641,GO:…	-	ko:K02601	-	-	-	-	ko00000,ko03009,ko03021	-	-	-	KOW,Spt5-NGN
146_bin21	NODE_49_length_185085_cov_5.525588_152	693661.Arcve_1384	8.89e-99	300	COG0448@1|root,arCOG00912@2157|Archaea,2XTI4@28890|Euryarchaeota,24625@183980|Archaeoglobi	183980|Archaeoglobi	E	Belongs to the ATCase OTCase family	-	-	2.1.3.3	ko:K00611	ko00220,ko01100,ko01110,ko01130,ko01230,map00220,map01100,map01110,map01130,map01230	M00029,M00844	R01398	RC00096	ko00000,ko00001,ko00002,ko01000	-	-	-	OTCace,OTCace_N
146_bin21	NODE_49_length_185085_cov_5.525588_154	1229909.NSED_08675	2.27e-18	81.6	COG1308@1|root,arCOG04061@2157|Archaea,41SNN@651137|Thaumarchaeota	651137|Thaumarchaeota	K	Contacts the emerging nascent chain on the ribosome	nac	-	-	ko:K03626	-	-	-	-	ko00000	-	-	-	NAC
146_bin21	NODE_49_length_185085_cov_5.525588_156	224325.AF_0708	2.65e-40	140	COG1370@1|root,arCOG00991@2157|Archaea,2XYFT@28890|Euryarchaeota,2471G@183980|Archaeoglobi	183980|Archaeoglobi	O	PUA domain containing protein	-	-	-	ko:K07398	-	-	-	-	ko00000	-	-	-	PUA,TGT_C2
146_bin21	NODE_49_length_185085_cov_5.525588_157	1041930.Mtc_0091	2.27e-97	305	COG2262@1|root,arCOG00353@2157|Archaea,2XT2W@28890|Euryarchaeota,2N99S@224756|Methanomicrobia	224756|Methanomicrobia	S	GTPase that associates with the 50S ribosomal subunit and may have a role during protein synthesis or ribosome biogenesis	hflX	-	-	ko:K03665	-	-	-	-	ko00000,ko03009	-	-	-	GTP-bdg_M,GTP-bdg_N,MMR_HSR1
146_bin21	NODE_49_length_185085_cov_5.525588_158	694429.Pyrfu_1020	2.51e-18	84	COG1813@1|root,arCOG01863@2157|Archaea,2XQXA@28889|Crenarchaeota	28889|Crenarchaeota	K	PFAM helix-turn-helix domain protein	-	-	-	ko:K03627	-	-	-	-	ko00000	-	-	-	HTH_3
146_bin21	NODE_49_length_185085_cov_5.525588_159	415426.Hbut_1592	2.63e-70	221	COG1756@1|root,arCOG04122@2157|Archaea,2XQJ6@28889|Crenarchaeota	28889|Crenarchaeota	J	Methyltransferase involved in ribosomal biogenesis. Specifically catalyzes the N1-methylation of the pseudouridine corresponding to position 914 in M.jannaschii 16S rRNA	nep1	GO:0000154,GO:0000462,GO:0001510,GO:0003674,GO:0003676,GO:0003723,GO:0003824,GO:0005488,GO:0006139,GO:0006364,GO:0006396,GO:0006725,GO:0006807,GO:0008150,GO:0008152,GO:0008168,GO:0008173,GO:0008649,GO:0008757,GO:0009451,GO:0009987,GO:0010467,GO:0016070,GO:0016072,GO:0016740,GO:0016741,GO:0019843,GO:0022613,GO:0030490,GO:0031167,GO:0032259,GO:0034470,GO:0034641,GO:0034660,GO:0042254,GO:0042274,GO:…	2.1.1.260	ko:K14568	ko03008,map03008	-	-	-	ko00000,ko00001,ko01000,ko03009	-	-	-	EMG1
146_bin21	NODE_49_length_185085_cov_5.525588_160	439481.Aboo_0713	2.72e-125	372	COG1415@1|root,arCOG04253@2157|Archaea,2XU0W@28890|Euryarchaeota,3F37E@33867|unclassified Euryarchaeota	28890|Euryarchaeota	S	Protein of unknown function (DUF763)	-	-	-	ko:K09003	-	-	-	-	ko00000	-	-	-	DUF763
146_bin21	NODE_49_length_185085_cov_5.525588_161	693661.Arcve_1760	2.63e-46	154	COG2238@1|root,arCOG01344@2157|Archaea,2XXA6@28890|Euryarchaeota,24658@183980|Archaeoglobi	183980|Archaeoglobi	J	May be involved in maturation of the 30S ribosomal subunit	rps19e	-	-	ko:K02966	ko03010,map03010	M00177,M00179	-	-	br01610,ko00000,ko00001,ko00002,ko03011	-	-	-	Ribosomal_S19e
146_bin21	NODE_49_length_185085_cov_5.525588_162	1343739.PAP_03715	4.51e-25	101	COG0456@1|root,arCOG00833@2157|Archaea,2Y0G0@28890|Euryarchaeota,2432R@183968|Thermococci	183968|Thermococci	K	Acetyltransferase (GNAT) domain	-	-	2.3.1.128	ko:K03789	-	-	-	-	ko00000,ko01000,ko03009	-	-	-	Acetyltransf_1
146_bin21	NODE_49_length_185085_cov_5.525588_164	861299.J421_3013	4.5e-63	202	COG1926@1|root,COG1926@2|Bacteria	2|Bacteria	Q	phosphoribosyltransferase	minD	GO:0005575,GO:0005618,GO:0005622,GO:0005623,GO:0005737,GO:0005829,GO:0005886,GO:0016020,GO:0030312,GO:0044424,GO:0044444,GO:0044464,GO:0071944	-	ko:K07100	-	-	-	-	ko00000	-	-	-	Erythro_esteras,Pribosyltran
146_bin21	NODE_49_length_185085_cov_5.525588_168	1034943.BN1094_02362	9.39e-40	149	COG0451@1|root,COG0451@2|Bacteria,1MVI8@1224|Proteobacteria,1S3SN@1236|Gammaproteobacteria,1JF11@118969|Legionellales	118969|Legionellales	M	Polysaccharide biosynthesis protein	-	-	5.1.3.2	ko:K01784	ko00052,ko00520,ko01100,map00052,map00520,map01100	M00361,M00362,M00632	R00291,R02984	RC00289	ko00000,ko00001,ko00002,ko01000	-	-	-	Epimerase
146_bin21	NODE_49_length_185085_cov_5.525588_169	368408.Tpen_1746	2.22e-117	350	COG0438@1|root,arCOG01403@2157|Archaea,2XPWZ@28889|Crenarchaeota	28889|Crenarchaeota	M	PFAM glycosyl transferase group 1	-	-	-	-	-	-	-	-	-	-	-	-	Glyco_transf_4,Glycos_transf_1
146_bin21	NODE_49_length_185085_cov_5.525588_171	1229909.NSED_03105	3.1e-105	322	COG0265@1|root,arCOG02833@2157|Archaea,41S9W@651137|Thaumarchaeota	651137|Thaumarchaeota	O	Trypsin-like serine protease with C-terminal PDZ domain	-	-	-	-	-	-	-	-	-	-	-	-	PDZ_2,Trypsin_2
146_bin21	NODE_49_length_185085_cov_5.525588_173	1280390.CBQR020000134_gene3319	8.34e-12	67.8	COG1836@1|root,COG1836@2|Bacteria	2|Bacteria	I	PFAM Integral membrane protein DUF92	-	GO:0005575,GO:0016020	-	-	-	-	-	-	-	-	-	-	DUF92
146_bin21	NODE_49_length_185085_cov_5.525588_174	604354.TSIB_0538	1.63e-121	368	COG0312@1|root,arCOG00322@2157|Archaea,2XVT5@28890|Euryarchaeota,2435V@183968|Thermococci	183968|Thermococci	S	Putative modulator of DNA gyrase	-	-	-	ko:K03592	-	-	-	-	ko00000,ko01002	-	-	-	PmbA_TldD
146_bin21	NODE_49_length_185085_cov_5.525588_179	694429.Pyrfu_0958	2.11e-134	402	COG0252@1|root,arCOG01924@2157|Archaea,2XPTP@28889|Crenarchaeota	28889|Crenarchaeota	J	Allows the formation of correctly charged Gln-tRNA(Gln) through the transamidation of misacylated Glu-tRNA(Gln) in organisms which lack glutaminyl-tRNA synthetase. The reaction takes place in the presence of glutamine and ATP through an activated gamma-phospho-Glu-tRNA(Gln). The GatDE system is specific for glutamate and does not act on aspartate	gatD	-	6.3.5.7	ko:K09482	ko00970,ko01100,map00970,map01100	-	R03905	RC00010	ko00000,ko00001,ko01000	-	-	-	Asparaginase
146_bin21	NODE_49_length_185085_cov_5.525588_180	368408.Tpen_0360	7.9e-217	625	COG2511@1|root,arCOG01719@2157|Archaea,2XPPH@28889|Crenarchaeota	28889|Crenarchaeota	J	Allows the formation of correctly charged Gln-tRNA(Gln) through the transamidation of misacylated Glu-tRNA(Gln) in organisms which lack glutaminyl-tRNA synthetase. The reaction takes place in the presence of glutamine and ATP through an activated gamma-phospho-Glu-tRNA(Gln). The GatDE system is specific for glutamate and does not act on aspartate	gatE	GO:0003674,GO:0003824,GO:0006082,GO:0006139,GO:0006399,GO:0006520,GO:0006725,GO:0006807,GO:0008150,GO:0008152,GO:0009987,GO:0016070,GO:0016874,GO:0016879,GO:0016884,GO:0019752,GO:0034641,GO:0034660,GO:0043038,GO:0043039,GO:0043170,GO:0043436,GO:0044237,GO:0044238,GO:0044281,GO:0046483,GO:0050567,GO:0070681,GO:0071704,GO:0090304,GO:0140098,GO:0140101,GO:1901360,GO:1901564	6.3.5.7	ko:K03330	ko00970,ko01100,map00970,map01100	-	R03905	RC00010	ko00000,ko00001,ko01000	-	-	-	GAD,GatB_N,GatB_Yqey
146_bin21	NODE_49_length_185085_cov_5.525588_184	1070774.J07HN4v3_01549	7.69e-12	71.2	COG1467@1|root,arCOG04110@2157|Archaea,2XUZF@28890|Euryarchaeota,23TPF@183963|Halobacteria	183963|Halobacteria	L	Catalytic subunit of DNA primase, an RNA polymerase that catalyzes the synthesis of short RNA molecules used as primers for DNA polymerase during DNA replication. The small subunit contains the primase catalytic core and has DNA synthesis activity on its own. Binding to the large subunit stabilizes and modulates the activity, increasing the rate of DNA synthesis while decreasing the length of the…	priS	-	-	ko:K02683	ko03030,map03030	-	-	-	ko00000,ko00001,ko01000,ko03032	-	-	-	DNA_primase_S
146_bin21	NODE_49_length_185085_cov_5.525588_189	70601.3	1.73e-78	244	COG1646@1|root,arCOG01085@2157|Archaea,2XTEC@28890|Euryarchaeota,24399@183968|Thermococci	183968|Thermococci	H	Prenyltransferase that catalyzes the transfer of the geranylgeranyl moiety of geranylgeranyl diphosphate (GGPP) to the C3 hydroxyl of sn-glycerol-1-phosphate (G1P). This reaction is the first ether-bond-formation step in the biosynthesis of archaeal membrane lipids	-	GO:0000107,GO:0003674,GO:0003824,GO:0016740,GO:0016757,GO:0016763	2.5.1.41	ko:K17104	ko00564,map00564	-	R04158	RC01091	ko00000,ko00001,ko01000	-	-	-	PcrB
146_bin21	NODE_49_length_185085_cov_5.525588_190	368408.Tpen_0524	2.29e-70	227	COG0467@1|root,arCOG01171@2157|Archaea,2XRYY@28889|Crenarchaeota	28889|Crenarchaeota	T	Circadian clock protein KaiC	-	-	-	ko:K08482	-	-	-	-	ko00000	-	-	-	ATPase
146_bin21	NODE_49_length_185085_cov_5.525588_191	1051632.TPY_0443	5.41e-65	202	COG1853@1|root,COG1853@2|Bacteria,1V1X6@1239|Firmicutes	1239|Firmicutes	S	PFAM flavin reductase domain protein, FMN-binding	-	-	-	-	-	-	-	-	-	-	-	-	Flavin_Reduct
146_bin21	NODE_49_length_185085_cov_5.525588_192	186497.PF0019	2.86e-292	860	COG1933@1|root,arCOG04447@2157|Archaea,2XU5S@28890|Euryarchaeota,24309@183968|Thermococci	183968|Thermococci	L	Possesses two activities a DNA synthesis (polymerase) and an exonucleolytic activity that degrades single-stranded DNA in the 3'- to 5'-direction. Has a template-primer preference which is characteristic of a replicative DNA polymerase	polC	GO:0003674,GO:0005488,GO:0005515,GO:0042802	2.7.7.7	ko:K02322	ko00230,ko00240,ko01100,ko03030,map00230,map00240,map01100,map03030	M00264	R00375,R00376,R00377,R00378	RC02795	ko00000,ko00001,ko00002,ko01000,ko03032	-	-	-	Intein_splicing,LAGLIDADG_3,PolC_DP2
146_bin21	NODE_49_length_185085_cov_5.525588_194	1459636.NTE_01468	1.29e-13	65.1	COG4023@1|root,arCOG02957@2157|Archaea,41SUS@651137|Thaumarchaeota	651137|Thaumarchaeota	U	Sec61beta family	-	-	-	-	-	-	-	-	-	-	-	-	Sec61_beta
146_bin21	NODE_49_length_185085_cov_5.525588_195	330779.Saci_2362	4.95e-13	77.8	COG1236@1|root,arCOG00541@2157|Archaea,2XPVA@28889|Crenarchaeota	28889|Crenarchaeota	J	PFAM beta-lactamase domain protein	-	-	-	ko:K07577	-	-	-	-	ko00000	-	-	-	Beta-Casp,Lactamase_B,Lactamase_B_6,RMMBL
146_bin21	NODE_49_length_185085_cov_5.525588_197	1151117.AJLF01000001_gene1091	4.71e-19	81.3	COG1581@1|root,arCOG01753@2157|Archaea,2XZH4@28890|Euryarchaeota,244BC@183968|Thermococci	183968|Thermococci	K	Binds double-stranded DNA tightly but without sequence specificity. It is distributed uniformly and abundantly on the chromosome, suggesting a role in chromatin architecture. However, it does not significantly compact DNA. Binds rRNA and mRNA in vivo. May play a role in maintaining the structural and functional stability of RNA, and, perhaps, ribosomes	albA	-	-	ko:K03622	-	-	-	-	ko00000	-	-	-	Alba
146_bin21	NODE_49_length_185085_cov_5.525588_198	1104324.P186_0336	3.11e-152	443	COG1960@1|root,arCOG04310@2157|Archaea,2XPUV@28889|Crenarchaeota	28889|Crenarchaeota	I	PFAM acyl-CoA dehydrogenase domain protein	-	-	1.3.8.7	ko:K00249	ko00071,ko00280,ko00410,ko00640,ko01100,ko01110,ko01130,ko01200,ko01212,ko03320,map00071,map00280,map00410,map00640,map01100,map01110,map01130,map01200,map01212,map03320	M00013,M00036,M00087	R00924,R01175,R01279,R02661,R03172,R03777,R03857,R03990,R04095,R04432,R04751,R04754	RC00052,RC00068,RC00076,RC00095,RC00148,RC00246	ko00000,ko00001,ko00002,ko01000	-	-	-	Acyl-CoA_dh_1,Acyl-CoA_dh_M,Acyl-CoA_dh_N
146_bin21	NODE_49_length_185085_cov_5.525588_199	387631.Asulf_00774	1.89e-43	145	COG0432@1|root,arCOG04214@2157|Archaea,2XXSW@28890|Euryarchaeota,246A9@183980|Archaeoglobi	183980|Archaeoglobi	S	Uncharacterised protein family UPF0047	-	-	-	-	-	-	-	-	-	-	-	-	UPF0047
146_bin21	NODE_49_length_185085_cov_5.525588_200	1299327.I546_6467	1.45e-38	144	COG2141@1|root,COG2141@2|Bacteria,2GJ6T@201174|Actinobacteria,232XZ@1762|Mycobacteriaceae	201174|Actinobacteria	C	F420-dependent	-	-	-	-	-	-	-	-	-	-	-	-	Bac_luciferase
146_bin21	NODE_49_length_185085_cov_5.525588_202	572478.Vdis_1526	3.69e-273	785	COG0308@1|root,arCOG02969@2157|Archaea,2XPQ3@28889|Crenarchaeota	28889|Crenarchaeota	E	PBS lyase HEAT domain protein repeat-containing protein	-	-	3.4.11.2	ko:K01256	ko00480,ko01100,map00480,map01100	-	R00899,R04951	RC00096,RC00141	ko00000,ko00001,ko01000,ko01002	-	-	-	HEAT_2,HEAT_PBS,Peptidase_M1
146_bin21	NODE_49_length_185085_cov_5.525588_205	1229909.NSED_04505	4.59e-117	352	COG2133@1|root,arCOG02796@2157|Archaea,41T0Q@651137|Thaumarchaeota	651137|Thaumarchaeota	G	Glucose sorbosone	-	-	-	-	-	-	-	-	-	-	-	-	GSDH
146_bin21	NODE_49_length_185085_cov_5.525588_206	768670.Calni_0792	2.03e-47	162	COG2231@1|root,COG2231@2|Bacteria,2GFNK@200930|Deferribacteres	200930|Deferribacteres	L	endonuclease III	-	-	-	ko:K07457	-	-	-	-	ko00000	-	-	-	HhH-GPD
146_bin21	NODE_49_length_185085_cov_5.525588_209	368408.Tpen_0138	3.23e-61	203	COG1801@1|root,arCOG04291@2157|Archaea	2157|Archaea	L	DUF72 domain containing protein	-	-	-	-	-	-	-	-	-	-	-	-	DUF72
146_bin21	NODE_93_length_122371_cov_5.865848_2	453591.Igni_0582	8.38e-96	299	COG1163@1|root,arCOG00358@2157|Archaea,2XPR5@28889|Crenarchaeota	28889|Crenarchaeota	S	TGS domain	-	-	-	ko:K06944	-	-	-	-	ko00000	-	-	-	MMR_HSR1,MMR_HSR1_Xtn,TGS
146_bin21	NODE_93_length_122371_cov_5.865848_4	70601.3	1.13e-87	265	COG1131@1|root,arCOG00194@2157|Archaea,2XWV8@28890|Euryarchaeota,242K1@183968|Thermococci	183968|Thermococci	V	ABC transporter	-	-	-	ko:K01990	-	M00254	-	-	ko00000,ko00002,ko02000	3.A.1	-	-	ABC_tran
146_bin21	NODE_93_length_122371_cov_5.865848_5	1104324.P186_1049	1.58e-27	104	COG1708@1|root,arCOG01195@2157|Archaea,2XRAN@28889|Crenarchaeota	28889|Crenarchaeota	S	DNA polymerase beta domain protein region	-	-	-	ko:K07076	-	-	-	-	ko00000	-	-	-	NTP_transf_2
146_bin21	NODE_93_length_122371_cov_5.865848_6	589924.Ferp_2435	4.4e-57	181	COG2250@1|root,arCOG01191@2157|Archaea,2Y15U@28890|Euryarchaeota	28890|Euryarchaeota	S	HEPN domain	-	-	-	-	-	-	-	-	-	-	-	-	HEPN
146_bin21	NODE_93_length_122371_cov_5.865848_7	1459636.NTE_01934	2.33e-30	110	COG1436@1|root,arCOG04102@2157|Archaea,41T76@651137|Thaumarchaeota	651137|Thaumarchaeota	C	ATP synthase (F/14-kDa) subunit	-	-	-	ko:K02122	ko00190,ko01100,map00190,map01100	M00159	-	-	ko00000,ko00001,ko00002	3.A.2.2,3.A.2.3	-	-	ATP-synt_F
146_bin21	NODE_93_length_122371_cov_5.865848_9	374847.Kcr_1224	6.13e-65	212	COG0496@1|root,arCOG02303@2157|Archaea	2157|Archaea	S	Nucleotidase that shows phosphatase activity on nucleoside 5'-monophosphates	surE	-	3.1.3.5	ko:K03787	ko00230,ko00240,ko00760,ko01100,ko01110,map00230,map00240,map00760,map01100,map01110	-	R00183,R00511,R00963,R01126,R01227,R01569,R01664,R01968,R02088,R02102,R02323,R02719,R03346	RC00017	ko00000,ko00001,ko01000	-	-	iAF692.Mbar_A1192	SurE
146_bin21	NODE_93_length_122371_cov_5.865848_11	1459636.NTE_00737	1.01e-42	145	COG1522@1|root,arCOG01580@2157|Archaea,41SNE@651137|Thaumarchaeota	651137|Thaumarchaeota	K	helix_turn_helix ASNC type	-	-	-	-	-	-	-	-	-	-	-	-	AsnC_trans_reg,HTH_AsnC-type
146_bin21	NODE_93_length_122371_cov_5.865848_12	453591.Igni_0635	7.58e-159	459	COG0137@1|root,arCOG00112@2157|Archaea,2XQ28@28889|Crenarchaeota	28889|Crenarchaeota	E	Belongs to the argininosuccinate synthase family. Type 1 subfamily	argG	GO:0000050,GO:0000053,GO:0003674,GO:0003824,GO:0004055,GO:0005575,GO:0005622,GO:0005623,GO:0005737,GO:0006082,GO:0006520,GO:0006525,GO:0006526,GO:0006575,GO:0006807,GO:0008150,GO:0008152,GO:0008652,GO:0009058,GO:0009064,GO:0009084,GO:0009987,GO:0016053,GO:0016874,GO:0016879,GO:0019627,GO:0019752,GO:0034641,GO:0043436,GO:0043603,GO:0043604,GO:0044237,GO:0044238,GO:0044249,GO:0044271,GO:0044281,GO:…	6.3.4.5	ko:K01940	ko00220,ko00250,ko01100,ko01110,ko01130,ko01230,ko05418,map00220,map00250,map01100,map01110,map01130,map01230,map05418	M00029,M00844,M00845	R01954	RC00380,RC00629	ko00000,ko00001,ko00002,ko01000,ko04147	-	-	-	Arginosuc_synth
146_bin21	NODE_93_length_122371_cov_5.865848_13	1537915.JU57_11740	2.75e-09	60.8	COG0454@1|root,COG0456@2|Bacteria,1N2EC@1224|Proteobacteria,42TNE@68525|delta/epsilon subdivisions,2YQV9@29547|Epsilonproteobacteria	29547|Epsilonproteobacteria	K	Acetyltransferase (GNAT) domain	-	-	-	-	-	-	-	-	-	-	-	-	Acetyltransf_1
146_bin21	NODE_93_length_122371_cov_5.865848_14	1232437.KL662012_gene1399	1.61e-65	211	COG0411@1|root,COG0411@2|Bacteria,1MUTY@1224|Proteobacteria,42RKF@68525|delta/epsilon subdivisions,2WNUU@28221|Deltaproteobacteria,2MK1V@213118|Desulfobacterales	28221|Deltaproteobacteria	E	Branched-chain amino acid ATP-binding cassette transporter	-	-	-	ko:K01995	ko02010,ko02024,map02010,map02024	M00237	-	-	ko00000,ko00001,ko00002,ko02000	3.A.1.4	-	-	ABC_tran,BCA_ABC_TP_C
146_bin21	NODE_93_length_122371_cov_5.865848_15	1118054.CAGW01000047_gene1592	5.54e-76	237	COG0410@1|root,COG0410@2|Bacteria,1TPW4@1239|Firmicutes,4HABJ@91061|Bacilli,26RRC@186822|Paenibacillaceae	91061|Bacilli	E	ABC transporter	-	-	-	-	-	-	-	-	-	-	-	-	ABC_tran
146_bin21	NODE_93_length_122371_cov_5.865848_16	756883.Halar_2891	1.15e-54	186	COG0559@1|root,arCOG01270@2157|Archaea	2157|Archaea	E	COG0559 Branched-chain amino acid ABC-type transport system, permease components	livH5	-	-	ko:K01997	ko02010,ko02024,map02010,map02024	M00237	-	-	ko00000,ko00001,ko00002,ko02000	3.A.1.4	-	-	BPD_transp_2
146_bin21	NODE_93_length_122371_cov_5.865848_17	795666.MW7_2552	3.33e-11	71.6	COG4177@1|root,COG4177@2|Bacteria,1MV66@1224|Proteobacteria,2VH43@28216|Betaproteobacteria,1K3R4@119060|Burkholderiaceae	28216|Betaproteobacteria	P	Belongs to the binding-protein-dependent transport system permease family	livM	-	-	ko:K01998	ko02010,ko02024,map02010,map02024	M00237	-	-	ko00000,ko00001,ko00002,ko02000	3.A.1.4	-	-	BPD_transp_2
146_bin21	NODE_93_length_122371_cov_5.865848_19	1123024.AUII01000009_gene1953	6.15e-175	497	COG0388@1|root,COG0388@2|Bacteria,2HW1E@201174|Actinobacteria,4EAGX@85010|Pseudonocardiales	201174|Actinobacteria	S	Carbon-nitrogen hydrolase	-	-	-	-	-	-	-	-	-	-	-	-	CN_hydrolase
146_bin21	NODE_93_length_122371_cov_5.865848_20	1298867.AUES01000079_gene4708	5.28e-44	160	COG1960@1|root,COG1960@2|Bacteria,1MVAH@1224|Proteobacteria,2TR02@28211|Alphaproteobacteria,3JR2G@41294|Bradyrhizobiaceae	28211|Alphaproteobacteria	I	Acyl-CoA dehydrogenase, C-terminal domain	MA20_00800	-	1.3.8.7	ko:K00249	ko00071,ko00280,ko00410,ko00640,ko01100,ko01110,ko01130,ko01200,ko01212,ko03320,map00071,map00280,map00410,map00640,map01100,map01110,map01130,map01200,map01212,map03320	M00013,M00036,M00087	R00924,R01175,R01279,R02661,R03172,R03777,R03857,R03990,R04095,R04432,R04751,R04754	RC00052,RC00068,RC00076,RC00095,RC00148,RC00246	ko00000,ko00001,ko00002,ko01000	-	-	-	Acyl-CoA_dh_1,Acyl-CoA_dh_M,Acyl-CoA_dh_N
146_bin21	NODE_93_length_122371_cov_5.865848_21	604354.TSIB_0634	8.75e-77	245	COG2423@1|root,arCOG01035@2157|Archaea,2XTTC@28890|Euryarchaeota	28890|Euryarchaeota	E	Catalyzes the NAD( )-dependent oxidative deamination of L-alanine to pyruvate, and the reverse reaction, the reductive amination of pyruvate	ala	GO:0000166,GO:0000286,GO:0003674,GO:0003824,GO:0005488,GO:0005515,GO:0006082,GO:0006520,GO:0006522,GO:0006807,GO:0008150,GO:0008152,GO:0009078,GO:0009987,GO:0016491,GO:0016638,GO:0019752,GO:0036094,GO:0042802,GO:0042803,GO:0043436,GO:0044237,GO:0044238,GO:0044281,GO:0046983,GO:0048037,GO:0050662,GO:0051287,GO:0055114,GO:0071704,GO:0097159,GO:1901265,GO:1901363,GO:1901564,GO:1901605	1.4.1.1	ko:K19244	ko00250,ko00430,ko01100,map00250,map00430,map01100	-	R00396	RC00008	ko00000,ko00001,ko01000	-	-	-	OCD_Mu_crystall
146_bin21	NODE_93_length_122371_cov_5.865848_22	589924.Ferp_2312	1.88e-163	474	COG1541@1|root,arCOG02620@2157|Archaea,2XU3A@28890|Euryarchaeota,245U6@183980|Archaeoglobi	28890|Euryarchaeota	H	PFAM AMP-dependent synthetase	paaK	-	6.2.1.30	ko:K01912	ko00360,ko01120,ko05111,map00360,map01120,map05111	-	R02539	RC00004,RC00014	ko00000,ko00001,ko01000	-	-	-	AMP-binding,AMP-binding_C_2
146_bin21	NODE_93_length_122371_cov_5.865848_23	644966.Tmar_1673	1.45e-99	307	COG1071@1|root,COG1071@2|Bacteria,1TQDG@1239|Firmicutes,249HX@186801|Clostridia	186801|Clostridia	C	dehydrogenase, E1 component	-	-	1.2.4.1	ko:K00161,ko:K21416	ko00010,ko00020,ko00620,ko01100,ko01110,ko01120,ko01130,ko01200,ko04066,ko04922,ko05230,map00010,map00020,map00620,map01100,map01110,map01120,map01130,map01200,map04066,map04922,map05230	M00307	R00014,R00209,R01699,R03270	RC00004,RC00027,RC00627,RC02742,RC02744,RC02882	br01601,ko00000,ko00001,ko00002,ko01000	-	-	-	E1_dh
146_bin21	NODE_93_length_122371_cov_5.865848_24	138119.DSY0970	3.3e-115	349	COG0119@1|root,COG0119@2|Bacteria,1TP4Y@1239|Firmicutes,2495J@186801|Clostridia,260RY@186807|Peptococcaceae	186801|Clostridia	E	Belongs to the alpha-IPM synthase homocitrate synthase family	-	-	-	-	-	-	-	-	-	-	-	-	HMGL-like
146_bin21	NODE_93_length_122371_cov_5.865848_25	1380390.JIAT01000012_gene3239	2.27e-88	273	COG0179@1|root,COG0179@2|Bacteria,2GN2G@201174|Actinobacteria,4CRDW@84995|Rubrobacteria	84995|Rubrobacteria	Q	Domain of unknown function (DUF2437)	-	-	-	-	-	-	-	-	-	-	-	-	DUF2437,FAA_hydrolase
146_bin21	NODE_93_length_122371_cov_5.865848_26	1123321.KB905813_gene1555	5.79e-55	185	COG1878@1|root,COG1878@2|Bacteria,2GUSA@201174|Actinobacteria	201174|Actinobacteria	S	cyclase family	-	-	-	-	-	-	-	-	-	-	-	-	Cyclase
146_bin21	NODE_93_length_122371_cov_5.865848_27	399550.Smar_1568	6.48e-19	83.2	COG2445@1|root,arCOG02109@2157|Archaea	2157|Archaea	S	Protein of unknown function DUF86	-	-	-	-	-	-	-	-	-	-	-	-	DUF86
146_bin21	NODE_93_length_122371_cov_5.865848_29	285514.JNWO01000001_gene4230	2.2e-91	278	COG1028@1|root,COG1028@2|Bacteria,2IAGY@201174|Actinobacteria	201174|Actinobacteria	IQ	KR domain	-	-	-	-	-	-	-	-	-	-	-	-	adh_short_C2
146_bin21	NODE_93_length_122371_cov_5.865848_30	410359.Pcal_1306	1.31e-81	253	COG1024@1|root,arCOG00239@2157|Archaea,2XSQI@28889|Crenarchaeota	28889|Crenarchaeota	I	Belongs to the enoyl-CoA hydratase isomerase family	-	-	4.2.1.116	ko:K15019	ko00720,ko01120,ko01200,map00720,map01120,map01200	M00375	R03045	RC00834	ko00000,ko00001,ko00002,ko01000	-	-	-	ECH_1
146_bin21	NODE_93_length_122371_cov_5.865848_32	1198449.ACAM_1389	2.38e-235	684	COG1529@1|root,arCOG01167@2157|Archaea,2XPS6@28889|Crenarchaeota	28889|Crenarchaeota	C	aldehyde oxidase and xanthine dehydrogenase, a b hammerhead	-	-	1.2.5.3	ko:K03520	-	-	R11168	RC02800	ko00000,ko01000	-	-	-	Ald_Xan_dh_C,Ald_Xan_dh_C2
146_bin21	NODE_93_length_122371_cov_5.865848_33	706587.Desti_1840	4.56e-253	728	COG1529@1|root,COG1529@2|Bacteria,1MUEA@1224|Proteobacteria,42MER@68525|delta/epsilon subdivisions,2WIYV@28221|Deltaproteobacteria,2MR87@213462|Syntrophobacterales	28221|Deltaproteobacteria	C	aldehyde oxidase and xanthine dehydrogenase, a b hammerhead	-	-	-	-	-	-	-	-	-	-	-	-	Ald_Xan_dh_C,Ald_Xan_dh_C2
146_bin21	NODE_93_length_122371_cov_5.865848_34	1365176.N186_05795	1.18e-232	654	COG1350@1|root,arCOG01432@2157|Archaea,2XQ0U@28889|Crenarchaeota	28889|Crenarchaeota	E	The beta subunit is responsible for the synthesis of L- tryptophan from indole and L-serine	trpB	-	4.2.1.20	ko:K06001	ko00260,ko00400,ko01100,ko01110,ko01130,ko01230,map00260,map00400,map01100,map01110,map01130,map01230	M00023	R00674,R02340,R02722	RC00209,RC00210,RC00700,RC00701,RC02868	ko00000,ko00001,ko00002,ko01000	-	-	-	PALP
146_bin21	NODE_93_length_122371_cov_5.865848_35	1131730.BAVI_09626	2.86e-116	350	COG1960@1|root,COG1960@2|Bacteria,1TSVJ@1239|Firmicutes,4H9RM@91061|Bacilli,1ZCN6@1386|Bacillus	91061|Bacilli	I	Acyl-CoA dehydrogenase, N-terminal domain	-	-	-	-	-	-	-	-	-	-	-	-	Acyl-CoA_dh_1,Acyl-CoA_dh_M,Acyl-CoA_dh_N
146_bin21	NODE_93_length_122371_cov_5.865848_36	469383.Cwoe_3870	7.36e-243	705	COG1529@1|root,COG1529@2|Bacteria,2GIVI@201174|Actinobacteria,4CS94@84995|Rubrobacteria	201174|Actinobacteria	C	xanthine dehydrogenase, a b hammerhead	-	-	1.2.5.3,1.5.99.4	ko:K03520,ko:K19820	ko00760,ko01120,map00760,map01120	M00810	R02860,R07946,R11168	RC00589,RC02800	ko00000,ko00001,ko00002,ko01000	-	-	-	Ald_Xan_dh_C,Ald_Xan_dh_C2
146_bin21	NODE_93_length_122371_cov_5.865848_37	1231190.NA8A_14544	5.38e-114	346	COG0183@1|root,COG0183@2|Bacteria,1MUZV@1224|Proteobacteria,2TRHF@28211|Alphaproteobacteria,43KJI@69277|Phyllobacteriaceae	28211|Alphaproteobacteria	I	acetyl-coa acetyltransferase	-	-	-	-	-	-	-	-	-	-	-	-	-
146_bin21	NODE_93_length_122371_cov_5.865848_38	439235.Dalk_3386	4.24e-44	148	COG1545@1|root,COG1545@2|Bacteria,1RB09@1224|Proteobacteria,437V5@68525|delta/epsilon subdivisions,2X34N@28221|Deltaproteobacteria,2MNPW@213118|Desulfobacterales	28221|Deltaproteobacteria	S	Rubredoxin-like zinc ribbon domain (DUF35_N)	-	-	-	ko:K07068	-	-	-	-	ko00000	-	-	-	DUF35_N,OB_aCoA_assoc
146_bin21	NODE_93_length_122371_cov_5.865848_39	1000569.HMPREF1040_1240	8.29e-65	210	COG1024@1|root,COG1024@2|Bacteria,1TQ89@1239|Firmicutes,4H217@909932|Negativicutes	909932|Negativicutes	I	Belongs to the enoyl-CoA hydratase isomerase family	crt	-	4.2.1.17	ko:K01715	ko00650,ko01200,map00650,map01200	-	R03026	RC00831	ko00000,ko00001,ko01000	-	-	-	ECH_1
146_bin21	NODE_93_length_122371_cov_5.865848_40	211165.AJLN01000040_gene6383	2.73e-23	90.9	arCOG04078@1|root,30Q3K@2|Bacteria,1GKJW@1117|Cyanobacteria,1JMCJ@1189|Stigonemataceae	1117|Cyanobacteria	S	Protoglobin	-	-	-	-	-	-	-	-	-	-	-	-	Protoglobin
146_bin21	NODE_93_length_122371_cov_5.865848_41	1104324.P186_1886	9.97e-31	115	arCOG04078@1|root,arCOG04078@2157|Archaea,2XRVJ@28889|Crenarchaeota	28889|Crenarchaeota	T	Protoglobin	-	-	-	-	-	-	-	-	-	-	-	-	Protoglobin
146_bin21	NODE_93_length_122371_cov_5.865848_42	1459636.NTE_02326	1.31e-215	610	COG0065@1|root,arCOG01698@2157|Archaea,41SYT@651137|Thaumarchaeota	651137|Thaumarchaeota	E	3-isopropylmalate dehydratase, large subunit	-	-	4.2.1.33,4.2.1.35	ko:K01703	ko00290,ko00660,ko00966,ko01100,ko01110,ko01210,ko01230,map00290,map00660,map00966,map01100,map01110,map01210,map01230	M00432,M00535	R03896,R03898,R03968,R04001,R08620,R08624,R08628,R08634,R08641,R08645,R10170	RC00497,RC00976,RC00977,RC01041,RC01046,RC03072	br01601,ko00000,ko00001,ko00002,ko01000	-	-	-	Aconitase
146_bin21	NODE_93_length_122371_cov_5.865848_47	335543.Sfum_2937	1.39e-35	129	COG3945@1|root,COG3945@2|Bacteria,1RG8J@1224|Proteobacteria,42S6P@68525|delta/epsilon subdivisions,2WNYW@28221|Deltaproteobacteria,2MS0X@213462|Syntrophobacterales	28221|Deltaproteobacteria	S	Hemerythrin HHE cation binding domain	-	-	-	-	-	-	-	-	-	-	-	-	Hemerythrin
146_bin21	NODE_93_length_122371_cov_5.865848_48	1462526.BN990_01126	6.09e-65	206	COG0066@1|root,COG0066@2|Bacteria,1V1I6@1239|Firmicutes,4HFTY@91061|Bacilli,4C526@84406|Virgibacillus	91061|Bacilli	E	Catalyzes the isomerization between 2-isopropylmalate and 3-isopropylmalate, via the formation of 2-isopropylmaleate	leuD	-	4.2.1.33,4.2.1.35	ko:K01704	ko00290,ko00660,ko01100,ko01110,ko01210,ko01230,map00290,map00660,map01100,map01110,map01210,map01230	M00432,M00535	R03896,R03898,R03968,R04001,R10170	RC00976,RC00977,RC01041,RC01046,RC03072	br01601,ko00000,ko00001,ko00002,ko01000	-	-	-	Aconitase_C
146_bin21	NODE_93_length_122371_cov_5.865848_49	1382306.JNIM01000001_gene1934	6.66e-92	281	COG2159@1|root,COG2159@2|Bacteria,2G8DN@200795|Chloroflexi	200795|Chloroflexi	S	Amidohydrolase	-	-	-	ko:K07045	-	-	-	-	ko00000	-	-	-	Amidohydro_2
146_bin21	NODE_93_length_122371_cov_5.865848_50	342949.PNA2_1345	6.13e-153	439	COG0059@1|root,arCOG04465@2157|Archaea,2XTGU@28890|Euryarchaeota,242YF@183968|Thermococci	183968|Thermococci	E	Involved in the biosynthesis of branched-chain amino acids (BCAA). Catalyzes an alkyl-migration followed by a ketol- acid reduction of (S)-2-acetolactate (S2AL) to yield (R)-2,3- dihydroxy-isovalerate. In the isomerase reaction, S2AL is rearranged via a Mg-dependent methyl migration to produce 3- hydroxy-3-methyl-2-ketobutyrate (HMKB). In the reductase reaction, this 2-ketoacid undergoes a metal-…	ilvC	-	1.1.1.86	ko:K00053	ko00290,ko00770,ko01100,ko01110,ko01130,ko01210,ko01230,map00290,map00770,map01100,map01110,map01130,map01210,map01230	M00019,M00570	R03051,R04439,R04440,R05068,R05069,R05071	RC00726,RC00836,RC00837,RC01726	ko00000,ko00001,ko00002,ko01000	-	-	-	IlvC,IlvN
146_bin21	NODE_93_length_122371_cov_5.865848_51	557599.MKAN_01220	4.43e-33	127	COG2141@1|root,COG2141@2|Bacteria,2GJI7@201174|Actinobacteria,236CB@1762|Mycobacteriaceae	201174|Actinobacteria	C	F420-dependent oxidoreductase	-	-	-	-	-	-	-	-	-	-	-	-	Bac_luciferase
146_bin21	NODE_93_length_122371_cov_5.865848_52	1330700.JQNC01000003_gene54	1.96e-22	98.6	COG5557@1|root,COG5557@2|Bacteria,1WM4F@1297|Deinococcus-Thermus	1297|Deinococcus-Thermus	C	Polysulphide reductase, NrfD	-	-	-	ko:K00185	-	-	-	-	ko00000	5.A.3	-	-	NrfD
146_bin21	NODE_93_length_122371_cov_5.865848_53	290397.Adeh_3088	1.94e-09	66.2	COG5557@1|root,COG5557@2|Bacteria,1R7R0@1224|Proteobacteria,42P0Z@68525|delta/epsilon subdivisions,2X7KR@28221|Deltaproteobacteria	28221|Deltaproteobacteria	C	PFAM Polysulphide reductase, NrfD	-	-	-	-	-	-	-	-	-	-	-	-	NrfD
146_bin21	NODE_93_length_122371_cov_5.865848_54	1125863.JAFN01000001_gene2220	6.78e-97	315	COG0243@1|root,COG0243@2|Bacteria,1P01N@1224|Proteobacteria,42MI4@68525|delta/epsilon subdivisions,2WKB9@28221|Deltaproteobacteria	28221|Deltaproteobacteria	C	Belongs to the prokaryotic molybdopterin-containing oxidoreductase family	-	-	-	ko:K08357	ko00920,ko01120,ko02020,map00920,map01120,map02020	-	R10150	RC03109	ko00000,ko00001,ko02000	5.A.3.10	-	-	Molybdop_Fe4S4,Molybdopterin,Molydop_binding
146_bin21	NODE_93_length_122371_cov_5.865848_55	1125863.JAFN01000001_gene2220	1.87e-95	310	COG0243@1|root,COG0243@2|Bacteria,1P01N@1224|Proteobacteria,42MI4@68525|delta/epsilon subdivisions,2WKB9@28221|Deltaproteobacteria	28221|Deltaproteobacteria	C	Belongs to the prokaryotic molybdopterin-containing oxidoreductase family	-	-	-	ko:K08357	ko00920,ko01120,ko02020,map00920,map01120,map02020	-	R10150	RC03109	ko00000,ko00001,ko02000	5.A.3.10	-	-	Molybdop_Fe4S4,Molybdopterin,Molydop_binding
146_bin21	NODE_93_length_122371_cov_5.865848_60	572478.Vdis_0686	3.78e-197	571	COG0028@1|root,arCOG01998@2157|Archaea,2XPT4@28889|Crenarchaeota	28889|Crenarchaeota	E	TPP binding domain	ilvB	-	2.2.1.6	ko:K01652	ko00290,ko00650,ko00660,ko00770,ko01100,ko01110,ko01130,ko01210,ko01230,map00290,map00650,map00660,map00770,map01100,map01110,map01130,map01210,map01230	M00019,M00570	R00006,R00014,R00226,R03050,R04672,R04673,R08648	RC00027,RC00106,RC01192,RC02744,RC02893	ko00000,ko00001,ko00002,ko01000	-	-	-	TPP_enzyme_C,TPP_enzyme_M,TPP_enzyme_N
146_bin21	NODE_93_length_122371_cov_5.865848_61	573064.Mefer_0244	2.13e-155	460	COG0119@1|root,arCOG02092@2157|Archaea,2XSZJ@28890|Euryarchaeota,23QBT@183939|Methanococci	183939|Methanococci	E	Belongs to the alpha-IPM synthase homocitrate synthase family	leuA	-	2.3.3.13	ko:K01649	ko00290,ko00620,ko01100,ko01110,ko01210,ko01230,map00290,map00620,map01100,map01110,map01210,map01230	M00432	R01213	RC00004,RC00470,RC02754	br01601,ko00000,ko00001,ko00002,ko01000	-	-	-	HMGL-like,LeuA_dimer
146_bin21	NODE_93_length_122371_cov_5.865848_62	485913.Krac_12092	6.06e-257	718	COG4799@1|root,COG4799@2|Bacteria,2G5IX@200795|Chloroflexi	200795|Chloroflexi	I	PFAM carboxyl transferase	-	-	2.1.3.15,6.4.1.3	ko:K01966	ko00280,ko00630,ko00640,ko01100,ko01120,ko01130,ko01200,map00280,map00630,map00640,map01100,map01120,map01130,map01200	M00373,M00741	R01859	RC00097,RC00609	ko00000,ko00001,ko00002,ko01000	-	-	-	Carboxyl_trans
146_bin21	NODE_93_length_122371_cov_5.865848_63	330779.Saci_1641	3.79e-22	98.6	COG0340@1|root,arCOG01940@2157|Archaea,2XQ93@28889|Crenarchaeota	28889|Crenarchaeota	H	biotin lipoate A B protein ligase	-	-	6.3.4.15	ko:K03524	ko00780,ko01100,map00780,map01100	-	R01074,R05145	RC00043,RC00070,RC00096,RC02896	ko00000,ko00001,ko01000,ko03000	-	-	-	BPL_C,BPL_LplA_LipB
146_bin21	NODE_93_length_122371_cov_5.865848_64	453591.Igni_0351	5.21e-79	244	COG2820@1|root,arCOG01324@2157|Archaea,2XQDC@28889|Crenarchaeota	28889|Crenarchaeota	F	PFAM purine or other phosphorylase, family 1	mtaP	-	2.4.2.28	ko:K00772	ko00270,ko01100,map00270,map01100	M00034	R01402	RC00063,RC02819	ko00000,ko00001,ko00002,ko01000	-	-	-	PNP_UDP_1
146_bin21	NODE_93_length_122371_cov_5.865848_65	415426.Hbut_1624	2.89e-184	537	COG0146@1|root,arCOG01512@2157|Archaea,2XQ2S@28889|Crenarchaeota	28889|Crenarchaeota	E	PFAM Hydantoinase B oxoprolinase	hyuB	-	3.5.2.14	ko:K01474	ko00330,ko01100,map00330,map01100	-	R03187	RC00632	ko00000,ko00001,ko01000	-	-	-	Hydantoinase_B
146_bin21	NODE_93_length_122371_cov_5.865848_66	1183377.Py04_1263	2.48e-16	79.7	COG2245@1|root,arCOG01644@2157|Archaea,2XY66@28890|Euryarchaeota,24464@183968|Thermococci	183968|Thermococci	S	Protein of unknown function (DUF996)	-	-	-	-	-	-	-	-	-	-	-	-	DUF996
146_bin21	NODE_93_length_122371_cov_5.865848_67	572478.Vdis_2252	3.29e-41	141	COG1318@1|root,arCOG00921@2157|Archaea,2XQSA@28889|Crenarchaeota	28889|Crenarchaeota	K	COGs COG1318 transcriptional regulator protein	-	-	-	ko:K07745	-	-	-	-	ko00000	-	-	-	HTH_11,HTH_23
146_bin21	NODE_93_length_122371_cov_5.865848_68	694429.Pyrfu_1594	1.2e-123	358	COG0467@1|root,arCOG01171@2157|Archaea,2XPNC@28889|Crenarchaeota	28889|Crenarchaeota	T	Belongs to the UPF0273 family	-	-	-	-	-	-	-	-	-	-	-	-	ATPase
146_bin21	NODE_93_length_122371_cov_5.865848_69	243232.MJ_0964	1.39e-217	631	COG0145@1|root,arCOG01511@2157|Archaea,2XT1J@28890|Euryarchaeota	28890|Euryarchaeota	E	COG0145 N-methylhydantoinase A acetone carboxylase beta subunit	-	GO:0003674,GO:0003824,GO:0005575,GO:0005622,GO:0005623,GO:0005737,GO:0005829,GO:0006518,GO:0006575,GO:0006749,GO:0006790,GO:0006807,GO:0008150,GO:0008152,GO:0009987,GO:0016787,GO:0016810,GO:0016812,GO:0017168,GO:0034641,GO:0043603,GO:0044237,GO:0044424,GO:0044444,GO:0044464,GO:0051186,GO:0071704,GO:1901564	3.5.2.14,3.5.2.9	ko:K01469,ko:K01473	ko00330,ko00480,ko01100,map00330,map00480,map01100	-	R00251,R03187	RC00553,RC00632	ko00000,ko00001,ko01000	-	-	-	Hydant_A_N,Hydantoinase_A,Hydantoinase_B
146_bin21	NODE_93_length_122371_cov_5.865848_71	1459636.NTE_01111	1.49e-53	172	COG2185@1|root,arCOG01710@2157|Archaea,41SJN@651137|Thaumarchaeota	651137|Thaumarchaeota	I	B12 binding domain	-	-	5.4.99.2	ko:K01849	ko00280,ko00630,ko00640,ko00720,ko01100,ko01120,ko01200,map00280,map00630,map00640,map00720,map01100,map01120,map01200	M00375,M00376,M00741	R00833	RC00395	ko00000,ko00001,ko00002,ko01000	-	-	-	B12-binding
146_bin21	NODE_93_length_122371_cov_5.865848_72	1041930.Mtc_0065	3.91e-131	394	COG1797@1|root,arCOG00106@2157|Archaea,2XTIE@28890|Euryarchaeota,2N96K@224756|Methanomicrobia	224756|Methanomicrobia	H	Catalyzes the ATP-dependent amidation of the two carboxylate groups at positions a and c of cobyrinate, using either L-glutamine or ammonia as the nitrogen source. Involved in the biosynthesis of the unique nickel-containing tetrapyrrole coenzyme F430, the prosthetic group of methyl-coenzyme M reductase (MCR), which plays a key role in methanogenesis and anaerobic methane oxidation. Catalyzes the…	cbiA-1	-	6.3.5.12	ko:K22012	ko00860,map00860	M00836	R11627	-	ko00000,ko00001,ko00002,ko01000	-	-	-	AAA_26,CbiA,GATase_3
146_bin21	NODE_93_length_122371_cov_5.865848_73	592015.HMPREF1705_00134	9.41e-22	97.1	COG0367@1|root,COG0367@2|Bacteria	2|Bacteria	E	asparagine synthase	-	-	6.3.5.4	ko:K01953	ko00250,ko01100,ko01110,map00250,map01100,map01110	-	R00578	RC00010	ko00000,ko00001,ko01000,ko01002	-	-	-	Asn_synthase,GATase_7
146_bin21	NODE_93_length_122371_cov_5.865848_74	410359.Pcal_1519	4.2e-77	253	COG4822@1|root,arCOG03417@2157|Archaea	2157|Archaea	P	PFAM periplasmic binding protein	-	-	-	ko:K02016	ko02010,map02010	M00240	-	-	ko00000,ko00001,ko00002,ko02000	3.A.1.14	-	-	Peripla_BP_2
146_bin21	NODE_93_length_122371_cov_5.865848_75	1089553.Tph_c03420	4.96e-84	265	COG0609@1|root,COG0609@2|Bacteria,1TQXW@1239|Firmicutes,249TJ@186801|Clostridia,42GJN@68295|Thermoanaerobacterales	186801|Clostridia	P	FecCD transport family	btuC	-	-	ko:K02015	ko02010,map02010	M00240	-	-	ko00000,ko00001,ko00002,ko02000	3.A.1.14	-	-	FecCD
146_bin21	NODE_93_length_122371_cov_5.865848_76	573063.Metin_1409	1.23e-111	339	COG1120@1|root,arCOG00199@2157|Archaea,2XTTV@28890|Euryarchaeota,23QCG@183939|Methanococci	183939|Methanococci	P	PFAM ABC transporter related	-	-	3.6.3.34	ko:K02013	ko02010,map02010	M00240	-	-	ko00000,ko00001,ko00002,ko01000,ko02000	3.A.1.14	-	-	ABC_tran
146_bin21	NODE_93_length_122371_cov_5.865848_77	649638.Trad_2232	4.26e-75	240	COG0614@1|root,COG0614@2|Bacteria,1WJG9@1297|Deinococcus-Thermus	1297|Deinococcus-Thermus	P	COG0614 ABC-type Fe3 -hydroxamate transport system, periplasmic component	-	-	-	ko:K02016	ko02010,map02010	M00240	-	-	ko00000,ko00001,ko00002,ko02000	3.A.1.14	-	-	Peripla_BP_2
146_bin21	NODE_93_length_122371_cov_5.865848_78	186497.PF1839	1.73e-233	660	COG0504@1|root,arCOG00063@2157|Archaea,2XTR2@28890|Euryarchaeota,2439E@183968|Thermococci	183968|Thermococci	F	Catalyzes the ATP-dependent amination of UTP to CTP with either L-glutamine or ammonia as the source of nitrogen. Regulates intracellular CTP levels through interactions with the four ribonucleotide triphosphates	pyrG	-	6.3.4.2	ko:K01937	ko00240,ko01100,map00240,map01100	M00052	R00571,R00573	RC00010,RC00074	ko00000,ko00001,ko00002,ko01000	-	-	-	CTP_synth_N,GATase
146_bin21	NODE_93_length_122371_cov_5.865848_79	436308.Nmar_0500	2.44e-149	436	COG0126@1|root,arCOG00496@2157|Archaea,41SMB@651137|Thaumarchaeota	651137|Thaumarchaeota	G	Phosphoglycerate kinase	pgk	-	2.7.2.3	ko:K00927	ko00010,ko00710,ko01100,ko01110,ko01120,ko01130,ko01200,ko01230,map00010,map00710,map01100,map01110,map01120,map01130,map01200,map01230	M00001,M00002,M00003,M00165,M00166,M00308,M00552	R01512	RC00002,RC00043	ko00000,ko00001,ko00002,ko01000,ko04147	-	-	-	PGK
146_bin21	NODE_93_length_122371_cov_5.865848_80	525904.Tter_1944	3.35e-56	180	COG0251@1|root,COG0251@2|Bacteria	2|Bacteria	J	oxidation-reduction process	-	-	-	-	-	-	-	-	-	-	-	-	YjgF_endoribonc
146_bin21	NODE_93_length_122371_cov_5.865848_82	123214.PERMA_0470	7.89e-145	419	COG0057@1|root,COG0057@2|Bacteria,2G3TK@200783|Aquificae	200783|Aquificae	C	Belongs to the glyceraldehyde-3-phosphate dehydrogenase family	gap	GO:0000166,GO:0003674,GO:0003824,GO:0004365,GO:0005488,GO:0008150,GO:0008152,GO:0016491,GO:0016620,GO:0016903,GO:0036094,GO:0043891,GO:0048037,GO:0050662,GO:0051287,GO:0055114,GO:0097159,GO:1901265,GO:1901363	1.2.1.12	ko:K00134	ko00010,ko00710,ko01100,ko01110,ko01120,ko01130,ko01200,ko01230,ko04066,ko05010,map00010,map00710,map01100,map01110,map01120,map01130,map01200,map01230,map04066,map05010	M00001,M00002,M00003,M00165,M00166,M00308,M00552	R01061	RC00149	ko00000,ko00001,ko00002,ko01000,ko04131,ko04147	-	-	-	Gp_dh_C,Gp_dh_N
146_bin21	NODE_93_length_122371_cov_5.865848_83	1343739.PAP_03910	1.22e-91	276	COG0410@1|root,arCOG00924@2157|Archaea,2XT1R@28890|Euryarchaeota,244ZR@183968|Thermococci	183968|Thermococci	E	AAA domain, putative AbiEii toxin, Type IV TA system	-	-	-	ko:K01996	ko02010,ko02024,map02010,map02024	M00237	-	-	ko00000,ko00001,ko00002,ko02000	3.A.1.4	-	-	ABC_tran
146_bin21	NODE_93_length_122371_cov_5.865848_84	999630.TUZN_0891	3.89e-96	289	COG0411@1|root,arCOG00925@2157|Archaea,2XQAX@28889|Crenarchaeota	28889|Crenarchaeota	E	PFAM ABC transporter related	-	-	-	ko:K01995	ko02010,ko02024,map02010,map02024	M00237	-	-	ko00000,ko00001,ko00002,ko02000	3.A.1.4	-	-	ABC_tran,BCA_ABC_TP_C
146_bin21	NODE_93_length_122371_cov_5.865848_85	374847.Kcr_0084	9.44e-117	357	COG0683@1|root,arCOG01021@2157|Archaea	2157|Archaea	E	COG0683 ABC-type branched-chain amino acid transport systems, periplasmic component	-	-	-	ko:K01999	ko02010,ko02024,map02010,map02024	M00237	-	-	ko00000,ko00001,ko00002,ko02000	3.A.1.4	-	-	ANF_receptor,Peripla_BP_6
146_bin21	NODE_93_length_122371_cov_5.865848_86	224325.AF_1392	1.41e-73	236	COG0559@1|root,arCOG01269@2157|Archaea,2XUQ4@28890|Euryarchaeota,245U7@183980|Archaeoglobi	183980|Archaeoglobi	E	Branched-chain amino acid ABC transporter, permease protein (BraD-4)	-	-	-	ko:K01997	ko02010,ko02024,map02010,map02024	M00237	-	-	ko00000,ko00001,ko00002,ko02000	3.A.1.4	-	-	BPD_transp_2
146_bin21	NODE_93_length_122371_cov_5.865848_87	374847.Kcr_0086	1.67e-96	298	COG4177@1|root,arCOG01273@2157|Archaea	2157|Archaea	E	Branched-chain amino acid transport system, permease component	livM	GO:0003674,GO:0005215,GO:0005575,GO:0005623,GO:0005886,GO:0006810,GO:0008150,GO:0016020,GO:0022857,GO:0044464,GO:0051179,GO:0051234,GO:0055085,GO:0071944	-	ko:K01998,ko:K11955	ko02010,ko02024,map02010,map02024	M00237,M00322	-	-	ko00000,ko00001,ko00002,ko02000	3.A.1.4,3.A.1.4.2,3.A.1.4.6	-	-	BPD_transp_2
146_bin21	NODE_93_length_122371_cov_5.865848_88	1121406.JAEX01000012_gene661	5.76e-83	278	COG1139@1|root,COG1139@2|Bacteria,1MV6J@1224|Proteobacteria,42MN2@68525|delta/epsilon subdivisions,2WIMJ@28221|Deltaproteobacteria,2M80P@213115|Desulfovibrionales	28221|Deltaproteobacteria	C	cluster binding protein	-	-	-	ko:K18929	-	-	-	-	ko00000	-	-	-	DUF3390,Fer4_8,LUD_dom
146_bin21	NODE_93_length_122371_cov_5.865848_89	644966.Tmar_0122	1.79e-54	177	COG2096@1|root,COG2096@2|Bacteria,1V3PI@1239|Firmicutes,24C7G@186801|Clostridia	186801|Clostridia	S	ATP cob(I)alamin adenosyltransferase	-	-	2.5.1.17	ko:K00798	ko00860,ko01100,map00860,map01100	M00122	R01492,R05220,R07268	RC00533	ko00000,ko00001,ko00002,ko01000	-	-	-	Cob_adeno_trans
146_bin21	NODE_93_length_122371_cov_5.865848_91	1198449.ACAM_1244	3.39e-59	196	COG1058@1|root,arCOG00215@2157|Archaea,2XQA2@28889|Crenarchaeota	28889|Crenarchaeota	S	molybdopterin binding domain	-	-	-	-	-	-	-	-	-	-	-	-	MoCF_biosynth
146_bin21	NODE_93_length_122371_cov_5.865848_95	1459636.NTE_02631	2.78e-175	503	COG0334@1|root,arCOG01352@2157|Archaea,41S7T@651137|Thaumarchaeota	651137|Thaumarchaeota	E	Belongs to the Glu Leu Phe Val dehydrogenases family	-	-	1.4.1.3	ko:K00261	ko00220,ko00250,ko00471,ko00910,ko01100,ko01200,ko04217,ko04964,map00220,map00250,map00471,map00910,map01100,map01200,map04217,map04964	M00740	R00243,R00248	RC00006,RC02799	ko00000,ko00001,ko00002,ko01000,ko04147	-	-	-	ELFV_dehydrog,ELFV_dehydrog_N
146_bin21	NODE_93_length_122371_cov_5.865848_96	397948.Cmaq_0744	1.98e-34	127	COG2236@1|root,arCOG00040@2157|Archaea,2XQPX@28889|Crenarchaeota	28889|Crenarchaeota	H	PFAM phosphoribosyltransferase	-	-	-	ko:K07101	-	-	-	-	ko00000	-	-	-	Pribosyltran
146_bin21	NODE_93_length_122371_cov_5.865848_97	1220534.B655_0077	1.54e-99	310	COG0621@1|root,arCOG01358@2157|Archaea,2XSVB@28890|Euryarchaeota,23NWM@183925|Methanobacteria	183925|Methanobacteria	J	MiaB-like tRNA modifying enzyme, archaeal-type	-	-	2.8.4.5	ko:K15865	-	-	R10649	RC00003,RC03221	ko00000,ko01000,ko03016	-	-	-	Radical_SAM,TRAM,UPF0004
146_bin21	NODE_93_length_122371_cov_5.865848_98	565033.GACE_1089	1.23e-76	249	COG0301@1|root,arCOG00038@2157|Archaea,2XUHM@28890|Euryarchaeota,245SV@183980|Archaeoglobi	183980|Archaeoglobi	H	Catalyzes the ATP-dependent transfer of a sulfur to tRNA to produce 4-thiouridine in position 8 of tRNAs, which functions as a near-UV photosensor. Also catalyzes the transfer of sulfur to the sulfur carrier protein ThiS, forming ThiS-thiocarboxylate. This is a step in the synthesis of thiazole, in the thiamine biosynthesis pathway. The sulfur is donated as persulfide by IscS	thiI	-	2.8.1.4	ko:K03151	ko00730,ko01100,ko04122,map00730,map01100,map04122	-	R07461	-	ko00000,ko00001,ko01000,ko03016	-	-	-	THUMP,ThiI
146_bin21	NODE_93_length_122371_cov_5.865848_106	368408.Tpen_0269	1.89e-209	596	COG1690@1|root,arCOG04246@2157|Archaea,2XPMA@28889|Crenarchaeota	28889|Crenarchaeota	L	Belongs to the RtcB family	rtcB	GO:0000394,GO:0003674,GO:0003824,GO:0006139,GO:0006388,GO:0006396,GO:0006399,GO:0006725,GO:0006807,GO:0008033,GO:0008150,GO:0008152,GO:0008380,GO:0008452,GO:0009987,GO:0010467,GO:0016070,GO:0016874,GO:0016886,GO:0034470,GO:0034641,GO:0034660,GO:0043170,GO:0044237,GO:0044238,GO:0046483,GO:0071704,GO:0090304,GO:0140098,GO:1901360	6.5.1.3	ko:K14415	-	-	-	-	ko00000,ko01000,ko03016	-	-	-	RtcB
146_bin21	NODE_93_length_122371_cov_5.865848_107	224325.AF_1297	0	929	COG0464@1|root,arCOG01308@2157|Archaea,2XSYR@28890|Euryarchaeota,245UG@183980|Archaeoglobi	183980|Archaeoglobi	O	AAA family ATPase, CDC48 subfamily	-	-	-	ko:K13525	ko04141,ko05134,map04141,map05134	M00400,M00403	-	-	ko00000,ko00001,ko00002,ko03019,ko04131,ko04147	3.A.16.1	-	-	AAA,CDC48_2,CDC48_N,Vps4_C
146_bin21	NODE_93_length_122371_cov_5.865848_108	1006006.Mcup_0532	1.11e-38	139	COG5491@1|root,arCOG00452@2157|Archaea,2XQBW@28889|Crenarchaeota	28889|Crenarchaeota	D	Conserved protein implicated in secretion	-	-	-	-	-	-	-	-	-	-	-	-	Snf7
146_bin21	NODE_93_length_122371_cov_5.865848_109	314230.DSM3645_11122	2.61e-19	84.3	COG1917@1|root,COG1917@2|Bacteria,2J1N5@203682|Planctomycetes	203682|Planctomycetes	G	Cupin 2, conserved barrel domain protein	-	-	-	-	-	-	-	-	-	-	-	-	-
146_bin21	NODE_93_length_122371_cov_5.865848_110	289376.THEYE_A0455	9.09e-86	269	COG1063@1|root,COG1063@2|Bacteria,3J1FG@40117|Nitrospirae	40117|Nitrospirae	E	Glucose dehydrogenase C-terminus	-	-	1.1.1.14	ko:K00008	ko00040,ko00051,ko01100,map00040,map00051,map01100	M00014	R00875,R01896	RC00085,RC00102	ko00000,ko00001,ko00002,ko01000	-	-	-	ADH_N,ADH_zinc_N
146_bin21	NODE_93_length_122371_cov_5.865848_111	1459636.NTE_02181	2.61e-94	291	COG1063@1|root,arCOG01459@2157|Archaea,41S98@651137|Thaumarchaeota	651137|Thaumarchaeota	C	Glucose dehydrogenase C-terminus	-	-	1.1.1.14	ko:K00008	ko00040,ko00051,ko01100,map00040,map00051,map01100	M00014	R00875,R01896	RC00085,RC00102	ko00000,ko00001,ko00002,ko01000	-	-	-	ADH_N,ADH_zinc_N
146_bin21	NODE_93_length_122371_cov_5.865848_112	604354.TSIB_1641	7.86e-61	204	COG0508@1|root,arCOG01706@2157|Archaea,2XTF5@28890|Euryarchaeota,24528@183968|Thermococci	183968|Thermococci	C	2-oxoacid dehydrogenases acyltransferase (catalytic domain)	-	-	2.3.1.12	ko:K00627	ko00010,ko00020,ko00620,ko01100,ko01110,ko01120,ko01130,ko01200,map00010,map00020,map00620,map01100,map01110,map01120,map01130,map01200	M00307	R00209,R02569	RC00004,RC02742,RC02857	br01601,ko00000,ko00001,ko00002,ko01000	-	-	-	2-oxoacid_dh,E3_binding
146_bin21	NODE_93_length_122371_cov_5.865848_113	1229909.NSED_05670	1.53e-53	172	COG1832@1|root,arCOG04227@2157|Archaea,41SMT@651137|Thaumarchaeota	651137|Thaumarchaeota	S	CoA binding domain	-	-	-	ko:K06929	-	-	-	-	ko00000	-	-	-	CoA_binding_2
146_bin21	NODE_93_length_122371_cov_5.865848_114	671065.MetMK1DRAFT_00030120	7.52e-77	243	COG0024@1|root,arCOG01001@2157|Archaea,2XPVJ@28889|Crenarchaeota	28889|Crenarchaeota	E	Removes the N-terminal methionine from nascent proteins. The N-terminal methionine is often cleaved when the second residue in the primary sequence is small and uncharged (Met-Ala-, Cys, Gly, Pro, Ser, Thr, or Val)	map	-	3.4.11.18	ko:K01265	-	-	-	-	ko00000,ko01000,ko01002	-	-	-	Peptidase_M24
146_bin21	NODE_93_length_122371_cov_5.865848_116	1459636.NTE_02288	1.93e-88	279	COG4046@1|root,arCOG04181@2157|Archaea,41S8T@651137|Thaumarchaeota	651137|Thaumarchaeota	S	Protein of unknown function (DUF1512)	-	-	-	-	-	-	-	-	-	-	-	-	DUF1512
146_bin21	NODE_93_length_122371_cov_5.865848_118	368408.Tpen_0113	2.64e-78	243	COG1208@1|root,arCOG00663@2157|Archaea,2XQ9B@28889|Crenarchaeota	28889|Crenarchaeota	M	COGs COG1208 Nucleoside-diphosphate-sugar pyrophosphorylase involved in lipopolysaccharide biosynthesis translation initiation factor 2B gamma epsilon subunits (eIF-2Bgamma eIF-2Bepsilon)	-	-	2.7.7.13	ko:K00966	ko00051,ko00520,ko01100,ko01110,map00051,map00520,map01100,map01110	M00114,M00361,M00362	R00885	RC00002	ko00000,ko00001,ko00002,ko01000	-	-	-	NTP_transferase
146_bin21	NODE_93_length_122371_cov_5.865848_123	391623.TERMP_01925	4.46e-52	171	COG1611@1|root,arCOG02431@2157|Archaea,2Y6CN@28890|Euryarchaeota,2442K@183968|Thermococci	183968|Thermococci	S	Possible lysine decarboxylase	-	-	3.2.2.10	ko:K06966	ko00230,ko00240,map00230,map00240	-	R00182,R00510	RC00063,RC00318	ko00000,ko00001,ko01000	-	-	-	Lysine_decarbox
146_bin21	NODE_93_length_122371_cov_5.865848_124	604354.TSIB_0555	3.88e-27	126	COG0419@1|root,arCOG00368@2157|Archaea,2XTC7@28890|Euryarchaeota,244YZ@183968|Thermococci	183968|Thermococci	L	Rad50 zinc hook motif	-	-	-	ko:K03546	-	-	-	-	ko00000,ko03400	-	-	-	AAA_21,Rad50_zn_hook
146_bin21	NODE_113_length_111939_cov_5.592605_2	1380355.JNIJ01000050_gene133	2.55e-82	253	COG0410@1|root,COG0410@2|Bacteria,1R6QK@1224|Proteobacteria,2U82Z@28211|Alphaproteobacteria,3JZBP@41294|Bradyrhizobiaceae	28211|Alphaproteobacteria	E	ABC transporter	-	-	-	ko:K01996	ko02010,ko02024,map02010,map02024	M00237	-	-	ko00000,ko00001,ko00002,ko02000	3.A.1.4	-	-	ABC_tran
146_bin21	NODE_113_length_111939_cov_5.592605_3	1380355.JNIJ01000050_gene132	3.48e-86	264	COG0411@1|root,COG0411@2|Bacteria,1R5MA@1224|Proteobacteria,2TV7Q@28211|Alphaproteobacteria,3JZDF@41294|Bradyrhizobiaceae	28211|Alphaproteobacteria	E	ATPases associated with a variety of cellular activities	-	-	-	ko:K01995	ko02010,ko02024,map02010,map02024	M00237	-	-	ko00000,ko00001,ko00002,ko02000	3.A.1.4	-	-	ABC_tran
146_bin21	NODE_113_length_111939_cov_5.592605_4	1380355.JNIJ01000050_gene131	2.57e-95	294	COG4177@1|root,COG4177@2|Bacteria,1N5I8@1224|Proteobacteria,2U0PT@28211|Alphaproteobacteria,3JSC7@41294|Bradyrhizobiaceae	28211|Alphaproteobacteria	E	Branched-chain amino acid transport system / permease component	-	-	-	ko:K01998	ko02010,ko02024,map02010,map02024	M00237	-	-	ko00000,ko00001,ko00002,ko02000	3.A.1.4	-	-	BPD_transp_2
146_bin21	NODE_113_length_111939_cov_5.592605_5	1380355.JNIJ01000050_gene130	7.08e-97	294	COG0559@1|root,COG0559@2|Bacteria,1MY1E@1224|Proteobacteria,2TTC6@28211|Alphaproteobacteria,3JSJ8@41294|Bradyrhizobiaceae	28211|Alphaproteobacteria	E	Branched-chain amino acid transport system / permease component	-	-	-	ko:K01997	ko02010,ko02024,map02010,map02024	M00237	-	-	ko00000,ko00001,ko00002,ko02000	3.A.1.4	-	-	BPD_transp_2
146_bin21	NODE_113_length_111939_cov_5.592605_6	1038859.AXAU01000028_gene21	1.54e-125	380	COG0683@1|root,COG0683@2|Bacteria,1MWNB@1224|Proteobacteria,2TTAH@28211|Alphaproteobacteria,3JZY2@41294|Bradyrhizobiaceae	28211|Alphaproteobacteria	E	Periplasmic binding protein domain	-	-	-	ko:K01999	ko02010,ko02024,map02010,map02024	M00237	-	-	ko00000,ko00001,ko00002,ko02000	3.A.1.4	-	-	Peripla_BP_6
146_bin21	NODE_113_length_111939_cov_5.592605_7	1123389.ATXJ01000001_gene675	4.83e-157	452	COG1062@1|root,COG1062@2|Bacteria,1WKA5@1297|Deinococcus-Thermus	1297|Deinococcus-Thermus	C	Alcohol dehydrogenase GroES-like domain	-	-	-	-	-	-	-	-	-	-	-	-	ADH_N,ADH_zinc_N
146_bin21	NODE_113_length_111939_cov_5.592605_8	1380355.JNIJ01000050_gene131	1.4e-75	244	COG4177@1|root,COG4177@2|Bacteria,1N5I8@1224|Proteobacteria,2U0PT@28211|Alphaproteobacteria,3JSC7@41294|Bradyrhizobiaceae	28211|Alphaproteobacteria	E	Branched-chain amino acid transport system / permease component	-	-	-	ko:K01998	ko02010,ko02024,map02010,map02024	M00237	-	-	ko00000,ko00001,ko00002,ko02000	3.A.1.4	-	-	BPD_transp_2
146_bin21	NODE_113_length_111939_cov_5.592605_9	1380355.JNIJ01000050_gene130	4.05e-96	292	COG0559@1|root,COG0559@2|Bacteria,1MY1E@1224|Proteobacteria,2TTC6@28211|Alphaproteobacteria,3JSJ8@41294|Bradyrhizobiaceae	28211|Alphaproteobacteria	E	Branched-chain amino acid transport system / permease component	-	-	-	ko:K01997	ko02010,ko02024,map02010,map02024	M00237	-	-	ko00000,ko00001,ko00002,ko02000	3.A.1.4	-	-	BPD_transp_2
146_bin21	NODE_113_length_111939_cov_5.592605_10	1380355.JNIJ01000050_gene128	1.97e-111	343	COG0683@1|root,COG0683@2|Bacteria,1MWNB@1224|Proteobacteria,2TTAH@28211|Alphaproteobacteria,3JZY2@41294|Bradyrhizobiaceae	28211|Alphaproteobacteria	E	Periplasmic binding protein domain	-	-	-	ko:K01999	ko02010,ko02024,map02010,map02024	M00237	-	-	ko00000,ko00001,ko00002,ko02000	3.A.1.4	-	-	Peripla_BP_6
146_bin21	NODE_113_length_111939_cov_5.592605_12	1365176.N186_04640	1.3e-154	461	COG0459@1|root,arCOG01257@2157|Archaea,2XPYR@28889|Crenarchaeota	28889|Crenarchaeota	O	PFAM chaperonin Cpn60 TCP-1	thsB	GO:0003674,GO:0005488,GO:0005515,GO:0006457,GO:0006458,GO:0008150,GO:0009987,GO:0042802,GO:0044183,GO:0051082,GO:0061077	-	ko:K22447	-	-	-	-	ko00000,ko03110	-	-	-	Cpn60_TCP1
146_bin21	NODE_113_length_111939_cov_5.592605_13	348780.NP_3428A	3.28e-15	78.6	COG4177@1|root,arCOG01275@2157|Archaea,2Y7GS@28890|Euryarchaeota,241H3@183963|Halobacteria	183963|Halobacteria	E	branched-chain amino acid transport system, permease component	livM1	-	-	ko:K01998	ko02010,ko02024,map02010,map02024	M00237	-	-	ko00000,ko00001,ko00002,ko02000	3.A.1.4	-	-	BPD_transp_2
146_bin21	NODE_113_length_111939_cov_5.592605_16	1449063.JMLS01000005_gene3285	6.16e-36	125	COG1917@1|root,COG1917@2|Bacteria,1VEN6@1239|Firmicutes,4HWFH@91061|Bacilli,272NF@186822|Paenibacillaceae	91061|Bacilli	S	Cupin 2, conserved barrel domain protein	-	-	-	-	-	-	-	-	-	-	-	-	Cupin_7
146_bin21	NODE_113_length_111939_cov_5.592605_17	1007096.BAGW01000006_gene1748	7.21e-54	179	COG0179@1|root,COG0179@2|Bacteria,1V2KP@1239|Firmicutes,24H05@186801|Clostridia,2N87P@216572|Oscillospiraceae	186801|Clostridia	Q	Protein of unknown function (DUF2848)	-	-	-	-	-	-	-	-	-	-	-	-	DUF2848
146_bin21	NODE_113_length_111939_cov_5.592605_18	479434.Sthe_0234	6.31e-210	620	COG1529@1|root,COG1529@2|Bacteria	2|Bacteria	C	xanthine dehydrogenase activity	-	-	1.2.5.3	ko:K03520	-	-	R11168	RC02800	ko00000,ko01000	-	-	-	Ald_Xan_dh_C,Ald_Xan_dh_C2
146_bin21	NODE_113_length_111939_cov_5.592605_19	1283283.ATXA01000002_gene2783	6.69e-50	176	COG2141@1|root,COG2141@2|Bacteria,2H0K9@201174|Actinobacteria,4EV1Y@85013|Frankiales	201174|Actinobacteria	C	Luciferase-like monooxygenase	-	-	-	-	-	-	-	-	-	-	-	-	Bac_luciferase
146_bin21	NODE_113_length_111939_cov_5.592605_21	640081.Dsui_1583	4.99e-91	299	COG1139@1|root,COG1139@2|Bacteria,1MV6J@1224|Proteobacteria,2VJ3Y@28216|Betaproteobacteria,2KU8D@206389|Rhodocyclales	1224|Proteobacteria	C	Domain of unknown function (DUF3390)	-	-	-	ko:K18929	-	-	-	-	ko00000	-	-	-	DUF3390,Fer4_8,LUD_dom
146_bin21	NODE_113_length_111939_cov_5.592605_22	1455608.JDTH01000006_gene2561	6.51e-31	126	COG0577@1|root,arCOG02312@2157|Archaea,2XUEE@28890|Euryarchaeota,23T52@183963|Halobacteria	183963|Halobacteria	V	ABC-type antimicrobial peptide transport system, permease component	-	-	-	ko:K02004	-	M00258	-	-	ko00000,ko00002,ko02000	3.A.1	-	-	FtsX,MacB_PCD
146_bin21	NODE_113_length_111939_cov_5.592605_24	926569.ANT_13490	2.51e-106	326	COG0477@1|root,COG2814@2|Bacteria,2G6DM@200795|Chloroflexi	200795|Chloroflexi	EGP	PFAM major facilitator superfamily MFS_1	-	-	-	ko:K08151	-	M00668	-	-	ko00000,ko00002,ko01504,ko02000	2.A.1.2.38,2.A.1.2.39,2.A.1.2.4,2.A.1.2.41,2.A.1.2.68,2.A.1.2.75	-	-	MFS_1,MFS_1_like,Sugar_tr
146_bin21	NODE_113_length_111939_cov_5.592605_25	880073.Calab_1228	2.04e-79	244	COG3634@1|root,COG3634@2|Bacteria,2NPR2@2323|unclassified Bacteria	2|Bacteria	O	Thioredoxin domain	-	-	-	-	-	-	-	-	-	-	-	-	Thioredoxin_3
146_bin21	NODE_113_length_111939_cov_5.592605_26	985053.VMUT_0738	1.79e-107	322	COG0115@1|root,arCOG02297@2157|Archaea	2157|Archaea	E	Belongs to the class-IV pyridoxal-phosphate-dependent aminotransferase family	ilvE	-	2.6.1.42	ko:K00826	ko00270,ko00280,ko00290,ko00770,ko01100,ko01110,ko01130,ko01210,ko01230,map00270,map00280,map00290,map00770,map01100,map01110,map01130,map01210,map01230	M00019,M00036,M00119,M00570	R01090,R01214,R02199,R10991	RC00006,RC00036	ko00000,ko00001,ko00002,ko01000,ko01007	-	-	-	Aminotran_4
146_bin21	NODE_113_length_111939_cov_5.592605_28	1382356.JQMP01000003_gene1612	7.57e-98	300	COG1071@1|root,COG1071@2|Bacteria,2G7RR@200795|Chloroflexi,27XJB@189775|Thermomicrobia	189775|Thermomicrobia	C	Dehydrogenase E1 component	-	-	-	ko:K21416	-	-	-	-	ko00000,ko01000	-	-	-	E1_dh
146_bin21	NODE_113_length_111939_cov_5.592605_29	1449126.JQKL01000003_gene1819	1.59e-123	364	COG0022@1|root,COG0022@2|Bacteria,1TP3J@1239|Firmicutes,249UD@186801|Clostridia,26AI0@186813|unclassified Clostridiales	186801|Clostridia	C	Transketolase, pyrimidine binding domain	-	-	-	ko:K21417	-	-	-	-	ko00000,ko01000	-	-	-	Transket_pyr,Transketolase_C
146_bin21	NODE_113_length_111939_cov_5.592605_30	1184251.TCELL_0160	2.17e-44	158	COG0009@1|root,arCOG01952@2157|Archaea,2XPW0@28889|Crenarchaeota	28889|Crenarchaeota	J	Required for the formation of a threonylcarbamoyl group on adenosine at position 37 (t(6)A37) in tRNAs that read codons beginning with adenine	sua5	GO:0000166,GO:0003674,GO:0005488,GO:0005524,GO:0008144,GO:0017076,GO:0030554,GO:0032553,GO:0032555,GO:0032559,GO:0035639,GO:0036094,GO:0043167,GO:0043168,GO:0097159,GO:0097367,GO:1901265,GO:1901363	2.7.7.87	ko:K07566	-	-	R10463	RC00745	ko00000,ko01000,ko03009,ko03016	-	-	-	SUA5,Sua5_yciO_yrdC
146_bin21	NODE_113_length_111939_cov_5.592605_32	374847.Kcr_0012	2.13e-11	62	COG1977@1|root,arCOG00536@2157|Archaea	2157|Archaea	H	Molybdopterin converting factor, small subunit	-	-	2.8.1.12	ko:K03636,ko:K21142	ko00790,ko01100,ko04122,map00790,map01100,map04122	-	R09395	RC02507	ko00000,ko00001,ko01000	-	-	-	MoaE,ThiS
146_bin21	NODE_113_length_111939_cov_5.592605_33	944480.ATUV01000001_gene822	2.67e-47	174	COG1012@1|root,COG1012@2|Bacteria,1MU1V@1224|Proteobacteria,42N0C@68525|delta/epsilon subdivisions,2WJQQ@28221|Deltaproteobacteria,2M6I9@213113|Desulfurellales	28221|Deltaproteobacteria	C	Aldehyde dehydrogenase family	-	-	-	-	-	-	-	-	-	-	-	-	Aldedh
146_bin21	NODE_113_length_111939_cov_5.592605_34	589924.Ferp_1036	9.64e-87	273	COG0183@1|root,arCOG01278@2157|Archaea,2XVUA@28890|Euryarchaeota,2460R@183980|Archaeoglobi	183980|Archaeoglobi	I	Thiolase, C-terminal domain	-	-	2.3.1.9	ko:K00626	ko00071,ko00072,ko00280,ko00310,ko00362,ko00380,ko00620,ko00630,ko00640,ko00650,ko00720,ko00900,ko01100,ko01110,ko01120,ko01130,ko01200,ko01212,ko02020,map00071,map00072,map00280,map00310,map00362,map00380,map00620,map00630,map00640,map00650,map00720,map00900,map01100,map01110,map01120,map01130,map01200,map01212,map02020	M00088,M00095,M00373,M00374,M00375	R00238,R01177	RC00004,RC00326	ko00000,ko00001,ko00002,ko01000,ko04147	-	-	-	Thiolase_C,Thiolase_N
146_bin21	NODE_113_length_111939_cov_5.592605_35	9823.ENSSSCP00000020324	6.87e-15	70.9	KOG1406@1|root,KOG1406@2759|Eukaryota,38CKQ@33154|Opisthokonta,3BDZX@33208|Metazoa,3CUCP@33213|Bilateria,483XX@7711|Chordata,48ZBY@7742|Vertebrata,3J60I@40674|Mammalia,4J79Y@91561|Cetartiodactyla	33208|Metazoa	I	Non-specific lipid-transfer	SCP2	GO:0000038,GO:0000062,GO:0000166,GO:0001676,GO:0002119,GO:0002164,GO:0003008,GO:0003674,GO:0003824,GO:0003988,GO:0005102,GO:0005215,GO:0005319,GO:0005488,GO:0005496,GO:0005504,GO:0005515,GO:0005548,GO:0005575,GO:0005622,GO:0005623,GO:0005634,GO:0005654,GO:0005737,GO:0005739,GO:0005740,GO:0005741,GO:0005777,GO:0005782,GO:0005783,GO:0005829,GO:0006066,GO:0006082,GO:0006139,GO:0006163,GO:0006605,GO:…	2.3.1.176	ko:K08764	ko00120,ko01100,ko03320,ko04146,map00120,map01100,map03320,map04146	M00104	R03719,R04811	RC00004,RC00405,RC02725	ko00000,ko00001,ko00002,ko01000	-	-	-	SCP2,Thiolase_C,Thiolase_N
146_bin21	NODE_113_length_111939_cov_5.592605_36	1202768.JROF01000013_gene851	1.34e-32	120	COG1545@1|root,arCOG01285@2157|Archaea,2XXD4@28890|Euryarchaeota,23VSD@183963|Halobacteria	183963|Halobacteria	V	nucleic-acid-binding protein containing a Zn-ribbon	-	-	-	ko:K07068	-	-	-	-	ko00000	-	-	-	DUF35_N,OB_aCoA_assoc
146_bin21	NODE_113_length_111939_cov_5.592605_37	589924.Ferp_1567	3.67e-145	427	COG0318@1|root,arCOG00856@2157|Archaea,2XSZG@28890|Euryarchaeota,246KT@183980|Archaeoglobi	183980|Archaeoglobi	I	to SP P29212 GB L02649 GB X70994 PID 581070 GB U00096 percent identity	-	-	6.2.1.3	ko:K00666,ko:K01897	ko00061,ko00071,ko01100,ko01212,ko02024,ko03320,ko04146,ko04216,ko04714,ko04920,map00061,map00071,map01100,map01212,map02024,map03320,map04146,map04216,map04714,map04920	M00086	R01280	RC00004,RC00014	ko00000,ko00001,ko00002,ko01000,ko01004,ko04147	4.C.1.1	-	-	AMP-binding,AMP-binding_C
146_bin21	NODE_113_length_111939_cov_5.592605_38	1121938.AUDY01000010_gene2623	2.91e-39	148	COG0318@1|root,COG0318@2|Bacteria,1TPSX@1239|Firmicutes,4HA2G@91061|Bacilli,3NDI2@45667|Halobacillus	91061|Bacilli	IQ	AMP-binding enzyme C-terminal domain	lcfA	-	6.2.1.3	ko:K01897	ko00061,ko00071,ko01100,ko01212,ko02024,ko03320,ko04146,ko04216,ko04714,ko04920,map00061,map00071,map01100,map01212,map02024,map03320,map04146,map04216,map04714,map04920	M00086	R01280	RC00004,RC00014	ko00000,ko00001,ko00002,ko01000,ko01004,ko04147	4.C.1.1	-	-	AMP-binding,AMP-binding_C
146_bin21	NODE_113_length_111939_cov_5.592605_39	589924.Ferp_1169	6.63e-220	617	COG0683@1|root,arCOG01020@2157|Archaea,2XTSF@28890|Euryarchaeota,24631@183980|Archaeoglobi	28890|Euryarchaeota	E	PFAM Extracellular ligand-binding receptor	-	-	-	ko:K01999	ko02010,ko02024,map02010,map02024	M00237	-	-	ko00000,ko00001,ko00002,ko02000	3.A.1.4	-	-	Peripla_BP_6,TAT_signal
146_bin21	NODE_113_length_111939_cov_5.592605_40	589924.Ferp_1170	1.23e-110	328	COG0559@1|root,arCOG01270@2157|Archaea,2XSYM@28890|Euryarchaeota,245ZC@183980|Archaeoglobi	28890|Euryarchaeota	E	PFAM inner-membrane translocator	-	-	-	ko:K01997	ko02010,ko02024,map02010,map02024	M00237	-	-	ko00000,ko00001,ko00002,ko02000	3.A.1.4	-	-	BPD_transp_2
146_bin21	NODE_113_length_111939_cov_5.592605_41	589924.Ferp_1171	3.4e-128	374	COG4177@1|root,arCOG01274@2157|Archaea,2XVY3@28890|Euryarchaeota,245X0@183980|Archaeoglobi	28890|Euryarchaeota	E	inner-membrane translocator	-	-	-	ko:K01998	ko02010,ko02024,map02010,map02024	M00237	-	-	ko00000,ko00001,ko00002,ko02000	3.A.1.4	-	-	BPD_transp_2
146_bin21	NODE_113_length_111939_cov_5.592605_42	589924.Ferp_1172	6.91e-82	251	COG0411@1|root,arCOG00925@2157|Archaea,2XSVZ@28890|Euryarchaeota	28890|Euryarchaeota	E	COG0411 ABC-type branched-chain amino acid transport systems ATPase component	-	-	-	ko:K01995	ko02010,ko02024,map02010,map02024	M00237	-	-	ko00000,ko00001,ko00002,ko02000	3.A.1.4	-	-	ABC_tran,BCA_ABC_TP_C
146_bin21	NODE_113_length_111939_cov_5.592605_43	589924.Ferp_1173	3.62e-97	291	COG0410@1|root,arCOG00924@2157|Archaea,2XUXC@28890|Euryarchaeota	28890|Euryarchaeota	E	ATPases associated with a variety of cellular activities	-	-	-	ko:K01996	ko02010,ko02024,map02010,map02024	M00237	-	-	ko00000,ko00001,ko00002,ko02000	3.A.1.4	-	-	ABC_tran
146_bin21	NODE_113_length_111939_cov_5.592605_46	1380355.JNIJ01000050_gene128	3.39e-94	295	COG0683@1|root,COG0683@2|Bacteria,1MWNB@1224|Proteobacteria,2TTAH@28211|Alphaproteobacteria,3JZY2@41294|Bradyrhizobiaceae	28211|Alphaproteobacteria	E	Periplasmic binding protein domain	-	-	-	ko:K01999	ko02010,ko02024,map02010,map02024	M00237	-	-	ko00000,ko00001,ko00002,ko02000	3.A.1.4	-	-	Peripla_BP_6
146_bin21	NODE_113_length_111939_cov_5.592605_48	868864.Dester_1412	2.86e-117	357	COG0001@1|root,COG0001@2|Bacteria,2G3VU@200783|Aquificae	200783|Aquificae	H	PFAM Aminotransferase class-III	hemL	-	5.4.3.8	ko:K01845	ko00860,ko01100,ko01110,ko01120,map00860,map01100,map01110,map01120	M00121	R02272	RC00677	ko00000,ko00001,ko00002,ko01000,ko01007	-	-	-	Aminotran_3
146_bin21	NODE_113_length_111939_cov_5.592605_49	448385.sce6419	6.35e-192	546	COG0160@1|root,COG0160@2|Bacteria,1QTZ3@1224|Proteobacteria,43CVU@68525|delta/epsilon subdivisions,2X83V@28221|Deltaproteobacteria,2Z3KB@29|Myxococcales	28221|Deltaproteobacteria	H	Belongs to the class-III pyridoxal-phosphate-dependent aminotransferase family	-	-	2.6.1.55	ko:K15372	ko00410,ko00430,ko01100,map00410,map00430,map01100	-	R00908,R01684	RC00006,RC00062	ko00000,ko00001,ko01000	-	-	-	Aminotran_3
146_bin21	NODE_113_length_111939_cov_5.592605_50	1382356.JQMP01000003_gene1683	8.92e-263	753	COG1529@1|root,COG1529@2|Bacteria,2G82V@200795|Chloroflexi,27XQT@189775|Thermomicrobia	189775|Thermomicrobia	C	Dehydrogenase	-	-	-	-	-	-	-	-	-	-	-	-	Ald_Xan_dh_C,Ald_Xan_dh_C2
146_bin21	NODE_113_length_111939_cov_5.592605_51	374847.Kcr_0081	1.44e-145	428	COG0160@1|root,arCOG00915@2157|Archaea	374847.Kcr_0081|-	E	Belongs to the class-III pyridoxal-phosphate-dependent aminotransferase family	-	-	-	-	-	-	-	-	-	-	-	-	-
146_bin21	NODE_113_length_111939_cov_5.592605_53	374847.Kcr_0131	1.34e-80	259	COG0527@1|root,arCOG00861@2157|Archaea	2157|Archaea	E	Belongs to the aspartokinase family	lysC	-	2.7.2.4	ko:K00928	ko00260,ko00261,ko00270,ko00300,ko01100,ko01110,ko01120,ko01130,ko01210,ko01230,map00260,map00261,map00270,map00300,map01100,map01110,map01120,map01130,map01210,map01230	M00016,M00017,M00018,M00033,M00525,M00526,M00527	R00480	RC00002,RC00043	ko00000,ko00001,ko00002,ko01000	-	-	-	AA_kinase,ACT_7
146_bin21	NODE_113_length_111939_cov_5.592605_54	572546.Arcpr_1818	2.26e-120	358	COG0136@1|root,arCOG00494@2157|Archaea,2XTKH@28890|Euryarchaeota,245UR@183980|Archaeoglobi	183980|Archaeoglobi	E	Catalyzes the NADPH-dependent formation of L-aspartate- semialdehyde (L-ASA) by the reductive dephosphorylation of L- aspartyl-4-phosphate	asd	-	1.2.1.11	ko:K00133	ko00260,ko00261,ko00270,ko00300,ko01100,ko01110,ko01120,ko01130,ko01210,ko01230,map00260,map00261,map00270,map00300,map01100,map01110,map01120,map01130,map01210,map01230	M00016,M00017,M00018,M00033,M00525,M00526,M00527	R02291	RC00684	ko00000,ko00001,ko00002,ko01000	-	-	-	Semialdhyde_dh,Semialdhyde_dhC
146_bin21	NODE_113_length_111939_cov_5.592605_55	1459636.NTE_01960	1.61e-98	295	COG1830@1|root,arCOG04044@2157|Archaea,41SCP@651137|Thaumarchaeota	651137|Thaumarchaeota	E	Catalyzes a transaldol reaction between 6-deoxy-5- ketofructose 1-phosphate (DKFP) and L-aspartate semialdehyde (ASA) with an elimination of hydroxypyruvaldehyde phosphate to yield 2- amino-3,7-dideoxy-D-threo-hept-6-ulosonate (ADH). Plays a key role in an alternative pathway of the biosynthesis of 3-dehydroquinate (DHQ), which is involved in the canonical pathway for the biosynthesis of aromatic…	aroA'	-	2.2.1.10,4.1.2.13	ko:K16306	ko00010,ko00030,ko00051,ko00400,ko00680,ko01100,ko01110,ko01120,ko01130,ko01200,ko01230,map00010,map00030,map00051,map00400,map00680,map01100,map01110,map01120,map01130,map01200,map01230	M00001	R01068,R01070,R02568,R08568	RC00438,RC00439,RC00721,RC02301	ko00000,ko00001,ko00002,ko01000	-	-	-	DeoC
146_bin21	NODE_113_length_111939_cov_5.592605_56	1229909.NSED_02800	1.86e-86	271	COG1465@1|root,arCOG04353@2157|Archaea,41S88@651137|Thaumarchaeota	651137|Thaumarchaeota	E	Catalyzes the oxidative deamination and cyclization of 2-amino-3,7-dideoxy-D-threo-hept-6-ulosonic acid (ADH) to yield 3- dehydroquinate (DHQ), which is fed into the canonical shikimic pathway of aromatic amino acid biosynthesis	aroB'	-	1.4.1.24	ko:K11646	ko00400,ko01110,ko01130,map00400,map01110,map01130	-	R08569	RC02302	ko00000,ko00001,ko01000	-	-	-	DHQS
146_bin21	NODE_113_length_111939_cov_5.592605_58	1121346.KB899839_gene1172	8.24e-59	196	COG0169@1|root,COG0169@2|Bacteria,1TQRY@1239|Firmicutes,4HD4R@91061|Bacilli,26S1M@186822|Paenibacillaceae	91061|Bacilli	E	Involved in the biosynthesis of the chorismate, which leads to the biosynthesis of aromatic amino acids. Catalyzes the reversible NADPH linked reduction of 3-dehydroshikimate (DHSA) to yield shikimate (SA)	aroE	GO:0000166,GO:0003674,GO:0003824,GO:0004764,GO:0005488,GO:0005575,GO:0005622,GO:0005623,GO:0005737,GO:0005829,GO:0006082,GO:0008150,GO:0008152,GO:0009058,GO:0009423,GO:0009987,GO:0016053,GO:0016491,GO:0016614,GO:0016616,GO:0019632,GO:0019752,GO:0032787,GO:0036094,GO:0043436,GO:0043648,GO:0043650,GO:0044237,GO:0044249,GO:0044281,GO:0044283,GO:0044424,GO:0044444,GO:0044464,GO:0046394,GO:0046417,GO:…	1.1.1.25	ko:K00014	ko00400,ko01100,ko01110,ko01130,ko01230,map00400,map01100,map01110,map01130,map01230	M00022	R02413	RC00206	ko00000,ko00001,ko00002,ko01000	-	-	-	Shikimate_DH,Shikimate_dh_N
146_bin21	NODE_113_length_111939_cov_5.592605_59	1041930.Mtc_0330	4.2e-50	174	COG1685@1|root,arCOG01025@2157|Archaea,2XUI2@28890|Euryarchaeota,2N96J@224756|Methanomicrobia	224756|Methanomicrobia	E	shikimate kinase activity	aroK	-	2.7.1.71	ko:K00891	ko00400,ko01100,ko01110,ko01130,ko01230,map00400,map01100,map01110,map01130,map01230	M00022	R02412	RC00002,RC00078	ko00000,ko00001,ko00002,ko01000	-	-	iAF692.Mbar_A3127	GHMP_kinases_N
146_bin21	NODE_113_length_111939_cov_5.592605_60	1459636.NTE_01952	7.61e-116	352	COG0128@1|root,arCOG04134@2157|Archaea,41S5I@651137|Thaumarchaeota	651137|Thaumarchaeota	E	Catalyzes the transfer of the enolpyruvyl moiety of phosphoenolpyruvate (PEP) to the 5-hydroxyl of shikimate-3- phosphate (S3P) to produce enolpyruvyl shikimate-3-phosphate and inorganic phosphate	aroA	-	2.5.1.19	ko:K00800	ko00400,ko01100,ko01110,ko01130,ko01230,map00400,map01100,map01110,map01130,map01230	M00022	R03460	RC00350	ko00000,ko00001,ko00002,ko01000	-	-	-	EPSP_synthase
146_bin21	NODE_113_length_111939_cov_5.592605_63	1365176.N186_05365	7.83e-10	66.6	COG0640@1|root,arCOG03859@2157|Archaea,2XR12@28889|Crenarchaeota	28889|Crenarchaeota	K	helix_turn_helix, Arsenical Resistance Operon Repressor	-	-	-	-	-	-	-	-	-	-	-	-	HTH_20
146_bin21	NODE_113_length_111939_cov_5.592605_66	1303518.CCALI_00632	1.43e-124	373	COG0399@1|root,COG0399@2|Bacteria	2|Bacteria	E	UDP-4-amino-4-deoxy-L-arabinose aminotransferase	-	-	-	-	-	-	-	-	-	-	-	-	DegT_DnrJ_EryC1
146_bin21	NODE_113_length_111939_cov_5.592605_69	591019.Shell_1349	2.94e-41	140	COG0231@1|root,arCOG04277@2157|Archaea,2XQCW@28889|Crenarchaeota	28889|Crenarchaeota	J	Functions by promoting the formation of the first peptide bond	eif5a	GO:0005575,GO:0005622,GO:0005623,GO:0005737,GO:0044424,GO:0044464	-	ko:K03263	-	-	-	-	ko00000,ko03012	-	-	-	EFP_N,eIF-5a
146_bin21	NODE_113_length_111939_cov_5.592605_70	272844.PAB0894	8.94e-132	396	COG0119@1|root,arCOG02092@2157|Archaea,2Y2FP@28890|Euryarchaeota,243G2@183968|Thermococci	183968|Thermococci	E	Belongs to the alpha-IPM synthase homocitrate synthase family	-	-	2.3.3.13	ko:K01649	ko00290,ko00620,ko01100,ko01110,ko01210,ko01230,map00290,map00620,map01100,map01110,map01210,map01230	M00432	R01213	RC00004,RC00470,RC02754	br01601,ko00000,ko00001,ko00002,ko01000	-	-	-	HMGL-like,LeuA_dimer
146_bin21	NODE_113_length_111939_cov_5.592605_71	529709.PYCH_00170	2.72e-70	221	COG2102@1|root,arCOG00035@2157|Archaea,2XTNJ@28890|Euryarchaeota,242TE@183968|Thermococci	183968|Thermococci	S	Diphthamide synthase	-	-	6.3.1.14	ko:K06927	-	-	R03613	RC00358	ko00000,ko01000,ko03012	-	-	-	Diphthami_syn_2
146_bin21	NODE_113_length_111939_cov_5.592605_72	1027273.GZ77_14010	4.71e-32	117	COG1765@1|root,COG1765@2|Bacteria,1RCZW@1224|Proteobacteria,1S3XF@1236|Gammaproteobacteria,1XKAV@135619|Oceanospirillales	135619|Oceanospirillales	O	redox protein, regulator of disulfide bond formation	-	-	-	ko:K07397	-	-	-	-	ko00000	-	-	-	OsmC
146_bin21	NODE_113_length_111939_cov_5.592605_73	768679.TTX_0263	2.52e-13	76.6	COG0061@1|root,arCOG01348@2157|Archaea	2157|Archaea	F	Involved in the regulation of the intracellular balance of NAD and NADP, and is a key enzyme in the biosynthesis of NADP. Catalyzes specifically the phosphorylation on 2'-hydroxyl of the adenosine moiety of NAD to yield NADP	nadK	GO:0000166,GO:0003674,GO:0003824,GO:0003951,GO:0005488,GO:0005524,GO:0006793,GO:0006796,GO:0008144,GO:0008150,GO:0008152,GO:0009987,GO:0016301,GO:0016310,GO:0016740,GO:0016772,GO:0016773,GO:0017076,GO:0030554,GO:0032553,GO:0032555,GO:0032559,GO:0035639,GO:0036094,GO:0043167,GO:0043168,GO:0044237,GO:0048037,GO:0050662,GO:0051287,GO:0097159,GO:0097367,GO:1901265,GO:1901363	2.7.1.23	ko:K00858	ko00760,ko01100,map00760,map01100	-	R00104	RC00002,RC00078	ko00000,ko00001,ko01000	-	-	-	HTH_24,HTH_5,NAD_kinase
146_bin21	NODE_113_length_111939_cov_5.592605_74	224325.AF_0385	1.83e-18	85.1	COG1439@1|root,arCOG00721@2157|Archaea,2XWH2@28890|Euryarchaeota,246A8@183980|Archaeoglobi	183980|Archaeoglobi	V	PIN domain of ribonuclease	-	-	-	ko:K07060	-	-	-	-	ko00000,ko01000,ko02048	-	-	-	PIN_6
146_bin21	NODE_113_length_111939_cov_5.592605_75	1459636.NTE_01097	1.52e-147	426	COG0473@1|root,arCOG01163@2157|Archaea,41S5U@651137|Thaumarchaeota	651137|Thaumarchaeota	C	Isocitrate isopropylmalate dehydrogenase	-	-	1.1.1.42	ko:K00031	ko00020,ko00480,ko00720,ko01100,ko01110,ko01120,ko01130,ko01200,ko01210,ko01230,ko04146,map00020,map00480,map00720,map01100,map01110,map01120,map01130,map01200,map01210,map01230,map04146	M00009,M00010,M00173,M00740	R00267,R00268,R01899	RC00001,RC00084,RC00114,RC00626,RC02801	br01601,ko00000,ko00001,ko00002,ko01000	-	-	-	Iso_dh
146_bin21	NODE_113_length_111939_cov_5.592605_76	1131730.BAVI_05079	1.94e-27	108	COG0684@1|root,COG0684@2|Bacteria,1V1ME@1239|Firmicutes,4HGTE@91061|Bacilli,1ZERR@1386|Bacillus	91061|Bacilli	H	Aldolase/RraA	-	-	4.1.3.17	ko:K10218	ko00362,ko00660,ko01120,map00362,map00660,map01120	-	R00008,R00350	RC00067,RC00502,RC01205	ko00000,ko00001,ko01000	-	-	-	RraA-like
146_bin21	NODE_113_length_111939_cov_5.592605_77	1125973.JNLC01000012_gene929	6.8e-16	76.3	COG0684@1|root,COG0684@2|Bacteria,1MW9P@1224|Proteobacteria,2TTGT@28211|Alphaproteobacteria,3JTVV@41294|Bradyrhizobiaceae	28211|Alphaproteobacteria	H	Aldolase/RraA	ligK	-	4.1.3.17	ko:K02553,ko:K10218	ko00362,ko00660,ko01120,map00362,map00660,map01120	-	R00008,R00350	RC00067,RC00502,RC01205	ko00000,ko00001,ko01000,ko03019	-	-	-	RraA-like
146_bin21	NODE_113_length_111939_cov_5.592605_79	436308.Nmar_0261	1.32e-90	274	COG0479@1|root,arCOG00962@2157|Archaea,41SAW@651137|Thaumarchaeota	651137|Thaumarchaeota	C	TIGRFAM succinate dehydrogenase and fumarate reductase iron-sulfur protein	-	-	1.3.5.1,1.3.5.4	ko:K00240	ko00020,ko00190,ko00650,ko00720,ko01100,ko01110,ko01120,ko01130,ko01200,map00020,map00190,map00650,map00720,map01100,map01110,map01120,map01130,map01200	M00009,M00011,M00149,M00173,M00374,M00376	R02164	RC00045	ko00000,ko00001,ko00002,ko01000	-	-	-	Fer2_3,Fer4_8
146_bin21	NODE_113_length_111939_cov_5.592605_80	1459636.NTE_01592	1.73e-16	76.6	COG2142@1|root,arCOG04162@2157|Archaea,41SRA@651137|Thaumarchaeota	651137|Thaumarchaeota	C	Succinate dehydrogenase/Fumarate reductase transmembrane subunit	-	-	-	ko:K00242	ko00020,ko00190,ko00650,ko00720,ko01100,ko01110,ko01120,ko01130,ko01200,map00020,map00190,map00650,map00720,map01100,map01110,map01120,map01130,map01200	M00009,M00011,M00149,M00173	R02164	RC00045	ko00000,ko00001,ko00002	-	-	-	Sdh_cyt
146_bin21	NODE_113_length_111939_cov_5.592605_82	374847.Kcr_1168	1.23e-256	721	COG1053@1|root,arCOG00571@2157|Archaea	2157|Archaea	C	Succinate dehydrogenase fumarate reductase flavoprotein subunit	sdhA	-	1.3.5.1,1.3.5.4	ko:K00239	ko00020,ko00190,ko00650,ko00720,ko01100,ko01110,ko01120,ko01130,ko01200,ko05134,map00020,map00190,map00650,map00720,map01100,map01110,map01120,map01130,map01200,map05134	M00009,M00011,M00149,M00173,M00374,M00376	R02164	RC00045	ko00000,ko00001,ko00002,ko01000	-	-	-	FAD_binding_2,Succ_DH_flav_C
146_bin21	NODE_113_length_111939_cov_5.592605_84	1006006.Mcup_0038	1.45e-66	205	COG0048@1|root,arCOG04255@2157|Archaea,2XQ79@28889|Crenarchaeota	28889|Crenarchaeota	J	With S4 and S5 plays an important role in translational accuracy. Located at the interface of the 30S and 50S subunits	rps12	GO:0003674,GO:0003735,GO:0005198,GO:0005575,GO:0005622,GO:0005623,GO:0005737,GO:0005829,GO:0005840,GO:0006412,GO:0006518,GO:0006807,GO:0008150,GO:0008152,GO:0009058,GO:0009059,GO:0009987,GO:0010467,GO:0015935,GO:0019538,GO:0022626,GO:0022627,GO:0032991,GO:0034641,GO:0034645,GO:0043043,GO:0043170,GO:0043226,GO:0043228,GO:0043229,GO:0043232,GO:0043603,GO:0043604,GO:0044237,GO:0044238,GO:0044249,GO:…	-	ko:K02950	ko03010,map03010	M00178,M00179	-	-	br01610,ko00000,ko00001,ko00002,ko03011	-	-	-	Ribosom_S12_S23
146_bin21	NODE_113_length_111939_cov_5.592605_86	272557.APE_0385.1	4.14e-124	373	COG1960@1|root,arCOG04100@2157|Archaea,2XPYM@28889|Crenarchaeota	28889|Crenarchaeota	I	Acyl-CoA dehydrogenase, C-terminal domain	-	-	1.3.8.7	ko:K00249	ko00071,ko00280,ko00410,ko00640,ko01100,ko01110,ko01130,ko01200,ko01212,ko03320,map00071,map00280,map00410,map00640,map01100,map01110,map01130,map01200,map01212,map03320	M00013,M00036,M00087	R00924,R01175,R01279,R02661,R03172,R03777,R03857,R03990,R04095,R04432,R04751,R04754	RC00052,RC00068,RC00076,RC00095,RC00148,RC00246	ko00000,ko00001,ko00002,ko01000	-	-	-	Acyl-CoA_dh_1,Acyl-CoA_dh_M
146_bin21	NODE_113_length_111939_cov_5.592605_88	368408.Tpen_0032	2.88e-30	113	COG4900@1|root,arCOG04217@2157|Archaea,2XQUZ@28889|Crenarchaeota	28889|Crenarchaeota	-	-	-	-	-	-	-	-	-	-	-	-	-	-	-
146_bin21	NODE_113_length_111939_cov_5.592605_90	1230457.C476_16465	1.17e-54	184	COG0555@1|root,arCOG00164@2157|Archaea,2XVJ4@28890|Euryarchaeota,23S96@183963|Halobacteria	183963|Halobacteria	P	ABC-type sulfate transport system, permease component	cysT1	-	-	ko:K15496	ko02010,map02010	M00423	-	-	ko00000,ko00001,ko00002,ko02000	3.A.1.6.5	-	-	BPD_transp_1
146_bin21	NODE_113_length_111939_cov_5.592605_91	1230457.C476_16470	1.52e-55	187	COG3839@1|root,arCOG00177@2157|Archaea,2XVVY@28890|Euryarchaeota,23SIU@183963|Halobacteria	183963|Halobacteria	E	ABC transporter, ATP-binding protein	-	-	3.6.3.55	ko:K15497	ko02010,map02010	M00423	R10531	RC00002	ko00000,ko00001,ko00002,ko01000,ko02000	3.A.1.6.5	-	-	ABC_tran,TOBE,TOBE_2
146_bin21	NODE_113_length_111939_cov_5.592605_93	368408.Tpen_1050	4.39e-62	202	arCOG09435@1|root,arCOG09435@2157|Archaea	2157|Archaea	-	-	-	-	-	-	-	-	-	-	-	-	-	-	-
146_bin21	NODE_113_length_111939_cov_5.592605_94	391623.TERMP_01541	2.68e-81	249	COG0274@1|root,arCOG04320@2157|Archaea,2XT2D@28890|Euryarchaeota,242NJ@183968|Thermococci	183968|Thermococci	F	Catalyzes a reversible aldol reaction between acetaldehyde and D-glyceraldehyde 3-phosphate to generate 2-deoxy- D-ribose 5-phosphate	deoC	GO:0003674,GO:0003824,GO:0004139,GO:0005975,GO:0006139,GO:0006725,GO:0006753,GO:0006793,GO:0006796,GO:0006807,GO:0008150,GO:0008152,GO:0009056,GO:0009058,GO:0009117,GO:0009166,GO:0009262,GO:0009264,GO:0009987,GO:0016052,GO:0016829,GO:0016830,GO:0016832,GO:0018130,GO:0019438,GO:0019439,GO:0019637,GO:0034404,GO:0034641,GO:0034654,GO:0034655,GO:0044237,GO:0044238,GO:0044248,GO:0044249,GO:0044270,GO:…	4.1.2.4	ko:K01619	ko00030,map00030	-	R01066	RC00436,RC00437	ko00000,ko00001,ko01000	-	-	-	DeoC
146_bin21	NODE_113_length_111939_cov_5.592605_98	985053.VMUT_2273	4.89e-15	79.3	COG0665@1|root,arCOG00755@2157|Archaea	2157|Archaea	E	COG0665 Glycine D-amino acid oxidases (deaminating)	solA	-	-	-	-	-	-	-	-	-	-	-	DAO
146_bin21	NODE_113_length_111939_cov_5.592605_100	698757.Pogu_1986	2.03e-188	533	COG0183@1|root,arCOG01278@2157|Archaea,2XPZV@28889|Crenarchaeota	28889|Crenarchaeota	I	PFAM Thiolase	-	-	2.3.1.16,2.3.1.9	ko:K00626,ko:K00632	ko00071,ko00072,ko00280,ko00281,ko00310,ko00362,ko00380,ko00592,ko00620,ko00630,ko00640,ko00642,ko00650,ko00720,ko00900,ko01100,ko01110,ko01120,ko01130,ko01200,ko01212,ko02020,map00071,map00072,map00280,map00281,map00310,map00362,map00380,map00592,map00620,map00630,map00640,map00642,map00650,map00720,map00900,map01100,map01110,map01120,map01130,map01200,map01212,map02020	M00087,M00088,M00095,M00113,M00373,M00374,M00375	R00238,R00829,R00927,R01177,R03778,R03858,R03991,R04546,R04742,R04747,R05506,R05586,R07891,R07895,R07899,R08091,R08095	RC00004,RC00326,RC00405,RC01702,RC02728,RC02898,RC02955	ko00000,ko00001,ko00002,ko01000,ko04147	-	-	-	Thiolase_C,Thiolase_N
146_bin21	NODE_113_length_111939_cov_5.592605_103	1459636.NTE_03277	7.27e-60	194	COG1394@1|root,arCOG04101@2157|Archaea,41T0N@651137|Thaumarchaeota	651137|Thaumarchaeota	C	Produces ATP from ADP in the presence of a proton gradient across the membrane	atpD	-	-	ko:K02120	ko00190,ko01100,map00190,map01100	M00159	-	-	ko00000,ko00001,ko00002	3.A.2.2,3.A.2.3	-	-	ATP-synt_D
146_bin21	NODE_113_length_111939_cov_5.592605_104	1295642.H839_06919	1.89e-21	95.9	COG0160@1|root,COG0160@2|Bacteria,1VS6F@1239|Firmicutes,4H9M7@91061|Bacilli,1WFQ0@129337|Geobacillus	91061|Bacilli	E	Aminotransferase class-III	-	-	2.6.1.19,2.6.1.22	ko:K07250	ko00250,ko00280,ko00410,ko00640,ko00650,ko01100,ko01120,map00250,map00280,map00410,map00640,map00650,map01100,map01120	M00027	R00908,R01648,R04188	RC00006,RC00062,RC00160	ko00000,ko00001,ko00002,ko01000,ko01007	-	-	-	Aminotran_3
146_bin21	NODE_113_length_111939_cov_5.592605_105	1463885.KL578408_gene5970	2.07e-12	65.9	COG0160@1|root,COG0160@2|Bacteria,2I2F3@201174|Actinobacteria	201174|Actinobacteria	E	Belongs to the class-III pyridoxal-phosphate-dependent aminotransferase family	-	-	2.6.1.55	ko:K15372	ko00410,ko00430,ko01100,map00410,map00430,map01100	-	R00908,R01684	RC00006,RC00062	ko00000,ko00001,ko01000	-	-	-	Aminotran_3
146_bin21	NODE_113_length_111939_cov_5.592605_109	1046724.KB889930_gene1298	1.97e-10	65.9	COG0687@1|root,COG0687@2|Bacteria,1MUYW@1224|Proteobacteria,1RM7W@1236|Gammaproteobacteria	1236|Gammaproteobacteria	P	Required for the activity of the bacterial periplasmic transport system of putrescine	potD	GO:0003674,GO:0005488,GO:0005575,GO:0005623,GO:0006810,GO:0006811,GO:0006812,GO:0008150,GO:0015695,GO:0015696,GO:0015846,GO:0015847,GO:0015848,GO:0019808,GO:0019809,GO:0019810,GO:0030288,GO:0030313,GO:0031975,GO:0042597,GO:0043167,GO:0043169,GO:0044464,GO:0051179,GO:0051234,GO:0070405,GO:0071702,GO:0071705	-	ko:K11069	ko02010,map02010	M00299	-	-	ko00000,ko00001,ko00002,ko02000	3.A.1.11.1	-	iSbBS512_1146.SbBS512_E2202	SBP_bac_6,SBP_bac_8
146_bin21	NODE_113_length_111939_cov_5.592605_110	479434.Sthe_1277	2.31e-66	216	COG1176@1|root,COG1176@2|Bacteria,2G6E0@200795|Chloroflexi,27XNS@189775|Thermomicrobia	189775|Thermomicrobia	P	PFAM binding-protein-dependent transport systems inner membrane component	-	-	-	ko:K11071	ko02010,map02010	M00299	-	-	ko00000,ko00001,ko00002,ko02000	3.A.1.11.1	-	-	BPD_transp_1
146_bin21	NODE_113_length_111939_cov_5.592605_111	1462526.BN990_00839	1.18e-66	214	COG1177@1|root,COG1177@2|Bacteria	2|Bacteria	P	DNA import into cell involved in transformation	potC	-	-	ko:K11070	ko02010,map02010	M00299	-	-	ko00000,ko00001,ko00002,ko02000	3.A.1.11.1	-	-	BPD_transp_1
146_bin21	NODE_113_length_111939_cov_5.592605_112	224325.AF_1608	2.12e-116	348	COG3839@1|root,arCOG00177@2157|Archaea,2XTU1@28890|Euryarchaeota,247HZ@183980|Archaeoglobi	183980|Archaeoglobi	E	TOBE domain	-	-	3.6.3.29,3.6.3.31	ko:K02017,ko:K11072	ko02010,map02010	M00189,M00299	-	-	ko00000,ko00001,ko00002,ko01000,ko02000	3.A.1.11.1,3.A.1.8	-	-	TOBE_2
146_bin21	NODE_113_length_111939_cov_5.592605_113	1133849.O3I_001255	6.18e-19	95.9	COG1748@1|root,COG1748@2|Bacteria,2HU0Z@201174|Actinobacteria,4FZ1E@85025|Nocardiaceae	201174|Actinobacteria	E	Saccharopine dehydrogenase NADP binding domain	-	-	-	-	-	-	-	-	-	-	-	-	Sacchrp_dh_NADP
146_bin21	NODE_113_length_111939_cov_5.592605_114	985053.VMUT_1170	6.4e-175	505	COG0001@1|root,arCOG00918@2157|Archaea,2XQ3I@28889|Crenarchaeota	28889|Crenarchaeota	H	Belongs to the class-III pyridoxal-phosphate-dependent aminotransferase family. HemL subfamily	-	-	5.4.3.8	ko:K01845	ko00860,ko01100,ko01110,ko01120,map00860,map01100,map01110,map01120	M00121	R02272	RC00677	ko00000,ko00001,ko00002,ko01000,ko01007	-	-	-	Aminotran_3
146_bin21	NODE_113_length_111939_cov_5.592605_115	1459636.NTE_00042	1.58e-71	223	COG0704@1|root,arCOG00232@2157|Archaea,41T42@651137|Thaumarchaeota	651137|Thaumarchaeota	P	PhoU domain	-	-	-	ko:K02039	-	-	-	-	ko00000	-	-	-	PhoU
146_bin21	NODE_113_length_111939_cov_5.592605_116	321327.CYA_1555	3e-115	339	COG1117@1|root,COG1117@2|Bacteria,1G0P6@1117|Cyanobacteria,1GYK5@1129|Synechococcus	1117|Cyanobacteria	P	Part of the ABC transporter complex PstSACB involved in phosphate import. Responsible for energy coupling to the transport system	pstB-1	-	3.6.3.27	ko:K02036	ko02010,map02010	M00222	-	-	ko00000,ko00001,ko00002,ko01000,ko02000	3.A.1.7	-	-	ABC_tran
146_bin21	NODE_113_length_111939_cov_5.592605_117	857293.CAAU_0183	7.93e-80	250	COG0581@1|root,COG0581@2|Bacteria,1TP74@1239|Firmicutes,248C4@186801|Clostridia,36DCX@31979|Clostridiaceae	186801|Clostridia	P	Phosphate transport system permease protein PstA	pstA	-	-	ko:K02038	ko02010,map02010	M00222	-	-	ko00000,ko00001,ko00002,ko02000	3.A.1.7	-	-	BPD_transp_1,DUF3333
146_bin21	NODE_113_length_111939_cov_5.592605_118	743719.PaelaDRAFT_0241	4.89e-93	285	COG0573@1|root,COG0573@2|Bacteria,1TSPP@1239|Firmicutes,4HC9H@91061|Bacilli,26SNZ@186822|Paenibacillaceae	91061|Bacilli	P	probably responsible for the translocation of the substrate across the membrane	pstC	-	-	ko:K02037	ko02010,map02010	M00222	-	-	ko00000,ko00001,ko00002,ko02000	3.A.1.7	-	-	BPD_transp_1
146_bin21	NODE_113_length_111939_cov_5.592605_119	555079.Toce_0354	4.49e-120	355	COG0226@1|root,COG0226@2|Bacteria,1TQ5X@1239|Firmicutes,248QU@186801|Clostridia,42EPR@68295|Thermoanaerobacterales	186801|Clostridia	P	PFAM extracellular solute-binding protein family 1	pstS	-	-	ko:K02040	ko02010,ko02020,ko05152,map02010,map02020,map05152	M00222	-	-	ko00000,ko00001,ko00002,ko02000	3.A.1.7	-	-	Big_5,PBP_like_2
146_bin21	NODE_113_length_111939_cov_5.592605_121	1459636.NTE_01951	1.44e-174	497	COG0082@1|root,arCOG04133@2157|Archaea,41SC3@651137|Thaumarchaeota	651137|Thaumarchaeota	E	Catalyzes the anti-1,4-elimination of the C-3 phosphate and the C-6 proR hydrogen from 5-enolpyruvylshikimate-3-phosphate (EPSP) to yield chorismate, which is the branch point compound that serves as the starting substrate for the three terminal pathways of aromatic amino acid biosynthesis. This reaction introduces a second double bond into the aromatic ring system	aroC	-	4.2.3.5	ko:K01736	ko00400,ko01100,ko01110,ko01130,ko01230,map00400,map01100,map01110,map01130,map01230	M00022	R01714	RC00586	ko00000,ko00001,ko00002,ko01000	-	-	-	Chorismate_synt
146_bin21	NODE_113_length_111939_cov_5.592605_124	1459636.NTE_03013	1.33e-64	209	COG2519@1|root,arCOG00978@2157|Archaea,41SEF@651137|Thaumarchaeota	651137|Thaumarchaeota	Q	tRNA methyltransferase complex GCD14 subunit	-	-	2.1.1.219,2.1.1.220	ko:K07442	-	-	-	-	ko00000,ko01000,ko03016	-	-	-	GCD14
146_bin21	NODE_113_length_111939_cov_5.592605_126	985053.VMUT_0719	4.45e-50	168	COG2019@1|root,arCOG01039@2157|Archaea,2XQBZ@28889|Crenarchaeota	28889|Crenarchaeota	F	Belongs to the archaeal adenylate kinase family	adkA	GO:0005575,GO:0005622,GO:0005623,GO:0005737,GO:0044424,GO:0044464	2.7.4.3	ko:K00939	ko00230,ko00730,ko01100,ko01110,ko01130,map00230,map00730,map01100,map01110,map01130	M00049	R00127,R01547,R11319	RC00002	ko00000,ko00001,ko00002,ko01000,ko04147	-	-	-	AAA_17
146_bin21	NODE_113_length_111939_cov_5.592605_128	386456.JQKN01000001_gene1792	4.72e-17	75.5	COG2036@1|root,arCOG02144@2157|Archaea,2XZYK@28890|Euryarchaeota,23PT2@183925|Methanobacteria	183925|Methanobacteria	L	Histone-like transcription factor (CBF/NF-Y) and archaeal histone	-	-	-	-	-	-	-	-	-	-	-	-	CBFD_NFYB_HMF
146_bin21	NODE_113_length_111939_cov_5.592605_129	368408.Tpen_0693	1.88e-205	588	COG0459@1|root,arCOG01257@2157|Archaea,2XPYR@28889|Crenarchaeota	28889|Crenarchaeota	O	PFAM chaperonin Cpn60 TCP-1	thsB	GO:0003674,GO:0005488,GO:0005515,GO:0006457,GO:0006458,GO:0008150,GO:0009987,GO:0042802,GO:0044183,GO:0051082,GO:0061077	-	ko:K22447	-	-	-	-	ko00000,ko03110	-	-	-	Cpn60_TCP1
146_bin21	NODE_176_length_87000_cov_5.298598_1	351607.Acel_0959	8.91e-10	63.5	COG0681@1|root,COG0681@2|Bacteria,2GQPQ@201174|Actinobacteria,4EWG0@85013|Frankiales	201174|Actinobacteria	U	TIGRFAM peptidase S26B, signal peptidase	-	-	3.4.21.89	ko:K13280	ko03060,map03060	-	-	-	ko00000,ko00001,ko01000,ko01002	-	-	-	DUF3494,Laminin_G_3,Peptidase_S24
146_bin21	NODE_176_length_87000_cov_5.298598_3	593750.Metfor_2560	3.44e-95	288	COG0648@1|root,arCOG01894@2157|Archaea,2XV5I@28890|Euryarchaeota	28890|Euryarchaeota	L	Endonuclease IV plays a role in DNA repair. It cleaves phosphodiester bonds at apurinic or apyrimidinic sites (AP sites) to produce new 5'-ends that are base-free deoxyribose 5-phosphate residues. It preferentially attacks modified AP sites created by bleomycin and neocarzinostatin	nfo	-	3.1.21.2	ko:K01151	ko03410,map03410	-	-	-	ko00000,ko00001,ko01000,ko03400	-	-	-	AP_endonuc_2
146_bin21	NODE_176_length_87000_cov_5.298598_6	1122223.KB890697_gene1150	6.38e-134	392	COG0601@1|root,COG0601@2|Bacteria,1WIUD@1297|Deinococcus-Thermus	1297|Deinococcus-Thermus	EP	ABC-type dipeptide oligopeptide nickel transport systems, permease components	-	-	-	-	-	-	-	-	-	-	-	-	BPD_transp_1
146_bin21	NODE_176_length_87000_cov_5.298598_7	1122223.KB890697_gene1151	3.41e-148	438	COG1173@1|root,COG1173@2|Bacteria	2|Bacteria	P	ABC-type dipeptide oligopeptide nickel transport systems, permease components	oppC	-	-	ko:K02034,ko:K15582	ko01501,ko02010,ko02024,map01501,map02010,map02024	M00239,M00439	-	-	ko00000,ko00001,ko00002,ko02000	3.A.1.5,3.A.1.5.1,3.A.1.5.18,3.A.1.5.19,3.A.1.5.25	-	-	BPD_transp_1,OppC_N
146_bin21	NODE_176_length_87000_cov_5.298598_9	273063.STK_02410	3.83e-46	152	COG2835@1|root,arCOG04124@2157|Archaea,2XQTG@28889|Crenarchaeota	28889|Crenarchaeota	S	PFAM Trm112p-like protein	-	-	-	-	-	-	-	-	-	-	-	-	Trm112p
146_bin21	NODE_176_length_87000_cov_5.298598_11	529709.PYCH_00770	2.5e-23	92.4	COG1581@1|root,arCOG01753@2157|Archaea,2XZH4@28890|Euryarchaeota,244BC@183968|Thermococci	183968|Thermococci	K	Binds double-stranded DNA tightly but without sequence specificity. It is distributed uniformly and abundantly on the chromosome, suggesting a role in chromatin architecture. However, it does not significantly compact DNA. Binds rRNA and mRNA in vivo. May play a role in maintaining the structural and functional stability of RNA, and, perhaps, ribosomes	albA	-	-	ko:K03622	-	-	-	-	ko00000	-	-	-	Alba
146_bin21	NODE_176_length_87000_cov_5.298598_12	1229909.NSED_03580	7.55e-85	263	COG0063@1|root,arCOG00018@2157|Archaea,41S8I@651137|Thaumarchaeota	651137|Thaumarchaeota	G	Catalyzes the dehydration of the S-form of NAD(P)HX at the expense of ADP, which is converted to AMP. Together with NAD(P)HX epimerase, which catalyzes the epimerization of the S- and R-forms, the enzyme allows the repair of both epimers of NAD(P)HX, a damaged form of NAD(P)H that is a result of enzymatic or heat-dependent hydration	nnrD	-	4.2.1.136	ko:K17758	-	-	-	-	ko00000,ko01000	-	-	-	Carb_kinase
146_bin21	NODE_176_length_87000_cov_5.298598_13	1459636.NTE_01984	5.32e-178	508	COG0012@1|root,arCOG00357@2157|Archaea,41S8X@651137|Thaumarchaeota	651137|Thaumarchaeota	J	GTPase of unknown function C-terminal	-	-	-	ko:K06942	-	-	-	-	ko00000,ko03009	-	-	-	MMR_HSR1,MMR_HSR1_C,TGS
146_bin21	NODE_176_length_87000_cov_5.298598_14	572478.Vdis_0256	7.61e-72	221	COG1545@1|root,arCOG01283@2157|Archaea,2XQEP@28889|Crenarchaeota	28889|Crenarchaeota	S	DUF35 OB-fold domain, acyl-CoA-associated	-	-	-	ko:K07068	-	-	-	-	ko00000	-	-	-	DUF35_N,OB_aCoA_assoc
146_bin21	NODE_176_length_87000_cov_5.298598_15	572478.Vdis_0257	9.44e-196	553	COG0183@1|root,arCOG01278@2157|Archaea,2XPQD@28889|Crenarchaeota	28889|Crenarchaeota	I	PFAM Thiolase	-	-	2.3.1.9	ko:K00626	ko00071,ko00072,ko00280,ko00310,ko00362,ko00380,ko00620,ko00630,ko00640,ko00650,ko00720,ko00900,ko01100,ko01110,ko01120,ko01130,ko01200,ko01212,ko02020,map00071,map00072,map00280,map00310,map00362,map00380,map00620,map00630,map00640,map00650,map00720,map00900,map01100,map01110,map01120,map01130,map01200,map01212,map02020	M00088,M00095,M00373,M00374,M00375	R00238,R01177	RC00004,RC00326	ko00000,ko00001,ko00002,ko01000,ko04147	-	-	-	Thiolase_C,Thiolase_N
146_bin21	NODE_176_length_87000_cov_5.298598_16	1121121.KB894284_gene418	3.41e-10	65.9	COG0546@1|root,COG0546@2|Bacteria,1TPPZ@1239|Firmicutes,4HE7X@91061|Bacilli,26U8P@186822|Paenibacillaceae	91061|Bacilli	S	Pyrophosphatase	-	-	3.6.1.1	ko:K06019	ko00190,map00190	-	-	-	ko00000,ko00001,ko01000	-	-	-	HAD_2
146_bin21	NODE_176_length_87000_cov_5.298598_17	1459636.NTE_02293	1.6e-247	702	COG1855@1|root,arCOG04116@2157|Archaea,41SX0@651137|Thaumarchaeota	651137|Thaumarchaeota	S	Large family of predicted nucleotide-binding domains	-	-	-	ko:K06865	-	-	-	-	ko00000	-	-	-	KH_1,T2SSE
146_bin21	NODE_176_length_87000_cov_5.298598_22	604354.TSIB_0634	2.01e-84	264	COG2423@1|root,arCOG01035@2157|Archaea,2XTTC@28890|Euryarchaeota	28890|Euryarchaeota	E	Catalyzes the NAD( )-dependent oxidative deamination of L-alanine to pyruvate, and the reverse reaction, the reductive amination of pyruvate	ala	GO:0000166,GO:0000286,GO:0003674,GO:0003824,GO:0005488,GO:0005515,GO:0006082,GO:0006520,GO:0006522,GO:0006807,GO:0008150,GO:0008152,GO:0009078,GO:0009987,GO:0016491,GO:0016638,GO:0019752,GO:0036094,GO:0042802,GO:0042803,GO:0043436,GO:0044237,GO:0044238,GO:0044281,GO:0046983,GO:0048037,GO:0050662,GO:0051287,GO:0055114,GO:0071704,GO:0097159,GO:1901265,GO:1901363,GO:1901564,GO:1901605	1.4.1.1	ko:K19244	ko00250,ko00430,ko01100,map00250,map00430,map01100	-	R00396	RC00008	ko00000,ko00001,ko01000	-	-	-	OCD_Mu_crystall
146_bin21	NODE_176_length_87000_cov_5.298598_25	573413.Spirs_1719	1.73e-107	330	COG0452@1|root,COG0452@2|Bacteria,2J5EB@203691|Spirochaetes	203691|Spirochaetes	H	Catalyzes two steps in the biosynthesis of coenzyme A. In the first step cysteine is conjugated to 4'-phosphopantothenate to form 4-phosphopantothenoylcysteine, in the latter compound is decarboxylated to form 4'-phosphopantotheine	coaBC	-	4.1.1.36,6.3.2.5	ko:K01598,ko:K13038	ko00770,ko01100,map00770,map01100	M00120	R03269,R04231	RC00064,RC00090,RC00822	ko00000,ko00001,ko00002,ko01000	-	-	-	DFP,Flavoprotein
146_bin21	NODE_176_length_87000_cov_5.298598_30	1243664.CAVL020000010_gene4540	2.11e-96	299	COG1960@1|root,COG1960@2|Bacteria,1VQUR@1239|Firmicutes,4HU1X@91061|Bacilli,1ZE36@1386|Bacillus	91061|Bacilli	I	Acyl-CoA dehydrogenase, N-terminal domain	-	-	-	ko:K04117	ko00362,ko01120,map00362,map01120	M00540	R05619	RC02035	ko00000,ko00001,ko00002,ko01000	-	-	-	Acyl-CoA_dh_1,Acyl-CoA_dh_M,Acyl-CoA_dh_N
146_bin21	NODE_176_length_87000_cov_5.298598_31	391623.TERMP_00879	1.56e-32	115	COG1694@1|root,arCOG01084@2157|Archaea,2XZ0S@28890|Euryarchaeota,244B1@183968|Thermococci	183968|Thermococci	S	MazG nucleotide pyrophosphohydrolase domain	-	-	-	-	-	-	-	-	-	-	-	-	MazG
146_bin21	NODE_176_length_87000_cov_5.298598_32	1041930.Mtc_0820	1.01e-102	318	COG1602@1|root,arCOG04269@2157|Archaea,2XTEQ@28890|Euryarchaeota,2N9FP@224756|Methanomicrobia	224756|Methanomicrobia	S	Archaeal Nre, N-terminal	-	-	-	-	-	-	-	-	-	-	-	-	Nre_C,Nre_N
146_bin21	NODE_176_length_87000_cov_5.298598_34	797209.ZOD2009_08484	1.94e-71	231	COG3407@1|root,arCOG02937@2157|Archaea,2XUJ7@28890|Euryarchaeota,23T1T@183963|Halobacteria	183963|Halobacteria	I	COG3407 Mevalonate pyrophosphate decarboxylase	mvaD	-	4.1.1.99	ko:K17942	ko00900,ko01110,ko01130,map00900,map01110,map01130	-	R10561	RC00453	ko00000,ko00001,ko01000	-	-	-	GHMP_kinases_C,GHMP_kinases_N
146_bin21	NODE_176_length_87000_cov_5.298598_35	439481.Aboo_0635	1.48e-86	275	COG0112@1|root,arCOG00070@2157|Archaea,2XX80@28890|Euryarchaeota,3F334@33867|unclassified Euryarchaeota	28890|Euryarchaeota	E	Serine hydroxymethyltransferase	-	-	2.1.2.1	ko:K00600	ko00260,ko00460,ko00630,ko00670,ko00680,ko01100,ko01110,ko01120,ko01130,ko01200,ko01230,ko01523,map00260,map00460,map00630,map00670,map00680,map01100,map01110,map01120,map01130,map01200,map01230,map01523	M00140,M00141,M00346,M00532	R00945,R09099	RC00022,RC00112,RC01583,RC02958	ko00000,ko00001,ko00002,ko01000	-	-	-	SHMT
146_bin21	NODE_176_length_87000_cov_5.298598_40	374847.Kcr_0328	1.3e-104	310	COG0330@1|root,arCOG01915@2157|Archaea	2157|Archaea	O	COG0330 Membrane protease subunits stomatin prohibitin homologs	-	-	-	-	-	-	-	-	-	-	-	-	Band_7
146_bin21	NODE_176_length_87000_cov_5.298598_41	1459636.NTE_03517	1.61e-102	321	COG1030@1|root,arCOG01910@2157|Archaea	2157|Archaea	O	Membrane-bound serine protease (ClpP class)	nfeD	-	-	ko:K07403	-	-	-	-	ko00000	-	-	-	CLP_protease,NfeD,SDH_sah
146_bin21	NODE_176_length_87000_cov_5.298598_42	673860.AciM339_0279	5.45e-28	107	COG1599@1|root,arCOG01510@2157|Archaea,2Y72Y@28890|Euryarchaeota,3F3AT@33867|unclassified Euryarchaeota	28890|Euryarchaeota	L	COG1599 Single-stranded DNA-binding replication protein A (RPA), large (70 kD) subunit and related ssDNA-binding proteins	-	-	-	ko:K07466	ko03030,ko03420,ko03430,ko03440,ko03460,map03030,map03420,map03430,map03440,map03460	M00288	-	-	ko00000,ko00001,ko00002,ko03000,ko03032,ko03400	-	-	-	-
146_bin21	NODE_176_length_87000_cov_5.298598_43	1459636.NTE_02878	6.23e-167	491	COG1384@1|root,arCOG00485@2157|Archaea,41SB4@651137|Thaumarchaeota	651137|Thaumarchaeota	J	Belongs to the class-I aminoacyl-tRNA synthetase family	lysS	-	6.1.1.6	ko:K04566	ko00970,map00970	M00360	R03658	RC00055,RC00523	ko00000,ko00001,ko00002,ko01000,ko01007,ko03016	-	-	-	tRNA-synt_1f
146_bin21	NODE_176_length_87000_cov_5.298598_44	195522.BD01_1915	2.51e-60	200	COG2521@1|root,arCOG00054@2157|Archaea,2Y2KZ@28890|Euryarchaeota,243QH@183968|Thermococci	183968|Thermococci	Q	Spermine/spermidine synthase domain	-	-	-	ko:K06983	-	-	-	-	ko00000	-	-	-	Methyltransf_11,Methyltransf_25
146_bin21	NODE_176_length_87000_cov_5.298598_45	69014.TK1422	2.51e-65	212	COG1650@1|root,arCOG01616@2157|Archaea,2XUM0@28890|Euryarchaeota,243DT@183968|Thermococci	183968|Thermococci	J	D-aminoacyl-tRNA deacylase with broad substrate specificity. By recycling D-aminoacyl-tRNA to D-amino acids and free tRNA molecules, this enzyme counteracts the toxicity associated with the formation of D-aminoacyl-tRNA entities in vivo	dtdA	-	3.1.1.96	ko:K09716	-	-	-	-	ko00000,ko01000,ko03016	-	-	-	tRNA_deacylase
146_bin21	NODE_176_length_87000_cov_5.298598_47	1459636.NTE_02186	5.66e-23	94	COG2522@1|root,arCOG00017@2157|Archaea,41SJZ@651137|Thaumarchaeota	651137|Thaumarchaeota	S	Transcriptional regulator	-	-	-	ko:K07108	-	-	-	-	ko00000	-	-	-	-
146_bin21	NODE_176_length_87000_cov_5.298598_49	368408.Tpen_1311	2.07e-09	61.2	COG1992@1|root,arCOG00021@2157|Archaea	2157|Archaea	O	Transcriptional regulator	-	-	2.5.1.3	ko:K21220	ko00730,ko01100,map00730,map01100	-	R03223,R10712	RC00224,RC03255,RC03397	ko00000,ko00001,ko01000	-	-	-	HIT,ThiP_synth
146_bin21	NODE_176_length_87000_cov_5.298598_50	69014.TK0789	1.27e-92	287	COG0371@1|root,arCOG00982@2157|Archaea,2XT0F@28890|Euryarchaeota,243PT@183968|Thermococci	183968|Thermococci	C	Catalyzes the NAD(P)H-dependent reduction of dihydroxyacetonephosphate (DHAP or glycerone phosphate) to glycerol 1-phosphate (G1P). The G1P thus generated is used as the glycerophosphate backbone of phospholipids in the cellular membranes of Archaea	egsA	-	1.1.1.261	ko:K00096	ko00564,map00564	-	R05679,R05680	RC00029	ko00000,ko00001,ko01000	-	-	-	Fe-ADH_2
146_bin21	NODE_176_length_87000_cov_5.298598_51	867903.ThesuDRAFT_01213	3.31e-185	532	COG0114@1|root,COG0114@2|Bacteria,1UHPH@1239|Firmicutes,25F3I@186801|Clostridia,3WCCI@538999|Clostridiales incertae sedis	186801|Clostridia	C	Involved in the TCA cycle. Catalyzes the stereospecific interconversion of fumarate to L-malate	fumC	-	4.2.1.2	ko:K01679	ko00020,ko00620,ko00720,ko01100,ko01110,ko01120,ko01130,ko01200,ko04934,ko05200,ko05211,map00020,map00620,map00720,map01100,map01110,map01120,map01130,map01200,map04934,map05200,map05211	M00009,M00011,M00173,M00376	R01082	RC00443	ko00000,ko00001,ko00002,ko01000	-	-	-	FumaraseC_C,Lyase_1
146_bin21	NODE_176_length_87000_cov_5.298598_52	529709.PYCH_14020	1.4e-168	484	COG1488@1|root,arCOG01481@2157|Archaea,2XU8Y@28890|Euryarchaeota,243R9@183968|Thermococci	183968|Thermococci	H	Quinolinate phosphoribosyl transferase, N-terminal domain	-	-	6.3.4.21	ko:K00763	ko00760,ko01100,map00760,map01100	-	R01724	RC00033	ko00000,ko00001,ko01000	-	-	-	QRPTase_C,QRPTase_N
146_bin21	NODE_176_length_87000_cov_5.298598_53	498848.TaqDRAFT_4663	2.59e-93	277	COG1335@1|root,COG1335@2|Bacteria,1WIVK@1297|Deinococcus-Thermus	1297|Deinococcus-Thermus	Q	PFAM Isochorismatase family	-	-	-	-	-	-	-	-	-	-	-	-	Isochorismatase
146_bin21	NODE_176_length_87000_cov_5.298598_54	867903.ThesuDRAFT_02270	1.05e-121	369	COG0624@1|root,COG0624@2|Bacteria,1TP2D@1239|Firmicutes	1239|Firmicutes	E	COG0624, acetylornithine deacetylase succinyl-diaminopimelate desuccinylase and related deacylases	dapE	-	3.5.1.18	ko:K01439	ko00300,ko01100,ko01120,ko01230,map00300,map01100,map01120,map01230	M00016	R02734	RC00064,RC00090	ko00000,ko00001,ko00002,ko01000	-	-	-	M20_dimer,Peptidase_M20
146_bin21	NODE_176_length_87000_cov_5.298598_55	1459636.NTE_02657	3.11e-185	533	COG0644@1|root,arCOG00570@2157|Archaea,41SBB@651137|Thaumarchaeota	651137|Thaumarchaeota	C	Is involved in the reduction of 2,3- digeranylgeranylglycerophospholipids (unsaturated archaeols) into 2,3-diphytanylglycerophospholipids (saturated archaeols) in the biosynthesis of archaeal membrane lipids. Catalyzes the formation of archaetidic acid (2,3-di-O-phytanyl-sn-glyceryl phosphate) from 2,3-di-O-geranylgeranylglyceryl phosphate (DGGGP) via the hydrogenation of each double bond of the …	-	-	-	-	-	-	-	-	-	-	-	-	-
146_bin21	NODE_176_length_87000_cov_5.298598_57	1122223.KB890697_gene1149	5.05e-300	852	COG0747@1|root,COG3889@1|root,COG0747@2|Bacteria,COG3889@2|Bacteria	2|Bacteria	E	dipeptide transport	-	-	-	ko:K02035	ko02024,map02024	M00239	-	-	ko00000,ko00001,ko00002,ko02000	3.A.1.5	-	-	PA,Peptidase_M36,SBP_bac_5
146_bin21	NODE_176_length_87000_cov_5.298598_58	1122223.KB890697_gene1148	1.49e-160	490	COG4409@1|root,COG4409@2|Bacteria,1WN1X@1297|Deinococcus-Thermus	1297|Deinococcus-Thermus	G	exo-alpha-(2->6)-sialidase activity	-	-	-	-	-	-	-	-	-	-	-	-	-
146_bin21	NODE_176_length_87000_cov_5.298598_62	1459636.NTE_01234	9.58e-166	471	COG1013@1|root,arCOG01599@2157|Archaea,41SAB@651137|Thaumarchaeota	651137|Thaumarchaeota	C	Pyruvate ferredoxin oxidoreductase beta subunit C terminal	-	-	1.2.7.11,1.2.7.3	ko:K00175	ko00010,ko00020,ko00620,ko00650,ko00720,ko01100,ko01120,ko01130,ko01200,map00010,map00020,map00620,map00650,map00720,map01100,map01120,map01130,map01200	M00009,M00011,M00173,M00620	R01196,R01197	RC00004,RC02742,RC02833	br01601,ko00000,ko00001,ko00002,ko01000	-	-	-	PFO_beta_C,TPP_enzyme_C
146_bin21	NODE_176_length_87000_cov_5.298598_63	1459636.NTE_01233	3.24e-220	635	COG0674@1|root,arCOG01606@2157|Archaea,41S60@651137|Thaumarchaeota	651137|Thaumarchaeota	C	pyruvate flavodoxin ferredoxin oxidoreductase	-	-	1.2.7.11,1.2.7.3	ko:K00174	ko00010,ko00020,ko00620,ko00650,ko00720,ko01100,ko01120,ko01130,ko01200,map00010,map00020,map00620,map00650,map00720,map01100,map01120,map01130,map01200	M00009,M00011,M00173,M00620	R01196,R01197	RC00004,RC02742,RC02833	br01601,ko00000,ko00001,ko00002,ko01000	-	-	-	PFOR_II,POR,POR_N
146_bin21	NODE_176_length_87000_cov_5.298598_64	1459636.NTE_03146	2.77e-48	163	COG0071@1|root,arCOG01833@2157|Archaea	2157|Archaea	O	Belongs to the small heat shock protein (HSP20) family	-	-	-	ko:K13993	ko04141,map04141	-	-	-	ko00000,ko00001,ko03110	-	-	-	HSP20
146_bin21	NODE_176_length_87000_cov_5.298598_65	1281779.H009_05728	1.16e-10	70.5	COG1215@1|root,COG1215@2|Bacteria,1RIJ7@1224|Proteobacteria,2U1KG@28211|Alphaproteobacteria,4BNSR@82115|Rhizobiaceae	28211|Alphaproteobacteria	M	Glycosyltransferases involved in cell wall biogenesis	exoU	-	-	-	-	-	-	-	-	-	-	-	Glycos_transf_2
146_bin21	NODE_176_length_87000_cov_5.298598_67	697284.ERIC2_c23100	5.59e-57	184	COG0693@1|root,COG0693@2|Bacteria,1V1CG@1239|Firmicutes,4HFRX@91061|Bacilli,26QH2@186822|Paenibacillaceae	91061|Bacilli	S	Glutamine amidotransferase	yraA	-	3.5.1.124	ko:K05520	-	-	-	-	ko00000,ko01000,ko01002	-	-	-	DJ-1_PfpI
146_bin21	NODE_176_length_87000_cov_5.298598_68	511051.CSE_08930	3.35e-39	133	COG2151@1|root,COG2151@2|Bacteria	2|Bacteria	L	metal-sulfur cluster biosynthetic enzyme	-	-	-	ko:K02612,ko:K04488	ko00360,ko01120,map00360,map01120	-	R09838	RC02690	ko00000,ko00001	-	-	-	FeS_assembly_P
146_bin21	NODE_176_length_87000_cov_5.298598_69	1131266.ARWQ01000001_gene1090	0	985	COG0525@1|root,arCOG00808@2157|Archaea,41SBK@651137|Thaumarchaeota	651137|Thaumarchaeota	J	Anticodon-binding domain of tRNA	-	-	6.1.1.9	ko:K01873	ko00970,map00970	M00359,M00360	R03665	RC00055,RC00523	ko00000,ko00001,ko00002,ko01000,ko01007,ko03016	-	-	-	Anticodon_1,tRNA-synt_1
146_bin21	NODE_176_length_87000_cov_5.298598_70	313612.L8106_20163	8.84e-28	109	COG1051@1|root,COG1051@2|Bacteria,1G732@1117|Cyanobacteria,1HBX2@1150|Oscillatoriales	1117|Cyanobacteria	F	Nudix hydrolase	-	-	-	-	-	-	-	-	-	-	-	-	NUDIX
146_bin21	NODE_176_length_87000_cov_5.298598_71	469383.Cwoe_1908	3.17e-63	208	COG0109@1|root,COG0109@2|Bacteria,2GJMY@201174|Actinobacteria,4CS5J@84995|Rubrobacteria	84995|Rubrobacteria	O	UbiA prenyltransferase family	-	-	2.5.1.141	ko:K02257	ko00190,ko00860,ko01100,ko01110,ko04714,map00190,map00860,map01100,map01110,map04714	M00154	R07411	RC01786	ko00000,ko00001,ko00002,ko01000,ko01006,ko03029	-	-	-	UbiA
146_bin21	NODE_176_length_87000_cov_5.298598_74	673860.AciM339_1038	1.38e-130	386	COG0372@1|root,arCOG04237@2157|Archaea,2XT24@28890|Euryarchaeota,3F34N@33867|unclassified Euryarchaeota	28890|Euryarchaeota	C	TIGRFAM 2-methylcitrate synthase citrate synthase II	citZ	-	2.3.3.1,2.3.3.5	ko:K01647,ko:K01659	ko00020,ko00630,ko00640,ko01100,ko01110,ko01120,ko01130,ko01200,ko01210,ko01230,map00020,map00630,map00640,map01100,map01110,map01120,map01130,map01200,map01210,map01230	M00009,M00010,M00012,M00740	R00351,R00931	RC00004,RC00067,RC00406,RC02827	br01601,ko00000,ko00001,ko00002,ko01000	-	-	iAF692.Mbar_A0715	Citrate_synt
146_bin21	NODE_176_length_87000_cov_5.298598_75	1198449.ACAM_1430	7.08e-186	541	COG0318@1|root,arCOG00856@2157|Archaea,2XQG5@28889|Crenarchaeota	28889|Crenarchaeota	I	PFAM AMP-dependent synthetase and ligase	fadD	-	6.2.1.3	ko:K00666,ko:K01897	ko00061,ko00071,ko01100,ko01212,ko02024,ko03320,ko04146,ko04216,ko04714,ko04920,map00061,map00071,map01100,map01212,map02024,map03320,map04146,map04216,map04714,map04920	M00086	R01280	RC00004,RC00014	ko00000,ko00001,ko00002,ko01000,ko01004,ko04147	4.C.1.1	-	-	AMP-binding,AMP-binding_C
146_bin21	NODE_176_length_87000_cov_5.298598_77	693661.Arcve_1804	8.3e-56	189	COG2520@1|root,arCOG00033@2157|Archaea,2Y83R@28890|Euryarchaeota,245TI@183980|Archaeoglobi	183980|Archaeoglobi	J	S-adenosyl-L-methionine-dependent transferase that acts as a component of the wyosine derivatives biosynthesis pathway. Catalyzes the transfer of the alpha-amino-alpha-carboxypropyl (acp) group from S-adenosyl-L-methionine to 4-demethylwyosine (imG-14), forming 7-aminocarboxypropyl-demethylwyosine (wybutosine-86) at position 37 of tRNA(Phe)	taw2	-	2.5.1.114	ko:K07055	-	-	-	-	ko00000,ko01000,ko03016	-	-	-	Met_10
146_bin21	NODE_176_length_87000_cov_5.298598_78	698757.Pogu_1542	1.53e-13	69.7	COG4901@1|root,arCOG04327@2157|Archaea	2157|Archaea	J	30S ribosomal protein S25E	rps25e	-	-	ko:K02975	ko03010,map03010	M00177,M00179	-	-	br01610,ko00000,ko00001,ko00002,ko03011	-	-	-	Ribosomal_S25
146_bin21	NODE_176_length_87000_cov_5.298598_80	579137.Metvu_0779	1.99e-137	406	COG3635@1|root,arCOG01696@2157|Archaea,2XTE8@28890|Euryarchaeota,23PZZ@183939|Methanococci	183939|Methanococci	G	Catalyzes the interconversion of 2-phosphoglycerate and 3-phosphoglycerate	apgM	-	5.4.2.12	ko:K15635	ko00010,ko00260,ko00680,ko01100,ko01110,ko01120,ko01130,ko01200,ko01230,map00010,map00260,map00680,map01100,map01110,map01120,map01130,map01200,map01230	M00001,M00002,M00003	R01518	RC00536	ko00000,ko00001,ko00002,ko01000	-	-	-	Metalloenzyme,PhosphMutase
146_bin21	NODE_176_length_87000_cov_5.298598_81	1343739.PAP_10275	3.08e-116	347	COG0468@1|root,arCOG00415@2157|Archaea,2XT80@28890|Euryarchaeota,242UY@183968|Thermococci	183968|Thermococci	L	Involved in DNA repair and in homologous recombination. Binds and assemble on single-stranded DNA to form a nucleoprotein filament. Hydrolyzes ATP in a ssDNA-dependent manner and promotes DNA strand exchange between homologous DNA molecules	radA	GO:0000150,GO:0000217,GO:0000400,GO:0000724,GO:0000725,GO:0000730,GO:0003674,GO:0003676,GO:0003677,GO:0003690,GO:0003697,GO:0003824,GO:0005488,GO:0006139,GO:0006259,GO:0006281,GO:0006302,GO:0006310,GO:0006312,GO:0006725,GO:0006807,GO:0006950,GO:0006974,GO:0008094,GO:0008150,GO:0008152,GO:0009314,GO:0009628,GO:0009987,GO:0010212,GO:0016043,GO:0016462,GO:0016787,GO:0016817,GO:0016818,GO:0016887,GO:…	-	ko:K04483	-	-	-	-	ko00000,ko03400	-	-	-	HHH_5,Intein_splicing,LAGLIDADG_3,Rad51
146_bin21	NODE_176_length_87000_cov_5.298598_85	1459636.NTE_03282	3.54e-39	140	COG0517@1|root,arCOG00606@2157|Archaea	2157|Archaea	I	CBS domain	-	-	-	-	-	-	-	-	-	-	-	-	CBS
146_bin21	NODE_176_length_87000_cov_5.298598_86	1198449.ACAM_1367	1.73e-32	120	COG1656@1|root,arCOG04290@2157|Archaea,2XQD5@28889|Crenarchaeota	28889|Crenarchaeota	S	Mut7-C RNAse domain	-	-	-	ko:K09122	-	-	-	-	ko00000	-	-	-	Mut7-C
146_bin21	NODE_176_length_87000_cov_5.298598_87	573064.Mefer_1175	2.94e-68	214	COG2078@1|root,arCOG01336@2157|Archaea,2XUAP@28890|Euryarchaeota,23QUW@183939|Methanococci	183939|Methanococci	S	PFAM AMMECR1 domain protein	-	-	-	ko:K09141	-	-	-	-	ko00000	-	-	-	AMMECR1
146_bin21	NODE_176_length_87000_cov_5.298598_90	429009.Adeg_1104	1.63e-78	250	COG1116@1|root,COG4754@1|root,COG1116@2|Bacteria,COG4754@2|Bacteria,1TRM6@1239|Firmicutes,248CG@186801|Clostridia	186801|Clostridia	P	ABC-type nitrate sulfonate bicarbonate transport system ATPase component	-	-	-	ko:K02049	-	M00188	-	-	ko00000,ko00002,ko02000	3.A.1.16,3.A.1.17	-	-	AAA_assoc_C,ABC_tran
146_bin21	NODE_176_length_87000_cov_5.298598_92	1215343.B488_11500	1.54e-20	98.2	COG4986@1|root,COG4986@2|Bacteria,1MV85@1224|Proteobacteria,2TTRP@28211|Alphaproteobacteria,4BCGQ@82115|Rhizobiaceae	28211|Alphaproteobacteria	P	COG4986 ABC-type anion transport system, duplicated permease component	-	-	-	ko:K02050	-	M00188	-	-	ko00000,ko00002,ko02000	3.A.1.16,3.A.1.17	-	-	BPD_transp_1
146_bin21	NODE_176_length_87000_cov_5.298598_93	1112217.PPL19_12148	6.1e-26	112	COG0142@1|root,COG0142@2|Bacteria,1MUK6@1224|Proteobacteria,1RPR7@1236|Gammaproteobacteria	1236|Gammaproteobacteria	H	Belongs to the FPP GGPP synthase family	ispB	GO:0003674,GO:0003824,GO:0004659,GO:0005488,GO:0005515,GO:0005575,GO:0005622,GO:0005623,GO:0005737,GO:0005829,GO:0006066,GO:0006629,GO:0006720,GO:0006732,GO:0006733,GO:0006743,GO:0006744,GO:0008150,GO:0008152,GO:0008299,GO:0008610,GO:0009058,GO:0009108,GO:0009987,GO:0016093,GO:0016094,GO:0016740,GO:0016765,GO:0042180,GO:0042181,GO:0042802,GO:0044237,GO:0044238,GO:0044249,GO:0044255,GO:0044281,GO:…	2.5.1.90	ko:K02523	ko00900,ko01110,map00900,map01110	-	R09248	RC00279	ko00000,ko00001,ko01000,ko01006	-	-	iYL1228.KPN_03597,ic_1306.c3945	polyprenyl_synt
146_bin21	NODE_176_length_87000_cov_5.298598_94	589924.Ferp_2240	6.47e-46	152	COG0526@1|root,arCOG01972@2157|Archaea,2XXRJ@28890|Euryarchaeota,2466S@183980|Archaeoglobi	183980|Archaeoglobi	O	PFAM Thioredoxin	-	-	-	ko:K03671	ko04621,ko05418,map04621,map05418	-	-	-	ko00000,ko00001,ko03110	-	-	-	Thioredoxin
[truncated: 2,959 more rows]
