# Supplementary material for: Metabolic versatility of Caldarchaeales from geothermal features of Hawai’i and Chile as revealed by five metagenome-assembled genomes
Source: Front Microbiol. 2023 Sep 20;14:1216591. doi: 10.3389/fmicb.2023.1216591 (PMC10547907; doi:10.3389/fmicb.2023.1216591)
Supplement: Supplementary file 6 [file Table_6.XLSX]

## Sheet: Sheet1
Bin	Contig	Gene	Protein name (Name of the proteins encoded by auxiliary metabolic genes (AMGs) are written bold and highligted with * at the end)	NCBI CDD	HHpred HHblits ProtBLAST/PSI-BLAST	KEGG accession	KEGG name
1054_108_bin3	NODE_895_length_12908_cov_5.430987	NODE_895_length_12908_cov_5.430987_1	Spo0J, Chromosome segregation protein	COG1475: Spo0J Chromosome segregation protein Spo0J, contains ParB-like nuclease domain [Cell cycle control, cell division, chromosome partitioning] smart00470: ParB ParB-like nuclease domain Plasmid RK2 ParB preferentially cleaves single-stranded DNA. ParB also nicks supercoiled plasmid DNA preferably at sites with potential single-stranded character, like AT-rich regions and sequences that can …	HHpred: 6SDK_D Stage 0 sporulation protein J; ParB, Chromosome segregation, Chromosome organization, DNA BINDING PROTEIN Bacillus subtilis strain 168	K03497	parB, spo0J; ParB family transcriptional regulator, chromosome partitioning protein
1054_108_bin3	NODE_895_length_12908_cov_5.430987	NODE_895_length_12908_cov_5.430987_2	Hypothetical/Uncharacterized protein
1054_108_bin3	NODE_895_length_12908_cov_5.430987	NODE_895_length_12908_cov_5.430987_3	CopG_antitoxin, CopG antitoxin of type II toxin-antitoxin system	pfam12441: CopG_antitoxin CopG antitoxin of type II toxin-antitoxin system CopG antitoxin is a member of a type II toxin-antitoxin system family found in bacteria and archaea. Most antitoxins encoded by the relBE and parDE loci belong to the MetJ/Arc/CopG family of dimeric proteins which bind DNA through N-terminal ribbon-helix-helix (RHH) motifs. The toxin for CopG proteins falls into the family…	HHpred: COG4877; Uncharacterized protein [Function unknown] COG4691 StbC; Plasmid stability protein [Defense mechanisms]	None	None
1054_108_bin3	NODE_895_length_12908_cov_5.430987	NODE_895_length_12908_cov_5.430987_4	NikR, Nickel-responsive transcriptional regulator	No hits	HHpred: COG0864: NikR Metal-responsive transcriptional regulator, contains CopG/Arc/MetJ DNA-binding domain [Transcription]	None	None
1054_108_bin3	NODE_895_length_12908_cov_5.430987	NODE_895_length_12908_cov_5.430987_5	SsuB, Aliphatic sulfonates import ATP-binding protein	cd00267: ABC_ATPase ATP-binding cassette transporter nucleotide-binding domain ABC transporters are a large family of proteins involved in the transport of a wide variety of different compounds, like sugars, ions, peptides, and more complex organic molecules. The nucleotide-binding domain shows the highest similarity between all members of the family. ABC transporters are a subset of nucleotide h…	HHblits: UniRef100_A0A2H5UV97 Aliphatic sulfonates import ATP-binding protein SsuB archaeon HR01	K07128	K07128; uncharacterized protein
1054_108_bin3	NODE_895_length_12908_cov_5.430987	NODE_895_length_12908_cov_5.430987_6	Hypothetical/Uncharacterized protein
1054_108_bin3	NODE_895_length_12908_cov_5.430987	NODE_895_length_12908_cov_5.430987_7	Hypothetical/Uncharacterized protein
1054_108_bin3	NODE_895_length_12908_cov_5.430987	NODE_895_length_12908_cov_5.430987_8	Phage_portal, Phage portal protein	pfam04860: Phage_portal Phage portal protein Bacteriophage portal proteins form a dodecamer and is located at a five-fold vertex of the viral capsid. The portal complex forms a channel through which the viral DNA is packaged into the capsid, and exits during infection. The portal protein is though to rotate during DNA packaging. Portal proteins from different phage show little sequence homology, …	HHblits: UniRef100_A0A0A7G0D7 Portal domain protein Clostridium baratii str. Sullivan UniRef100_A0A1G3BEP1 Phage portal protein Planctomycetes bacterium RIFCSPHIGHO2_12_FULL_52_36 UniRef100_A0A011VNX8 HK97 family phage portal protein Aquamicrobium defluvii UniRef100_A0A662ILX4 Phage_Mu_F domain-containing protein Thermoprotei archaeon	None	None
1054_108_bin3	NODE_895_length_12908_cov_5.430987	NODE_895_length_12908_cov_5.430987_9	Hypothetical/Uncharacterized protein
1054_108_bin3	NODE_895_length_12908_cov_5.430987	NODE_895_length_12908_cov_5.430987_10	PRO, Phage prohead protease	No significant hits	HHpred: P49860 PRO_BPHK7 Prohead protease Enterobacteria phage HK97 COG3740 COG3740; Phage head maturation protease [Mobilome: prophages, transposons] Q6QGD7 PRO_BPT5 Prohead protease Escherichia phage T5 D3WAC4 PRO_BPLP2 Probable capsid maturation protease Lactococcus phage p2	K06904	K06904; uncharacterized protein
1054_108_bin3	NODE_895_length_12908_cov_5.430987	NODE_895_length_12908_cov_5.430987_11	MCP, Phage major capsid protein	pfam05065: Phage_capsid Phage capsid family Family of bacteriophage hypothetical proteins and capsid proteins. TIGR01554: major_cap_HK97 phage major capsid protein, HK97 family This model family represents the major capsid protein component of the heads (capsids) of bacteriophage HK97, phi-105, P27, and related phage. This model represents one of several analogous families lacking detectable sequ…	HHpred: 3JB5_B major capsid protein; acne, bacteriophage, HK97-like, VIRUS; Propionibacterium phage PA6 6TSU_O4 Major capsid protein Rcc01687; "capsid", "jelly roll", "spike", "HK97", VIRUS; Rhodobacter capsulatus DE442 6OMC_I Major capsid protein; capsid, HK97-fold, dsDNA-phage, icosahedral, VIRUS; Escherichia phage T5	None	None
1054_108_bin3	NODE_895_length_12908_cov_5.430987	NODE_895_length_12908_cov_5.430987_12	HCP, Phage head completion protein	TIGR02215: phage_chp_gp8 phage conserved hypothetical protein, phiE125 gp8 family This model describes a family of proteins found exclusively in phage or in prophage regions of bacterial genomes, including the phage-like Rhodobacter capsulatus gene transfer agent, which packages DNA. Members of this family show some similarity to members of pfam05135, a putative DNA packaging protein family. [Mob…	HHpred: Q6QGD9 HCP_BPT5 Head completion protein Escherichia phage T5	None	None
1054_108_bin3	NODE_895_length_12908_cov_5.430987	NODE_895_length_12908_cov_5.430987_13	Hypothetical/Uncharacterized protein
1054_108_bin3	NODE_895_length_12908_cov_5.430987	NODE_895_length_12908_cov_5.430987_14	AprX, Serine protease	cd07487: Peptidases_S8_1 Peptidase S8 family domain, uncharacterized subfamily 1 This family is a member of the Peptidases S8 or Subtilases serine endo- and exo-peptidase clan. They have an Asp/His/Ser catalytic triad similar to that found in trypsin-like proteases, but do not share their three-dimensional structure and are not homologous to trypsin. The stability of subtilases may be enhanced by…	HHpred: KOG4266 Subtilisin kexin isozyme-1/site 1 protease, subtilase superfamily [Posttranslational modification, protein turnover, chaperones] 6MW4_A Putative germination-specific protease; CspC, Peptidase S8 family domain in CspA-like proteins, SIGNALING PROTEIN; HET: SO4; 1.55A {Peptoclostridium difficile (strain R20291)} 3EIF_A C5a peptidase; Subtilisin-like Cell envelope protease, multi-dom…	K17734	aprX; serine protease AprX [EC:3.4.21.-]
1054_108_bin3	NODE_895_length_12908_cov_5.430987	NODE_895_length_12908_cov_5.430987_15	Phage_tube_2, Phage tail tube protein	pfam18906: Phage_tube_2 Phage tail tube protein This family of proteins are tube proteins which polymerise to form the phage tails.	HHpred: phrog_290 PHROGs annotation: minor tail protein; tail || Predicted ECOD domains: FMN-binding split barrel; UNK_F_TYPE; Tail tube protein | FMN-binding split barrel; UNK_F_TYPE; Tail tube protein 5NGJ_B Tail tube protein; bacteriophage, viral protein, tube protein, virion protein; 2.2A {Escherichia phage T5}	None	None
1054_108_bin3	NODE_895_length_12908_cov_5.430987	NODE_895_length_12908_cov_5.430987_16	Hypothetical/Uncharacterized protein
1054_108_bin3	NODE_895_length_12908_cov_5.430987	NODE_895_length_12908_cov_5.430987_17	HK97-gp10_like, Bacteriophage HK97-gp10, putative tail-component	pfam04883: HK97-gp10_like Bacteriophage HK97-gp10, putative tail-component This family of proteins is found in the caudovirales. It may be a tail component. TIGR01725: phge_HK97_gp10 phage protein, HK97 gp10 family This model represents an uncharacterized, highly divergent bacteriophage family. The family includes gp10 from HK022 and HK97. It appears related to TIGR01635, a phage morphogenesis fa…	HHpred: phrog_5 PHROGs annotation: tail completion or Neck1 protein; connector COG5005 COG5005; Mu-like prophage protein gpG [Mobilome: prophages, transposons]	None	None
1054_108_bin3	NODE_895_length_12908_cov_5.430987	NODE_895_length_12908_cov_5.430987_18	SNc, Staphylococcal nuclease, thermonuclease	COG1525: YncB Endonuclease YncB, thermonuclease family [Replication, recombination and repair] cd00175: SNc Staphylococcal nuclease homologues. SNase homologues are found in bacteria, archaea, and eukaryotes. They contain no disufide bonds. smart00318: SNc Staphylococcal nuclease homologues pfam00565: SNase Staphylococcal nuclease homolog Present in all three domains of cellular life. Four copies…	HHpred: phrog_20876 PHROGs annotation: nuclease; DNA, RNA and nucleotide metabolism || Predicted ECOD domains: Staphylococcal nuclease; SNase; STAPHYLOCOCCAL NUCLEASE | Excalibur domain of choline binding protein L; UNK_F_TYPE; Choline binding protein 4HMJ_A Thermonuclease; nuclease, hyperstable, pdTp, ionizable group, HYDROLASE; HET: THP; 1.35A {Staphylococcus aureus} SCOP: b.40.1.1	K01174	nuc; micrococcal nuclease [EC:3.1.31.1]
1054_108_bin3	NODE_895_length_12908_cov_5.430987	NODE_895_length_12908_cov_5.430987_19	TRIM2_3, tripartite motif-containing protein 2/3	No hits	HHpred: phrog_36039 PHROGs annotation: NA; unknown function || Predicted ECOD domains: Rubredoxin-related; zf-C4_ClpX; Protein ShdD | tri-helical; UNK_F_TYPE; Secreted RxLR effector peptide protein, putative phrog_16119 PHROGs annotation: NA; unknown function || Predicted ECOD domains: Rubredoxin-related; zf-C4_ClpX; Protein ShdD	K11997	TRIM2_3; tripartite motif-containing protein 2/3
1054_108_bin3	NODE_895_length_12908_cov_5.430987	NODE_895_length_12908_cov_5.430987_20	TMP, Phage tail tape measure protein	pfam10145: PhageMin_Tail Phage-related minor tail protein Members of this family are found in putative phage tail tape measure proteins. TIGR01760: tape_meas_TP901 phage tail tape measure protein, TP901 family, core region This model represents a reasonably well conserved core region of a family of phage tail proteins. The member from phage TP901-1 was characterized as a tail length tape measure …	HHpred: phrog_34270 PHROGs annotation: tail length tape measure protein; tail	None	None
1054_108_bin3	NODE_2007_length_5861_cov_4.837137	NODE_2007_length_5861_cov_4.837137_1	DrrA, daunorubicin resistance ABC transporter ATP-binding subunit	TIGR01188: drrA daunorubicin resistance ABC transporter ATP-binding subunit This model describes daunorubicin resistance ABC transporter, ATP binding subunit in bacteria and archaea. This model is restricted in its scope to preferentially recognize the ATP binding subunit associated with effux of the drug, daunorubicin. This transport system belong to the larger ATP-Binding Cassette (ABC) transpo…	HHpred: 4U00_A Amino acid ABC transporter, ATP-binding protein; ABC amino acid transporter, Nucleotide binding domain, ATP binding protein, TRANSPORT PROTEIN; HET: ADP; 2.1A {Thermus thermophilus HB8} SCOP: c.37.1.0 1VPL_A ABC transporter, ATP-binding protein; TM0544, ABC TRANSPORTER ATP-BINDING PROTEIN, Structural Genomics, Joint Center for Structural Genomics, JCSG, Protein Structure Initiative…	K01990	ABC-2.A; ABC-2 type transport system ATP-binding protein
1054_108_bin3	NODE_2007_length_5861_cov_4.837137	NODE_2007_length_5861_cov_4.837137_2	ABC_transporter, ABC transporter related protein	No hits	HHblits: UniRef100_A0A0G1WBC0 ABC transporter related protein Tax=Parcubacteria group bacterium GW2011_GWC2_49_9 UniRef100_A0A0E3RSC4 ABC transporter, ATP-binding protein Tax=Methanosarcina mazei LYC UniRef100_A0A3M1LKF7 Uncharacterized protein n=1 Tax=Chloroflexi bacterium TaxID=2026724 RepID=A0A3M1LKF7_9CHLR UniRef100_A0A2N9MW43 ABC transporter related n=1 Tax=Candidatus Sulfopaludibacter sp. S…	K01990	ABC-2.A; ABC-2 type transport system ATP-binding protein
1054_108_bin3	NODE_2007_length_5861_cov_4.837137	NODE_2007_length_5861_cov_4.837137_3	DrrB, daunorubicin resistance ABC transporter membrane protein	TIGR01247: drrB daunorubicin resistance ABC transporter membrane protein This model describes daunorubicin resistance ABC transporter, membrane associated protein in bacteria and archaea. The protein associated with effux of the drug, daunorubicin. This transport system belong to the larger ATP-Binding Cassette (ABC) transporter superfamily. The characteristic feature of these transporter is the …	HHpred: COG4587 COG4587; ABC-type uncharacterized transport system, permease component [General function prediction only] phrog_36467 PHROGs annotation: NA; unknown function || Predicted ECOD domains: ABCG5/ABCG8 transmembrane domain; UNK_F_TYPE; TarG 7FDV_D ATP-binding cassette sub-family G member 1; Human ABCG1, cholsterol transporter, ATP-bound, cholesterol, MEMBRANE PROTEIN; HET: CLR, ATP, HW…	K01992	ABC-2.P; ABC-2 type transport system permease protein
1054_108_bin3	NODE_2007_length_5861_cov_4.837137	NODE_2007_length_5861_cov_4.837137_4	ARA1, Aldo/keto reductase, related to diketogulonate reductase*	COG0656: ARA1 Aldo/keto reductase, related to diketogulonate reductase [Secondary metabolites biosynthesis, transport and catabolism] cd19072: AKR_AKR3F1-like Thermotoga maritime Tm1743, Escherichia coli YeaE and similar proteins Thermotoga maritime Tm1743 is a founding member of aldo-keto reductase family 3 member F1 (AKR3F1). It is a aldo/keto reductase family oxidoreductase. Escherichia coli Y…	HHpred: COG0667 Tas; Predicted oxidoreductase (related to aryl-alcohol dehydrogenase) [General function prediction only] COG4989 YdhF; Predicted oxidoreductase [General function prediction only] KOG1575 Voltage-gated shaker-like K+ channel, subunit beta/KCNAB [Energy production and conversion] KOG1576 Predicted oxidoreductase [Energy production and conversion] TIGR01293 Kv_beta; voltage-dependent…	K05275	E1.1.1.65; pyridoxine 4-dehydrogenase [EC:1.1.1.65]
1054_108_bin3	NODE_2007_length_5861_cov_4.837137	NODE_2007_length_5861_cov_4.837137_5	E2F3, transcription factor E2F3	No hits	HHblits: UniRef100_A0A2H5UVD7 Uncharacterized protein n=1 Tax=archaeon HR01 TaxID=2035437 RepID=A0A2H5UVD7_9ARCH ProtBLAST/PSI-BLAST: A0A7C4E1P6-F1 Uncharacterized protein UA=A0A7C4E1P6 UI=A0A7C4E1P6_CALS0 OS=Caldiarchaeum subterraneum	K06620	E2F3; transcription factor E2F3
1054_108_bin3	NODE_2007_length_5861_cov_4.837137	NODE_2007_length_5861_cov_4.837137_6	TerL, Terminase large subunit	PHA02535: P terminase ATPase subunit; Provisional COG4373: COG4373 Mu-like prophage FluMu protein gp28 [Mobilome: prophages, transposons] pfam03237: Terminase_6 Terminase-like family This family represents a group of terminase proteins. PHA02533: 17 large terminase protein; Provisional	HHpred: 6Z6D_A Terminase large subunit; genome packaging, bacteriophage, ATPase, nuclease, VIRAL PROTEIN; HET: BR; 2.2A {Enterobacteria phage HK97} 5OE8_C Large subunit terminase; large terminase, VIRAL PROTEIN; 2.2A {Deep-sea thermophilic phage D6E}	None	None
1054_108_bin3	NODE_2007_length_5861_cov_4.837137	NODE_2007_length_5861_cov_4.837137_7	Hypothetical/Uncharacterized protein
1054_108_bin3	NODE_2007_length_5861_cov_4.837137	NODE_2007_length_5861_cov_4.837137_8	TFP, Tail fiber domain-containing protein	No significant hits	HHpred: phrog_8215 PHROGs annotation: baseplate wedge initiator; tail || Predicted ECOD domains phrog_5231 PHROGs annotation: NA; unknown function || Predicted ECOD domains: Intramolecular chaperone domain in virus tail spike protein; Peptidase_S74; L-SHAPED TAIL FIBER PROTEIN HHblits: UniRef100_A0A7J2ZZW0 Tail fiber domain-containing protein n=1 Tax=Nitrososphaeria archaeon TaxID=2268198 RepID=A…	None	None
1054_108_bin3	NODE_2007_length_5861_cov_4.837137	NODE_2007_length_5861_cov_4.837137_9	Hypothetical/Uncharacterized protein
1054_108_bin3	NODE_2970_length_3868_cov_4.266948	NODE_2970_length_3868_cov_4.266948_1	Hypothetical/Uncharacterized protein
1054_108_bin3	NODE_2970_length_3868_cov_4.266948	NODE_2970_length_3868_cov_4.266948_2	PrsA, Phosphoribosylpyrophosphate synthetase	COG0462: PrsA Phosphoribosylpyrophosphate synthetase [Nucleotide transport and metabolism, Amino acid transport and metabolism] TIGR01251: ribP_PPkin ribose-phosphate pyrophosphokinase Alternate name: phosphoribosylpyrophosphate synthetase In some systems, close homologs lacking enzymatic activity exist and perform regulatory functions. The model is designated subfamily rather than equivalog for …	HHpred: KOG1448 Ribose-phosphate pyrophosphokinase [Nucleotide transport and metabolism, Amino acid transport and metabolism] 4TWB_E Ribose-phosphate pyrophosphokinase; Transferase; HET: AMP, SO4; 2.802A {Sulfolobus solfataricus}	K00948	PRPS, prsA; ribose-phosphate pyrophosphokinase [EC:2.7.6.1]
1054_108_bin3	NODE_2970_length_3868_cov_4.266948	NODE_2970_length_3868_cov_4.266948_3	Hypothetical/Uncharacterized protein
1054_108_bin3	NODE_2970_length_3868_cov_4.266948	NODE_2970_length_3868_cov_4.266948_4	Spo0J, Chromosome segregation protein	pfam02195: ParBc ParB-like nuclease domain smart00470: ParB ParB-like nuclease domain Plasmid RK2 ParB preferentially cleaves single-stranded DNA. ParB also nicks supercoiled plasmid DNA preferably at sites with potential single-stranded character, like AT-rich regions and sequences that can form cruciform structures. ParB also exhibits 5-->3 exonuclease activity. cd16396: Noc_N nucleoid occlusio…	HHpred: phrog_3264 PHROGs annotation: ParB-like partition protein; DNA, RNA and nucleotide metabolism || Predicted ECOD domains: ParB/Sulfiredoxin; ParBc; SULFIREDOXIN | tri-helical; PRK13698; Protein sopB phrog_17622 PHROGs annotation: NA; unknown function || Predicted ECOD domains: ParB/Sulfiredoxin; ParBc; Sulfiredoxin, chloroplastic/mitochondrial COG1475 Spo0J; Chromosome segregation protein …	K03497	parB, spo0J; ParB family transcriptional regulator, chromosome partitioning protein
1054_108_bin3	NODE_2970_length_3868_cov_4.266948	NODE_2970_length_3868_cov_4.266948_5	DUSP23, dual specificity phosphatase 23	cd14504: DUSP23 dual specificity phosphatase 23 Dual specificity phosphatase 23 (DUSP23), also known as VH1-like phosphatase Z (VHZ) or low molecular mass dual specificity phosphatase 3 (LDP-3), functions as a protein-serine/threonine phosphatase (EC 3.1.3.16) and a protein-tyrosine-phosphatase (EC 3.1.3.48). It deactivates its MAPK substrates by dephosphorylating the threonine and tyrosine resid…	HHpred: KOG1716 Dual specificity phosphatase [Defense mechanisms]	K14165	K14165; atypical dual specificity phosphatase [EC:3.1.3.16 3.1.3.48]
1054_108_bin3	NODE_2970_length_3868_cov_4.266948	NODE_2970_length_3868_cov_4.266948_6	BRR2, Replicative superfamily II helicase	COG1204: BRR2 Replicative superfamily II helicase [Replication, recombination and repair]	HHpred: 2VA8_B SKI2-TYPE HELICASE; HEL308, SSO2462, HELICASE, HYDROLASE, DNA REPAIR, ATP-BINDING, NUCLEOTIDE-BINDING; HET: SO4; 2.3A {SULFOLOBUS SOLFATARICUS}	K03726	helS; helicase [EC:3.6.4.-]
146_bin25	NODE_5_length_575520_cov_24.587335	NODE_5_length_575520_cov_24.587335_198	TMP, Phage tail tape measure protein	COG5412: COG5412 Phage-related protein [Mobilome: prophages, transposons]	ProtBLAST/PSI-BLAST: DAF29013 TPA: MAG TPA: minor tail protein [Siphoviridae sp.]	None	None
146_bin25	NODE_5_length_575520_cov_24.587335	NODE_5_length_575520_cov_24.587335_199	Hypothetical/Uncharacterized protein
146_bin25	NODE_5_length_575520_cov_24.587335	NODE_5_length_575520_cov_24.587335_200	Hypothetical/Uncharacterized protein
146_bin25	NODE_5_length_575520_cov_24.587335	NODE_5_length_575520_cov_24.587335_201	Hypothetical/Uncharacterized protein
146_bin25	NODE_5_length_575520_cov_24.587335	NODE_5_length_575520_cov_24.587335_202	ARFIP; arfaptin	No hits	HHblits: UniRef100_A0A7C5RC56 Uncharacterized protein Nitrososphaeria archaeon	K20314	ARFIP; arfaptin
146_bin25	NODE_5_length_575520_cov_24.587335	NODE_5_length_575520_cov_24.587335_203	Hypothetical/Uncharacterized protein
146_bin25	NODE_5_length_575520_cov_24.587335	NODE_5_length_575520_cov_24.587335_204	ThiF, Molybdopterin or thiamine biosynthesis adenylyltransferase*	pfam00899: ThiF ThiF family This domain is found in ubiquitin activating E1 family and members of the bacterial ThiF/MoeB/HesA family. It is repeated in Ubiquitin-activating enzyme E1. COG0476: ThiF Molybdopterin or thiamine biosynthesis adenylyltransferase [Coenzyme transport and metabolism]	HHblits:UniRef100_A0A0A7LC91 UbaA protein Candidatus Methanoplasma termitum moeB K21029 molybdopterin-synthase adenylyltransferase [EC:2.7.7.80] PROT-BLAST/PSI-LAST: HGM37616 ThiF family adenylyltransferase [Nitrososphaeria archaeon] HHPRED: KOG2017: KOG2017 KOG2017, Molybdopterin synthase sulfurylase [Coenzyme transport and metabolism]	K21029	moeB; molybdopterin-synthase adenylyltransferase [EC:2.7.7.80]
146_bin25	NODE_5_length_575520_cov_24.587335	NODE_5_length_575520_cov_24.587335_205	Hypothetical/Uncharacterized protein	TIGR02169: SMC_prok_A chromosome segregation protein SMC, primarily archaeal type SMC (structural maintenance of chromosomes) proteins bind DNA and act in organizing and segregating chromosomes for partition. SMC proteins are found in bacteria, archaea, and eukaryotes. It is found in a single copy and is homodimeric in prokaryotes, but six paralogs (excluded from this family) are found in eukarot…	ProtBLAST/PSI-BLAST: PUA31511 hypothetical protein B9J98_06070 [Aigarchaeota archaeon NZ13_MG1] HHBLITS: UniRef100_A0A2R7Y1U6 Uncharacterized protein Aigarchaeota archaeon NZ13_MG1	None	None
146_bin25	NODE_5_length_575520_cov_24.587335	NODE_5_length_575520_cov_24.587335_206	Hypothetical/Uncharacterized protein
146_bin25	NODE_5_length_575520_cov_24.587335	NODE_5_length_575520_cov_24.587335_207	YhaK, Redox-sensitive bicupin	COG1741: YhaK Redox-sensitive bicupin YhaK, pirin superfamily [General function prediction only]	HHpred: 7TG5_B Pirin family protein; Pirin Family Protein, Bicupin, Structural Genomics, Center for Structural Genomics of Infectious Diseases, CSGID, Metal binding; HET: MSE; 1.72A {Yersinia pestis CO92}	K06911	PIR; quercetin 2,3-dioxygenase [EC:1.13.11.24]
146_bin25	NODE_5_length_575520_cov_24.587335	NODE_5_length_575520_cov_24.587335_208	Hypothetical/Uncharacterized protein
146_bin25	NODE_5_length_575520_cov_24.587335	NODE_5_length_575520_cov_24.587335_209	Hypothetical/Uncharacterized protein
146_bin25	NODE_5_length_575520_cov_24.587335	NODE_5_length_575520_cov_24.587335_210	Hypothetical/Uncharacterized protein
146_bin25	NODE_5_length_575520_cov_24.587335	NODE_5_length_575520_cov_24.587335_211	TMP, Phage tail tape measure protein	COG5412: COG5412, with user query added Phage-related protein [Mobilome: prophages, transposons]	HHpred: Q24LI1 TMP_BPPCD Probable tape measure protein OS=Clostridium phage phiCD119 (strain Clostridium difficile/United States/Govind/2006) OX=1283341 PE=3 SV=1	None	None
146_bin25	NODE_5_length_575520_cov_24.587335	NODE_5_length_575520_cov_24.587335_212	2_5_ligase, 2'-5' RNA ligase	TIGR02258: 2_5_ligase 2'-5' RNA ligase This protein family consists of bacterial and archaeal proteins with two tandem copies of Pfam domain pfam02834. Members for which activity has been measured perform a reversible, ATP-independent 2'-5'-ligation of what is presumably a non-phyiological substrate: half-tRNA splice intermediates from an intron-containing yeast tRNA. The physiological substrate(…	HHpred: 1VGJ_A Hypothetical protein PH0099; Alpha+Beta, LigT-like, STRUCTURAL GENOMICS, LIGASE; HET: MSE; 1.94A {Pyrococcus horikoshii} SCOP: d.61.1.0	K01975	thpR; RNA 2',3'-cyclic 3'-phosphodiesterase [EC:3.1.4.58]
146_bin25	NODE_5_length_575520_cov_24.587335	NODE_5_length_575520_cov_24.587335_213	CopA, P-type Cu+ transporter	cd02094: P-type_ATPase_Cu-like P-type heavy metal-transporting ATPase, similar to human copper-transporting ATPases, ATP7A and ATP7B The mammalian copper-transporting P-type ATPases, ATP7A and ATP7B are key molecules required for the regulation and maintenance of copper homeostasis. Menkes and Wilson diseases are caused by mutation in ATP7A and ATP7B respectively. This subfamily includes other co…	HHpred: 7R0I_A Putative copper-exporting P-type ATPase A; ATPase, MEMBRANE PROTEIN; 2.7A {Archaeoglobus fulgidus}	K17686	copA, ctpA, ATP7; P-type Cu+ transporter [EC:7.2.2.8]
146_bin25	NODE_5_length_575520_cov_24.587335	NODE_5_length_575520_cov_24.587335_214	YozB, Uncharacterized membrane protein	pfam04238: DUF420, with user query added Protein of unknown function (DUF420) Predicted membrane protein with four transmembrane helices. COG2322: YozB Uncharacterized membrane protein YozB, DUF420 family [Function unknown]	HHpred: COG2322 YozB; Uncharacterized membrane protein YozB, DUF420 family [Function unknown].	K08976	K08976; putative membrane protein
146_bin25	NODE_5_length_575520_cov_24.587335	NODE_5_length_575520_cov_24.587335_215	PepN; aminopeptidase N*	cd09603: M1_APN_like Peptidase M1 family similar to aminopeptidase N catalytic domain This family contains mostly bacterial and some archaeal M1 peptidases with smilarity to the catalytic domain of aminopeptidase N (APN; CD13; alanyl aminopeptidase; EC 3.4.11.2), a type II integral membrane protease belonging to the M1 gluzincin family. APN preferentially cleaves neutral amino acids from the N-te…	HHpred: 7EGH_B Transcription initiation factor TFIID subunit 2; TFIID, preinitiation complex, core promoter, transcription initiation, TRANSCRIPTION; 3.04A {Homo sapiens}	K01256	pepN; aminopeptidase N [EC:3.4.11.2]
146_bin25	NODE_5_length_575520_cov_24.587335	NODE_5_length_575520_cov_24.587335_216	GINS_A_archaea, DNA replication complex GINS family protein	cd11714: GINS_A_archaea Alpha-helical domain of archaeal GINS complex proteins The GINS complex is involved in replication of archaeal and eukayotic genomes. The archaeal DNA replication system is a simplified version of that of the eukaryotes. Like its eukaryotic counterpart, the archaeal GINS complex is tetrameric, but instead of four different subunits (Sld5, Psf1, Psf2 and Psf3) it consists o…	ProtBLAST/PSI-BLAST: HGM37688 DNA replication complex GINS family protein [Nitrososphaeria archaeon] HHBLITS: UniRef100_A0A0F2L9T3 Replication initiation protein Thermoproteus sp. AZ2 HHPRED: 2E9X_F DNA replication complex GINS protein PSF2; GINS complex, Eukaryotic DNA replication {Homo sapiens} 3ANW_B Putative uncharacterized protein; sld5 superfamily, DNA replication {Thermococcus kodakarensis}	None	None
146_bin25	NODE_5_length_575520_cov_24.587335	NODE_5_length_575520_cov_24.587335_217	Mcm2, DNA replicative helicase MCM subunit Mcm2	COG1241: Mcm2 DNA replicative helicase MCM subunit Mcm2, Cdc46/Mcm family [Replication, recombination and repair]	HHpred: 6U0M_4 DNA replication licensing factor MCM4; DNA replication, CMG-Mcm10, REPLICATION-DNA complex; HET: ATP; 3.9A {Saccharomyces cerevisiae}	K10726	mcm, cdc21; replicative DNA helicase Mcm [EC:3.6.4.-]
146_bin25	NODE_5_length_575520_cov_24.587335	NODE_5_length_575520_cov_24.587335_218	BRR2, Replicative superfamily II helicase	COG1204: BRR2 Replicative superfamily II helicase [Replication, recombination and repair]	HHpred: 2VA8_B SKI2-TYPE HELICASE; HEL308, SSO2462, HELICASE, HYDROLASE, DNA REPAIR, ATP-BINDING, NUCLEOTIDE-BINDING; HET: SO4; 2.3A {SULFOLOBUS SOLFATARICUS}	K03726	helS; helicase [EC:3.6.4.-]
146_bin25	NODE_5_length_575520_cov_24.587335	NODE_5_length_575520_cov_24.587335_219	TFP, Tail fiber domain-containing protein	No hits	HHpred: 4UW8_I L-SHAPED TAIL FIBER PROTEIN; VIRAL PROTEIN, BACTERIAL VIRUSES, CAUDOVIRALES, SIPHOVIRIDAE HHBLITS: UniRef100_A0A7J2ZZW0 Tail fiber domain-containing protein n=1 Tax=Nitrososphaeria archaeon PROT-BLAST/PSI-BLAST: HGK66435 tail fiber domain-containing protein [Nitrososphaeria archaeon]	None	None
146_bin25	NODE_5_length_575520_cov_24.587335	NODE_5_length_575520_cov_24.587335_220	Hypothetical/Uncharacterized protein			None	None
146_bin25	NODE_5_length_575520_cov_24.587335	NODE_5_length_575520_cov_24.587335_221	gpP, Mu-like prophage tail protein	No significant hits	HHpred: 3CDD_D Prophage MuSo2, 43 kDa tail protein; MuSo2, Shewanella oneidensis MR-1 1WRU_A 43 kDa tail protein; BACTERIOPHAGE MU COG4379: COG4379 Mu-like prophage tail protein gpP [Mobilome: prophages, transposons]	None	None
1054_113_bin2	NODE_2_length_575203_cov_20.779535	NODE_2_length_575203_cov_20.779535_186	TerL, Terminase large subunit	PHA02535: P terminase ATPase subunit; Provisional COG4373: COG4373 Mu-like prophage FluMu protein gp28 [Mobilome: prophages, transposons] PHA02533: 17 large terminase protein; Provisional	HHpred: A7XXB7 TERL_BP234 Terminase, large subunit Thermus virus P23-45 Q9T1W6 TERL_BPMU Probable terminase, large subunit gp28 Escherichia phage Mu 5OE8_A Large subunit terminase; large terminase, VIRAL PROTEIN; {Deep-sea thermophilic phage D6E}	None	None
1054_113_bin2	NODE_2_length_575203_cov_20.779535	NODE_2_length_575203_cov_20.779535_187	Hypothetical/Uncharacterized protein
1054_113_bin2	NODE_2_length_575203_cov_20.779535	NODE_2_length_575203_cov_20.779535_188	TFP, Tail fiber domain-containing protein	pfam13884: Peptidase_S74 Chaperone of endosialidase This is the very C-terminal, chaperone, domain of the bacteriophage protein endosialidase. It releases itself, via the serine-lysine dyad at the N-terminus, from the remainder of the end-tail-spike. Cleavage occurs after the threonine which is the final residue of the End-tail-spike family, pfam12219. The endosialidase protein forms homotrimeric…	HHblits: UniRef100_A0A7J2ZZW0 Tail fiber domain-containing protein Nitrososphaeria archaeon	None	None
1054_113_bin2	NODE_2_length_575203_cov_20.779535	NODE_2_length_575203_cov_20.779535_189	Hypothetical/Uncharacterized protein
1054_113_bin2	NODE_2_length_575203_cov_20.779535	NODE_2_length_575203_cov_20.779535_190	VgrG, Uncharacterized conserved protein, implicated in type VI secretion and phage assembly	pfam14594: Sipho_Gp37 Siphovirus ReqiPepy6 Gp37-like protein This family includes numerous phage proteins from Siphoviruses. The function of this protein is uncertain, but it is related to pfam06605. In Rhodococcus phage ReqiPepy6 this protein is called Gp37.	HHpred: 7B5H_CJ All3320 protein; contractile tail, injection system, macromolecular machine, PROTEIN TRANSPORT; Nostoc sp. PCC 7120 = FACHB-418 6SK0_B Putative type VI secretion protein; Puncture, spike, tip, carrier, inhibitor, CHAPERONE;{Escherichia coli} 7AEF_q Phosphoserine phosphatase SerB; extracellular contractile injection system, STRUCTURAL PROTEIN; Algoriphagus machipongonensis 4UHV_A V…	None	None
1054_113_bin2	NODE_2_length_575203_cov_20.779535	NODE_2_length_575203_cov_20.779535_191	TMP, Phage tail tape measure protein	pfam10145: PhageMin_Tail, with user query added Phage-related minor tail protein Members of this family are found in putative phage tail tape measure proteins.	HHpred: P51731 TMP_BPHC1 Probable tape measure protein OS=Haemophilus phage HP1 (strain HP1c1) OX=1289570 PE=3 SV=1	None	None
1054_113_bin2	NODE_2_length_575203_cov_20.779535	NODE_2_length_575203_cov_20.779535_192	TRIM2_3, tripartite motif-containing protein 2/3	No significant hits	HHblits: UniRef100_A0A2H5UVI4 Uncharacterized protein n=1 Tax=archaeon HR01 TaxID=2035437 RepID=A0A2H5UVI4_9ARCH HHpred: phrog_36039 PHROGs annotation: NA; unknown function || Predicted ECOD domains: Rubredoxin-related; zf-C4_ClpX; Protein ShdD | tri-helical; UNK_F_TYPE; Secreted RxLR effector peptide protein, putative |	K11997	TRIM2_3; tripartite motif-containing protein 2/3
1054_113_bin2	NODE_2_length_575203_cov_20.779535	NODE_2_length_575203_cov_20.779535_193	SNc, Staphylococcal nuclease, thermonuclease	COG1525: YncB Endonuclease YncB, thermonuclease family [Replication, recombination and repair] cd00175: SNc Staphylococcal nuclease homologues. SNase homologues are found in bacteria, archaea, and eukaryotes. They contain no disufide bonds.	HHpred: 4HMJ_A Thermonuclease; nuclease, hyperstable, HYDROLASE {Staphylococcus aureus} 1RKN_A Thermonuclease; staphylococcal nuclease, folding, HYDROLASE; {Staphylococcus aureus} 4H7B_A Thermonuclease; DNA hydrolase, RNA hydrolase, endonuclease, hydrolase {Staphylococcus aureus} ProtBLAST/PSI-BLAST: HGL41696 nuclease [Candidatus Caldarchaeum subterraneum] MCD6088269 thermonuclease family protein…	K01174	nuc; micrococcal nuclease [EC:3.1.31.1]
1054_113_bin2	NODE_2_length_575203_cov_20.779535	NODE_2_length_575203_cov_20.779535_194	HK97-gp10_like, Bacteriophage HK97-gp10, putative tail-component	pfam04883: HK97-gp10_like, with user query added Bacteriophage HK97-gp10, putative tail-component This family of proteins is found in the caudovirales. It may be a tail component. TIGR01725: phge_HK97_gp10 phage protein, HK97 gp10 family This model represents an uncharacterized, highly divergent bacteriophage family. The family includes gp10 from HK022 and HK97. It appears related to TIGR01635, a…	HHpred: COG5005 COG5005; Mu-like prophage protein gpG [Mobilome: prophages, transposons] Q01261 GPG_BPMU Putative capsid assembly protein G OS=Escherichia phage Mu OX=10677 GN=G PE=2 SV=1 phrog_5 PHROGs annotation: tail completion or Neck1 protein; connector	None	None
1054_113_bin2	NODE_2_length_575203_cov_20.779535	NODE_2_length_575203_cov_20.779535_195	Hypothetical/Uncharacterized protein
1054_113_bin2	NODE_2_length_575203_cov_20.779535	NODE_2_length_575203_cov_20.779535_196	Phage_tube_2, Phage tail tube protein	pfam18906: Phage_tube_2, with user query added Phage tail tube protein This family of proteins are tube proteins which polymerise to form the phage tails.	HHpred: phrog_290 PHROGs annotation: minor tail protein; tail || Predicted ECOD domains: FMN-binding split barrel; UNK_F_TYPE; Tail tube protein | FMN-binding split barrel; UNK_F_TYPE; Tail tube protein |	None	None
1054_113_bin2	NODE_2_length_575203_cov_20.779535	NODE_2_length_575203_cov_20.779535_197	AprX, Serine protease	cd07487: Peptidases_S8_1, Peptidase S8 family domain, uncharacterized subfamily 1 This family is a member of the Peptidases S8 or Subtilases serine endo- and exo-peptidase clan. They have an Asp/His/Ser catalytic triad similar to that found in trypsin-like proteases, but do not share their three-dimensional structure and are not homologous to trypsin. The stability of subtilases may be enhanced b…	HHpred: KOG4266 Subtilisin kexin isozyme-1/site 1 protease, subtilase superfamily [Posttranslational modification, protein turnover, chaperones]	K17734	aprX; serine protease AprX [EC:3.4.21.-]
1054_113_bin2	NODE_2_length_575203_cov_20.779535	NODE_2_length_575203_cov_20.779535_198	Hypothetical/Uncharacterized protein
1054_113_bin2	NODE_2_length_575203_cov_20.779535	NODE_2_length_575203_cov_20.779535_199	HCP, Phage head completion protein	TIGR02215: phage_chp_gp8 phage conserved hypothetical protein, phiE125 gp8 family This model describes a family of proteins found exclusively in phage or in prophage regions of bacterial genomes, including the phage-like Rhodobacter capsulatus gene transfer agent, which packages DNA. Members of this family show some similarity to members of pfam05135, a putative DNA packaging protein family. [Mob…	HHpred: Q6QGD9 HCP_BPT5 Head completion protein Escherichia phage T5 6TE9_C Adaptor protein Rcc01688; "neck", "portal", "capsid", "tail tube", VIRUS {Rhodobacter capsulatus} Q38584 HCP15_BPSPP Head completion protein gp15 Bacillus phage SPP1 5A21_D 15 PROTEIN; VIRAL PROTEIN, VIRAL INFECTION, TAILED BACTERIOPHAGE, SIPHOVIRIDAE, SPP1, VIRAL ASSEMBLY, HEAD-TO-TAIL INTERFACE, DNA GATEKEEPER, ALLOSTER…	None	None
1054_113_bin2	NODE_2_length_575203_cov_20.779535	NODE_2_length_575203_cov_20.779535_200	MCP, Phage major capsid protein	pfam05065: Phage_capsid Phage capsid family Family of bacteriophage hypothetical proteins and capsid proteins. TIGR01554: major_cap_HK97 phage major capsid protein, HK97 family This model family represents the major capsid protein component of the heads (capsids) of bacteriophage HK97, phi-105, P27, and related phage. This model represents one of several analogous families lacking detectable sequ…	HHpred: 8ECN_E Major capsid protein; HK97-fold, T=9, tailed bacteriophage, VIRUS; 2.7A {Mycobacterium phage Ogopogo} phrog_1623 PHROGs annotation: virion structural protein; head and packaging || Predicted ECOD domains: Major capsid protein gp5; Phage_capsid; major capsid protein |	None	None
1054_113_bin2	NODE_2_length_575203_cov_20.779535	NODE_2_length_575203_cov_20.779535_201	PRO, Phage prohead protease	No significant hits	HHpred: P49860 PRO_BPHK7 Prohead protease Enterobacteria phage HK97 COG3740 COG3740; Phage head maturation protease [Mobilome: prophages, transposons] Q6QGD7 PRO_BPT5 Prohead protease Escherichia phage T5 D3WAC4 PRO_BPLP2 Probable capsid maturation protease Lactococcus phage p2	K06904	K06904; uncharacterized protein
1054_113_bin2	NODE_2_length_575203_cov_20.779535	NODE_2_length_575203_cov_20.779535_202	Hypothetical/Uncharacterized protein
1054_113_bin2	NODE_2_length_575203_cov_20.779535	NODE_2_length_575203_cov_20.779535_203	Phage_portal, Phage portal protein	pfam04860: Phage_portal Phage portal protein Bacteriophage portal proteins form a dodecamer and is located at a five-fold vertex of the viral capsid. The portal complex forms a channel through which the viral DNA is packaged into the capsid, and exits during infection. The portal protein is though to rotate during DNA packaging. Portal proteins from different phage show little sequence homology, …	HHpred: 6TE9_A Phage portal protein, HK97 family; "neck", "portal", "capsid", "tail tube", VIRUS; 3.58A {Rhodobacter capsulatus} phrog_2271 PHROGs annotation: portal protein; head and packaging || Predicted ECOD domains: Alpha-helical domain in upper collar protein; Phage_portal; HK97 Family Phage Portal Protein |	None	None
1054_113_bin2	NODE_2_length_575203_cov_20.779535	NODE_2_length_575203_cov_20.779535_204	Hypothetical/Uncharacterized protein
1054_113_bin2	NODE_2_length_575203_cov_20.779535	NODE_2_length_575203_cov_20.779535_205	Hypothetical/Uncharacterized protein
1054_113_bin2	NODE_2_length_575203_cov_20.779535	NODE_2_length_575203_cov_20.779535_206	SsuB, Aliphatic sulfonates import ATP-binding protein	cd00267: ABC_ATPase, with user query added ATP-binding cassette transporter nucleotide-binding domain ABC transporters are a large family of proteins involved in the transport of a wide variety of different compounds, like sugars, ions, peptides, and more complex organic molecules. The nucleotide-binding domain shows the highest similarity between all members of the family. ABC transporters are a…	HHblits: UniRef100_A0A2H5UV97 Aliphatic sulfonates import ATP-binding protein SsuB archaeon HR01 UniRef100_A0A0P9EA68 Glutamine ABC transporter ATP-binding protein Candidatus Bathyarchaeota archaeon BA2 HHpred: 4U00_A Amino acid ABC transporter, ATP-binding protein; ABC amino acid transporter, Nucleotide binding domain, ATP binding protein, TRANSPORT PROTEIN; {Thermus thermophilus HB8} COG4615: P…	K07128	K07128; uncharacterized protein
1054_113_bin2	NODE_2_length_575203_cov_20.779535	NODE_2_length_575203_cov_20.779535_207	Hypothetical/Uncharacterized protein
1054_113_bin2	NODE_2_length_575203_cov_20.779535	NODE_2_length_575203_cov_20.779535_208	Hypothetical/Uncharacterized protein
1054_113_bin2	NODE_2_length_575203_cov_20.779535	NODE_2_length_575203_cov_20.779535_209	Spo0J, Chromosome segregation protein	COG1475: Spo0J Chromosome segregation protein Spo0J, contains ParB-like nuclease domain [Cell cycle control, cell division, chromosome partitioning]	HHpred: phrog_18726 PHROGs annotation: NA; unknown function || Predicted ECOD domains: ParB/Sulfiredoxin; ParBc; Sulfiredoxin, chloroplastic/mitochondrial | tri-helical; PRK13698; Protein sopB | phrog_1146 PHROGs annotation: ParB-like partition protein; DNA, RNA and nucleotide metabolism || Predicted ECOD domains: tri-helical; PRK13698; Protein sopB | ParB/Sulfiredoxin; ParBc; Sulfiredoxin, chlor…	K03497	parB, spo0J; ParB family transcriptional regulator, chromosome partitioning protein
146_bin21	NODE_10_length_371327_cov_6.042378	NODE_10_length_371327_cov_6.042378_337	XerC, Integrase/Recombinase	COG0582: XerC Integrase [Replication, recombination and repair, Mobilome: prophages, transposons]	HHpred: 4A8E_A PROBABLE TYROSINE RECOMBINASE XERC-LIKE; CELL CYCLE, CHROMOSOME DIMER RESOLUTION, PAB0255; HET: SO4; 2.99A {PYROCOCCUS ABYSSI} COG4973 XerC; Site-specific recombinase XerC [Replication, recombination and repair] P42540 VINT_BPL2 Probable integrase/recombinase OS=Acholeplasma phage L2 OX=46014 PE=3 SV=1	None	None
146_bin21	NODE_10_length_371327_cov_6.042378	NODE_10_length_371327_cov_6.042378_338	Hypothetical/Uncharacterized protein			None	None
146_bin21	NODE_10_length_371327_cov_6.042378	NODE_10_length_371327_cov_6.042378_339	HyuA, N-methylhydantoinase A/oxoprolinase/acetone carboxylase, beta subunit*	COG0145: HyuA N-methylhydantoinase A/oxoprolinase/acetone carboxylase, beta subunit [Amino acid transport and metabolism, Secondary metabolites biosynthesis, transport and catabolism]	HHpred: KOG1939 Oxoprolinase [Amino acid transport and metabolism] 5L9W_B Acetophenone carboxylase gamma subunit; Acetophenone carboxylase, ligase; HET: ADP, EPE; 2.9A {Aromatoleum aromaticum (strain EbN1)} COG0145 HyuA; N-methylhydantoinase A/oxoprolinase/acetone carboxylase, beta subunit [Amino acid transport and metabolism, Secondary metabolites biosynthesis, transport and catabolism].	K01473	hyuA; N-methylhydantoinase A [EC:3.5.2.14]
146_bin21	NODE_10_length_371327_cov_6.042378	NODE_10_length_371327_cov_6.042378_340	Hypothetical/Uncharacterized protein			K09703	K09703; uncharacterized protein
146_bin21	NODE_10_length_371327_cov_6.042378	NODE_10_length_371327_cov_6.042378_341	PotD, Spermidine/putrescine-binding periplasmic protein	COG0687: PotD Spermidine/putrescine-binding periplasmic protein [Amino acid transport and metabolism]	HHpred: 3VXC_B Putative sugar-binding lipoprotein; ABC Transporter, SUGAR BINDING PROTEIN; HET: XYP; 1.85A {Streptomyces thermoviolaceus} 4R2F_A Extracellular solute-binding protein family 1; SUGAR TRANSPORTER, SBP-TYPE, ENZYME FUNCTION INITIATIVE (EFI), STRUCTURAL GENOMICS, TRANSPORT PROTEIN; HET: BGC; 2.0A {Arthrobacter chlorophenolicus} 4R9F_A MBP1; Mannan Binding Protein, SUGAR BINDING PROTEI…	None	None
146_bin21	NODE_10_length_371327_cov_6.042378	NODE_10_length_371327_cov_6.042378_342	Cpn60_TCP1, TCP-1/cpn60 chaperonin family	pfam00118: Cpn60_TCP1 TCP-1/cpn60 chaperonin family This family includes members from the HSP60 chaperone family and the TCP-1 (T-complex protein) family.	HHpred: cd03339 TCP1_epsilon; TCP-1 (CTT or eukaryotic type II) chaperonin family, epsilon subunit. Chaperonins are involved in productive folding of proteins. KOG0364 Chaperonin complex component, TCP-1 gamma subunit (CCT3) [Posttranslational modification, protein turnover, chaperones] 7YLY_e T-complex protein 1 subunit epsilon; TRiC/CCT, phosducin-like protein, CHAPERONE; HET: AF3, MG, ADP; 3.0…	K22447	cct, ths; archaeal chaperonin
146_bin21	NODE_10_length_371327_cov_6.042378	NODE_10_length_371327_cov_6.042378_343	PotC, ABC-type spermidine/putrescine transport system, permease component II	COG1177: PotC ABC-type spermidine/putrescine transport system, permease component II [Amino acid transport and metabolism]	HHpred: COG1177 PotC; ABC-type spermidine/putrescine transport system, permease component II [Amino acid transport and metabolism].	None	None
146_bin21	NODE_10_length_371327_cov_6.042378	NODE_10_length_371327_cov_6.042378_344	PotB, ABC-type spermidine/putrescine transport system, permease component I	COG1176: PotB ABC-type spermidine/putrescine transport system, permease component I [Amino acid transport and metabolism]	HHpred: COG1176 PotB; ABC-type spermidine/putrescine transport system, permease component I [Amino acid transport and metabolism].	K02054	ABC.SP.P1; putative spermidine/putrescine transport system permease protein
146_bin21	NODE_10_length_371327_cov_6.042378	NODE_10_length_371327_cov_6.042378_345	PotA, ABC-type Fe3+/spermidine/putrescine transport systems, ATPase components	COG3842: PotA ABC-type Fe3+/spermidine/putrescine transport systems, ATPase components [Amino acid transport and metabolism]	HHpred: 3RLF_A Maltose/maltodextrin import ATP-binding protein MalK; integral membrane protein, ATPase, ABC transporter, membrane, transmembrane, HYDROLASE-TRANSPORT PROTEIN complex; HET: ANP, UMQ, PGV, GLC; 2.2A {Escherichia coli} SCOP: c.37.1.12, l.1.1.1, b.40.6.3 . COG3842 PotA; ABC-type Fe3+/spermidine/putrescine transport systems, ATPase components [Amino acid transport and metabolism]. COG1…	K11072	potA; spermidine/putrescine transport system ATP-binding protein [EC:7.6.2.11]
146_bin21	NODE_10_length_371327_cov_6.042378	NODE_10_length_371327_cov_6.042378_346	Asp_Glu_race, Asp/Glu/Hydantoin racemase*	pfam01177: Asp_Glu_race Asp/Glu/Hydantoin racemase This family contains aspartate racemase, maleate isomerases EC:5.2.1.1, glutamate racemase, hydantoin racemase and arylmalonate decarboxylase EC:4.1.1.76. COG4126: Dcg1 Asp/Glu/hydantoin racemase [Amino acid transport and metabolism]	HHpred: 5LG5_A Allantoin racemase; evolution of catalytic mechanisms, rate degradation, racemization intermediates, proton transfer, gene identification, ISOMERASE; 2.1A {Pseudomonas fluorescens} 3QVL_B Putative hydantoin racemase; ISOMERASE; HET: 5HY; 1.822A {Klebsiella pneumoniae subsp. pneumoniae} COG4126 Dcg1; Asp/Glu/hydantoin racemase [Amino acid transport and metabolism] 2EQ5_C 228aa long …	K16841	hpxA; allantoin racemase [EC:5.1.99.3]
146_bin21	NODE_10_length_371327_cov_6.042378	NODE_10_length_371327_cov_6.042378_347	HyuA, N-methylhydantoinase A/oxoprolinase/acetone carboxylase, beta subunit*	COG0145: HyuA N-methylhydantoinase A/oxoprolinase/acetone carboxylase, beta subunit [Amino acid transport and metabolism, Secondary metabolites biosynthesis, transport and catabolism]	HHpred: KOG1939 Oxoprolinase [Amino acid transport and metabolism] COG0145 HyuA; N-methylhydantoinase A/oxoprolinase/acetone carboxylase, beta subunit [Amino acid transport and metabolism, Secondary metabolites biosynthesis, transport and catabolism] 5L9W_b Acetophenone carboxylase alpha subunit; Acetophenone carboxylase, ligase; HET: EPE, ADP; 2.9A {Aromatoleum aromaticum (strain EbN1)} 5L9W_B A…	K01473	hyuA; N-methylhydantoinase A [EC:3.5.2.14]
146_bin21	NODE_10_length_371327_cov_6.042378	NODE_10_length_371327_cov_6.042378_348	Putative_hydan, Putative Hydantoinase	pfam06032: DUF917 Protein of unknown function (DUF917) This family consists of hypothetical bacterial and archaeal proteins of unknown function.	HHblits: UniRef100_A0A010RMT5 Hydantoinase n=1 Tax=Colletotrichum fioriniae PJ7 TaxID=1445577 RepID=A0A010RMT5_9PEZI ProtBLAST/PSI-BLAST: A0A6J7ZWZ7-F1 Hydantoinase_A domain-containing protein UA=A0A6J7ZWZ7 UI=A0A6J7ZWZ7_MYTCO OS=Mytilus coruscus	K09703	K09703; uncharacterized protein
146_bin21	NODE_10_length_371327_cov_6.042378	NODE_10_length_371327_cov_6.042378_349	Putative_nitro, Putative Nitroreductase	No hits	HHblits: UniRef100_A0A1C5Q5V5 NADPH-dependent oxidoreductase n=1 Tax=uncultured Clostridium sp. TaxID=59620 RepID=A0A1C5Q5V5_9CLOT ProtBLAST/PSI-BLAST: A0A842LX56-F1 Nitroreductase family protein UA=A0A842LX56 UI=A0A842LX56_9ARCH OS=Candidatus Methanomethyliales bacterium	None	None
146_bin21	NODE_10_length_371327_cov_6.042378	NODE_10_length_371327_cov_6.042378_350	nfrA2; FMN reductase [NAD(P)H]*	COG0778: NfnB Nitroreductase [Energy production and conversion] pfam00881: Nitroreductase, with user query added Nitroreductase family The nitroreductase family comprises a group of FMN- or FAD-dependent and NAD(P)H-dependent enzymes able to metabolize nitrosubstituted compounds.	HHpred: 5HEI_E NfrA2; Nitroreductase enzyme, dimer, oxidoreductase; HET: FMN, MPD, SO4; 2.84A {Bacillus megaterium} SCOP: d.90.1.1, l.1.1.1 1ZCH_A Hypothetical oxidoreductase ycnD; nitroreductase, NADH-oxidase, Oxidoreductase; HET: FMN; 1.85A {Bacillus subtilis} SCOP: d.90.1.1 5HDJ_A NfrA1; Nitroreductase enzyme, dimer, oxidoreductase; HET: FMN, EDO; 1.89A {Bacillus megaterium} SCOP: d.90.1.0 3N2…	K19286	nfrA2; FMN reductase [NAD(P)H] [EC:1.5.1.39]
146_bin21	NODE_10_length_371327_cov_6.042378	NODE_10_length_371327_cov_6.042378_351	ATPase, Type IV secretory pathway ATPase VirB11 / Archaellum biosynthesis ATPase	COG1855 Predicted ATPase, PilT family [General function prediction only] COG0630: VirB11 Type IV secretory pathway ATPase VirB11/Archaellum biosynthesis ATPase [Intracellular trafficking, secretion, and vesicular transport] cd01130: VirB11-like_ATPase Type IV secretory pathway component VirB11-like Type IV secretory pathway component VirB11, and related ATPases. The homohexamer, VirB11 is one of …	HHpred: 5YWW_A Nucleotide binding protein PINc; ATPase, Helicase, HYDROLASE; 2.33A {Sulfolobus islandicus REY15A} COG1855 COG1855; Predicted ATPase, PilT family [General function prediction only] 4PHT_A General secretory pathway protein E; PROTEIN TRANSPORT; HET: ANP; 2.83A {Vibrio vulnificus} 6F8L_Q Type IV pilus assembly protein PilF; type IV pilus type II secretion macromolecular machine, MOTO…	K06865	K06865; ATPase
146_bin21	NODE_10_length_371327_cov_6.042378	NODE_10_length_371327_cov_6.042378_352	Smc, Chromosome segregation ATPase	COG1196: Smc Chromosome segregation ATPase [Cell cycle control, cell division, chromosome partitioning]	ProtBLAST/PSI-BLAST: BBB91591 chromosome segregation protein [Methylomusa anaerophila]	None	None
146_bin21	NODE_10_length_371327_cov_6.042378	NODE_10_length_371327_cov_6.042378_353	HisC, Histidinol-phosphate/aromatic aminotransferase or cobyric acid decarboxylase*	COG0079: HisC Histidinol-phosphate/aromatic aminotransferase or cobyric acid decarboxylase [Amino acid transport and metabolism]	HHpred: 8BJ2_A histidinol-phosphate aminotransferase; HISN6, histidinol-phosphate aminotransferase, aminotransferase, plant, closed, TRANSFERASE; HET: LLP, EPE; 1.4A {Medicago truncatula} 3FFH_A Histidinol-phosphate aminotransferase; APC88260, histidinol-phosphate aminotransferase, Listeria innocua Clip11262, structural genomics, PSI-2, protein structure initiative, midwest center for structural;…	K00817	hisC; histidinol-phosphate aminotransferase [EC:2.6.1.9]
146_bin21	NODE_10_length_371327_cov_6.042378	NODE_10_length_371327_cov_6.042378_354	TerL, Terminase large subunit	PHA02535: P terminase ATPase subunit; Provisional COG4373: COG4373, with user query added Mu-like prophage FluMu protein gp28 [Mobilome: prophages, transposons] PHA02533: 17 large terminase protein; Provisional	HHpred: 5OE8_A Large subunit terminase; large terminase, VIRAL PROTEIN; 2.2A {Deep-sea thermophilic phage D6E} Q9T1W6, TERL_BPMU Probable terminase, large subunit gp28 Escherichia phage Mu A7XXB7 TERL_BP234 Terminase, large subunit Thermus virus	None	None
146_bin21	NODE_10_length_371327_cov_6.042378	NODE_10_length_371327_cov_6.042378_355	TMP, Phage tail tape measure protein	No significant hits	HHblits: UniRef100_A0A2H5UVN8 PhageMin_Tail domain-containing protein archaeon HR01 UniRef100_A0A662F5X9 Phage tail tape measure protein (Fragment) Candidatus Woesearchaeota archaeon ProtBLAST/ PSI-BLAST: RLI98087 phage tail tape measure protein [Candidatus Aenigmarchaeota archaeon] HHP26889 phage tail tape measure protein [Nitrososphaeria archaeon]	None	None
