# Supplementary material for: Metabolic versatility of Caldarchaeales from geothermal features of Hawai’i and Chile as revealed by five metagenome-assembled genomes
Source: Front Microbiol. 2023 Sep 20;14:1216591. doi: 10.3389/fmicb.2023.1216591 (PMC10547907; doi:10.3389/fmicb.2023.1216591)
Supplement: Supplementary file 7 [file Table_7.XLSX]

## Sheet: Sheet1
Bin	Contig	KEGG Accession number	Definition	Significant hits in other protein domain databases
146_bin21	NODE_28_length_239183_cov_5.498009_271	K07486	K07486; transposase	UniRef100_A0A7J3V225: IS110 family transposase Uniprotkb_refprotswissprot F4BT47_METSG: Transposase, IS116/IS110/IS902 family NCBI Conserved Domain Database cl41313: transpos_IS110 Superfamily IS110 family transposase
146_bin21	NODE_382_length_49476_cov_6.312010_8	None	None	UniRef100_A0A662Q8E2: Transposase (Fragment) Uniprotkb_refprotswissprot B1L4I5_KORCO: Transposase, IS605 OrfB family TIGR01766: IS200/IS605 family accessory protein TnpB-related protein
146_bin21	NODE_382_length_49476_cov_6.312010_9	K07496	K07496; putative transposase	UniRef100_A0A7J3G3X2: OrfB_Zn_ribbon domain-containing protein Uniprotkb_refprotswissprot A0A6G4U2X6_9ACTN: IS200/IS605 family element transposase accessory protein TnpB TIGR01766: IS200/IS605 family accessory protein TnpB-related protein
146_bin25	NODE_2_length_857045_cov_24.061639_810	None	None	IPR024442: Transposase, zinc-ribbon PF12760: Transposase zinc-ribbon domain UniRef100_A0A7C5RCR5: DDE_Tnp_IS1595 domain-containing protein
146_bin25	NODE_5_length_575520_cov_24.587335_49	None	None	NCBI Conserved Domain Database NF033547: IS1595 family transposase IPR024445: ISXO2-like transposase domain PF12762: ISXO2-like transposase domain UniRef100_A0A7C5RCR5: DDE_Tnp_IS1595 domain-containing protein
146_bin25	NODE_5_length_575520_cov_24.587335_458	K07496	K07496; putative transposase	TIGR01766: IS200/IS605 family accessory protein TnpB-related protein UniRef100_A0A7J3P2K5: OrfB_Zn_ribbon domain-containing protein (Fragment) Uniprotkb_refprotswissprot E0SRT3_IGNAA: Transposase, IS605 OrfB family
1054_108_bin3	NODE_1560_length_7568_cov_4.147243_3	K07498	K07498; putative transposase	Uniprotkb_refprotswissprot A0A2H5V1H6_9ARCH: DDE_Tnp_IS240 domain-containing protein UniRef100_A0A7C4GPJ2: IS6 family transposase
1054_108_bin3	NODE_1560_length_7568_cov_4.147243_4	K07496	K07496; putative transposase	TIGR01766: IS200/IS605 family accessory protein TnpB-related protein UniRef100_A0A7J3G3X2: OrfB_Zn_ribbon domain-containing protein
1054_113_bin10	NODE_1_length_628726_cov_15.798854_12	K07496	K07496; putative transposase	TIGR01766: IS200/IS605 family accessory protein TnpB-related protein UniRef100_A0A7J3G3X2: OrfB_Zn_ribbon domain-containing protein
1054_113_bin10	NODE_1_length_628726_cov_15.798854_13	K07498	K07498; putative transposase	Uniprotkb_refprotswissprot A0A2H5V1H6_9ARCH: DDE_Tnp_IS240 domain-containing protein UniRef100_A0A7C4GPJ2: IS6 family transposase
