# Supplementary material for: Metabolic versatility of Caldarchaeales from geothermal features of Hawai’i and Chile as revealed by five metagenome-assembled genomes
Source: Front Microbiol. 2023 Sep 20;14:1216591. doi: 10.3389/fmicb.2023.1216591 (PMC10547907; doi:10.3389/fmicb.2023.1216591)
Supplement: Supplementary file 8 [file Table_8.XLSX]

## Sheet: Sheet1
bin	contig	Cas gene	System	Begin	End	Strand
146_bin21	NODE_10_length_371327_cov_6_042378	csm2	Subtype-IIID	2727	3125	1
146_bin21	NODE_10_length_371327_cov_6_042378	csm3	Subtype-IIID	3118	3834	1
146_bin21	NODE_10_length_371327_cov_6_042378	csm3	Subtype-IIID	3866	4738	1
146_bin21	NODE_10_length_371327_cov_6_042378	csm3	Subtype-IIID	4725	5699	1
146_bin21	NODE_10_length_371327_cov_6_042378	cas10	Subtype-IIID	5686	8442	1
146_bin21	NODE_10_length_371327_cov_6_042378	csm3	Subtype-IIID	8439	9119	1
146_bin21	NODE_10_length_371327_cov_6_042378	csx10	Subtype-IIID	9109	10185	1
146_bin21	NODE_10_length_371327_cov_6_042378	csm3	Subtype-IIID	10182	11120	1
146_bin21	NODE_28_length_239183_cov_5_498009	cas3	Type_I	54360	57008	1
146_bin21	NODE_28_length_239183_cov_5_498009	cas3	Type_I	94924	96042	-1
146_bin21	NODE_43_length_202821_cov_5_535789	cas3	Type_I	188843	191707	-1
146_bin21	NODE_49_length_185085_cov_5_525588	cas3	Subtype_ID	62284	65418	1
146_bin21	NODE_49_length_185085_cov_5_525588	csa3	Subtype_IA_putative	121106	122038	1
146_bin21	NODE_49_length_185085_cov_5_525588	csx3	Subtype_IA_putative	123993	125108	-1
146_bin21	NODE_49_length_185085_cov_5_525588	casR	Subtype_IA_putative	125233	125730	-1
146_bin21	NODE_49_length_185085_cov_5_525588	csa3	Subtype_IA_putative	132608	134359	1
146_bin21	NODE_361_length_51454_cov_6_141600	cmr4	Class 1	8269	8847	-1
146_bin21	NODE_361_length_51454_cov_6_141600	csm6	Class 1	8852	9652	-1
146_bin21	NODE_361_length_51454_cov_6_141600	csa3	Class 1	19412	19597	-1
146_bin21	NODE_382_length_49476_cov_6_312010	cas3"	Subtype-IA_putative	42479	43267	-1
146_bin21	NODE_382_length_49476_cov_6_312010	cas3'	Subtype-IA_putative	43254	44951	-1
146_bin21	NODE_382_length_49476_cov_6_312010	cas8a1	Subtype-IA_putative	44932	46110	-1
146_bin21	NODE_382_length_49476_cov_6_312010	cas5	Subtype-IA_putative	46089	46937	-1
146_bin21	NODE_382_length_49476_cov_6_312010	cas7	Subtype-IA_putative	46934	47890	-1
146_bin21	NODE_382_length_49476_cov_6_312010	csa5	Subtype-IA_putative	47892	48236	-1
146_bin21	NODE_382_length_49476_cov_6_312010	cas6	Subtype-IA_putative	48349	49176	1
146_bin25	NODE_2_length_857045_cov_24_061639	casR	Class 1	378561	380093	1
146_bin25	NODE_2_length_857045_cov_24_061639	DEDDh	Class 1	382493	383035	-1
146_bin25	NODE_2_length_857045_cov_24_061639	csm5	Class 1	385955	386863	1
146_bin25	NODE_2_length_857045_cov_24_061639	csa3	Class 1	386898	387815	1
146_bin25	NODE_2_length_857045_cov_24_061639	csm2	Subtype-IIID	494009	494302	1
146_bin25	NODE_2_length_857045_cov_24_061639	csm3	Subtype-IIID	494299	495021	1
146_bin25	NODE_2_length_857045_cov_24_061639	csm3	Subtype-IIID	495023	495916	1
146_bin25	NODE_2_length_857045_cov_24_061639	csm3	Subtype-IIID	495984	496850	1
146_bin25	NODE_2_length_857045_cov_24_061639	cas10	Subtype-IIID	496852	499542	1
146_bin25	NODE_2_length_857045_cov_24_061639	csm3	Subtype-IIID	499539	500186	1
146_bin25	NODE_2_length_857045_cov_24_061639	csx10	Subtype-IIID	500174	501295	1
146_bin25	NODE_2_length_857045_cov_24_061639	csm3	Subtype-IIID	501295	502272	1
146_bin25	NODE_2_length_857045_cov_24_061639	csx1	Subtype-IIID	502272	503771	1
146_bin25	NODE_2_length_857045_cov_24_061639	csm6	Subtype-IIID	503827	504576	-1
146_bin25	NODE_5_length_575520_cov_24_587335	cas3	Type-I	126516	129344	-1
146_bin25	NODE_5_length_575520_cov_24_587335	casR	Subtype-IA	266324	266983	-1
146_bin25	NODE_5_length_575520_cov_24_587335	csa5	Subtype-IA	267081	267545	1
146_bin25	NODE_5_length_575520_cov_24_587335	cas7	Subtype-IA	267542	268591	1
146_bin25	NODE_5_length_575520_cov_24_587335	cas5	Subtype-IA	268584	269405	1
146_bin25	NODE_5_length_575520_cov_24_587335	cas3'	Subtype-IA	270487	272316	1
146_bin25	NODE_5_length_575520_cov_24_587335	cas3"	Subtype-IA	272303	273169	1
146_bin25	NODE_5_length_575520_cov_24_587335	cas6	Subtype-IA	273166	274071	1
146_bin25	NODE_5_length_575520_cov_24_587335	cas4	Subtype-IA	274059	275000	1
146_bin25	NODE_5_length_575520_cov_24_587335	cas1	Subtype-IA	275002	276015	1
146_bin25	NODE_5_length_575520_cov_24_587335	cas2	Subtype-IA	276012	276290	1
146_bin25	NODE_5_length_575520_cov_24_587335	cas4	Subtype-IA	276287	276877	1
146_bin25	NODE_5_length_575520_cov_24_587335	cas2	Subtype_IA_putative	336380	336685	1
146_bin25	NODE_5_length_575520_cov_24_587335	cas6	Subtype_ID_putative	413184	414074	1
146_bin25	NODE_5_length_575520_cov_24_587335	cas3	Subtype_ID_putative	423882	426992	-1
1054_113_bin2	NODE_2_length_575203_cov_20_779535	cas3"	Subtype-IA	427946	428665	-1
1054_113_bin2	NODE_2_length_575203_cov_20_779535	cas3'	Subtype-IA	428640	430259	-1
1054_113_bin2	NODE_2_length_575203_cov_20_779535	cas8a1	Subtype-IA	430246	431421	-1
1054_113_bin2	NODE_2_length_575203_cov_20_779535	cas5	Subtype-IA	431415	432173	-1
1054_113_bin2	NODE_2_length_575203_cov_20_779535	cas7	Subtype-IA	432170	433252	-1
1054_113_bin2	NODE_2_length_575203_cov_20_779535	csa5	Subtype-IA	433254	433589	-1
1054_113_bin2	NODE_2_length_575203_cov_20_779535	casR	Subtype-IA	433688	434341	1
1054_113_bin2	NODE_2_length_575203_cov_20_779535	cas6	Subtype-IA	434356	435237	1
1054_113_bin2	NODE_2_length_575203_cov_20_779535	cas1	Subtype-IA	435234	436196	1
1054_113_bin2	NODE_2_length_575203_cov_20_779535	cas2	Subtype-IA	436202	436501	1
1054_113_bin2	NODE_2_length_575203_cov_20_779535	cas4	Subtype-IA	436498	437094	1
1054_113_bin2	NODE_2_length_575203_cov_20_779535	cas4	Subtype-IIID	441283	442179	-1
1054_113_bin2	NODE_2_length_575203_cov_20_779535	csm3	Subtype-IIID	442233	443150	-1
1054_113_bin2	NODE_2_length_575203_cov_20_779535	csx10	Subtype-IIID	443140	444261	-1
1054_113_bin2	NODE_2_length_575203_cov_20_779535	csm3	Subtype-IIID	444243	444881	-1
1054_113_bin2	NODE_2_length_575203_cov_20_779535	cas10	Subtype-IIID	444878	447463	-1
1054_113_bin2	NODE_2_length_575203_cov_20_779535	csm3	Subtype-IIID	447460	448410	-1
1054_113_bin2	NODE_2_length_575203_cov_20_779535	csm3	Subtype-IIID	448394	449284	-1
1054_113_bin2	NODE_2_length_575203_cov_20_779535	csm3	Subtype-IIID	449285	450001	-1
1054_113_bin2	NODE_2_length_575203_cov_20_779535	csm2	Subtype-IIID	449998	450414	-1
1054_113_bin2	NODE_2_length_575203_cov_20_779535	csx1	Subtype-IIID	451759	452556	1
1054_108_bin3	NODE_3893_length_2990_cov_4_692413	cas6	Subtype-IA_putative	3	788	-1
1054_108_bin3	NODE_3893_length_2990_cov_4_692413	casR	Subtype-IA_putative	806	1459	-1
1054_108_bin3	NODE_3893_length_2990_cov_4_692413	csa5	Subtype-IA_putative	1558	1893	1
1054_108_bin3	NODE_3893_length_2990_cov_4_692413	cas7	Subtype-IA_putative	1946	2311	1
1054_108_bin3	NODE_3893_length_2990_cov_4_692413	cas7	Subtype-IA_putative	2358	2975	1
1054_113_bin10	NODE_1_length_628726_cov_15_798854	cas3	System: Subtype-ID	238108	241248	-1
1054_113_bin10	NODE_1_length_628726_cov_15_798854	cas3	System: Type-I	541192	544047	1
