# Supplementary material for: Metabolic versatility of Caldarchaeales from geothermal features of Hawai’i and Chile as revealed by five metagenome-assembled genomes
Source: Front Microbiol. 2023 Sep 20;14:1216591. doi: 10.3389/fmicb.2023.1216591 (PMC10547907; doi:10.3389/fmicb.2023.1216591)
Supplement: Supplementary file 9 [file Table_9.XLSX]

## Sheet: Sheet1
bin	Contig	CRISPR_Start	CRISPR_End	CRISPR_Length	Spacers_Nb
146_bin21	NODE_280_length_61950_cov_6_519209	55225	55509	284	4
146_bin21	NODE_280_length_61950_cov_6_519209	60106	61519	1413	21
146_bin25	NODE_2_length_857045_cov_24_061639	117897	118636	739	11
146_bin25	NODE_2_length_857045_cov_24_061639	307403	307920	517	7
146_bin25	NODE_2_length_857045_cov_24_061639	362136	363174	1038	16
146_bin25	NODE_2_length_857045_cov_24_061639	490331	490634	303	4
146_bin25	NODE_5_length_575520_cov_24_587335	240782	241893	1111	17
146_bin25	NODE_5_length_575520_cov_24_587335	264665	265895	1230	19
146_bin25	NODE_5_length_575520_cov_24_587335	276955	277864	909	14
1054_113_bin2	NODE_2_length_575203_cov_20_779535	437289	441265	3976	58
1054_113_bin2	NODE_2_length_575203_cov_20_779535	574740	575190	450	6
1054_113_bin10	NODE_1_length_628726_cov_15_798854	296	1753	1457	21
1054_113_bin10	NODE_58_length_77292_cov_18_657489	74	1048	974	14
1054_113_bin10	NODE_389_length_22502_cov_16_898863	22067	22459	392	5
