# Supplementary material for: Metabolic versatility of Caldarchaeales from geothermal features of Hawai’i and Chile as revealed by five metagenome-assembled genomes
Source: Front Microbiol. 2023 Sep 20;14:1216591. doi: 10.3389/fmicb.2023.1216591 (PMC10547907; doi:10.3389/fmicb.2023.1216591)
Supplement: Supplementary file 11 [file Table_11.XLSX]

## Sheet: Sheet1
unique_id	gene_cluster_id	genome_name	gene_callers_id	num_genomes_gene_cluster_has_hits	num_genes_in_gene_cluster	max_num_paralogs	SCG	functional_homogeneity_index	geometric_homogeneity_index	combined_homogeneity_index	COG20_PATHWAY_ACC	COG20_PATHWAY	COG20_CATEGORY_ACC	COG20_CATEGORY	COG20_FUNCTION_ACC	COG20_FUNCTION	aa_sequence
1	GC_00000001	GCA_011364015_1_ASM1136401v1_genomic	506	4	10	3	0	0.718916	0.862541	0.784207	COG1071	Pyruvate oxidation	C	Energy production and conversion	COG1071	TPP-dependent pyruvate or acetoin dehydrogenase subunit alpha (AcoA) (PDB:1DTW)	MSGDSEAELGLYRVLSPEGEVVGEPDPGLSNETMRKMMHDMVVLRTFDQWMLKIHPLGKASRYAPVEGQEASVVGSVHSLSDVDWTFPTYRELTVGLLRGAPLTTLIHRMFATSLDHMKGHEITLYGDKRYRIVVGAGAVSLMCPVAVGMAMAAKKRGEKEVFLVYLGDGATSKGDFHEAINWAGVFKPPVIFFVQNNQWAISTPFKIQTAAPNIAVKAKAYGVPGIRVDGNDVLAVYTICKKFVEKAREGGGAALIEAVTYRMGPHTTADDPSKYRSEEEVEKMRALDPLKRLRIYLTRNGLWSNEEEQKIVENFREELRRATEEAEKTPPLNPRVIFEDVYAELPWHLREEMAELG---
2	GC_00000001	GCA_011364015_1_ASM1136401v1_genomic	927	4	10	3	0	0.718916	0.862541	0.784207	COG1071	Pyruvate oxidation	C	Energy production and conversion	COG1071	TPP-dependent pyruvate or acetoin dehydrogenase subunit alpha (AcoA) (PDB:1DTW)	#AD?
3	GC_00000001	GCA_011364015_1_ASM1136401v1_genomic	168	4	10	3	0	0.718916	0.862541	0.784207	COG1071	Pyruvate oxidation	C	Energy production and conversion	COG1071	TPP-dependent pyruvate or acetoin dehydrogenase subunit alpha (AcoA) (PDB:1DTW)	----------------------MKACELLSDELLLKMYREMVLARLFDSAMVKLQRAGKVAAYTSSEGQEAVSVAAVNAASPIDWIFPTYRETGAFIARGVPLETLIARQLGRVGDPLKGHEVLLFGDKRYRIVTGPGPVAAHIPVAVGFGYAAGRKREGSVLLVFFGDGATSKGDFHEGLNMAGVLRTPTIFICQNNQYAISVPRRQQTASETIAEKAEAYGFEGVIADGNNVEEMYTIVSKAVEKARDGGGPTLIEAITYRLAAHSTADDPTKYRTVQEVEMWRSRDPITLCRKLLFQRSLLNEEKDTMLWKSLGQMLEQKIEEVEKTPAIPTTAIFEDVYSTPPWHLIEELSDVNL--
4	GC_00000001	GCA_011364605_1_ASM1136460v1_genomic	489	4	10	3	0	0.718916	0.862541	0.784207	COG1071	Pyruvate oxidation	C	Energy production and conversion	COG1071	TPP-dependent pyruvate or acetoin dehydrogenase subunit alpha (AcoA) (PDB:1DTW)	MSGDSEAELGLYRVLSPEGEVVGEPDPGLSNETMRKMMHDMVVLRTFDQWMLKIHPLGKASRYAPVEGQEASVVGSVHSLSDVDWTFPTYRELTVGLLRGAPLTTLIHRMFATSLDHMKGHEITLYGDKRYRIVVGAGAVSLMCPVAVGMAMAAKKRGEKEVFLVYLGDGATSKGDFHEAINWAGVFKPPVIFFVQNNQWAISTPFKIQTAAPNIAVKAKAYGVPGIRVDGNDVLAVYTICKKFVEKAREGGGAALIEAVTYRMGPHTTADDPSKYRSEEEVEKMRALDPLKRLRIYLTRNGLWSNEEEQKIVENFREELRRATEEAEKTPPLNPRVIFEDVYAELPWHLREEMAELG---
5	GC_00000001	GCA_011364605_1_ASM1136460v1_genomic	790	4	10	3	0	0.718916	0.862541	0.784207	COG1071	Pyruvate oxidation	C	Energy production and conversion	COG1071	TPP-dependent pyruvate or acetoin dehydrogenase subunit alpha (AcoA) (PDB:1DTW)	----------MYQVLSPEGFAEEELDPGL----LLSMYRDMVYARVLDRWLMRLQRMGKIGIHAPSEGQEAAGVGTAYALGENDWIFPLYRELPVFVARKVPISDIVNRNLSNRADPLKGRDFAVYGDIKYRIVPAPIPVAVHIPSAVGFALSLKYKKLSEVVINYFGDGATSKGDFHEALNFAGVFKAPIVFVCVNNQYAISVPVSRQTAVERLSVKAVAYGFEGVSVDGNDVVACYLAAKRAVEKARRGEGPTLIEAVTYRIGPHTTADDPSRYRDDEEVEMWRRRDPITRLRSHLLRRGLWSMDEDEKLWQTAEETIRKTIEECEKNPPLPPESILEDVYATPPWHLIEEKEEFSQLR
6	GC_00000001	GCA_011364605_1_ASM1136460v1_genomic	861	4	10	3	0	0.718916	0.862541	0.784207	COG1071	Pyruvate oxidation	C	Energy production and conversion	COG1071	TPP-dependent pyruvate or acetoin dehydrogenase subunit alpha (AcoA) (PDB:1DTW)	----------------------MKACELLSDELLLKMYREMVLARLFDSAMVKLQRAGKVAAYTSSEGQEAVSVAAVNAASPIDWIFPTYRETGAFIARGVPLETLIARQLGRVGDPLKGHEVLLFGDKRYRIVTGPGPVAAHIPVAVGFGYAAGRKREGSVLLVFFGDGATSKGDFHEGLNMAGVLRTPTIFICQNNQYAISVPRRQQTASETIAEKAEAYGFEGVIADGNNVEEMYTIVSKAVEKARDGGGPTLIEAITYRLAAHSTADDPTKYRTVQEVEMWRSRDPITLCRKLLFQRSLLNEEKDTMLWKSLGQMLEQKIEEVEKTPAIPTTAIFEDVYSTPPWHLIEELSDVNL--
7	GC_00000001	GCA_011373365_1_ASM1137336v1_genomic	967	4	10	3	0	0.718916	0.862541	0.784207	COG1071	Pyruvate oxidation	C	Energy production and conversion	COG1071	TPP-dependent pyruvate or acetoin dehydrogenase subunit alpha (AcoA) (PDB:1DTW)	MSGDSEAELGLYRVLSPEGEVVGEPDPGLSNETMRKMMHDMVVLRTFDQWMLKIHPLGKASRYAPVEGQEASVVGSVHSLSDVDWTFPTYRELTVGLLRGAPLTTLIHRMFATSLDHMKGHEITLYGDKRYRIVVGAGAVSLMCPVAVGMAMAAKKRGEKEVFLVYLGDGATSKGDFHEAINWAGVFKPPVIFFVQNNQWAISTPFKIQTAAPNIAVKAKAYGVPGIRVDGNDVLAVYTICKKFVEKAREGGGAALIEAVTYRMGPHTTADDPSKYRSEEEVEKMRALDPLKRLRIYLTRNGLWSNEEEQKIVENFREELRRATEEAEKTPPLNPRVIFEDVYAELPWHLREEMAELG---
8	GC_00000001	GCA_011373365_1_ASM1137336v1_genomic	746	4	10	3	0	0.718916	0.862541	0.784207	COG1071	Pyruvate oxidation	C	Energy production and conversion	COG1071	TPP-dependent pyruvate or acetoin dehydrogenase subunit alpha (AcoA) (PDB:1DTW)	----------MYQVLSPEGFAEEELDPRL----LLSMYRDMVYARVLDRWLMRLQRMGKIGIHAPSEGQEAAGVGTAYALGENDWIFPLYRELPVFVARKVPISDIVNRNLSNRADPLKGRDFAVYGDIKYRIVPAPIPVAVHIPSAVGFALSLKYKKLSEVVINYFGDGATSKGDFHEALNFAGVFKAPIVFVCVNNQYAISVPVSRQTAVERLSVKAVAYGFEGVSVDGNDVVACYLAAKRAVEKARRGEGPTLIEAVTYRIGPHTTADDPSRYRDDEEVEMWRRRDPITRLRSHLLRRGLWSMDEDEKLWQTAEETIRKTIEECEKNPPLPPESILEDVYATPPWHLIEEREEFSQLR
9	GC_00000001	1054_113_bin_10	659	4	10	3	0	0.718916	0.862541	0.784207	COG1071	Pyruvate oxidation	C	Energy production and conversion	COG1071	TPP-dependent pyruvate or acetoin dehydrogenase subunit alpha (AcoA) (PDB:1DTW)	----------MYQVLSPEGFAEEELDPGL----LLSMYRDMVYARVLDRWLMRLQRMGKIGIHAPSEGQEAAGVGTAYALGENDWIFPLYRELPVFVARKVPISDIVNRNLSNRADPLKGRDFAVYGDIKYRIVPAPIPVAVHIPSAVGFALSLKYKKLSEVVINYFGDGATSKGDFHEALNFAGVFKAPIVFVCVNNQYAISVPVSRQTAVERLSVKAVAYGFEGVSVDGNDVVACYLAAKRAVEKARRGEGPTLIEAVTYRIGPHTTADDPSRYRDDEEVEMWRRRDPITRLRSHLLRRGLWSMDEDEKLWQTAEETIRKTIEECEKNPPLPPESILEDVYATPPWHLIEEKEEFSQLR
10	GC_00000001	1054_113_bin_10	191	4	10	3	0	0.718916	0.862541	0.784207	COG1071	Pyruvate oxidation	C	Energy production and conversion	COG1071	TPP-dependent pyruvate or acetoin dehydrogenase subunit alpha (AcoA) (PDB:1DTW)	-----------------------KACELLSDELLLKMYREMVLARLFDSAMVKLQRAGKVAAYTSSEGQEAVSVAAVNAASPIDWIFPTYRETGAFIARGVPLETLIARQLGRVGDPLKGHEVLLFGDKRYRIVTGPGPVAAHIPVAVGFGYATKRRGEDSVMLVFFGDGATSKGDFHEGLNMAGVLRTPTIFICQNNQYAISVPRRQQTASETFAEKAEAYGFEGVIADGNNVEEMYTIVSKAVEKARDGGGPTLIEAITYRLAAHSTADDPTKYRTVQEVEMWRSRDPITLCRKLLFQRSVLNEEKDTMLWKSLGQMLEQKIEEVEKTPAIPTSAIFEDVYSTPPWHLIEELSDVNL--
11	GC_00000002	GCA_011364015_1_ASM1136401v1_genomic	1611	4	8	3	0	0.739421	0.931634	0.824473			E|P	Amino acid transport and metabolism|Inorganic ion transport and metabolism	COG0444	ABC-type dipeptide/oligopeptide/nickel transport system, ATPase component (DppD) (PDB:4FWI)	MTTESLVRTEELRIYFPVRKFF------GTVGEVKAVDGVNLSIGRKETVALVGESGCGKTTLGRALLGLVKPKSGKIFFDGTDLTILSERELKLMRRRMGVVFQDPYASLNPSFTVYRIVEEPLVVNK-IGSKEERREMVLKALEEVKLNPAEFFASKYPHMLSGGQRQRVAIARAIITKPEFVVTDEPVSMLDASIRVEILLLFREIQKKHGVSFLYITHDLATAKYFSDRIAIMYAGRIVETGPTKAVLSEPLHPYTQALIDAIPDPDPSNRFVMRKIPPGQPPSLVNPPKGCRFHPRCPFFMQGKCDVLEPPMYRVGVERFSACFLHEEKVTIK
12	GC_00000002	GCA_011364015_1_ASM1136401v1_genomic	79	4	8	3	0	0.739421	0.931634	0.824473			E|P	Amino acid transport and metabolism|Inorganic ion transport and metabolism	COG0444	ABC-type dipeptide/oligopeptide/nickel transport system, ATPase component (DppD) (PDB:4FWI)	-----MVVLENVTASYSMRRGL------MGSRSVKVVDGVSLSISENEAVALVGESGSGKTTVGKLSIRLLKPLSGRIFYDGFDVTHLPESRLGKLRRETRMIFQDPYASLNPYMSVGEFVEEPLLVHG-VEDKAERTEIVYKALEDVRLMPPQDFAQKYPHMLSGGQRQRVAIARAIVLKPRYLVADEPVSMIDASSRAEVLEVLNTLRKGYRMAILYISHDLATTRYFADRVAVMYLGRIVEMGGIEEILSEPLHPYTQGLIASIPEPDPRNRFVERETIQGELPSPQNIPRGCRFHPRCP-KAFDRCRVEDPPLREVRRGRWVACHLY-------
13	GC_00000002	GCA_011364605_1_ASM1136460v1_genomic	419	4	8	3	0	0.739421	0.931634	0.824473			E|P	Amino acid transport and metabolism|Inorganic ion transport and metabolism	COG0444	ABC-type dipeptide/oligopeptide/nickel transport system, ATPase component (DppD) (PDB:4FWI)	MTTESLVRTEELRIYFPVRKFF------GTVGEVKAVDGVNLSIGRKETVALVGESGCGKTTLGRALLGLVKPKSGKIFFDGTDLTILSERELKLMRRRMGVVFQDPYASLNPSFTVYRIVEEPLVVNK-IGSKEERREMVLKALEEVKLNPAEFFASKYPHMLSGGQRQRVAIARAIITKPEFVVTDEPVSMLDASIRVEILLLFREIQKKHGVSFLYITHDLATAKYFSDRIAIMYAGRIVETGPTKAVLSEPLHPYTQALIDAIPDPDPSNRFVMRKIPPGQPPSLVNPPKGCRFHPRCPFFMQGKCDVLEPPMYRVGVERFSACFLHEEKVTIK
14	GC_00000002	GCA_011364605_1_ASM1136460v1_genomic	1335	4	8	3	0	0.739421	0.931634	0.824473			E|P	Amino acid transport and metabolism|Inorganic ion transport and metabolism	COG0444	ABC-type dipeptide/oligopeptide/nickel transport system, ATPase component (DppD) (PDB:4FWI)	----------------------------MGSRSVKVVDGVSLSISENEAVALVGESGSGKTTVGKLSIRLLKPLSGRIFYDGFDVTHLPESRLGKLRRETRMIFQDPYASLNPYMSVGEFVEEPLLVHG-VEDKAERTEIVYKALEDVRLMPPQDFAQKYPHMLSGGQRQRVAIARAIVLKPRYLVADEPVSMIDASSRAEVLEVLNTLRKGYRMAILYISHDLATTRYFADRVAVMYLGRIVEMGGIEEILSEPLHPYTQGLIASIPEPDPRNRFVERETIQGELPSPQNIPRGCRFHPRCP-KAFDRCRVEDPPLREVRRGRWVACHLY-------
15	GC_00000002	GCA_011364605_1_ASM1136460v1_genomic	199	4	8	3	0	0.739421	0.931634	0.824473			E|P	Amino acid transport and metabolism|Inorganic ion transport and metabolism	COG0444	ABC-type dipeptide/oligopeptide/nickel transport system, ATPase component (DppD) (PDB:4FWI)	--MSQILKLAEVRKWFPVQKGFLERLLAREKLYVKAVDGVSLTVNAGQSLAVVGESGCGKTTLGKMILRLIEPTSGRIYFNDMDITELKGEPLRKLRKKMHIIYQDPYASLNPRMTVGDILKDPLKIHGLINSDEEAREFVLNVLERVGLTPPAEFYNLYPRHLSGGQRQRVAIARAIILRPELIVADEPVSMIDVSLRASILNLMMDLKKEFSLTYIFITHDLAVAKYIADEIAVMYLGKIIEKAPVRSIFSNSLHPYTQALLSAIPLPKTSGKRVKRPAISGEIPSPINPPMGCRFNPRCP-FMRKKCLEEEPPLIEAERGHWVACWMVLGEY---
16	GC_00000002	GCA_011373365_1_ASM1137336v1_genomic	503	4	8	3	0	0.739421	0.931634	0.824473			E|P	Amino acid transport and metabolism|Inorganic ion transport and metabolism	COG0444	ABC-type dipeptide/oligopeptide/nickel transport system, ATPase component (DppD) (PDB:4FWI)	MTTESLVRTEELRIYFPVRKFF------GTVGEVKAVDGVNLSIGRKETVALVGESGCGKTTLGRALLGLVKPKSGKIFFDGTDLTILSERELKLMRRRMGVVFQDPYASLNPSFTVYRIVEEPLVVNK-IGSKEERREMVLKALEEVKLNPAEFFASKYPHMLSGGQRQRVAIARAIITKPEFVVTDEPVSMLDASIRVEILLLFREIQKKHGVSFLYITHDLATAKYFSDRIAIMYAGRIVETGPTKAVLSEPLHPYTQALIDAIPDPDPSNRFVMRKIPPGQPPSLVNPPKGCRFHPRCPFFMQGKCDVLEPPMYRVGVERFSACFLHEEKVTIK
17	GC_00000002	1054_113_bin_10	729	4	8	3	0	0.739421	0.931634	0.824473			E|P	Amino acid transport and metabolism|Inorganic ion transport and metabolism	COG0444	ABC-type dipeptide/oligopeptide/nickel transport system, ATPase component (DppD) (PDB:4FWI)	#AD?
18	GC_00000002	1054_113_bin_10	468	4	8	3	0	0.739421	0.931634	0.824473			E|P	Amino acid transport and metabolism|Inorganic ion transport and metabolism	COG0444	ABC-type dipeptide/oligopeptide/nickel transport system, ATPase component (DppD) (PDB:4FWI)	----------------------------MGSRSVKVVDGVSLSISENEAVALVGESGSGKTTVGKLSIRLLKPLSGRIFYDGFDVTHLPESRLGKLRRETRMIFQDPYASLNPYMSVGEFVEEPLLVHG-VEDKAERTEIVYKALEDVRLMPPQDFAQKYPHMLSGGQRQRVAIARAIVLKPRYLVADEPVSMIDASSRAEVLEVLNTLRKGYRMAILYISHDLATTRYFADRVAVMYLGRIVEMGGIEEILSEPLHPYTQGLIASIPEPDPRNRFVERETIQGELPSPQNIPRGCRFHPRCP-KAFDRCRVEDPPLREVRRGRWVACHLY-------
19	GC_00000003	GCA_011364015_1_ASM1136401v1_genomic	1610	4	8	2	0	0.767253	0.94864	0.84836			E|P	Amino acid transport and metabolism|Inorganic ion transport and metabolism	COG0444	ABC-type dipeptide/oligopeptide/nickel transport system, ATPase component (DppD) (PDB:4FWI)	MDDIEPNDALLSVKNLVLHFTTSRGIVRAVDGVSFSVRHGETLALVGESGSGKSSTALAIIRLLPRNVAAYRGSIIFEKMELMNLDDEEFRKRVRVGGISMVFQGAMNSFNPVLRVGFQVAEPLIVNLGVPREEAYKKAEDALELVGLERSVAQRYPFELSGGMKQRALIAMALITNPKLLILDEPTSALDVMTQANVMNLLKKLKKELGLTYIFITHDLALASELADRVAVMYGGLMAELGPSDELYPKPRHPYTELLINSVPFLRQDKEPTFIRGSPPDPIEPPIGCRFHPRCPYVIKGKCDVSTPPMFKADGEHWAACWLLE----EK-
20	GC_00000003	GCA_011364015_1_ASM1136401v1_genomic	72	4	8	2	0	0.767253	0.94864	0.84836			E|P	Amino acid transport and metabolism|Inorganic ion transport and metabolism	COG0444	ABC-type dipeptide/oligopeptide/nickel transport system, ATPase component (DppD) (PDB:4FWI)	---------MLNVVNLVVYYGLGGKVVKAVDGVDFSVGEGEALGLVGESGCGKTSTGLAVIRMLPPNVVKLGGKILFEGIDILSMNPKDFAKEYQWRKISMVFQGAMNSFNPVLRVGLQVAEPLMVKEGVSKAEALNRARQVFRQVGLPPEYVDRYPHELSGGMKQRALVAMALIMQPKLIILDEPTSALDVSIQTQIMNMLKRLKREHGLSMIFITHDLALVSDIADEIAVMYAGKVVELGPSEKILCTPLHPYSSKLLSSTPRLKGPRTLDYIPGAPPSLTDPPTGCRFHPRCHRVFE-KCVTEEPPCFVQDGVG-VRCWLYQSDEAGKT
21	GC_00000003	GCA_011364605_1_ASM1136460v1_genomic	418	4	8	2	0	0.767253	0.94864	0.84836			E|P	Amino acid transport and metabolism|Inorganic ion transport and metabolism	COG0444	ABC-type dipeptide/oligopeptide/nickel transport system, ATPase component (DppD) (PDB:4FWI)	MDDIEPNDALLSVKNLVLHFTTSRGIVRAVDGVSFSVRHGETLALVGESGSGKSSTALAIIRLLPRNVAAYRGSIIFEKMELMNLDDEEFRKRVRVGGISMVFQGAMNSFNPVLRVGFQVAEPLIVNLGVPREEAYKKAEDALELVGLERSVAQRYPFELSGGMKQRALIAMALITNPKLLILDEPTSALDVMTQANVMNLLKKLKKELGLTYIFITHDLALASELADRVAVMYGGLMAELGPSDELYPKPRHPYTELLINSVPFLRQDKEPTFIRGSPPDPIEPPIGCRFHPRCPYVIKGKCDVSTPPMFKADGEHWAACWLLE----EK-
22	GC_00000003	GCA_011364605_1_ASM1136460v1_genomic	1473	4	8	2	0	0.767253	0.94864	0.84836			E|P	Amino acid transport and metabolism|Inorganic ion transport and metabolism	COG0444	ABC-type dipeptide/oligopeptide/nickel transport system, ATPase component (DppD) (PDB:4FWI)	---------MLNVVNLVVYYGLGGKVVKAVDGVDFSVGEGEALGLVGESGCGKTSTGLAVIRMLPPNVVKLGGKILFEGIDILSMNPKDFAKEYQWRKISMVFQGAMNSFNPVLRVGLQVAEPLMVKEGVSKAEALNRARQVFRQVGLPPEYVDRYPHELSGGMKQRALVAMALIMQPKLIILDEPTSALDVSIQTQIMNMLKRLKREHGLSMIFITHDLALVSDIADEIAVMYAGKVVELGPSEKILCTPLHPYSSKLLSSTPRLKGPRTLDYIPGAPPSLTDPPTGCRFHPRCHRVFE-KCVTEEPPCFVQDGVG-VRCWLYQSDEAGKT
23	GC_00000003	GCA_011373365_1_ASM1137336v1_genomic	504	4	8	2	0	0.767253	0.94864	0.84836			E|P	Amino acid transport and metabolism|Inorganic ion transport and metabolism	COG0444	ABC-type dipeptide/oligopeptide/nickel transport system, ATPase component (DppD) (PDB:4FWI)	MDDIEPNDALLSVKNLVLHFTTSRGIVRAVDGVSFSVRHGETLALVGESGSGKSSTALAIIRLLPRNVAAYRGSIIFEKMELMNLDDEEFRKRVRVGGISMVFQGAMNSFNPVLRVGFQVAEPLIVNLGVPREEAYKKAEDALELVGLERSVAQRYPFELSGGMKQRALIAMALITNPKLLILDEPTSALDVMTQANVMNLLKKLKKELGLTYIFITHDLALASELADRVAVMYGGLMAELGPSDELYPKPRHPYTELLINSVPFLRQDKEPTFIRGSPPDPIEPPIGCRFHPRCPYVIKGKCDVSTPPMFKADGEHWAACWLLE----EK-
24	GC_00000003	GCA_011373365_1_ASM1137336v1_genomic	589	4	8	2	0	0.767253	0.94864	0.84836			E|P	Amino acid transport and metabolism|Inorganic ion transport and metabolism	COG0444	ABC-type dipeptide/oligopeptide/nickel transport system, ATPase component (DppD) (PDB:4FWI)	--------------------------MKAVDGVDFSVGEGEALGLVGESGCGKTSTGLAVIRMLPPNVVKLGGKILFEGIDILSMNPKDFAKEYQWRKISMVFQGAMNSFNPVLRVGLQVAEPLMVKEGVSKAEALNRARQVFRQVGLPPEYVDRYPHELSGGMKQRALVAMALIMQPKLIILDEPTSALDVSIQTQIMNMLKRLKREHGLSMIFITHDLALVSDIADEIAVMYAGKVVELGPSEKILCTPLHPYSSKLLSSTPRLKGPRTLVYIPGAPPSLTDPPTGCRFHPRCHRVFE-KCVTEEPPCFVQDGVG-VRCWLYQSDEAGKT
25	GC_00000003	1054_113_bin_10	730	4	8	2	0	0.767253	0.94864	0.84836			E|P	Amino acid transport and metabolism|Inorganic ion transport and metabolism	COG0444	ABC-type dipeptide/oligopeptide/nickel transport system, ATPase component (DppD) (PDB:4FWI)	---------LLSVRNLYLYYEASRGIVKAVDGVDLELDEGEALAVVGESGSGKSSLAIGIIRLPPKNTAKYSGEIFFNGENVSKLDEEEFRRKIRLSGIGIVFQGAMNTLNPVIPVSRQVAEPLIHGLGMRKKEAIQKAVETLNYVGLGPDVASRYPHELSGGMKQRVAIAAALVTDPKIIILDEPTSALDIITQANIMNLLKKLKSEKKKSYIFITHDLALASELADKVAIMYAGKIMEYGPADEIFLSPKHPYTQLLIESVPTLRTDREPRFIHGSPPDLINPPRGCRFHPRCPFFIGGKCDTMDPPTFEPNAGHRVSCWLLE----GKV
26	GC_00000003	1054_113_bin_10	461	4	8	2	0	0.767253	0.94864	0.84836			E|P	Amino acid transport and metabolism|Inorganic ion transport and metabolism	COG0444	ABC-type dipeptide/oligopeptide/nickel transport system, ATPase component (DppD) (PDB:4FWI)	--------KMLNVVNLVVYYGLGGKVVKAVDGVDFSVGEGEALGLVGESGCGKTSTGLAVIRMLPPNVVKLGGKILFEGIDILSMNPKDFAKEYQWRKISMVFQGAMNSFNPVLRVGLQVAEPLMVKEGVSKAEALNRARQVFRQVGLPPEYVDRYPHELSGGMKQRALVAMALIMQPKLIILDEPTSALDVSIQTQIMNMLKRLKREHGLSMIFITHDLALVSDIADEIAVMYAGKVVELGPSEKILCTPLHPYSSKLLSSTPRLKGPRTLDYIPGAPPSLTDPPTGCRFHPRCHRVFE-KCVTEEPPCFVQDGVG-VRCWLYQSDEAGKT
27	GC_00000004	GCA_011364015_1_ASM1136401v1_genomic	417	4	7	2	0	0.824832	0.987176	0.898731			M|D|T	Cell wall/membrane/envelope biogenesis|Cell cycle control, cell division, chromosome partitioning|Signal transduction mechanisms	COG0464	AAA+-type ATPase, SpoVK/Ycf46/Vps4 family (SpoVK) (PDB:3SYL)	MSSPSPTRKKELSLRVAEARQRDIGRKIARVDSQGMKELELSPGDLIEITGRRSTVAIVWPPYKEDD-GQGIIRIDGEIRRNSGVSVGEYVRVSKTTAKPATKIVLAPFE-PLPFVGDFGRIVRSQLLNMPVAKGDIIVVPVLGMGVELKVSSTSPSPIVMVTESTVVEISSTTAKRIEEVSGVTYEDIGGLHDELQRIREMIELPLKHPELFRHLGIEPPKGVILYGPPGTGKTLIAKAIANETGAHFVSINGPEIMSKFYGESEARLREVFQEAEQNAPSIIFIDELDAIAPKRGEVTGEVERRVVSQLLTLMDGLKSRGQVVVIGATNRIEAIDPALRRPGRFDREIRIGVPDRNGRKEILLIHTRRMPLADDVNIDELAEITHGFVGADIAALTR…
28	GC_00000004	GCA_011364015_1_ASM1136401v1_genomic	544	4	7	2	0	0.824832	0.987176	0.898731			M|D|T	Cell wall/membrane/envelope biogenesis|Cell cycle control, cell division, chromosome partitioning|Signal transduction mechanisms	COG0464	AAA+-type ATPase, SpoVK/Ycf46/Vps4 family (SpoVK) (PDB:3SYL)	------MSVKELRLRVAEAKQRDVGYGIARIDRSVGAEAGLSTGDIIEIRGKKLTAATVWLGYMEDEKEKDIIRIDGHIRNNAGVSLNDYVIVRKANVKEAQLVVLAPYNTSIKADENFTKLVKSRLIEYPVVHRNIIPVLFFGNLFTFAVVQMRPTGVAKITPRTKLVIQSRVVQEKTLRTSITYEDIGGLQEQIQRVREMIELPLRFPELFQKLGIDPPKGVLLYGPPGCGKTLLAKAVATEAEANFILINGPEIMNKYYGETEARLREIFRKAEEEAPSIIFIDEIDAIAPKRSEVTGEVEKRVVAQLLALMDGLEGRGSVIVIGATNRPNALDPALRRPGRFDREIEIGIPDKKGRIEILTIHTRGMPLAKDVQIDRLGEMTRGYTGADLAALCR…
29	GC_00000004	GCA_011364605_1_ASM1136460v1_genomic	824	4	7	2	0	0.824832	0.987176	0.898731			M|D|T	Cell wall/membrane/envelope biogenesis|Cell cycle control, cell division, chromosome partitioning|Signal transduction mechanisms	COG0464	AAA+-type ATPase, SpoVK/Ycf46/Vps4 family (SpoVK) (PDB:3SYL)	MSSPSPTRKKELSLRVAEARQRDIGRKIARVDSQGMKELELSPGDLIEITGRRSTVAIVWPPYKEDD-GQGIIRIDGEIRRNSGVSVGEYVRVSKTTAKPATKIVLAPFE-PLPFVGDFGRIVRSQLLNMPVAKGDIIVVPVLGMGVELKVSSTSPSPIVMVTESTVVEISSTTAKRIEEVSGVTYEDIGGLHDELQRIREMIELPLKHPELFRHLGIEPPKGVILYGPPGTGKTLIAKAIANETGAHFVSINGPEIMSKFYGESEARLREVFQEAEQNAPSIIFIDELDAIAPKRGEVTGEVERRVVSQLLTLMDGLKSRGQVVVIGATNRIEAIDPALRRPGRFDREIRIGVPDRNGRKEILLIHTRRMPLADDVNIDELAEITHGFVGADIAALTR…
30	GC_00000004	GCA_011364605_1_ASM1136460v1_genomic	0	4	7	2	0	0.824832	0.987176	0.898731			M|D|T	Cell wall/membrane/envelope biogenesis|Cell cycle control, cell division, chromosome partitioning|Signal transduction mechanisms	COG0464	AAA+-type ATPase, SpoVK/Ycf46/Vps4 family (SpoVK) (PDB:3SYL)	------MSVKELRLRVAEAKQRDVGYGIARIDRSVGAEAGLSTGDIIEIRGKKLTAATVWLGYMEDEKEKDIIRIDGHIRNNAGVSLNDYVIVRKANVKEAQLVVLAPYNTSIKADENFTKLVKSRLIEYPVVHRNIIPVLFFGNLFTFAVVQMRPTGVAKITPRTKLVIQSRVVQEKTLRTSITYEDIGGLQEQIQRVREMIELPLRFPELFQKLGIDPPKGVLLYGPPGCGKTLLAKAVATEAEANFILINGPEIMNKYYGETEARLREIFRKAEEEAPSIIFIDEIDAIAPKRSEVTGEVEKRVVAQLLALMDGLEGRGSVIVIGATNRPNALDPALRRPGRFDREIEIGIPDKKGRIEILTIHTRGMPLAKDVQIDRLGEMTRGYTGADLAALCR…
31	GC_00000004	GCA_011373365_1_ASM1137336v1_genomic	846	4	7	2	0	0.824832	0.987176	0.898731			M|D|T	Cell wall/membrane/envelope biogenesis|Cell cycle control, cell division, chromosome partitioning|Signal transduction mechanisms	COG0464	AAA+-type ATPase, SpoVK/Ycf46/Vps4 family (SpoVK) (PDB:3SYL)	MSSPSPTRKKELSLRVAEARQRDIGRKIARVDSQGMKELELSPGDLIEITGRRSTVAIVWPPYKEDD-GQGIIRIDGEIRRNSGVSVGEYVRVSKTTAKPATKIVLAPFE-PLPFVGDFGRIVRSQLLNMPVAKGDIIVVPVLGMGVELKVSSTSPSPIVMVTESTVVEISSTTAKRIEEVSGVTYEDIGGLHDELQRIREMIELPLKHPELFRHLGIEPPKGVILYGPPGTGKTLIAKAIANETGAHFVSINGPEIMSKFYGESEARLREVFQEAEQNAPSIIFIDELDAIAPKRGEVTGEVERRVVSQLLTLMDGLKSRGQVVVIGATNRIEAIDPALRRPGRFDREIRIGVPDRNGRKEILLIHTRRMPLADDVNIDELAEITHGFVGADIAALTR…
32	GC_00000004	GCA_011373365_1_ASM1137336v1_genomic	492	4	7	2	0	0.824832	0.987176	0.898731			M|D|T	Cell wall/membrane/envelope biogenesis|Cell cycle control, cell division, chromosome partitioning|Signal transduction mechanisms	COG0464	AAA+-type ATPase, SpoVK/Ycf46/Vps4 family (SpoVK) (PDB:3SYL)	------MSVKELRLRVAEAKQRDVGYGIARIDRSVGAEAGLSTGDIIEIRGKKLTAATVWLGYMEDEKEKDIIRIDGHIRNNAGVSLNDYVIVRKANVKEAQLVVLAPYNTSIKADENFTKLVKSRLIEYPVVHRNIIPVLFFGNLFTFAVVQMRPTGVAKITPRTKLVIQSRVVQEKTLRTSITYEDIGGLQEQIQRVREMIELPLRFPELFQKLGIDPPKGVLLYGPPGCGKTLLAKAVATEAEANFILINGPEIMNKYYGETEARLREIFRKAEEEAPSIIFIDEIDAIAPKRSEVTGEVEKRVVAQLLALMDGLEGRGSVIVIGATNRPNALDPALRRPGRFDREIEIGIPDKKGRIEILTIHTRGMPLAKDVQIDRLGEMTRGYTGADLAALCR…
33	GC_00000004	1054_113_bin_10	21	4	7	2	0	0.824832	0.987176	0.898731			M|D|T	Cell wall/membrane/envelope biogenesis|Cell cycle control, cell division, chromosome partitioning|Signal transduction mechanisms	COG0464	AAA+-type ATPase, SpoVK/Ycf46/Vps4 family (SpoVK) (PDB:3SYL)	MSSPSPTRKKELSLRVAEARQRDIGRKIARVDSQGMKELELSPGDLIEITGRRSTVAIVWPPYKEDD-GQGIIRIDGEIRRNSGVSVGEYVRVSKTTAKPATKIVLAPFE-PLPFVGDFGRIVRSQLLNMPVAKGDIIVVPVLGMGVELKVSSTSPSPIVMVTESTVVEISSTTAKRIEEVSGVTYEDIGGLHDELQRIREMIELPLKHPELFRHLGIEPPKGVILYGPPGTGKTLIAKAIANETGAHFVSINGPEIMSKFYGESEARLREVFQEAEQNAPSIIFIDELDAIAPKRGEVTGEVERRVVSQLLTLMDGLKSRGQVVVIGATNRIEAIDPALRRPGRFDREIRIGVPDRNGRKEILLIHTRRMPLADDVNIDELAEITHGFVGADIAALTR…
34	GC_00000005	GCA_011364015_1_ASM1136401v1_genomic	1524	4	7	2	0	0.813375	0.850113	0.831338			O	Posttranslational modification, protein turnover, chaperones	COG0459	Chaperonin GroEL (HSP60 family) (GroEL) (PDB:1AON)	MAATVGTATQPVIILKEGAKRMRGREVQSANIMVAKIIAETMKSSLGPRGMDKMLVDSFGDIVITNDGATILKEMDVEHPVAKMLVEVSKAQDEEVGDGTTSTVVLAGELLTKAEELIEKEVHPTLIIEGYRKAAVKALEILDEIGVKVDPTDKALLKKVAKTSMISKLVAEEADYLADLVVEAVTRIAEKVGDKWVVDLDDIKLEKKEGQSLHDTKLIEGVVLDKEVVHPDMPKLVRNAKIALLDAALEIEKTEFDAKLNIESPEQMRAFMKQEEDMLRQMVEKIVSTGANVVLCQKGIDDLAQYFLAKKGVLAVRRIKKSDMDKLAKATKGRVISRIDDLTPEDLGKAALVEERRVGEDKMVFIEGCENPRSLTILIRGGTQRIVDEAERSLKDAIN…
35	GC_00000005	GCA_011364015_1_ASM1136401v1_genomic	936	4	7	2	0	0.813375	0.850113	0.831338			O	Posttranslational modification, protein turnover, chaperones	COG0459	Chaperonin GroEL (HSP60 family) (GroEL) (PDB:1AON)	MSLAPG---QPVIILKEGTTRTQGRSAQRNNIAAAKIIAEIVRTTLGPKGMDKLLVDNIGDVIVTNDGATILEKIDVEHPAAKMIIEVAKSQDHVVGDGTTTAVILAGELLRKAEELIEQKIHASTIISGYKKALDKALEVINENAIKIDLNDRATLRKVITTSLGSKSLGFAMDRLVDIAVDSVLSVVKEFNGKQRADKDDIQIVKKIGKSLGETELIRGVVVDKEVVHAAMPKRVENARIALIDSPFEIEKTEFSAEIRIRDPLKIKEFLDEETNILKGMVDKVKAVGANVVFCQKGIDDAAQFFLAKEGILAVRRVKKSDMEKLAKATGGRVVTNFEDLSPKDLGRAGLVEERKIGEDRMVFVEKCENPKAVAVLLRAGLERQLDEAERALNDAIM…
36	GC_00000005	GCA_011364605_1_ASM1136460v1_genomic	179	4	7	2	0	0.813375	0.850113	0.831338			O	Posttranslational modification, protein turnover, chaperones	COG0459	Chaperonin GroEL (HSP60 family) (GroEL) (PDB:1AON)	MAATVGTATQPVIILKEGAKRMRGREVQSANIMVAKIIAETMKSSLGPRGMDKMLVDSFGDIVITNDGATILKEMDVEHPVAKMLVEVSKAQDEEVGDGTTSTVVLAGELLTKAEELIEKEVHPTLIIEGYRKAAVKALEILDEIGVKVDPTDKALLKKVAKTSMISKLVAEEADYLADLVVEAVTRIAEKVGDKWVVDLDDIKLEKKEGQSLHDTKLIEGVVLDKEVVHPDMPKLVRNAKIALLDAALEIEKTEFDAKLNIESPEQMRAFMKQEEDMLRQMVEKIVSTGANVVLCQKGIDDLAQYFLAKKGVLAVRRIKKSDMDKLAKATKGRVISRIDDLTPEDLGKAALVEERRVGEDKMVFIEGCENPRSLTILIRGGTQRIVDEAERSLKDAIN…
37	GC_00000005	GCA_011364605_1_ASM1136460v1_genomic	39	4	7	2	0	0.813375	0.850113	0.831338			O	Posttranslational modification, protein turnover, chaperones	COG0459	Chaperonin GroEL (HSP60 family) (GroEL) (PDB:1AON)	#AD?
38	GC_00000005	GCA_011373365_1_ASM1137336v1_genomic	747	4	7	2	0	0.813375	0.850113	0.831338			O	Posttranslational modification, protein turnover, chaperones	COG0459	Chaperonin GroEL (HSP60 family) (GroEL) (PDB:1AON)	MAATVGTATQPVIILKEGAKRMRGREVQSANIMVAKIIAETMKSSLGPRGMDKMLVDSFGDIVITNDGATILKEMDVEHPVAKMLVEVSKAQDEEVGDGTTSTVVLAGELLTKAEELIEKEVHPTLIIEGYRKAAVKALEILDEIGVKVDPTDKALLKKVAKTSMISKLVAEEADYLADLVVEAVTRIAEKVGDKWVVDLDDIKLEKKEGQSLHDTKLIEGVVLDKEVVHPDMPKLVRNAKIALLDAALEIEKTEFDAKLNIESPEQMRAFMKQEEDMLRQMVEKIVSTGANVVLCQKGIDDLAQYFLAKKGVLAVRRIKKSDMDKLAKATKGRVISRIDDLTPEDLGKAALVEERRVGEDKMVFIEGCENPRSLTILIRGGTQRIVDEAERSLKDAIN…
39	GC_00000005	1054_113_bin_10	846	4	7	2	0	0.813375	0.850113	0.831338			O	Posttranslational modification, protein turnover, chaperones	COG0459	Chaperonin GroEL (HSP60 family) (GroEL) (PDB:1AON)	-AATVGTATQPVIILKEGAKRMRGREVQSANIMVAKIIAETMKSSLGPRGMDKMLVDSFGDIVITNDGATILKEMDVEHPVAKMLVEVSKAQDEEVGDGTTSTVVLAGELLTKAEELIEKEVHPTLIIEGYRKAAVKALEILDEIGVKVDPTDKALLKKVAKTSMISKLVAEEADYLADLVVEAVTRIAEKVGDKWVVDLDDIKLEKKEGQSLHDTKLIEGVVLDKEVVHPDMPKLVRNAKIALLDAALEIEKTEFDAKLNIESPEQMRAFMKQEEDMLRQMVEKIVSTGANVVLCQKGIDDLAQYFLAKKGVLAVRRIKKSDMDKLAKATKGRVISRIDDLTPEDLGKAALVEERRVGEDKMVFIEGCENPRSLTILIRGGTQRIVDEAERSLKDAIN…
40	GC_00000005	1054_113_bin_10	602	4	7	2	0	0.813375	0.850113	0.831338			O	Posttranslational modification, protein turnover, chaperones	COG0459	Chaperonin GroEL (HSP60 family) (GroEL) (PDB:1AON)	-SLAPG---QPVIILKEGTTRTQGRSAQRNNIAAAKIIAEIVRTTLGPKGMDKLLVDNIGDVIVTNDGATILEKIDVEHPAAKMIIEVAKSQDHVVGDGTTTAVILAGELLRKAEELIEQKIHASTIISGYKKALDKALEVINENAIKIDLNDRATLRKVITTSLGSKSLGFAMDRLVDIAVDSVLSVVKEFNGKQRADKDDIQIVKKIGKSLGETELIRGVVVDKEVVHAAMPKRVENARIALIDSPFEIEKTEFSAEIRIRDPLKIKEFLDEETNILKGMVDKVKAVGANVVFCQKGIDDAAQFFLAKEGILAVRRVKKSDMEKLAKATGGRVVTNFEDLSPKDLGRAGLVEERKIGEDRMVFVEKCENPKAVAVLLRAGLERQLDEAERALNDAIM…
41	GC_00000006	GCA_011364015_1_ASM1136401v1_genomic	1222	3	6	2	0	0.806667	0.945271	0.870486			M	Cell wall/membrane/envelope biogenesis	COG0434	Membrane biogenesis protein, BtpA/SgcQ family (BtpA)	MPSPLLPMKPDALKEIFKNTKPIIAMIHLPPLPGAPRYSGMSVEDIIEYGLRDAEVLKSNDVDGLQVENIGDYPYLKPDDIGHETSSILAVMAREVRKSTGLPVGICCLANGVIPAIAACVASGGKWVRAAEWANAYIADEGFVEAIAHRALRYRANLRAYDVRVFADVNVKHGSHFIISDRPFEEQVADAEFFDADAIIVSGTRTGAETPLEKVVRAKQATSLPVLVGSGLNADNAENLLKVADGAIVGSYLRRDGKFWNPVEPERVKKLMSVVKKLR-------
42	GC_00000006	GCA_011364015_1_ASM1136401v1_genomic	1215	3	6	2	0	0.806667	0.945271	0.870486			M	Cell wall/membrane/envelope biogenesis	COG0434	Membrane biogenesis protein, BtpA/SgcQ family (BtpA)	#AD?
43	GC_00000006	GCA_011364605_1_ASM1136460v1_genomic	912	3	6	2	0	0.806667	0.945271	0.870486			M	Cell wall/membrane/envelope biogenesis	COG0434	Membrane biogenesis protein, BtpA/SgcQ family (BtpA)	MPSPLLPMKPDALKEIFKNTKPIIAMIHLPPLPGAPRYSGMSVEDIIEYGLRDAEVLKSNDVDGLQVENIGDYPYLKPDDIGHETSSILAVMAREVRKSTGLPVGICCLANGVIPAIAACVASGGKWVRAAEWANAYIADEGFVEAIAHRALRYRANLRAYDVRVFADVNVKHGSHFIISDRPFEEQVADAEFFDADAIIVSGTRTGAETPLEKVVRAKQATSLPVLVGSGLNADNAENLLKVADGAIVGSYLRRDGKFWNPVEPERVKKLMSVVKKLR-------
44	GC_00000006	GCA_011364605_1_ASM1136460v1_genomic	919	3	6	2	0	0.806667	0.945271	0.870486			M	Cell wall/membrane/envelope biogenesis	COG0434	Membrane biogenesis protein, BtpA/SgcQ family (BtpA)	#AD?
45	GC_00000006	GCA_011373365_1_ASM1137336v1_genomic	1048	3	6	2	0	0.806667	0.945271	0.870486			M	Cell wall/membrane/envelope biogenesis	COG0434	Membrane biogenesis protein, BtpA/SgcQ family (BtpA)	MPSPLLPMKPDALKEIFKNTKPIIAMIHLPPLPGAPRYSGMSVEDIIEYGLRDAEVLKSNDVDGLQVENIGDYPYLKPDDIGHETSSILAVMAREVRKSTGLPVGICCLANGVIPAIAACVASGGKWVRAAEWANAYIADEGFVEAIAHRALRYRANLRAYDVRVFADVNVKHGSHFIISDRPFEEQVADAEFFDADAIIVSGTRTGAETPLEKVVRAKQATSLPVLVGSGLNADNAENLLKVADGAIVGSYLRRDGKFWNPVEPERVKKLMSVVKKLR-------
46	GC_00000006	GCA_011373365_1_ASM1137336v1_genomic	706	3	6	2	0	0.806667	0.945271	0.870486			M	Cell wall/membrane/envelope biogenesis	COG0434	Membrane biogenesis protein, BtpA/SgcQ family (BtpA)	#AD?
47	GC_00000007	GCA_011364015_1_ASM1136401v1_genomic	997	3	6	2	0	0.805278	0.709553	0.754391			V	Defense mechanisms	COG4113	RNA interferase (RNase) VapC, contains PIN domain (VapC) (PDB:1V8O) (PUBMED:22539524)	----------MLSAYKLFGISAY---------TYTKGEVDLIAPSLLFYEVANALRYNPRFGI---KSALAAFEDLGITIHDLRREL-------------------------------------------------------
48	GC_00000007	GCA_011364015_1_ASM1136401v1_genomic	785	3	6	2	0	0.805278	0.709553	0.754391			V	Defense mechanisms	COG4113	RNA interferase (RNase) VapC, contains PIN domain (VapC) (PDB:1V8O) (PUBMED:22539524)	MEEEKILVLDANVAVKWFNVEPLRKEALTIRSKYASGEIDLIAPDLLHYEVANALRYNPRFGIEDVKTALKALEDMSITTYEFKGELLERAVELAYKFGITLYDAVYVSLAVLQNATLYTADKEVVAKVPLTNVKHLSEV--
49	GC_00000007	GCA_011364605_1_ASM1136460v1_genomic	1435	3	6	2	0	0.805278	0.709553	0.754391			V	Defense mechanisms	COG4113	RNA interferase (RNase) VapC, contains PIN domain (VapC) (PDB:1V8O) (PUBMED:22539524)	----------MLSAYKLFGISAY---------TYTKGEVDLIAPSLLFYEVANALRYNPRFGI---KSALAAFEDLGITIHDLRREL-------------------------------------------------------
50	GC_00000007	GCA_011364605_1_ASM1136460v1_genomic	234	3	6	2	0	0.805278	0.709553	0.754391			V	Defense mechanisms	COG4113	RNA interferase (RNase) VapC, contains PIN domain (VapC) (PDB:1V8O) (PUBMED:22539524)	MEEEKILVLDANVAVKWFNVEPLRKEALTIRSKYASGEIDLIAPDLLHYEVANALRYNPRFGIEDVKTALKALEDMSITTYEFKGELLERAVELAYKFGITLYDAVYVSLAVLQNATLYTADKEVVAKVPLTNVKHLSEV--
51	GC_00000007	GCA_011373365_1_ASM1137336v1_genomic	545	3	6	2	0	0.805278	0.709553	0.754391			V	Defense mechanisms	COG4113	RNA interferase (RNase) VapC, contains PIN domain (VapC) (PDB:1V8O) (PUBMED:22539524)	MEEEKILVLDASVAVKWFNVEPFRDKALLIRDKYVRGEVDLIAPCLLFFEVANALRYNPRFGIEEVKSALAALEDLGITIHDLRGELKFFAVEAAYRYGITFFDSSYVALAMMENAVLYTADKEVVAKTMLPNVKHLAELAP
52	GC_00000007	GCA_011373365_1_ASM1137336v1_genomic	249	3	6	2	0	0.805278	0.709553	0.754391			V	Defense mechanisms	COG4113	RNA interferase (RNase) VapC, contains PIN domain (VapC) (PDB:1V8O) (PUBMED:22539524)	----------MLSAYKLFGISAY---------TYTKGEVDLIAPSLLFYEVANALRYNPRFGI---KSALAAFEDLGITIHDLRREL-------------------------------------------------------
53	GC_00000008	GCA_011364015_1_ASM1136401v1_genomic	430	4	6	2	0	0.838379	0.862134	0.850091	COG0209	Pyrimidine salvage	F	Nucleotide transport and metabolism	COG0209	Ribonucleotide reductase alpha subunit (NrdA) (PDB:1R1R)	MCPVPLKVVKRDGRVVDFDVGRIREAIRKAMAAKRVEDEKILDNVVATVLEHLSTRFGAEKIPHVEEIQDIVESSLMEHGLKEVAKAYILYRHERTRIREEKMRILETNYVDEVDKAFSVNALRLMAARYLLRDRSGRLIERPKQMFQRTAALIVLADILYDPMFFDKNGQQKKWEIDDVELEDYADKIGVGPSENMLETKWNIHHLERLATLYKRLNEQGVMRKPLREVLEYLKKHPSRFYENYRRYYDLMVEKKFLPNSPTLFNAGTVLGQLSACFVLDVEDDIS----SIMRTAEEAALIFKTGGGVGINYSKLRPEGDVVSSTGGVASGPVSFMRIVDTVTDVVKQGGRRRGANIGILNINHPDIDKFIAAKQRPGFLENFNISVMVTADFWKHY…
54	GC_00000008	GCA_011364015_1_ASM1136401v1_genomic	806	4	6	2	0	0.838379	0.862134	0.850091	COG0209	Pyrimidine salvage	F	Nucleotide transport and metabolism	COG0209	Ribonucleotide reductase alpha subunit (NrdA) (PDB:1R1R)	---MLKAVVKRDGRLEDFDPSRIEKAILGAMREVGRVDTVSAKKVTAEVVSILETQ--GDEKPHVERIQDIVELSLMRHGLYDVAKAYITYRHRREQERAEKKSILGVEPQRWTKKALSVNAVRLLASRYLLRNEEGRIIETPEGMVYRVASAIAVA---------DKGGALTYNIPENFVTNQYIHIRG--------------------------------------------KPLPEKAVESFHRFANLLFEKRFLPNSPTLFNAGAKLGQLSACFVLPMEDTLAENEDGILPIAQKAALIFQTGGGVGINYSKLRPEGDVVSSSGGVASGPVSFMSLIDKVADVIKQGGRRRAANMGILEAWHPDVMKFITCKENGGF-ENFNISVMTDEEFWRSY…
55	GC_00000008	GCA_011364605_1_ASM1136460v1_genomic	755	4	6	2	0	0.838379	0.862134	0.850091	COG0209	Pyrimidine salvage	F	Nucleotide transport and metabolism	COG0209	Ribonucleotide reductase alpha subunit (NrdA) (PDB:1R1R)	MCPVPLKVVKRDGRVVDFDVGRIREAIRKAMAAKRVEDEKILDNVVATVLEHLSTRFGAEKIPHVEEIQDIVESSLMEHGLKEVAKAYILYRHERTRIREEKMRILETNYVDEVDKAFSVNALRLMAARYLLRDRSGRLIERPKQMFQRTAALIVLADILYDPMFFDKNGQQKKWEIDDVELEDYADKIGVGPSENMLETKWNIHHLERLATLYKRLNEQGVMRKPLREVLEYLKKHPSRFYENYRRYYDLMVEKKFLPNSPTLFNAGTVLGQLSACFVLDVEDDIS----SIMRTAEEAALIFKTGGGVGINYSKLRPEGDVVSSTGGVASGPVSFMRIVDTVTDVVKQGGRRRGANIGILNINHPDIDKFIAAKQRPGFLENFNISVMVTADFWKHY…
56	GC_00000008	GCA_011364605_1_ASM1136460v1_genomic	321	4	6	2	0	0.838379	0.862134	0.850091	COG0209	Pyrimidine salvage	F	Nucleotide transport and metabolism	COG0209	Ribonucleotide reductase alpha subunit (NrdA) (PDB:1R1R)	-------------------------------------------------------------------------------------------------------------------------------------------------------------------------------------------------------------------------------------------------MESFHRFANLLFEKRFLPNSPTLFNAGAKLGQLSACFVLPMEDTLAENEDGILPIAQKAALIFQTGGGVGINYSKLRPEGDVVSSSGGVASGPVSFMSLIDKVADVIKQGGRRRAANMGILEAWHPDVMKFITCKENGGF-ENFNISVMTDEEFWRSY…
57	GC_00000008	GCA_011373365_1_ASM1137336v1_genomic	178	4	6	2	0	0.838379	0.862134	0.850091	COG0209	Pyrimidine salvage	F	Nucleotide transport and metabolism	COG0209	Ribonucleotide reductase alpha subunit (NrdA) (PDB:1R1R)	MCPVPLKVVKRDGRVVDFDVGRIREAIRKAMAAKRVEDEKILDNVVATVLEHLSTRFGAEKIPHVEEIQDIVESSLMEHGLKEVAKAYILYRHERTRIREEKMRILETNYVDEVDKAFSVNALRLMAARYLLRDRSGRLIERPKQMFQRTAALIVLADILYDPMFFDKNGQQKKWEIDDVELEDYADKIGVGPSENMLETKWNIHHLERLATLYKRLNEQGVMRKPLREVLEYLKKHPSRFYENYRRYYDLMVEKKFLPNSPTLFNAGTVLGQLSACFVLDVEDDIS----SIMRTAEEAALIFKTGGGVGINYSKLRPEGDVVSSTGGVASGPVSFMRIVDTVTDVVKQGGRRRGANIGILNINHPDIDKFIAAKQRPGFLENFNISVMVTADFWKHY…
58	GC_00000008	1054_113_bin_10	8	4	6	2	0	0.838379	0.862134	0.850091	COG0209	Pyrimidine salvage	F	Nucleotide transport and metabolism	COG0209	Ribonucleotide reductase alpha subunit (NrdA) (PDB:1R1R)	------------------------------MAAKRVEDEKILDNVVATVLEHLSTRFGAEKIPHVEEIQDIVESSLMEHGLKEVAKAYILYRHERTRIREEKMRILETNYVDEVDKAFSVNALRLMAARYLLRDRSGRLIERPKQMFQRTAALIVLADILYDPMFFDKNGQQKKWEIDDVELEDYADKIGVGPSENMLETKWNIHHLERLATLYKRLNEQGVMRKPLREVLEYLKKHPSRFYENYRRYYDLMVEKKFLPNSPTLFNAGTVLGQLSACFVLDVEDDIS----SIMRTAEEAALIFKTGGGVGINYSKLRPEGDVVSSTGGVASGPVSFMRIVDTVTDVVKQGGRRRGANIGILNINHPDIDKFIAAKQRPGFLENFNISVMVTADFWKHY…
59	GC_00000009	GCA_011364015_1_ASM1136401v1_genomic	952	4	6	2	0	0.804457	0.964058	0.877056			M	Cell wall/membrane/envelope biogenesis	COG1136	ABC-type lipoprotein export system, ATPase component (LolD) (PDB:5GKO)	#AD?
60	GC_00000009	GCA_011364015_1_ASM1136401v1_genomic	201	4	6	2	0	0.804457	0.964058	0.877056			M	Cell wall/membrane/envelope biogenesis	COG1136	ABC-type lipoprotein export system, ATPase component (LolD) (PDB:5GKO)	MRVAMMLLEIKELWKVYRSKAGEYPALRGVNLELEQNDFVAVVGPSGSGKTTLLNLVGALDKPTQGDIILDGVSYSNLDRKGFNRLRREKIGFIFQTYNLLSALTALENVEMAAIPNKVDPRTRRRKALDLLDKLGVADKAGKKPTELSGGEQQRVAIARALINDPAIILADEPTGNLDSKNATKVGELLREVNETSGKAVLLVTHNLEVAMYADRIAYMKDGVIERVEV----VRK-
61	GC_00000009	GCA_011364605_1_ASM1136460v1_genomic	1200	4	6	2	0	0.804457	0.964058	0.877056			M	Cell wall/membrane/envelope biogenesis	COG1136	ABC-type lipoprotein export system, ATPase component (LolD) (PDB:5GKO)	#AD?
62	GC_00000009	GCA_011364605_1_ASM1136460v1_genomic	281	4	6	2	0	0.804457	0.964058	0.877056			M	Cell wall/membrane/envelope biogenesis	COG1136	ABC-type lipoprotein export system, ATPase component (LolD) (PDB:5GKO)	MRVAMMLLEIKELWKVYRSKAGEYPALRGVNLELEQNDFVAVVGPSGSGKTTLLNLVGALDKPTQGDIILDGVSYSNLDRKGFNRLRREKIGFIFQTYNLLSALTALENVEMAAIPNKVDPRTRRRKALDLLDKLGVADKAGKKPTELSGGEQQRVAIARALINDPAIILADEPTGNLDSKNATKVGELLREVNETSGKAVLLVTHNLEVAMYADRIAYMKDGVIERVEV----VRK-
63	GC_00000009	GCA_011373365_1_ASM1137336v1_genomic	607	4	6	2	0	0.804457	0.964058	0.877056			M	Cell wall/membrane/envelope biogenesis	COG1136	ABC-type lipoprotein export system, ATPase component (LolD) (PDB:5GKO)	#AD?
64	GC_00000009	1054_113_bin_10	617	4	6	2	0	0.804457	0.964058	0.877056			M	Cell wall/membrane/envelope biogenesis	COG1136	ABC-type lipoprotein export system, ATPase component (LolD) (PDB:5GKO)	#AD?
65	GC_00000010	GCA_011364015_1_ASM1136401v1_genomic	1561	4	6	2	0	0.90831	0.573427	0.703025	COG1063	Non-phosphorylated Entner-Doudoroff pathway	E|R	Amino acid transport and metabolism|General function prediction only	COG1063	Threonine dehydrogenase or related Zn-dependent dehydrogenase (Tdh) (PDB:4A2C)	#AD?
66	GC_00000010	GCA_011364605_1_ASM1136460v1_genomic	848	4	6	2	0	0.90831	0.573427	0.703025	COG1063	Non-phosphorylated Entner-Doudoroff pathway	E|R	Amino acid transport and metabolism|General function prediction only	COG1063	Threonine dehydrogenase or related Zn-dependent dehydrogenase (Tdh) (PDB:4A2C)	MTTAFIVSAGLYAALLFVFAALPIWLIPGVTAIRPGNAIPPFTSLLFGPAAAWGSAVGNLIGFDILGGALTIGSIGGFIGNFFLGLVPYKMWHRLFKEEPHCRTASSLLKYEFVVLTHSGVVVLIIPYWTELVGFVPFTPLAFIIFFNELVSAVITAPILMALVYPRAKKAGWLWTDVMKGYQYTSSEVKSYHKLGGALVFFSGVIGLWITILVGETSLNLSPMVVNEVSVVGSRCGPFKPAIKALATGIVQVEKLVDRVFSLEEYEEAFALASEKDNLKVLLKTI
67	GC_00000010	GCA_011373365_1_ASM1137336v1_genomic	773	4	6	2	0	0.90831	0.573427	0.703025	COG1063	Non-phosphorylated Entner-Doudoroff pathway	E|R	Amino acid transport and metabolism|General function prediction only	COG1063	Threonine dehydrogenase or related Zn-dependent dehydrogenase (Tdh) (PDB:4A2C)	#AD?
68	GC_00000010	GCA_011373365_1_ASM1137336v1_genomic	772	4	6	2	0	0.90831	0.573427	0.703025							----------------------------------------------------------------------------------------------------------------------------------------------------------------------------------------------------------------MITAFIVSAGL----------------YAPLPFVFAALPIGLSPA---------------------------------
69	GC_00000010	1054_113_bin_10	688	4	6	2	0	0.90831	0.573427	0.703025	COG1063	Non-phosphorylated Entner-Doudoroff pathway	E|R	Amino acid transport and metabolism|General function prediction only	COG1063	Threonine dehydrogenase or related Zn-dependent dehydrogenase (Tdh) (PDB:4A2C)	#AD?
70	GC_00000010	1054_113_bin_10	687	4	6	2	0	0.90831	0.573427	0.703025	COG1063	Non-phosphorylated Entner-Doudoroff pathway	E|R	Amino acid transport and metabolism|General function prediction only	COG1063	Threonine dehydrogenase or related Zn-dependent dehydrogenase (Tdh) (PDB:4A2C)	-TTAFIVSAGLYAALLFVFAALPIWLIPGVTAIRPGNAIPPFTSLLFGPAAAWGSAVGNLIGFDILGGALTIGSIGGFIGNFFLGLVPYKMWHRLFKEEPHCRTASSLLKYEFVVLTH------------------------------------------------------------------------------------SGVVALII---------------------------PY-----------------------------------------------
71	GC_00000011	GCA_011364015_1_ASM1136401v1_genomic	1082	4	5	2	0	0.980467	1	0.990137							MALTLREKIELMRQGIIHRYLIPMLEERGFLVSSWKRPVSLEDKILRDDGWIPIYTGFTTWETYTRNAPLHVYFNTFYGDIHEKAYRICFVEYILNKHNYRLPPAVTGVFTRLNVENGYYWKHRIPINLDVPDSAVNDVDSKYDELLLLLTRAKVID
72	GC_00000011	GCA_011364605_1_ASM1136460v1_genomic	436	4	5	2	0	0.980467	1	0.990137							MALTLREKIELMRQGIIHRYLIPMLEERGFLVSSWKRPVSLEDKILRDDGWIPIYTGFTTWETYTRNAPLHVYFNTFYGDIHEKAYRICFVEYILNKHNYRLPPAVTGVFTRLNVENGYYWKHRIPINLDVPDSAVNDVDSKYDELLLLLTRAKVID
73	GC_00000011	GCA_011373365_1_ASM1137336v1_genomic	309	4	5	2	0	0.980467	1	0.990137							MALTLREKIELMRQGIIHRYLIPMLEERGFLVSSWKRPVSLEDKILRDDGWIPIYTGFTTWETYTRNAPLHVYFNTFYGDIHEKAYRICFVEYILNKHNYRLPPAVTGVFTRLNVENGYYWKHRIPINLDVPDSAVNDVDSKYDELLLLLTRAKVID
74	GC_00000011	GCA_011373365_1_ASM1137336v1_genomic	857	4	5	2	0	0.980467	1	0.990137							MALTLREKIELMRQGIIHRYVIPMLEARGFFVSSWKRPISLEDKVLRDDGWIPVYTAFTTWETYTRNSPLHVYFNTFYGDIHEKAYRICFVEYILNKHNYKLPPAVTGVFTRLNVENGYYWKHRVPVNLDVPESAVNDVDSTYDELLLLLTRAKVID
75	GC_00000011	1054_113_bin_10	712	4	5	2	0	0.980467	1	0.990137							MALTLREKIELMRQGIIHRYLIPMLEERGFLVSSWKRPVSLEDKILRDDGWIPIYTGFTTWETYTRNAPLHVYFNTFYGDIHEKAYRICFVEYILNKHNYRLPPAVTGVFTRLNVENGYYWKHRIPINLDVPDSAVNDVDSKYDELLLLLTRAKVID
76	GC_00000012	GCA_011364015_1_ASM1136401v1_genomic	1081	4	5	2	0	0.956226	0.992532	0.974041			L	Replication, recombination and repair	COG0496	Broad specificity polyphosphatase and 5'/3'-nucleotidase SurE (SurE) (PDB:2V4N)	MKKILLTNDDGVLKTGLWALYDVLKDLGEVTVVAPESMRSAVGMSITLHKPLRLRKIRVGGKVAYSCSGTPSDCVIIAVRQVYRGKGPDLVVSGINEGNNVSLQSVYGSGTIGAVIRASLMGYPAAAFSLALPEDRIPSAEWMKTMMAKAAAKAKPVISYLLKHGLPQGVDYLNINFPHELTDSTPYVITKTARNRYREMVEERIDPRGKPYYWLKGELRSDLEPGTDAYAVFMEKAISITLMKTDTSAPQDVDGSALLNYLKSL--
77	GC_00000012	GCA_011364605_1_ASM1136460v1_genomic	435	4	5	2	0	0.956226	0.992532	0.974041			L	Replication, recombination and repair	COG0496	Broad specificity polyphosphatase and 5'/3'-nucleotidase SurE (SurE) (PDB:2V4N)	MKKILLTNDDGVLKTGLWALYDVLKDLGEVTVVAPESMRSAVGMSITLHKPLRLRKIRVGGKVAYSCSGTPSDCVIIAVRQVYRGKGPDLVVSGINEGNNVSLQSVYGSGTIGAVIRASLMGYPAAAFSLALPEDRIPSAEWMKTMMAKAAAKAKPVISYLLKHGLPQGVDYLNINFPHELTDSTPYVITKTARNRYREMVEERIDPRGKPYYWLKGELRSDLEPGTDAYAVFMEKAISITLMKTDTSAPQDVDGSALLNYLKSL--
78	GC_00000012	GCA_011373365_1_ASM1137336v1_genomic	310	4	5	2	0	0.956226	0.992532	0.974041			L	Replication, recombination and repair	COG0496	Broad specificity polyphosphatase and 5'/3'-nucleotidase SurE (SurE) (PDB:2V4N)	MKKILLTNDDGVLKTGLWALYDVLKDLGEVTVVAPESMRSAVGMSITLHKPLRLRKIRVGGKVAYSCSGTPSDCVIIAVRQVYRGKGPDLVVSGINEGNNVSLQSVYGSGTIGAVIRASLMGYPAAAFSLALPEDRIPSAEWMKTMMAKAAAKAKPVISYLLKHGLPQGVDYLNINFPHELTDSTPYVITKTARNRYREMVEERIDPRGKPYYWLKGELRSDLEPGTDAYAVFMEKAISITLMKTDTSAPQDVDGSALLNYLKSL--
79	GC_00000012	GCA_011373365_1_ASM1137336v1_genomic	856	4	5	2	0	0.956226	0.992532	0.974041			L	Replication, recombination and repair	COG0496	Broad specificity polyphosphatase and 5'/3'-nucleotidase SurE (SurE) (PDB:2V4N)	MKKILLTNDDGVLKPGLWAIYDVLSDLGEVTVVAPESMKSAVGMSITLHKPLRLRKIKFGGHVAYSCSGSPSDCVIMAVRHVYGGEGPDFVVSGINEGNNVSLQAVYGSGTIGAAIRACLMGYPAAAFSLSLPEDSVPSAEWMKTMMAKAAAKAKPIISYLLQHGLPKGADYLNVNFPYMVSDSTPYVITRAARNRYKELVEERIDPRGKPYYWLKGELRKDLEPGTDAYAVFVEKAISITFMKADTSAAEKVDGSGLLNYLKTCEK
80	GC_00000012	1054_113_bin_10	713	4	5	2	0	0.956226	0.992532	0.974041			L	Replication, recombination and repair	COG0496	Broad specificity polyphosphatase and 5'/3'-nucleotidase SurE (SurE) (PDB:2V4N)	LKKILLTNDDGVLKTGLWALYDVLKDLGEVTVVAPESMRSAVGMSITLHKPLRLRKIRVGGKVAYSCSGTPSDCVIIAVRQVYRGKGPDLVVSGINEGNNVSLQSVYGSGTIGAVIRASLMGYPAAAFSLALPEDRIPSAEWMKTMMAKAAAKAKPVISYLLKHGLPQGVDYLNINFPHELTDSTPYVITKTARNRYREMVEERIDPRGKPYYWLKGELRSDLEPGTDAYAVFMEKAISITLMKTDTSAPQDVDGSALLNYLKSL--
81	GC_00000013	GCA_011364015_1_ASM1136401v1_genomic	1214	3	5	2	0	0.879671	0.794056	0.834674			F	Nucleotide transport and metabolism	COG3845	ABC-type guanosine uptake system NupNOPQ, ATPase component NupO (NupO) (PUBMED:21926227)	MAGEVLLEARKVVKGFPGVWEHLILDHIDFDVRAGEVHALLGENGAGKTVLANILSGFYSLSSGELIVKGKNVRFKSPADAIRHGIGMVHQEFTLAPPLTVVENVALTLRRSNPLSYPLKKIEEKIRELSQRYGLKVDPHEKVENLSLGERQRVEIIKVLYWEPRILILDEPTSVLTLEESKELFQILRKMAEEGKGIVFITHKLEEIMEVADRVTVLRLGKKMGTLKVAETSRSELLKLMLGELTPVSYQRAPAKETRKPVLQVENLTVLDDDGRVAVKNVSLEVREGEILGVAGVSGNGQKELVEALTGLRKAASGKLIVNGVDLTNRSPRRFAQTGVRHIPEDRRRTGVVEEMVTAENIMLREYREKPFSVFGVINKGAVTELAQKLVTSFGVLTP…
82	GC_00000013	GCA_011364015_1_ASM1136401v1_genomic	1684	3	5	2	0	0.879671	0.794056	0.834674			F	Nucleotide transport and metabolism	COG3845	ABC-type guanosine uptake system NupNOPQ, ATPase component NupO (NupO) (PUBMED:21926227)	----------------------------------------------------------------------------------------------------------------------------------------------------------------------------------------------MADDGKGIVFITHKIEEIMKVADRVTVLRLGKKMGTFYVEQTNREELLRLMIGEFKPISYERTHTSPEAKRVLEVGNLHVLGDDGRESVRGVNLTVREGEILGIAGVSGNGQRELVEAIVGLRPVKEGRIRLQGIDATNKSARTIAEMGLRHIPEDRRRMGVVESMNTAENIVMREYDVAPFSRYGVMDKRRITELADRLVVSFEVLTP…
83	GC_00000013	GCA_011364605_1_ASM1136460v1_genomic	920	3	5	2	0	0.879671	0.794056	0.834674			F	Nucleotide transport and metabolism	COG3845	ABC-type guanosine uptake system NupNOPQ, ATPase component NupO (NupO) (PUBMED:21926227)	MAGEVLLEARKVVKGFPGVWEHLILDHIDFDVRAGEVHALLGENGAGKTVLANILSGFYSLSSGELIVKGKNVRFKSPADAIRHGIGMVHQEFTLAPPLTVVENVALTLRRSNPLSYPLKKIEEKIRELSQRYGLKVDPHEKVENLSLGERQRVEIIKVLYWEPRILILDEPTSVLTLEESKELFQILRKMAEEGKGIVFITHKLEEIMEVADRVTVLRLGKKMGTLKVAETSRSELLKLMLGELTPVSYQRAPAKETRKPVLQVENLTVLDDDGRVAVKNVSLEVREGEILGVAGVSGNGQKELVEALTGLRKAASGKLIVNGVDLTNRSPRRFAQTGVRHIPEDRRRTGVVEEMVTAENIMLREYREKPFSVFGVINKGAVTELAQKLVTSFGVLTP…
84	GC_00000013	GCA_011364605_1_ASM1136460v1_genomic	1367	3	5	2	0	0.879671	0.794056	0.834674			F	Nucleotide transport and metabolism	COG3845	ABC-type guanosine uptake system NupNOPQ, ATPase component NupO (NupO) (PUBMED:21926227)	----------------------------------------------------------------------------------------------------------------------------------------------------------------------------------------------MADDGKGIVFITHKIEEIMKVADRVTVLRLGKKMGTFYVEQTNREELLRLMIGEFKPISYERTHTSPEAKRVLEVGNLHVLGDDGRESVRGVNLTVREGEILGIAGVSGNGQRELVEAIVGLRPVKEGRIRLQGIDATNKSARTIAEMGLRHIPEDRRRMGVVESMNTAENIVMREYDVAPFSRYGVMDKRRITELADRLVVSFEVLTP…
85	GC_00000013	GCA_011373365_1_ASM1137336v1_genomic	707	3	5	2	0	0.879671	0.794056	0.834674			F	Nucleotide transport and metabolism	COG3845	ABC-type guanosine uptake system NupNOPQ, ATPase component NupO (NupO) (PUBMED:21926227)	MAGEVLLEARKVVKGFPGVWEHLILDHIDFDVRAGEVHALLGENGAGKTVLANILSGFYSLSSGELIVKGKNVRFKSPADAIRHGIGMVHQEFTLAPPLTVVENVALTLRRSNPLSYPLKKIEEKIRELSQRYGLKVDPHEKVENLSLGERQRVEIIKVLYWEPRILILDEPTSVLTLEESKELFQILRKMAEEGKGIVFITHKLEEIMEVADRVTVLRLGKKMGTLKVAETSRSELLKLMLGELTPVSYQRAPAKETRKPVLQVENLTVLDDDGRVAVKNVSLEVREGEILGVAGVSGNGQKELVEALTGLRKAASGKLIVNGVDLTNRSPRRFAQTGVRHIPEDRRRTGVVEEMVTAENIMLREYREKPFSVFGVINKGAVTELAQKLVTSFGVLTP…
86	GC_00000014	GCA_011364015_1_ASM1136401v1_genomic	334	4	5	2	0	0.958333	0.933925	0.945972			M	Cell wall/membrane/envelope biogenesis	COG0463	Glycosyltransferase involved in cell wall bisynthesis (WcaA) (PDB:5MLZ)	#AD?
87	GC_00000014	GCA_011364605_1_ASM1136460v1_genomic	62	4	5	2	0	0.958333	0.933925	0.945972			M	Cell wall/membrane/envelope biogenesis	COG0463	Glycosyltransferase involved in cell wall bisynthesis (WcaA) (PDB:5MLZ)	#AD?
88	GC_00000014	GCA_011373365_1_ASM1137336v1_genomic	599	4	5	2	0	0.958333	0.933925	0.945972			M	Cell wall/membrane/envelope biogenesis	COG0463	Glycosyltransferase involved in cell wall bisynthesis (WcaA) (PDB:5MLZ)	#AD?
89	GC_00000014	GCA_011373365_1_ASM1137336v1_genomic	364	4	5	2	0	0.958333	0.933925	0.945972			M	Cell wall/membrane/envelope biogenesis	COG0463	Glycosyltransferase involved in cell wall bisynthesis (WcaA) (PDB:5MLZ)	#AD?
90	GC_00000014	1054_113_bin_10	678	4	5	2	0	0.958333	0.933925	0.945972			M	Cell wall/membrane/envelope biogenesis	COG0463	Glycosyltransferase involved in cell wall bisynthesis (WcaA) (PDB:5MLZ)	RSYGKFTLKSGGDISADGMEKTADICVVIPTYNEAMNIGKILQQLMGLPFPNLWAVVVDDGSPDGTADVVKKISETNHRIILHNRGAKKGLGSAYYEGFKIALTLKPRVILSMDADGSHPVELVPELVKAVEEGADAAVASRYIKGGKWSSDFFRMLVSRGANLLARMATGAELRDMTSGYRAYSQRAVKHLVEKPFEKGYVFQVELLHRLLSQGYKVVEIPLVFMPRMAGKSKLSKKEIVNFLRWSMKMLFARIMGR
91	GC_00000015	GCA_011364015_1_ASM1136401v1_genomic	333	4	5	2	0	0.95271	0.998746	0.975185	COG0611	Thiamine biosynthesis	H	Coenzyme transport and metabolism	COG0611	Thiamine monophosphate kinase (ThiL) (PDB:5CC8)	MPKLSELGEKRLIRYLVEHLDWPRDGLLPPGDDAAAFWFTGQLVASVDTLVWETDVPPRMTFRQVGWKAVTAAVSDLAAKGARPKYILLSLSLKPSTEFSEFLELVNGAQEASKKYGATIAGGDINESSSPSISVTALGSSEKLLSRVGASPGDKLATTGLFGKTFAGLHAALNSRPCERELSEAVYSPVARVEEGAALAQCGGVSACIDSSDGLAESLHQLSEVNDVGFIVDSLPLDSSAQRYCVDNNLDTVEAVFYGGEEYELVFTVKPGWRNVVEKALERLGKEVVWIGSVSEERGVYFQGKPVERRGWQHFSPVR
92	GC_00000015	GCA_011364605_1_ASM1136460v1_genomic	61	4	5	2	0	0.95271	0.998746	0.975185	COG0611	Thiamine biosynthesis	H	Coenzyme transport and metabolism	COG0611	Thiamine monophosphate kinase (ThiL) (PDB:5CC8)	MPKLSELGEKRLIRYLVEHLDWPRDGLLPPGDDAAAFWFTGQLVASVDTLVWETDVPPRMTFRQVGWKAVTAAVSDLAAKGARPKYILLSLSLKPSTEFSEFLELVNGAQEASKKYGATIAGGDINESSSPSISVTALGSSEKLLSRVGASPGDKLATTGLFGKTFAGLHAALNSRPCERELSEAVYSPVARVEEGAALAQCGGVSACIDSSDGLAESLHQLSEVNDVGFIVDSLPLDSSAQRYCVDNNLDTVEAVFYGGEEYELVFTVKPGWRNVVEKALERLGKEVVWIGSVSEERGVYFQGKPVERRGWQHFSPVR
93	GC_00000015	GCA_011373365_1_ASM1137336v1_genomic	600	4	5	2	0	0.95271	0.998746	0.975185	COG0611	Thiamine biosynthesis	H	Coenzyme transport and metabolism	COG0611	Thiamine monophosphate kinase (ThiL) (PDB:5CC8)	MPKLSELGEKRLIRYLVEHLDWPRDGLLPPGDDAAAFWFTGQLVASVDTLVWETDVPPRMTFRQVGWKAVTAAVSDLAAKGARPKYILLSLSLKPSTEFSEFLELVNGAQEASKKYGATIAGGDINESSSPSISVTALGSSEKLLSRVGASPGDKLATTGLFGKTFAGLHAALNSRPCERELSEAVYSPVARVEEGAALAQCGGVSACIDSSDGLAESLHQLSEVNDVGFIVDSLPLDSSAQRYCVDNNLDTVEAVFYGGEEYELVFTVKPGWRNVVEKALERLGKEVVWIGSVSEERGVYFQGKPVERRGWQHFSPVR
94	GC_00000015	GCA_011373365_1_ASM1137336v1_genomic	365	4	5	2	0	0.95271	0.998746	0.975185	COG0611	Thiamine biosynthesis	H	Coenzyme transport and metabolism	COG0611	Thiamine monophosphate kinase (ThiL) (PDB:5CC8)	MAKLSELGERYLIRYLVEHLDWPENGLLPPGDDAAAFWFTGQLVASVDTLVWETDVPPGMTARQAGWKAVTAAVSDLAAKGARPRYILLSLSINPSTEFNDFVELITGAQEAAKKYGASIAGGDINETSSPSISVTALGSSEKLLSRVGTCPGDMLACTGLFGKTFAGLHAAMNSRPVEQVLSEAVYFPVARVDEGVALAGCGGVSACIDSSDGLAESLYQLSELNRVGFMVESLPIDSTAQKYCVDNMLDVVEAVFYGGEEYELVLTVKPGCRNFVENALERLGGRVVWIGSVIEEQGVFYRGKPVERRGWQHFSPIR
95	GC_00000015	1054_113_bin_10	679	4	5	2	0	0.95271	0.998746	0.975185	COG0611	Thiamine biosynthesis	H	Coenzyme transport and metabolism	COG0611	Thiamine monophosphate kinase (ThiL) (PDB:5CC8)	-PKLSELGEKRLIRYLVEHLDWPRDGLLPPGDDAAAFWFTGQLVASVDTLVWETDVPPRMTFRQVGWKAVTAAVSDLAAKGARPKYILLSLSLKPSTEFSEFLELVNGAQEASKKYGATIAGGDINESSSPSISVTALGSSEKLLSRVGASPGDKLATTGLFGKTFAGLHAALNSRPCERELSEAVYSPVARVEEGAALAQCGGVSACIDSSDGLAESLHQLSEVNDVGFIVDSLPLDSSAQRYCVDNNLDTVEAVFYGGEEYELVFTVKPGWRNVVEKALERLGKEVVWIGSVSEERGVYFQGKPVERRGWQHFSPVR
96	GC_00000016	GCA_011364015_1_ASM1136401v1_genomic	341	4	5	2	0	0.989986	1	0.994968	COG1350	Aromatic amino acid biosynthesis	E	Amino acid transport and metabolism	COG1350	Predicted alternative tryptophan synthase beta-subunit (paralog of TrpB) (PDB:6HUL)	MNRKIVLDENSLPKYWYNILPDLPKPLPPPIDPSTRGPIDPAKLERIFPKELIRQELSPERWIPIPEEVREILRIWRPTPLYRAYNLEKMLKTPARIYYKHEGVSPPGSHKPNTAVAQAYYNMKEGVERLTTETGAGQWGSALSFATRMFGLKCTVYMVRASYQQKPARRMLMHSWGAEVYPSPSDKTNFGRSLLEKNPNHPGSLGIAISEALEDCVTHDNTKYSLGSVLNHVLMHQTVQGLEAIEQLKQVDDYPDIVAGCVGGGSSFSGLSWPFYYEVVSKKAPKPVTFVATEPTACPTMTKGIYTYDFGDTAKMTPLLPMYTLGSDFIPPPIHAGGLRYHGDAPTLCLLLHEGWIKPYAYDQVSVFDAAVTFARAEGFLPGPEPSHTIRFVIDEALR…
97	GC_00000016	GCA_011364605_1_ASM1136460v1_genomic	69	4	5	2	0	0.989986	1	0.994968	COG1350	Aromatic amino acid biosynthesis	E	Amino acid transport and metabolism	COG1350	Predicted alternative tryptophan synthase beta-subunit (paralog of TrpB) (PDB:6HUL)	MNRKIVLDENSLPKYWYNILPDLPKPLPPPIDPSTRGPIDPAKLERIFPKELIRQELSPERWIPIPEEVREILRIWRPTPLYRAYNLEKMLKTPARIYYKHEGVSPPGSHKPNTAVAQAYYNMKEGVERLTTETGAGQWGSALSFATRMFGLKCTVYMVRASYQQKPARRMLMHSWGAEVYPSPSDKTNFGRSLLEKNPNHPGSLGIAISEALEDCVTHDNTKYSLGSVLNHVLMHQTVQGLEAIEQLKQVDDYPDIVAGCVGGGSSFSGLSWPFYYEVVSKKAPKPVTFVATEPTACPTMTKGIYTYDFGDTAKMTPLLPMYTLGSDFIPPPIHAGGLRYHGDAPTLCLLLHEGWIKPYAYDQVSVFDAAVTFARAEGFLPGPEPSHTIRFVIDEALR…
98	GC_00000016	GCA_011373365_1_ASM1137336v1_genomic	888	4	5	2	0	0.989986	1	0.994968	COG1350	Aromatic amino acid biosynthesis	E	Amino acid transport and metabolism	COG1350	Predicted alternative tryptophan synthase beta-subunit (paralog of TrpB) (PDB:6HUL)	MNRKIVLDENSLPKYWYNILPDLPKPLPPPIDPSTRGPIDPAKLERIFPKELIRQELSPERWIPIPEEVREILRIWRPTPLYRAYNLEKMLKTPARIYYKHEGVSPPGSHKPNTAVAQAYYNMKEGVERLTTETGAGQWGSALSFATRMFGLKCTVYMVRASYQQKPARRMLMHSWGAEVYPSPSDKTNFGRSLLEKNPNHPGSLGIAISEALEDCVTHDNTKYSLGSVLNHVLMHQTVQGLEAIEQLKQVDDYPDIVAGCVGGGSSFSGLSWPFYYEVVSKKAPKPVTFVATEPTACPTMTKGIYTYDFGDTAKMTPLLPMYTLGSDFIPPPIHAGGLRYHGDAPTLCLLLHEGWIKPYAYDQVSVFDAAVTFARAEGFLPGPEPSHTIRFVIDEALR…
99	GC_00000016	GCA_011373365_1_ASM1137336v1_genomic	357	4	5	2	0	0.989986	1	0.994968	COG1350	Aromatic amino acid biosynthesis	E	Amino acid transport and metabolism	COG1350	Predicted alternative tryptophan synthase beta-subunit (paralog of TrpB) (PDB:6HUL)	MNRKIVLDENSLPKYWYNILPDLPKPLPPPIDPSTKGPIDPAKLERIFPKELIRQELSPERWIPIPEEVREILRIWRPTPLYRAVNLEKMLKTPARIYYKHEGVSPPGSHKPNTAVAQAYYNMKEGVERLTTETGAGQWGSALSFATRMFGLKCTVYMVRASYLQKPARKMLMHSWGAEVYPSPSDRTNFGRSMLAKDPNHPGSLGIAISEALEDCVTHENTKYSLGSVLNHVLMHQTVQGLEALEQLKQVDDYPDIVAGCVGGGSSFSGLTWPFYYEVISKKAPKKVQFVATEPTACPTMTKGIYTYDFGDTAKMTPLLPMYTLGSDFVPPPIHAGGLRYHGDAPTLCLLLHEGWIKPYAYDQVSVFEAAVTFARAEGFLPGPEPSHTIRFVIDEALR…
100	GC_00000016	1054_113_bin_10	671	4	5	2	0	0.989986	1	0.994968	COG1350	Aromatic amino acid biosynthesis	E	Amino acid transport and metabolism	COG1350	Predicted alternative tryptophan synthase beta-subunit (paralog of TrpB) (PDB:6HUL)	MNRKIVLDENSLPKYWYNILPDLPKPLPPPIDPSTRGPIDPAKLERIFPKELIRQELSTERWIPIPEEVREILRIWRPTPLYRAYNLEKMLKTPARIYYKHEGVSPPGSHKPNTAVAQAYYNMKEGVERLTTETGAGQWGSALSFATRMFGLKCTVYMVRASYQQKPARRMLMHSWGAEVYPSPSDKTNFGRSLLEKNPNHPGSLGIAISEALEDCVTHDNTKYSLGSVLNHVLMHQTVQGLEAIEQLKQVDDYPDIVAGCVGGGSSFSGLSWPFYYEVVSKKAPKPVTFVATEPTACPTMTKGIYTYDFGDTAKMTPLLPMYTLGSDFIPPPIHAGGLRYHGDAPTLCLLLHEGWIKPYAYDQVSVFDAAVTFARAEGFLPGPEPSHTIRFVIDEALR…
101	GC_00000017	GCA_011364015_1_ASM1136401v1_genomic	399	4	5	2	0	0.959322	0.810763	0.878809			C	Energy production and conversion	COG0437	Fe-S-cluster-containing dehydrogenase component (DMSO reductase) (HybA) (PDB:2VPW)	MLSAPVFTVSATGEQGKRYAMLMDVEKCYGCMACVVACSAENNVPLDFFRTWIEHLEKPDGTRIFIPKQCNHCDDPPCVPPCPTKATFITQDGLVLVNDNLCIGCGACVKACPYGARFINPVKGVADKCTFCSHRLAEGLLPACVEACPTGARVFGPLTEDNELTRIINSRPTQVLKPETGAKPMIFYLDLPSEVNR
102	GC_00000017	GCA_011364015_1_ASM1136401v1_genomic	718	4	5	2	0	0.959322	0.810763	0.878809			C	Energy production and conversion	COG0437	Fe-S-cluster-containing dehydrogenase component (DMSO reductase) (HybA) (PDB:2VPW)	#AD?
103	GC_00000017	GCA_011364605_1_ASM1136460v1_genomic	815	4	5	2	0	0.959322	0.810763	0.878809			C	Energy production and conversion	COG0437	Fe-S-cluster-containing dehydrogenase component (DMSO reductase) (HybA) (PDB:2VPW)	MLSAPVFTVSATGEQGKRYAMLMDVEKCYGCMACVVACSAENNVPLDFFRTWIEHLEKPDGTRIFIPKQCNHCDDPPCVPPCPTKATFITQDGLVLVNDNLCIGCGACVKACPYGARFINPVKGVADKCTFCSHRLAEGLLPACVEACPTGARVFGPLTEDNELTRIINSRPTQVLKPETGAKPMIFYLDLPSEVNR
104	GC_00000017	GCA_011373365_1_ASM1137336v1_genomic	216	4	5	2	0	0.959322	0.810763	0.878809			C	Energy production and conversion	COG0437	Fe-S-cluster-containing dehydrogenase component (DMSO reductase) (HybA) (PDB:2VPW)	MLSAPVFTVSATGEQGKRYAMLMDVEKCYGCMACVVACSAENNVPLDFFRTWIEHLEKPDGTRIFIPKQCNHCDDPPCVPPCPTKATFITQDGLVLVNDNLCIGCGACVKACPYGARFINPVKGVADKCTFCSHRLAEGLLPACVEACPTGARVFGPLTEDNELTRIINSRPTQVLKPETGAKPMIFYLDLPSEVNR
105	GC_00000017	1054_113_bin_10	39	4	5	2	0	0.959322	0.810763	0.878809			C	Energy production and conversion	COG0437	Fe-S-cluster-containing dehydrogenase component (DMSO reductase) (HybA) (PDB:2VPW)	#AD?
106	GC_00000018	GCA_011364015_1_ASM1136401v1_genomic	1621	4	5	2	0	0.894379	0.93407	0.913794			I	Lipid transport and metabolism	COG2246	Putative flippase GtrA (transmembrane translocase of bactoprenol-linked glucose) (GtrA) (PDB:5MLZ) (PUBMED:24710389)	MRSFLRSLDIPRLIKFSVVGGVGLVVNTVALFLLTNYVFGERLYLIAAAISLEISILNNFFLNEYWTFRDRAGPSGILGRLLRFHGSRIAGTITSLSILYLLTDFLGIFYLVSNIVGVLAGMAVNYLTSNYWVWK--
107	GC_00000018	GCA_011364015_1_ASM1136401v1_genomic	111	4	5	2	0	0.894379	0.93407	0.913794			M	Cell wall/membrane/envelope biogenesis	COG0463	Glycosyltransferase involved in cell wall bisynthesis (WcaA) (PDB:5MLZ)	#AD?
108	GC_00000018	GCA_011364605_1_ASM1136460v1_genomic	994	4	5	2	0	0.894379	0.93407	0.913794			I	Lipid transport and metabolism	COG2246	Putative flippase GtrA (transmembrane translocase of bactoprenol-linked glucose) (GtrA) (PDB:5MLZ) (PUBMED:24710389)	MRSFLRSLDIPRLIKFSVVGGVGLVVNTVALFLLTNYVFGERLYLIAAAISLEISILNNFFLNEYWTFRDRAGPSGILGRLLRFHGSRIAGTITSLSILYLLTDFLGIFYLVSNIVGVLAGMAVNYLTSNYWVWK--
109	GC_00000018	GCA_011373365_1_ASM1137336v1_genomic	975	4	5	2	0	0.894379	0.93407	0.913794			I	Lipid transport and metabolism	COG2246	Putative flippase GtrA (transmembrane translocase of bactoprenol-linked glucose) (GtrA) (PDB:5MLZ) (PUBMED:24710389)	MRSFLRSLDIPRLIKFSVVGGVGLVVNTVALFLLTNYVFGERLYLIAAAISLEISILNNFFLNEYWTFRDRAGPSGILGRLLRFHGSRIAGTITSLSILYLLTDFLGIFYLVSNIVGVLAGMAVNYLTSNYWVWK--
110	GC_00000018	1054_113_bin_10	517	4	5	2	0	0.894379	0.93407	0.913794			I	Lipid transport and metabolism	COG2246	Putative flippase GtrA (transmembrane translocase of bactoprenol-linked glucose) (GtrA) (PDB:5MLZ) (PUBMED:24710389)	-RSFLRSLDIPRLIKFSVVGGVGLVVNTVALFLLTNYVFGERLYLIAAAISLEISILNNFFLNEYWTFRDRAGPSGILGRLLRFHGSRIAGTITSLSILYLLTDFLGIFYLVSNIVGVLAGMAVNYLTSNYWVWK--
111	GC_00000019	GCA_011364015_1_ASM1136401v1_genomic	340	4	5	2	0	0.985246	0.998972	0.992061	COG1960	Fatty acid biosynthesis	I	Lipid transport and metabolism	COG1960	Acyl-CoA dehydrogenase related to the alkylation response protein AidB (CaiA) (PDB:1BUC)	MNFDESEEVLFIRRSVAEFMKRFPLEYWRKADVERRFPEEYWKAVAEQGFLGICIGEEYGGLGLGLQAVSEAIIGVAAAGGGLPAGDLLMRTNVFAGMTIERLGRDEVRKQYLPRLVKGELICSFGHTEPNAGVNTFDIQTYAVKEGDGYRLNGQKIWITLAHLADIIITVARTTPKEKARKKSEGLTLFLVDAKQPGVKTSKIPGMALRPLTSNVVYFEDAWVPATHVLGEVDRGWEALTPLLNAERVCTASISIGVAEYLLNRSVDYACNRRVFGRPIGSNQAIQFPLAEVKAELEVARLMTQKAAWLFDNGKECAFEANVAAFTAARVAFKAADRAVQTFGGNGFAEDNDIERFFRDARLFKTAPVPEEMVLNYIGTRVLNMPRSF
112	GC_00000019	GCA_011364605_1_ASM1136460v1_genomic	68	4	5	2	0	0.985246	0.998972	0.992061	COG1960	Fatty acid biosynthesis	I	Lipid transport and metabolism	COG1960	Acyl-CoA dehydrogenase related to the alkylation response protein AidB (CaiA) (PDB:1BUC)	MNFDESEEVLFIRRSVAEFMKRFPLEYWRKADVERRFPEEYWKAVAEQGFLGICIGEEYGGLGLGLQAVSEAIIGVAAAGGGLPAGDLLMRTNVFAGMTIERLGRDEVRKQYLPRLVKGELICSFGHTEPNAGVNTFDIQTYAVKEGDGYRLNGQKIWITLAHLADIIITVARTTPKEKARKKSEGLTLFLVDAKQPGVKTSKIPGMALRPLTSNVVYFEDAWVPATHVLGEVDRGWEALTPLLNAERVCTASISIGVAEYLLNRSVDYACNRRVFGRPIGSNQAIQFPLAEVKAELEVARLMTQKAAWLFDNGKECAFEANVAAFTAARVAFKAADRAVQTFGGNGFAEDNDIERFFRDARLFKTAPVPEEMVLNYIGTRVLNMPRSF
113	GC_00000019	GCA_011373365_1_ASM1137336v1_genomic	889	4	5	2	0	0.985246	0.998972	0.992061	COG1960	Fatty acid biosynthesis	I	Lipid transport and metabolism	COG1960	Acyl-CoA dehydrogenase related to the alkylation response protein AidB (CaiA) (PDB:1BUC)	MNFDESEEVLFIRRSVAEFMKRFPLEYWRKADVERRFPEEYWKAVAEQGFLGICIGEEYGGLGLGLQAVSEAIIGVAAAGGGLPAGDLLMRTNVFAGMTIERLGRDEVRKQYLPRLVKGELICSFGHTEPNAGVNTFDIQTYAVKEGDGYRLNGQKIWITLAHLADIIITVARTTPKEKARKKSEGLTLFLVDAKQPGVKTSKIPGMALRPLTSNVVYFEDAWVPATHVLGEVDRGWEALTPLLNAERVCTASISIGVAEYLLNRSVDYACNRRVFGRPIGSNQAIQFPLAEVKAELEVARLMTQKAAWLFDNGKECAFEANVAAFTAARVAFKAADRAVQTFGGNGFAEDNDIERFFRDARLFKTAPVPEEMVLNYIGTRVLNMPRSF
114	GC_00000019	GCA_011373365_1_ASM1137336v1_genomic	358	4	5	2	0	0.985246	0.998972	0.992061	COG1960	Fatty acid biosynthesis	I	Lipid transport and metabolism	COG1960	Acyl-CoA dehydrogenase related to the alkylation response protein AidB (CaiA) (PDB:1BUC)	MNFEEDEEILFIRRSVSEFMKRFPLEYWRKADVERRFPEEYWKTAAEQGFLGICISEQYGGLGLGLQAVSEAIIGVAAEGGGLPAGDLLMRTNVFAGMTIERLGREEVKQNYLPRLVKGELICSFGHTEPNAGVNTFDIQTSAVREGDGYRLNGQKIWITLAHLADIIITVARTTPKDKARKKSEGLTLFLVDAKQPGVKTSKIPGMALRPLTSNVVYFEDAWVPATHVLGEVDKGWEALTSLLNAERVCTASISIGVAEHLLNRSVDYASNRRVFGRPIGSNQAIQFPLAEVKAELEVARLMTRKAAWLFDNGKECAFEANVAAFTAARVAFKAADRAVQTFGGNGFAEDNDIERFFRDARLFKTAPVPEEMVLNYIGTRVLNMPRSF
115	GC_00000019	1054_113_bin_10	672	4	5	2	0	0.985246	0.998972	0.992061	COG1960	Fatty acid biosynthesis	I	Lipid transport and metabolism	COG1960	Acyl-CoA dehydrogenase related to the alkylation response protein AidB (CaiA) (PDB:1BUC)	-NFDESEEVLFIRRSVAEFMKRFPLEYWRKADVERRFPEEYWKAVAEQGFLGICIGEEYGGLGLGLQAVSEAIIGVAAAGGGLPAGDLLMRTNVFAGMTIERLGRDEVRKQYLPRLVKGELICSFGHTEPNAGVNTFDIQTYAVKEGDGYRLNGQKIWITLAHLADIIITVARTTPKEKARKKSEGLTLFLVDAKQPGVKTSKIPGMALRPLTSNVVYFEDAWVPATHVLGEVDRGWEALTPLLNAERVCTASISIGVAEYLLNRSVDYACNRRVFGRPIGSNQAIQFPLAEVKAELEVARLMTQKAAWLFDNGKECAFEANVAAFTAARVAFKAADRAVQTFGGNGFAEDNDIERFFRDARLFKTAPVPEEMVLNYIGTRVLNMPRSF
116	GC_00000020	GCA_011364015_1_ASM1136401v1_genomic	1083	4	5	2	0	0.9813	0.997203	0.989187			K	Transcription	COG1522	DNA-binding transcriptional regulator, Lrp family (Lrp) (PDB:1I1G)	MSADIDEIDRKIIEMLREDARRNYTEVGKALGLSEGAVRRRVKNLMDKGVIKGFTVVLSKDYGVKAVTFISVHPSVPTPEVADKLIKLEGVDEVYEITGTRDVMAIITVPSMSALNKVIEEIRNIAGVNETNTSIILRQVRKS
117	GC_00000020	GCA_011364605_1_ASM1136460v1_genomic	437	4	5	2	0	0.9813	0.997203	0.989187			K	Transcription	COG1522	DNA-binding transcriptional regulator, Lrp family (Lrp) (PDB:1I1G)	MSADIDEIDRKIIEMLREDARRNYTEVGKALGLSEGAVRRRVKNLMDKGVIKGFTVVLSKDYGVKAVTFISVHPSVPTPEVADKLIKLEGVDEVYEITGTRDVMAIITVPSMSALNKVIEEIRNIAGVNETNTSIILRQVRKS
118	GC_00000020	GCA_011373365_1_ASM1137336v1_genomic	308	4	5	2	0	0.9813	0.997203	0.989187			K	Transcription	COG1522	DNA-binding transcriptional regulator, Lrp family (Lrp) (PDB:1I1G)	MSADIDEIDRKIIEMLREDARRNYTEVGKALGLSEGAVRRRVKNLMDKGVIKGFTVVLSKDYGVKAVTFISVHPSVPTPEVADKLIKLEGVDEVYEITGTRDVMAIITVPSMSALNKVIEEIRNIAGVNETNTSIILRQVRKS
119	GC_00000020	GCA_011373365_1_ASM1137336v1_genomic	858	4	5	2	0	0.9813	0.997203	0.989187			K	Transcription	COG1522	DNA-binding transcriptional regulator, Lrp family (Lrp) (PDB:1I1G)	MSADIDEIDRKIIEMLKEDARRNFTEVGKVLGLSEGAVRRRVKNLMDKGVIKGFTVVLSKDYGVKAVTFLSVHPSVPTPEVADKLIKLEGVEEVYEITGTRDVMAIITVPSMASLNKVIEAIRNISGVSETNTSIILRQVRKS
120	GC_00000020	1054_113_bin_10	711	4	5	2	0	0.9813	0.997203	0.989187			K	Transcription	COG1522	DNA-binding transcriptional regulator, Lrp family (Lrp) (PDB:1I1G)	#AD?
121	GC_00000021	GCA_011364015_1_ASM1136401v1_genomic	339	4	5	2	0	0.992084	0.999495	0.995775	COG1529	Non-phosphorylated Entner-Doudoroff pathway	C	Energy production and conversion	COG1529	Aldehyde, CO or xanthine dehydrogenase, Mo-binding subunit (CoxL) (PDB:1DGJ) (PUBMED:10095793)	MNFQVVGSSVKTKEGLRHVRGRGRFVDDVVLPRMAYVSFLRSPYPHALIKSIDVSRASRAEGVLGVFTGADIASVTKPFPQLTVPPASKVVDYSMAVKKVRFVGEPVAAVVAESAYQARDAVELIDVEYEPLEPVVNPMKVLSGEGPLIHEEAGTNIAAMVDYNYGDYDSAAAQADRIIRTSLVFHRFSSTPLEPNAVLASYDEKDGYTIYCNNQMPMFLSPSILRALDTDITHVRIITQDIGGGFGVKITNYTYMVLVASLSRLVGRPVKWIETRSEHMMASSHGADRHFNVEAAVKNDGTLLGLNVVTVDDIGAYARHEPAGLTVWAQVASGCCKFKHLRQRMYAVFTNKCPAGPNRGFSRAPHQFMIERVLDKIARELGKDPVEVRKINYVTRDMQ…
122	GC_00000021	GCA_011364605_1_ASM1136460v1_genomic	67	4	5	2	0	0.992084	0.999495	0.995775	COG1529	Non-phosphorylated Entner-Doudoroff pathway	C	Energy production and conversion	COG1529	Aldehyde, CO or xanthine dehydrogenase, Mo-binding subunit (CoxL) (PDB:1DGJ) (PUBMED:10095793)	MNFQVVGSSVKTKEGLRHVRGRGRFVDDVVLPRMAYVSFLRSPYPHALIKSIDVSRASRAEGVLGVFTGADIASVTKPFPQLTVPPASKVVDYSMAVKKVRFVGEPVAAVVAESAYQARDAVELIDVEYEPLEPVVNPMKVLSGEGPLIHEEAGTNIAAMVDYNYGDYDSAAAQADRIIRTSLVFHRFSSTPLEPNAVLASYDEKDGYTIYCNNQMPMFLSPSILRALDTDITHVRIITQDIGGGFGVKITNYTYMVLVASLSRLVGRPVKWIETRSEHMMASSHGADRHFNVEAAVKNDGTLLGLNVVTVDDIGAYARHEPAGLTVWAQVASGCCKFKHLRQRMYAVFTNKCPAGPNRGFSRAPHQFMIERVLDKIARELGKDPVEVRKINYVTRDMQ…
123	GC_00000021	GCA_011373365_1_ASM1137336v1_genomic	890	4	5	2	0	0.992084	0.999495	0.995775	COG1529	Non-phosphorylated Entner-Doudoroff pathway	C	Energy production and conversion	COG1529	Aldehyde, CO or xanthine dehydrogenase, Mo-binding subunit (CoxL) (PDB:1DGJ) (PUBMED:10095793)	MNFQVVGSSVKTKEGLRHVRGRGRFVDDVVLPRMAYVSFLRSPYPHALIKSIDVSRASRAEGVLGVFTGADIASVTKPFPQLTVPPASKVVDYSMAVKKVRFVGEPVAAVVAESAYQARDAVELIDVEYEPLEPVVNPMKVLSGEGPLIHEEAGTNIAAMVDYNYGDYDSAAAQADRIIRTSLVFHRFSSTPLEPNAVLASYDEKDGYTIYCNNQMPMFLSPSILRALDTDITHVRIITQDIGGGFGVKITNYTYMVLVASLSRLVGRPVKWIETRSEHMMASSHGADRHFNVEAAVKNDGTLLGLNVVTVDDIGAYARHEPAGLTVWAQVASGCCKFKHLRQRMYAVFTNKCPAGPNRGFSRAPHQFMIERVLDKIARELGKDPVEVRKINYVTRDMQ…
124	GC_00000021	GCA_011373365_1_ASM1137336v1_genomic	359	4	5	2	0	0.992084	0.999495	0.995775	COG1529	Non-phosphorylated Entner-Doudoroff pathway	C	Energy production and conversion	COG1529	Aldehyde, CO or xanthine dehydrogenase, Mo-binding subunit (CoxL) (PDB:1DGJ) (PUBMED:10095793)	MNFQVVGSPVKTKEGLRHVRGRGRFVDDVVLPRMAYVSFLRSPYPHALIKSIDVSRAARADGVLGVFTGADIAAVTKPFPQLTVPPASKVVDYSMAVKKVRFVGEPVAAVVAESVYQARDAVELIDVEYEPLEPIVNPMKVLSGEGPLIHEEAGTNIAATVDYNYGDYDSAAAQADRIIRTSLVFHRFSSTPLEPNGVLASYDEKDGYTIYCNNQMPMFLSPSILRALDTDITHVRIITQDIGGGFGVKIINYTYMVLVAALSRLVGRPVKWIETRSEHMMASSHGADRYFNVEAAVKNDGTLLGLNVVTVDDIGAYARHEPAGLTVWAQVASGCCKFKHLRQRMYAVFTNKCPAGPNRGFSRAPHQFMIERVLDKIAHELGKDPVEVRRINYVTKDMQ…
125	GC_00000021	1054_113_bin_10	673	4	5	2	0	0.992084	0.999495	0.995775	COG1529	Non-phosphorylated Entner-Doudoroff pathway	C	Energy production and conversion	COG1529	Aldehyde, CO or xanthine dehydrogenase, Mo-binding subunit (CoxL) (PDB:1DGJ) (PUBMED:10095793)	-NFQVVGSSVKTKEGLRHVRGRGRFVDDVVLPRMAYVSFLRSPYPHALIKSIDVSRASRAEGVLGVFTGADIASVTKPFPQLTVPPASKVVDYSMAVKKVRFVGEPVAAVVAESAYQARDAVELIDVEYEPLEPVVNPMKVLSGEGPLIHEEAGTNIAAMVDYNYGDYDSAAAQADRIIRTSLVFHRFSSTPLEPNAVLASYDEKDGYTIYCNNQMPMFLSPSILRALDTDITHVRIITQDIGGGFGVKITNYTYMVLVASLSRLVGRPVKWIETRSEHMMASSHGADRHFNVEAAVKNDGTLLGLNVVTVDDIGAYARHEPAGLTVWAQVASGCCKFKHLRQRMYAVFTNKCPAGPNRGFSRAPHQFMIERVLDKIARELGKDPVEVRKINYVTRDMQ…
126	GC_00000022	GCA_011364015_1_ASM1136401v1_genomic	1080	4	5	2	0	0.973199	1	0.986418	COG1390	A/V-type ATP synthase	C	Energy production and conversion	COG1390	Archaeal/vacuolar-type H+-ATPase subunit E/Vma4 (NtpE) (PDB:2DM9)	MSVPLSKVINEVLQDALTNALKVLDAAENEAFEVVDRVEREVLQELAQMEETGKASRQAAVQRILSTAEIQSKNMAIAAVEEEVNKIFESVLEKIAKESGTPEFKKVLTKLLDETVQVMGRDIVVETNEAALPLLREVVAEKKYGIKVVVSDKPAKIVAGLRATSLDGSMRYDNSVEARLERLKPVLRTEIAKMLMQKE
127	GC_00000022	GCA_011364605_1_ASM1136460v1_genomic	434	4	5	2	0	0.973199	1	0.986418	COG1390	A/V-type ATP synthase	C	Energy production and conversion	COG1390	Archaeal/vacuolar-type H+-ATPase subunit E/Vma4 (NtpE) (PDB:2DM9)	MSVPLSKVINEVLQDALTNALKVLDAAENEAFEVVDRVEREVLQELAQMEETGKASRQAAVQRILSTAEIQSKNMAIAAVEEEVNKIFESVLEKIAKESGTPEFKKVLTKLLDETVQVMGRDIVVETNEAALPLLREVVAEKKYGIKVVVSDKPAKIVAGLRATSLDGSMRYDNSVEARLERLKPVLRTEIAKMLMQKE
128	GC_00000022	GCA_011373365_1_ASM1137336v1_genomic	311	4	5	2	0	0.973199	1	0.986418	COG1390	A/V-type ATP synthase	C	Energy production and conversion	COG1390	Archaeal/vacuolar-type H+-ATPase subunit E/Vma4 (NtpE) (PDB:2DM9)	MSVPLSKVINEVLQDALTNALKVLDAAENEAFEVVDRVEREVLQELAQMEETGKASRQAAVQRILSTAEIQSKNMAIAAVEEEVNKIFESVLEKIAKESGTPEFKKVLTKLLDETVQVMGRDIVVETNEAALPLLREVVAEKKYGIKVVVSDKPAKIVAGLRATSLDGSMRYDNSVEARLERLKPVLRTEIAKMLMQKE
129	GC_00000022	GCA_011373365_1_ASM1137336v1_genomic	855	4	5	2	0	0.973199	1	0.986418	COG1390	A/V-type ATP synthase	C	Energy production and conversion	COG1390	Archaeal/vacuolar-type H+-ATPase subunit E/Vma4 (NtpE) (PDB:2DM9)	MSVPLSKVINEVLQDALMNGLKVLDQAEAEALEVVNRVEREVMQELAQIEEAGKASRQASVQRILSTAEIQSKNMAIAAVEEEVNKIFESVLEKIAKESGTPEFKKVLTRLLDETVQVMGRDIVVETNEVALPLLREVVAEKKYGVKVVVSGKPAPIKAGLRATSVDGSMRYDNSVEARLERLKPVLRTEIAKMLMQKE
130	GC_00000022	1054_113_bin_10	714	4	5	2	0	0.973199	1	0.986418	COG1390	A/V-type ATP synthase	C	Energy production and conversion	COG1390	Archaeal/vacuolar-type H+-ATPase subunit E/Vma4 (NtpE) (PDB:2DM9)	LSVPLSKVINEVLQDALTNALKVLDAAENEAFEVVDRVEREVLQELAQMEETGKASRQAAVQRILSTAEIQSKNMAIAAVEEEVNKIFESVLEKIAKESGTPEFKKVLTKLLDETVQVMGRDIVVETNEAALPLLREVVAEKKYGIKVVVSDKPAKIVAGLRATSLDGSMRYDNSVEARLERLKPVLRTEIAKMLMQKE
131	GC_00000023	GCA_011364015_1_ASM1136401v1_genomic	342	4	5	2	0	0.98134	0.895474	0.936443			L	Replication, recombination and repair	COG1948	ERCC4-type crossover junction endonuclease (MUS81) (PDB:1J22)	MIVVDSNEASENSRLVDSLAKVVEMAVKPLQAGDYLIIGREKHALVERKTVMDFLNSLKGRLWEQLSAMKMFEGEKVLILEGYLGLYRKRGWKEVSILALMDKIVHDWGIPIIPTPDIRGTLTYLVWKNKSLGEVEEFREYPLRVKRKGMTAEEQALFVLEGLCGHETAKALLSHYKTLRSVFAALSPENIHELDKIKVGGRRIPEKTVKKMVEVANTVYSGEV
132	GC_00000023	GCA_011364605_1_ASM1136460v1_genomic	70	4	5	2	0	0.98134	0.895474	0.936443			L	Replication, recombination and repair	COG1948	ERCC4-type crossover junction endonuclease (MUS81) (PDB:1J22)	MIVVDSNEASENSRLVDSLAKVVEMAVKPLQAGDYLIIGREKHALVERKTVMDFLNSLKGRLWEQLSAMKMFEGEKVLILEGYLGLYRKRGWKEVSILALMDKIVHDWGIPIIPTPDIRGTLTYLVWKNKSLGEVEEFREYPLRVKRKGMTAEEQALFVLEGLCGHETAKALLSHYKTLRSVFAALSPENIHELDKIKVGGRRIPEKTVKKMVEVANTVYSGEV
133	GC_00000023	GCA_011373365_1_ASM1137336v1_genomic	356	4	5	2	0	0.98134	0.895474	0.936443			L	Replication, recombination and repair	COG1948	ERCC4-type crossover junction endonuclease (MUS81) (PDB:1J22)	MIVVDSNEASENSRLVESLAKVVETAVKPLQAGDYLIVGREKHALVERKTVMDFLNSLKGRLWEQLSTMKMFEGEKVLILEGYLGLYRKRGWKEVSILALMDKIVHDWGIPIIPTPDIRGTLTYLVWKNKSLGEVEEFREYPLRVKRKGLTAEEQALFVLEGLCGHETAKALLSHYRTLRNVFTALTPENMHELGKIKVGGRRIPEKTVKKMVEVANTVYGGEG
134	GC_00000023	GCA_011373365_1_ASM1137336v1_genomic	887	4	5	2	0	0.98134	0.895474	0.936443			L	Replication, recombination and repair	COG1948	ERCC4-type crossover junction endonuclease (MUS81) (PDB:1J22)	#AD?
135	GC_00000023	1054_113_bin_10	670	4	5	2	0	0.98134	0.895474	0.936443			L	Replication, recombination and repair	COG1948	ERCC4-type crossover junction endonuclease (MUS81) (PDB:1J22)	#AD?
136	GC_00000024	GCA_011364015_1_ASM1136401v1_genomic	827	4	5	2	0	0.784094	0.585512	0.670406			N	Cell motility	COG1955	Archaellum biogenesis protein ArlJ/FlaJ, TadC family (ArlJ) (PUBMED:32416640)	---------------------------------------------------------------------------------------------------------------------------------------------------------------------------------------------------------------------------------------------------------------------------------------------------------------------------------------------------------------------------------------------------------------…
137	GC_00000024	GCA_011364605_1_ASM1136460v1_genomic	1630	4	5	2	0	0.784094	0.585512	0.670406							MRRRRGVSEVVGMAIVTSVIVMIGVGLWYFLFSHSAIQGSEKVAYLEGNALLLRSNLGADYVHYPDTIYGQGTGSILLRNLGQEPLVVFRLLTIYNGSVVVDTGVSEIARIPVGGVKQLFFSCPVIACTDSSLVTLQVHYIPERLFDLEDPRLRSHYSETEIYKIASFQAVPPVAGLGNICTVNTENWILVELVDPKEDSIYGDTTDFIKIRALNASVVQPSYSLAVAVTDSNGVDATGTVTISGTLPQEVYVRLDKGGLEPPLDVTISSLDPGFSVYLSSWGLGKSFGNFLDYLKLRVDLTRLTIDEVILSMGFYENGEYELVVEVYDCNGRLASTGSLFVNITTGGLAGYFEQYSIVLRPPVSIFNV------------------------------…
138	GC_00000024	GCA_011364605_1_ASM1136460v1_genomic	849	4	5	2	0	0.784094	0.585512	0.670406			N	Cell motility	COG1955	Archaellum biogenesis protein ArlJ/FlaJ, TadC family (ArlJ) (PUBMED:32416640)	---------------------------------------------------------------------------------------------------------------------------------------------------------------------------------------------------------------------------MPNIAKAAKVAE--------------------------------LNVTVGGLDPVTAV--------------------------------------------------------------------------------------------------------------------------…
139	GC_00000024	GCA_011373365_1_ASM1137336v1_genomic	863	4	5	2	0	0.784094	0.585512	0.670406							MRRRRGVSEVVGMAIVTSVIVMIGVGLWYFLFSHSAIQGSEKVAYLEGNALLLRSNLGADYVHYPDTIYGQGTGSILLRNLGQEPLVVFRLLTIYNGSVVVDTGVSEIARIPVGGVKQLFFSCPVIACTDSSLVTLQVHYIPERLFDLEDPRLRSHYSETEIYKIASFQAVPPVAGLGNICTVNTENWILVELVDPKEDSIYGDTTDFIKIRALNASVVQPSYSLAVAVTDSNGVDATGTVTISGTLPQEVYVRLDKGGLEPPLDVTISSLDPGFSVYLSSWGLGKSFGNFLDYLKLRVDLTRLTIDEVILSMGFYENGEYELVVEVYDCNGRLASTGSLFVNITTGGLAGYFEQYSIVLRPPVSIFNV------------------------------…
140	GC_00000024	1054_113_bin_10	203	4	5	2	0	0.784094	0.585512	0.670406			N	Cell motility	COG1955	Archaellum biogenesis protein ArlJ/FlaJ, TadC family (ArlJ) (PUBMED:32416640)	VRRRRGVSEVVGMAIVTSVIVMIGVGLWYFLFSHSAIQGSEKVAYLEGNALLLRSNLGADYVHYPDTIYGQGTGSILLRNLGQEPLVVFRLLTIYNGSVVVDTGVSEIARIPVGGVKQLFFSCPVIACTDSSLVTLQVHYIPERLFDLEDPRLRSHYSETEIYKIASFQAVPPVAGLGNVCTVNTENWILVELVDPKEDSIYGDTTDFIKIRVLNASVVQPSYSLAVAVTDSNGVDATGTVTISGTLPQEVYVRLDKGGLEPPLDVTISSLDPGFSVYLSSWGLGKSFGNFLDYLKLRVDLTRLTIDEVILSMGFYENGEYELVVEVYDCNGRLASTGSLFVNITTGGLAGYFEQYSIVLRPPVSIFNVGSIVFRAVDHTPYVTVTYTLIVTSTVTRTT…
141	GC_00000025	GCA_011364015_1_ASM1136401v1_genomic	335	4	5	2	0	0.951564	0.998198	0.974324			O	Posttranslational modification, protein turnover, chaperones	COG0484	DnaJ-class molecular chaperone with C-terminal Zn finger domain (DnaJ) (PDB:1BQ0)	MTPLEAFALALTGATAALIAYSLQRTRSDRNRASEWPFSVLGVNPDDSLDEIKKTYRSLVKRYHPDNLPRDASPQVRRLYEERLIKLNTAYKTILSIREVEPKKLTVREEMLAPVEEMLRLAKIAAEQDARKALENTYTAAETLVKTLHKSMGLVGRSSHYYDLLTDLMINDVISVEEFEVLAEARRYTNMGNGREHAPKHVHDFVEKLWEVYSKIRRRYIR
142	GC_00000025	GCA_011364605_1_ASM1136460v1_genomic	63	4	5	2	0	0.951564	0.998198	0.974324			O	Posttranslational modification, protein turnover, chaperones	COG0484	DnaJ-class molecular chaperone with C-terminal Zn finger domain (DnaJ) (PDB:1BQ0)	MTPLEAFALALTGATAALIAYSLQRTRSDRNRASEWPFSVLGVNPDDSLDEIKKTYRSLVKRYHPDNLPRDASPQVRRLYEERLIKLNTAYKTILSIREVEPKKLTVREEMLAPVEEMLRLAKIAAEQDARKALENTYTAAETLVKTLHKSMGLVGRSSHYYDLLTDLMINDVISVEEFEVLAEARRYTNMGNGREHAPKHVHDFVEKLWEVYSKIRRRYIR
143	GC_00000025	GCA_011373365_1_ASM1137336v1_genomic	598	4	5	2	0	0.951564	0.998198	0.974324			O	Posttranslational modification, protein turnover, chaperones	COG0484	DnaJ-class molecular chaperone with C-terminal Zn finger domain (DnaJ) (PDB:1BQ0)	MTPLEAFALALTGATAALIAYSLQRTRSDRNRASEWPFSVLGVNPDDSLDEIKKTYRSLVKKYHPDNLPRDASPQVRRLYEERLIKLNTAYKTILSIREVEPKKLTVREEMLAPVEEMLRLAKIAAEQDARKALENTYTAAETLVKTLHKSMGLVGRSSHYYDLLTDLMINDVISVEEFEVLAEARRYTNMGNGREHAPKHVHDFVEKLWEVYSKIRRRYIR
144	GC_00000025	GCA_011373365_1_ASM1137336v1_genomic	363	4	5	2	0	0.951564	0.998198	0.974324			O	Posttranslational modification, protein turnover, chaperones	COG0484	DnaJ-class molecular chaperone with C-terminal Zn finger domain (DnaJ) (PDB:1BQ0)	MTPLEALAVALTGATAALIAYSLQRARSGKSRASEWPFSVLGVDPDDSLDEIKKTYRSLVKKFHPDNLPREASPQVRKLYEERLIKLNTAYKTILSLRAVEPRKLTLREEELAPVEEMLKSARIAVDKEVRKALENAYTAAETLVKSLHRAAGLVGRTAHYYDLLTDLMINDVISVEEFEILAAARRYTSTGNGRENTPKEVHDLVEKLWEVYLKIRRRYIR
145	GC_00000025	1054_113_bin_10	677	4	5	2	0	0.951564	0.998198	0.974324			O	Posttranslational modification, protein turnover, chaperones	COG0484	DnaJ-class molecular chaperone with C-terminal Zn finger domain (DnaJ) (PDB:1BQ0)	#AD?
146	GC_00000026	GCA_011364015_1_ASM1136401v1_genomic	336	4	5	2	0	0.920816	0.997163	0.95747	COG0824	Menaquinone biosynthesis	I	Lipid transport and metabolism	COG0824	Acyl-CoA thioesterase FadM (FadM) (PDB:2FUJ)	MTRFRVGFQDTDSTGRVYFPSYVRWFDIAFIEHLRSRGIVFDPQGRLKTGDKLLNSTLVIGEYHCRIEKPSGYDDEVEAEIASSEPGNKSLKVFFNLRDPWGNLLAHGYITYVMVDLGTGRAVPLDEKLLKTILDNSRTKT
147	GC_00000026	GCA_011364605_1_ASM1136460v1_genomic	64	4	5	2	0	0.920816	0.997163	0.95747	COG0824	Menaquinone biosynthesis	I	Lipid transport and metabolism	COG0824	Acyl-CoA thioesterase FadM (FadM) (PDB:2FUJ)	MTRFRVGFQDTDSTGRVYFPSYVRWFDIAFIEHLRSRGIVFDPQGRLKTGDKLLNSTLVIGEYHCRIEKPSGYDDEVEAEIASSEPGNKSLKVFFNLRDPWGNLLAHGYITYVMVDLGTGRAVPLDEKLLKTILDNSRTKT
148	GC_00000026	GCA_011373365_1_ASM1137336v1_genomic	597	4	5	2	0	0.920816	0.997163	0.95747	COG0824	Menaquinone biosynthesis	I	Lipid transport and metabolism	COG0824	Acyl-CoA thioesterase FadM (FadM) (PDB:2FUJ)	MTRFRVGFQDTDSTGRVYFPSYVRWFDIAFIEHLRSRGIVFDPQGRLKIGDKLLNSTLVIGEYHCRIEKPSGYDDEVEAEIASTESGNKSLKVFFNLRDPRGNLLAHGYITYVMVDLGTGRAVPLDEKLLKTILDNSRAKT
149	GC_00000026	GCA_011373365_1_ASM1137336v1_genomic	362	4	5	2	0	0.920816	0.997163	0.95747	COG0824	Menaquinone biosynthesis	I	Lipid transport and metabolism	COG0824	Acyl-CoA thioesterase FadM (FadM) (PDB:2FUJ)	MTRFRIGFQDTDSTGRVYFPTYVKWFDIAFIEHLRSQGVVFDKQGRLRMGDTLLNSTLVIGEYHCRIEKPSGYDDEVEAEIVSAEAGNKSLKVVFKLMNMQGEVLAHGHITYIMVDIKTGKAVPLHEIILRNILDISSAKT
150	GC_00000026	1054_113_bin_10	676	4	5	2	0	0.920816	0.997163	0.95747	COG0824	Menaquinone biosynthesis	I	Lipid transport and metabolism	COG0824	Acyl-CoA thioesterase FadM (FadM) (PDB:2FUJ)	#AD?
151	GC_00000027	GCA_011364015_1_ASM1136401v1_genomic	332	4	5	2	0	0.952941	1	0.975904			V	Defense mechanisms	COG0494	8-oxo-dGTP pyrophosphatase MutT and related house-cleaning NTP pyrophosphohydrolases, NUDIX family (MutT) (PDB:4V14)	MRGETVYRGKLFDVIHVVDEVGGVRFVKEVVVHPGAVAVVPFLSESELVLVEQYRVAVREVLVEVPAGTLEDEAPEECAARELEEETGYTAGSLTKIGEFYLAPGYSTELMHVYLAKNLRKTGSRNMPDEKIRVITCGLEEAFEMVRSGRIRDAKSIAALSLARLLNGLG
152	GC_00000027	GCA_011364605_1_ASM1136460v1_genomic	60	4	5	2	0	0.952941	1	0.975904			V	Defense mechanisms	COG0494	8-oxo-dGTP pyrophosphatase MutT and related house-cleaning NTP pyrophosphohydrolases, NUDIX family (MutT) (PDB:4V14)	MRGETVYRGKLFDVIHVVDEVGGVRFVKEVVVHPGAVAVVPFLSESELVLVEQYRVAVREVLVEVPAGTLEDEAPEECAARELEEETGYTAGSLTKIGEFYLAPGYSTELMHVYLAKNLRKTGSRNMPDEKIRVITCGLEEAFEMVRSGRIRDAKSIAALSLARLLNGLG
153	GC_00000027	GCA_011373365_1_ASM1137336v1_genomic	601	4	5	2	0	0.952941	1	0.975904			V	Defense mechanisms	COG0494	8-oxo-dGTP pyrophosphatase MutT and related house-cleaning NTP pyrophosphohydrolases, NUDIX family (MutT) (PDB:4V14)	MRGETVYRGKLFDVIHVVDEVGGVRYVKEVVVHPGAVAVVPFLSESELVLVEQYRAAVGEVLVEVPAGTLEKESPEECAARELEEETGYTAGSLTKIGEFYLAPGYSTELMHVYLAKNLRKTGSRNMPDEKISVITCGLEEAFEMVRSGRIRDAKSIAALSLARLLNGLG
154	GC_00000027	GCA_011373365_1_ASM1137336v1_genomic	366	4	5	2	0	0.952941	1	0.975904			V	Defense mechanisms	COG0494	8-oxo-dGTP pyrophosphatase MutT and related house-cleaning NTP pyrophosphohydrolases, NUDIX family (MutT) (PDB:4V14)	MKGSTVYRGKLFDVVHVVHEVDGARFVKEIVVHPGAVAIVPLISDSELVLVEQYRAAVDEVLVEVPAGTLENESPEECAVRELEEETGYIAGSIEKIGEFYLAPGYSTELMHVFLAKNLRKTASRNMPDEKIRVITCGVEEAFEMVRRGRIRDAKSIAALSLARLVNGLG
155	GC_00000027	1054_113_bin_10	680	4	5	2	0	0.952941	1	0.975904			V	Defense mechanisms	COG0494	8-oxo-dGTP pyrophosphatase MutT and related house-cleaning NTP pyrophosphohydrolases, NUDIX family (MutT) (PDB:4V14)	MRGETVYRGKLFDVIHVVDEVGGVRYVKEVVVHPGAVAVVPFLSESELVLVEQYRAAVGEVLVEVPAGTLEKESPEECAARELEEETGYTAGSLTKIGEFYLAPGYSTELMHVYLAKNLRKTGSRNMPDEKISVITCGLEEAFEMVRSGRIRDAKSIAALSLARLLNGLG
156	GC_00000028	GCA_011364015_1_ASM1136401v1_genomic	338	4	5	2	0	0.981661	0.998982	0.990246	COG0183	Fatty acid biosynthesis	I	Lipid transport and metabolism	COG0183	Acetyl-CoA acetyltransferase (PaaJ) (PDB:1AFW)	MTKTYVTAYAETPLSRARVDKGEKRLTIEQYYAWALNMVLEQTGLRLSDLKGIGVGVTGSAYPRAEIWSAEVVQNLGLEPRLLLRGDHGGANGAALLVAGALAIQAGYVDHFLILGADTPMNITGEAALTWRYELDYLMPVGMMGPNSMAAMMMQRQIHQYGYKPEHYGKISVSQRENAAKNPNAYFRTPLKMEEYLNSPLISDPLRMLDICPFVNGGFALLLSRDTVAKKVTDKPVKVAGFGSWHNLDASNSLKDITTTGVKNAVKQAFEMSGVKQRDIGLFNAYDDYTPVVIMQLEDAGFCEKGKAGKFLEETDITYRGHLPVNTGGGLLSYGQAGMAGGMHHLVEAVRQHRGEAGERQVKDLRYSLVTAVGALEHGGTFINNYAIVFGGE
157	GC_00000028	GCA_011364605_1_ASM1136460v1_genomic	66	4	5	2	0	0.981661	0.998982	0.990246	COG0183	Fatty acid biosynthesis	I	Lipid transport and metabolism	COG0183	Acetyl-CoA acetyltransferase (PaaJ) (PDB:1AFW)	MTKTYVTAYAETPLSRARVDKGEKRLTIEQYYAWALNMVLEQTGLRLSDLKGIGVGVTGSAYPRAEIWSAEVVQNLGLEPRLLLRGDHGGANGAALLVAGALAIQAGYVDHFLILGADTPMNITGEAALTWRYELDYLMPVGMMGPNSMAAMMMQRQIHQYGYKPEHYGKISVSQRENAAKNPNAYFRTPLKMEEYLNSPLISDPLRMLDICPFVNGGFALLLSRDTVAKKVTDKPVKVAGFGSWHNLDASNSLKDITTTGVKNAVKQAFEMSGVKQRDIGLFNAYDDYTPVVIMQLEDAGFCEKGKAGKFLEETDITYRGHLPVNTGGGLLSYGQAGMAGGMHHLVEAVRQHRGEAGERQVKDLRYSLVTAVGALEHGGTFINNYAIVFGGE
158	GC_00000028	GCA_011373365_1_ASM1137336v1_genomic	595	4	5	2	0	0.981661	0.998982	0.990246	COG0183	Fatty acid biosynthesis	I	Lipid transport and metabolism	COG0183	Acetyl-CoA acetyltransferase (PaaJ) (PDB:1AFW)	MTKTYVTAYAETPLSRARVDKGEKRLTIEQYYAWALNMVLQQTGLTLNDLRGIGVGVTGSAYPRAEIWSAEVVQNLGLEPRLLLRGDHGGANGAALLVAGALAIQAGYVDHFLILGADTPMNITGDAALTWRYELDYLMPVGMMGPNSMAAMMMQRQIHQFGYKPEHYGKISLSQRENAAKNPNAYFRTPLKMEEYLNSPLISDPLRMLDICPFVNGGFALLLSRDTVAKKVTDKPVKVAGFGSWHNLDASNSLKDITTTGVKNAVKQAFEMSGVKQRDIGLFNAYDDYTPVVIMQLEDAGFCEKGKAGKFLEETDITYRGHLPVNTGGGLLSYGQAGMAGGMHHLVEAVRQHRGEAGERQVKDLRYSLVTAVGALEHGGTFINNYAIVFGGE
159	GC_00000028	GCA_011373365_1_ASM1137336v1_genomic	360	4	5	2	0	0.981661	0.998982	0.990246	COG0183	Fatty acid biosynthesis	I	Lipid transport and metabolism	COG0183	Acetyl-CoA acetyltransferase (PaaJ) (PDB:1AFW)	MTKIFVTAYAETPVSRARVDKGEKKLTIEQYYAWALNMVLEQTGLSLSDFRGIGVGVTGSAYPRAEIWSAEVVQNLGLEPRLLLRGDHGGANGAALLVAGALAIQAGYVDHFLILGADTPMNITGEAALTWRYELDYLMPVGMMGPNSMAAMMMQRQIHQYGYKPEHYGKISVSQRENASKNPNAYFRTPLKMEEYLNSPLISDPLRMLDICPFVNGGFALLLSRDTVAKKVTDKLVKVAGFGSWHNLDASNSLKDITTTGVKNAVKQALEMSGIKLKDIGLFNAYDDYTPVVIMQLEDAGFCEKGKAGKFLEETDITYRGELPLNTGGGLLSYGQAGMAGGMHHLVEAVRQQRGEAGERQVKDLRYSLVTSVGALEHGGTFINNYAIIFGGE
160	GC_00000028	1054_113_bin_10	674	4	5	2	0	0.981661	0.998982	0.990246	COG0183	Fatty acid biosynthesis	I	Lipid transport and metabolism	COG0183	Acetyl-CoA acetyltransferase (PaaJ) (PDB:1AFW)	-TKTYVTAYAETPLSRARVDKGEKRLTIEQYYAWALNMVLQQTGLTLNDLRGIGVGVTGSAYPRAEIWSAEVVQNLGLEPRLLLRGDHGGANGAALLVAGALAIQAGYVDHFLILGADTPMNITGDAALTWRYELDYLMPVGMMGPNSMAAMMMQRQIHQFGYKPEHYGKISLSQRENAAKNPNAYFRTPLKMEEYLNSPLISDPLRMLDICPFVNGGFALLLSRDTVAKKVTDKPVKVAGFGSWHNLDASNSLKDITTTGVKNAVKQAFEMSGVKQRDIGLFNAYDDYTPVVIMQLEDAGFCEKGKAGKFLEETDITYRGHLPVNTGGGLLSYGQAGMAGGMHHLVEAVRQHRGEAGERQVKDLRYSLVTAVGALEHGGTFINNYAIVFGGE
161	GC_00000029	GCA_011364015_1_ASM1136401v1_genomic	337	4	5	2	0	0.952172	0.99708	0.974109			R	General function prediction only	COG1545	Uncharacterized OB-fold protein, contains Zn-ribbon domain (PDB:3IRB)	MSEYKRPLPQVTEYTQDFWQATKNGALMIQECRKCGHRQWYPRPSCTVCGSLDLGWIKSSGKGTIHSFTVIRRVVANSPDFQRDIPFVVAEVDLDEGVRIYARVEAAPEQVRVGQRVEARFIEATPDITLYTFTPSS
162	GC_00000029	GCA_011364605_1_ASM1136460v1_genomic	65	4	5	2	0	0.952172	0.99708	0.974109			R	General function prediction only	COG1545	Uncharacterized OB-fold protein, contains Zn-ribbon domain (PDB:3IRB)	MSEYKRPLPQVTEYTQDFWQATKNGALMIQECRKCGHRQWYPRPSCTVCGSLDLGWIKSSGKGTIHSFTVIRRVVANSPDFQRDIPFVVAEVDLDEGVRIYARVEAAPEQVRVGQRVEARFIEATPDITLYTFTPSS
163	GC_00000029	GCA_011373365_1_ASM1137336v1_genomic	596	4	5	2	0	0.952172	0.99708	0.974109			R	General function prediction only	COG1545	Uncharacterized OB-fold protein, contains Zn-ribbon domain (PDB:3IRB)	MNEYKRPLPQVTEYTQDFWQATKNGALMIQECRKCGHRQWYPRPSCTACGSLDIGWIKSSGKGTIHSFTVIRRVVANSPDFQRDIPFVVAEVDLDEGVRIYARVEAAPEQVRVGQRVEARFIEATPDITLYTFTPSS
164	GC_00000029	GCA_011373365_1_ASM1137336v1_genomic	361	4	5	2	0	0.952172	0.99708	0.974109			R	General function prediction only	COG1545	Uncharacterized OB-fold protein, contains Zn-ribbon domain (PDB:3IRB)	MSEYKRPLPQITEYTQAFWQAAKNGQLMIQECRRCGHKQWYPRPSCTSCGSLDLGWRQSSGKGSIHSFTVIRRVVANSPDFQRDIPFVIAEVDLDEGVRMYARVEASPEQVRVGQRVKVSFREATPEITLYTFSPSA
165	GC_00000029	1054_113_bin_10	675	4	5	2	0	0.952172	0.99708	0.974109			R	General function prediction only	COG1545	Uncharacterized OB-fold protein, contains Zn-ribbon domain (PDB:3IRB)	#AD?
166	GC_00000030	GCA_011364015_1_ASM1136401v1_genomic	1649	4	5	2	0	0.97463	0.715674	0.825316	COG2141	Pyrimidine degradation	H|R	Coenzyme transport and metabolism|General function prediction only	COG2141	Flavin-dependent oxidoreductase, luciferase family (includes alkanesulfonate monooxygenase SsuD and methylene tetrahydromethanopterin reductase) (SsuD) (PDB:1BRL)	MGEKLERIGLYFTASTPLRDEMDYAKLAERAGFTSIWQGESRTSRDSTISIAALGAVTEKIKLGTGVLHTWTRNVVTLATTFTTLDELTNGRACLGIGVLWEPMASKIGIERRKTIQAMYEHVTVLKTLFKGEEVFFEGEFVKVRGVRLERVPSHVPVYVGATGFKMMELAGEIADGVLLNYLVSPEYNRKAIQHIENGARKAERKLVDIDRPQLLAVSYSVDLEKAFRKARLMVTEYLAMEPHIALASGVPEKITSEIREITGGWPTTEERLEKAMELVDEKLASQMVAVGDLKTIKRKIMEYVEAGCTEPLLYPVTGEVLPVIEYLAPTSF
167	GC_00000030	GCA_011364605_1_ASM1136460v1_genomic	1619	4	5	2	0	0.97463	0.715674	0.825316	COG2141	Pyrimidine degradation	H|R	Coenzyme transport and metabolism|General function prediction only	COG2141	Flavin-dependent oxidoreductase, luciferase family (includes alkanesulfonate monooxygenase SsuD and methylene tetrahydromethanopterin reductase) (SsuD) (PDB:1BRL)	MGEKLERIGLYFTASTPLRDEMDYAKLAERAGFTSIWQGESRTSRDSTISIAALGAVTEKIKLGTGVLHTWTRNVVTLATTFTTLDELTNGRACLGIGVLWEPMASKIGIERRKTIQAMYEHVTVLKTLFKGEEVFFEGEFVKVRGVRLERVPSHVPVYVGATGFKMMELAGEIADGVLLNYLVSPEYNRKAIQHIENGARKS--------------------------------------------------------RAKTGRHRSPA--------------AASRLLLG-----------------------------------------
168	GC_00000030	GCA_011364605_1_ASM1136460v1_genomic	1620	4	5	2	0	0.97463	0.715674	0.825316	COG2141	Pyrimidine degradation	H|R	Coenzyme transport and metabolism|General function prediction only	COG2141	Flavin-dependent oxidoreductase, luciferase family (includes alkanesulfonate monooxygenase SsuD and methylene tetrahydromethanopterin reductase) (SsuD) (PDB:1BRL)	#AD?
169	GC_00000030	GCA_011373365_1_ASM1137336v1_genomic	873	4	5	2	0	0.97463	0.715674	0.825316	COG2141	Pyrimidine degradation	H|R	Coenzyme transport and metabolism|General function prediction only	COG2141	Flavin-dependent oxidoreductase, luciferase family (includes alkanesulfonate monooxygenase SsuD and methylene tetrahydromethanopterin reductase) (SsuD) (PDB:1BRL)	MGEKLERIGLYFTASTPLRDEMDYAKLAERAGFTSIWQGESRTSRDSTISIAALGAVTEKIKLGTGVLHTWTRNVVTLATTFTTLDELTNGRACLGIGVLWEPMASKIGIERRKTIQAMYEHVTVLKTLFKGEEVFFEGEFVKVRGVRLERVPSHVPVYVGATGFKMMELAGEIADGVLLNYLVSPEYNRKAIQHIENGARKAERKLVDIDRPQLLAVSYSVDLEKAFRKARLMVTEYLAMEPHIALASGVPEKITSEIREITGGWPTTEERLEKAMELVDEKLASQMVAVGDLKTIKRKIMEYVEAGCTEPLLYPVTGEVLPVIEYLAPTSF
170	GC_00000030	1054_113_bin_10	213	4	5	2	0	0.97463	0.715674	0.825316	COG2141	Pyrimidine degradation	H|R	Coenzyme transport and metabolism|General function prediction only	COG2141	Flavin-dependent oxidoreductase, luciferase family (includes alkanesulfonate monooxygenase SsuD and methylene tetrahydromethanopterin reductase) (SsuD) (PDB:1BRL)	MGEKLERIGLYFTASTPLRDEMDYAKLAERAGFTSIWQGESRTSRDSTISIAALGAVTEKIKLGTGVLHTWTRNVVTLATTFTTLDELTNGRACLGIGVLWEPMASKIGIERRKTIQAMYEHVTVLKTLFKGEEVFFEGEFVKVRGVRLERVPSHVPVYVGATGFKMMELAGEIADGVLLNYLVSPEYNRKAIQHIENGARKAGRKLVDIDRPQLLAVSYSVDLEKAFRKARLMVTEYLAMEPHIALASGVPEKITSEIREITGGWPTTEERLEKAMELVDEKLASQMVAVGDLKTIKRKIMEYVEAGCTEPLLYPVTGEVLPVIEYLAPTSF
171	GC_00000031	GCA_011364015_1_ASM1136401v1_genomic	331	4	5	2	0	0.951742	0.976839	0.964127			K	Transcription	COG1321	Mn-dependent transcriptional regulator MntR, DtxR family (MntR) (PDB:1B1B)	MPKIILQQVETSYLLELYRAHENQHTPTTGELAKIFTVKPASAVDVLNRLSEKKLVTKIGWGKFSLTPRGYAVALRVIHNHRILETFFHKELGLETDKACIEAGRIDYAIGDEVVKRLCQRLNNPPTCIHGKEVKHPWCLRK---
172	GC_00000031	GCA_011364605_1_ASM1136460v1_genomic	59	4	5	2	0	0.951742	0.976839	0.964127			K	Transcription	COG1321	Mn-dependent transcriptional regulator MntR, DtxR family (MntR) (PDB:1B1B)	MPKIILQQVETSYLLELYRAHENQHTPTTGELAKIFTVKPASAVDVLNRLSEKKLVTKIGWGKFSLTPRGYAVALRVIHNHRILETFFHKELGLETDKACIEAGRIDYAIGDEVVKRLCQRLNNPSTCIHGKEVKHPWCLRK---
173	GC_00000031	GCA_011373365_1_ASM1137336v1_genomic	602	4	5	2	0	0.951742	0.976839	0.964127			K	Transcription	COG1321	Mn-dependent transcriptional regulator MntR, DtxR family (MntR) (PDB:1B1B)	MPKIILQQVETSYLLELYRAHENQHTPTTGELAKIFTVKPASAVDVLNRLSEKKLVTKIGWGKFSLTPRGYAVALRVIHNHRILETFFHKELGLETDKACIEAGRIDYAIGDEVVKRLCQRLNNPPTCIHGKEVKHPWCLRK---
174	GC_00000031	GCA_011373365_1_ASM1137336v1_genomic	367	4	5	2	0	0.951742	0.976839	0.964127			K	Transcription	COG1321	Mn-dependent transcriptional regulator MntR, DtxR family (MntR) (PDB:1B1B)	MPKISLQQVETSYLLQLYRAHENQHTPTTGELAKTFAVKPASAIDVLNRLSEKKLVARTGWGKFRLTPRGHALALRVIHNHRILETFFHRELGLEAGEACIEAGRIDYLIGDEVVKRLCQRLNNPATCIHGKEVKHLRCVQKQQS
175	GC_00000031	1054_113_bin_10	681	4	5	2	0	0.951742	0.976839	0.964127			K	Transcription	COG1321	Mn-dependent transcriptional regulator MntR, DtxR family (MntR) (PDB:1B1B)	-PKIILQQVETSYLLELYRAHENQHTPTTGELAKIFTVKPASAVDVLNRLSEKKLVTKIGWGKFSLTPRGYAVALRVIHNHRILETFFHKELGLETDKACIEAGRIDYAIGDEVVKRLCQRLNNPPTCIHGKEVKHPWCLRK---
176	GC_00000032	GCA_011364015_1_ASM1136401v1_genomic	1549	4	5	2	0	0.918671	0.756179	0.829543			C	Energy production and conversion	COG0243	Anaerobic selenocysteine-containing dehydrogenase (BisC) (PDB:1EU1)	------------------------------------------------------------------------------------------------------------------------------------------------------------------------------------------------------------------------------------------------MGEKGLRLEDVLIDPENPDLGTKANMLVYMRGRGQDNADTFTNRFIKAFGSVNWMRHTSACQLAFYTGNYLWSGYYDINPDFMGSKVIFMAGAAMGRIHPGATGQGALIEKAAENGLKIYYINPLAPRTAARKNIVWVPVKPGTDAAWALAVAQLLIKN…
177	GC_00000032	GCA_011364015_1_ASM1136401v1_genomic	716	4	5	2	0	0.918671	0.756179	0.829543			C	Energy production and conversion	COG0243	Anaerobic selenocysteine-containing dehydrogenase (BisC) (PDB:1EU1)	MISRRTAVKGVLGAAALGVFLAGYWHNIDRIIKPSTMLYKSDKLTGAGVRYVYTSCLGCNVRCGIRVRVSTYDGVEVIDKIEGNPYHPYNRYVSEDHQLNRYDTLDYKTPVQQSLKVSGTLCPRGQDGIHYVYDPYRVVKPLKRAGPRGSGKWKIISWQQLIKEVVEGGVIEETGEKLLGLKELYVFGRLKEAGFENPNDVLASIKKDVDELMAKAADKNVTAEELDRLLNGFKEKWSRMLGEKGLKLEDVLVDPDNPDLGTKANTLVYVRGRGQDNADVFTNRFITAFGSVNWLRHTSSCQLGFYAGNYLWSGYYDINPDVFNAKVLIMAGAAMGRMHPGATGQGLLVERAAEGKLKVYYVNPLSPRTSAGGNIVWVPIKPGTDAALALAIAQILIQN…
178	GC_00000032	GCA_011364605_1_ASM1136460v1_genomic	817	4	5	2	0	0.918671	0.756179	0.829543			C	Energy production and conversion	COG0243	Anaerobic selenocysteine-containing dehydrogenase (BisC) (PDB:1EU1)	MVSRRTAVKGVLAAASTGVFLAGYWGTVEKTIRPTTQLYSPDRLRGAGVRYVYSSCLGCNVRCGIRVRVATVDGVEVVERIEGNPYHPYNRAISPDHQLNRFSELTYQTPVTDSLTVTGTLCARGQDGIHYVYDPYRITRPLKRAGPRGSGKWKEISWEQLVKEVVDGGVIEETGERLPGIRQIFVYGLLRDAGFDNPSDILSSLKKDVDELVAKAADKKVTKEEFEALLTSFKEKWSKILGEKGLRLEDVLIDPENPDLGTKANMLVYMRGRGQDNADTFTNRFIKAFGSVNWMRHTSACQLAFYTGNYLWSGYYDINPDFMGSKVIFMAGAAMGRIHPGATGQGALIEKAAENGLKIYYINPLAPRTAARKNIVWVPVKPGTDAAWALAVAQLLIKN…
179	GC_00000032	GCA_011373365_1_ASM1137336v1_genomic	448	4	5	2	0	0.918671	0.756179	0.829543			C	Energy production and conversion	COG0243	Anaerobic selenocysteine-containing dehydrogenase (BisC) (PDB:1EU1)	#AD?
180	GC_00000032	1054_113_bin_10	41	4	5	2	0	0.918671	0.756179	0.829543			C	Energy production and conversion	COG0243	Anaerobic selenocysteine-containing dehydrogenase (BisC) (PDB:1EU1)	-VSRRTAVKGVLAAASTGVFLAGYWGTVEKTIRPTTQLYSPDRLRGAGVRYVYSSCLGCNVRCGIRVRVATVDGVEVVERIEGNPYHPYNRAISPDHQLNRFSELTYQTPVTDSLTVTGTLCARGQDGIHYVYDPYRITRPLKRAGPRGSGKWKEISWEQLVKEVVDGGVIEETGERLPGIRQIFVYGLLRDAGFDNPSDILSSLKKDVDELVAKAADKKVTKEEFEALLTSFKEKWSKILGEKGLRLEDVLIDPENPDLGTKANMLVYMRGRGQDNADTFTNRFIKAFGSVNWMRHTSACQLAFYTGNYLWSGYYDINPDFMGSKVIFMAGAAMGRIHPGATGQGALIEKAAENGLKIYYINPLAPRTAARKNIVWVPVKPGTDAAWALAVAQLLIKN…
181	GC_00000033	GCA_011364015_1_ASM1136401v1_genomic	349	4	4	1	1	1	1	1	COG0620	Methionine biosynthesis	E	Amino acid transport and metabolism	COG0620	Methionine synthase II (cobalamin-independent) (MetE) (PDB:1T7L)	MKAYLVGALPRTEKLIKAYRDRAKNKISDTALLSELESTSRAYIEVQRRNGFAYIIDGMLGWNDLLRPFASSLENVVVNGLSRWFDNNFFYKAPVITGKLSLRNRIDTSPFFHQFIETEKRKIVVPEPLTFAKLSFNKFYSRLDDLVYDIAQALAHYLRQLGEFAQVQLTAAYLVSGKVSSEDLELSRSAVEVLRKTVDAELMLHLQFGSAEKNLDNFLDFPVDVIGLDMFKTRVECLRGLETDKCIFLGFVDGRNTLLEDAAATVSLMKKVASMASFGELHIGPNCELEHLPHEYALKKIEVLGEVVKLSGESL
182	GC_00000033	GCA_011364605_1_ASM1136460v1_genomic	1152	4	4	1	1	1	1	1	COG0620	Methionine biosynthesis	E	Amino acid transport and metabolism	COG0620	Methionine synthase II (cobalamin-independent) (MetE) (PDB:1T7L)	MKAYLVGALPRTEKLIKAYRDRAKNKISDTALLSELESTSRAYIEVQRRNGFAYIIDGMLGWNDLLRPFASSLENVVVNGLSRWFDNNFFYKAPVITGKLSLRNRIDTSPFFHQFIETEKRKIVVPEPLTFAKLSFNKFYSRLDDLVYDIAQALAHYLRQLGEFAQVQLTAAYLVSGKVSSEDLELSRSAVEVLRKTVDAELMLHLQFGSAEKNLDNFLDFPVDVIGLDMFKTRVECLRGLETDKCIFLGFVDGRNTLLEDAAATVSLMKKVASMASFGELHIGPNCELEHLPHEYALKKIEVLGEVVKLSGESL
183	GC_00000033	GCA_011373365_1_ASM1137336v1_genomic	121	4	4	1	1	1	1	1	COG0620	Methionine biosynthesis	E	Amino acid transport and metabolism	COG0620	Methionine synthase II (cobalamin-independent) (MetE) (PDB:1T7L)	MKAYLVGALPRTEKLIKAYRDRAKNKISDTALLSELESTSRAYIEVQRRNGFAYIIDGMLGWNDLLRPFASSLENVVVNGLSRWFDNNFFYKAPVITGKLSLRNRIDTSPFFHQFIETEKRKIVVPEPLTFAKLSFNKFYSRLDDLVYDIAQALAHYLRQLGEFAQVQLTAAYLVSGKVSSEDLELSRSAVEVLRKTVDAELMLHLQFGSAEKNLDNFLDFPVDVIGLDMFKTRVECLRGLETDKCIFLGFVDGRNTLLEDAAATVSLMKKVASMASFGELHIGPNCELEHLPHEYALKKIEVLGEVVKLSGESL
184	GC_00000033	1054_113_bin_10	286	4	4	1	1	1	1	1	COG0620	Methionine biosynthesis	E	Amino acid transport and metabolism	COG0620	Methionine synthase II (cobalamin-independent) (MetE) (PDB:1T7L)	MKAYLVGALPRTEKLIKAYRDRAKNKISDTALLSELESTSRAYIEVQRRNGFAYIIDGMLGWNDLLRPFASSLENVVVNGLSRWFDNNFFYKAPVITGKLSLRNRIDTSPFFHQFIETEKRKIVVPEPLTFAKLSFNKFYSRLDDLVYDIAQALAHYLRQLGEFAQVQLTAAYLVSGKVSSEDLELSRSAVEVLRKTVDAELMLHLQFGSAEKNLDNFLDFPVDVIGLDMFKTRVECLRGLETDKCIFLGFVDGRNTLLEDAAATVSLMKKVASMASFGELHIGPNCELEHLPHEYALKKIEVLGEVVKLSGESL
185	GC_00000034	GCA_011364015_1_ASM1136401v1_genomic	1496	4	4	1	1	1	1	1			K	Transcription	COG1321	Mn-dependent transcriptional regulator MntR, DtxR family (MntR) (PDB:1B1B)	MEALRRILSVREGKGPSPTFTEPQLAYLIFLIGSEPYIGRKRLKELLQLGEGSVRTMVSRLMKRGLAVSTRGGVALTEKGREVYEKLRKLISPLRKVSFKMPWEAPANYGVVVKGLADRISTGLEERDEAVRHGASAAMVLTFLSDGVHMPRVSNLSVERPEFAEQVKSFFKPEVGDVIIITGAEDEPRAMYSALAAALKILLGKR
186	GC_00000034	GCA_011364605_1_ASM1136460v1_genomic	1517	4	4	1	1	1	1	1			K	Transcription	COG1321	Mn-dependent transcriptional regulator MntR, DtxR family (MntR) (PDB:1B1B)	MEALRRILSVREGKGPSPTFTEPQLAYLIFLIGSEPYIGRKRLKELLQLGEGSVRTMVSRLMKRGLAVSTRGGVALTEKGREVYEKLRKLISPLRKVSFKMPWEAPANYGVVVKGLADRISTGLEERDEAVRHGASAAMVLTFLSDGVHMPRVSNLSVERPEFAEQVKSFFKPEVGDVIIITGAEDEPRAMYSALAAALKILLGKR
187	GC_00000034	GCA_011373365_1_ASM1137336v1_genomic	560	4	4	1	1	1	1	1			K	Transcription	COG1321	Mn-dependent transcriptional regulator MntR, DtxR family (MntR) (PDB:1B1B)	MEALRRILSVREGKGPSPTFTEPQLAYLIFLIGSEPYIGRKRLKELLQLGEGSVRTMVSRLMKRGLAVSTRGGVALTEKGREVYEKLRKLISPLRKVSFKMPWEAPANYGVVVKGLADRISTGLEERDEAVRHGASAAMVLTFLSDGVHMPRVSNLSVERPEFAEQVKSFFKPEVGDVIIITGAEDEPRAMYSALAAALKILLGKR
188	GC_00000034	1054_113_bin_10	163	4	4	1	1	1	1	1			K	Transcription	COG1321	Mn-dependent transcriptional regulator MntR, DtxR family (MntR) (PDB:1B1B)	MEALRRILSVREGKGPSPTFTEPQLAYLIFLIGSEPYIGRKRLKELLQLGEGSVRTMVSRLMKRGLAVSTRGGVALTEKGREVYEKLRKLISPLRKVSFKMPWEAPANYGVVVKGLADRISTGLEERDEAVRHGASAAMVLTFLSDGVHMPRVSNLSVERPEFAEQVKSFFKPEVGDVIIITGAEDEPRAMYSALAAALKILLGKR
189	GC_00000035	GCA_011364015_1_ASM1136401v1_genomic	373	4	4	1	1	1	1	1			K	Transcription	COG1522	DNA-binding transcriptional regulator, Lrp family (Lrp) (PDB:1I1G)	MALAFMLLNVRPGREEEVLSQLRAIKEVRDAQRVYGVYDMVVKIEADSLDALKQVVNNRVKKIENITSVISLIVMH
190	GC_00000035	GCA_011364605_1_ASM1136460v1_genomic	518	4	4	1	1	1	1	1			K	Transcription	COG1522	DNA-binding transcriptional regulator, Lrp family (Lrp) (PDB:1I1G)	MALAFMLLNVRPGREEEVLSQLRAIKEVRDAQRVYGVYDMVVKIEADSLDALKQVVNNRVKKIENITSVISLIVMH
191	GC_00000035	GCA_011373365_1_ASM1137336v1_genomic	429	4	4	1	1	1	1	1			K	Transcription	COG1522	DNA-binding transcriptional regulator, Lrp family (Lrp) (PDB:1I1G)	MALAFMLLNVRPGREEEVLSQLRAIKEVRDAQRVYGVYDMVVKIEADSLDALKQVVNNRVKKIENITSVISLIVMH
192	GC_00000035	1054_113_bin_10	823	4	4	1	1	1	1	1			K	Transcription	COG1522	DNA-binding transcriptional regulator, Lrp family (Lrp) (PDB:1I1G)	MALAFMLLNVRPGREEEVLSQLRAIKEVRDAQRVYGVYDMVVKIEADSLDALKQVVNNRVKKIENITSVISLIVMH
193	GC_00000036	GCA_011364015_1_ASM1136401v1_genomic	1545	4	4	1	1	1	1	1			V	Defense mechanisms	COG1131	ABC-type multidrug transport system, ATPase component (CcmA) (PDB:5DO7)	MSSLIEAIEIWKSFGKVEAVRGVSFRLEAGQVHGLLGPNGSGKTTSLKCIVGLLKPDKGTVTIFGEKPSANNGYRRKLGYVPENPSLPDYLTVEEFLIFSARLKGLVGDSVRSRVSELMEAYALHQVSDRLVYELSKGVRQRLAIAASLVSSPTVLILDEPFNGLDPEAQKITRLYINEIIEDGGGVLISTHLLDSAEKICNHVTIIVDGKVLCSSSLSELKSKNGGASLEEIFLSLIRVKKAAN
194	GC_00000036	GCA_011364605_1_ASM1136460v1_genomic	157	4	4	1	1	1	1	1			V	Defense mechanisms	COG1131	ABC-type multidrug transport system, ATPase component (CcmA) (PDB:5DO7)	MSSLIEAIEIWKSFGKVEAVRGVSFRLEAGQVHGLLGPNGSGKTTSLKCIVGLLKPDKGTVTIFGEKPSANNGYRRKLGYVPENPSLPDYLTVEEFLIFSARLKGLVGDSVRSRVSELMEAYALHQVSDRLVYELSKGVRQRLAIAASLVSSPTVLILDEPFNGLDPEAQKITRLYINEIIEDGGGVLISTHLLDSAEKICNHVTIIVDGKVLCSSSLSELKSKNGGASLEEIFLSLIRVKKAAN
195	GC_00000036	GCA_011373365_1_ASM1137336v1_genomic	274	4	4	1	1	1	1	1			V	Defense mechanisms	COG1131	ABC-type multidrug transport system, ATPase component (CcmA) (PDB:5DO7)	MSSLIEAIEIWKSFGKVEAVRGVSFRLEAGQVHGLLGPNGSGKTTSLKCIVGLLKPDKGTVTIFGEKPSANNGYRRKLGYVPENPSLPDYLTVEEFLIFSARLKGLVGDSVRSRVSELMEAYALHQVSDRLVYELSKGVRQRLAIAASLVSSPTVLILDEPFNGLDPEAQKITRLYINEIIEDGGGVLISTHLLDSAEKICNHVTIIVDGKVLCSSSLSELKSKNGGASLEEIFLSLIRVKKAAN
196	GC_00000036	1054_113_bin_10	868	4	4	1	1	1	1	1			V	Defense mechanisms	COG1131	ABC-type multidrug transport system, ATPase component (CcmA) (PDB:5DO7)	MSSLIEAIEIWKSFGKVEAVRGVSFRLEAGQVHGLLGPNGSGKTTSLKCIVGLLKPDKGTVTIFGEKPSANNGYRRKLGYVPENPSLPDYLTVEEFLIFSARLKGLVGDSVRSRVSELMEAYALHQVSDRLVYELSKGVRQRLAIAASLVSSPTVLILDEPFNGLDPEAQKITRLYINEIIEDGGGVLISTHLLDSAEKICNHVTIIVDGKVLCSSSLSELKSKNGGASLEEIFLSLIRVKKAAN
197	GC_00000037	GCA_011364015_1_ASM1136401v1_genomic	687	4	4	1	1	1	1	1			G	Carbohydrate transport and metabolism	COG2220	L-ascorbate lactonase UlaG, metallo-beta-lactamase superfamily (UlaG) (PDB:2WYM)	MVFRLRDVEITWLGHDGFRITRGNFVVYIDPYQIAGGPAGDLVLISHDHFDHLSLDDLRKIVSNKTTIVAAKNCQNKFGGLRVAEVKYVSPGDEVSVGEAKVKAVHAYNVNKFREPGKVFHPREYGGVGFVLTLGGVSIYHAGDTDFIPEMKDLSVDVALLPVSGTYVMTAAEAAEAAKSMKAKTVIPMHYGAIVGSEQDAHEFKRLYGGETVILSKET
198	GC_00000037	GCA_011364605_1_ASM1136460v1_genomic	960	4	4	1	1	1	1	1			G	Carbohydrate transport and metabolism	COG2220	L-ascorbate lactonase UlaG, metallo-beta-lactamase superfamily (UlaG) (PDB:2WYM)	MVFRLRDVEITWLGHDGFRITRGNFVVYIDPYQIAGGPAGDLVLISHDHFDHLSLDDLRKIVSNKTTIVAAKNCQNKFGGLRVAEVKYVSPGDEVSVGEAKVKAVHAYNVNKFREPGKVFHPREYGGVGFVLTLGGVSIYHAGDTDFIPEMKDLSVDVALLPVSGTYVMTAAEAAEAAKSMKAKTVIPMHYGAIVGSEQDAHEFKRLYGGETVILSKET
199	GC_00000037	GCA_011373365_1_ASM1137336v1_genomic	932	4	4	1	1	1	1	1			G	Carbohydrate transport and metabolism	COG2220	L-ascorbate lactonase UlaG, metallo-beta-lactamase superfamily (UlaG) (PDB:2WYM)	MVFRLRDVEITWLGHDGFRITRGNFVVYIDPYQIAGGPAGDLVLISHDHFDHLSLDDLRKIVSNKTTIVAAKNCQNKFGGLRVAEVKYVSPGDEVSVGEAKVKAVHAYNVNKFREPGKVFHPREYGGVGFVLTLGGVSIYHAGDTDFIPEMKDLSVDVALLPVSGTYVMTAAEAAEAAKSMKAKTVIPMHYGAIVGSEQDAHEFKRLYGGETVILSKET
200	GC_00000037	1054_113_bin_10	71	4	4	1	1	1	1	1			G	Carbohydrate transport and metabolism	COG2220	L-ascorbate lactonase UlaG, metallo-beta-lactamase superfamily (UlaG) (PDB:2WYM)	MVFRLRDVEITWLGHDGFRITRGNFVVYIDPYQIAGGPAGDLVLISHDHFDHLSLDDLRKIVSNKTTIVAAKNCQNKFGGLRVAEVKYVSPGDEVSVGEAKVKAVHAYNVNKFREPGKVFHPREYGGVGFVLTLGGVSIYHAGDTDFIPEMKDLSVDVALLPVSGTYVMTAAEAAEAAKSMKAKTVIPMHYGAIVGSEQDAHEFKRLYGGETVILSKET
201	GC_00000038	GCA_011364015_1_ASM1136401v1_genomic	615	4	4	1	1	1	1	1	COG0532	Translation factors	J	Translation, ribosomal structure and biogenesis	COG0532	Translation initiation factor IF-2, a GTPase (InfB) (PDB:5ME0)	MSYREPIVVVLGHVDHGKCVAPWTLIHEAGEGYVSAEKIFRKYSWRGEVYPVSDGVAVEPAKKPRLATLTGNNEAEAVLLWRRQAPKTVTRIHFSNGETVETTPEHPYAKALTNSLYIFTRADSLKPGDRVLSLRNNQVASVAVENLEQAKPSYPYVYDFTVPPTHFYEAQEIILHNTSLLDKMRGTLVAAREAGGITQHIGATIFPIKAIEETCRQLLGELKVKLEIPGILFIDTPGHAAFSNLRKRGGSVADMAILVVDVMKGVQEQTRESIQLLRSRKTPFVVAANKIDMITGWKPTPNAPFIKTYNNQHKTVAEDLDNRIYNLMGELSFLGFRSDLYTRIRSFTDTVAIVPVSAKTGEGIPDLLLLLLGLAQQFMKQRLMKKDDRCEGVILEIVE…
202	GC_00000038	GCA_011364605_1_ASM1136460v1_genomic	1070	4	4	1	1	1	1	1	COG0532	Translation factors	J	Translation, ribosomal structure and biogenesis	COG0532	Translation initiation factor IF-2, a GTPase (InfB) (PDB:5ME0)	MSYREPIVVVLGHVDHGKCVAPWTLIHEAGEGYVSAEKIFRKYSWRGEVYPVSDGVAVEPAKKPRLATLTGNNEAEAVLLWRRQAPKTVTRIHFSNGETVETTPEHPYAKALTNSLYIFTRADSLKPGDRVLSLRNNQVASVAVENLEQAKPSYPYVYDFTVPPTHFYEAQEIILHNTSLLDKMRGTLVAAREAGGITQHIGATIFPIKAIEETCRQLLGELKVKLEIPGILFIDTPGHAAFSNLRKRGGSVADMAILVVDVMKGVQEQTRESIQLLRSRKTPFVVAANKIDMITGWKPTPNAPFIKTYNNQHKTVAEDLDNRIYNLMGELSFLGFRSDLYTRIRSFTDTVAIVPVSAKTGEGIPDLLLLLLGLAQQFMKQRLMKKDDRCEGVILEIVE…
203	GC_00000038	GCA_011373365_1_ASM1137336v1_genomic	101	4	4	1	1	1	1	1	COG0532	Translation factors	J	Translation, ribosomal structure and biogenesis	COG0532	Translation initiation factor IF-2, a GTPase (InfB) (PDB:5ME0)	MSYREPIVVVLGHVDHGKCVAPWTLIHEAGEGYVSAEKIFRKYSWRGEVYPVSDGVAVEPAKKPRLATLTGNNEAEAVLLWRRQAPKTVTRIHFSNGETVETTPEHPYAKALTNSLYIFTRADSLKPGDRVLSLRNNQVASVAVENLEQAKPSYPYVYDFTVPPTHFYEAQEIILHNTSLLDKMRGTLVAAREAGGITQHIGATIFPIKAIEETCRQLLGELKVKLEIPGILFIDTPGHAAFSNLRKRGGSVADMAILVVDVMKGVQEQTRESIQLLRSRKTPFVVAANKIDMITGWKPTPNAPFIKTYNNQHKTVAEDLDNRIYNLMGELSFLGFRSDLYTRIRSFTDTVAIVPVSAKTGEGIPDLLLLLLGLAQQFMKQRLMKKDDRCEGVILEIVE…
204	GC_00000038	1054_113_bin_10	266	4	4	1	1	1	1	1	COG0532	Translation factors	J	Translation, ribosomal structure and biogenesis	COG0532	Translation initiation factor IF-2, a GTPase (InfB) (PDB:5ME0)	MSYREPIVVVLGHVDHGKCVAPWTLIHEAGEGYVSAEKIFRKYSWRGEVYPVSDGVAVEPAKKPRLATLTGNNEAEAVLLWRRQAPKTVTRIHFSNGETVETTPEHPYAKALTNSLYIFTRADSLKPGDRVLSLRNNQVASVAVENLEQAKPSYPYVYDFTVPPTHFYEAQEIILHNTSLLDKMRGTLVAAREAGGITQHIGATIFPIKAIEETCRQLLGELKVKLEIPGILFIDTPGHAAFSNLRKRGGSVADMAILVVDVMKGVQEQTRESIQLLRSRKTPFVVAANKIDMITGWKPTPNAPFIKTYNNQHKTVAEDLDNRIYNLMGELSFLGFRSDLYTRIRSFTDTVAIVPVSAKTGEGIPDLLLLLLGLAQQFMKQRLMKKDDRCEGVILEIVE…
205	GC_00000039	GCA_011364015_1_ASM1136401v1_genomic	477	4	4	1	1	1	1	1			P	Inorganic ion transport and metabolism	COG3703	Gamma-glutamylcyclotransferase ChaC2 (glutathione degradation) (ChaC2) (PDB:5HWI) (PUBMED:27913623)	MAVWYFAYGSNLDQEGMRRRVGEWLDLKPAILRDHRLVFNVFSSSWRGGVASIEESPGSIVYGAIYLLEENQLEKLDKYEGVPHLYHRRKITVESDGKPVEAYVYVATNPRTRLKPSASYLALVLKGLKKLGYSDDVIQSVRMQVER
206	GC_00000039	GCA_011364605_1_ASM1136460v1_genomic	881	4	4	1	1	1	1	1			P	Inorganic ion transport and metabolism	COG3703	Gamma-glutamylcyclotransferase ChaC2 (glutathione degradation) (ChaC2) (PDB:5HWI) (PUBMED:27913623)	MAVWYFAYGSNLDQEGMRRRVGEWLDLKPAILRDHRLVFNVFSSSWRGGVASIEESPGSIVYGAIYLLEENQLEKLDKYEGVPHLYHRRKITVESDGKPVEAYVYVATNPRTRLKPSASYLALVLKGLKKLGYSDDVIQSVRMQVER
207	GC_00000039	GCA_011373365_1_ASM1137336v1_genomic	73	4	4	1	1	1	1	1			P	Inorganic ion transport and metabolism	COG3703	Gamma-glutamylcyclotransferase ChaC2 (glutathione degradation) (ChaC2) (PDB:5HWI) (PUBMED:27913623)	MAVWYFAYGSNLDQEGMRRRVGEWLDLKPAILRDHRLVFNVFSSSWRGGVASIEESPGSIVYGAIYLLEENQLEKLDKYEGVPHLYHRRKITVESDGKPVEAYVYVATNPRTRLKPSASYLALVLKGLKKLGYSDDVIQSVRMQVER
208	GC_00000039	1054_113_bin_10	238	4	4	1	1	1	1	1			P	Inorganic ion transport and metabolism	COG3703	Gamma-glutamylcyclotransferase ChaC2 (glutathione degradation) (ChaC2) (PDB:5HWI) (PUBMED:27913623)	MAVWYFAYGSNLDQEGMRRRVGEWLDLKPAILRDHRLVFNVFSSSWRGGVASIEESPGSIVYGAIYLLEENQLEKLDKYEGVPHLYHRRKITVESDGKPVEAYVYVATNPRTRLKPSASYLALVLKGLKKLGYSDDVIQSVRMQVER
209	GC_00000040	GCA_011364015_1_ASM1136401v1_genomic	1121	4	4	1	1	1	1	1			E	Amino acid transport and metabolism	COG0683	ABC-type branched-chain amino acid transport system, periplasmic component (LivK) (PDB:1USG)	MSRKSSAGVSSSVAGAAAVVALIVGLLIGGIGLGPILSPAQTITQTRTVATTVTAGGATVTQTVQQTVTTTVTAAGGLSGEVTIGTLLCLSAVLSSYAENERVAMDLAAREVNDFLQRAGAGFRIRMIHEDTACNPATAEEKVRSFNARGVKLIVGPMTSAEIRQIKSYVDANKILIISQSSTAPDLKIPNDFVYRFTTADDIQGPIGPRLAKLLGITHFLYVWRGDAWGDGLHTVSTAEANRLGLNLVFELRYAPDKTEFSAEVSQLNAKVTELINQGVSPDKIMVEIVGFDEVVAFLSAANDYPNLKRIKWFGSDGTAVTAAIFQDPAATSFAEQVKWINPLFFATTPDRKARVDAEVLRVLGRSPPDAYSYAAYSAVWAYALALMATQKYDAEAVR…
210	GC_00000040	GCA_011364605_1_ASM1136460v1_genomic	374	4	4	1	1	1	1	1			E	Amino acid transport and metabolism	COG0683	ABC-type branched-chain amino acid transport system, periplasmic component (LivK) (PDB:1USG)	MSRKSSAGVSSSVAGAAAVVALIVGLLIGGIGLGPILSPAQTITQTRTVATTVTAGGATVTQTVQQTVTTTVTAAGGLSGEVTIGTLLCLSAVLSSYAENERVAMDLAAREVNDFLQRAGAGFRIRMIHEDTACNPATAEEKVRSFNARGVKLIVGPMTSAEIRQIKSYVDANKILIISQSSTAPDLKIPNDFVYRFTTADDIQGPIGPRLAKLLGITHFLYVWRGDAWGDGLHTVSTAEANRLGLNLVFELRYAPDKTEFSAEVSQLNAKVTELINQGVSPDKIMVEIVGFDEVVAFLSAANDYPNLKRIKWFGSDGTAVTAAIFQDPAATSFAEQVKWINPLFFATTPDRKARVDAEVLRVLGRSPPDAYSYAAYSAVWAYALALMATQKYDAEAVR…
211	GC_00000040	GCA_011373365_1_ASM1137336v1_genomic	224	4	4	1	1	1	1	1			E	Amino acid transport and metabolism	COG0683	ABC-type branched-chain amino acid transport system, periplasmic component (LivK) (PDB:1USG)	MSRKSSAGVSSSVAGAAAVVALIVGLLIGGIGLGPILSPAQTITQTRTVATTVTAGGATVTQTVQQTVTTTVTAAGGLSGEVTIGTLLCLSAVLSSYAENERVAMDLAAREVNDFLQRAGAGFRIRMIHEDTACNPATAEEKVRSFNARGVKLIVGPMTSAEIRQIKSYVDANKILIISQSSTAPDLKIPNDFVYRFTTADDIQGPIGPRLAKLLGITHFLYVWRGDAWGDGLHTVSTAEANRLGLNLVFELRYAPDKTEFSAEVSQLNAKVTELINQGVSPDKIMVEIVGFDEVVAFLSAANDYPNLKRIKWFGSDGTAVTAAIFQDPAATSFAEQVKWINPLFFATTPDRKARVDAEVLRVLGRSPPDAYSYAAYSAVWAYALALMATQKYDAEAVR…
212	GC_00000040	1054_113_bin_10	556	4	4	1	1	1	1	1			E	Amino acid transport and metabolism	COG0683	ABC-type branched-chain amino acid transport system, periplasmic component (LivK) (PDB:1USG)	MSRKSSAGVSSSVAGAAAVVALIVGLLIGGIGLGPILSPAQTITQTRTVATTVTAGGATVTQTVQQTVTTTVTAAGGLSGEVTIGTLLCLSAVLSSYAENERVAMDLAAREVNDFLQRAGAGFRIRMIHEDTACNPATAEEKVRSFNARGVKLIVGPMTSAEIRQIKSYVDANKILIISQSSTAPDLKIPNDFVYRFTTADDIQGPIGPRLAKLLGITHFLYVWRGDAWGDGLHTVSTAEANRLGLNLVFELRYAPDKTEFSAEVSQLNAKVTELINQGVSPDKIMVEIVGFDEVVAFLSAANDYPNLKRIKWFGSDGTAVTAAIFQDPAATSFAEQVKWINPLFFATTPDRKARVDAEVLRVLGRSPPDAYSYAAYSAVWAYALALMATQKYDAEAVR…
213	GC_00000041	GCA_011364015_1_ASM1136401v1_genomic	96	4	4	1	1	1	1	1			R	General function prediction only	COG3382	B3/B4 domain (DNA/RNA-binding domain of Phe-tRNA-synthetase) (B3/B4)	MKLIFSREVSERFTGLGVYCAELVGVNIDVENHELPVYISEAVESVKKEHVLESLVQNKFIRAYRDFFWRIGIDPTKTRPSAEALLRRVLAGKDFPRINPLVDVYNVVSMQSLLPIAAFDVEKLKGELLMRFAEVGESFLGIGMDKPVTLTGKEVVVRDDEKLVAIYPYRDADVTKVTSATRHVFLMVCGVPGIDSNYLQSTGENLVKQVMKFCGGTPIIQYLAVA
214	GC_00000041	GCA_011364605_1_ASM1136460v1_genomic	1451	4	4	1	1	1	1	1			R	General function prediction only	COG3382	B3/B4 domain (DNA/RNA-binding domain of Phe-tRNA-synthetase) (B3/B4)	MKLIFSREVSERFTGLGVYCAELVGVNIDVENHELPVYISEAVESVKKEHVLESLVQNKFIRAYRDFFWRIGIDPTKTRPSAEALLRRVLAGKDFPRINPLVDVYNVVSMQSLLPIAAFDVEKLKGELLMRFAEVGESFLGIGMDKPVTLTGKEVVVRDDEKLVAIYPYRDADVTKVTSATRHVFLMVCGVPGIDSNYLQSTGENLVKQVMKFCGGTPIIQYLAVA
215	GC_00000041	GCA_011373365_1_ASM1137336v1_genomic	742	4	4	1	1	1	1	1			R	General function prediction only	COG3382	B3/B4 domain (DNA/RNA-binding domain of Phe-tRNA-synthetase) (B3/B4)	MKLIFSREVSERFTGLGVYCAELVGVNIDVENHELPVYISEAVESVKKEHVLESLVQNKFIRAYRDFFWRIGIDPTKTRPSAEALLRRVLAGKDFPRINPLVDVYNVVSMQSLLPIAAFDVEKLKGELLMRFAEVGESFLGIGMDKPVTLTGKEVVVRDDEKLVAIYPYRDADVTKVTSATRHVFLMVCGVPGIDSNYLQSTGENLVKQVMKFCGGTPIIQYLAVA
216	GC_00000041	1054_113_bin_10	485	4	4	1	1	1	1	1			R	General function prediction only	COG3382	B3/B4 domain (DNA/RNA-binding domain of Phe-tRNA-synthetase) (B3/B4)	MKLIFSREVSERFTGLGVYCAELVGVNIDVENHELPVYISEAVESVKKEHVLESLVQNKFIRAYRDFFWRIGIDPTKTRPSAEALLRRVLAGKDFPRINPLVDVYNVVSMQSLLPIAAFDVEKLKGELLMRFAEVGESFLGIGMDKPVTLTGKEVVVRDDEKLVAIYPYRDADVTKVTSATRHVFLMVCGVPGIDSNYLQSTGENLVKQVMKFCGGTPIIQYLAVA
217	GC_00000042	GCA_011364015_1_ASM1136401v1_genomic	1098	4	4	1	1	1	1	1			E	Amino acid transport and metabolism	COG1586	S-adenosylmethionine decarboxylase (SpeD) (PDB:1TLU)	MRVGGQAGNPSRDVKGLGRHLILELTGCDRLLLSDVDFLEDLLTKAAVASGATIVGTYSERFDDGQGVSAIIVLKESHISIHTWPELGYAALDIYTCGENIDPWKAYDLIISRLEPENVGAFEVIRGLNVSRKNLQLQKASIRDG
218	GC_00000042	GCA_011364605_1_ASM1136460v1_genomic	1054	4	4	1	1	1	1	1			E	Amino acid transport and metabolism	COG1586	S-adenosylmethionine decarboxylase (SpeD) (PDB:1TLU)	MRVGGQAGNPSRDVKGLGRHLILELTGCDRLLLSDVDFLEDLLTKAAVASGATIVGTYSERFDDGQGVSAIIVLKESHISIHTWPELGYAALDIYTCGENIDPWKAYDLIISRLEPENVGAFEVIRGLNVSRKNLQLQKASIRDG
219	GC_00000042	GCA_011373365_1_ASM1137336v1_genomic	1021	4	4	1	1	1	1	1			E	Amino acid transport and metabolism	COG1586	S-adenosylmethionine decarboxylase (SpeD) (PDB:1TLU)	MRVGGQAGNPSRDVKGLGRHLILELTGCDRLLLSDVDFLEDLLTKAAVASGATIVGTYSERFDDGQGVSAIIVLKESHISIHTWPELGYAALDIYTCGENIDPWKAYDLIISRLEPENVGAFEVIRGLNVSRKNLQLQKASIRDG
220	GC_00000042	1054_113_bin_10	135	4	4	1	1	1	1	1			E	Amino acid transport and metabolism	COG1586	S-adenosylmethionine decarboxylase (SpeD) (PDB:1TLU)	MRVGGQAGNPSRDVKGLGRHLILELTGCDRLLLSDVDFLEDLLTKAAVASGATIVGTYSERFDDGQGVSAIIVLKESHISIHTWPELGYAALDIYTCGENIDPWKAYDLIISRLEPENVGAFEVIRGLNVSRKNLQLQKASIRDG
221	GC_00000043	GCA_011364015_1_ASM1136401v1_genomic	431	4	4	1	1	1	1	1			V	Defense mechanisms	COG1764	Organic hydroperoxide reductase OsmC/OhrA (OsmC) (PDB:1QWI)	MPEVVNRAKAVWQGDLFHGQGMVSFDSGALPTVDVSWATRSSKVSGKTNPEELIAAAHATCFAMALSNIIAKEGKRAEKLEVTAEVVFSIGDQVKISESRITVVGKVPGMDQASFEKAAQAAKDGCPVSKALKGNVAISLTAKLE
222	GC_00000043	GCA_011364605_1_ASM1136460v1_genomic	756	4	4	1	1	1	1	1			V	Defense mechanisms	COG1764	Organic hydroperoxide reductase OsmC/OhrA (OsmC) (PDB:1QWI)	MPEVVNRAKAVWQGDLFHGQGMVSFDSGALPTVDVSWATRSSKVSGKTNPEELIAAAHATCFAMALSNIIAKEGKRAEKLEVTAEVVFSIGDQVKISESRITVVGKVPGMDQASFEKAAQAAKDGCPVSKALKGNVAISLTAKLE
223	GC_00000043	GCA_011373365_1_ASM1137336v1_genomic	179	4	4	1	1	1	1	1			V	Defense mechanisms	COG1764	Organic hydroperoxide reductase OsmC/OhrA (OsmC) (PDB:1QWI)	MPEVVNRAKAVWQGDLFHGQGMVSFDSGALPTVDVSWATRSSKVSGKTNPEELIAAAHATCFAMALSNIIAKEGKRAEKLEVTAEVVFSIGDQVKISESRITVVGKVPGMDQASFEKAAQAAKDGCPVSKALKGNVAISLTAKLE
224	GC_00000043	1054_113_bin_10	7	4	4	1	1	1	1	1			V	Defense mechanisms	COG1764	Organic hydroperoxide reductase OsmC/OhrA (OsmC) (PDB:1QWI)	MPEVVNRAKAVWQGDLFHGQGMVSFDSGALPTVDVSWATRSSKVSGKTNPEELIAAAHATCFAMALSNIIAKEGKRAEKLEVTAEVVFSIGDQVKISESRITVVGKVPGMDQASFEKAAQAAKDGCPVSKALKGNVAISLTAKLE
225	GC_00000044	GCA_011364015_1_ASM1136401v1_genomic	605	4	4	1	1	1	1	1	COG1632	Archaeal ribosomal proteins	J	Translation, ribosomal structure and biogenesis	COG1632	Ribosomal protein L15E (RPL15A)	MYKMMQKLWRERPEALRSQLRKRMVAWRRMKAVERVEKPLRIDRARELGYKAKQGYVVALVRVRRGGFSKPRPRSGRRQKALGVVKHKVNVSMKEEAVQRFIKQFPNLKPLGAYPLAQDSLYRWYEVVAVDPSHPAVQAH
226	GC_00000044	GCA_011364605_1_ASM1136460v1_genomic	1142	4	4	1	1	1	1	1	COG1632	Archaeal ribosomal proteins	J	Translation, ribosomal structure and biogenesis	COG1632	Ribosomal protein L15E (RPL15A)	MYKMMQKLWRERPEALRSQLRKRMVAWRRMKAVERVEKPLRIDRARELGYKAKQGYVVALVRVRRGGFSKPRPRSGRRQKALGVVKHKVNVSMKEEAVQRFIKQFPNLKPLGAYPLAQDSLYRWYEVVAVDPSHPAVQAH
227	GC_00000044	GCA_011373365_1_ASM1137336v1_genomic	111	4	4	1	1	1	1	1	COG1632	Archaeal ribosomal proteins	J	Translation, ribosomal structure and biogenesis	COG1632	Ribosomal protein L15E (RPL15A)	MYKMMQKLWRERPEALRSQLRKRMVAWRRMKAVERVEKPLRIDRARELGYKAKQGYVVALVRVRRGGFSKPRPRSGRRQKALGVVKHKVNVSMKEEAVQRFIKQFPNLKPLGAYPLAQDSLYRWYEVVAVDPSHPAVQAH
228	GC_00000044	1054_113_bin_10	276	4	4	1	1	1	1	1	COG1632	Archaeal ribosomal proteins	J	Translation, ribosomal structure and biogenesis	COG1632	Ribosomal protein L15E (RPL15A)	MYKMMQKLWRERPEALRSQLRKRMVAWRRMKAVERVEKPLRIDRARELGYKAKQGYVVALVRVRRGGFSKPRPRSGRRQKALGVVKHKVNVSMKEEAVQRFIKQFPNLKPLGAYPLAQDSLYRWYEVVAVDPSHPAVQAH
229	GC_00000045	GCA_011364015_1_ASM1136401v1_genomic	436	4	4	1	1	1	1	1			I	Lipid transport and metabolism	COG2030	Acyl-CoA dehydratase PaaZ (MaoC) (PDB:5ZY8)	MFFEDFEVGREFVSRERVVTPSDIDLFATWTWAANPLFLSDGFAKDRGFPQRIAPGALVIAFAIGLLYQTGAFDNIVALASIDKMSFRSPTHPGDVIKAVARVVEKRESRSPDRGVVKLDVTCQNVTRGTPAFTAEMLFVVFRKT
230	GC_00000045	GCA_011364605_1_ASM1136460v1_genomic	761	4	4	1	1	1	1	1			I	Lipid transport and metabolism	COG2030	Acyl-CoA dehydratase PaaZ (MaoC) (PDB:5ZY8)	MFFEDFEVGREFVSRERVVTPSDIDLFATWTWAANPLFLSDGFAKDRGFPQRIAPGALVIAFAIGLLYQTGAFDNIVALASIDKMSFRSPTHPGDVIKAVARVVEKRESRSPDRGVVKLDVTCQNVTRGTPAFTAEMLFVVFRKT
231	GC_00000045	GCA_011373365_1_ASM1137336v1_genomic	184	4	4	1	1	1	1	1			I	Lipid transport and metabolism	COG2030	Acyl-CoA dehydratase PaaZ (MaoC) (PDB:5ZY8)	MFFEDFEVGREFVSRERVVTPSDIDLFATWTWAANPLFLSDGFAKDRGFPQRIAPGALVIAFAIGLLYQTGAFDNIVALASIDKMSFRSPTHPGDVIKAVARVVEKRESRSPDRGVVKLDVTCQNVTRGTPAFTAEMLFVVFRKT
232	GC_00000045	1054_113_bin_10	2	4	4	1	1	1	1	1			I	Lipid transport and metabolism	COG2030	Acyl-CoA dehydratase PaaZ (MaoC) (PDB:5ZY8)	MFFEDFEVGREFVSRERVVTPSDIDLFATWTWAANPLFLSDGFAKDRGFPQRIAPGALVIAFAIGLLYQTGAFDNIVALASIDKMSFRSPTHPGDVIKAVARVVEKRESRSPDRGVVKLDVTCQNVTRGTPAFTAEMLFVVFRKT
233	GC_00000046	GCA_011364015_1_ASM1136401v1_genomic	1172	4	4	1	1	1	1	1			R	General function prediction only	COG2164	Uncharacterized protein with cyclophilin fold, contains DUF369 domain (PDB:2KA0)	MSGARIPIVVHVEGLEQVEGELHRFAAPLTVEEVVKRLPIEGFVARWQNAVYIITEIRRGVEKSVTKLEKGDIFYWSPEQALGIALSQHAAPSQTIKIGSVGKGADEISKARVGAMMRIFSKTV
234	GC_00000046	GCA_011364605_1_ASM1136460v1_genomic	357	4	4	1	1	1	1	1			R	General function prediction only	COG2164	Uncharacterized protein with cyclophilin fold, contains DUF369 domain (PDB:2KA0)	MSGARIPIVVHVEGLEQVEGELHRFAAPLTVEEVVKRLPIEGFVARWQNAVYIITEIRRGVEKSVTKLEKGDIFYWSPEQALGIALSQHAAPSQTIKIGSVGKGADEISKARVGAMMRIFSKTV
235	GC_00000046	GCA_011373365_1_ASM1137336v1_genomic	236	4	4	1	1	1	1	1			R	General function prediction only	COG2164	Uncharacterized protein with cyclophilin fold, contains DUF369 domain (PDB:2KA0)	MSGARIPIVVHVEGLEQVEGELHRFAAPLTVEEVVKRLPIEGFVARWQNAVYIITEIRRGVEKSVTKLEKGDIFYWSPEQALGIALSQHAAPSQTIKIGSVGKGADEISKARVGAMMRIFSKTV
236	GC_00000046	1054_113_bin_10	427	4	4	1	1	1	1	1			R	General function prediction only	COG2164	Uncharacterized protein with cyclophilin fold, contains DUF369 domain (PDB:2KA0)	MSGARIPIVVHVEGLEQVEGELHRFAAPLTVEEVVKRLPIEGFVARWQNAVYIITEIRRGVEKSVTKLEKGDIFYWSPEQALGIALSQHAAPSQTIKIGSVGKGADEISKARVGAMMRIFSKTV
237	GC_00000047	GCA_011364015_1_ASM1136401v1_genomic	74	4	4	1	1	1	1	1			R	General function prediction only	COG3865	Glyoxalase superfamily enzyme, possible 3-demethylubiquinone-9 3-methyltransferase (PDB:1TSJ)	MEKMQRIVPHLWFDSNARDAAEFYATVFPFSHIVASMVLPNTPSGDAELIWFKINGYKFIAINGGPYFSFNPSISFVVNFSGYSEKIVESVWERLAEKGNVLMPLDDYPPLGKYGWVEDRFGLSWQVVLPVEKWVDAFIVPHLLFKGKTKQASEFYISVFKNSRQGQLSSLFEGKSIFTEFMLEGQWFSASDRGVSIDFSFNESVSFMIYCETQNEIDYYWESLSAVPEAEQCGWLKDKYGVSWQVVHRDMDKMLQSGSPRQVMALTQMILKMKKLDIARLYDCFKTA
238	GC_00000047	GCA_011364605_1_ASM1136460v1_genomic	942	4	4	1	1	1	1	1			R	General function prediction only	COG3865	Glyoxalase superfamily enzyme, possible 3-demethylubiquinone-9 3-methyltransferase (PDB:1TSJ)	MEKMQRIVPHLWFDSNARDAAEFYATVFPFSHIVASMVLPNTPSGDAELIWFKINGYKFIAINGGPYFSFNPSISFVVNFSGYSEKIVESVWERLAEKGNVLMPLDDYPPLGKYGWVEDRFGLSWQVVLPVEKWVDAFIVPHLLFKGKTKQASEFYISVFKNSRQGQLSSLFEGKSIFTEFMLEGQWFSASDRGVSIDFSFNESVSFMIYCETQNEIDYYWESLSAVPEAEQCGWLKDKYGVSWQVVHRDMDKMLQSGSPRQVMALTQMILKMKKLDIARLYDCFKTA
239	GC_00000047	GCA_011373365_1_ASM1137336v1_genomic	587	4	4	1	1	1	1	1			R	General function prediction only	COG3865	Glyoxalase superfamily enzyme, possible 3-demethylubiquinone-9 3-methyltransferase (PDB:1TSJ)	MEKMQRIVPHLWFDSNARDAAEFYATVFPFSHIVASMVLPNTPSGDAELIWFKINGYKFIAINGGPYFSFNPSISFVVNFSGYSEKIVESVWERLAEKGNVLMPLDDYPPLGKYGWVEDRFGLSWQVVLPVEKWVDAFIVPHLLFKGKTKQASEFYISVFKNSRQGQLSSLFEGKSIFTEFMLEGQWFSASDRGVSIDFSFNESVSFMIYCETQNEIDYYWESLSAVPEAEQCGWLKDKYGVSWQVVHRDMDKMLQSGSPRQVMALTQMILKMKKLDIARLYDCFKTA
240	GC_00000047	1054_113_bin_10	463	4	4	1	1	1	1	1			R	General function prediction only	COG3865	Glyoxalase superfamily enzyme, possible 3-demethylubiquinone-9 3-methyltransferase (PDB:1TSJ)	MEKMQRIVPHLWFDSNARDAAEFYATVFPFSHIVASMVLPNTPSGDAELIWFKINGYKFIAINGGPYFSFNPSISFVVNFSGYSEKIVESVWERLAEKGNVLMPLDDYPPLGKYGWVEDRFGLSWQVVLPVEKWVDAFIVPHLLFKGKTKQASEFYISVFKNSRQGQLSSLFEGKSIFTEFMLEGQWFSASDRGVSIDFSFNESVSFMIYCETQNEIDYYWESLSAVPEAEQCGWLKDKYGVSWQVVHRDMDKMLQSGSPRQVMALTQMILKMKKLDIARLYDCFKTA
241	GC_00000048	GCA_011364015_1_ASM1136401v1_genomic	1529	4	4	1	1	1	1	1			K	Transcription	COG1695	DNA-binding transcriptional regulator, PadR family (PadR) (PDB:1XMA) (PUBMED:19096365)	MAYERLVRKLTHENLWLYILTLLSKRPLYGYEIRALIEKEFGFKPGEVTSYVVLYRLERAGLIKVVEESRSSRGPSRRYYTLTPKGKDTLKKAKTFLEELVSRLA
242	GC_00000048	GCA_011364605_1_ASM1136460v1_genomic	174	4	4	1	1	1	1	1			K	Transcription	COG1695	DNA-binding transcriptional regulator, PadR family (PadR) (PDB:1XMA) (PUBMED:19096365)	MAYERLVRKLTHENLWLYILTLLSKRPLYGYEIRALIEKEFGFKPGEVTSYVVLYRLERAGLIKVVEESRSSRGPSRRYYTLTPKGKDTLKKAKTFLEELVSRLA
243	GC_00000048	GCA_011373365_1_ASM1137336v1_genomic	257	4	4	1	1	1	1	1			K	Transcription	COG1695	DNA-binding transcriptional regulator, PadR family (PadR) (PDB:1XMA) (PUBMED:19096365)	MAYERLVRKLTHENLWLYILTLLSKRPLYGYEIRALIEKEFGFKPGEVTSYVVLYRLERAGLIKVVEESRSSRGPSRRYYTLTPKGKDTLKKAKTFLEELVSRLA
244	GC_00000048	1054_113_bin_10	850	4	4	1	1	1	1	1			K	Transcription	COG1695	DNA-binding transcriptional regulator, PadR family (PadR) (PDB:1XMA) (PUBMED:19096365)	MAYERLVRKLTHENLWLYILTLLSKRPLYGYEIRALIEKEFGFKPGEVTSYVVLYRLERAGLIKVVEESRSSRGPSRRYYTLTPKGKDTLKKAKTFLEELVSRLA
245	GC_00000049	GCA_011364015_1_ASM1136401v1_genomic	60	4	4	1	1	1	1	1			V	Defense mechanisms	COG1131	ABC-type multidrug transport system, ATPase component (CcmA) (PDB:5DO7)	MSKNPVVVVDSFTKVYGDGTRIGPITLHVGEGEVYGLVGPNGSGKTTTLRAILGLLKPSGGKVSVYGLNPYSHPEKVNQKIGYSPEIPNYPPFFTAEKLLRVTCNMKKIIGKDADNEVRRILDLTGLVNHADRKIGNFSKGMVQRLSIGQALVGDPPLLILDEPMLGVDPVGRAHIRDVLLQLRKQGKTIIFSSHELYEVQRLSDRVAMVYMGKTVFEDMVMNILNNSPETKVVAELVSEPDGKLAKALEEISGVLEVAFEANKVVISVDSSLDPREKIAEKIVNLGYGLREFRISQPSLEEVFINRVKESVSG
246	GC_00000049	GCA_011364605_1_ASM1136460v1_genomic	1600	4	4	1	1	1	1	1			V	Defense mechanisms	COG1131	ABC-type multidrug transport system, ATPase component (CcmA) (PDB:5DO7)	MSKNPVVVVDSFTKVYGDGTRIGPITLHVGEGEVYGLVGPNGSGKTTTLRAILGLLKPSGGKVSVYGLNPYSHPEKVNQKIGYSPEIPNYPPFFTAEKLLRVTCNMKKIIGKDADNEVRRILDLTGLVNHADRKIGNFSKGMVQRLSIGQALVGDPPLLILDEPMLGVDPVGRAHIRDVLLQLRKQGKTIIFSSHELYEVQRLSDRVAMVYMGKTVFEDMVMNILNNSPETKVVAELVSEPDGKLAKALEEISGVLEVAFEANKVVISVDSSLDPREKIAEKIVNLGYGLREFRISQPSLEEVFINRVKESVSG
247	GC_00000049	GCA_011373365_1_ASM1137336v1_genomic	62	4	4	1	1	1	1	1			V	Defense mechanisms	COG1131	ABC-type multidrug transport system, ATPase component (CcmA) (PDB:5DO7)	MSKNPVVVVDSFTKVYGDGTRIGPITLHVGEGEVYGLVGPNGSGKTTTLRAILGLLKPSGGKVSVYGLNPYSHPEKVNQKIGYSPEIPNYPPFFTAEKLLRVTCNMKKIIGKDADNEVRRILDLTGLVNHADRKIGNFSKGMVQRLSIGQALVGDPPLLILDEPMLGVDPVGRAHIRDVLLQLRKQGKTIIFSSHELYEVQRLSDRVAMVYMGKTVFEDMVMNILNNSPETKVVAELVSEPDGKLAKALEEISGVLEVAFEANKVVISVDSSLDPREKIAEKIVNLGYGLREFRISQPSLEEVFINRVKESVSG
248	GC_00000049	1054_113_bin_10	227	4	4	1	1	1	1	1			V	Defense mechanisms	COG1131	ABC-type multidrug transport system, ATPase component (CcmA) (PDB:5DO7)	MSKNPVVVVDSFTKVYGDGTRIGPITLHVGEGEVYGLVGPNGSGKTTTLRAILGLLKPSGGKVSVYGLNPYSHPEKVNQKIGYSPEIPNYPPFFTAEKLLRVTCNMKKIIGKDADNEVRRILDLTGLVNHADRKIGNFSKGMVQRLSIGQALVGDPPLLILDEPMLGVDPVGRAHIRDVLLQLRKQGKTIIFSSHELYEVQRLSDRVAMVYMGKTVFEDMVMNILNNSPETKVVAELVSEPDGKLAKALEEISGVLEVAFEANKVVISVDSSLDPREKIAEKIVNLGYGLREFRISQPSLEEVFINRVKESVSG
249	GC_00000050	GCA_011364015_1_ASM1136401v1_genomic	1642	4	4	1	1	1	1	1			P|R	Inorganic ion transport and metabolism|General function prediction only	COG1122	Energy-coupling factor transporter ATP-binding protein EcfA2 (EcfA2) (PDB:4HUQ)	MWGIVDKIPIEIKSFWWKYATSEEWVLSDINFSVREGEFVVITGPTGAGKTTLCLTMAGLIPYHYNGTLKGRVYVFGKDTTTLGSSDMASLVGIVFQDPESQFLTMSVEDEIAFGLENLALPLEDMRERVYEAARLVKVEDLLERAPYELSGGQKQRVAIAAALAMKPKVLVLDEPTGQLDPIGKEEVVNVLQSLKKQGITIIVVEHILEELAPFTDRLVVMNGGRILYDGDFRGFFKDAEEVFKSGVPSPQVVELTLLLRRELKKELEIPITLEEAEQMLNKLIPVKKFVQ
250	GC_00000050	GCA_011364605_1_ASM1136460v1_genomic	1612	4	4	1	1	1	1	1			P|R	Inorganic ion transport and metabolism|General function prediction only	COG1122	Energy-coupling factor transporter ATP-binding protein EcfA2 (EcfA2) (PDB:4HUQ)	MWGIVDKIPIEIKSFWWKYATSEEWVLSDINFSVREGEFVVITGPTGAGKTTLCLTMAGLIPYHYNGTLKGRVYVFGKDTTTLGSSDMASLVGIVFQDPESQFLTMSVEDEIAFGLENLALPLEDMRERVYEAARLVKVEDLLERAPYELSGGQKQRVAIAAALAMKPKVLVLDEPTGQLDPIGKEEVVNVLQSLKKQGITIIVVEHILEELAPFTDRLVVMNGGRILYDGDFRGFFKDAEEVFKSGVPSPQVVELTLLLRRELKKELEIPITLEEAEQMLNKLIPVKKFVQ
251	GC_00000050	GCA_011373365_1_ASM1137336v1_genomic	880	4	4	1	1	1	1	1			P|R	Inorganic ion transport and metabolism|General function prediction only	COG1122	Energy-coupling factor transporter ATP-binding protein EcfA2 (EcfA2) (PDB:4HUQ)	MWGIVDKIPIEIKSFWWKYATSEEWVLSDINFSVREGEFVVITGPTGAGKTTLCLTMAGLIPYHYNGTLKGRVYVFGKDTTTLGSSDMASLVGIVFQDPESQFLTMSVEDEIAFGLENLALPLEDMRERVYEAARLVKVEDLLERAPYELSGGQKQRVAIAAALAMKPKVLVLDEPTGQLDPIGKEEVVNVLQSLKKQGITIIVVEHILEELAPFTDRLVVMNGGRILYDGDFRGFFKDAEEVFKSGVPSPQVVELTLLLRRELKKELEIPITLEEAEQMLNKLIPVKKFVQ
252	GC_00000050	1054_113_bin_10	220	4	4	1	1	1	1	1			P|R	Inorganic ion transport and metabolism|General function prediction only	COG1122	Energy-coupling factor transporter ATP-binding protein EcfA2 (EcfA2) (PDB:4HUQ)	MWGIVDKIPIEIKSFWWKYATSEEWVLSDINFSVREGEFVVITGPTGAGKTTLCLTMAGLIPYHYNGTLKGRVYVFGKDTTTLGSSDMASLVGIVFQDPESQFLTMSVEDEIAFGLENLALPLEDMRERVYEAARLVKVEDLLERAPYELSGGQKQRVAIAAALAMKPKVLVLDEPTGQLDPIGKEEVVNVLQSLKKQGITIIVVEHILEELAPFTDRLVVMNGGRILYDGDFRGFFKDAEEVFKSGVPSPQVVELTLLLRRELKKELEIPITLEEAEQMLNKLIPVKKFVQ
253	GC_00000051	GCA_011364015_1_ASM1136401v1_genomic	1116	4	4	1	1	1	1	1			N	Cell motility	COG1681	Archaellin (archaeal flagellin) (FlaB) (PDB:5O4U)	MKNKTKRMKKQNKGLTGLETAIILIAFVIVASAFSFAVLNLGLFTTQKTGEVMQAGLEETLSSIETAGAVVAKSSNGSITEIVIYIKSSVGKGEVDVRSGKLVITYRDKAIFRENIYPNNSTITTVYQVTGDGDTVLEYGEVFAVKIDVTAISGASLAPNDVFSIEIKPPQGSLLKVERRLPPSFDPVMDLT
254	GC_00000051	GCA_011364605_1_ASM1136460v1_genomic	112	4	4	1	1	1	1	1			N	Cell motility	COG1681	Archaellin (archaeal flagellin) (FlaB) (PDB:5O4U)	MKNKTKRMKKQNKGLTGLETAIILIAFVIVASAFSFAVLNLGLFTTQKTGEVMQAGLEETLSSIETAGAVVAKSSNGSITEIVIYIKSSVGKGEVDVRSGKLVITYRDKAIFRENIYPNNSTITTVYQVTGDGDTVLEYGEVFAVKIDVTAISGASLAPNDVFSIEIKPPQGSLLKVERRLPPSFDPVMDLT
255	GC_00000051	GCA_011373365_1_ASM1137336v1_genomic	819	4	4	1	1	1	1	1			N	Cell motility	COG1681	Archaellin (archaeal flagellin) (FlaB) (PDB:5O4U)	MKNKTKRMKKQNKGLTGLETAIILIAFVIVASAFSFAVLNLGLFTTQKTGEVMQAGLEETLSSIETAGAVVAKSSNGSITEIVIYIKSSVGKGEVDVRSGKLVITYRDKAIFRENIYPNNSTITTVYQVTGDGDTVLEYGEVFAVKIDVTAISGASLAPNDVFSIEIKPPQGSLLKVERRLPPSFDPVMDLT
256	GC_00000051	1054_113_bin_10	561	4	4	1	1	1	1	1			N	Cell motility	COG1681	Archaellin (archaeal flagellin) (FlaB) (PDB:5O4U)	MKNKTKRMKKQNKGLTGLETAIILIAFVIVASAFSFAVLNLGLFTTQKTGEVMQAGLEETLSSIETAGAVVAKSSNGSITEIVIYIKSSVGKGEVDVRSGKLVITYRDKAIFRENIYPNNSTITTVYQVTGDGDTVLEYGEVFAVKIDVTAISGASLAPNDVFSIEIKPPQGSLLKVERRLPPSFDPVMDLT
257	GC_00000052	GCA_011364015_1_ASM1136401v1_genomic	1066	4	4	1	1	1	1	1			K	Transcription	COG1958	Small nuclear ribonucleoprotein (snRNP) homolog (LSM1) (PDB:1B34)	MLEATKPLTTLMRQINKPVKVFLKNDARYEGTMVECDGYMNMLLEHVVEYMGDSKTAGYPKVLIRGNNIMYVIFAEK
258	GC_00000052	GCA_011364605_1_ASM1136460v1_genomic	1186	4	4	1	1	1	1	1			K	Transcription	COG1958	Small nuclear ribonucleoprotein (snRNP) homolog (LSM1) (PDB:1B34)	MLEATKPLTTLMRQINKPVKVFLKNDARYEGTMVECDGYMNMLLEHVVEYMGDSKTAGYPKVLIRGNNIMYVIFAEK
259	GC_00000052	GCA_011373365_1_ASM1137336v1_genomic	799	4	4	1	1	1	1	1			K	Transcription	COG1958	Small nuclear ribonucleoprotein (snRNP) homolog (LSM1) (PDB:1B34)	MLEATKPLTTLMRQINKPVKVFLKNDARYEGTMVECDGYMNMLLEHVVEYMGDSKTAGYPKVLIRGNNIMYVIFAEK
260	GC_00000052	1054_113_bin_10	798	4	4	1	1	1	1	1			K	Transcription	COG1958	Small nuclear ribonucleoprotein (snRNP) homolog (LSM1) (PDB:1B34)	MLEATKPLTTLMRQINKPVKVFLKNDARYEGTMVECDGYMNMLLEHVVEYMGDSKTAGYPKVLIRGNNIMYVIFAEK
261	GC_00000053	GCA_011364015_1_ASM1136401v1_genomic	599	4	4	1	1	1	1	1			U	Intracellular trafficking, secretion, and vesicular transport	COG1826	Twin-arginine protein secretion pathway components TatA and TatB (TatA) (PDB:2L16)	MAIQGIEWIVVAVVVLVLFLWGPDKLPKIAKSIGQAKREFEKAQKGLEEEISKAATTAASPPDDKLLEVARALNISTEGKTRDQIAKEIVEKSQKTA
262	GC_00000053	GCA_011364605_1_ASM1136460v1_genomic	1148	4	4	1	1	1	1	1			U	Intracellular trafficking, secretion, and vesicular transport	COG1826	Twin-arginine protein secretion pathway components TatA and TatB (TatA) (PDB:2L16)	MAIQGIEWIVVAVVVLVLFLWGPDKLPKIAKSIGQAKREFEKAQKGLEEEISKAATTAASPPDDKLLEVARALNISTEGKTRDQIAKEIVEKSQKTA
263	GC_00000053	GCA_011373365_1_ASM1137336v1_genomic	117	4	4	1	1	1	1	1			U	Intracellular trafficking, secretion, and vesicular transport	COG1826	Twin-arginine protein secretion pathway components TatA and TatB (TatA) (PDB:2L16)	MAIQGIEWIVVAVVVLVLFLWGPDKLPKIAKSIGQAKREFEKAQKGLEEEISKAATTAASPPDDKLLEVARALNISTEGKTRDQIAKEIVEKSQKTA
264	GC_00000053	1054_113_bin_10	282	4	4	1	1	1	1	1			U	Intracellular trafficking, secretion, and vesicular transport	COG1826	Twin-arginine protein secretion pathway components TatA and TatB (TatA) (PDB:2L16)	MAIQGIEWIVVAVVVLVLFLWGPDKLPKIAKSIGQAKREFEKAQKGLEEEISKAATTAASPPDDKLLEVARALNISTEGKTRDQIAKEIVEKSQKTA
265	GC_00000054	GCA_011364015_1_ASM1136401v1_genomic	692	4	4	1	1	1	1	1			H	Coenzyme transport and metabolism	COG2098	7,8-dihydroneopterin aldolase MptD (tetrahydrofolate and tetrahydromethanopterin biosynthesis) (MptD) (PDB:2I52) (PUBMED:22931285)	MTEPDPGRRFFPKEFSDRERAVFEAGIALGALFHSLIGLPATTETKHILEKAFEKSFSLQPFRKSVKLKLHAIKRRHGPYGYGSIGPRDISASVMVCYGSATAVAEVKYVASLGYPLMYVSKVSERRSVSSPRPYARTRGAKARRSV
266	GC_00000054	GCA_011364605_1_ASM1136460v1_genomic	965	4	4	1	1	1	1	1			H	Coenzyme transport and metabolism	COG2098	7,8-dihydroneopterin aldolase MptD (tetrahydrofolate and tetrahydromethanopterin biosynthesis) (MptD) (PDB:2I52) (PUBMED:22931285)	MTEPDPGRRFFPKEFSDRERAVFEAGIALGALFHSLIGLPATTETKHILEKAFEKSFSLQPFRKSVKLKLHAIKRRHGPYGYGSIGPRDISASVMVCYGSATAVAEVKYVASLGYPLMYVSKVSERRSVSSPRPYARTRGAKARRSV
267	GC_00000054	GCA_011373365_1_ASM1137336v1_genomic	927	4	4	1	1	1	1	1			H	Coenzyme transport and metabolism	COG2098	7,8-dihydroneopterin aldolase MptD (tetrahydrofolate and tetrahydromethanopterin biosynthesis) (MptD) (PDB:2I52) (PUBMED:22931285)	MTEPDPGRRFFPKEFSDRERAVFEAGIALGALFHSLIGLPATTETKHILEKAFEKSFSLQPFRKSVKLKLHAIKRRHGPYGYGSIGPRDISASVMVCYGSATAVAEVKYVASLGYPLMYVSKVSERRSVSSPRPYARTRGAKARRSV
268	GC_00000054	1054_113_bin_10	66	4	4	1	1	1	1	1			H	Coenzyme transport and metabolism	COG2098	7,8-dihydroneopterin aldolase MptD (tetrahydrofolate and tetrahydromethanopterin biosynthesis) (MptD) (PDB:2I52) (PUBMED:22931285)	MTEPDPGRRFFPKEFSDRERAVFEAGIALGALFHSLIGLPATTETKHILEKAFEKSFSLQPFRKSVKLKLHAIKRRHGPYGYGSIGPRDISASVMVCYGSATAVAEVKYVASLGYPLMYVSKVSERRSVSSPRPYARTRGAKARRSV
269	GC_00000055	GCA_011364015_1_ASM1136401v1_genomic	669	4	4	1	1	1	1	1			P	Inorganic ion transport and metabolism	COG0730	Sulfite exporter TauE/SafE/YfcA and related permeases, UPF0721 family (TauE) (PUBMED:21183667;22797525)	MADGSVIVVVVLLGAAAFFYTLGGFAGGSVFIAILLTANVPAGQAALAGLVFNTVSTSSSILRWRVHFSREMLWFLAGSVPMAFVGGLMFVPDELLRRVMGAAILVGGFTVLTATFKLKKVYLARPVRVLVGCGIGFLAGVTGIGGGVYLAPLLIMLGIANPKTTAATTTTLILLNSLTGILARLPRLQTLLPNPIIFAAIPIILLTAQLGSYTGAKRFSQTAVKRAIALILISLGLYLSLGA
270	GC_00000055	GCA_011364605_1_ASM1136460v1_genomic	264	4	4	1	1	1	1	1			P	Inorganic ion transport and metabolism	COG0730	Sulfite exporter TauE/SafE/YfcA and related permeases, UPF0721 family (TauE) (PUBMED:21183667;22797525)	MADGSVIVVVVLLGAAAFFYTLGGFAGGSVFIAILLTANVPAGQAALAGLVFNTVSTSSSILRWRVHFSREMLWFLAGSVPMAFVGGLMFVPDELLRRVMGAAILVGGFTVLTATFKLKKVYLARPVRVLVGCGIGFLAGVTGIGGGVYLAPLLIMLGIANPKTTAATTTTLILLNSLTGILARLPRLQTLLPNPIIFAAIPIILLTAQLGSYTGAKRFSQTAVKRAIALILISLGLYLSLGA
271	GC_00000055	GCA_011373365_1_ASM1137336v1_genomic	950	4	4	1	1	1	1	1			P	Inorganic ion transport and metabolism	COG0730	Sulfite exporter TauE/SafE/YfcA and related permeases, UPF0721 family (TauE) (PUBMED:21183667;22797525)	MADGSVIVVVVLLGAAAFFYTLGGFAGGSVFIAILLTANVPAGQAALAGLVFNTVSTSSSILRWRVHFSREMLWFLAGSVPMAFVGGLMFVPDELLRRVMGAAILVGGFTVLTATFKLKKVYLARPVRVLVGCGIGFLAGVTGIGGGVYLAPLLIMLGIANPKTTAATTTTLILLNSLTGILARLPRLQTLLPNPIIFAAIPIILLTAQLGSYTGAKRFSQTAVKRAIALILISLGLYLSLGA
272	GC_00000055	1054_113_bin_10	89	4	4	1	1	1	1	1			P	Inorganic ion transport and metabolism	COG0730	Sulfite exporter TauE/SafE/YfcA and related permeases, UPF0721 family (TauE) (PUBMED:21183667;22797525)	MADGSVIVVVVLLGAAAFFYTLGGFAGGSVFIAILLTANVPAGQAALAGLVFNTVSTSSSILRWRVHFSREMLWFLAGSVPMAFVGGLMFVPDELLRRVMGAAILVGGFTVLTATFKLKKVYLARPVRVLVGCGIGFLAGVTGIGGGVYLAPLLIMLGIANPKTTAATTTTLILLNSLTGILARLPRLQTLLPNPIIFAAIPIILLTAQLGSYTGAKRFSQTAVKRAIALILISLGLYLSLGA
273	GC_00000056	GCA_011364015_1_ASM1136401v1_genomic	1492	4	4	1	1	1	1	1	COG2097	Archaeal ribosomal proteins	J	Translation, ribosomal structure and biogenesis	COG2097	Ribosomal protein L31E (RPL31A)	MSQDSGRVHVISLRDAWKASRLRRTDAAVRLVKEYAMRHGKASTVKISPKVNEILWANSRQNPPRKIRVVLEKEDENTVVVRLEGEAPAEEKE
274	GC_00000056	GCA_011364605_1_ASM1136460v1_genomic	1521	4	4	1	1	1	1	1	COG2097	Archaeal ribosomal proteins	J	Translation, ribosomal structure and biogenesis	COG2097	Ribosomal protein L31E (RPL31A)	MSQDSGRVHVISLRDAWKASRLRRTDAAVRLVKEYAMRHGKASTVKISPKVNEILWANSRQNPPRKIRVVLEKEDENTVVVRLEGEAPAEEKE
275	GC_00000056	GCA_011373365_1_ASM1137336v1_genomic	564	4	4	1	1	1	1	1	COG2097	Archaeal ribosomal proteins	J	Translation, ribosomal structure and biogenesis	COG2097	Ribosomal protein L31E (RPL31A)	MSQDSGRVHVISLRDAWKASRLRRTDAAVRLVKEYAMRHGKASTVKISPKVNEILWANSRQNPPRKIRVVLEKEDENTVVVRLEGEAPAEEKE
276	GC_00000056	1054_113_bin_10	167	4	4	1	1	1	1	1	COG2097	Archaeal ribosomal proteins	J	Translation, ribosomal structure and biogenesis	COG2097	Ribosomal protein L31E (RPL31A)	MSQDSGRVHVISLRDAWKASRLRRTDAAVRLVKEYAMRHGKASTVKISPKVNEILWANSRQNPPRKIRVVLEKEDENTVVVRLEGEAPAEEKE
277	GC_00000057	GCA_011364015_1_ASM1136401v1_genomic	680	4	4	1	1	1	1	1			V	Defense mechanisms	COG1694	NTP pyrophosphatase, house-cleaning of non-canonical NTPs (MazG) (PDB:1VMG)	MKIGEAQQHLDKVYGERDRARGVERTFLWLVSEMGELSDAYIKNKGPGQLDEEAADVLAWLLSFCNVASIDLEKAFTNKYGRGCPRCRSIPCLCPLL
278	GC_00000057	GCA_011364605_1_ASM1136460v1_genomic	275	4	4	1	1	1	1	1			V	Defense mechanisms	COG1694	NTP pyrophosphatase, house-cleaning of non-canonical NTPs (MazG) (PDB:1VMG)	MKIGEAQQHLDKVYGERDRARGVERTFLWLVSEMGELSDAYIKNKGPGQLDEEAADVLAWLLSFCNVASIDLEKAFTNKYGRGCPRCRSIPCLCPLL
279	GC_00000057	GCA_011373365_1_ASM1137336v1_genomic	939	4	4	1	1	1	1	1			V	Defense mechanisms	COG1694	NTP pyrophosphatase, house-cleaning of non-canonical NTPs (MazG) (PDB:1VMG)	MKIGEAQQHLDKVYGERDRARGVERTFLWLVSEMGELSDAYIKNKGPGQLDEEAADVLAWLLSFCNVASIDLEKAFTNKYGRGCPRCRSIPCLCPLL
280	GC_00000057	1054_113_bin_10	78	4	4	1	1	1	1	1			V	Defense mechanisms	COG1694	NTP pyrophosphatase, house-cleaning of non-canonical NTPs (MazG) (PDB:1VMG)	MKIGEAQQHLDKVYGERDRARGVERTFLWLVSEMGELSDAYIKNKGPGQLDEEAADVLAWLLSFCNVASIDLEKAFTNKYGRGCPRCRSIPCLCPLL
281	GC_00000058	GCA_011364015_1_ASM1136401v1_genomic	371	4	4	1	1	1	1	1			K	Transcription	COG1522	DNA-binding transcriptional regulator, Lrp family (Lrp) (PDB:1I1G)	MVKAYVLVSAKPGTSEDIVRFLKEASAIKGVVAADSVFGRYDAIITLEVEDLKTLSQVLYKVIEKIPNVVRTETCLVMFSGNG
282	GC_00000058	GCA_011364605_1_ASM1136460v1_genomic	516	4	4	1	1	1	1	1			K	Transcription	COG1522	DNA-binding transcriptional regulator, Lrp family (Lrp) (PDB:1I1G)	MVKAYVLVSAKPGTSEDIVRFLKEASAIKGVVAADSVFGRYDAIITLEVEDLKTLSQVLYKVIEKIPNVVRTETCLVMFSGNG
283	GC_00000058	GCA_011373365_1_ASM1137336v1_genomic	427	4	4	1	1	1	1	1			K	Transcription	COG1522	DNA-binding transcriptional regulator, Lrp family (Lrp) (PDB:1I1G)	MVKAYVLVSAKPGTSEDIVRFLKEASAIKGVVAADSVFGRYDAIITLEVEDLKTLSQVLYKVIEKIPNVVRTETCLVMFSGNG
284	GC_00000058	1054_113_bin_10	825	4	4	1	1	1	1	1			K	Transcription	COG1522	DNA-binding transcriptional regulator, Lrp family (Lrp) (PDB:1I1G)	MVKAYVLVSAKPGTSEDIVRFLKEASAIKGVVAADSVFGRYDAIITLEVEDLKTLSQVLYKVIEKIPNVVRTETCLVMFSGNG
285	GC_00000059	GCA_011364015_1_ASM1136401v1_genomic	1140	4	4	1	1	1	1	1			O	Posttranslational modification, protein turnover, chaperones	COG5078	Ubiquitin-protein ligase (PDB:1QCQ)	MESQYVELPENAWYRRLALEYALIQENEPTFTPVENDLTHYEGVIIGSGEYEGGFFRVEIIIPRSYPYFPPDVIWHTRIWHPNFSDSVPARVCESIFKDHWSPSLRIVAVIESLRNLLTNPNPEDPLNPVAAFEYKNRPDLFYARVRQFVETYATPEQAFGKKRWKGL
286	GC_00000059	GCA_011364605_1_ASM1136460v1_genomic	1014	4	4	1	1	1	1	1			O	Posttranslational modification, protein turnover, chaperones	COG5078	Ubiquitin-protein ligase (PDB:1QCQ)	MESQYVELPENAWYRRLALEYALIQENEPTFTPVENDLTHYEGVIIGSGEYEGGFFRVEIIIPRSYPYFPPDVIWHTRIWHPNFSDSVPARVCESIFKDHWSPSLRIVAVIESLRNLLTNPNPEDPLNPVAAFEYKNRPDLFYARVRQFVETYATPEQAFGKKRWKGL
287	GC_00000059	GCA_011373365_1_ASM1137336v1_genomic	1013	4	4	1	1	1	1	1			O	Posttranslational modification, protein turnover, chaperones	COG5078	Ubiquitin-protein ligase (PDB:1QCQ)	MESQYVELPENAWYRRLALEYALIQENEPTFTPVENDLTHYEGVIIGSGEYEGGFFRVEIIIPRSYPYFPPDVIWHTRIWHPNFSDSVPARVCESIFKDHWSPSLRIVAVIESLRNLLTNPNPEDPLNPVAAFEYKNRPDLFYARVRQFVETYATPEQAFGKKRWKGL
288	GC_00000059	1054_113_bin_10	537	4	4	1	1	1	1	1			O	Posttranslational modification, protein turnover, chaperones	COG5078	Ubiquitin-protein ligase (PDB:1QCQ)	MESQYVELPENAWYRRLALEYALIQENEPTFTPVENDLTHYEGVIIGSGEYEGGFFRVEIIIPRSYPYFPPDVIWHTRIWHPNFSDSVPARVCESIFKDHWSPSLRIVAVIESLRNLLTNPNPEDPLNPVAAFEYKNRPDLFYARVRQFVETYATPEQAFGKKRWKGL
289	GC_00000060	GCA_011364015_1_ASM1136401v1_genomic	385	4	4	1	1	1	1	1			J	Translation, ribosomal structure and biogenesis	COG0012	Ribosome-binding ATPase YchF, GTP1/OBG family (GTP1) (PDB:2DWQ) (PUBMED:21527254)	MTVRIGLIGKTNTGKTTFFNAATLQYAEVSTYPFTTKQPNYGTTYAISPCVCREFNVKDNPRNSLCVDGYRHIPVEIIDLPGLIKGAWAGKGLGNQFLAVASQADALIHVVDASGSVDEEGRITEMGKGNPLADFYDIQEELVMWLMRLIDRQEDKIVRNLKAGKGFVETLAEALQGVKISAAHIEAALRLTGLRGEEFEKWTMLEDKKFAEKLLEVSKPMIVLANKMDLETAGANFEILRDTLTSYMVIPASAEAELALRRAVQKGFVKYIPGEEDFRIVDESKLTPEQRKALEFIESRVLGEYMRTGVQFAINVAVFKLLGMGVVYPVSDPAKLSDGSGNVLPDAYLMPPNSTVKDLARAIHTELEKGLLYAVDVRTGLHLPGDYRLKDRDVLSIVS…
290	GC_00000060	GCA_011364605_1_ASM1136460v1_genomic	530	4	4	1	1	1	1	1			J	Translation, ribosomal structure and biogenesis	COG0012	Ribosome-binding ATPase YchF, GTP1/OBG family (GTP1) (PDB:2DWQ) (PUBMED:21527254)	MTVRIGLIGKTNTGKTTFFNAATLQYAEVSTYPFTTKQPNYGTTYAISPCVCREFNVKDNPRNSLCVDGYRHIPVEIIDLPGLIKGAWAGKGLGNQFLAVASQADALIHVVDASGSVDEEGRITEMGKGNPLADFYDIQEELVMWLMRLIDRQEDKIVRNLKAGKGFVETLAEALQGVKISAAHIEAALRLTGLRGEEFEKWTMLEDKKFAEKLLEVSKPMIVLANKMDLETAGANFEILRDTLTSYMVIPASAEAELALRRAVQKGFVKYIPGEEDFRIVDESKLTPEQRKALEFIESRVLGEYMRTGVQFAINVAVFKLLGMGVVYPVSDPAKLSDGSGNVLPDAYLMPPNSTVKDLARAIHTELEKGLLYAVDVRTGLHLPGDYRLKDRDVLSIVS…
291	GC_00000060	GCA_011373365_1_ASM1137336v1_genomic	441	4	4	1	1	1	1	1			J	Translation, ribosomal structure and biogenesis	COG0012	Ribosome-binding ATPase YchF, GTP1/OBG family (GTP1) (PDB:2DWQ) (PUBMED:21527254)	MTVRIGLIGKTNTGKTTFFNAATLQYAEVSTYPFTTKQPNYGTTYAISPCVCREFNVKDNPRNSLCVDGYRHIPVEIIDLPGLIKGAWAGKGLGNQFLAVASQADALIHVVDASGSVDEEGRITEMGKGNPLADFYDIQEELVMWLMRLIDRQEDKIVRNLKAGKGFVETLAEALQGVKISAAHIEAALRLTGLRGEEFEKWTMLEDKKFAEKLLEVSKPMIVLANKMDLETAGANFEILRDTLTSYMVIPASAEAELALRRAVQKGFVKYIPGEEDFRIVDESKLTPEQRKALEFIESRVLGEYMRTGVQFAINVAVFKLLGMGVVYPVSDPAKLSDGSGNVLPDAYLMPPNSTVKDLARAIHTELEKGLLYAVDVRTGLHLPGDYRLKDRDVLSIVS…
292	GC_00000060	1054_113_bin_10	811	4	4	1	1	1	1	1			J	Translation, ribosomal structure and biogenesis	COG0012	Ribosome-binding ATPase YchF, GTP1/OBG family (GTP1) (PDB:2DWQ) (PUBMED:21527254)	MTVRIGLIGKTNTGKTTFFNAATLQYAEVSTYPFTTKQPNYGTTYAISPCVCREFNVKDNPRNSLCVDGYRHIPVEIIDLPGLIKGAWAGKGLGNQFLAVASQADALIHVVDASGSVDEEGRITEMGKGNPLADFYDIQEELVMWLMRLIDRQEDKIVRNLKAGKGFVETLAEALQGVKISAAHIEAALRLTGLRGEEFEKWTMLEDKKFAEKLLEVSKPMIVLANKMDLETAGANFEILRDTLTSYMVIPASAEAELALRRAVQKGFVKYIPGEEDFRIVDESKLTPEQRKALEFIESRVLGEYMRTGVQFAINVAVFKLLGMGVVYPVSDPAKLSDGSGNVLPDAYLMPPNSTVKDLARAIHTELEKGLLYAVDVRTGLHLPGDYRLKDRDVLSIVS…
293	GC_00000061	GCA_011364015_1_ASM1136401v1_genomic	1494	4	4	1	1	1	1	1			O	Posttranslational modification, protein turnover, chaperones	COG1730	Prefoldin subunit 5 (GIM5) (PDB:6NR8)	MSEAEVAQALEELQLLERLVADLQARILTLQRSVTEHEEAVKLIEEIRKSGGSMKILVPIGAGTFAEASLQSVEKVTVSLGAGVYAVKALEDTQQLLTKRNQALQAYVDALAKRLSEYAGRAEELRRFLNRVLTAQQRQG
294	GC_00000061	GCA_011364605_1_ASM1136460v1_genomic	1519	4	4	1	1	1	1	1			O	Posttranslational modification, protein turnover, chaperones	COG1730	Prefoldin subunit 5 (GIM5) (PDB:6NR8)	MSEAEVAQALEELQLLERLVADLQARILTLQRSVTEHEEAVKLIEEIRKSGGSMKILVPIGAGTFAEASLQSVEKVTVSLGAGVYAVKALEDTQQLLTKRNQALQAYVDALAKRLSEYAGRAEELRRFLNRVLTAQQRQG
295	GC_00000061	GCA_011373365_1_ASM1137336v1_genomic	562	4	4	1	1	1	1	1			O	Posttranslational modification, protein turnover, chaperones	COG1730	Prefoldin subunit 5 (GIM5) (PDB:6NR8)	MSEAEVAQALEELQLLERLVADLQARILTLQRSVTEHEEAVKLIEEIRKSGGSMKILVPIGAGTFAEASLQSVEKVTVSLGAGVYAVKALEDTQQLLTKRNQALQAYVDALAKRLSEYAGRAEELRRFLNRVLTAQQRQG
296	GC_00000061	1054_113_bin_10	165	4	4	1	1	1	1	1			O	Posttranslational modification, protein turnover, chaperones	COG1730	Prefoldin subunit 5 (GIM5) (PDB:6NR8)	MSEAEVAQALEELQLLERLVADLQARILTLQRSVTEHEEAVKLIEEIRKSGGSMKILVPIGAGTFAEASLQSVEKVTVSLGAGVYAVKALEDTQQLLTKRNQALQAYVDALAKRLSEYAGRAEELRRFLNRVLTAQQRQG
297	GC_00000062	GCA_011364015_1_ASM1136401v1_genomic	1143	4	4	1	1	1	1	1							MSGEENEKVIELDYLETPKGAVARFEGVRQLAEVLAEVIEEIDKMKERLQTLPETSQTPENLERRLKYIEDQLIVLSDDVREILNALGELSATVAQIKKALKL
298	GC_00000062	GCA_011364605_1_ASM1136460v1_genomic	1012	4	4	1	1	1	1	1							MSGEENEKVIELDYLETPKGAVARFEGVRQLAEVLAEVIEEIDKMKERLQTLPETSQTPENLERRLKYIEDQLIVLSDDVREILNALGELSATVAQIKKALKL
299	GC_00000062	GCA_011373365_1_ASM1137336v1_genomic	1011	4	4	1	1	1	1	1							MSGEENEKVIELDYLETPKGAVARFEGVRQLAEVLAEVIEEIDKMKERLQTLPETSQTPENLERRLKYIEDQLIVLSDDVREILNALGELSATVAQIKKALKL
300	GC_00000062	1054_113_bin_10	535	4	4	1	1	1	1	1							MSGEENEKVIELDYLETPKGAVARFEGVRQLAEVLAEVIEEIDKMKERLQTLPETSQTPENLERRLKYIEDQLIVLSDDVREILNALGELSATVAQIKKALKL
301	GC_00000063	GCA_011364015_1_ASM1136401v1_genomic	1375	4	4	1	1	1	1	1			P	Inorganic ion transport and metabolism	COG1116	ABC-type nitrate/sulfonate/bicarbonate transport system, ATPase component (TauB)	MDDAILKVVDVSHSYYTKKGAVLEVIKNMSFDVKYGEFLGIVGQSGSGKTTLLKIMAGLIKPLSGKVLYKGKPVTGPTPAISLVFQEPVLFPWLTVLENVVLALKRVENISKDEMIVKAQSFLDMVGLSGFENSYPGELSGGMKQRVVLARALVTNPDVLLMDEPFSNLDPLTAISLRREIDMLRQHETLPPTSVVLVSHNVEEIVELSDRVLVLTSRPAQVTGEIVIDMAKPRDRRTPRFYEYVDAIFTLMS
302	GC_00000063	GCA_011364605_1_ASM1136460v1_genomic	767	4	4	1	1	1	1	1			P	Inorganic ion transport and metabolism	COG1116	ABC-type nitrate/sulfonate/bicarbonate transport system, ATPase component (TauB)	MDDAILKVVDVSHSYYTKKGAVLEVIKNMSFDVKYGEFLGIVGQSGSGKTTLLKIMAGLIKPLSGKVLYKGKPVTGPTPAISLVFQEPVLFPWLTVLENVVLALKRVENISKDEMIVKAQSFLDMVGLSGFENSYPGELSGGMKQRVVLARALVTNPDVLLMDEPFSNLDPLTAISLRREIDMLRQHETLPPTSVVLVSHNVEEIVELSDRVLVLTSRPAQVTGEIVIDMAKPRDRRTPRFYEYVDAIFTLMS
303	GC_00000063	GCA_011373365_1_ASM1137336v1_genomic	657	4	4	1	1	1	1	1			P	Inorganic ion transport and metabolism	COG1116	ABC-type nitrate/sulfonate/bicarbonate transport system, ATPase component (TauB)	MDDAILKVVDVSHSYYTKKGAVLEVIKNMSFDVKYGEFLGIVGQSGSGKTTLLKIMAGLIKPLSGKVLYKGKPVTGPTPAISLVFQEPVLFPWLTVLENVVLALKRVENISKDEMIVKAQSFLDMVGLSGFENSYPGELSGGMKQRVVLARALVTNPDVLLMDEPFSNLDPLTAISLRREIDMLRQHETLPPTSVVLVSHNVEEIVELSDRVLVLTSRPAQVTGEIVIDMAKPRDRRTPRFYEYVDAIFTLMS
304	GC_00000063	1054_113_bin_10	438	4	4	1	1	1	1	1			P	Inorganic ion transport and metabolism	COG1116	ABC-type nitrate/sulfonate/bicarbonate transport system, ATPase component (TauB)	MDDAILKVVDVSHSYYTKKGAVLEVIKNMSFDVKYGEFLGIVGQSGSGKTTLLKIMAGLIKPLSGKVLYKGKPVTGPTPAISLVFQEPVLFPWLTVLENVVLALKRVENISKDEMIVKAQSFLDMVGLSGFENSYPGELSGGMKQRVVLARALVTNPDVLLMDEPFSNLDPLTAISLRREIDMLRQHETLPPTSVVLVSHNVEEIVELSDRVLVLTSRPAQVTGEIVIDMAKPRDRRTPRFYEYVDAIFTLMS
305	GC_00000064	GCA_011364015_1_ASM1136401v1_genomic	1519	4	4	1	1	1	1	1							MALNTESGKKSAAFFGADLRKCLELQVGKTGEVNTEYGGFEIVVREPAFFPWHDCFMTLLKYGYEVWVTKKKEDIVIVAKPSAD
306	GC_00000064	GCA_011364605_1_ASM1136460v1_genomic	184	4	4	1	1	1	1	1							MALNTESGKKSAAFFGADLRKCLELQVGKTGEVNTEYGGFEIVVREPAFFPWHDCFMTLLKYGYEVWVTKKKEDIVIVAKPSAD
307	GC_00000064	GCA_011373365_1_ASM1137336v1_genomic	6	4	4	1	1	1	1	1							MALNTESGKKSAAFFGADLRKCLELQVGKTGEVNTEYGGFEIVVREPAFFPWHDCFMTLLKYGYEVWVTKKKEDIVIVAKPSAD
308	GC_00000064	1054_113_bin_10	842	4	4	1	1	1	1	1							MALNTESGKKSAAFFGADLRKCLELQVGKTGEVNTEYGGFEIVVREPAFFPWHDCFMTLLKYGYEVWVTKKKEDIVIVAKPSAD
309	GC_00000065	GCA_011364015_1_ASM1136401v1_genomic	1235	4	4	1	1	1	1	1	COG2080	Non-phosphorylated Entner-Doudoroff pathway	C	Energy production and conversion	COG2080	Aldehyde, CO, or xanthine dehydrogenase, Fe-S subunit, CoxS/CutS family (CutS) (PDB:1FFU) (PUBMED:21175741)	MKAEFMVNDVKYVVEVEPNERLSDVLRRKLGFVSVKEGCGVGDCGLCIVLLDGKPVNSCLMLAYQASGHRITTVEGMGDGTRLHPLQQAFIDVGAVQCGFCIPAALLVLKHLHDTKPDADREEVRHALRSVLCRCGSYIRFEEAFKQVSRR
310	GC_00000065	GCA_011364605_1_ASM1136460v1_genomic	1374	4	4	1	1	1	1	1	COG2080	Non-phosphorylated Entner-Doudoroff pathway	C	Energy production and conversion	COG2080	Aldehyde, CO, or xanthine dehydrogenase, Fe-S subunit, CoxS/CutS family (CutS) (PDB:1FFU) (PUBMED:21175741)	MKAEFMVNDVKYVVEVEPNERLSDVLRRKLGFVSVKEGCGVGDCGLCIVLLDGKPVNSCLMLAYQASGHRITTVEGMGDGTRLHPLQQAFIDVGAVQCGFCIPAALLVLKHLHDTKPDADREEVRHALRSVLCRCGSYIRFEEAFKQVSRR
311	GC_00000065	GCA_011373365_1_ASM1137336v1_genomic	923	4	4	1	1	1	1	1	COG2080	Non-phosphorylated Entner-Doudoroff pathway	C	Energy production and conversion	COG2080	Aldehyde, CO, or xanthine dehydrogenase, Fe-S subunit, CoxS/CutS family (CutS) (PDB:1FFU) (PUBMED:21175741)	MKAEFMVNDVKYVVEVEPNERLSDVLRRKLGFVSVKEGCGVGDCGLCIVLLDGKPVNSCLMLAYQASGHRITTVEGMGDGTRLHPLQQAFIDVGAVQCGFCIPAALLVLKHLHDTKPDADREEVRHALRSVLCRCGSYIRFEEAFKQVSRR
312	GC_00000065	1054_113_bin_10	111	4	4	1	1	1	1	1	COG2080	Non-phosphorylated Entner-Doudoroff pathway	C	Energy production and conversion	COG2080	Aldehyde, CO, or xanthine dehydrogenase, Fe-S subunit, CoxS/CutS family (CutS) (PDB:1FFU) (PUBMED:21175741)	MKAEFMVNDVKYVVEVEPNERLSDVLRRKLGFVSVKEGCGVGDCGLCIVLLDGKPVNSCLMLAYQASGHRITTVEGMGDGTRLHPLQQAFIDVGAVQCGFCIPAALLVLKHLHDTKPDADREEVRHALRSVLCRCGSYIRFEEAFKQVSRR
313	GC_00000066	GCA_011364015_1_ASM1136401v1_genomic	617	4	4	1	1	1	1	1	COG2004	Archaeal ribosomal proteins	J	Translation, ribosomal structure and biogenesis	COG2004	Ribosomal protein S24E (RPS24A) (PDB:1XN9)	MSLVDSKLVENKLVGRREVIAKISFTKPITRDEAKQLIAAHLNVDPARVVVRKIVYRTGSRLVDVYANVYNRVEDVKVFEPLYILVRNKLAERPKK
314	GC_00000066	GCA_011364605_1_ASM1136460v1_genomic	1068	4	4	1	1	1	1	1	COG2004	Archaeal ribosomal proteins	J	Translation, ribosomal structure and biogenesis	COG2004	Ribosomal protein S24E (RPS24A) (PDB:1XN9)	MSLVDSKLVENKLVGRREVIAKISFTKPITRDEAKQLIAAHLNVDPARVVVRKIVYRTGSRLVDVYANVYNRVEDVKVFEPLYILVRNKLAERPKK
315	GC_00000066	GCA_011373365_1_ASM1137336v1_genomic	99	4	4	1	1	1	1	1	COG2004	Archaeal ribosomal proteins	J	Translation, ribosomal structure and biogenesis	COG2004	Ribosomal protein S24E (RPS24A) (PDB:1XN9)	MSLVDSKLVENKLVGRREVIAKISFTKPITRDEAKQLIAAHLNVDPARVVVRKIVYRTGSRLVDVYANVYNRVEDVKVFEPLYILVRNKLAERPKK
316	GC_00000066	1054_113_bin_10	264	4	4	1	1	1	1	1	COG2004	Archaeal ribosomal proteins	J	Translation, ribosomal structure and biogenesis	COG2004	Ribosomal protein S24E (RPS24A) (PDB:1XN9)	MSLVDSKLVENKLVGRREVIAKISFTKPITRDEAKQLIAAHLNVDPARVVVRKIVYRTGSRLVDVYANVYNRVEDVKVFEPLYILVRNKLAERPKK
317	GC_00000067	GCA_011364015_1_ASM1136401v1_genomic	1237	4	4	1	1	1	1	1			R	General function prediction only	COG1708	Predicted nucleotidyltransferase, MJ0604 family (MJ0604) (PDB:5YEP)	MGIVEERRLMRKAATEAAAEAVKLVEMIVGSVSAALIGSYARGDFNQWSDVDLLVVSPGFAPNPLDRFEQVAEVLKKFPSLEIIPLTLREFERQKRLKTPLAEETMRTGVVIKDELGIFLNKPTT
318	GC_00000067	GCA_011364605_1_ASM1136460v1_genomic	1372	4	4	1	1	1	1	1			R	General function prediction only	COG1708	Predicted nucleotidyltransferase, MJ0604 family (MJ0604) (PDB:5YEP)	MGIVEERRLMRKAATEAAAEAVKLVEMIVGSVSAALIGSYARGDFNQWSDVDLLVVSPGFAPNPLDRFEQVAEVLKKFPSLEIIPLTLREFERQKRLKTPLAEETMRTGVVIKDELGIFLNKPTT
319	GC_00000067	GCA_011373365_1_ASM1137336v1_genomic	214	4	4	1	1	1	1	1			R	General function prediction only	COG1708	Predicted nucleotidyltransferase, MJ0604 family (MJ0604) (PDB:5YEP)	MGIVEERRLMRKAATEAAAEAVKLVEMIVGSVSAALIGSYARGDFNQWSDVDLLVVSPGFAPNPLDRFEQVAEVLKKFPSLEIIPLTLREFERQKRLKTPLAEETMRTGVVIKDELGIFLNKPTT
320	GC_00000067	1054_113_bin_10	109	4	4	1	1	1	1	1			R	General function prediction only	COG1708	Predicted nucleotidyltransferase, MJ0604 family (MJ0604) (PDB:5YEP)	MGIVEERRLMRKAATEAAAEAVKLVEMIVGSVSAALIGSYARGDFNQWSDVDLLVVSPGFAPNPLDRFEQVAEVLKKFPSLEIIPLTLREFERQKRLKTPLAEETMRTGVVIKDELGIFLNKPTT
321	GC_00000068	GCA_011364015_1_ASM1136401v1_genomic	1074	4	4	1	1	1	1	1			R	General function prediction only	COG0663	Carbonic anhydrase or acetyltransferase, isoleucine patch superfamily (PaaY) (PDB:6IVE)	MSGFISPRSRIKGTASPNAFVFGATEIGEATFVDDMVTIGYPARHRLLQAIEKRLTDHISVMEDASLGSFIGPGCLIRRGCIIYDEVIIEGDVELGHNVLIRSGTMIRSGSRIGSGSMLDGSVLVGRGVNIQSNVYIPHLTKIMDNVFIGPNVVMTNDPYPVGSPLKGPTIATGAIIGAGAVILPGVEVGEGAVVGAGSVVTRNVPPRAVVFGNPAKYAYDVDEYNRKRQAYLKK
322	GC_00000068	GCA_011364605_1_ASM1136460v1_genomic	1220	4	4	1	1	1	1	1			R	General function prediction only	COG0663	Carbonic anhydrase or acetyltransferase, isoleucine patch superfamily (PaaY) (PDB:6IVE)	MSGFISPRSRIKGTASPNAFVFGATEIGEATFVDDMVTIGYPARHRLLQAIEKRLTDHISVMEDASLGSFIGPGCLIRRGCIIYDEVIIEGDVELGHNVLIRSGTMIRSGSRIGSGSMLDGSVLVGRGVNIQSNVYIPHLTKIMDNVFIGPNVVMTNDPYPVGSPLKGPTIATGAIIGAGAVILPGVEVGEGAVVGAGSVVTRNVPPRAVVFGNPAKYAYDVDEYNRKRQAYLKK
323	GC_00000068	GCA_011373365_1_ASM1137336v1_genomic	757	4	4	1	1	1	1	1			R	General function prediction only	COG0663	Carbonic anhydrase or acetyltransferase, isoleucine patch superfamily (PaaY) (PDB:6IVE)	MSGFISPRSRIKGTASPNAFVFGATEIGEATFVDDMVTIGYPARHRLLQAIEKRLTDHISVMEDASLGSFIGPGCLIRRGCIIYDEVIIEGDVELGHNVLIRSGTMIRSGSRIGSGSMLDGSVLVGRGVNIQSNVYIPHLTKIMDNVFIGPNVVMTNDPYPVGSPLKGPTIATGAIIGAGAVILPGVEVGEGAVVGAGSVVTRNVPPRAVVFGNPAKYAYDVDEYNRKRQAYLKK
324	GC_00000068	1054_113_bin_10	790	4	4	1	1	1	1	1			R	General function prediction only	COG0663	Carbonic anhydrase or acetyltransferase, isoleucine patch superfamily (PaaY) (PDB:6IVE)	MSGFISPRSRIKGTASPNAFVFGATEIGEATFVDDMVTIGYPARHRLLQAIEKRLTDHISVMEDASLGSFIGPGCLIRRGCIIYDEVIIEGDVELGHNVLIRSGTMIRSGSRIGSGSMLDGSVLVGRGVNIQSNVYIPHLTKIMDNVFIGPNVVMTNDPYPVGSPLKGPTIATGAIIGAGAVILPGVEVGEGAVVGAGSVVTRNVPPRAVVFGNPAKYAYDVDEYNRKRQAYLKK
325	GC_00000069	GCA_011364015_1_ASM1136401v1_genomic	1139	4	4	1	1	1	1	1			O	Posttranslational modification, protein turnover, chaperones	COG5272	Ubiquitin (UBI4) (PDB:1AAR)	MKIKIVPAVGGGSPLELEVAPNATVGAVRTKVCAMKKLPPDTTRLTYKGRALKDTETLESLGVADGDKFVLITRTVGGYGEPIRRAA
326	GC_00000069	GCA_011364605_1_ASM1136460v1_genomic	1015	4	4	1	1	1	1	1			O	Posttranslational modification, protein turnover, chaperones	COG5272	Ubiquitin (UBI4) (PDB:1AAR)	MKIKIVPAVGGGSPLELEVAPNATVGAVRTKVCAMKKLPPDTTRLTYKGRALKDTETLESLGVADGDKFVLITRTVGGYGEPIRRAA
327	GC_00000069	GCA_011373365_1_ASM1137336v1_genomic	1014	4	4	1	1	1	1	1			O	Posttranslational modification, protein turnover, chaperones	COG5272	Ubiquitin (UBI4) (PDB:1AAR)	MKIKIVPAVGGGSPLELEVAPNATVGAVRTKVCAMKKLPPDTTRLTYKGRALKDTETLESLGVADGDKFVLITRTVGGYGEPIRRAA
328	GC_00000069	1054_113_bin_10	538	4	4	1	1	1	1	1			O	Posttranslational modification, protein turnover, chaperones	COG5272	Ubiquitin (UBI4) (PDB:1AAR)	MKIKIVPAVGGGSPLELEVAPNATVGAVRTKVCAMKKLPPDTTRLTYKGRALKDTETLESLGVADGDKFVLITRTVGGYGEPIRRAA
329	GC_00000070	GCA_011364015_1_ASM1136401v1_genomic	682	4	4	1	1	1	1	1			L	Replication, recombination and repair	COG1474	Cdc6-related protein, AAA superfamily ATPase (CDC6) (PDB:1FNN)	MSVFSHEEKLSPEYVPDRLLFRERELELLFSFFSSLLRDEKPFHVRVFLLGAVGTGKTSLAKLFGQEIERRALGVGRKIRFVHVNCRIHKSLYTILRKTADALGLEIPRRGYSDEEILEIIVNFLRFNRTRLILCLDEVEALIAEEGSGPIYLLTRSGEDIEAGALLSLILVFRGADFFERLDGQTLSGMGGNSIHLEEYSRDQLFEILRYRASEAFVKNAISDEVLDFLAEVAAERKDARYAIDLLWRSGKYAEAEGSPTVTAEHVRKALASVYPTIRRENLAYLRPDERLVLLSTARSMLGNKASVTSHDVYETYKLVCEELGQEAKGYTSFWEILQQLQDLGFLRLSVKSEGAHGRKTYVYLPGIPAQLLEQELVKGLSHGL
330	GC_00000070	GCA_011364605_1_ASM1136460v1_genomic	277	4	4	1	1	1	1	1			L	Replication, recombination and repair	COG1474	Cdc6-related protein, AAA superfamily ATPase (CDC6) (PDB:1FNN)	MSVFSHEEKLSPEYVPDRLLFRERELELLFSFFSSLLRDEKPFHVRVFLLGAVGTGKTSLAKLFGQEIERRALGVGRKIRFVHVNCRIHKSLYTILRKTADALGLEIPRRGYSDEEILEIIVNFLRFNRTRLILCLDEVEALIAEEGSGPIYLLTRSGEDIEAGALLSLILVFRGADFFERLDGQTLSGMGGNSIHLEEYSRDQLFEILRYRASEAFVKNAISDEVLDFLAEVAAERKDARYAIDLLWRSGKYAEAEGSPTVTAEHVRKALASVYPTIRRENLAYLRPDERLVLLSTARSMLGNKASVTSHDVYETYKLVCEELGQEAKGYTSFWEILQQLQDLGFLRLSVKSEGAHGRKTYVYLPGIPAQLLEQELVKGLSHGL
331	GC_00000070	GCA_011373365_1_ASM1137336v1_genomic	937	4	4	1	1	1	1	1			L	Replication, recombination and repair	COG1474	Cdc6-related protein, AAA superfamily ATPase (CDC6) (PDB:1FNN)	MSVFSHEEKLSPEYVPDRLLFRERELELLFSFFSSLLRDEKPFHVRVFLLGAVGTGKTSLAKLFGQEIERRALGVGRKIRFVHVNCRIHKSLYTILRKTADALGLEIPRRGYSDEEILEIIVNFLRFNRTRLILCLDEVEALIAEEGSGPIYLLTRSGEDIEAGALLSLILVFRGADFFERLDGQTLSGMGGNSIHLEEYSRDQLFEILRYRASEAFVKNAISDEVLDFLAEVAAERKDARYAIDLLWRSGKYAEAEGSPTVTAEHVRKALASVYPTIRRENLAYLRPDERLVLLSTARSMLGNKASVTSHDVYETYKLVCEELGQEAKGYTSFWEILQQLQDLGFLRLSVKSEGAHGRKTYVYLPGIPAQLLEQELVKGLSHGL
332	GC_00000070	1054_113_bin_10	76	4	4	1	1	1	1	1			L	Replication, recombination and repair	COG1474	Cdc6-related protein, AAA superfamily ATPase (CDC6) (PDB:1FNN)	MSVFSHEEKLSPEYVPDRLLFRERELELLFSFFSSLLRDEKPFHVRVFLLGAVGTGKTSLAKLFGQEIERRALGVGRKIRFVHVNCRIHKSLYTILRKTADALGLEIPRRGYSDEEILEIIVNFLRFNRTRLILCLDEVEALIAEEGSGPIYLLTRSGEDIEAGALLSLILVFRGADFFERLDGQTLSGMGGNSIHLEEYSRDQLFEILRYRASEAFVKNAISDEVLDFLAEVAAERKDARYAIDLLWRSGKYAEAEGSPTVTAEHVRKALASVYPTIRRENLAYLRPDERLVLLSTARSMLGNKASVTSHDVYETYKLVCEELGQEAKGYTSFWEILQQLQDLGFLRLSVKSEGAHGRKTYVYLPGIPAQLLEQELVKGLSHGL
333	GC_00000071	GCA_011364015_1_ASM1136401v1_genomic	839	4	4	1	1	1	1	1			G	Carbohydrate transport and metabolism	COG5542	Mannosyltransferase related to Gpi18	MWNWRTLAVFGAAFLIRAVLAPFFGHSWDMYVWVKSGEMFSSGVDIYSVKNLTDFPWGFYAYPPIWLYWLGFAHAVSGFFPSLSFQVFVIKLPIILSDLAVAVLISRLAAELGGLRYAGLASLLWLFNPLVIAISAVWGMFDSIAVALTLLGVLLAYRRKYAASAFVLGVGGAVKLYPLFLMLPLLVYMKPISLKKFLSTIIACVSGLIIPAAPYITNPVPLVEKLFYHFGNIGSFTYWTALSLISPPAAIPALSYGFFAAILYIIYRRTLRNDSPSLFDLSQLTLVAFLATSAKVNVQYVLWVLPFLTISSLRSASRELRMNTVLLVAAGLLFIAASQVALAIFDLRNLGRIVVSREVESMTIGGVALALSAIFGGSRFIVLLTSLIGVRRNVWNVQR…
334	GC_00000071	GCA_011364605_1_ASM1136460v1_genomic	1465	4	4	1	1	1	1	1			G	Carbohydrate transport and metabolism	COG5542	Mannosyltransferase related to Gpi18	MWNWRTLAVFGAAFLIRAVLAPFFGHSWDMYVWVKSGEMFSSGVDIYSVKNLTDFPWGFYAYPPIWLYWLGFAHAVSGFFPSLSFQVFVIKLPIILSDLAVAVLISRLAAELGGLRYAGLASLLWLFNPLVIAISAVWGMFDSIAVALTLLGVLLAYRRKYAASAFVLGVGGAVKLYPLFLMLPLLVYMKPISLKKFLSTIIACVSGLIIPAAPYITNPVPLVEKLFYHFGNIGSFTYWTALSLISPPAAIPALSYGFFAAILYIIYRRTLRNDSPSLFDLSQLTLVAFLATSAKVNVQYVLWVLPFLTISSLRSASRELRMNTVLLVAAGLLFIAASQVALAIFDLRNLGRIVVSREVESMTIGGVALALSAIFGGSRFIVLLTSLIGVRRNVWNVQR…
335	GC_00000071	GCA_011373365_1_ASM1137336v1_genomic	885	4	4	1	1	1	1	1			G	Carbohydrate transport and metabolism	COG5542	Mannosyltransferase related to Gpi18	MWNWRTLAVFGAAFLIRAVLAPFFGHSWDMYVWVKSGEMFSSGVDIYSVKNLTDFPWGFYAYPPIWLYWLGFAHAVSGFFPSLSFQVFVIKLPIILSDLAVAVLISRLAAELGGLRYAGLASLLWLFNPLVIAISAVWGMFDSIAVALTLLGVLLAYRRKYAASAFVLGVGGAVKLYPLFLMLPLLVYMKPISLKKFLSTIIACVSGLIIPAAPYITNPVPLVEKLFYHFGNIGSFTYWTALSLISPPAAIPALSYGFFAAILYIIYRRTLRNDSPSLFDLSQLTLVAFLATSAKVNVQYVLWVLPFLTISSLRSASRELRMNTVLLVAAGLLFIAASQVALAIFDLRNLGRIVVSREVESMTIGGVALALSAIFGGSRFIVLLTSLIGVRRNVWNVQR…
336	GC_00000071	1054_113_bin_10	498	4	4	1	1	1	1	1			G	Carbohydrate transport and metabolism	COG5542	Mannosyltransferase related to Gpi18	MWNWRTLAVFGAAFLIRAVLAPFFGHSWDMYVWVKSGEMFSSGVDIYSVKNLTDFPWGFYAYPPIWLYWLGFAHAVSGFFPSLSFQVFVIKLPIILSDLAVAVLISRLAAELGGLRYAGLASLLWLFNPLVIAISAVWGMFDSIAVALTLLGVLLAYRRKYAASAFVLGVGGAVKLYPLFLMLPLLVYMKPISLKKFLSTIIACVSGLIIPAAPYITNPVPLVEKLFYHFGNIGSFTYWTALSLISPPAAIPALSYGFFAAILYIIYRRTLRNDSPSLFDLSQLTLVAFLATSAKVNVQYVLWVLPFLTISSLRSASRELRMNTVLLVAAGLLFIAASQVALAIFDLRNLGRIVVSREVESMTIGGVALALSAIFGGSRFIVLLTSLIGVRRNVWNVQR…
337	GC_00000072	GCA_011364015_1_ASM1136401v1_genomic	1238	4	4	1	1	1	1	1	COG0078	Arginine biosynthesis	E	Amino acid transport and metabolism	COG0078	Ornithine carbamoyltransferase (ArgF) (PDB:1A1S)	MTLTELFGRDLISSQDWSVEEIDAAMDLARSLKIARASGNVPELFKNRTMFMLFYNTSTRTRASFEAAATMLGGHAQFIDFATTRGAEGESVKDIAKMYERLGHVLGVRILESAVDYVYGRGNAVVREYAEHAKIPVINMADDMFHPSQAITDLYTLREKLGRVEKKKYVLMWAYSDKVRSWGSIQDEMLIATRYGMDVVLAYPPGFDIDENLVKLAKKNAEESGGSLTISHSYREALENADAVFPRSWASHECVITGMNRFGREKEIELHNKYRDWKLTRELTDLMSRHGIVTHVLPVFRGQEADDDVMDGPRSVIYDQAENLLYVRAAILALVAGKI
338	GC_00000072	GCA_011364605_1_ASM1136460v1_genomic	1371	4	4	1	1	1	1	1	COG0078	Arginine biosynthesis	E	Amino acid transport and metabolism	COG0078	Ornithine carbamoyltransferase (ArgF) (PDB:1A1S)	MTLTELFGRDLISSQDWSVEEIDAAMDLARSLKIARASGNVPELFKNRTMFMLFYNTSTRTRASFEAAATMLGGHAQFIDFATTRGAEGESVKDIAKMYERLGHVLGVRILESAVDYVYGRGNAVVREYAEHAKIPVINMADDMFHPSQAITDLYTLREKLGRVEKKKYVLMWAYSDKVRSWGSIQDEMLIATRYGMDVVLAYPPGFDIDENLVKLAKKNAEESGGSLTISHSYREALENADAVFPRSWASHECVITGMNRFGREKEIELHNKYRDWKLTRELTDLMSRHGIVTHVLPVFRGQEADDDVMDGPRSVIYDQAENLLYVRAAILALVAGKI
339	GC_00000072	GCA_011373365_1_ASM1137336v1_genomic	213	4	4	1	1	1	1	1	COG0078	Arginine biosynthesis	E	Amino acid transport and metabolism	COG0078	Ornithine carbamoyltransferase (ArgF) (PDB:1A1S)	MTLTELFGRDLISSQDWSVEEIDAAMDLARSLKIARASGNVPELFKNRTMFMLFYNTSTRTRASFEAAATMLGGHAQFIDFATTRGAEGESVKDIAKMYERLGHVLGVRILESAVDYVYGRGNAVVREYAEHAKIPVINMADDMFHPSQAITDLYTLREKLGRVEKKKYVLMWAYSDKVRSWGSIQDEMLIATRYGMDVVLAYPPGFDIDENLVKLAKKNAEESGGSLTISHSYREALENADAVFPRSWASHECVITGMNRFGREKEIELHNKYRDWKLTRELTDLMSRHGIVTHVLPVFRGQEADDDVMDGPRSVIYDQAENLLYVRAAILALVAGKI
340	GC_00000072	1054_113_bin_10	108	4	4	1	1	1	1	1	COG0078	Arginine biosynthesis	E	Amino acid transport and metabolism	COG0078	Ornithine carbamoyltransferase (ArgF) (PDB:1A1S)	MTLTELFGRDLISSQDWSVEEIDAAMDLARSLKIARASGNVPELFKNRTMFMLFYNTSTRTRASFEAAATMLGGHAQFIDFATTRGAEGESVKDIAKMYERLGHVLGVRILESAVDYVYGRGNAVVREYAEHAKIPVINMADDMFHPSQAITDLYTLREKLGRVEKKKYVLMWAYSDKVRSWGSIQDEMLIATRYGMDVVLAYPPGFDIDENLVKLAKKNAEESGGSLTISHSYREALENADAVFPRSWASHECVITGMNRFGREKEIELHNKYRDWKLTRELTDLMSRHGIVTHVLPVFRGQEADDDVMDGPRSVIYDQAENLLYVRAAILALVAGKI
341	GC_00000073	GCA_011364015_1_ASM1136401v1_genomic	427	4	4	1	1	1	1	1							MLLRRVSLDKKRLQVSISGKVFNVWGSEDEGYVLKGGPNLLEHVRGIRLSDLPEHLAVEIGPRLSEKFGLQRRLNFSASRKAFKVSYLVTASRETLIDVEEYASEIARKAEEHGFSCQTSKTEEEIHIEASYREGGGEEIGYIVKLFEDALASADRSIEQKEENMRQKLEYWIGKVGRLDGRFLSKLNGLEGVAKWIIHPLTSKEIAYILFGIKPESFNLGAKLSYALLQRFEVWDGETIDRLKALGIIAYMEDNSRLFCTFTGWRVKKLLEQMIFLEPKSFTSSTAGGYDPISLLHYIGRNFPSLAISKSRRFRGNKSGAFRYAEKMLKQLTFTHIAALAGIYWRLHIPKQVLEETLSQLISLGFVSHNRKIKPFAKWIISLINGYIRKTKLAPNQKQ…
342	GC_00000073	GCA_011364605_1_ASM1136460v1_genomic	752	4	4	1	1	1	1	1							MLLRRVSLDKKRLQVSISGKVFNVWGSEDEGYVLKGGPNLLEHVRGIRLSDLPEHLAVEIGPRLSEKFGLQRRLNFSASRKAFKVSYLVTASRETLIDVEEYASEIARKAEEHGFSCQTSKTEEEIHIEASYREGGGEEIGYIVKLFEDALASADRSIEQKEENMRQKLEYWIGKVGRLDGRFLSKLNGLEGVAKWIIHPLTSKEIAYILFGIKPESFNLGAKLSYALLQRFEVWDGETIDRLKALGIIAYMEDNSRLFCTFTGWRVKKLLEQMIFLEPKSFTSSTAGGYDPISLLHYIGRNFPSLAISKSRRFRGNKSGAFRYAEKMLKQLTFTHIAALAGIYWRLHIPKQVLEETLSQLISLGFVSHNRKIKPFAKWIISLINGYIRKTKLAPNQKQ…
343	GC_00000073	GCA_011373365_1_ASM1137336v1_genomic	175	4	4	1	1	1	1	1							MLLRRVSLDKKRLQVSISGKVFNVWGSEDEGYVLKGGPNLLEHVRGIRLSDLPEHLAVEIGPRLSEKFGLQRRLNFSASRKAFKVSYLVTASRETLIDVEEYASEIARKAEEHGFSCQTSKTEEEIHIEASYREGGGEEIGYIVKLFEDALASADRSIEQKEENMRQKLEYWIGKVGRLDGRFLSKLNGLEGVAKWIIHPLTSKEIAYILFGIKPESFNLGAKLSYALLQRFEVWDGETIDRLKALGIIAYMEDNSRLFCTFTGWRVKKLLEQMIFLEPKSFTSSTAGGYDPISLLHYIGRNFPSLAISKSRRFRGNKSGAFRYAEKMLKQLTFTHIAALAGIYWRLHIPKQVLEETLSQLISLGFVSHNRKIKPFAKWIISLINGYIRKTKLAPNQKQ…
344	GC_00000073	1054_113_bin_10	11	4	4	1	1	1	1	1							MLLRRVSLDKKRLQVSISGKVFNVWGSEDEGYVLKGGPNLLEHVRGIRLSDLPEHLAVEIGPRLSEKFGLQRRLNFSASRKAFKVSYLVTASRETLIDVEEYASEIARKAEEHGFSCQTSKTEEEIHIEASYREGGGEEIGYIVKLFEDALASADRSIEQKEENMRQKLEYWIGKVGRLDGRFLSKLNGLEGVAKWIIHPLTSKEIAYILFGIKPESFNLGAKLSYALLQRFEVWDGETIDRLKALGIIAYMEDNSRLFCTFTGWRVKKLLEQMIFLEPKSFTSSTAGGYDPISLLHYIGRNFPSLAISKSRRFRGNKSGAFRYAEKMLKQLTFTHIAALAGIYWRLHIPKQVLEETLSQLISLGFVSHNRKIKPFAKWIISLINGYIRKTKLAPNQKQ…
345	GC_00000074	GCA_011364015_1_ASM1136401v1_genomic	1252	4	4	1	1	1	1	1	COG1063	Non-phosphorylated Entner-Doudoroff pathway	E|R	Amino acid transport and metabolism|General function prediction only	COG1063	Threonine dehydrogenase or related Zn-dependent dehydrogenase (Tdh) (PDB:4A2C)	MKAVRVRVGGGVEVVEIDLPEIREGELLVEMKMCGVDGTDLEKAFGRPLTPPMLGHEVVGVVAESRAEGFEKGDKVFVHHHVTCGKCYYCREGSPTMCPLFLQTSIEPCGFAEFFRVPRVNVERGAVLRLPDELDWGEAVFIEPAACVLRALRRAGFRAGKTLSLVGAGPTGSIFIVMAKAFGAPVVAVSELSGFRRDMALENGADAAVDPLNEDFAKKCRELTDGLGVDIAVLATPAAKPLSTALDSLRRGGTLLLFGAPEKGEKTEVDFSKLFIEEKNIVTSYSTTETETNMVLNMLTKKVFTLKQLITHTYSLEKAEEAFQKARDPNTSLKVVLTS
346	GC_00000074	GCA_011364605_1_ASM1136460v1_genomic	1234	4	4	1	1	1	1	1	COG1063	Non-phosphorylated Entner-Doudoroff pathway	E|R	Amino acid transport and metabolism|General function prediction only	COG1063	Threonine dehydrogenase or related Zn-dependent dehydrogenase (Tdh) (PDB:4A2C)	MKAVRVRVGGGVEVVEIDLPEIREGELLVEMKMCGVDGTDLEKAFGRPLTPPMLGHEVVGVVAESRAEGFEKGDKVFVHHHVTCGKCYYCREGSPTMCPLFLQTSIEPCGFAEFFRVPRVNVERGAVLRLPDELDWGEAVFIEPAACVLRALRRAGFRAGKTLSLVGAGPTGSIFIVMAKAFGAPVVAVSELSGFRRDMALENGADAAVDPLNEDFAKKCRELTDGLGVDIAVLATPAAKPLSTALDSLRRGGTLLLFGAPEKGEKTEVDFSKLFIEEKNIVTSYSTTETETNMVLNMLTKKVFTLKQLITHTYSLEKAEEAFQKARDPNTSLKVVLTS
347	GC_00000074	GCA_011373365_1_ASM1137336v1_genomic	821	4	4	1	1	1	1	1	COG1063	Non-phosphorylated Entner-Doudoroff pathway	E|R	Amino acid transport and metabolism|General function prediction only	COG1063	Threonine dehydrogenase or related Zn-dependent dehydrogenase (Tdh) (PDB:4A2C)	MKAVRVRVGGGVEVVEIDLPEIREGELLVEMKMCGVDGTDLEKAFGRPLTPPMLGHEVVGVVAESRAEGFEKGDKVFVHHHVTCGKCYYCREGSPTMCPLFLQTSIEPCGFAEFFRVPRVNVERGAVLRLPDELDWGEAVFIEPAACVLRALRRAGFRAGKTLSLVGAGPTGSIFIVMAKAFGAPVVAVSELSGFRRDMALENGADAAVDPLNEDFAKKCRELTDGLGVDIAVLATPAAKPLSTALDSLRRGGTLLLFGAPEKGEKTEVDFSKLFIEEKNIVTSYSTTETETNMVLNMLTKKVFTLKQLITHTYSLEKAEEAFQKARDPNTSLKVVLTS
348	GC_00000074	1054_113_bin_10	94	4	4	1	1	1	1	1	COG1063	Non-phosphorylated Entner-Doudoroff pathway	E|R	Amino acid transport and metabolism|General function prediction only	COG1063	Threonine dehydrogenase or related Zn-dependent dehydrogenase (Tdh) (PDB:4A2C)	MKAVRVRVGGGVEVVEIDLPEIREGELLVEMKMCGVDGTDLEKAFGRPLTPPMLGHEVVGVVAESRAEGFEKGDKVFVHHHVTCGKCYYCREGSPTMCPLFLQTSIEPCGFAEFFRVPRVNVERGAVLRLPDELDWGEAVFIEPAACVLRALRRAGFRAGKTLSLVGAGPTGSIFIVMAKAFGAPVVAVSELSGFRRDMALENGADAAVDPLNEDFAKKCRELTDGLGVDIAVLATPAAKPLSTALDSLRRGGTLLLFGAPEKGEKTEVDFSKLFIEEKNIVTSYSTTETETNMVLNMLTKKVFTLKQLITHTYSLEKAEEAFQKARDPNTSLKVVLTS
349	GC_00000075	GCA_011364015_1_ASM1136401v1_genomic	348	4	4	1	1	1	1	1	COG0620	Methionine biosynthesis	E	Amino acid transport and metabolism	COG0620	Methionine synthase II (cobalamin-independent) (MetE) (PDB:1T7L)	MSKLFPVMEVGSLNKAPFRVKDLARAVEQAEKWGKALDVENYEELVELLRNRQVSEDLLVDWACIYGLRFFESAGLDVVYDGEQRRVEMYEHPLRYIEGFEYRGVVRVWDNEFYRKAAVVKRPRLIQPYHMDELRFNKKHAKKPLKVPVTSAYTLADWSFDEYYSKHARGEDLAARANAGRRDFVLDLVEEVLRPVVKALDSEGVDYIQLDEPAAATKPHESELVVESINETFQGIRAKKAVHICYTDYKALFPALLELKIDVLSISCSNADTTRLGTDPDARPGFEVLKVFKEYDVSFRVAPGLVDVHTDFVEPPELVRDRALYAAKVLGDPGKVVACNDCGLRTRSWDVAYQKQLSLVRGAAMAREMFG
350	GC_00000075	GCA_011364605_1_ASM1136460v1_genomic	1151	4	4	1	1	1	1	1	COG0620	Methionine biosynthesis	E	Amino acid transport and metabolism	COG0620	Methionine synthase II (cobalamin-independent) (MetE) (PDB:1T7L)	MSKLFPVMEVGSLNKAPFRVKDLARAVEQAEKWGKALDVENYEELVELLRNRQVSEDLLVDWACIYGLRFFESAGLDVVYDGEQRRVEMYEHPLRYIEGFEYRGVVRVWDNEFYRKAAVVKRPRLIQPYHMDELRFNKKHAKKPLKVPVTSAYTLADWSFDEYYSKHARGEDLAARANAGRRDFVLDLVEEVLRPVVKALDSEGVDYIQLDEPAAATKPHESELVVESINETFQGIRAKKAVHICYTDYKALFPALLELKIDVLSISCSNADTTRLGTDPDARPGFEVLKVFKEYDVSFRVAPGLVDVHTDFVEPPELVRDRALYAAKVLGDPGKVVACNDCGLRTRSWDVAYQKQLSLVRGAAMAREMFG
351	GC_00000075	GCA_011373365_1_ASM1137336v1_genomic	120	4	4	1	1	1	1	1	COG0620	Methionine biosynthesis	E	Amino acid transport and metabolism	COG0620	Methionine synthase II (cobalamin-independent) (MetE) (PDB:1T7L)	MSKLFPVMEVGSLNKAPFRVKDLARAVEQAEKWGKALDVENYEELVELLRNRQVSEDLLVDWACIYGLRFFESAGLDVVYDGEQRRVEMYEHPLRYIEGFEYRGVVRVWDNEFYRKAAVVKRPRLIQPYHMDELRFNKKHAKKPLKVPVTSAYTLADWSFDEYYSKHARGEDLAARANAGRRDFVLDLVEEVLRPVVKALDSEGVDYIQLDEPAAATKPHESELVVESINETFQGIRAKKAVHICYTDYKALFPALLELKIDVLSISCSNADTTRLGTDPDARPGFEVLKVFKEYDVSFRVAPGLVDVHTDFVEPPELVRDRALYAAKVLGDPGKVVACNDCGLRTRSWDVAYQKQLSLVRGAAMAREMFG
352	GC_00000075	1054_113_bin_10	285	4	4	1	1	1	1	1	COG0620	Methionine biosynthesis	E	Amino acid transport and metabolism	COG0620	Methionine synthase II (cobalamin-independent) (MetE) (PDB:1T7L)	MSKLFPVMEVGSLNKAPFRVKDLARAVEQAEKWGKALDVENYEELVELLRNRQVSEDLLVDWACIYGLRFFESAGLDVVYDGEQRRVEMYEHPLRYIEGFEYRGVVRVWDNEFYRKAAVVKRPRLIQPYHMDELRFNKKHAKKPLKVPVTSAYTLADWSFDEYYSKHARGEDLAARANAGRRDFVLDLVEEVLRPVVKALDSEGVDYIQLDEPAAATKPHESELVVESINETFQGIRAKKAVHICYTDYKALFPALLELKIDVLSISCSNADTTRLGTDPDARPGFEVLKVFKEYDVSFRVAPGLVDVHTDFVEPPELVRDRALYAAKVLGDPGKVVACNDCGLRTRSWDVAYQKQLSLVRGAAMAREMFG
353	GC_00000076	GCA_011364015_1_ASM1136401v1_genomic	618	4	4	1	1	1	1	1	COG1998	Archaeal ribosomal proteins	J	Translation, ribosomal structure and biogenesis	COG1998	Ribosomal protein S27AE (RPS27ae) (PDB:2K4X)	MTEQGLWKRYVLKDGRLEKTLVSCPRCGVGYFMADHGNRYTCGKCGYTKFKQ
354	GC_00000076	GCA_011364605_1_ASM1136460v1_genomic	1067	4	4	1	1	1	1	1	COG1998	Archaeal ribosomal proteins	J	Translation, ribosomal structure and biogenesis	COG1998	Ribosomal protein S27AE (RPS27ae) (PDB:2K4X)	MTEQGLWKRYVLKDGRLEKTLVSCPRCGVGYFMADHGNRYTCGKCGYTKFKQ
355	GC_00000076	GCA_011373365_1_ASM1137336v1_genomic	98	4	4	1	1	1	1	1	COG1998	Archaeal ribosomal proteins	J	Translation, ribosomal structure and biogenesis	COG1998	Ribosomal protein S27AE (RPS27ae) (PDB:2K4X)	MTEQGLWKRYVLKDGRLEKTLVSCPRCGVGYFMADHGNRYTCGKCGYTKFKQ
356	GC_00000076	1054_113_bin_10	263	4	4	1	1	1	1	1	COG1998	Archaeal ribosomal proteins	J	Translation, ribosomal structure and biogenesis	COG1998	Ribosomal protein S27AE (RPS27ae) (PDB:2K4X)	MTEQGLWKRYVLKDGRLEKTLVSCPRCGVGYFMADHGNRYTCGKCGYTKFKQ
357	GC_00000077	GCA_011364015_1_ASM1136401v1_genomic	1123	4	4	1	1	1	1	1			E	Amino acid transport and metabolism	COG0410	ABC-type branched-chain amino acid transport system, ATPase component LivF (LivF) (PDB:1JI0) (PUBMED:26527648;32250026)	MLMTQGLGAGYKKLQVLFDVSVTVPEKQLTVVVGPNGSGKSTFLKTIFGLTKIYSGKIMLDGVDITGLQPHQIAYHGISYVPQVDNIFSNLTVYENLLIATHGLNIDESSIDDVMEMFPHLKTYRNKKAALMSGGERQMLAIAMSLLRKPKIMLFDEPTGNLSPKMAITIFNIIKELRENHGKTILLAEQNAKKALEIGDKAILLVSGKTVYQGDANALLTHEELGKLYLGIK
358	GC_00000077	GCA_011364605_1_ASM1136460v1_genomic	372	4	4	1	1	1	1	1			E	Amino acid transport and metabolism	COG0410	ABC-type branched-chain amino acid transport system, ATPase component LivF (LivF) (PDB:1JI0) (PUBMED:26527648;32250026)	MLMTQGLGAGYKKLQVLFDVSVTVPEKQLTVVVGPNGSGKSTFLKTIFGLTKIYSGKIMLDGVDITGLQPHQIAYHGISYVPQVDNIFSNLTVYENLLIATHGLNIDESSIDDVMEMFPHLKTYRNKKAALMSGGERQMLAIAMSLLRKPKIMLFDEPTGNLSPKMAITIFNIIKELRENHGKTILLAEQNAKKALEIGDKAILLVSGKTVYQGDANALLTHEELGKLYLGIK
359	GC_00000077	GCA_011373365_1_ASM1137336v1_genomic	222	4	4	1	1	1	1	1			E	Amino acid transport and metabolism	COG0410	ABC-type branched-chain amino acid transport system, ATPase component LivF (LivF) (PDB:1JI0) (PUBMED:26527648;32250026)	MLMTQGLGAGYKKLQVLFDVSVTVPEKQLTVVVGPNGSGKSTFLKTIFGLTKIYSGKIMLDGVDITGLQPHQIAYHGISYVPQVDNIFSNLTVYENLLIATHGLNIDESSIDDVMEMFPHLKTYRNKKAALMSGGERQMLAIAMSLLRKPKIMLFDEPTGNLSPKMAITIFNIIKELRENHGKTILLAEQNAKKALEIGDKAILLVSGKTVYQGDANALLTHEELGKLYLGIK
360	GC_00000077	1054_113_bin_10	554	4	4	1	1	1	1	1			E	Amino acid transport and metabolism	COG0410	ABC-type branched-chain amino acid transport system, ATPase component LivF (LivF) (PDB:1JI0) (PUBMED:26527648;32250026)	MLMTQGLGAGYKKLQVLFDVSVTVPEKQLTVVVGPNGSGKSTFLKTIFGLTKIYSGKIMLDGVDITGLQPHQIAYHGISYVPQVDNIFSNLTVYENLLIATHGLNIDESSIDDVMEMFPHLKTYRNKKAALMSGGERQMLAIAMSLLRKPKIMLFDEPTGNLSPKMAITIFNIIKELRENHGKTILLAEQNAKKALEIGDKAILLVSGKTVYQGDANALLTHEELGKLYLGIK
361	GC_00000078	GCA_011364015_1_ASM1136401v1_genomic	688	4	4	1	1	1	1	1							MSGCADSHDYFYYGALNIYHRSELLKVVDAWRCRRCGVLRVGVRGPDVLTSTEGMLPEPEEGKKWILLVCRHGEPPCFEVLQLRDGESFVHKCATGEESLTYLDGKGVHYGLDGPPATRCYVYELAKILKGYIEIGKNPPEVVSLIR
362	GC_00000078	GCA_011364605_1_ASM1136460v1_genomic	961	4	4	1	1	1	1	1							MSGCADSHDYFYYGALNIYHRSELLKVVDAWRCRRCGVLRVGVRGPDVLTSTEGMLPEPEEGKKWILLVCRHGEPPCFEVLQLRDGESFVHKCATGEESLTYLDGKGVHYGLDGPPATRCYVYELAKILKGYIEIGKNPPEVVSLIR
363	GC_00000078	GCA_011373365_1_ASM1137336v1_genomic	931	4	4	1	1	1	1	1							MSGCADSHDYFYYGALNIYHRSELLKVVDAWRCRRCGVLRVGVRGPDVLTSTEGMLPEPEEGKKWILLVCRHGEPPCFEVLQLRDGESFVHKCATGEESLTYLDGKGVHYGLDGPPATRCYVYELAKILKGYIEIGKNPPEVVSLIR
364	GC_00000078	1054_113_bin_10	70	4	4	1	1	1	1	1							MSGCADSHDYFYYGALNIYHRSELLKVVDAWRCRRCGVLRVGVRGPDVLTSTEGMLPEPEEGKKWILLVCRHGEPPCFEVLQLRDGESFVHKCATGEESLTYLDGKGVHYGLDGPPATRCYVYELAKILKGYIEIGKNPPEVVSLIR
365	GC_00000079	GCA_011364015_1_ASM1136401v1_genomic	1251	4	4	1	1	1	1	1			V	Defense mechanisms	COG0842	ABC-type multidrug transport system, permease component (YadH)	MDVKKLVRALWSSAWVGWEVESNWTEPFIFIGLQVIRPLASTLLFPLLYLVGMNFTGQAVDPIYLSYIFVGTAFFTPYIFAAETGGTIVSQDRERYGVMKSIYITTSSLSIYFLGRFLAIAGISLFSTLSSFAAAYALIVWGIGYSMPLVLENLLDVFLALGAMYIGSFAFFYILPSINLLTNKLQWSLTYYFLGLLYLLGDIIFPVQSLSPLAEPLAYILPTNQALNTLRNALGLPTPHNTAAAYLASIFWAALGYFVFKRAVGRARAKGLLDKIGWW
366	GC_00000079	GCA_011364605_1_ASM1136460v1_genomic	1233	4	4	1	1	1	1	1			V	Defense mechanisms	COG0842	ABC-type multidrug transport system, permease component (YadH)	MDVKKLVRALWSSAWVGWEVESNWTEPFIFIGLQVIRPLASTLLFPLLYLVGMNFTGQAVDPIYLSYIFVGTAFFTPYIFAAETGGTIVSQDRERYGVMKSIYITTSSLSIYFLGRFLAIAGISLFSTLSSFAAAYALIVWGIGYSMPLVLENLLDVFLALGAMYIGSFAFFYILPSINLLTNKLQWSLTYYFLGLLYLLGDIIFPVQSLSPLAEPLAYILPTNQALNTLRNALGLPTPHNTAAAYLASIFWAALGYFVFKRAVGRARAKGLLDKIGWW
367	GC_00000079	GCA_011373365_1_ASM1137336v1_genomic	822	4	4	1	1	1	1	1			V	Defense mechanisms	COG0842	ABC-type multidrug transport system, permease component (YadH)	MDVKKLVRALWSSAWVGWEVESNWTEPFIFIGLQVIRPLASTLLFPLLYLVGMNFTGQAVDPIYLSYIFVGTAFFTPYIFAAETGGTIVSQDRERYGVMKSIYITTSSLSIYFLGRFLAIAGISLFSTLSSFAAAYALIVWGIGYSMPLVLENLLDVFLALGAMYIGSFAFFYILPSINLLTNKLQWSLTYYFLGLLYLLGDIIFPVQSLSPLAEPLAYILPTNQALNTLRNALGLPTPHNTAAAYLASIFWAALGYFVFKRAVGRARAKGLLDKIGWW
368	GC_00000079	1054_113_bin_10	95	4	4	1	1	1	1	1			V	Defense mechanisms	COG0842	ABC-type multidrug transport system, permease component (YadH)	MDVKKLVRALWSSAWVGWEVESNWTEPFIFIGLQVIRPLASTLLFPLLYLVGMNFTGQAVDPIYLSYIFVGTAFFTPYIFAAETGGTIVSQDRERYGVMKSIYITTSSLSIYFLGRFLAIAGISLFSTLSSFAAAYALIVWGIGYSMPLVLENLLDVFLALGAMYIGSFAFFYILPSINLLTNKLQWSLTYYFLGLLYLLGDIIFPVQSLSPLAEPLAYILPTNQALNTLRNALGLPTPHNTAAAYLASIFWAALGYFVFKRAVGRARAKGLLDKIGWW
369	GC_00000080	GCA_011364015_1_ASM1136401v1_genomic	625	4	4	1	1	1	0.991228	0.995595	COG2075	Archaeal ribosomal proteins	J	Translation, ribosomal structure and biogenesis	COG2075	Ribosomal protein L24E (RPL24A)	MVRTHRCSFCGREFTHGRGMLYVKNDGTLLWFCSRKCRIYMVEHGKDPRKLKWTKAG
370	GC_00000080	GCA_011364605_1_ASM1136460v1_genomic	326	4	4	1	1	1	0.991228	0.995595	COG2075	Archaeal ribosomal proteins	J	Translation, ribosomal structure and biogenesis	COG2075	Ribosomal protein L24E (RPL24A)	MVRTHRCSFCGREFTHGRGMLYVKNDGTLLWFCSRKCRIYMVEHGKDPRKLKWTKAG
371	GC_00000080	GCA_011373365_1_ASM1137336v1_genomic	91	4	4	1	1	1	0.991228	0.995595	COG2075	Archaeal ribosomal proteins	J	Translation, ribosomal structure and biogenesis	COG2075	Ribosomal protein L24E (RPL24A)	MVRTHRCSFCGREFTHGRGMLYVKNDGTLLWFCSRKCRIYMVEHGKDPRKLKWTKAG
372	GC_00000080	1054_113_bin_10	256	4	4	1	1	1	0.991228	0.995595	COG2075	Archaeal ribosomal proteins	J	Translation, ribosomal structure and biogenesis	COG2075	Ribosomal protein L24E (RPL24A)	#AD?
373	GC_00000081	GCA_011364015_1_ASM1136401v1_genomic	1243	4	4	1	1	0.998601	0.998603	0.998602	COG0078	Arginine biosynthesis	E	Amino acid transport and metabolism	COG0078	Ornithine carbamoyltransferase (ArgF) (PDB:1A1S)	MAKKTKAGKPSYVGALRGKDFLNTNDFSQEEISTILKAARDLREKFRARKPTEYLKGQTLFMLFYNRSLRTRNSFEAGIYQLGGHAHFLSPSDVYTPTLPEDMIPYQTESIADVARVLSTYGDAIAVRIYGDAAKWHIGRGHRVIQEFAKWATIPVLNMEDDIYHPFQALADMMAIQDVAPKPRGKKFVVSYAYSGGLKPLAVPQSCILIGTQFGMDVVLAHPPGFELEDHVIEACRKNVEQYGGSFTITNDMKEAFEGADFVYPKAWSPKKFFPPYNSTVDKEGAMKYQDQFKNWITTPELMDLTNRGKYMHCGPADRGQEVVDEVIDSPRYSLYFQQAENRLHVQKAVMSMTMGRR
374	GC_00000081	GCA_011364605_1_ASM1136460v1_genomic	1225	4	4	1	1	0.998601	0.998603	0.998602	COG0078	Arginine biosynthesis	E	Amino acid transport and metabolism	COG0078	Ornithine carbamoyltransferase (ArgF) (PDB:1A1S)	MAKKTKAGKPSYVGALRGKDFLNTNDFSQEEISTILKAARDLREKFRARKPTEYLKGQTLFMLFYNRSLRTRNSFEAGIYQLGGHAHFLSPSDVYTPTLPEDMIPYQTESIADVARVLSTYGDAIAVRIYGDAAKWHIGRGHRVIQEFAKWATIPVLNMEDDIYHPFQALADMMAIQDVAPKPRGKKFVVSYAYSGGLKPLAVPQSCILIGTQFGMDVVLAHPPGFELEDHVIEACRKNVEQYGGSFTITNDMKEAFEGADFVYPKAWSPKKFFPPYNSTVDKEGAMKYQDQFKNWITTPELMDLTNRGKYMHCGPADRGQEVVDEVIDSPRYSLYFQQAENRLHVQKAVMSMTMGRR
375	GC_00000081	GCA_011373365_1_ASM1137336v1_genomic	830	4	4	1	1	0.998601	0.998603	0.998602	COG0078	Arginine biosynthesis	E	Amino acid transport and metabolism	COG0078	Ornithine carbamoyltransferase (ArgF) (PDB:1A1S)	MAKKTKAGKPSYVGALRGKDFLNTNDFSQEEISTILKAARDLREKFRARKPTEYLKGQTLFMLFYNRSLRTRNSFEAGIYQLGGHAHFLSPSDVYTPTLPEDMIPYQTESIADVARVLSTYGDAIAVRIYGDAAKWHIGRGHRVIQEFAKWATIPVLNMEDDIYHPFQALADMMAIQDVAPKPRGKKFVVSYAYSGGLKPLAVPQSCILIGTQFGMDVVLAHPPGFELEDHVIEACRKNVEQYGGSFTITNDMKEAFEGADFVYPKAWSPKKFFPPYNSTVDKEGAMKYQDQFKNWITTPELMDLTNRGKYMHCGPADRGQEVVDEVIDSPRYSLYFQQAENRLHVQKAVMSMTMGRR
376	GC_00000081	1054_113_bin_10	103	4	4	1	1	0.998601	0.998603	0.998602	COG0078	Arginine biosynthesis	E	Amino acid transport and metabolism	COG0078	Ornithine carbamoyltransferase (ArgF) (PDB:1A1S)	-AKKTKAGKPSYVGALRGKDFLNTNDFSQEEISTILKAARDLREKFRARKPTEYLKGQTLFMLFYNRSLRTRNSFEAGIYQLGGHAHFLSPSDVYTPTLPEDMIPYQTESIADVARVLSTYGDAIAVRIYGDAAKWHIGRGHRVIQEFAKWATIPVLNMEDDIYHPFQALADMMAIQDVAPKPRSKKFVVSYAYSGGLKPLAVPQSCILIGTQFGMDVVLAHPPGFELEDHVIEACRKNVEQYGGSFTITNDMKEAFEGADFVYPKAWSPKKFFPPYNSTVDKEGAMKYQDQFKNWITTPELMDLTNRGKYMHCGPADRGQEVVDEVIDSPRYSLYFQQAENRLHVQKAVMSMTMGRR
377	GC_00000082	GCA_011364015_1_ASM1136401v1_genomic	675	4	4	1	1	0.999621	1	0.999811							MRKILVLLLLAALVIPVNGFELSSVKDALRSDYEYLRDVVEQVSGDGDVSLRAMALHGIFAASIHMGLGDAESLNFLNKIAEQVGTRVLRGEGLDIGFTGKIPAAENLLTHLQTVYFAAMHYGLTQNQRSREMVDILGESLEKFLGWTPVYSRAAMLVQANWVSLMTGGSVNREEAQYAVNSYAEHFQEIVAFSTQNDAQLIQSLSALSSLLSVAHEANIEMPDELAALWMVHIEYVGNFTVVKNPGQDFELASRALLALVEAAETRHGRYASMALDVAMNLSQRMEGLYRVGDRLLMVETRLIDLLLYDPAATAEQVFTAAQQKTSAINMIYPTALARLRKLASMQSNSLEVVVTKLSTAKGYYPLFESGAALSEEYVNRFLRSSLFSTILVFERKPA…
378	GC_00000082	GCA_011364605_1_ASM1136460v1_genomic	270	4	4	1	1	0.999621	1	0.999811							MRKILVLLLLAALVIPVNGFELSSVKDALRSDYEYLRDVVEQVSGDGDVSLRAMALHGIFAASIHMGLGDAESLNFLNKIAEQVGTRVLRGEGLDIGFTGKIPAAENLLTHLQTVYFAAMHYGLTQNQRSREMVDILGESLEKFLGWTPVYSRAAMLVQANWVSLMTGGSVNREEAQYAVNSYAEHFQEIVAFSTQNDAQLIQSLSALSSLLSVAHEANIEMPDELAALWMVHIEYVGNFTVVKNPGQDFELASRALLALVEAAETRHGRYASMALDVAMNLSQRMEGLYRVGDRLLMVETRLIDLLLYDPAATAEQVFTAAQQKTSAINMIYPTALARLRKLASMQSNSLEVVVTKLSTAKGYYPLFESGAALSEEYVNRFLRSSLFSTILVFERKPA…
379	GC_00000082	GCA_011373365_1_ASM1137336v1_genomic	944	4	4	1	1	0.999621	1	0.999811							MRKILVLLLLAALVIPVNGFELSSVKDALRSDYEYLRDVVEQVSGDGDVSLRAMALHGIFAASIHMGLGDAESLNFLNKIAEQVGTRVLRGEGLDIGFTGKIPAAENLLTHLQTVYFAAMHYGLTQNQRSREMVDILGESLEKFLGWTPVYSRAAMLVQANWVSLMTGGSVNREEAQYAVNSYAEHFQEIVAFSTQNDAQLIQSLSALSSLLSVAHEANIEMPDELAALWMVHIEYVGNFTVVKNPGQDFELASRALLALVEAAETRHGRYASMALDVAMNLSQRMEGLYRVGDRLLMVETRLIDLLLYDPAATAEQVFTAAQQKTSAINMIYPTALARLRKLASMQSNSLEVVVTKLSTAKGYYPLFESGAALSEEYVNRFLRSSLFSTILVFERKPA…
380	GC_00000082	1054_113_bin_10	83	4	4	1	1	0.999621	1	0.999811							LRKILVLLLLAALVIPVNGFELSSVKDALRSDYEYLRDVVEQVSGDGDVSLRAMALHGIFAASIHMGLGDAESLNFLNKIAEQVGTRVLRGEGLDIGFTGKIPAAENLLTHLQTVYFAAMHYGLTQNQRSREMVDILGESLEKFLGWTPVYSRAAMLVQANWVSLMTGGSVNREEAQYAVNSYAEHFQEIVAFSTQNDAQLIQSLSALSSLLSVAHEANIEMPDELAALWMVHIEYVGNFTVVKNPGQDFELASRALLALVEAAETRHGRYASMALDVAMNLSQRMEGLYRVGDRLLMVETRLIDLLLYDPAATAEQVFTAAQQKTSAINMIYPTALARLRKLASMQSNSLEVVVTKLSTAKGYYPLFESGAALSEEYVNRFLRSSLFSTILVFERKPA…
381	GC_00000083	GCA_011364015_1_ASM1136401v1_genomic	821	4	4	1	1	0.997611	0.996429	0.997019							MPHYIRCIEEETWLTESRPIATWRALERLAKQLMPDTVIQLPLRPKTYTREESVAWTNFFFKVRDYKPKPPFDVSVFYVAPHVIDYERLASALGTTSEEAAIIVKTLDKTLMLAAAEEALQAVLHSSQYGHAVELVRGRV
382	GC_00000083	GCA_011364605_1_ASM1136460v1_genomic	336	4	4	1	1	0.997611	0.996429	0.997019							MPHYIRCIEEETWLTESRPIATWRALERLAKQLMPDTVIQLPLRPKTYTREESVAWTNFFFKVRDYKPKPPFDVSVFYVAPHVIDYERLASALGTTSEEAAIIVKTLDKTLMLAAAEEALQAVLHSSQYGHAVELVRGRV
383	GC_00000083	GCA_011373365_1_ASM1137336v1_genomic	319	4	4	1	1	0.997611	0.996429	0.997019							MPHYIRCIEEETWLTESRPIATWRALERLAKQLMPDTVIQLPLRPKTYTREESVAWTNFFFKVRDYKPKPPFDVSVFYVAPHVIDYERLASALGTTSEEAAIIVKTLDKTLMLAAAEEALQAVLHSSQYGHAVELVRGRV
384	GC_00000083	1054_113_bin_10	901	4	4	1	1	0.997611	0.996429	0.997019							#AD?
385	GC_00000084	GCA_011364015_1_ASM1136401v1_genomic	366	4	4	1	1	0.993197	0.998927	0.996054			G	Carbohydrate transport and metabolism	COG2814	Predicted arabinose efflux permease AraJ, MFS family (AraJ) (PDB:4LDS)	MTGQRLLLIGLLMGIFLAAIDSTVVGVALPSIVSSLKGLNIYSWAFTAYILTSTVTGPLWGKLSDIYGRRFIYVAGVLIFLAGSLLCGLAQDMVQLVVFRGIQGLGGGALLVLTFTIVGEIFTLKERAKATGYTSSVWAMASIVGPPLGGFIVDTVGWRWIFLINLPVGLFCVATVGRSLKTNTRTETKIDVSGSILFLVAASALLLYLSEFQNIGGTAPLILLTSGAAFTLFFYNERRSPSPLIPFHLFREKILRTGFLGNLLAGFVFFGIIAYMPLYLQTVLGYSATFSGVLLLPLVLGWVASANAAAMLAIRASLKIPAMLSGVFLVSGTVSLSLASQNMPILLTGLGLTGLGMGFTVSTFLIATQTVVQRGVLGVATSLLSFLRLMGGAVSAAVL…
386	GC_00000084	GCA_011364605_1_ASM1136460v1_genomic	1040	4	4	1	1	0.993197	0.998927	0.996054			G	Carbohydrate transport and metabolism	COG2814	Predicted arabinose efflux permease AraJ, MFS family (AraJ) (PDB:4LDS)	MTGQRLLLIGLLMGIFLAAIDSTVVGVALPSIVSSLKGLNIYSWAFTAYILTSTVTGPLWGKLSDIYGRRFIYVAGVLIFLAGSLLCGLAQDMVQLVVFRGIQGLGGGALLVLTFTIVGEIFTLKERAKATGYTSSVWAMASIVGPPLGGFIVDTVGWRWIFLINLPVGLFCVATVGRSLKTNTRTETKIDVSGSILFLVAASALLLYLSEFQNIGGTAPLILLTSGAAFTLFFYNERRSPSPLIPFHLFREKILRTGFLGNLLAGFVFFGIIAYMPLYLQTVLGYSATFSGVLLLPLVLGWVASANAAAMLAIRASLKIPAMLSGVFLVSGTVSLSLASQNMPILLTGLGLTGLGMGFTVSTFLIATQTVVQRGVLGVATSLLSFLRLMGGAVSAAVL…
387	GC_00000084	GCA_011373365_1_ASM1137336v1_genomic	422	4	4	1	1	0.993197	0.998927	0.996054			G	Carbohydrate transport and metabolism	COG2814	Predicted arabinose efflux permease AraJ, MFS family (AraJ) (PDB:4LDS)	MTGQRLLLIGLLMGIFLAAIDSTVVGVALPSIVSSLKGLNIYSWAFTAYILTSTVTGPLWGKLSDIYGRRFIYVAGVLIFLAGSLLCGLAQDMVQLVVFRGIQGLGGGALLVLTFTIVGEIFTLKERAKATGYTSSVWAMASIVGPPLGGFIVDTVGWRWIFLINLPVGLFCVATVGRSLKTNTRTETKIDVSGSILFLVAASALLLYLSEFQNIGGTAPLILLTSGAAFTLFFYNERRSPSPLIPFHLFREKILRTGFLGNLLAGFVFFGIIAYMPLYLQTVLGYSATFSGVLLLPLVLGWVASANAAAMLAIRASLKIPAMLSGVFLVSGTVSLSLASQNMPILLTGLGLTGLGMGFTVSTFLIATQTVVQRGVLGVATSLLSFLRLMGGAVSAAVL…
388	GC_00000084	1054_113_bin_10	830	4	4	1	1	0.993197	0.998927	0.996054			G	Carbohydrate transport and metabolism	COG2814	Predicted arabinose efflux permease AraJ, MFS family (AraJ) (PDB:4LDS)	-TGQRLLLIGLLMGIFLAAIDSTVVGVALPSIVSSLKGLNIYSWAFTAYILTSTVTGPLWGKLSDIYGRRFIYVAGVLIFLAGSLLCGLAQDMVQLVVFRGIQGLGGGALLVLTFTIVGEIFTLKERAKATGYTSSVWAIASIVGPPLGGFIVDTVGWRWIFLINLPVGLFCVATVGRILTTNTRTETKIDVSGSILFLVAASALLLYLSEFQNIGDTAPLILLTSGAAFTLFFYNERRSPSPLIPFHLFREKILRTGFLGNLLAGFVFFGIIAYMPLYLQTVLGYSATFSGVLLLPLVLGWVASANAAAMLAIRASLKIPAMLSGVFLVCGTVSLSLASQNMPILLTGLGLTGLGMGFTVSTFLIATQTVVPRGVLGVATSLLSFLRLMGGAVSAAVL…
389	GC_00000085	GCA_011364015_1_ASM1136401v1_genomic	689	4	4	1	1	0.998801	0.979098	0.988851			R	General function prediction only	COG4319	Ketosteroid isomerase homolog YybH (YybH) (PDB:2GXF)	#AD?
390	GC_00000085	GCA_011364605_1_ASM1136460v1_genomic	962	4	4	1	1	0.998801	0.979098	0.988851			R	General function prediction only	COG4319	Ketosteroid isomerase homolog YybH (YybH) (PDB:2GXF)	#AD?
391	GC_00000085	GCA_011373365_1_ASM1137336v1_genomic	930	4	4	1	1	0.998801	0.979098	0.988851			R	General function prediction only	COG4319	Ketosteroid isomerase homolog YybH (YybH) (PDB:2GXF)	#AD?
392	GC_00000085	1054_113_bin_10	69	4	4	1	1	0.998801	0.979098	0.988851			R	General function prediction only	COG4319	Ketosteroid isomerase homolog YybH (YybH) (PDB:2GXF)	KWRLEKQAEEVYRVVVEALEAGIRGDEETFNNLHSIAYTRYSDLPPYRLQNREEALKLKISLLTQLIDFEYSLENFQTFYHGDVAVACFLLRYRGMAVNDYAFEGKMVEGVARCTVVLEKSGDRWRILHEHLSRVPEGFSAD
393	GC_00000086	GCA_011364015_1_ASM1136401v1_genomic	1173	4	4	1	1	0.998617	0.995868	0.99724	COG4901	Archaeal ribosomal proteins	J	Translation, ribosomal structure and biogenesis	COG4901	Ribosomal protein S25e (RPS25) (PDB:4UJF)	MSSEAKKKGGKEKKGPEKKEEVVERGVMGVAAPSLEEVREYVKGVKVLTPASLAERFKVRLSVAKALLRELVAKGLVKEVVGSNRLRVYAPLVQAVATEAKAATTEEKPAKAKRSSKKSSS
394	GC_00000086	GCA_011364605_1_ASM1136460v1_genomic	358	4	4	1	1	0.998617	0.995868	0.99724	COG4901	Archaeal ribosomal proteins	J	Translation, ribosomal structure and biogenesis	COG4901	Ribosomal protein S25e (RPS25) (PDB:4UJF)	MSSEAKKKGGKEKKGPEKKEEVVERGVMGVAAPSLEEVREYVKGVKVLTPASLAERFKVRLSVAKALLRELVAKGLVKEVVGSNRLRVYAPLVQAVATEAKAATTEEKPAKAKRSSKKSSS
395	GC_00000086	GCA_011373365_1_ASM1137336v1_genomic	235	4	4	1	1	0.998617	0.995868	0.99724	COG4901	Archaeal ribosomal proteins	J	Translation, ribosomal structure and biogenesis	COG4901	Ribosomal protein S25e (RPS25) (PDB:4UJF)	MSSEAKKKGGKEKKGPEKKEEVVERGVMGVAAPSLEEVREYVKGVKVLTPASLAERFKVRLSVAKALLRELVAKGLVKEVVGSNRLRVYAPLVQAVATEAKAATTEEKPAKAKRSSKKSSS
396	GC_00000086	1054_113_bin_10	426	4	4	1	1	0.998617	0.995868	0.99724	COG4901	Archaeal ribosomal proteins	J	Translation, ribosomal structure and biogenesis	COG4901	Ribosomal protein S25e (RPS25) (PDB:4UJF)	#AD?
397	GC_00000087	GCA_011364015_1_ASM1136401v1_genomic	1462	4	4	1	1	0.988342	1	0.994137							MTQNSGEGLDYFTKAAGLVMLRYMAGNRRNLSEMLCIIREASDYFGKTMENILGGEETASLQELMDLGVMKKKYLPYSSYMATISAYPLLRKKATRAQILSTVLAKMALILSIKVLDNINDTFHTTEEAEQSLQRQKKAIEEGAYTSAGNNDIIKRAENSCILLALLVNKWLKSLADRVSTAKKEFLRDLSLYIFGQGATFKQQSSLDREKLTIHDYLRNMNEKGVGRVWVGLDLCMLESLCEKTQEEIKGFEYLRKGFDYVFKSSNYYDDVADLSVDIGLGIWNSVVYLGRDLGIITKPEESLNNNFLKRQTIRLGDLHFLRGVDLLRQASKYVEFDEKSLIASMNVFRFFTVRKWFFQSKNPADFVDFLVARVPDTLMRYAHII
398	GC_00000087	GCA_011364605_1_ASM1136460v1_genomic	144	4	4	1	1	0.988342	1	0.994137							MTQNSGEGLDYFTKAAGLVMLRYMAGNRRNLSEMLCIIREASDYFGKTMENILGGEETASLQELMDLGVMKKKYLPYSSYMATISAYPLLRKKATRAQILSTVLAKMALILSIKVLDNINDTFHTTEEAEQSLQRQKKAIEEGAYTSAGNNDIIKRAENSCILLALLVNKWLKSLADRVSTAKKEFLRDLSLYIFGQGATFKQQSSLDREKLTIHDYLRNMNEKGVGRVWVGLDLCMLESLCEKTQEEIKGFEYLRKGFDYVFKSSNYYDDVADLSVDIGLGIWNSVVYLGRDLGIITKPEESLNNNFLKRQTIRLGDLHFLRGVDLLRQASKYVEFDEKSLIASMNVFRFFTVRKWFFQSKNPADFVDFLVARVPDTLMRYAHII
399	GC_00000087	GCA_011373365_1_ASM1137336v1_genomic	287	4	4	1	1	0.988342	1	0.994137							MTQNSGEGLDYFTKAAGLVMLRYMAGNRRNLSEMLCIIREASDYFGKTMENILGGEETASLQELMDLGVMKKKYLPYSSYMATISAYPLLRKKATRAQILSTVLAKMALILSIKVLDNINDTFHTTEEAEQSLQRQKKAIEEGAYTSAGNNDIIKRAENSCILLALLVNKWLKSLADRVSTAKKEFLRDLSLYIFGQGATFKQQSSLDREKLTIHDYLRNMNEKGVGRVWVGLDLCMLESLCEKTQEEIKGFEYLRKGFDYVFKSSNYYDDVADLSVDIGLGIWNSVVYLGRDLGIITKPEESLNNNFLKRQTIRLGDLHFLRGVDLLRQASKYVEFDEKSLIASMNVFRFFTVRKWFFQSKNPADFVDFLVARVPDTLMRYAHII
400	GC_00000087	1054_113_bin_10	881	4	4	1	1	0.988342	1	0.994137							MTHSSGEGLDYFTKAAGLVMLRYIAGNRQNLSQMLCIIREASYYFGKTMENILGGEETASLQELMDLGVMKKKYLPYSSYMATISAYPLLHKKATRAQILSTVLAKMALILSIKVLDNINDTFHTTEEAEQSLQRQKKAIEEGIYISAGNNDIVKRAENSCTLMALLVNKWLKSLADRVSTAKKEFLRDLSLYIFGQGATFKQQSSLDREKLTIHDYLRNMNEKGVGRVWVGLDLCMLESLCEKTQEEIKGFEYLRKGFDYVFKSSNYYDDVADLSVDIGLGIWNSVVYLGRDLGIITRPEESLNNNFLKRQTIRLGDLHFLRGVDLLRQASKYVEFDEKSLIASMNVFRFFTVRKWFFQSKNPADFVDFLVARVPDTLMRYAHII
401	GC_00000088	GCA_011364015_1_ASM1136401v1_genomic	460	4	4	1	1	0.996503	1	0.998249			K	Transcription	COG1321	Mn-dependent transcriptional regulator MntR, DtxR family (MntR) (PDB:1B1B)	MSVDRRRVEAELRGRTFDVYIYVLKAGRPVGVRDVQRGLGLSSPSVAFHHLEKLHGLGVLEKDEKGSYRAVEKVDVSVLQSFILIGGKLLPRMAFYATLFITFTLLYLITHPESPDLYAITLGAAASAVTLYEALRTWRKKPF
402	GC_00000088	GCA_011364605_1_ASM1136460v1_genomic	344	4	4	1	1	0.996503	1	0.998249			K	Transcription	COG1321	Mn-dependent transcriptional regulator MntR, DtxR family (MntR) (PDB:1B1B)	MSVDRRRVEAELRGRTFDVYIYVLKAGRPVGVRDVQRGLGLSSPSVAFHHLEKLHGLGVLEKDEKGSYRAVEKVDVSVLQSFILIGGKLLPRMAFYATLFITFTLLYLITHPESPDLYAITLGAAASAVTLYEALRTWRKKPF
403	GC_00000088	GCA_011373365_1_ASM1137336v1_genomic	805	4	4	1	1	0.996503	1	0.998249			K	Transcription	COG1321	Mn-dependent transcriptional regulator MntR, DtxR family (MntR) (PDB:1B1B)	MSVDRRRVEAELRGRTFDVYIYVLKAGRPVGVRDVQRGLGLSSPSVAFHHLEKLHGLGVLEKDEKGSYRAVEKVDVSVLQSFILIGGKLLPRMAFYATLFITFTLLYLITHPESPDLYAITLGAAASAVTLYEALRTWRKKPF
404	GC_00000088	1054_113_bin_10	909	4	4	1	1	0.996503	1	0.998249			K	Transcription	COG1321	Mn-dependent transcriptional regulator MntR, DtxR family (MntR) (PDB:1B1B)	MSVDRRRVEAELRGRTFDVYIYVLKAGRPVGVRDVQRGLGLSSPSVAFHHLEKLHGLGVLEKDEKGAYRAVEKVDVSVLQSFILIGGKLLPRMAFYATLFITFTLLYLITHPESPDLYAITLGAAASAVTLYEALRTWRKKPF
405	GC_00000089	GCA_011364015_1_ASM1136401v1_genomic	1455	4	4	1	1	1	0.993976	0.996979							MYEDLVILLVVFAATTIAALVYILLKAAPRPPSPKQTIVINSSEIPPQTDTRLSPIILQTEKNVEMLEKEVEGVLGGGEEKSG
406	GC_00000089	GCA_011364605_1_ASM1136460v1_genomic	151	4	4	1	1	1	0.993976	0.996979							MYEDLVILLVVFAATTIAALVYILLKAAPRPPSPKQTIVINSSEIPPQTDTRLSPIILQTEKNVEMLEKEVEGVLGGGEEKSG
407	GC_00000089	GCA_011373365_1_ASM1137336v1_genomic	280	4	4	1	1	1	0.993976	0.996979							MYEDLVILLVVFAATTIAALVYILLKAAPRPPSPKQTIVINSSEIPPQTDTRLSPIILQTEKNVEMLEKEVEGVLGGGEEKSG
408	GC_00000089	1054_113_bin_10	874	4	4	1	1	1	0.993976	0.996979							#AD?
409	GC_00000090	GCA_011364015_1_ASM1136401v1_genomic	1631	4	4	1	1	1	0.993243	0.99661							MKKYQTTSVVAAILVHFFIFITAIVVIVVLKQPLPVFIATHVTLQLLTIFNALFGHRLYRKYLLAKRTNRVIVN
410	GC_00000090	GCA_011364605_1_ASM1136460v1_genomic	1004	4	4	1	1	1	0.993243	0.99661							MKKYQTTSVVAAILVHFFIFITAIVVIVVLKQPLPVFIATHVTLQLLTIFNALFGHRLYRKYLLAKRTNRVIVN
411	GC_00000090	GCA_011373365_1_ASM1137336v1_genomic	454	4	4	1	1	1	0.993243	0.99661							MKKYQTTSVVAAILVHFFIFITAIVVIVVLKQPLPVFIATHVTLQLLTIFNALFGHRLYRKYLLAKRTNRVIVN
412	GC_00000090	1054_113_bin_10	527	4	4	1	1	1	0.993243	0.99661							#AD?
413	GC_00000091	GCA_011364015_1_ASM1136401v1_genomic	97	4	4	1	1	0.998818	1	0.999409			F	Nucleotide transport and metabolism	COG1146	NAD-dependent dihydropyrimidine dehydrogenase, PreA subunit (PreA)	MVRQVDYAPKPIDPDFLKKPEEYPVTGTHNGHEVRAEGIQRLDANGNPYPTKLGIHGKIVAVDWEACIADGICMDVCPVNVFEWALNPGRSGTGNDLYPLEGELYEKYRTDKSEPIREADCIFCMACEASCPTKAIKINPP
414	GC_00000091	GCA_011364605_1_ASM1136460v1_genomic	1452	4	4	1	1	0.998818	1	0.999409			F	Nucleotide transport and metabolism	COG1146	NAD-dependent dihydropyrimidine dehydrogenase, PreA subunit (PreA)	MVRQVDYAPKPIDPDFLKKPEEYPVTGTHNGHEVRAEGIQRLDANGNPYPTKLGIHGKIVAVDWEACIADGICMDVCPVNVFEWALNPGRSGTGNDLYPLEGELYEKYRTDKSEPIREADCIFCMACEASCPTKAIKINPP
415	GC_00000091	GCA_011373365_1_ASM1137336v1_genomic	743	4	4	1	1	0.998818	1	0.999409			F	Nucleotide transport and metabolism	COG1146	NAD-dependent dihydropyrimidine dehydrogenase, PreA subunit (PreA)	MVRQVDYAPKPIDPDFLKKPEEYPVTGTHNGHEVRAEGIQRLDANGNPYPTKLGIHGKIVAVDWEACIADGICMDVCPVNVFEWALNPGRSGTGNDLYPLEGELYEKYRTDKSEPIREADCIFCMACEASCPTKAIKINPP
416	GC_00000091	1054_113_bin_10	486	4	4	1	1	0.998818	1	0.999409			F	Nucleotide transport and metabolism	COG1146	NAD-dependent dihydropyrimidine dehydrogenase, PreA subunit (PreA)	LVRQVDYAPKPIDPDFLKKPEEYPVTGTHNGHEVRAEGIQRLDANGNPYPTKLGIHGKIVAVDWEACIADGICMDVCPVNVFEWALNPGRSGTGNDLYPLEGELYEKYRTDKSEPIREADCIFCMACEASCPTKAIKINPP
417	GC_00000092	GCA_011364015_1_ASM1136401v1_genomic	1131	4	4	1	1	1	0.996063	0.998028			K	Transcription	COG2524	Predicted transcriptional regulator, contains C-terminal CBS domains	MLGVKVSEIMSRRLVTAKGEEKLSDIAEKMIQYKVSSVVVVSDGKVVGIVTEKDFVKFFALRVDYDSKISEYMTRDVIVVREDASLNEAKNIMVSNNIRHLPVVDRDNNLVGMITVRDIVESVETLV
418	GC_00000092	GCA_011364605_1_ASM1136460v1_genomic	1023	4	4	1	1	1	0.996063	0.998028			K	Transcription	COG2524	Predicted transcriptional regulator, contains C-terminal CBS domains	MLGVKVSEIMSRRLVTAKGEEKLSDIAEKMIQYKVSSVVVVSDGKVVGIVTEKDFVKFFALRVDYDSKISEYMTRDVIVVREDASLNEAKNIMVSNNIRHLPVVDRDNNLVGMITVRDIVESVETLV
419	GC_00000092	GCA_011373365_1_ASM1137336v1_genomic	192	4	4	1	1	1	0.996063	0.998028			K	Transcription	COG2524	Predicted transcriptional regulator, contains C-terminal CBS domains	MLGVKVSEIMSRRLVTAKGEEKLSDIAEKMIQYKVSSVVVVSDGKVVGIVTEKDFVKFFALRVDYDSKISEYMTRDVIVVREDASLNEAKNIMVSNNIRHLPVVDRDNNLVGMITVRDIVESVETLV
420	GC_00000092	1054_113_bin_10	546	4	4	1	1	1	0.996063	0.998028			K	Transcription	COG2524	Predicted transcriptional regulator, contains C-terminal CBS domains	#AD?
421	GC_00000093	GCA_011364015_1_ASM1136401v1_genomic	1067	4	4	1	1	0.999185	1	0.999592	COG1812	Methionine biosynthesis	H	Coenzyme transport and metabolism	COG1812	Archaeal S-adenosylmethionine synthetase (MetK2) (PDB:4HPV)	MRKSFVTVEPLDKTPVEKQEIEMVERKGLGHPDYIIDSACEEASLHLSKYYLSNYGQILHHNLDKGLLVGGRAYNRFGYGRLEEPITIIIAGRASTSVKTPTGEEKIPYREIITEAVRSMVKRNFRFLDFDQHIELEIRVRESSPDLKAVVEMGKEMPLANDTSYGVAFYPFTTLENLVLTTERHLNSPQFKSRVKESGEDVKVMGLRKGSKITLTVADGIVSTLTKDRDHYIAVKEQIKKEVEDLAAKLAGDHDVEVYVNTADKYGTNIGDEVFYLTFTGTSAEHGDDGNTGRGNRANGLITPNRQMSLEATAGKNPISHVGKIYNVAAGLVARRIYEETKRVKEVYVRMLSQIGKPINEPLSVSVQVIPDDRMDVGLVRDIEGIVYDEVASIRRVTE…
422	GC_00000093	GCA_011364605_1_ASM1136460v1_genomic	1185	4	4	1	1	0.999185	1	0.999592	COG1812	Methionine biosynthesis	H	Coenzyme transport and metabolism	COG1812	Archaeal S-adenosylmethionine synthetase (MetK2) (PDB:4HPV)	MRKSFVTVEPLDKTPVEKQEIEMVERKGLGHPDYIIDSACEEASLHLSKYYLSNYGQILHHNLDKGLLVGGRAYNRFGYGRLEEPITIIIAGRASTSVKTPTGEEKIPYREIITEAVRSMVKRNFRFLDFDQHIELEIRVRESSPDLKAVVEMGKEMPLANDTSYGVAFYPFTTLENLVLTTERHLNSPQFKSRVKESGEDVKVMGLRKGSKITLTVADGIVSTLTKDRDHYIAVKEQIKKEVEDLAAKLAGDHDVEVYVNTADKYGTNIGDEVFYLTFTGTSAEHGDDGNTGRGNRANGLITPNRQMSLEATAGKNPISHVGKIYNVAAGLVARRIYEETKRVKEVYVRMLSQIGKPINEPLSVSVQVIPDDRMDVGLVRDIEGIVYDEVASIRRVTE…
423	GC_00000093	GCA_011373365_1_ASM1137336v1_genomic	800	4	4	1	1	0.999185	1	0.999592	COG1812	Methionine biosynthesis	H	Coenzyme transport and metabolism	COG1812	Archaeal S-adenosylmethionine synthetase (MetK2) (PDB:4HPV)	MRKSFVTVEPLDKTPVEKQEIEMVERKGLGHPDYIIDSACEEASLHLSKYYLSNYGQILHHNLDKGLLVGGRAYNRFGYGRLEEPITIIIAGRASTSVKTPTGEEKIPYREIITEAVRSMVKRNFRFLDFDQHIELEIRVRESSPDLKAVVEMGKEMPLANDTSYGVAFYPFTTLENLVLTTERHLNSPQFKSRVKESGEDVKVMGLRKGSKITLTVADGIVSTLTKDRDHYIAVKEQIKKEVEDLAAKLAGDHDVEVYVNTADKYGTNIGDEVFYLTFTGTSAEHGDDGNTGRGNRANGLITPNRQMSLEATAGKNPISHVGKIYNVAAGLVARRIYEETKRVKEVYVRMLSQIGKPINEPLSVSVQVIPDDRMDVGLVRDIEGIVYDEVASIRRVTE…
424	GC_00000093	1054_113_bin_10	797	4	4	1	1	0.999185	1	0.999592	COG1812	Methionine biosynthesis	H	Coenzyme transport and metabolism	COG1812	Archaeal S-adenosylmethionine synthetase (MetK2) (PDB:4HPV)	MRKSFVTVEPLDKTPVEKQEIEMVERKGLGHPDYIIDSACEEASLHLSRYYLSNYGQILHHNVDKGLLVGGRAYNRFGYGRLEEPITIIIAGRASTSVKTPTGEEKIPYREIITEAVRSMVKRNFRFLDFDQHIELEIRVRESSPDLKAVVEMGKEMPLANDTSYGVAFYPFTTLENLVLTTERHLNSPQFKSRVKESGEDVKVMGLRKGSKITLTVADGIVSTLTKDRDHYIAVKEQIKKEVEDLAAKLAGDHDVEVYVNTADKYGTNIGDEVFYLTFTGTSAEHGDDGNTGRGNRANGLITPNRQMSLEATAGKNPISHVGKIYNVAAGLVARRIYEETKRVKEVYVRMLSQIGKPINEPLSVSVQVIPDDRMDVGLVRDIEGIVYDEVASIRRVTE…
425	GC_00000094	GCA_011364015_1_ASM1136401v1_genomic	698	4	4	1	1	1	0.994444	0.997214			J|H|O	Translation, ribosomal structure and biogenesis|Coenzyme transport and metabolism|Posttranslational modification, protein turnover, chaperones	COG0425	Sulfur carrier protein TusA (tRNA thiolation, molybdenum cofactor biosynthesis) (TusA) (PDB:1DCJ) (PUBMED:23894086)	MTQNIEQMLKKVDEKRYVLDVRGYSCPYPQLFLAQALKAVEKESLLEILTDNPPSTETLPRSIRNNKQEYIGTEVVQPGVWKITAKKITA
426	GC_00000094	GCA_011364605_1_ASM1136460v1_genomic	392	4	4	1	1	1	0.994444	0.997214			J|H|O	Translation, ribosomal structure and biogenesis|Coenzyme transport and metabolism|Posttranslational modification, protein turnover, chaperones	COG0425	Sulfur carrier protein TusA (tRNA thiolation, molybdenum cofactor biosynthesis) (TusA) (PDB:1DCJ) (PUBMED:23894086)	MTQNIEQMLKKVDEKRYVLDVRGYSCPYPQLFLAQALKAVEKESLLEILTDNPPSTETLPRSIRNNKQEYIGTEVVQPGVWKITAKKITA
427	GC_00000094	GCA_011373365_1_ASM1137336v1_genomic	530	4	4	1	1	1	0.994444	0.997214			J|H|O	Translation, ribosomal structure and biogenesis|Coenzyme transport and metabolism|Posttranslational modification, protein turnover, chaperones	COG0425	Sulfur carrier protein TusA (tRNA thiolation, molybdenum cofactor biosynthesis) (TusA) (PDB:1DCJ) (PUBMED:23894086)	MTQNIEQMLKKVDEKRYVLDVRGYSCPYPQLFLAQALKAVEKESLLEILTDNPPSTETLPRSIRNNKQEYIGTEVVQPGVWKITAKKITA
428	GC_00000094	1054_113_bin_10	754	4	4	1	1	1	0.994444	0.997214			J|H|O	Translation, ribosomal structure and biogenesis|Coenzyme transport and metabolism|Posttranslational modification, protein turnover, chaperones	COG0425	Sulfur carrier protein TusA (tRNA thiolation, molybdenum cofactor biosynthesis) (TusA) (PDB:1DCJ) (PUBMED:23894086)	#AD?
429	GC_00000095	GCA_011364015_1_ASM1136401v1_genomic	1101	4	4	1	1	0.991503	1	0.995734	COG0518|COG0519	Purine biosynthesis|Purine biosynthesis	F|F	Nucleotide transport and metabolism|Nucleotide transport and metabolism	COG0518|COG0519	GMP synthase, glutamine amidotransferase domain (GuaA1) (PDB:4WIM)|GMP synthase, PP-ATPase domain/subunit (GuaA2) (PDB:4WIM)	MEDAIAVVDFGGQYAHLISRRIRSIGVKTHVIPHKMLPQTDISIYRGVVFSGGPASVYENNAPTVDMEKLRGKPVLGICYGHQLIAYLLGGEVRRERAREYGRTELFLKHGCRLFRGLPDRFMVWMSHGDHVEKIPQGFETAASTTTSPHAAICNEERNIYGVQFHPEVAHTEHGLKILQNFVFDICGCRGSWRMEDYLEKAVAEVVNVVGEGRVLCAVSGGIDSTVTAAIVSRAVGKRLKCLFVNHGLMRKNEPEKVLEILRKIVGEENIIYIDASERFLDRLRGVADPEEKRRIIGHEFAAIFEEVSKAYGPFTHLAQGTLYPDVVESGKSVGGSAVIKTHHNVGGMPQDFGMKLVEPLRELYKDEVRQLAEMMGLPRWLVKRHPFPGPGLAVRIIG…
430	GC_00000095	GCA_011364605_1_ASM1136460v1_genomic	894	4	4	1	1	0.991503	1	0.995734	COG0518|COG0519	Purine biosynthesis|Purine biosynthesis	F|F	Nucleotide transport and metabolism|Nucleotide transport and metabolism	COG0518|COG0519	GMP synthase, glutamine amidotransferase domain (GuaA1) (PDB:4WIM)|GMP synthase, PP-ATPase domain/subunit (GuaA2) (PDB:4WIM)	MEDAIAVVDFGGQYAHLISRRIRSIGVKTHVIPHKMLPQTDISIYRGVVFSGGPASVYENNAPTVDMEKLRGKPVLGICYGHQLIAYLLGGEVRRERAREYGRTELFLKHGCRLFRGLPDRFMVWMSHGDHVEKIPQGFETAASTTTSPHAAICNEERNIYGVQFHPEVAHTEHGLKILQNFVFDICGCRGSWRMEDYLEKAVAEVVNVVGEGRVLCAVSGGIDSTVTAAIVSRAVGKRLKCLFVNHGLMRKNEPEKVLEILRKIVGEENIIYIDASERFLDRLRGVADPEEKRRIIGHEFAAIFEEVSKAYGPFTHLAQGTLYPDVVESGKSVGGSAVIKTHHNVGGMPQDFGMKLVEPLRELYKDEVRQLAEMMGLPRWLVKRHPFPGPGLAVRIIG…
431	GC_00000095	GCA_011373365_1_ASM1137336v1_genomic	1024	4	4	1	1	0.991503	1	0.995734	COG0518|COG0519	Purine biosynthesis|Purine biosynthesis	F|F	Nucleotide transport and metabolism|Nucleotide transport and metabolism	COG0518|COG0519	GMP synthase, glutamine amidotransferase domain (GuaA1) (PDB:4WIM)|GMP synthase, PP-ATPase domain/subunit (GuaA2) (PDB:4WIM)	MEDAIAVVDFGGQYAHLISRRIRSIGVKTHVIPHKMLPQTDISIYRGVVFSGGPASVYENNAPTVDMEKLRGKPVLGICYGHQLIAYLLGGEVRRERAREYGRTELFLKHGCRLFRGLPDRFMVWMSHGDHVEKIPQGFETAASTTTSPHAAICNEERNIYGVQFHPEVAHTEHGLKILQNFVFDICGCRGSWRMEDYLEKAVAEVVNVVGEGRVLCAVSGGIDSTVTAAIVSRAVGKRLKCLFVNHGLMRKNEPEKVLEILRKIVGEENIIYIDASERFLDRLRGVADPEEKRRIIGHEFAAIFEEVSKAYGPFTHLAQGTLYPDVVESGKSVGGSAVIKTHHNVGGMPQDFGMKLVEPLRELYKDEVRQLAEMMGLPRWLVKRHPFPGPGLAVRIIG…
432	GC_00000095	1054_113_bin_10	147	4	4	1	1	0.991503	1	0.995734	COG0518|COG0519	Purine biosynthesis|Purine biosynthesis	F|F	Nucleotide transport and metabolism|Nucleotide transport and metabolism	COG0518|COG0519	GMP synthase, glutamine amidotransferase domain (GuaA1) (PDB:4WIM)|GMP synthase, PP-ATPase domain/subunit (GuaA2) (PDB:4WIM)	VEDAIAVVDFGGQYAHLISRRIRSIGVKTHVIPHNMLPQTDISIYRGIVFSGGPASVYENNAPTVDMAKLRGRPVLGICYGHQLIAYLLGGEVRRERAREYGRTELFLKHGCRLFRGLPDRFMVWMSHGDHVEKIPQGFETAASTTTSPHAAICDEERNIYGVQFHPEVAHTEHGLKILHNFVFDICGCRGSWRMEDYLEKAVAEVVNLVGEGRVLCAVSGGIDSTVTAAIVSRAVGKRLKCLFVNHGLMRKNEPEKVLEILRKIVGEENIIYIDASKRFLDRLRGVADPEEKRRIIGHEFAAIFEEVSKAYGPFTYLAQGTLYPDVVESGKSVGGSAVIKTHHNVGGMPQDFGMKLVEPLRELYKDEVRQLAEIMGLPRWLVKRHPFPGPGLAVRIIG…
433	GC_00000096	GCA_011364015_1_ASM1136401v1_genomic	1099	4	4	1	1	0.962302	0.961034	0.961668							#AD?
434	GC_00000096	GCA_011364605_1_ASM1136460v1_genomic	892	4	4	1	1	0.962302	0.961034	0.961668							#AD?
435	GC_00000096	GCA_011373365_1_ASM1137336v1_genomic	1022	4	4	1	1	0.962302	0.961034	0.961668							#AD?
436	GC_00000096	1054_113_bin_10	145	4	4	1	1	0.962302	0.961034	0.961668							FFLIWLGMVSVLGLAEAWRKVFSLKTLGGGYVRYMLLFSDSGLLLLETDNVRQLPPWNIGSTGDILTDMVNVWVEELKNALKKDDVADLFLSGRSLEEVVAILEENKRRLGVKKFGKAELLKPADVERIELSGNGVLRIVARDGGKQTYEIPPDQTANVDMFLRRIFPHQYRAVK
437	GC_00000097	GCA_011364015_1_ASM1136401v1_genomic	1451	4	4	1	1	0.999545	0.966516	0.982753			S	Function unknown	COG1415	Uncharacterized conserved protein, DUF763 domain	-------------MKRVGTATLWLTEGPVPHFREMVELGREIMRALSMHVGYEEAVRRFADPFWLSSLACALGFEWDTSGQTTVTLKALSHGLMGTDIPVRVLGGKGAEMRMAQLEAGKLLAEIGVREVGEIRRAMRLTTSVDNAALQDSYDIYFQAAVVSESGQWVIINQGMNTVNKTARRYHWSSDRGLGVEEPHTEILSETVEDVVLDLTSTTSAETRQTILEMLEDTPPSRLNQDLAQVKALARKQHTLTSVFEELPTIPMHLSPPNRLDEETIRRAKNVSSFDELLTTQGVGAATLRGLAYIAALVYGSKVSWRDPVKFSYAFGTKSGKPYPVNRAAMLEAAEFIKQAVMASKMGDETKLTVLRRLNSVLDSNH
438	GC_00000097	GCA_011364605_1_ASM1136460v1_genomic	155	4	4	1	1	0.999545	0.966516	0.982753			S	Function unknown	COG1415	Uncharacterized conserved protein, DUF763 domain	-------------MKRVGTATLWLTEGPVPHFREMVELGREIMRALSMHVGYEEAVRRFADPFWLSSLACALGFEWDTSGQTTVTLKALSHGLMGTDIPVRVLGGKGAEMRMAQLEAGKLLAEIGVREVGEIRRAMRLTTSVDNAALQDSYDIYFQAAVVSESGQWVIINQGMNTVNKTARRYHWSSDRGLGVEEPHTEILSETVEDVVLDLTSTTSAETRQTILEMLEDTPPSRLNQDLAQVKALARKQHTLTSVFEELPTIPMHLSPPNRLDEETIRRAKNVSSFDELLTTQGVGAATLRGLAYIAALVYGSKVSWRDPVKFSYAFGTKSGKPYPVNRAAMLEAAEFIKQAVMASKMGDETKLTVLRRLNSVLDSNH
439	GC_00000097	GCA_011373365_1_ASM1137336v1_genomic	276	4	4	1	1	0.999545	0.966516	0.982753			S	Function unknown	COG1415	Uncharacterized conserved protein, DUF763 domain	-------------MKRVGTATLWLTEGPVPHFREMVELGREIMRALSMHVGYEEAVRRFADPFWLSSLACALGFEWDTSGQTTVTLKALSHGLMGTDIPVRVLGGKGAEMRMAQLEAGKLLAEIGVREVGEIRRAMRLTTSVDNAALQDSYDIYFQAAVVSESGQWVIINQGMNTVNKTARRYHWSSDRGLGVEEPHTEILSETVEDVVLDLTSTTSAETRQTILEMLEDTPPSRLNQDLAQVKALARKQHTLTSVFEELPTIPMHLSPPNRLDEETIRRAKNVSSFDELLTTQGVGAATLRGLAYIAALVYGSKVSWRDPVKFSYAFGTKSGKPYPVNRAAMLEAAEFIKQAVMASKMGDETKLTVLRRLNSVLDSNH
440	GC_00000097	1054_113_bin_10	870	4	4	1	1	0.999545	0.966516	0.982753			S	Function unknown	COG1415	Uncharacterized conserved protein, DUF763 domain	TKFFFTPKLIIFWMKRVGTATLWLTEGPVPHFREMVELGREIMRALSMHVGYEEAVRRFADPFWLSSLACALGFEWDTSGQTTVTLKALSHGLMGTDIPVRVLGGKGAEMRMAQLEAGKLLAEIGVREVGEIRRAMRLTTSVDNAALQDSYDIYFQAAVVSESGQWVIINQGMNTVNKTARRYHWSSDRGLGVEEPHTEILSETVEDVVLDLTSTTSAETRQTILEMLEDTPPSRLNQDLAQVKALARKQHTLTSVFEELPTIPMHLSPPNRLDEETIRRAKNVSSFDELLTTQGVGAATLRGLAYIAALVYGSKVSWRDPVKFSYAFGTKSGKPYPVNRAAMLEAAEFIKQAVMASKMGDETKLTVLRRLNSLLDSNH
441	GC_00000098	GCA_011364015_1_ASM1136401v1_genomic	380	4	4	1	1	0.9946	0.998529	0.996561							MVSDTLLRRPGVESFLRYLENSGKESIDPLFEKTAYRYPVAEEFFEEDAETVLENLAELGIFEKRLMDSAMMCPDCGTLAHVVKPVCPTCSSARLIKGNVIEHMLCGYVDFEQEFYKQGFKCIKCGKELKTLGVDYRRAGVFYKCMSCGRVTAIPVKRFICGHCGRASTEEELQLKPVFSYVVVREKFAVLKGMFLDLTPLISLIESKGFVVESPAKIAGISGVVHEFTLFASRPSAPASASLAIDIVRDADDNKLFEFFTKTFDVKAGASLLLCLGHVDEKAKKLADTFNILMLEFTSADELVEKSKTEIEKILDKLSKRELYEEADYLEDLLKKLDKV
442	GC_00000098	GCA_011364605_1_ASM1136460v1_genomic	525	4	4	1	1	0.9946	0.998529	0.996561							MVSDTLLRRPGVESFLRYLENSGKESIDPLFEKTAYRYPVAEEFFEEDAETVLENLAELGIFEKRLMDSAMMCPDCGTLAHVVKPVCPTCSSARLIKGNVIEHMLCGYVDFEQEFYKQGFKCIKCGKELKTLGVDYRRAGVFYKCMSCGRVTAIPVKRFICGHCGRASTEEELQLKPVFSYVVVREKFAVLKGMFLDLTPLISLIESKGFVVESPAKIAGISGVVHEFTLFASRPSAPASASLAIDIVRDADDNKLFEFFTKTFDVKAGASLLLCLGHVDEKAKKLADTFNILMLEFTSADELVEKSKTEIEKILDKLSKRELYEEADYLEDLLKKLDKV
443	GC_00000098	GCA_011373365_1_ASM1137336v1_genomic	436	4	4	1	1	0.9946	0.998529	0.996561							MVSDTLLRRPGVESFLRYLENSGKESIDPLFEKTAYRYPVAEEFFEEDAETVLENLAELGIFEKRLMDSAMMCPDCGTLAHVVKPVCPTCSSARLIKGNVIEHMLCGYVDFEQEFYKQGFKCIKCGKELKTLGVDYRRAGVFYKCMSCGRVTAIPVKRFICGHCGRASTEEELQLKPVFSYVVVREKFAVLKGMFLDLTPLISLIESKGFVVESPAKIAGISGVVHEFTLFASRPSAPASASLAIDIVRDADDNKLFEFFTKTFDVKAGASLLLCLGHVDEKAKKLADTFNILMLEFTSADELVEKSKTEIEKILDKLSKRELYEEADYLEDLLKKLDKV
444	GC_00000098	1054_113_bin_10	816	4	4	1	1	0.9946	0.998529	0.996561							-VSDSLLRRPGVESFLRYLENSGKESIDPLFEKTAYRYPVAEEFFGEDAETVLENLAELGIFEKRLMDSAMMCPDCGTLAHVVKPVCPTCSSARLIKGNVIEHMLCGYVDFEQEFYKQGFKCIKCGKELKTLGVDYRRAGVFYKCMSCGRVTAIPVKRFICGHCGRASTEEELQLKPVFSYVVVREKFAVLKGMFLDLSPLISLIESKGFVVESPAKIAGISGVVHEFTLFASRPGAPASSSLAIDIVRDADDNKLFEFFTKTFDVKAGASLLLCLGHVDEKAKKLADTFNILMLEFTSADELVEKSKTEIEKILDKLSKRELYEEADYLEDLLKKLDKV
445	GC_00000099	GCA_011364015_1_ASM1136401v1_genomic	62	4	4	1	1	0.990476	1	0.995215	COG0051	Ribosome 30S subunit	J	Translation, ribosomal structure and biogenesis	COG0051	Ribosomal protein S10 (RpsJ) (PDB:4V4H)	MTQIVRIKVTSTNLSKLEEVCREIRDIAEKTGTKISGPIPLPVKKLVIPTRKSPCGEGTKTWRKHQMRIHRRLIDLGITDQRVMRQIMRIQIPDDVAIEMQMTTK
446	GC_00000099	GCA_011364605_1_ASM1136460v1_genomic	569	4	4	1	1	0.990476	1	0.995215	COG0051	Ribosome 30S subunit	J	Translation, ribosomal structure and biogenesis	COG0051	Ribosomal protein S10 (RpsJ) (PDB:4V4H)	MTQIVRIKVTSTNLSKLEEVCREIRDIAEKTGTKISGPIPLPVKKLVIPTRKSPCGEGTKTWRKHQMRIHRRLIDLGITDQRVMRQIMRIQIPDDVAIEMQMTTK
447	GC_00000099	GCA_011373365_1_ASM1137336v1_genomic	60	4	4	1	1	0.990476	1	0.995215	COG0051	Ribosome 30S subunit	J	Translation, ribosomal structure and biogenesis	COG0051	Ribosomal protein S10 (RpsJ) (PDB:4V4H)	MTQIVRIKVTSTNLSKLEEVCREIRDIAEKTGTKISGPIPLPVKKLVIPTRKSPCGEGTKTWRKHQMRIHRRLIDLGITDQRVMRQIMRIQIPDDVAIEMQMTTK
448	GC_00000099	1054_113_bin_10	225	4	4	1	1	0.990476	1	0.995215	COG0051	Ribosome 30S subunit	J	Translation, ribosomal structure and biogenesis	COG0051	Ribosomal protein S10 (RpsJ) (PDB:4V4H)	MTQIVRIKITSTNLAKLEEVCKEIKDIAEKTGTKISGPIPLPVKKLVIPTRKSPCGEGTKTWRKHQMRIHRRLIDLGITDQRVMRQIMRIQIPDDVAIEMQMTTK
449	GC_00000100	GCA_011364015_1_ASM1136401v1_genomic	601	4	4	1	1	1	0.997738	0.998867			O	Posttranslational modification, protein turnover, chaperones	COG1266	Membrane protease YdiL, CAAX protease family (YdiL)	MGYEIGREIRDILLALALALAALYTGGLAAAYTGLSNIWSSQLALLAVALFLSRTRMLDPGLREIKGVYTGLILGPIATLSAIIASLLWSNLFPQTTAARQLTVALTPSSTAEYLLYLGLTLFVVAPAEEIIFRGIVHRKLSRFMRKGFADIVSSMVFAAAHSDLSRIGPTFVLGLFLAHSVDRTRSLTPAIIIHAINNTAYITLLFLSSSAFAAENLILP
450	GC_00000100	GCA_011364605_1_ASM1136460v1_genomic	1146	4	4	1	1	1	0.997738	0.998867			O	Posttranslational modification, protein turnover, chaperones	COG1266	Membrane protease YdiL, CAAX protease family (YdiL)	MGYEIGREIRDILLALALALAALYTGGLAAAYTGLSNIWSSQLALLAVALFLSRTRMLDPGLREIKGVYTGLILGPIATLSAIIASLLWSNLFPQTTAARQLTVALTPSSTAEYLLYLGLTLFVVAPAEEIIFRGIVHRKLSRFMRKGFADIVSSMVFAAAHSDLSRIGPTFVLGLFLAHSVDRTRSLTPAIIIHAINNTAYITLLFLSSSAFAAENLILP
451	GC_00000100	GCA_011373365_1_ASM1137336v1_genomic	115	4	4	1	1	1	0.997738	0.998867			O	Posttranslational modification, protein turnover, chaperones	COG1266	Membrane protease YdiL, CAAX protease family (YdiL)	MGYEIGREIRDILLALALALAALYTGGLAAAYTGLSNIWSSQLALLAVALFLSRTRMLDPGLREIKGVYTGLILGPIATLSAIIASLLWSNLFPQTTAARQLTVALTPSSTAEYLLYLGLTLFVVAPAEEIIFRGIVHRKLSRFMRKGFADIVSSMVFAAAHSDLSRIGPTFVLGLFLAHSVDRTRSLTPAIIIHAINNTAYITLLFLSSSAFAAENLILP
452	GC_00000100	1054_113_bin_10	280	4	4	1	1	1	0.997738	0.998867			O	Posttranslational modification, protein turnover, chaperones	COG1266	Membrane protease YdiL, CAAX protease family (YdiL)	#AD?
453	GC_00000101	GCA_011364015_1_ASM1136401v1_genomic	1253	4	4	1	1	0.999517	0.947351	0.972735	COG1063	Non-phosphorylated Entner-Doudoroff pathway	E|R	Amino acid transport and metabolism|General function prediction only	COG1063	Threonine dehydrogenase or related Zn-dependent dehydrogenase (Tdh) (PDB:4A2C)	--------------------MRAAVFHGPGNLRVMDVGRPSPGRGEVLVRTFVTLTCGTDLKMFLRGHPYARPPVIMGHEFAGVVVEVGEEVDWVNVGEEVVAANSAPCGYCIYCKLGRFNLCENLGETIIGFSVDGAYAEYIKLPRRIVTFNLYRLPKGLEPRVAALLEPLACVVRGQRLIHIDVGDAVAVVGAGPIGLLHMLLSRLSGARKVIVLDVNWNRLRFASELGADIVVNSGEEDARKRVLEETGGIGADVVIEAVGLPETWETALTLVRKGGTVLFFGGPPGGTKLTADTHTIHYGELSLHGSFHHTPQDVVRALRLLESKKLPFEKLITGEARLEDIHRVFEDLRQGKHIKVAIKS
454	GC_00000101	GCA_011364605_1_ASM1136460v1_genomic	1235	4	4	1	1	0.999517	0.947351	0.972735	COG1063	Non-phosphorylated Entner-Doudoroff pathway	E|R	Amino acid transport and metabolism|General function prediction only	COG1063	Threonine dehydrogenase or related Zn-dependent dehydrogenase (Tdh) (PDB:4A2C)	--------------------MRAAVFHGPGNLRVMDVGRPSPGRGEVLVRTFVTLTCGTDLKMFLRGHPYARPPVIMGHEFAGVVVEVGEEVDWVNVGEEVVAANSAPCGYCIYCKLGRFNLCENLGETIIGFSVDGAYAEYIKLPRRIVTFNLYRLPKGLEPRVAALLEPLACVVRGQRLIHIDVGDAVAVVGAGPIGLLHMLLSRLSGARKVIVLDVNWNRLRFASELGADIVVNSGEEDARKRVLEETGGIGADVVIEAVGLPETWETALTLVRKGGTVLFFGGPPGGTKLTADTHTIHYGELSLHGSFHHTPQDVVRALRLLESKKLPFEKLITGEARLEDIHRVFEDLRQGKHIKVAIKS
455	GC_00000101	GCA_011373365_1_ASM1137336v1_genomic	820	4	4	1	1	0.999517	0.947351	0.972735	COG1063	Non-phosphorylated Entner-Doudoroff pathway	E|R	Amino acid transport and metabolism|General function prediction only	COG1063	Threonine dehydrogenase or related Zn-dependent dehydrogenase (Tdh) (PDB:4A2C)	--------------------MRAAVFHGPGNLRVMDVGRPSPGRGEVLVRTFVTLTCGTDLKMFLRGHPYARPPVIMGHEFAGVVVEVGEEVDWVNVGEEVVAANSAPCGYCIYCKLGRFNLCENLGETIIGFSVDGAYAEYIKLPRRIVTFNLYRLPKGLEPRVAALLEPLACVVRGQRLIHIDVGDAVAVVGAGPIGLLHMLLSRLSGARKVIVLDVNWNRLRFASELGADIVVNSGEEDARKRVLEETGGIGADVVIEAVGLPETWETALTLVRKGGTVLFFGGPPGGTKLTADTHTIHYGELSLHGSFHHTPQDVVRALRLLESKKLPFEKLITGEARLEDIHRVFEDLRQGKHIKVAIKS
456	GC_00000101	1054_113_bin_10	93	4	4	1	1	0.999517	0.947351	0.972735	COG1063	Non-phosphorylated Entner-Doudoroff pathway	E|R	Amino acid transport and metabolism|General function prediction only	COG1063	Threonine dehydrogenase or related Zn-dependent dehydrogenase (Tdh) (PDB:4A2C)	GLARVVCFYVGCFGIVWGVWLRAAVFHGPGNLRVMDVGRPSPGRGEVLVRTFVTLTCGTDLKMFLRGHPYARPPVIMGHEFAGVVVEVGEEVDWVNVGEEVVAANSAPCGYCIYCKLGRFNLCENLGETIIGFSVDGAYAEYIKLPRRIVTFNLYRLPKGLEPRVAALLEPLACVVRGQRLIHIDVGDAVAVVGAGPIGLLHMLLSRLSGARKVIVLDVNWNRLRFASELGADIVVNSGEEDARKRVLEETGGIGADVVIEAVGLPETWETALTLVRKGGTVLFFGGPPGGTKLTADTHTIHYGELSLHGSFHHTPQDVVRALRLLESKKLPFEKLITGEARLEDIHRVFEDLRQGKHIKVAIKS
457	GC_00000102	GCA_011364015_1_ASM1136401v1_genomic	957	4	4	1	1	0.999145	1	0.999572			O|K	Posttranslational modification, protein turnover, chaperones|Transcription	COG0750	Membrane-associated protease RseP, regulator of RpoE activity (RseP)	MVSIYEALAVLAVGWVAAYLLYRVVKQRRGRGEEAASGSSVTLYPLFLIVKSRRITRPLDFLADKMPRLWDAVSRAAVAMGFGLMALAIYILSTNLSTYLFRPEQVGGQNIVIPLIIGVTIRLENLPYLFLAFAIVLITHEGLHGIAARREGLPVKSAGIFMIFIVPGGFVEPDEEAFKSASPGARMRVAAVGSFANIIVGMLALMLMFGAFMPQESGLIALQVDSNSRIKVNDIIVSVDDVPVNRGTLGTSITIKETIRIKTLTDEYVFDTNPDVRGREFTLGSVLRGLGVTQVDTFFPSRISWLDPLSAYNFYRTLYWLQLVSIGVAVFNMLPIYMLDGSLVLRAVLEKFVKDARHAKVIVNTAALLCIGLVVANISFTYATFGFFQI
458	GC_00000102	GCA_011364605_1_ASM1136460v1_genomic	334	4	4	1	1	0.999145	1	0.999572			O|K	Posttranslational modification, protein turnover, chaperones|Transcription	COG0750	Membrane-associated protease RseP, regulator of RpoE activity (RseP)	MVSIYEALAVLAVGWVAAYLLYRVVKQRRGRGEEAASGSSVTLYPLFLIVKSRRITRPLDFLADKMPRLWDAVSRAAVAMGFGLMALAIYILSTNLSTYLFRPEQVGGQNIVIPLIIGVTIRLENLPYLFLAFAIVLITHEGLHGIAARREGLPVKSAGIFMIFIVPGGFVEPDEEAFKSASPGARMRVAAVGSFANIIVGMLALMLMFGAFMPQESGLIALQVDSNSRIKVNDIIVSVDDVPVNRGTLGTSITIKETIRIKTLTDEYVFDTNPDVRGREFTLGSVLRGLGVTQVDTFFPSRISWLDPLSAYNFYRTLYWLQLVSIGVAVFNMLPIYMLDGSLVLRAVLEKFVKDARHAKVIVNTAALLCIGLVVANISFTYATFGFFQI
459	GC_00000102	GCA_011373365_1_ASM1137336v1_genomic	317	4	4	1	1	0.999145	1	0.999572			O|K	Posttranslational modification, protein turnover, chaperones|Transcription	COG0750	Membrane-associated protease RseP, regulator of RpoE activity (RseP)	MVSIYEALAVLAVGWVAAYLLYRVVKQRRGRGEEAASGSSVTLYPLFLIVKSRRITRPLDFLADKMPRLWDAVSRAAVAMGFGLMALAIYILSTNLSTYLFRPEQVGGQNIVIPLIIGVTIRLENLPYLFLAFAIVLITHEGLHGIAARREGLPVKSAGIFMIFIVPGGFVEPDEEAFKSASPGARMRVAAVGSFANIIVGMLALMLMFGAFMPQESGLIALQVDSNSRIKVNDIIVSVDDVPVNRGTLGTSITIKETIRIKTLTDEYVFDTNPDVRGREFTLGSVLRGLGVTQVDTFFPSRISWLDPLSAYNFYRTLYWLQLVSIGVAVFNMLPIYMLDGSLVLRAVLEKFVKDARHAKVIVNTAALLCIGLVVANISFTYATFGFFQI
460	GC_00000102	1054_113_bin_10	899	4	4	1	1	0.999145	1	0.999572			O|K	Posttranslational modification, protein turnover, chaperones|Transcription	COG0750	Membrane-associated protease RseP, regulator of RpoE activity (RseP)	MVSIYEALAVLAVGWVAAFLLYRVVKQRRGRGEEAASGSSVTLYPLFLIVKSRRITRPLDFLADKMPRLWDAVSRAAVAMGFGLMALAIYILSTNLSTYLFRPEQVGGQNIVIPLIIGVTIRLENLPYLFLAFAIVLITHEGLHGIAARREGLPVKSAGIFMIFIVPGGFVEPDEEAFKSASPGARMRVAAVGSFANIIVGMLALMLMFGAFMPQESGLIALQVDSNSRIKVNDIIVSVDDVPVNRGTLGTSITIKETIRIKTLTDEYVFDTNPDVRGREFTLGSVLRGLGVTQVDTFFPSRITWLDPLSAYNFYRTLYWLQLVSIGVAVFNMLPIYMLDGSLVLRAVLEKFVKDARHAKVIVNTAALLCIGLVVANISFTYATFGFFQI
461	GC_00000103	GCA_011364015_1_ASM1136401v1_genomic	474	4	4	1	1	0.984346	0.994521	0.989407	COG1853	Pyrimidine degradation	C	Energy production and conversion	COG1853	FMN reductase RutF, DIM6/NTAB family (RutF) (PDB:1EJE)	MDLNKVPFERFHRLFYPQVAAVIAATDGERVGGLLASSIMPVSFNPPRVATALGKNHTTTQLVEKSQHFSVNWLSHEHVEKMELLSKPAAASTVDKLKECGLMHRPGENTGAPILRDASAYLECRVATRLDTGDHILYVAEVVDARALDDFGEYWAFRVYKPVLYVGSARTNWPKFLKFPSE
462	GC_00000103	GCA_011364605_1_ASM1136460v1_genomic	1608	4	4	1	1	0.984346	0.994521	0.989407	COG1853	Pyrimidine degradation	C	Energy production and conversion	COG1853	FMN reductase RutF, DIM6/NTAB family (RutF) (PDB:1EJE)	MDLNKVPFERFHRLFYPQVAAVIAATDGERVGGLLASSIMPVSFNPPRVATALGKNHTTTQLVEKSQHFSVNWLSHEHVEKMELLSKPAAASTVDKLKECGLMHRPGENTGAPILRDASAYLECRVATRLDTGDHILYVAEVVDARALDDFGEYWAFRVYKPVLYVGSARTNWPKFLKFPSE
463	GC_00000103	GCA_011373365_1_ASM1137336v1_genomic	70	4	4	1	1	0.984346	0.994521	0.989407	COG1853	Pyrimidine degradation	C	Energy production and conversion	COG1853	FMN reductase RutF, DIM6/NTAB family (RutF) (PDB:1EJE)	MDLNKVPFERFHRLFYPQVAAVIAATDGERVGGLLASSIMPVSFNPPRVATALGKNHTTTQLVEKSQHFSVNWLSHEHVEKMELLSKPAAASTVDKLKECGLMHRPGENTGAPILRDASAYLECRVATRLDTGDHILYVAEVVDARALDDFGEYWAFRVYKPVLYVGSARTNWPKFLKFPSE
464	GC_00000103	1054_113_bin_10	235	4	4	1	1	0.984346	0.994521	0.989407	COG1853	Pyrimidine degradation	C	Energy production and conversion	COG1853	FMN reductase RutF, DIM6/NTAB family (RutF) (PDB:1EJE)	#AD?
465	GC_00000104	GCA_011364015_1_ASM1136401v1_genomic	1068	4	4	1	1	0.993737	0.997917	0.995822			L	Replication, recombination and repair	COG1637	Endonuclease NucS, RecB family (NucS) (PDB:2VLD)	MKWTEKIRQAIAAGHVAVIAGRCSISYVGRASSELGEGERLVIIKRDGSVLVHRPSGYEPVNWQPSGSKIEIYMEDDEVVLRAARADEVLKIRFHGEPQVNVYQLVDEAEMVMYASEAEMKRAVLLRPELVEEGFRAVEEERAAGRAGKVDVFGVDKNGVFTVVELKRRAATPEDVKQLDRYLESLAEEWGKRPRGIIAAPSATKRALSLMKTMNLEFRCLTPRTCMEVLRKQRGLDAHL
466	GC_00000104	GCA_011364605_1_ASM1136460v1_genomic	1184	4	4	1	1	0.993737	0.997917	0.995822			L	Replication, recombination and repair	COG1637	Endonuclease NucS, RecB family (NucS) (PDB:2VLD)	MKWTEKIRQAIAAGHVAVIAGRCSISYVGRASSELGEGERLVIIKRDGSVLVHRPSGYEPVNWQPSGSKIEIYMEDDEVVLRAARADEVLKIRFHGEPQVNVYQLVDEAEMVMYASEAEMKRAVLLRPELVEEGFRAVEEERAAGRAGKVDVFGVDKNGVFTVVELKRRAATPEDVKQLDRYLESLAEEWGKRPRGIIAAPSATKRALSLMKTMNLEFRCLTPRTCMEVLRKQRGLDAHL
467	GC_00000104	GCA_011373365_1_ASM1137336v1_genomic	801	4	4	1	1	0.993737	0.997917	0.995822			L	Replication, recombination and repair	COG1637	Endonuclease NucS, RecB family (NucS) (PDB:2VLD)	MKWTEKIRQAIAAGHVAVIAGRCSISYVGRASSELGEGERLVIIKRDGSVLVHRPSGYEPVNWQPSGSKIEIYMEDDEVVLRAARADEVLKIRFHGEPQVNVYQLVDEAEMVMYASEAEMKRAVLLRPELVEEGFRAVEEERAAGRAGKVDVFGVDKNGVFTVVELKRRAATPEDVKQLDRYLESLAEEWGKRPRGIIAAPSATKRALSLMKTMNLEFRCLTPRTCMEVLRKQRGLDAHL
468	GC_00000104	1054_113_bin_10	796	4	4	1	1	0.993737	0.997917	0.995822			L	Replication, recombination and repair	COG1637	Endonuclease NucS, RecB family (NucS) (PDB:2VLD)	#AD?
469	GC_00000105	GCA_011364015_1_ASM1136401v1_genomic	1179	4	4	1	1	0.995247	0.998221	0.996731			H|I	Coenzyme transport and metabolism|Lipid transport and metabolism	COG0109	Polyprenyltransferase (heme O synthase) (CyoE)	MSWRDILNLTKPKITLLNIFAAVASFLSAGGNLANMIHLLLAGYLSVGGASALNHFLDADIDSRMRRTAARPIPAGRIKPRTAALLGSGMVAASVLYSYIVYNPLTAVFILSGALVYVLVYTVWLKRRTVWNIVIGGVAGSFAPLAGWSAAGREIGALPVFMALLVFLWTPGHFWALASRAVKDYSAAGVPMLPVVYGVRTTSIATLVSNMIAVAAALLMSTLVSNPLLYLVIAATFSAWLLFESIKPCIKYSPSAAWRAFKISSPWLFIIFAATAASSAL
470	GC_00000105	GCA_011364605_1_ASM1136460v1_genomic	364	4	4	1	1	0.995247	0.998221	0.996731			H|I	Coenzyme transport and metabolism|Lipid transport and metabolism	COG0109	Polyprenyltransferase (heme O synthase) (CyoE)	MSWRDILNLTKPKITLLNIFAAVASFLSAGGNLANMIHLLLAGYLSVGGASALNHFLDADIDSRMRRTAARPIPAGRIKPRTAALLGSGMVAASVLYSYIVYNPLTAVFILSGALVYVLVYTVWLKRRTVWNIVIGGVAGSFAPLAGWSAAGREIGALPVFMALLVFLWTPGHFWALASRAVKDYSAAGVPMLPVVYGVRTTSIATLVSNMIAVAAALLMSTLVSNPLLYLVIAATFSAWLLFESIKPCIKYSPSAAWRAFKISSPWLFIIFAATAASSAL
471	GC_00000105	GCA_011373365_1_ASM1137336v1_genomic	568	4	4	1	1	0.995247	0.998221	0.996731			H|I	Coenzyme transport and metabolism|Lipid transport and metabolism	COG0109	Polyprenyltransferase (heme O synthase) (CyoE)	MSWRDILNLTKPKITLLNIFAAVASFLSAGGNLANMIHLLLAGYLSVGGASALNHFLDADIDSRMRRTAARPIPAGRIKPRTAALLGSGMVAASVLYSYIVYNPLTAVFILSGALVYVLVYTVWLKRRTVWNIVIGGVAGSFAPLAGWSAAGREIGALPVFMALLVFLWTPGHFWALASRAVKDYSAAGVPMLPVVYGVRTTSIATLVSNMIAVAAALLMSTLVSNPLLYLVIAATFSAWLLFESIKPCIKYSPSAAWRAFKISSPWLFIIFAATAASSAL
472	GC_00000105	1054_113_bin_10	420	4	4	1	1	0.995247	0.998221	0.996731			H|I	Coenzyme transport and metabolism|Lipid transport and metabolism	COG0109	Polyprenyltransferase (heme O synthase) (CyoE)	-SWRDILNLTKPKITLLNIFAAVASFLSAGGNLANMIHLLLAGYLSVGGASALNHFLDVDIDSRMRRTAARPIPAGRIKPRTAALLGSGMVAASVLYSYIVYNPLTAVFILSGALVYVFVYTVWLKRRTVWNIVIGGVAGSFAPLAGWSAAGREIGALPVFMALLVFLWTPGHFWALASRAVKDYSAAGVPMLPVVYGVRTTSIATLVSNVIAVAAALLMSTLVSNPLLYLVIAAPFSAWLLFESIKPCIKYSPSAAWRAFKISSPWLFIIFAATAASSAL
473	GC_00000106	GCA_011364015_1_ASM1136401v1_genomic	1603	4	4	1	1	0.997354	1	0.998675							MVRASLAVDAEIADALSKLAEAKHMTLYSLTNQILQTFVEMMNENIEPQDVKALFRAHVLLRDLDAVVLPSEFMDMLIADLYTVNKEKLLERFRQLGRDVGKVLKVYAASVEELFELAKTVGQFFPLKRLEVRHKQMKQYEIAVLGVGSRPESTQCVYESVKAILHEYGYKTRNETVGKGIIKCDIEPI
474	GC_00000106	GCA_011364605_1_ASM1136460v1_genomic	411	4	4	1	1	0.997354	1	0.998675							MVRASLAVDAEIADALSKLAEAKHMTLYSLTNQILQTFVEMMNENIEPQDVKALFRAHVLLRDLDAVVLPSEFMDMLIADLYTVNKEKLLERFRQLGRDVGKVLKVYAASVEELFELAKTVGQFFPLKRLEVRHKQMKQYEIAVLGVGSRPESTQCVYESVKAILHEYGYKTRNETVGKGIIKCDIEPI
475	GC_00000106	GCA_011373365_1_ASM1137336v1_genomic	511	4	4	1	1	0.997354	1	0.998675							MVRASLAVDAEIADALSKLAEAKHMTLYSLTNQILQTFVEMMNENIEPQDVKALFRAHVLLRDLDAVVLPSEFMDMLIADLYTVNKEKLLERFRQLGRDVGKVLKVYAASVEELFELAKTVGQFFPLKRLEVRHKQMKQYEIAVLGVGSRPESTQCVYESVKAILHEYGYKTRNETVGKGIIKCDIEPI
476	GC_00000106	1054_113_bin_10	735	4	4	1	1	0.997354	1	0.998675							MVRASLAVDAEIADALSKLAEAKHMTLYSLTNQILQTFVEMMNENIEPQDVKALFRAHVLLRDLDAVVLPSEFMDMLIADLYAVNKEKLLERFRQLGRDVGKVLKVYAASVEELFELAKTVGQFFPLKRLEVRHKQMKQYEIAVLGVGSRPESTQCVYESVKAILHEYGYKTRNETVGKGIIKCDIEPI
477	GC_00000107	GCA_011364015_1_ASM1136401v1_genomic	429	4	4	1	1	1	0.997549	0.998773			O	Posttranslational modification, protein turnover, chaperones	COG1999	Cytochrome oxidase Cu insertion factor, SCO1/SenC/PrrC family (Sco1) (PDB:1ON4)	MNRSRLLLFVGVAALAVAAGATAAVLSRQVLEPYKPAIEIPGERVLPDFTLTDQNGNPFKLSSVKGKAVLIYFGYTHCPDVCPLVMTKYAQLFKTLGNRANDVALIFITVDPERDNVQAMKKYVSYYSDRIIALTGSPEEIDAVARLYNVYYKKNPPDEKGNYLVDHYALVLGADKNHVLRLAFTPDMPFEEYQKGVEWLLTKP
478	GC_00000107	GCA_011364605_1_ASM1136460v1_genomic	754	4	4	1	1	1	0.997549	0.998773			O	Posttranslational modification, protein turnover, chaperones	COG1999	Cytochrome oxidase Cu insertion factor, SCO1/SenC/PrrC family (Sco1) (PDB:1ON4)	MNRSRLLLFVGVAALAVAAGATAAVLSRQVLEPYKPAIEIPGERVLPDFTLTDQNGNPFKLSSVKGKAVLIYFGYTHCPDVCPLVMTKYAQLFKTLGNRANDVALIFITVDPERDNVQAMKKYVSYYSDRIIALTGSPEEIDAVARLYNVYYKKNPPDEKGNYLVDHYALVLGADKNHVLRLAFTPDMPFEEYQKGVEWLLTKP
479	GC_00000107	GCA_011373365_1_ASM1137336v1_genomic	177	4	4	1	1	1	0.997549	0.998773			O	Posttranslational modification, protein turnover, chaperones	COG1999	Cytochrome oxidase Cu insertion factor, SCO1/SenC/PrrC family (Sco1) (PDB:1ON4)	MNRSRLLLFVGVAALAVAAGATAAVLSRQVLEPYKPAIEIPGERVLPDFTLTDQNGNPFKLSSVKGKAVLIYFGYTHCPDVCPLVMTKYAQLFKTLGNRANDVALIFITVDPERDNVQAMKKYVSYYSDRIIALTGSPEEIDAVARLYNVYYKKNPPDEKGNYLVDHYALVLGADKNHVLRLAFTPDMPFEEYQKGVEWLLTKP
480	GC_00000107	1054_113_bin_10	9	4	4	1	1	1	0.997549	0.998773			O	Posttranslational modification, protein turnover, chaperones	COG1999	Cytochrome oxidase Cu insertion factor, SCO1/SenC/PrrC family (Sco1) (PDB:1ON4)	#AD?
481	GC_00000108	GCA_011364015_1_ASM1136401v1_genomic	1051	4	4	1	1	0.992276	1	0.996123			C	Energy production and conversion	COG2086	Electron transfer flavoprotein, alpha and beta subunits (FixA) (PDB:5OL2)	MLIICLVKGVPAKTTQVVTVSGVLRREEMELVLNPHDVKAIEAAYYVKKTVGGKIVAMTMGPEPKLVPIMTDLVEPREESKYVPRISFEGFDERIILSDRRMAGADTWATSYTLACGIKRYLQNHFEAVDRLKEVVEKASVDESLKLAEELYEQNYLPHHIYSKLPSVKNSVFSRYARGEVGKEEVLAELEKYRMRLSKFIILTGMKTSDGETGNVGPQTAEALSQMLGVTIPSIAFTRDFEISPELDHVIAERRIGSVIQRMRTVLPCLLTIDHHYEPRTPPATTQRKARAYSYPHRLDKPFVWNADYINADPSKLGLMGSPTIVGPGYEIGKPPTQKFVGETLVFKRDVEKLEWNGKTYGPFKKGDPVNNLPKELVDSLSAQKVVDVFTLEDLVEEV…
482	GC_00000108	GCA_011364605_1_ASM1136460v1_genomic	132	4	4	1	1	0.992276	1	0.996123			C	Energy production and conversion	COG2086	Electron transfer flavoprotein, alpha and beta subunits (FixA) (PDB:5OL2)	MLIICLVKGVPAKTTQVVTVSGVLRREEMELVLNPHDVKAIEAAYYVKKTVGGKIVAMTMGPEPKLVPIMTDLVEPREESKYVPRISFEGFDERIILSDRRMAGADTWATSYTLACGIKRYLQNHFEAVDRLKEVVEKASVDESLKLAEELYEQNYLPHHIYSKLPSVKNSVFSRYARGEVGKEEVLAELEKYRMRLSKFIILTGMKTSDGETGNVGPQTAEALSQMLGVTIPSIAFTRDFEISPELDHVIAERRIGSVIQRMRTVLPCLLTIDHHYEPRTPPATTQRKARAYSYPHRLDKPFVWNADYINADPSKLGLMGSPTIVGPGYEIGKPPTQKFVGETLVFKRDVEKLEWNGKTYGPFKKGDPVNNLPKELVDSLSAQKVVDVFTLEDLVEEV…
483	GC_00000108	GCA_011373365_1_ASM1137336v1_genomic	908	4	4	1	1	0.992276	1	0.996123			C	Energy production and conversion	COG2086	Electron transfer flavoprotein, alpha and beta subunits (FixA) (PDB:5OL2)	MLIICLVKGVPAKTTQVVTVSGVLRREEMELVLNPHDVKAIEAAYYVKKTVGGKIVAMTMGPEPKLVPIMSDLVEPREESKYVPRISFEGFDERIILSDRRMAGADTWATSYTLACGIKRYLLNHFEAVDRLKEVVEKASVDESLKLAEELYEQNYLPHHIYSKLPSVKNSVFSRYARGEVGKEEVLAELEKYRMRLSKFIILTGMKTSDGETGNVGPQTAEALSQMLGVTIPSIAFTRDFEISPELDHVIAERRIGRVIQRMRTVLPCLLTIDHHYESRTPPASSQKKARAHSYPHRIDKPLVWNADYINADPSKLGLMGSPTIVGPGYEIGKPPTQKFVGETLVFKKDVEKLEWNGKTYGPFKKGDPVNNLPKELVDSLSAQKVVDVFTLEDLVEEV…
484	GC_00000108	1054_113_bin_10	581	4	4	1	1	0.992276	1	0.996123			C	Energy production and conversion	COG2086	Electron transfer flavoprotein, alpha and beta subunits (FixA) (PDB:5OL2)	MLIICLVKGVPAKTTQVVTVSGVLRREEMELVLNPHDVKAIEAAYYVKKTVGGKIVAMTMGPEPKLVPIMTDLVEPREESKYVPRISFEGFDERIILSDRRMAGADTWATSYTLACGIKRYLQNHFEAVDRLKEVVEKASVDESLKLAEELYEQNYLPHHIYSKLPSVKNSVFSRYARGEVGKEEVLAELEKYRMRLSKFIILTGMKTSDGETGNVGPQTAEALSQMLGVTIPSIAFTRDFEISPELDHVIAERRIGSVIQRMRTVLPCLLTIDHHYEPRTPPATTQRKARAYSYPHRLDKPFVWNADYINADPSKLGLMGSPTIVGPGYEIGKPPTQKFVGETLVFKRDVEKLEWNGKTYGPFKKGDPVNNLPKELVDSLSAQKVVDVFTLEDLVEEV…
485	GC_00000109	GCA_011364015_1_ASM1136401v1_genomic	1543	4	4	1	1	0.997983	1	0.998991	COG0013	Aminoacyl-tRNA synthetases	J	Translation, ribosomal structure and biogenesis	COG0013	Alanyl-tRNA synthetase (AlaS) (PDB:2ZZE)	MPYDEHEYRLEFFIQNGFVRNRCRVCGEFFWSLDPGRDVCGESPCVEYSFLEKKYCSKPLSVREAREGFIEFFAQRGHAPIKPYPIVARWRTDLYLTDASIVDFQPWVTNGIAPPPANPLVISQPCARLVDLDKIGLTFGRHLTVFEMGGHHAFNYPDKKIYWKSETAEYCQEFMTSVLGIPADELVYKESWWAGGGNEGPCLEVIAGGLELATLVFMQFKTLDGERAETPIKTVDTGYGIERLAWFSQQTPSAFDAIYGELLAKVRELIPVNRPDEELLIKYAKYTGLVKPGADATVSELRRRVASMAGISVETVNEQIVPYEKVYQALDYSKAIAFIVAEGVVPSNVKTGYLARLLIRRAYRLLRTVDAEEKLLDLVDLQISYWEKDFPHLSEMREE…
486	GC_00000109	GCA_011364605_1_ASM1136460v1_genomic	159	4	4	1	1	0.997983	1	0.998991	COG0013	Aminoacyl-tRNA synthetases	J	Translation, ribosomal structure and biogenesis	COG0013	Alanyl-tRNA synthetase (AlaS) (PDB:2ZZE)	MPYDEHEYRLEFFIQNGFVRNRCRVCGEFFWSLDPGRDVCGESPCVEYSFLEKKYCSKPLSVREAREGFIEFFAQRGHAPIKPYPIVARWRTDLYLTDASIVDFQPWVTNGIAPPPANPLVISQPCARLVDLDKIGLTFGRHLTVFEMGGHHAFNYPDKKIYWKSETAEYCQEFMTSVLGIPADELVYKESWWAGGGNEGPCLEVIAGGLELATLVFMQFKTLDGERAETPIKTVDTGYGIERLAWFSQQTPSAFDAIYGELLAKVRELIPVNRPDEELLIKYAKYTGLVKPGADATVSELRRRVASMAGISVETVNEQIVPYEKVYQALDYSKAIAFIVAEGVVPSNVKTGYLARLLIRRAYRLLRTVDAEEKLLDLVDLQISYWEKDFPHLSEMREE…
487	GC_00000109	GCA_011373365_1_ASM1137336v1_genomic	272	4	4	1	1	0.997983	1	0.998991	COG0013	Aminoacyl-tRNA synthetases	J	Translation, ribosomal structure and biogenesis	COG0013	Alanyl-tRNA synthetase (AlaS) (PDB:2ZZE)	MPYDEHEYRLEFFIQNGFVRNRCRVCGEFFWSLDPGRDVCGESPCVEYSFLEKKYCSKPLSVREAREGFIEFFAQRGHAPIKPYPIVARWRTDLYLTDASIVDFQPWVTNGIAPPPANPLVISQPCARLVDLDKIGLTFGRHLTVFEMGGHHAFNYPDKKIYWKSETAEYCQEFMTSVLGIPADELVYKESWWAGGGNEGPCLEVIAGGLELATLVFMQFKTLDGERAETPIKTVDTGYGIERLAWFSQQTPSAFDAIYGELLAKVRELIPVNRPDEELLIKYAKYTGLVKPGADATVSELRRRVASMAGISVETVNEQIVPYEKVYQALDYSKAIAFIVAEGVVPSNVKTGYLARLLIRRAYRLLRTVDAEEKLLDLVDLQISYWEKDFPHLSEMREE…
488	GC_00000109	1054_113_bin_10	866	4	4	1	1	0.997983	1	0.998991	COG0013	Aminoacyl-tRNA synthetases	J	Translation, ribosomal structure and biogenesis	COG0013	Alanyl-tRNA synthetase (AlaS) (PDB:2ZZE)	LPYDEHEYRLEFFLQNGFVRNRCRVCGEFFWSLDPGRDVCGESPCVEYSFLEKKYCSKPLSVREAREGFIEFFAQRGHAPIKPYPIVARWRTDLYLTDASIVDFQPWVTNGIAPPPANPLVISQPCARLVDLDKIGLTFGRHLTVFEMGGHHAFNYPDKKIYWKSETAEYCQEFMTSVLGIPADELVYKESWWAGGGNEGPCLEVIAGGLELATLVFMQFKTLDGERAETPIKTVDTGYGIERLAWFSQQTPSAFDAIYGELLAKVRELIPVNRPDEELLIKYAKYTGLVKPGADATVSELRRRVASMAGISVETVNEQIVPYEKVYQALDYSKAIAFIVAEGVVPSNVKTGYLARLLIRRAYRLLRTVDAEEKLLDLVDLQISYWEKDFPHLSEMREE…
489	GC_00000110	GCA_011364015_1_ASM1136401v1_genomic	90	4	4	1	1	1	0.996377	0.998185							MVVEKKEDLKEKLKRELLLEEEITSEQIERVKRFIRFTNKGQIVFVAPREKLPLRDQILLYLLGKRLAREAGLGEKDSASIEEISNGLGADYFQVAARLSDLKTQHYVLSVERGEYIMVFARLNEILDRLETMIKEKV
490	GC_00000110	GCA_011364605_1_ASM1136460v1_genomic	1324	4	4	1	1	1	0.996377	0.998185							MVVEKKEDLKEKLKRELLLEEEITSEQIERVKRFIRFTNKGQIVFVAPREKLPLRDQILLYLLGKRLAREAGLGEKDSASIEEISNGLGADYFQVAARLSDLKTQHYVLSVERGEYIMVFARLNEILDRLETMIKEKV
491	GC_00000110	GCA_011373365_1_ASM1137336v1_genomic	736	4	4	1	1	1	0.996377	0.998185							MVVEKKEDLKEKLKRELLLEEEITSEQIERVKRFIRFTNKGQIVFVAPREKLPLRDQILLYLLGKRLAREAGLGEKDSASIEEISNGLGADYFQVAARLSDLKTQHYVLSVERGEYIMVFARLNEILDRLETMIKEKV
492	GC_00000110	1054_113_bin_10	479	4	4	1	1	1	0.996377	0.998185							#AD?
493	GC_00000111	GCA_011364015_1_ASM1136401v1_genomic	1225	4	4	1	1	0.999118	0.938525	0.967874	COG0049	Ribosome 30S subunit	J	Translation, ribosomal structure and biogenesis	COG0049	Ribosomal protein S7 (RpsG) (PDB:4V4H)	#AD?
494	GC_00000111	GCA_011364605_1_ASM1136460v1_genomic	1384	4	4	1	1	0.999118	0.938525	0.967874	COG0049	Ribosome 30S subunit	J	Translation, ribosomal structure and biogenesis	COG0049	Ribosomal protein S7 (RpsG) (PDB:4V4H)	#AD?
495	GC_00000111	GCA_011373365_1_ASM1137336v1_genomic	610	4	4	1	1	0.999118	0.938525	0.967874	COG0049	Ribosome 30S subunit	J	Translation, ribosomal structure and biogenesis	COG0049	Ribosomal protein S7 (RpsG) (PDB:4V4H)	#AD?
496	GC_00000111	1054_113_bin_10	121	4	4	1	1	0.999118	0.938525	0.967874	COG0049	Ribosome 30S subunit	J	Translation, ribosomal structure and biogenesis	COG0049	Ribosomal protein S7 (RpsG) (PDB:4V4H)	VEFNNGHIDETCGLAEEFKLFGQWSVEGVEVLDEGLKKYITLKPQLLPHSGGRHEHRRFAKSQLNIAERLANMLMRPGKNGGKKSKALAAVRNALWIIHLRTGKNPLEVLVRAVENSAPLEDVTRLSYGGIVYFKAVDISPQRRVDLALRNIAQAARENSFRTRRTIDEALAEEIILASEKDSKSFAVKRKIELERVALASR
497	GC_00000112	GCA_011364015_1_ASM1136401v1_genomic	119	4	4	1	1	0.996269	0.989032	0.992637			C	Energy production and conversion	COG2086	Electron transfer flavoprotein, alpha and beta subunits (FixA) (PDB:5OL2)	MGTYRMMSRTMPDIVVCVKQTVDVYQLKPHPETLAPQLSQAQWKNSDFDLNAVEEAVRIKEKSGGKVVVVSVGPEVKQLLVRECLAMGADEAYILSDPSLAQADGAATAKALAAVIKTASPKWDIILCGEASLDQNAYQTGPRLAEIFNVPHVSYVNKLEVGDRVLKAWRAVEDGVEVVSCSLPAVVTVGLEINTPRLPSLLMIRAAQKKPLKELSLNDVGLTKDDLMPRAETLEVKALKTERRRQVFEGKVEELAEKLAERIIAHMGGRR
498	GC_00000112	GCA_011364605_1_ASM1136460v1_genomic	1194	4	4	1	1	0.996269	0.989032	0.992637			C	Energy production and conversion	COG2086	Electron transfer flavoprotein, alpha and beta subunits (FixA) (PDB:5OL2)	MGTYRMMSRTMPDIVVCVKQTVDVYQLKPHPETLAPQLSQAQWKNSDFDLNAVEEAVRIKEKSGGKVVVVSVGPEVKQLLVRECLAMGADEAYILSDPSLAQADGAATAKALAAVIKTASPKWDIILCGEASLDQNAYQTGPRLAEIFNVPHVSYVNKLEVGDRVLKAWRAVEDGVEVVSCSLPAVVTVGLEINTPRLPSLLMIRAAQKKPLKELSLNDVGLTKDDLMPRAETLEVKALKTERRRQVFEGKVEELAEKLAERIIAHMGGRR
499	GC_00000112	GCA_011373365_1_ASM1137336v1_genomic	165	4	4	1	1	0.996269	0.989032	0.992637			C	Energy production and conversion	COG2086	Electron transfer flavoprotein, alpha and beta subunits (FixA) (PDB:5OL2)	MGTYRMMSRTMPDIVVCVKQTVDVYQLKPHPETLAPQLSQAQWKNSDFDLNAVEEAVRIKEKSGGKVVVVSVGPEVKQLLVRECLAMGADEAYILSDPSLAQADGAATAKALAAVIKTASPKWDIILCGEASLDQNAYQTGPRLAEIFNVPHVSYVNKLEVGDRVLKAWRAVEDGVEVVSCSLPAVVTVGLEINTPRLPSLLMIRAAQKKPLKELSLNDVGLTKDDLMPRAETLEVKALKTERRRQVFEGKVEELAEKLAERIIAHMGGRR
500	GC_00000112	1054_113_bin_10	806	4	4	1	1	0.996269	0.989032	0.992637			C	Energy production and conversion	COG2086	Electron transfer flavoprotein, alpha and beta subunits (FixA) (PDB:5OL2)	------MSRTMPDIVVCVKQTVDVYQLKPHPETLAPQLSQAQWKNSDFDLNAVEEAVRIKEKSGGKVVVVSVGPEVKQLLVRECLAMGADEAYILSDPSLAQADGGATAKALAAVIKTASPKWDIILCGEASLDQNAYQTGPRLAEIFNVPHVSYVNKLEVGDRVLKAWRAVEDGVEVVSCSLPAVVTVGLEINTPRLPSLLMIRAAQKKPLKELSLNDVGLTKDDLMPRAETLEVKALKTERRRQVFEGKVEELAEKLAETIIAHMGGRR
501	GC_00000113	GCA_011364015_1_ASM1136401v1_genomic	1224	4	4	1	1	0.998723	1	0.999361			E|Q	Amino acid transport and metabolism|Secondary metabolites biosynthesis, transport and catabolism	COG0146	N-methylhydantoinase B/oxoprolinase/acetone carboxylase, alpha subunit (HyuB) (PDB:5L9W)	MSLPYEVVKHSLLYISEEMGVALRKSAFSPNIRERADHSCAILDWSGRLIGQAEHIPVHIGSLPHGLKNTLAYLEKKGVEMSPGDMYVLNDPYIAGTHLNDITTIRPIFYRGELVAYVANKAHHVDVGGIDPSSISIRAETLLQEGIVIPPVKLMKENKIMEDVVDILRNNTRIPDITLGDLRAQIAANLIGEKKLLDLIDKVSLPVFREAVEQIIEKTNQLVRQEVSQLPWGRAVAEDFLELDDRDLVIKAEVEVGSHGFRVNFAGTDRQVNKPLNAVLGVTIAATTYTIRTLLGPDILLNEGFTETLSIHAPEGTLVNPVKPAPVAAGNLETSQRIVDTIYKALSEIIHDRIPAASTGSMNNLMMGGTHPETGRAWAFYETIGGGGGARPGMDGVDG…
502	GC_00000113	GCA_011364605_1_ASM1136460v1_genomic	1385	4	4	1	1	0.998723	1	0.999361			E|Q	Amino acid transport and metabolism|Secondary metabolites biosynthesis, transport and catabolism	COG0146	N-methylhydantoinase B/oxoprolinase/acetone carboxylase, alpha subunit (HyuB) (PDB:5L9W)	MSLPYEVVKHSLLYISEEMGVALRKSAFSPNIRERADHSCAILDWSGRLIGQAEHIPVHIGSLPHGLKNTLAYLEKKGVEMSPGDMYVLNDPYIAGTHLNDITTIRPIFYRGELVAYVANKAHHVDVGGIDPSSISIRAETLLQEGIVIPPVKLMKENKIMEDVVDILRNNTRIPDITLGDLRAQIAANLIGEKKLLDLIDKVSLPVFREAVEQIIEKTNQLVRQEVSQLPWGRAVAEDFLELDDRDLVIKAEVEVGSHGFRVNFAGTDRQVNKPLNAVLGVTIAATTYTIRTLLGPDILLNEGFTETLSIHAPEGTLVNPVKPAPVAAGNLETSQRIVDTIYKALSEIIHDRIPAASTGSMNNLMMGGTHPETGRAWAFYETIGGGGGARPGMDGVDG…
503	GC_00000113	GCA_011373365_1_ASM1137336v1_genomic	611	4	4	1	1	0.998723	1	0.999361			E|Q	Amino acid transport and metabolism|Secondary metabolites biosynthesis, transport and catabolism	COG0146	N-methylhydantoinase B/oxoprolinase/acetone carboxylase, alpha subunit (HyuB) (PDB:5L9W)	MSLPYEVVKHSLLYISEEMGVALRKSAFSPNIRERADHSCAILDWSGRLIGQAEHIPVHIGSLPHGLKNTLAYLEKKGVEMSPGDMYVLNDPYIAGTHLNDITTIRPIFYRGELVAYVANKAHHVDVGGIDPSSISIRAETLLQEGIVIPPVKLMKENKIMEDVVDILRNNTRIPDITLGDLRAQIAANLIGEKKLLDLIDKVSLPVFREAVEQIIEKTNQLVRQEVSQLPWGRAVAEDFLELDDRDLVIKAEVEVGSHGFRVNFAGTDRQVNKPLNAVLGVTIAATTYTIRTLLGPDILLNEGFTETLSIHAPEGTLVNPVKPAPVAAGNLETSQRIVDTIYKALSEIIHDRIPAASTGSMNNLMMGGTHPETGRAWAFYETIGGGGGARPGMDGVDG…
504	GC_00000113	1054_113_bin_10	122	4	4	1	1	0.998723	1	0.999361			E|Q	Amino acid transport and metabolism|Secondary metabolites biosynthesis, transport and catabolism	COG0146	N-methylhydantoinase B/oxoprolinase/acetone carboxylase, alpha subunit (HyuB) (PDB:5L9W)	LSLPYEVVKHSLLYISEEMGVALRKSAFSPNIRERADHSCAILDWSGRLIGQAEHIPVHIGSLPHGLKNTLAYLEKKGVEMSPGDMYVLNDPYIAGTHLNDITTIRPIFYRGELVAYVANKAHHVDVGGIDPSSISIRAETLLQEGIVIPPVKLMKENKIMEDVVDILRNNTRIPDITLGDLRAQIAANLIGEKKLLDLIDKVSLPVFREAVEQIIEKTNQLVRQEVAQLPWGRAVAEDFLELDDRDLVIKAEVEVGSHGFRVNFAGTDRQVNKPLNAVLGVTIAATTYTIRTLLGPDILLNEGFTETLSIHAPEGTLVNPVKPAPVAAGNLETSQRIVDTIYKALSEIIHDRIPAASTGSMNNLMMGGTHPETGRAWAFYETIGGGGGARPGMDGVDG…
505	GC_00000114	GCA_011364015_1_ASM1136401v1_genomic	1599	4	4	1	1	0.985146	0.99098	0.988055			C	Energy production and conversion	COG0546	Phosphoglycolate phosphatase, HAD superfamily (Gph) (PDB:2NYV)	MQHLGRTLEPPERKYLEYRTGMGTIYVKYSALEPLSRVDGVIFDCDGVLIDEKTSYDKVIQEVTAFLTHMLTGYTVDASSIRQETIYDIRAIGSFNNDANTIQLLVEWLVDRISAELDDKVWERMAELRSKTFTEMPNILQSSGNISGPLVESWLRELSRKVASFSGSAAGLTTLEEKIGIDMQLTNMVKDVLKPGGRYGESLLTTVFDEAFYGSENVQNVRNAGPFFSFTGKLDEEKLIVSRDTLEKLSLHGIRLGICTGRGSWETWRTLGEFSRYFVKEACMFISDYINIDPVKYSYLEKPSPIPLLEALKGLGGDEPKLYVGNSAEDHIMFQRALSSQENLLFAGVTDNDYRRLDYMFENEADLILASVNQLAKVFQLLREE
506	GC_00000114	GCA_011364605_1_ASM1136460v1_genomic	407	4	4	1	1	0.985146	0.99098	0.988055			C	Energy production and conversion	COG0546	Phosphoglycolate phosphatase, HAD superfamily (Gph) (PDB:2NYV)	MQHLGRTLEPPERKYLEYRTGMGTIYVKYSALEPLSRVDGVIFDCDGVLIDEKTSYDKVIQEVTAFLTHMLTGYTVDASSIRQETIYDIRAIGSFNNDANTIQLLVEWLVDRISAELDDKVWERMAELRSKTFTEMPNILQSSGNISGPLVESWLRELSRKVASFSGSAAGLTTLEEKIGIDMQLTNMVKDVLKPGGRYGESLLTTVFDEAFYGSENVQNVRNAGPFFSFTGKLDEEKLIVSRDTLEKLSLHGIRLGICTGRGSWETWRTLGEFSRYFVKEACMFISDYINIDPVKYSYLEKPSPIPLLEALKGLGGDEPKLYVGNSAEDHIMFQRALSSQENLLFAGVTDNDYRRLDYMFENEADLILASVNQLAKVFQLLREE
507	GC_00000114	GCA_011373365_1_ASM1137336v1_genomic	515	4	4	1	1	0.985146	0.99098	0.988055			C	Energy production and conversion	COG0546	Phosphoglycolate phosphatase, HAD superfamily (Gph) (PDB:2NYV)	MQHLGRTLEPPERKYLEYRTGMGTIYVKYSALEPLSRVDGVIFDCDGVLIDEKTSYDKVIQEVTAFLTHMLTGYTVDASSIRQETIYDIRAIGSFNNDANTIQLLVEWLVDRISAELDDKVWERMAELRSKTFTEMPNILQSSGNISGPLVESWLRELSRKVASFSGSAAGLTTLEEKIGIDMQLTNMVKDVLKPGGRYGESLLTTVFDEAFYGSENVQNVRNAGPFFSFTGKLDEEKLIVSRDTLEKLSLHGIRLGICTGRGSWETWRTLGEFSRYFVKEACMFISDYINIDPVKYSYLEKPSPIPLLEALKGLGGDEPKLYVGNSAEDHIMFQRALSSQENLLFAGVTDNDYRRLDYMFENEADLILASVNQLAKVFQLLREE
508	GC_00000114	1054_113_bin_10	739	4	4	1	1	0.985146	0.99098	0.988055			C	Energy production and conversion	COG0546	Phosphoglycolate phosphatase, HAD superfamily (Gph) (PDB:2NYV)	-------LEPPERKYLEYRTGMGTIYVKYSALEPLSRVDGVIFDCDGVLIDEKTSYDKVIQEVTAFLTQMLTGYLVDASSIRPETIYDIRAIGSFNNDANTIQLLVEWLVDRISAELDDKVGERMAELRSKTFTEMPDSLQSSGNVSGSLVESWLRELSRKVASFSGSAAGLTTLEEKIGIDMQLTNMVKDVLKPGGRYGESLLTTVFDEAFYGSENVQNVRNAGPFFSFTGKIDEEKIIVSRETLEKLSQYGIRLGICTGRGSWETWRTLGEFSRYFVKEACMFISDYINIDPVKYSYLEKPSPIPLLEALKGLGGDEPKLYVGNSAEDHIMFQRALSSQENLLFAGVTDNDYKRLDYMFESEVDLILASVNQLAKVFQLLREE
509	GC_00000115	GCA_011364015_1_ASM1136401v1_genomic	432	4	4	1	1	0.999048	1	0.999524			S	Function unknown	COG1430	Uncharacterized conserved membrane protein, UPF0127 family (PDB:3M7A)	MNKPLFFAAAFLTIFLGILSSFFFLNTQNQTTTTSVIKTSESIATSEKPLEPYVKIREAVFSVEIADDDAERGRGLSGREKLPENRGMLFVFEKPGRYSFWMYEMRFALDIIWIDADGLVVHIEENLQPCTPNQVCQSYTPSSDAKYVLEINAGLVKKHGIVVGDFVEVWLGSAD
510	GC_00000115	GCA_011364605_1_ASM1136460v1_genomic	757	4	4	1	1	0.999048	1	0.999524			S	Function unknown	COG1430	Uncharacterized conserved membrane protein, UPF0127 family (PDB:3M7A)	MNKPLFFAAAFLTIFLGILSSFFFLNTQNQTTTTSVIKTSESIATSEKPLEPYVKIREAVFSVEIADDDAERGRGLSGREKLPENRGMLFVFEKPGRYSFWMYEMRFALDIIWIDADGLVVHIEENLQPCTPNQVCQSYTPSSDAKYVLEINAGLVKKHGIVVGDFVEVWLGSAD
511	GC_00000115	GCA_011373365_1_ASM1137336v1_genomic	180	4	4	1	1	0.999048	1	0.999524			S	Function unknown	COG1430	Uncharacterized conserved membrane protein, UPF0127 family (PDB:3M7A)	MNKPLFFAAAFLTIFLGILSSFFFLNTQNQTTTTSVIKTSESIATSEKPLEPYVKIREAVFSVEIADDDAERGRGLSGREKLPENRGMLFVFEKPGRYSFWMYEMRFALDIIWIDADGLVVHIEENLQPCTPNQVCQSYTPSSDAKYVLEINAGLVKKHGIVVGDFVEVWLGSAD
512	GC_00000115	1054_113_bin_10	6	4	4	1	1	0.999048	1	0.999524			S	Function unknown	COG1430	Uncharacterized conserved membrane protein, UPF0127 family (PDB:3M7A)	LNKPLFFAAAFLTIFLGILSSFFFLNTQNQTTTTSVIKTSESIATSEKPLEPYVKIREAVFSVEIADDDAERGRGLSGREKLPENRGMLFVFEKPGRYSFWMYEMRFALDIIWIDADGLVVHIEENLQPCTPNQVCQSYTPSSDAKYVLEINAGLVKKHGIVVGDFVEVWLGSAD
513	GC_00000116	GCA_011364015_1_ASM1136401v1_genomic	1616	4	4	1	1	0.998925	1	0.999462	COG2080	Non-phosphorylated Entner-Doudoroff pathway	C	Energy production and conversion	COG2080	Aldehyde, CO, or xanthine dehydrogenase, Fe-S subunit, CoxS/CutS family (CutS) (PDB:1FFU) (PUBMED:21175741)	MQYSRVEKEFFFRLNGEEVRVRAPPGYTLLEVLRHILHLTGTKDGCSSGDCGACTVLLDGRAVHSCLTLISQVEGREVTTVEAVDEKVADAYARHGAVQCGYCTPGFVVATAYLLSKMHNPSDAEIREWLRGNLCRCTGYVKILKAVESLAGDDG
514	GC_00000116	GCA_011364605_1_ASM1136460v1_genomic	380	4	4	1	1	0.998925	1	0.999462	COG2080	Non-phosphorylated Entner-Doudoroff pathway	C	Energy production and conversion	COG2080	Aldehyde, CO, or xanthine dehydrogenase, Fe-S subunit, CoxS/CutS family (CutS) (PDB:1FFU) (PUBMED:21175741)	MQYSRVEKEFFFRLNGEEVRVRAPPGYTLLEVLRHILHLTGTKDGCSSGDCGACTVLLDGRAVHSCLTLISQVEGREVTTVEAVDEKVADAYARHGAVQCGYCTPGFVVATAYLLSKMHNPSDAEIREWLRGNLCRCTGYVKILKAVESLAGDDG
515	GC_00000116	GCA_011373365_1_ASM1137336v1_genomic	592	4	4	1	1	0.998925	1	0.999462	COG2080	Non-phosphorylated Entner-Doudoroff pathway	C	Energy production and conversion	COG2080	Aldehyde, CO, or xanthine dehydrogenase, Fe-S subunit, CoxS/CutS family (CutS) (PDB:1FFU) (PUBMED:21175741)	MQYSRVEKEFFFRLNGEEVRVRAPPGYTLLEVLRHILHLTGTKDGCSSGDCGACTVLLDGRAVHSCLTLISQVEGREVTTVEAVDEKVADAYARHGAVQCGYCTPGFVVATAYLLSKMHNPSDAEIREWLRGNLCRCTGYVKILKAVESLAGDDG
516	GC_00000116	1054_113_bin_10	766	4	4	1	1	0.998925	1	0.999462	COG2080	Non-phosphorylated Entner-Doudoroff pathway	C	Energy production and conversion	COG2080	Aldehyde, CO, or xanthine dehydrogenase, Fe-S subunit, CoxS/CutS family (CutS) (PDB:1FFU) (PUBMED:21175741)	MQYSRVEKEFFFRLNGEEVRVRAPPGYTLLEVLRHILHLTGTKDGCSSGDCGACTVLLDGRAVHSCLTLISQVEGREVTTVEAVDEKVAEAYARHGAVQCGYCTPGFVVATAYLLSKMHNPSDAEIREWLRGNLCRCTGYVKILKAVESLAGDDG
517	GC_00000117	GCA_011364015_1_ASM1136401v1_genomic	1497	4	4	1	1	0.997685	1	0.998841	COG1257	Isoprenoid biosynthesis	I	Lipid transport and metabolism	COG1257	Hydroxymethylglutaryl-CoA reductase (HMG1) (PDB:1DQ8)	MTRSSRIPGFYTLKPEERLQVVAEFAQLTEEEKKLISSCGLDIATASRMIENVVGIFPLPLGIAANFLINGRDYLVPMAVEEPSVVAAASNAAKMARDGGGIYSFQPSQLMIGQVQLVEVSNPYLAKMEILRNRDEILARANECDPVLVNLGGGAKDVEARVLETDLGPMVVVHLIVDVRDAMGANAVNTMAENVAPFLARLSGGKFRLRIISNLADKRIARAYAKVPAESVGGVEVARGIVEAYHFAKADPYRAATHNKGIMNGIDAVAIATGNDWRAIEAGAHAYAARNGRYEPLTTWEQTPSGDLYGVIELPLAVGIVGGAVRTNPVAKTCLKILGIKSARELAEVMAAVGLVQNLAALRALAAEGIQAGHMSLHAKNIAVMAGATGEEIDLVAEE…
518	GC_00000117	GCA_011364605_1_ASM1136460v1_genomic	1516	4	4	1	1	0.997685	1	0.998841	COG1257	Isoprenoid biosynthesis	I	Lipid transport and metabolism	COG1257	Hydroxymethylglutaryl-CoA reductase (HMG1) (PDB:1DQ8)	MTRSSRIPGFYTLKPEERLQVVAEFAQLTEEEKKLISSCGLDIATASRMIENVVGIFPLPLGIAANFLINGRDYLVPMAVEEPSVVAAASNAAKMARDGGGIYSFQPSQLMIGQVQLVEVSNPYLAKMEILRNRDEILARANECDPVLVNLGGGAKDVEARVLETDLGPMVVVHLIVDVRDAMGANAVNTMAENVAPFLARLSGGKFRLRIISNLADKRIARAYAKVPAESVGGVEVARGIVEAYHFAKADPYRAATHNKGIMNGIDAVAIATGNDWRAIEAGAHAYAARNGRYEPLTTWEQTPSGDLYGVIELPLAVGIVGGAVRTNPVAKTCLKILGIKSARELAEVMAAVGLVQNLAALRALAAEGIQAGHMSLHAKNIAVMAGATGEEIDLVAEE…
519	GC_00000117	GCA_011373365_1_ASM1137336v1_genomic	559	4	4	1	1	0.997685	1	0.998841	COG1257	Isoprenoid biosynthesis	I	Lipid transport and metabolism	COG1257	Hydroxymethylglutaryl-CoA reductase (HMG1) (PDB:1DQ8)	MTRSSRIPGFYTLKPEERLQVVAEFAQLTEEEKKLISSCGLDIATASRMIENVVGIFPLPLGIAANFLINGRDYLVPMAVEEPSVVAAASNAAKMARDGGGIYSFQPSQLMIGQVQLVEVSNPYLAKMEILRNRDEILARANECDPVLVNLGGGAKDVEARVLETDLGPMVVVHLIVDVRDAMGANAVNTMAENVAPFLARLSGGKFRLRIISNLADKRIARAYAKVPAESVGGVEVARGIVEAYHFAKADPYRAATHNKGIMNGIDAVAIATGNDWRAIEAGAHAYAARNGRYEPLTTWEQTPSGDLYGVIELPLAVGIVGGAVRTNPVAKTCLKILGIKSARELAEVMAAVGLVQNLAALRALAAEGIQAGHMSLHAKNIAVMAGATGEEIDLVAEE…
520	GC_00000117	1054_113_bin_10	162	4	4	1	1	0.997685	1	0.998841	COG1257	Isoprenoid biosynthesis	I	Lipid transport and metabolism	COG1257	Hydroxymethylglutaryl-CoA reductase (HMG1) (PDB:1DQ8)	MTRSSRIPGFYTLKPEERLQVVAEFAQLTEEEKKLISSCGLDIATASRMIENVVGIFPLPLGIAANFLINGRDYLVPMAVEEPSVVAAASNAAKMARDGGGIYSFQPSQLMIGQVQLVEVSNPYLAKMEILRNRDEILARANECDPVLVNLGGGAKDVEARVLETDLGAMVVVHLIVDVRDAMGANAVNTMAENVAPFLARLSGGKFRLRIISNLADKRIARAYAKVPAESVGGVEVARGIVEAYHFAKADPYRAATHNKGIMNGIDAVAIATGNDWRAIEAGAHAYAARNGRYEPLTTWEQTPSGDLYGVIELPLAVGIVGGAVRTNPVAKTCLKILGIKSARELAEVMAAVGLVQNLAALRALAAEGIQAGHMSLHAKNIAVMAGATGEEIDLVAEE…
521	GC_00000118	GCA_011364015_1_ASM1136401v1_genomic	691	4	4	1	1	1	0.978957	0.989367							MSCFAVDEVEKFIEAYARALEEPSDDNLLNLLQALLPFSPAGIEWGLEIASLAGVTYMLEDGRAIAVKVSRDEFGPFMQTSVAQVSLNTIPSAALKNIKDVRAFVNRVAEHLSEWARRMPETNPVKKRVETLLRRVKQLD
522	GC_00000118	GCA_011364605_1_ASM1136460v1_genomic	964	4	4	1	1	1	0.978957	0.989367							MSCFAVDEVEKFIEAYARALEEPSDDNLLNLLQALLPFSPAGIEWGLEIASLAGVTYMLEDGRAIAVKVSRDEFGPFMQTSVAQVSLNTIPSAALKNIKDVRAFVNRVAEHLSEWARRMPETNPVKKRVETLLRRVKQLD
523	GC_00000118	GCA_011373365_1_ASM1137336v1_genomic	928	4	4	1	1	1	0.978957	0.989367							MSCFAVDEVEKFIEAYARALEEPSDDNLLNLLQALLPFSPAGIEWGLEIASLAGVTYMLEDGRAIAVKVSRDEFGPFMQTSVAQVSLNTIPSAALKNIKDVRAFVNRVAEHLSEWARRMPETNPVKKRVETLLRRVKQLD
524	GC_00000118	1054_113_bin_10	67	4	4	1	1	1	0.978957	0.989367							#AD?
525	GC_00000119	GCA_011364015_1_ASM1136401v1_genomic	1100	4	4	1	1	0.999367	0.998106	0.998736	COG1024	Fatty acid biosynthesis	I	Lipid transport and metabolism	COG1024	Enoyl-CoA hydratase/carnithine racemase (CaiD) (PDB:1DCI)	MSGEFSKVIFSKEGGVASIVLNNPSRYNALELELRRELRRALEEAARDDEIRVVLVRGAGGNFSAGADIRAFLEWDPAKCVSIANEVGTSMVLANIIRSMQKPVIAVVEGYCLGGGFELAMSCDMIVAAEDAVFGQPEINLGLIPGGGGTQRLARLVGEKKAKQLVMTGDRISARELEKMGVVNIVVPRDKLEEAVKELVEKLLSKPRMALAAAKEAVNLALETGLLAGLRAELMLFASLFATEDQKEGARAFLEKRKPVWKGR
526	GC_00000119	GCA_011364605_1_ASM1136460v1_genomic	893	4	4	1	1	0.999367	0.998106	0.998736	COG1024	Fatty acid biosynthesis	I	Lipid transport and metabolism	COG1024	Enoyl-CoA hydratase/carnithine racemase (CaiD) (PDB:1DCI)	MSGEFSKVIFSKEGGVASIVLNNPSRYNALELELRRELRRALEEAARDDEIRVVLVRGAGGNFSAGADIRAFLEWDPAKCVSIANEVGTSMVLANIIRSMQKPVIAVVEGYCLGGGFELAMSCDMIVAAEDAVFGQPEINLGLIPGGGGTQRLARLVGEKKAKQLVMTGDRISARELEKMGVVNIVVPRDKLEEAVKELVEKLLSKPRMALAAAKEAVNLALETGLLAGLRAELMLFASLFATEDQKEGARAFLEKRKPVWKGR
527	GC_00000119	GCA_011373365_1_ASM1137336v1_genomic	1023	4	4	1	1	0.999367	0.998106	0.998736	COG1024	Fatty acid biosynthesis	I	Lipid transport and metabolism	COG1024	Enoyl-CoA hydratase/carnithine racemase (CaiD) (PDB:1DCI)	MSGEFSKVIFSKEGGVASIVLNNPSRYNALELELRRELRRALEEAARDDEIRVVLVRGAGGNFSAGADIRAFLEWDPAKCVSIANEVGTSMVLANIIRSMQKPVIAVVEGYCLGGGFELAMSCDMIVAAEDAVFGQPEINLGLIPGGGGTQRLARLVGEKKAKQLVMTGDRISARELEKMGVVNIVVPRDKLEEAVKELVEKLLSKPRMALAAAKEAVNLALETGLLAGLRAELMLFASLFATEDQKEGARAFLEKRKPVWKGR
528	GC_00000119	1054_113_bin_10	146	4	4	1	1	0.999367	0.998106	0.998736	COG1024	Fatty acid biosynthesis	I	Lipid transport and metabolism	COG1024	Enoyl-CoA hydratase/carnithine racemase (CaiD) (PDB:1DCI)	-SGEFSKVIFSKEGGVASIVLNNPSRYNALELELRRELRRALEEAARDDEVRVVLVRGAGGNFSAGADIRAFLEWDPAKCVSIANEVGTSMVLANIIRSMQKPVIAVVEGYCLGGGFELAMSCDMIVAAEDAVFGQPEINLGLIPGGGGTQRLARLVGEKKAKQLVMTGDRISARELEKMGVVNIVVPRDKLEEAVKELVEKLLSKPRMALAAAKEAVNLALETGLLAGLRAELMLFASLFATEDQKEGARAFLEKRKPVWKGR
529	GC_00000120	GCA_011364015_1_ASM1136401v1_genomic	408	4	4	1	1	0.999718	0.865503	0.927782			C	Energy production and conversion	COG1042	Acyl-CoA synthetase (NDP forming) (PatZN) (PDB:4YAK) (PUBMED:26251518)	MLEAFFNPLSIAVVGVSGDPHKLGRAIYDRLRQNKLSGVLKSRLYAVSSSITEIYGERVYRRVSEINDDVELVVVAVPAPAVPDVVADAAGHGARAVVVISGGFSEAGNRDLEKRLRQVVVETGIRLLGPNTIGVIDPYTGVDTSFTRETKPFADGTWGRAIIFPRKGNVAIISQSGALAYHSIDLLGGRGVGLRAAACVGNQVDVNITMLADYFADDTLTSVIVLYVEGIADGRGLLNAVLKARHRGKQVVVLKAGRTAVGGRAAYTHTASMVGEWDVFTGCLRQAGAMVVNGVEQMVDVAHLASLQKPPRNKKTLILTNAGGFSVLAAEHINMNGLETPPLSQHTVEKLLHLRESGGIPAVTVPANPLDLSGSATPEAFEKAYNAVADEDFGIHLLM…
530	GC_00000120	GCA_011364605_1_ASM1136460v1_genomic	833	4	4	1	1	0.999718	0.865503	0.927782			C	Energy production and conversion	COG1042	Acyl-CoA synthetase (NDP forming) (PatZN) (PDB:4YAK) (PUBMED:26251518)	---------------------------------------------------------------------------------------------------------------------------------------------------------------------------------------------------------------------------------MYVEGIADGRGLLNAVLKARHRGKQVVVLKAGRTAVGGRAAYTHTASMVGEWDVFTGCLRQAGAMVVNGVEQMVDVAHLASLQKPPRNKKTLILTNAGGFSVLAAEHINMNGLETPPLSQHTVEKLLHLRESGGIPAVTVPANPLDLSGSATPEAFEKAYNAVADEDFGIHLLM…
531	GC_00000120	GCA_011373365_1_ASM1137336v1_genomic	837	4	4	1	1	0.999718	0.865503	0.927782			C	Energy production and conversion	COG1042	Acyl-CoA synthetase (NDP forming) (PatZN) (PDB:4YAK) (PUBMED:26251518)	MLEAFFNPLSIAVVGVSGDPHKLGRAIYDRLRQNKLSGVLKSRLYAVSSSITEIYGERVYRRVSEINDDVELVVVAVPAPAVPDVVADAAGHGARAVVVISGGFSEAGNRDLEKRLRQVVVETGIRLLGPNTIGVIDPYTGVDTSFTRETKPFADGTWGRAIIFPRKGNVAIISQSGALAYHSIDLLGGRGVGLRAAACVGNQVDVNITMLADYFADDTLTSVIVLYVEGIADGRGLLNAVLKARHRGKQVVVLKAGRTAVGGRAAYTHTASMVGEWDVFTGCLRQAGAMVVNGVEQMVDVAHLASLQKPPRNKKTLILTNAGGFSVLAAEHINMNGLETPPLSQHTVEKLLHLRESGGIPAVTVPANPLDLSGSATPEAFEKAYNAVADEDFGIHLLM…
532	GC_00000120	1054_113_bin_10	30	4	4	1	1	0.999718	0.865503	0.927782			C	Energy production and conversion	COG1042	Acyl-CoA synthetase (NDP forming) (PatZN) (PDB:4YAK) (PUBMED:26251518)	MLEAFFNPLSIAVVGVSGDPHKLGRAIYDRLRQNKLSGVLKSRLYAVSSSITEIYGERVYRRVSEINDDVELVVVAVPAPAVPDVVADAAGHGARAVVVISGGFSEAGNRDLEKRLRQVVVETGIRLLGPNTIGVIDPYTGVDTSFTRETKPFADGTWGRAIIFPRKGNVAIISQSGALAYHSIDLLGGRGVGLRAAACVGNQVDVNITMLADYFADDTLTSVIVLYVEGIADGRGLLNAVLKARHRGKQVVVLKAGRTAVGGRAAYTHTASMVGEWDVFTGCLRQAGAMVVNGVEQMVDVAHLASLQKPPRNKKTLILTNAGGFSVLAAEHINMNGLETPPLSQHTVEKLLHLRESGGIPAVTVPANPLDLSGSATPEAFEKAYNAVADEDFGIHLLM…
533	GC_00000121	GCA_011364015_1_ASM1136401v1_genomic	1132	4	4	1	1	1	0.998106	0.999052			F	Nucleotide transport and metabolism	COG0647	Ribonucleotide monophosphatase NagD, HAD superfamily (NagD) (PDB:1PW5)	MKITLEKVKGLVLDMDGTIYIGSKPLPGAPEAVNKLRKKLKLVFMTNNSTMTRTQYIEKLSRMGIHASVSEILTSGYLASKYVATEHPRANVLVVGEEGISGEALQLGLQVIEHSQWKLADYVIAGLDRQFTYQKAADASQAIRNGAKFIATNLDNIYPTEEGFMPGAGSIIAMLSAATGVTPVSVGKPSVISSRMALETLGLQASEVVFVGDRVDTDVAAARAVGARCILVKTGAFELFKDKTSMADMVVDSLAELPSLLTLE
534	GC_00000121	GCA_011364605_1_ASM1136460v1_genomic	1022	4	4	1	1	1	0.998106	0.999052			F	Nucleotide transport and metabolism	COG0647	Ribonucleotide monophosphatase NagD, HAD superfamily (NagD) (PDB:1PW5)	MKITLEKVKGLVLDMDGTIYIGSKPLPGAPEAVNKLRKKLKLVFMTNNSTMTRTQYIEKLSRMGIHASVSEILTSGYLASKYVATEHPRANVLVVGEEGISGEALQLGLQVIEHSQWKLADYVIAGLDRQFTYQKAADASQAIRNGAKFIATNLDNIYPTEEGFMPGAGSIIAMLSAATGVTPVSVGKPSVISSRMALETLGLQASEVVFVGDRVDTDVAAARAVGARCILVKTGAFELFKDKTSMADMVVDSLAELPSLLTLE
535	GC_00000121	GCA_011373365_1_ASM1137336v1_genomic	193	4	4	1	1	1	0.998106	0.999052			F	Nucleotide transport and metabolism	COG0647	Ribonucleotide monophosphatase NagD, HAD superfamily (NagD) (PDB:1PW5)	MKITLEKVKGLVLDMDGTIYIGSKPLPGAPEAVNKLRKKLKLVFMTNNSTMTRTQYIEKLSRMGIHASVSEILTSGYLASKYVATEHPRANVLVVGEEGISGEALQLGLQVIEHSQWKLADYVIAGLDRQFTYQKAADASQAIRNGAKFIATNLDNIYPTEEGFMPGAGSIIAMLSAATGVTPVSVGKPSVISSRMALETLGLQASEVVFVGDRVDTDVAAARAVGARCILVKTGAFELFKDKTSMADMVVDSLAELPSLLTLE
536	GC_00000121	1054_113_bin_10	545	4	4	1	1	1	0.998106	0.999052			F	Nucleotide transport and metabolism	COG0647	Ribonucleotide monophosphatase NagD, HAD superfamily (NagD) (PDB:1PW5)	-KITLEKVKGLVLDMDGTIYIGSKPLPGAPEAVNKLRKKLKLVFMTNNSTMTRTQYIEKLSRMGIHASVSEILTSGYLASKYVATEHPRANVLVVGEEGISGEALQLGLQVIEHSQWKLADYVIAGLDRQFTYQKAADASQAIRNGAKFIATNLDNIYPTEEGFMPGAGSIIAMLSAATGVTPVSVGKPSVISSRMALETLGLQASEVVFVGDRVDTDVAAARAVGARCILVKTGAFELFKDKTSMADMVVDSLAELPSLLTLE
537	GC_00000122	GCA_011364015_1_ASM1136401v1_genomic	280	4	4	1	1	0.998362	0.997549	0.997955	COG0098	Ribosome 30S subunit	J	Translation, ribosomal structure and biogenesis	COG0098	Ribosomal protein S5 (RpsE) (PDB:4V4H)	MSEWVPRTRLGRLVQEGKINSLDQIFQMHGRVLEPEIVDRLLPNLEQEVIDVKLVQRQTDAGEKTRFKALVVVGNRDGYIGIGTGKSTQVVLAIEKAIRNAKLNIVPVVRGCGSWECACGEPHSLLVKSEGKYGSVKVQLLPAPRGLGLVAGESQKVVLALAGVRDCWTRSFGETRTSLSVVGAVYEALKRTAEAVLPSLWRTV
538	GC_00000122	GCA_011364605_1_ASM1136460v1_genomic	1170	4	4	1	1	0.998362	0.997549	0.997955	COG0098	Ribosome 30S subunit	J	Translation, ribosomal structure and biogenesis	COG0098	Ribosomal protein S5 (RpsE) (PDB:4V4H)	MSEWVPRTRLGRLVQEGKINSLDQIFQMHGRVLEPEIVDRLLPNLEQEVIDVKLVQRQTDAGEKTRFKALVVVGNRDGYIGIGTGKSTQVVLAIEKAIRNAKLNIVPVVRGCGSWECACGEPHSLLVKSEGKYGSVKVQLLPAPRGLGLVAGESQKVVLALAGVRDCWTRSFGETRTSLSVVGAVYEALKRTAEAVLPSLWRTV
539	GC_00000122	GCA_011373365_1_ASM1137336v1_genomic	766	4	4	1	1	0.998362	0.997549	0.997955	COG0098	Ribosome 30S subunit	J	Translation, ribosomal structure and biogenesis	COG0098	Ribosomal protein S5 (RpsE) (PDB:4V4H)	MSEWVPRTRLGRLVQEGKINSLDQIFQMHGRVLEPEIVDRLLPNLEQEVIDVKLVQRQTDAGEKTRFKALVVVGNRDGYIGIGTGKSTQVVLAIEKAIRNAKLNIVPVVRGCGSWECACGEPHSLLVKSEGKYGSVKVQLLPAPRGLGLVAGESQKVVLALAGVRDCWTRSFGETRTSLSVVGAVYEALKRTAEAVLPSLWRTV
540	GC_00000122	1054_113_bin_10	304	4	4	1	1	0.998362	0.997549	0.997955	COG0098	Ribosome 30S subunit	J	Translation, ribosomal structure and biogenesis	COG0098	Ribosomal protein S5 (RpsE) (PDB:4V4H)	#AD?
541	GC_00000123	GCA_011364015_1_ASM1136401v1_genomic	1626	4	4	1	1	1	0.998305	0.999152	COG2141	Pyrimidine degradation	H|R	Coenzyme transport and metabolism|General function prediction only	COG2141	Flavin-dependent oxidoreductase, luciferase family (includes alkanesulfonate monooxygenase SsuD and methylene tetrahydromethanopterin reductase) (SsuD) (PDB:1BRL)	MRIEFGVCIPNFGKHLSPKAIDVVASEAEELGYESVWITDHLLLPPTQRHPYGSILEALTTMAHVASVTEEVRVGSSVLILPMREPVQVAKALAAIDVLSGGRVVAGFGAGWCEEEFQNLGANFRNRGRRFDEALRLIKQLWQGGEVSFNGRYYKVDAGIFEPAPAQKDGPPIWIGGNSEHALRRAVKYGQAWHFTGITLETLRERVSNLNQTNGFKISGRFTVDFSGKTPQVVKVRAGENRAILTGSPTKIMDTIEQYVNLKVTHFALYFGDKPAEDYVKDMEKFSKEVMPGYI
542	GC_00000123	GCA_011364605_1_ASM1136460v1_genomic	999	4	4	1	1	1	0.998305	0.999152	COG2141	Pyrimidine degradation	H|R	Coenzyme transport and metabolism|General function prediction only	COG2141	Flavin-dependent oxidoreductase, luciferase family (includes alkanesulfonate monooxygenase SsuD and methylene tetrahydromethanopterin reductase) (SsuD) (PDB:1BRL)	MRIEFGVCIPNFGKHLSPKAIDVVASEAEELGYESVWITDHLLLPPTQRHPYGSILEALTTMAHVASVTEEVRVGSSVLILPMREPVQVAKALAAIDVLSGGRVVAGFGAGWCEEEFQNLGANFRNRGRRFDEALRLIKQLWQGGEVSFNGRYYKVDAGIFEPAPAQKDGPPIWIGGNSEHALRRAVKYGQAWHFTGITLETLRERVSNLNQTNGFKISGRFTVDFSGKTPQVVKVRAGENRAILTGSPTKIMDTIEQYVNLKVTHFALYFGDKPAEDYVKDMEKFSKEVMPGYI
543	GC_00000123	GCA_011373365_1_ASM1137336v1_genomic	980	4	4	1	1	1	0.998305	0.999152	COG2141	Pyrimidine degradation	H|R	Coenzyme transport and metabolism|General function prediction only	COG2141	Flavin-dependent oxidoreductase, luciferase family (includes alkanesulfonate monooxygenase SsuD and methylene tetrahydromethanopterin reductase) (SsuD) (PDB:1BRL)	MRIEFGVCIPNFGKHLSPKAIDVVASEAEELGYESVWITDHLLLPPTQRHPYGSILEALTTMAHVASVTEEVRVGSSVLILPMREPVQVAKALAAIDVLSGGRVVAGFGAGWCEEEFQNLGANFRNRGRRFDEALRLIKQLWQGGEVSFNGRYYKVDAGIFEPAPAQKDGPPIWIGGNSEHALRRAVKYGQAWHFTGITLETLRERVSNLNQTNGFKISGRFTVDFSGKTPQVVKVRAGENRAILTGSPTKIMDTIEQYVNLKVTHFALYFGDKPAEDYVKDMEKFSKEVMPGYI
544	GC_00000123	1054_113_bin_10	522	4	4	1	1	1	0.998305	0.999152	COG2141	Pyrimidine degradation	H|R	Coenzyme transport and metabolism|General function prediction only	COG2141	Flavin-dependent oxidoreductase, luciferase family (includes alkanesulfonate monooxygenase SsuD and methylene tetrahydromethanopterin reductase) (SsuD) (PDB:1BRL)	-RIEFGVCIPNFGKHLSPKAIDVVASEAEELGYESVWITDHLLLPPTQRHPYGSILEALTTMAHVASVTEEVRVGSSVLILPMREPVQVAKALAAIDVLSGGRVVAGFGAGWCEEEFQNLGANFRNRGRRFDEALRLIKQLWQGGEVSFNGRYYKVDAGIFEPAPAQKDGPPIWIGGNSEHALRRAVKYGQAWHFTGITLETLRERVSNLNQTNGFKISGRFTVDFSGKTPQVVKVRAGENRAILTGSPTKIMDTIEQYVNLKVTHFALYFGDKPAEDYVKDMEKFSKEVMPGYI
545	GC_00000124	GCA_011364015_1_ASM1136401v1_genomic	1048	4	4	1	1	0.993519	1	0.996749	COG0404	Glycine cleavage	E	Amino acid transport and metabolism	COG0404	Glycine cleavage system protein T (aminomethyltransferase) (GcvT) (PDB:2GAH) (PUBMED:25433025;25505271)	MNKIPLLDLHEKTAKELGEFAGWRTVITFSTLREEHEAVRKKAGIFDISHMTRTKISGPGATKFLQKVLTIDVEKLKPGRMKYSLILNMDGGIIDDVTVYKVTYDSYLMVSNALTRSHVLEWLKNNVDEEVLVEDITENSAFFAVQGPKSSSYVSSLVGDVSGFKWFEGGFRTVDDCRLLVTRSGYTGGDGYELMTLCGEQQLYEKVWSFFMEKGVKPCGLACRDVCRIEAGFPLYGQDFDERNDPFEAGLFWAVKMDKQFFIGKEALERKQAKGPVKKLSLVEMMEPGVPRPGYKVYVGDVEAGVVTSGCLSPLIGRGFGLAYLPPSLQVDGYEVYVDVRGSRRRAVVRTKPLISLSRP
546	GC_00000124	GCA_011364605_1_ASM1136460v1_genomic	135	4	4	1	1	0.993519	1	0.996749	COG0404	Glycine cleavage	E	Amino acid transport and metabolism	COG0404	Glycine cleavage system protein T (aminomethyltransferase) (GcvT) (PDB:2GAH) (PUBMED:25433025;25505271)	MNKIPLLDLHEKTAKELGEFAGWRTVITFSTLREEHEAVRKKAGIFDISHMTRTKISGPGATKFLQKVLTIDVEKLKPGRMKYSLILNMDGGIIDDVTVYKVTYDSYLMVSNALTRSHVLEWLKNNVDEEVLVEDITENSAFFAVQGPKSSSYVSSLVGDVSGFKWFEGGFRTVDDCRLLVTRSGYTGGDGYELMTLCGEQQLYEKVWSFFMEKGVKPCGLACRDVCRIEAGFPLYGQDFDERNDPFEAGLFWAVKMDKQFFIGKEALERKQAKGPVKKLSLVEMMEPGVPRPGYKVYVGDVEAGVVTSGCLSPLIGRGFGLAYLPPSLQVDGYEVYVDVRGSRRRAVVRTKPLISLSRP
547	GC_00000124	GCA_011373365_1_ASM1137336v1_genomic	474	4	4	1	1	0.993519	1	0.996749	COG0404	Glycine cleavage	E	Amino acid transport and metabolism	COG0404	Glycine cleavage system protein T (aminomethyltransferase) (GcvT) (PDB:2GAH) (PUBMED:25433025;25505271)	MNKIPLLDLHEKTAKELGEFAGWRTVITFSSLREEHEAVRKKAGIFDISHMTRTKISGPGATKFLQKVLTIDVEKLKPGRMKYGLILNMDGGIIDDVTVYKVTDDSYLMVSNALTRSHVLEWLKNNVDEEVLVEDITESSAFFAVQGPRSSSYVSSLVGDVSGFKWFEGGFRTVDDCRLLVTRSGYTGGDGYELMTLCGEQQLYEKVWSFFTEKGVKPCGLACRDVCRIEAGFPLYGQDFDERNDPFEAGLFWAVKMDKQFFIGKEALERKQAKGPVKKLSLVEMMEPGVPRPGYKVYVGDVEAGVVTSGCLSPLIGRGFGLAYLPPSLQVDGYEVYVDVRGSRRRAVVRTKPLISLSRP
548	GC_00000124	1054_113_bin_10	584	4	4	1	1	0.993519	1	0.996749	COG0404	Glycine cleavage	E	Amino acid transport and metabolism	COG0404	Glycine cleavage system protein T (aminomethyltransferase) (GcvT) (PDB:2GAH) (PUBMED:25433025;25505271)	MNKIPLLDLHEKTAKELGEFAGWRTVITFSTLREEHEAVRKKAGIFDISHMTRTKISGPGATKFLQKVLTIDVEKLKPGRMKYSLILNMDGGIIDDVTVYKVTYDSYLMVSNALTRSHVLEWLKNNVDEEVLVEDITENSAFFAVQGPKSSSYVSSLVGDVSGFKWFEGGFRTVDDCRLLVTRSGYTGGDGYELMTLCGEQQLYEKVWSFFMEKGVKPCGLACRDVCRIEAGFPLYGQDFDERNDPFEAGLFWAVKMDKQFFIGKEALERKQAKGPVKKLSLVEMMEPGVPRPGYKVYVGDVEAGVVTSGCLSPLIGRGFGLAYLPPSLQVDGYEVYVDVRGSRRRAVVRTKPLISLSRP
549	GC_00000125	GCA_011364015_1_ASM1136401v1_genomic	479	4	4	1	1	1	0.998607	0.999303			J	Translation, ribosomal structure and biogenesis	COG1736	Diphthamide synthase subunit DPH2 (DPH2) (PDB:3LZC)	MQIINNYRVEVDEAVEQLRRMNASRILVQSPLGLRHLAASVAEHLKNNKFEVLMSSSNCWGGCDIAYTEAGELDVDAIIHLGHSRFLRHDKLPTIYLECRYADPSPIYDLMDKIAAELTGHDKVGVGASVQWLDYLPFVKESLAQRGIEAFTAEPDMYSVYESQVLGCDVSALKKLEKNVDCFLVLGSIFHGLGIAVSSTRPVYAADPHTQRVENLDKMRERILRQRYAQITQFRQSRTVGVLVSIKPGQRRLGLAKKLNNILNQHGKNSTVVSADEITSATILENGFEAFVNTACPRLSIEDQSRFTKPMLLPVEALVALGLMEWEEVVEHGFLMYPWGWHDEKVGERFWRGVRLLQV
550	GC_00000125	GCA_011364605_1_ASM1136460v1_genomic	879	4	4	1	1	1	0.998607	0.999303			J	Translation, ribosomal structure and biogenesis	COG1736	Diphthamide synthase subunit DPH2 (DPH2) (PDB:3LZC)	MQIINNYRVEVDEAVEQLRRMNASRILVQSPLGLRHLAASVAEHLKNNKFEVLMSSSNCWGGCDIAYTEAGELDVDAIIHLGHSRFLRHDKLPTIYLECRYADPSPIYDLMDKIAAELTGHDKVGVGASVQWLDYLPFVKESLAQRGIEAFTAEPDMYSVYESQVLGCDVSALKKLEKNVDCFLVLGSIFHGLGIAVSSTRPVYAADPHTQRVENLDKMRERILRQRYAQITQFRQSRTVGVLVSIKPGQRRLGLAKKLNNILNQHGKNSTVVSADEITSATILENGFEAFVNTACPRLSIEDQSRFTKPMLLPVEALVALGLMEWEEVVEHGFLMYPWGWHDEKVGERFWRGVRLLQV
551	GC_00000125	GCA_011373365_1_ASM1137336v1_genomic	75	4	4	1	1	1	0.998607	0.999303			J	Translation, ribosomal structure and biogenesis	COG1736	Diphthamide synthase subunit DPH2 (DPH2) (PDB:3LZC)	MQIINNYRVEVDEAVEQLRRMNASRILVQSPLGLRHLAASVAEHLKNNKFEVLMSSSNCWGGCDIAYTEAGELDVDAIIHLGHSRFLRHDKLPTIYLECRYADPSPIYDLMDKIAAELTGHDKVGVGASVQWLDYLPFVKESLAQRGIEAFTAEPDMYSVYESQVLGCDVSALKKLEKNVDCFLVLGSIFHGLGIAVSSTRPVYAADPHTQRVENLDKMRERILRQRYAQITQFRQSRTVGVLVSIKPGQRRLGLAKKLNNILNQHGKNSTVVSADEITSATILENGFEAFVNTACPRLSIEDQSRFTKPMLLPVEALVALGLMEWEEVVEHGFLMYPWGWHDEKVGERFWRGVRLLQV
552	GC_00000125	1054_113_bin_10	240	4	4	1	1	1	0.998607	0.999303			J	Translation, ribosomal structure and biogenesis	COG1736	Diphthamide synthase subunit DPH2 (DPH2) (PDB:3LZC)	-QIINNYRVEVDEAVEQLRRMNASRILVQSPLGLRHLAASVAEHLKNNKFEVLMSSSNCWGGCDIAYTEAGELDVDAIIHLGHSRFLRHDKLPTIYLECRYADPSPIYDLMDKIAAELTGHDKVGVGASVQWLDYLPFVKESLAQRGIEAFTAEPDMYSVYESQVLGCDVSALKKLEKNVDCFLVLGSIFHGLGIAVSSTRPVYAADPHTQRVENLDKMRERILRQRYAQITQFRQSRTVGVLVSIKPGQRRLGLAKKLNNILNQHGKNSTVVSADEITSATILENGFEAFVNTACPRLSIEDQSRFTKPMLLPVEALVALGLMEWEEVVEHGFLMYPWGWHDEKVGERFWRGVRLLQV
553	GC_00000126	GCA_011364015_1_ASM1136401v1_genomic	374	4	4	1	1	0.999049	1	0.999524			R	General function prediction only	COG5258	GTPase (GTPBP1)	MAGNRRFTIPSIEKMHIEFKEKLIPEIHLRTEKRQKLASQMKYRLENGGGTAVYILGVRDDGTASGISEIELEESLSVLKQVASECGAAIDRVEKFDSNGGLIARVIITTQTRPSVDHLVVSVAGHVNHGKSTFLACLITGERDDGQKWLYLDTLPHEVERNLSADLHFIVLGFRGSEPNLMKNPLDRAERIRVTRESERLVSFVDTVGHEPWLRTTIRGILGQEIDYGFLVVAADDGPTHITREHLGIMLAMDIPVIILITKIDKVPASRVEAAESEIATLLKRVGRIPFIVNSVNDVELLVDKVSVVVPVLKISSVTRQGYDLVYHLLRRLPPRTKNRELPFLLYIDRVYNVEGVGNVVSGSVRQGSLTPGAELLIGPTRKGVYVPVRARSIEMHYT…
554	GC_00000126	GCA_011364605_1_ASM1136460v1_genomic	519	4	4	1	1	0.999049	1	0.999524			R	General function prediction only	COG5258	GTPase (GTPBP1)	MAGNRRFTIPSIEKMHIEFKEKLIPEIHLRTEKRQKLASQMKYRLENGGGTAVYILGVRDDGTASGISEIELEESLSVLKQVASECGAAIDRVEKFDSNGGLIARVIITTQTRPSVDHLVVSVAGHVNHGKSTFLACLITGERDDGQKWLYLDTLPHEVERNLSADLHFIVLGFRGSEPNLMKNPLDRAERIRVTRESERLVSFVDTVGHEPWLRTTIRGILGQEIDYGFLVVAADDGPTHITREHLGIMLAMDIPVIILITKIDKVPASRVEAAESEIATLLKRVGRIPFIVNSVNDVELLVDKVSVVVPVLKISSVTRQGYDLVYHLLRRLPPRTKNRELPFLLYIDRVYNVEGVGNVVSGSVRQGSLTPGAELLIGPTRKGVYVPVRARSIEMHYT…
555	GC_00000126	GCA_011373365_1_ASM1137336v1_genomic	430	4	4	1	1	0.999049	1	0.999524			R	General function prediction only	COG5258	GTPase (GTPBP1)	MAGNRRFTIPSIEKMHIEFKEKLIPEIHLRTEKRQKLASQMKYRLENGGGTAVYILGVRDDGTASGISEIELEESLSVLKQVASECGAAIDRVEKFDSNGGLIARVIITTQTRPSVDHLVVSVAGHVNHGKSTFLACLITGERDDGQKWLYLDTLPHEVERNLSADLHFIVLGFRGSEPNLMKNPLDRAERIRVTRESERLVSFVDTVGHEPWLRTTIRGILGQEIDYGFLVVAADDGPTHITREHLGIMLAMDIPVIILITKIDKVPASRVEAAESEIATLLKRVGRIPFIVNSVNDVELLVDKVSVVVPVLKISSVTRQGYDLVYHLLRRLPPRTKNRELPFLLYIDRVYNVEGVGNVVSGSVRQGSLTPGAELLIGPTRKGVYVPVRARSIEMHYT…
556	GC_00000126	1054_113_bin_10	822	4	4	1	1	0.999049	1	0.999524			R	General function prediction only	COG5258	GTPase (GTPBP1)	MAGNRRFTIPSIEKMHIEFKEKLIPEIHLRTEKRQKLASQMKYRLENGGGTAVYILGVRDDGTASGISEIELEESLSVLKQVASECGAAIDRVEKFDSNGGLIARVIITTQTRPSVDHLVVSVAGHVNHGKSTFLACLITGERDDGQKWLYLDTLPHEVERNLSADLHFIVLGFRGSEPNLMKNPLDRAERIRVTRESERLVSFVDTVGHEPWLRTTIRGILGQEIDYGFLVVAADDGPTHITREHLGIMLAMDIPVIILITKIDKVPASRVEAAESEIATLLKRVGRIPFIVNSVNDVELLVDKVSVVVPVLKISSVTRQGYDLVYHLLRRLPPRAKNRELPFLLYIDRVYNVEGVGNVVSGSVRQGSLTPGAELLIGPTRKGVYVPVRARSIEMHYT…
557	GC_00000127	GCA_011364015_1_ASM1136401v1_genomic	1535	4	4	1	1	0.998914	0.996753	0.997833			J	Translation, ribosomal structure and biogenesis	COG1370	tRNA-guanine transglycosylase, archaeosine-15-forming, contains TGT and PUA domains (ArcTGT) (PDB:1IQ8) (PUBMED:22032275)	MSFEEFLLRQVRQLAFFQFGVAGELFFPDGCVVEVSPSTGRPRRIWLDGKCIATIRAMDGWLTLTVSGAQRLNALLEKGGNRVVVGREGAEKVAAGYDVSAEHVVEADASIVPGMEVLVVDEDNRLIGVGKAVVAGVEMAELRRGAVVKVRHKV
558	GC_00000127	GCA_011364605_1_ASM1136460v1_genomic	168	4	4	1	1	0.998914	0.996753	0.997833			J	Translation, ribosomal structure and biogenesis	COG1370	tRNA-guanine transglycosylase, archaeosine-15-forming, contains TGT and PUA domains (ArcTGT) (PDB:1IQ8) (PUBMED:22032275)	MSFEEFLLRQVRQLAFFQFGVAGELFFPDGCVVEVSPSTGRPRRIWLDGKCIATIRAMDGWLTLTVSGAQRLNALLEKGGNRVVVGREGAEKVAAGYDVSAEHVVEADASIVPGMEVLVVDEDNRLIGVGKAVVAGVEMAELRRGAVVKVRHKV
559	GC_00000127	GCA_011373365_1_ASM1137336v1_genomic	263	4	4	1	1	0.998914	0.996753	0.997833			J	Translation, ribosomal structure and biogenesis	COG1370	tRNA-guanine transglycosylase, archaeosine-15-forming, contains TGT and PUA domains (ArcTGT) (PDB:1IQ8) (PUBMED:22032275)	MSFEEFLLRQVRQLAFFQFGVAGELFFPDGCVVEVSPSTGRPRRIWLDGKCIATIRAMDGWLTLTVSGAQRLNALLEKGGNRVVVGREGAEKVAAGYDVSAEHVVEADASIVPGMEVLVVDEDNRLIGVGKAVVAGVEMAELRRGAVVKVRHKV
560	GC_00000127	1054_113_bin_10	858	4	4	1	1	0.998914	0.996753	0.997833			J	Translation, ribosomal structure and biogenesis	COG1370	tRNA-guanine transglycosylase, archaeosine-15-forming, contains TGT and PUA domains (ArcTGT) (PDB:1IQ8) (PUBMED:22032275)	#AD?
561	GC_00000128	GCA_011364015_1_ASM1136401v1_genomic	655	4	4	1	1	0.987654	0.998392	0.992994			H	Coenzyme transport and metabolism	COG1907	Beta-ribofuranosylaminobenzene 5'-phosphate synthase (methanopterin biosynthesis) (bRFAP) (PDB:6YQQ) (PUBMED:16817932)	MIVEVEAFARLHMGLFELGQHFGRRWGGVGVSIKQPSMRVTVNTEGSEKVEGVDVEEVERVVTTLSRSFGREFKGGISVDSGIPVHRGFGSRTQLRLALATAICKAMNVECEVHSIAEILGIGEVSSVGTHLFAYGGFVVQLPRQANRTGLGSFIRLEFPEDWWFVVAYPVDGRGLDEHEERRLFAALSPQEPLTCMEISHLILGYLLPTLLERDLTGFGECLSILQRLVGQYFASAQGGVFRMAEAVQLLRMAGAKGVGQSSWGPAVYGLFGDRLEAENAVSEVRKHLGDNWNVYATTTVNHGARVSVRP
562	GC_00000128	GCA_011364605_1_ASM1136460v1_genomic	395	4	4	1	1	0.987654	0.998392	0.992994			H	Coenzyme transport and metabolism	COG1907	Beta-ribofuranosylaminobenzene 5'-phosphate synthase (methanopterin biosynthesis) (bRFAP) (PDB:6YQQ) (PUBMED:16817932)	MIVEVEAFARLHMGLFELGQHFGRRWGGVGVSIKQPSMRVTVNTEGSEKVEGVDVEEVERVVTTLSRSFGREFKGGISVDSGIPVHRGFGSRTQLRLALATAICKAMNVECEVHSIAEILGIGEVSSVGTHLFAYGGFVVQLPRQANRTGLGSFIRLEFPEDWWFVVAYPVDGRGLDEHEERRLFAALSPQEPLTCMEISHLILGYLLPTLLERDLTGFGECLSILQRLVGQYFASAQGGVFRMAEAVQLLRMAGAKGVGQSSWGPAVYGLFGDRLEAENAVSEVRKHLGDNWNVYATTTVNHGARVSVRP
563	GC_00000128	GCA_011373365_1_ASM1137336v1_genomic	527	4	4	1	1	0.987654	0.998392	0.992994			H	Coenzyme transport and metabolism	COG1907	Beta-ribofuranosylaminobenzene 5'-phosphate synthase (methanopterin biosynthesis) (bRFAP) (PDB:6YQQ) (PUBMED:16817932)	MIVEVEAFARLHMGLFELGQHFGRRWGGVGVSIKQPSMRVTVNTEGSEKVEGVDVEEVERVVTTLSRSFGREFKGGISVDSGIPVHRGFGSRTQLRLALATAICKAMNVECEVHSIAEILGIGEVSSVGTHLFAYGGFVVQLPRQANRTGLGSFIRLEFPEDWWFVVAYPVDGRGLDEHEERRLFAALSPQEPLTCMEISHLILGYLLPTLLERDLTGFGECLSILQRLVGQYFASAQGGVFRMAEAVQLLRMAGAKGVGQSSWGPAVYGLFGDRLEAENAVSEVRKHLGDNWNVYATTTVNHGARVSVRP
564	GC_00000128	1054_113_bin_10	751	4	4	1	1	0.987654	0.998392	0.992994			H	Coenzyme transport and metabolism	COG1907	Beta-ribofuranosylaminobenzene 5'-phosphate synthase (methanopterin biosynthesis) (bRFAP) (PDB:6YQQ) (PUBMED:16817932)	-IVEVEAFARLHMGLFELGRHFGRRWGGVGVSIKQPSLRVTVNTESSEKVEGVDVEEVERVVTTLSRSFGREFKGGISVDSGIPVHRGFGSRTQLRLALATAICKAMNVECEVHRIAEILGIGEVSSVGTHLFAYGGFVVQLPRQANHAGLGSFIRLEFPEDWWFVVAYPFDGRGFDEQEERRLFAALSPQEPLTCMEISHLILGYLLPTLLERDLTGFGECLSILQRLVGQYFASAQGGVFRMAEAVQLLRMAGAKGVGQSSWGPAVYGLFGDRLEAENAVSEVRKHLGDNWNVYATTTVNHGARVSVRP
565	GC_00000129	GCA_011364015_1_ASM1136401v1_genomic	1373	4	4	1	1	0.996261	1	0.998127	COG0142	Isoprenoid biosynthesis	H	Coenzyme transport and metabolism	COG0142	Geranylgeranyl pyrophosphate synthase (IspA) (PDB:2AZJ)	MAASLQETDTATLVETLRHDLETRLREKIEGRPDSHLIERAVRGGKRLRPILLLTVFKALGGTDYTKALDVAVALELAHSASLVHDDIVDFDKTRRGRVSLWYQIGAGKAIIQGHRIINLAFNIVLDIGEEMTRIFVEAWDRASKGILDEVVNKAALTERLYLLMIREKTASLFEAAARAGAVLAGASPDMVQLMRRYGSEVGTVYQLADDLTENIKRKSLGRIYFLTHEMRERLIHLLVATKTKQIRKLYRAVTPYTPQEEFMKRQIVERIRSAVNLAGDERIPESAYKILLKELPWMFVKQMLREGGKRV
566	GC_00000129	GCA_011364605_1_ASM1136460v1_genomic	765	4	4	1	1	0.996261	1	0.998127	COG0142	Isoprenoid biosynthesis	H	Coenzyme transport and metabolism	COG0142	Geranylgeranyl pyrophosphate synthase (IspA) (PDB:2AZJ)	MAASLQETDTATLVETLRHDLETRLREKIEGRPDSHLIERAVRGGKRLRPILLLTVFKALGGTDYTKALDVAVALELAHSASLVHDDIVDFDKTRRGRVSLWYQIGAGKAIIQGHRIINLAFNIVLDIGEEMTRIFVEAWDRASKGILDEVVNKAALTERLYLLMIREKTASLFEAAARAGAVLAGASPDMVQLMRRYGSEVGTVYQLADDLTENIKRKSLGRIYFLTHEMRERLIHLLVATKTKQIRKLYRAVTPYTPQEEFMKRQIVERIRSAVNLAGDERIPESAYKILLKELPWMFVKQMLREGGKRV
567	GC_00000129	GCA_011373365_1_ASM1137336v1_genomic	655	4	4	1	1	0.996261	1	0.998127	COG0142	Isoprenoid biosynthesis	H	Coenzyme transport and metabolism	COG0142	Geranylgeranyl pyrophosphate synthase (IspA) (PDB:2AZJ)	MAASLQETDTATLVETLRHDLETRLREKIEGRPDSHLIERAVRGGKRLRPILLLTVFKALGGTDYTKALDVAVALELAHSASLVHDDIVDFDKTRRGRVSLWYQIGAGKAIIQGHRIINLAFNIVLDIGEEMTRIFVEAWDRASKGILDEVVNKAALTERLYLLMIREKTASLFEAAARAGAVLAGASPDMVQLMRRYGSEVGTVYQLADDLTENIKRKSLGRIYFLTHEMRERLIHLLVATKTKQIRKLYRAVTPYTPQEEFMKRQIVERIRSAVNLAGDERIPESAYKILLKELPWMFVKQMLREGGKRV
568	GC_00000129	1054_113_bin_10	440	4	4	1	1	0.996261	1	0.998127	COG0142	Isoprenoid biosynthesis	H	Coenzyme transport and metabolism	COG0142	Geranylgeranyl pyrophosphate synthase (IspA) (PDB:2AZJ)	MAASLQETDTATLVETLRHDLETRLREKIEGRPDSFLIERAVRGGKRLRPILLLTVFKALGGTDYTKALDVAVALELAHSASLVHDDIVDFDKTRRGKVSLWYQIGAGKAIIQGHRIINLAFNIVLDIGEEMTRIFVEAWDRASKGILDEVVNKAALTERLYLLMIREKTASLFEAAARAGAVLAGASPDMVQLMRRYGSEVGTVYQLADDLTENIKRKSLGRIYFLTHEMRERLIHLLVATKTKQIRKLYRAVTPYTPQEEFMKRQIVERIRSAVNLAGDERIPESAYKILLKELPWMFVKQMLGEGGKRV
569	GC_00000130	GCA_011364015_1_ASM1136401v1_genomic	481	4	4	1	1	1	0.994565	0.997275	COG1761	RNA polymerase	K	Transcription	COG1761	DNA-directed RNA polymerase, subunit L/RPAC2 (RPB11) (PDB:5FLM)	MKLKIIEETGDFLAISVNDLDQSIVNLFTETLNSIDGVSYAGYRVEHPLTGEITVSIKVEPSKITPRKAVEKALERLEEILKSLDRELEVLR
570	GC_00000130	GCA_011364605_1_ASM1136460v1_genomic	877	4	4	1	1	1	0.994565	0.997275	COG1761	RNA polymerase	K	Transcription	COG1761	DNA-directed RNA polymerase, subunit L/RPAC2 (RPB11) (PDB:5FLM)	MKLKIIEETGDFLAISVNDLDQSIVNLFTETLNSIDGVSYAGYRVEHPLTGEITVSIKVEPSKITPRKAVEKALERLEEILKSLDRELEVLR
571	GC_00000130	GCA_011373365_1_ASM1137336v1_genomic	77	4	4	1	1	1	0.994565	0.997275	COG1761	RNA polymerase	K	Transcription	COG1761	DNA-directed RNA polymerase, subunit L/RPAC2 (RPB11) (PDB:5FLM)	MKLKIIEETGDFLAISVNDLDQSIVNLFTETLNSIDGVSYAGYRVEHPLTGEITVSIKVEPSKITPRKAVEKALERLEEILKSLDRELEVLR
572	GC_00000130	1054_113_bin_10	242	4	4	1	1	1	0.994565	0.997275	COG1761	RNA polymerase	K	Transcription	COG1761	DNA-directed RNA polymerase, subunit L/RPAC2 (RPB11) (PDB:5FLM)	#AD?
573	GC_00000131	GCA_011364015_1_ASM1136401v1_genomic	1062	4	4	1	1	0.995069	0.906232	0.948575	COG0778	Pyrimidine degradation	C	Energy production and conversion	COG0778	Nitroreductase (NfnB) (PDB:1F5V)	#AD?
574	GC_00000131	GCA_011364605_1_ASM1136460v1_genomic	1190	4	4	1	1	0.995069	0.906232	0.948575	COG0778	Pyrimidine degradation	C	Energy production and conversion	COG0778	Nitroreductase (NfnB) (PDB:1F5V)	#AD?
575	GC_00000131	GCA_011373365_1_ASM1137336v1_genomic	169	4	4	1	1	0.995069	0.906232	0.948575	COG0778	Pyrimidine degradation	C	Energy production and conversion	COG0778	Nitroreductase (NfnB) (PDB:1F5V)	#AD?
576	GC_00000131	1054_113_bin_10	802	4	4	1	1	0.995069	0.906232	0.948575	COG0778	Pyrimidine degradation	C	Energy production and conversion	COG0778	Nitroreductase (NfnB) (PDB:1F5V)	VENHLLDPIYKTIQKHMNGMDVFEAIKTRLEIREFADKPVPREVVREILEAARLSPSGLNSQHWRFILVEGADELKQLAEMSTSGKWVENAALAVIVLTSPKYPWHLFDAGRVATHMQLAAWNRSVGSRVYTGYDEKAMRRKYGVPQEYHIACVIGFGYPKHKIIGRKNRQPIEALAFSGKMGNPVKL
577	GC_00000132	GCA_011364015_1_ASM1136401v1_genomic	142	4	4	1	1	0.997085	1	0.99854	COG0371	Isoprenoid biosynthesis	C	Energy production and conversion	COG0371	Glycerol dehydrogenase or related enzyme, iron-containing ADH family (GldA) (PDB:3S99) (PUBMED:20688982)	MHKHEMELPHFVVIGHDLAQTIIEHLKLHGFKAPLMITSNTPYRVFGSKIESLMEPGIKLSTIDVEEIYGDVEKISGMPAFDVILGVGGGRVMDVSKVVAEKTGRPFISIPTIASHDGIASPMTSYRQNGRAYSRKSVMPLEIYADIDVISRSPRRYLMSGCGDLVAKHSAVRDWWLAHRETGEYYGRYAAHLAYLSGSVIIRSAKEIRNNSIEGVRTVVEALISAGVAMGVAGSSRPCSGGEHLIAHALETLMDKPALHGERCGVATIFTLRLHGAKWEKVKESLKTIGAPHTLKDINVDEELFTEAVKLAPNLRRERYTVLHKKPLGKTEIENIIHETGLV
578	GC_00000132	GCA_011364605_1_ASM1136460v1_genomic	1312	4	4	1	1	0.997085	1	0.99854	COG0371	Isoprenoid biosynthesis	C	Energy production and conversion	COG0371	Glycerol dehydrogenase or related enzyme, iron-containing ADH family (GldA) (PDB:3S99) (PUBMED:20688982)	MHKHEMELPHFVVIGHDLAQTIIEHLKLHGFKAPLMITSNTPYRVFGSKIESLMEPGIKLSTIDVEEIYGDVEKISGMPAFDVILGVGGGRVMDVSKVVAEKTGRPFISIPTIASHDGIASPMTSYRQNGRAYSRKSVMPLEIYADIDVISRSPRRYLMSGCGDLVAKHSAVRDWWLAHRETGEYYGRYAAHLAYLSGSVIIRSAKEIRNNSIEGVRTVVEALISAGVAMGVAGSSRPCSGGEHLIAHALETLMDKPALHGERCGVATIFTLRLHGAKWEKVKESLKTIGAPHTLKDINVDEELFTEAVKLAPNLRRERYTVLHKKPLGKTEIENIIHETGLV
579	GC_00000132	GCA_011373365_1_ASM1137336v1_genomic	296	4	4	1	1	0.997085	1	0.99854	COG0371	Isoprenoid biosynthesis	C	Energy production and conversion	COG0371	Glycerol dehydrogenase or related enzyme, iron-containing ADH family (GldA) (PDB:3S99) (PUBMED:20688982)	MHKHEMELPHFVVIGHDLAQTIIEHLKLHGFKAPLMITSNTPYRVFGSKIESLMEPGIKLSTIDVEEIYGDVEKISGMPAFDVILGVGGGRVMDVSKVVAEKTGRPFISIPTIASHDGIASPMTSYRQNGRAYSRKSVMPLEIYADIDVISRSPRRYLMSGCGDLVAKHSAVRDWWLAHRETGEYYGRYAAHLAYLSGSVIIRSAKEIRNNSIEGVRTVVEALISAGVAMGVAGSSRPCSGGEHLIAHALETLMDKPALHGERCGVATIFTLRLHGAKWEKVKESLKTIGAPHTLKDINVDEELFTEAVKLAPNLRRERYTVLHKKPLGKTEIENIIHETGLV
580	GC_00000132	1054_113_bin_10	387	4	4	1	1	0.997085	1	0.99854	COG0371	Isoprenoid biosynthesis	C	Energy production and conversion	COG0371	Glycerol dehydrogenase or related enzyme, iron-containing ADH family (GldA) (PDB:3S99) (PUBMED:20688982)	MHKHEMELPHFVVIGHDLAQTIIEHLKLHGFKAPLMITSNTPYRVFGSKIESLMEPGIKLSTIDVEEIYGDVEKISGMPGFDVILGVGGGRVMDVSKVVAEKTGRPFISIPTIASHDGIASPMTSYRQNGRAYSRKSVMPLEIYADIDVISRSPRRYLMSGCGDLVAKHSAVRDWWLAHRETGEYYGRYAAHLAYLSGSVIIRSAKEIRNNSIEGVRTVVEALISAGVAMGVAGSSRPCSGGEHLIAHALETLMDKPALHGERCGVATIFTLRLHGAKWEKVKESLKTIGAPHTLKDINVDEELFTEAVKLAPNLRRERYTVLHKKPLSKTEIENIIHETGLV
581	GC_00000133	GCA_011364015_1_ASM1136401v1_genomic	1115	4	4	1	1	1	0.979461	0.989624							MSLVEVVKLAEDSVADKRIKKLEEEIRRIREPLEKTLLEIREMMNMAENPFIYLKGELGDVSSEETRPKQPVEKPAPEQPIANQERTVAMESYSLRQGFNGLDSFITTLAAVDLMVVIIGRENLINLVNMLAWRNLIPKTMLEGIKEALEFISTLERETRIEQTPPHPPSFNDLLIVLYMLSLLVKDRENPITFLLLSSAGSLKFLSKSWGGRQV
582	GC_00000133	GCA_011364605_1_ASM1136460v1_genomic	113	4	4	1	1	1	0.979461	0.989624							MSLVEVVKLAEDSVADKRIKKLEEEIRRIREPLEKTLLEIREMMNMAENPFIYLKGELGDVSSEETRPKQPVEKPAPEQPIANQERTVAMESYSLRQGFNGLDSFITTLAAVDLMVVIIGRENLINLVNMLAWRNLIPKTMLEGIKEALEFISTLERETRIEQTPPHPPSFNDLLIVLYMLSLLVKDRENPITFLLLSSAGSLKFLSKSWGGRQV
583	GC_00000133	GCA_011373365_1_ASM1137336v1_genomic	818	4	4	1	1	1	0.979461	0.989624							MSLVEVVKLAEDSVADKRIKKLEEEIRRIREPLEKTLLEIREMMNMAENPFIYLKGELGDVSSEETRPKQPVEKPAPEQPIANQERTVAMESYSLRQGFNGLDSFITTLAAVDLMVVIIGRENLINLVNMLAWRNLIPKTMLEGIKEALEFISTLERETRIEQTPPHPPSFNDLLIVLYMLSLLVKDRENPITFLLLSSAGSLKFLSKSWGGRQV
584	GC_00000133	1054_113_bin_10	562	4	4	1	1	1	0.979461	0.989624							#AD?
585	GC_00000134	GCA_011364015_1_ASM1136401v1_genomic	627	4	4	1	1	1	0.995935	0.997963	COG1358	Ribosome 50S subunit	J	Translation, ribosomal structure and biogenesis	COG1358	Ribosomal protein L7Ae or related RNA K-turn-binding protein (Rpl7Ae) (PDB:4LCK)	MPNPYYQTFTPPEELVTAALEAVRLAKTSGKVKKGVNEVIKAIERGQAKFVLIATDVDPPEIVAFLPTLCEERKISYIFVNSKAQLGEVAGLSVPASSVAVVDPGEAKGYIEEIVKKIQELKK
586	GC_00000134	GCA_011364605_1_ASM1136460v1_genomic	324	4	4	1	1	1	0.995935	0.997963	COG1358	Ribosome 50S subunit	J	Translation, ribosomal structure and biogenesis	COG1358	Ribosomal protein L7Ae or related RNA K-turn-binding protein (Rpl7Ae) (PDB:4LCK)	MPNPYYQTFTPPEELVTAALEAVRLAKTSGKVKKGVNEVIKAIERGQAKFVLIATDVDPPEIVAFLPTLCEERKISYIFVNSKAQLGEVAGLSVPASSVAVVDPGEAKGYIEEIVKKIQELKK
587	GC_00000134	GCA_011373365_1_ASM1137336v1_genomic	89	4	4	1	1	1	0.995935	0.997963	COG1358	Ribosome 50S subunit	J	Translation, ribosomal structure and biogenesis	COG1358	Ribosomal protein L7Ae or related RNA K-turn-binding protein (Rpl7Ae) (PDB:4LCK)	MPNPYYQTFTPPEELVTAALEAVRLAKTSGKVKKGVNEVIKAIERGQAKFVLIATDVDPPEIVAFLPTLCEERKISYIFVNSKAQLGEVAGLSVPASSVAVVDPGEAKGYIEEIVKKIQELKK
588	GC_00000134	1054_113_bin_10	254	4	4	1	1	1	0.995935	0.997963	COG1358	Ribosome 50S subunit	J	Translation, ribosomal structure and biogenesis	COG1358	Ribosomal protein L7Ae or related RNA K-turn-binding protein (Rpl7Ae) (PDB:4LCK)	#AD?
589	GC_00000135	GCA_011364015_1_ASM1136401v1_genomic	892	4	4	1	1	1	0.997925	0.998962			E	Amino acid transport and metabolism	COG0411	ABC-type branched-chain amino acid transport system, ATPase component LivG (LivG) (PDB:1G9X) (PUBMED:29514851)	MDALVLEGISKNFGALAALTNVNMRVQVGEVVGLIGPNGAGKTTLFNIVTGFIKPDRGRVKLFGEDVTGLQPHQIAARGVARTFQIVKPFFGMTVYETVLVGAYLREKDEDNARQRAEVAMKLTGVYHLRNRYARELNTPQLKLVELARSLATQPKLLMLDEIVAGLTPAEVDAMTALVKRIRDEMGVTVLLVEHVMRFVMNISDRVVVLNYGEVIAEGSPSEVSSNLKVIEAYLGGKSGS
590	GC_00000135	GCA_011364605_1_ASM1136460v1_genomic	888	4	4	1	1	1	0.997925	0.998962			E	Amino acid transport and metabolism	COG0411	ABC-type branched-chain amino acid transport system, ATPase component LivG (LivG) (PDB:1G9X) (PUBMED:29514851)	MDALVLEGISKNFGALAALTNVNMRVQVGEVVGLIGPNGAGKTTLFNIVTGFIKPDRGRVKLFGEDVTGLQPHQIAARGVARTFQIVKPFFGMTVYETVLVGAYLREKDEDNARQRAEVAMKLTGVYHLRNRYARELNTPQLKLVELARSLATQPKLLMLDEIVAGLTPAEVDAMTALVKRIRDEMGVTVLLVEHVMRFVMNISDRVVVLNYGEVIAEGSPSEVSSNLKVIEAYLGGKSGS
591	GC_00000135	GCA_011373365_1_ASM1137336v1_genomic	1007	4	4	1	1	1	0.997925	0.998962			E	Amino acid transport and metabolism	COG0411	ABC-type branched-chain amino acid transport system, ATPase component LivG (LivG) (PDB:1G9X) (PUBMED:29514851)	MDALVLEGISKNFGALAALTNVNMRVQVGEVVGLIGPNGAGKTTLFNIVTGFIKPDRGRVKLFGEDVTGLQPHQIAARGVARTFQIVKPFFGMTVYETVLVGAYLREKDEDNARQRAEVAMKLTGVYHLRNRYARELNTPQLKLVELARSLATQPKLLMLDEIVAGLTPAEVDAMTALVKRIRDEMGVTVLLVEHVMRFVMNISDRVVVLNYGEVIAEGSPSEVSSNLKVIEAYLGGKSGS
592	GC_00000135	1054_113_bin_10	625	4	4	1	1	1	0.997925	0.998962			E	Amino acid transport and metabolism	COG0411	ABC-type branched-chain amino acid transport system, ATPase component LivG (LivG) (PDB:1G9X) (PUBMED:29514851)	#AD?
593	GC_00000136	GCA_011364015_1_ASM1136401v1_genomic	1532	4	4	1	1	0.996162	1	0.998077	COG0441	Aminoacyl-tRNA synthetases	J	Translation, ribosomal structure and biogenesis	COG0441	Threonyl-tRNA synthetase (ThrS) (PDB:1NYQ)	MRILGLHVDFVEYRPVKKESTVVEEASPEPVRIEDAYVLLTSVEPEDDERVAEAAVADAVEFMTRLKIPRLVIYPFAHLSRELARPEHAVEILALMEKIAKERGVEVHRSPFGWNKALALSIKGHPLAERSRVFSQATLQQKQTTSVEKSYMVLTPDGELLKPEEALADLPNGLAVLVEKEALGKGLNEVSEPEHGKVLKRLGIDWEELSDSGHMHYGPEGTIVYDLISDYASKIVRELGFPVYFVKGTNLFSLESRPIREHASLFGQRMYRVEVDGRPYVMRYAACFQQFALARNWVISYRSLPFGMFEVADSYRLEQRGELVLGFRLRKMSMPDLHVFCRDIPEALQMVEKIHDKIYREIEKLGRDYYSLYNLTSRKFFEENRGFFQKLLKRERKPV…
594	GC_00000136	GCA_011364605_1_ASM1136460v1_genomic	171	4	4	1	1	0.996162	1	0.998077	COG0441	Aminoacyl-tRNA synthetases	J	Translation, ribosomal structure and biogenesis	COG0441	Threonyl-tRNA synthetase (ThrS) (PDB:1NYQ)	MRILGLHVDFVEYRPVKKESTVVEEASPEPVRIEDAYVLLTSVEPEDDERVAEAAVADAVEFMTRLKIPRLVIYPFAHLSRELARPEHAVEILALMEKIAKERGVEVHRSPFGWNKALALSIKGHPLAERSRVFSQATLQQKQTTSVEKSYMVLTPDGELLKPEEALADLPNGLAVLVEKEALGKGLNEVSEPEHGKVLKRLGIDWEELSDSGHMHYGPEGTIVYDLISDYASKIVRELGFPVYFVKGTNLFSLESRPIREHASLFGQRMYRVEVDGRPYVMRYAACFQQFALARNWVISYRSLPFGMFEVADSYRLEQRGELVLGFRLRKMSMPDLHVFCRDIPEALQMVEKIHDKIYREIEKLGRDYYSLYNLTSRKFFEENRGFFQKLLKRERKPV…
595	GC_00000136	GCA_011373365_1_ASM1137336v1_genomic	260	4	4	1	1	0.996162	1	0.998077	COG0441	Aminoacyl-tRNA synthetases	J	Translation, ribosomal structure and biogenesis	COG0441	Threonyl-tRNA synthetase (ThrS) (PDB:1NYQ)	MRILGLHVDFVEYRPVKKESTVVEEASPEPVRIEDAYVLLTSVEPEDDERVAEAAVADAVEFMTRLKIPRLVIYPFAHLSRELARPEHAVEILALMEKIAKERGVEVHRSPFGWNKALALSIKGHPLAERSRVFSQATLQQKQTTSVEKSYMVLTPDGELLKPEEALADLPNGLAVLVEKEALGKGLNEVSEPEHGKVLKRLGIDWEELSDSGHMHYGPEGTIVYDLISDYASKIVRELGFPVYFVKGTNLFSLESRPIREHASLFGQRMYRVEVDGRPYVMRYAACFQQFALARNWVISYRSLPFGMFEVADSYRLEQRGELVLGFRLRKMSMPDLHVFCRDIPEALQMVEKIHDKIYREIEKLGRDYYSLYNLTSRKFFEENRGFFQKLLKRERKPV…
596	GC_00000136	1054_113_bin_10	853	4	4	1	1	0.996162	1	0.998077	COG0441	Aminoacyl-tRNA synthetases	J	Translation, ribosomal structure and biogenesis	COG0441	Threonyl-tRNA synthetase (ThrS) (PDB:1NYQ)	LRILGLHVDFVEYRPVKKESTVVEEASPEPVRIEDAYVLLTSVEPEDDERVAEAAVADAVEFMTRLKIPRLVIYPFAHLSRELARPEHAVEILALMEKIAKERGVEVHRSPFGWNKALALSIKGHPLAERSRVFSQATLQQKQATSVEKSYMVLTPDGELLKPEEALADLPDGLAVLVEKEALGKGLNEVSEPEHGKVLKRLGIDWEELSDSGHMHYGPEGTIVYDLISDYASKIVRELGFPVYFVKGTNLFSLESRPIREHASLFGQRMYRVEVDGRPYVMRYAACFQQFALARNWVISYRSLPFGMFEVADSYRLEQRGELVLGFRLRKMSMPDLHVFCRDIPEALQVVEKIHDKIYREIEKLGRDYYSLYNLTSRKFFEENRGFFQKLLKRERKPV…
597	GC_00000137	GCA_011364015_1_ASM1136401v1_genomic	357	4	4	1	1	0.994108	1	0.997045	COG0125	Thymidylate biosynthesis	F	Nucleotide transport and metabolism	COG0125	Thymidylate kinase (Tmk) (PDB:3LV8)	MKSFYIAVEGIDGAGKTTQAKLLARKLMKHGLRVMNVHEPTDGKIGGLIREALAKRVNISEEVLALLFAADRLTLREKIISAKQSGVYIVSDRSVVSSLAYQSAALGLRNWVYEINRFAVKPDIIVYIDISPETALKRLRKKSQRYENMVFLRKVKNAYSRVLHDFRRVLVVDGEQPVDAVAEAMVEKLSRFIPSLSR
598	GC_00000137	GCA_011364605_1_ASM1136460v1_genomic	188	4	4	1	1	0.994108	1	0.997045	COG0125	Thymidylate biosynthesis	F	Nucleotide transport and metabolism	COG0125	Thymidylate kinase (Tmk) (PDB:3LV8)	MKSFYIAVEGIDGAGKTTQAKLLARKLMKHGLRVMNVHEPTDGKIGGLIREALAKRVNISEEVLALLFAADRLTLREKIISAKQSGVYIVSDRSVVSSLAYQSAALGLRNWVYEINRFAVKPDIIVYIDISPETALKRLRKKSQRYENMVFLRKVKNAYSRVLHDFRRVLVVDGEQPVDAVAEAMVEKLSRFIPSLSR
599	GC_00000137	GCA_011373365_1_ASM1137336v1_genomic	2	4	4	1	1	0.994108	1	0.997045	COG0125	Thymidylate biosynthesis	F	Nucleotide transport and metabolism	COG0125	Thymidylate kinase (Tmk) (PDB:3LV8)	MKSFYIAVEGIDGAGKTTQAKLLARKLMKHGLRVMNVHEPTDGKIGGLIREALAKRVNISEEVLALLFAADRLTLREKIISAKQSGVYIVSDRSVVSSLAYQSAALGLRNWVYEINRFAVKPDIIVYIDISPETALKRLRKKSQRYENMVFLRKVKNAYSRVLHDFRRVLVVDGEQPVDAVAEAMVEKLSRFIPSLSR
600	GC_00000137	1054_113_bin_10	838	4	4	1	1	0.994108	1	0.997045	COG0125	Thymidylate biosynthesis	F	Nucleotide transport and metabolism	COG0125	Thymidylate kinase (Tmk) (PDB:3LV8)	LKSFYIAVEGIDGAGKTTQAKLLARKLMKHGLRVMNVHEPTDGKIGGLIREALAKRVNISEEVLALLFAADRLTLREKIISAKQSGVYIVSDRSVVSSLAYQSAALGLRNWVYEINRFAVKPDIIVYIDISPETALKRLRKKSQRYENMVFLRKVKNAYSRVLRDFRRVVVVDGEQPVDAVAETVVEKLSRFIPSLSR
601	GC_00000138	GCA_011364015_1_ASM1136401v1_genomic	598	4	4	1	1	0.999349	1	0.999674	COG1028	Fatty acid biosynthesis	I	Lipid transport and metabolism	COG1028	NAD(P)-dependent dehydrogenase, short-chain alcohol dehydrogenase family (FabG) (PDB:6L1H)	MGILEGKVCIVTGASGDIGRAVAYWFLGQGAFVSAGARRLQVLRDLEKTWAEMFGPERIHVDMLDVVDEKSVESFVAKTLERFGRVDAVVNVAGYVLEPRLWNKGLVETTMQEIIDVMSVDLLGSFNMVKHTVEQMVKQRGGVYVNFSSTPAITGYDRGLAYTLAKSAILGLTKHIAYEYGRFGVRAYTLVLGSIETEPSTKHLTKAEYAALAAESPLGRWGRPEEVAAVAGFLCSDMASFINGQSIVVDGGAVLR
602	GC_00000138	GCA_011364605_1_ASM1136460v1_genomic	1149	4	4	1	1	0.999349	1	0.999674	COG1028	Fatty acid biosynthesis	I	Lipid transport and metabolism	COG1028	NAD(P)-dependent dehydrogenase, short-chain alcohol dehydrogenase family (FabG) (PDB:6L1H)	MGILEGKVCIVTGASGDIGRAVAYWFLGQGAFVSAGARRLQVLRDLEKTWAEMFGPERIHVDMLDVVDEKSVESFVAKTLERFGRVDAVVNVAGYVLEPRLWNKGLVETTMQEIIDVMSVDLLGSFNMVKHTVEQMVKQRGGVYVNFSSTPAITGYDRGLAYTLAKSAILGLTKHIAYEYGRFGVRAYTLVLGSIETEPSTKHLTKAEYAALAAESPLGRWGRPEEVAAVAGFLCSDMASFINGQSIVVDGGAVLR
603	GC_00000138	GCA_011373365_1_ASM1137336v1_genomic	118	4	4	1	1	0.999349	1	0.999674	COG1028	Fatty acid biosynthesis	I	Lipid transport and metabolism	COG1028	NAD(P)-dependent dehydrogenase, short-chain alcohol dehydrogenase family (FabG) (PDB:6L1H)	MGILEGKVCIVTGASGDIGRAVAYWFLGQGAFVSAGARRLQVLRDLEKTWAEMFGPERIHVDMLDVVDEKSVESFVAKTLERFGRVDAVVNVAGYVLEPRLWNKGLVETTMQEIIDVMSVDLLGSFNMVKHTVEQMVKQRGGVYVNFSSTPAITGYDRGLAYTLAKSAILGLTKHIAYEYGRFGVRAYTLVLGSIETEPSTKHLTKAEYAALAAESPLGRWGRPEEVAAVAGFLCSDMASFINGQSIVVDGGAVLR
604	GC_00000138	1054_113_bin_10	283	4	4	1	1	0.999349	1	0.999674	COG1028	Fatty acid biosynthesis	I	Lipid transport and metabolism	COG1028	NAD(P)-dependent dehydrogenase, short-chain alcohol dehydrogenase family (FabG) (PDB:6L1H)	VGILEGKVCIVTGASGDIGRAVAYWFLGQGAFVSAGARRLQVLRDLEKTWAEMFGPERIHVDMLDVVDEKSVESFVAKTLERFGRVDAVVNVAGYVLEPRLWNKGLVETTMQEIIDVMSVDLLGSFNMVKHTVEQMVKQRGGVYVNFSSTPAITGYDRGLAYTLAKSAILGLTKHIAYEYGRFGVRAYTLVLGSIETEPSTKHLTKAEYAALAAESPLGRWGRPEEVAAVAGFLCSDMASFINGQSIVVDGGAVLR
605	GC_00000139	GCA_011364015_1_ASM1136401v1_genomic	672	4	4	1	1	1	0.999463	0.999731			S	Function unknown	COG1615	Uncharacterized membrane protein, UPF0182 family	MVSPRSGRGRRFSYFIAVLLVLLLFTGLFIGSFINVWLNVMEFGDLFIRPFYFSLIGGVTLSFIALFRLDFVSRKSLIIWSLRTALVLMRGGFAPRILDFDRFRLSLQTFLAWQFTKLLVGTFIFSNSIFGMAVTASLNGWSMGLENLPKILALPFTSFGPGDIRGAEAVIDASPALIILLPPILSAFGTRLFLLIGLTNLVKVMAKALVSYAETGTITIRASTIEFLASLGLAWTGFNLFFPSSIDYNTKVLIIAAFAASAVLAFYGYLDLRGKRFLNNIWLRLGLLVIIGLLTASVVTVQNTIADAQKIEYKGPYVLQEIHVNRYLADLKFKILPYNFSKTTVSAANASSIVAANKDILSRARLWDWDAAFAKLRPEIGLIPYVDFEDSDILRFNGT…
606	GC_00000139	GCA_011364605_1_ASM1136460v1_genomic	267	4	4	1	1	1	0.999463	0.999731			S	Function unknown	COG1615	Uncharacterized membrane protein, UPF0182 family	MVSPRSGRGRRFSYFIAVLLVLLLFTGLFIGSFINVWLNVMEFGDLFIRPFYFSLIGGVTLSFIALFRLDFVSRKSLIIWSLRTALVLMRGGFAPRILDFDRFRLSLQTFLAWQFTKLLVGTFIFSNSIFGMAVTASLNGWSMGLENLPKILALPFTSFGPGDIRGAEAVIDASPALIILLPPILSAFGTRLFLLIGLTNLVKVMAKALVSYAETGTITIRASTIEFLASLGLAWTGFNLFFPSSIDYNTKVLIIAAFAASAVLAFYGYLDLRGKRFLNNIWLRLGLLVIIGLLTASVVTVQNTIADAQKIEYKGPYVLQEIHVNRYLADLKFKILPYNFSKTTVSAANASSIVAANKDILSRARLWDWDAAFAKLRPEIGLIPYVDFEDSDILRFNGT…
607	GC_00000139	GCA_011373365_1_ASM1137336v1_genomic	947	4	4	1	1	1	0.999463	0.999731			S	Function unknown	COG1615	Uncharacterized membrane protein, UPF0182 family	MVSPRSGRGRRFSYFIAVLLVLLLFTGLFIGSFINVWLNVMEFGDLFIRPFYFSLIGGVTLSFIALFRLDFVSRKSLIIWSLRTALVLMRGGFAPRILDFDRFRLSLQTFLAWQFTKLLVGTFIFSNSIFGMAVTASLNGWSMGLENLPKILALPFTSFGPGDIRGAEAVIDASPALIILLPPILSAFGTRLFLLIGLTNLVKVMAKALVSYAETGTITIRASTIEFLASLGLAWTGFNLFFPSSIDYNTKVLIIAAFAASAVLAFYGYLDLRGKRFLNNIWLRLGLLVIIGLLTASVVTVQNTIADAQKIEYKGPYVLQEIHVNRYLADLKFKILPYNFSKTTVSAANASSIVAANKDILSRARLWDWDAAFAKLRPEIGLIPYVDFEDSDILRFNGT…
608	GC_00000139	1054_113_bin_10	86	4	4	1	1	1	0.999463	0.999731			S	Function unknown	COG1615	Uncharacterized membrane protein, UPF0182 family	-VSPRSGRGRRFSYFIAVLLVLLLFTGLFIGSFINVWLNVMEFGDLFIRPFYFSLIGGVTLSFIALFRLDFVSRKSLIIWSLRTALVLMRGGFAPRILDFDRFRLSLQTFLAWQFTKLLVGTFIFSNSIFGMAVTASLNGWSMGLENLPKILALPFTSFGPGDIRGAEAVIDASPALIILLPPILSAFGTRLFLLIGLTNLVKVMAKALVSYAETGTITIRASTIEFLASLGLAWTGFNLFFPSSIDYNTKVLIIAAFAASAVLAFYGYLDLRGKRFLNNIWLRLGLLVIIGLLTASVVTVQNTIADAQKIEYKGPYVLQEIHVNRYLADLKFKILPYNFSKTTVSAANASSIVAANKDILSRARLWDWDAAFAKLRPEIGLIPYVDFEDSDILRFNGT…
609	GC_00000140	GCA_011364015_1_ASM1136401v1_genomic	1182	4	4	1	1	0.994463	0.996689	0.995575			F	Nucleotide transport and metabolism	COG1051	ADP-ribose pyrophosphatase YjhB, NUDIX family (YjhB) (PDB:3GZ5)	MNTPELTVGAFIIDSVGRLLLVVSPKWGYLYSIPGGHVDYGEKIFDAVVREAREEVGLRVKPIRVIAVQEVINPRHFKSRRKHFVFVDVLCKAVSSRVVVDGEEIVGYIWKTPADAFELPMESYTRRLVEFYVNNNSRSILFALDGWRQVL
610	GC_00000140	GCA_011364605_1_ASM1136460v1_genomic	367	4	4	1	1	0.994463	0.996689	0.995575			F	Nucleotide transport and metabolism	COG1051	ADP-ribose pyrophosphatase YjhB, NUDIX family (YjhB) (PDB:3GZ5)	MNTPELTVGAFIIDSVGRLLLVVSPKWGYLYSIPGGHVDYGEKIFDAVVREAREEVGLRVKPIRVIAVQEVINPRHFKSRRKHFVFVDVLCKAVSSRVVVDGEEIVGYIWKTPADAFELPMESYTRRLVEFYVNNNSRSILFALDGWRQVL
611	GC_00000140	GCA_011373365_1_ASM1137336v1_genomic	482	4	4	1	1	0.994463	0.996689	0.995575			F	Nucleotide transport and metabolism	COG1051	ADP-ribose pyrophosphatase YjhB, NUDIX family (YjhB) (PDB:3GZ5)	MNTPELTVGAFIIDSVGRLLLVVSPKWGYLYSIPGGHVDYGEKIFDAVVREAREEVGLRVKPIRVIAVQEVINPRHFKSRRKHFVFVDVLCKAVSSRVVVDGEEIVGYIWKTPADAFELPMESYTRRLVEFYVNNNSRSILFALDGWRQVL
612	GC_00000140	1054_113_bin_10	417	4	4	1	1	0.994463	0.996689	0.995575			F	Nucleotide transport and metabolism	COG1051	ADP-ribose pyrophosphatase YjhB, NUDIX family (YjhB) (PDB:3GZ5)	#AD?
613	GC_00000141	GCA_011364015_1_ASM1136401v1_genomic	1553	4	4	1	1	1	0.990909	0.995434			P	Inorganic ion transport and metabolism	COG3350	Heavy metal-bindng TRASH/YHS domain, predicted Cu/Ag metallochaperone (YHS)	MAGKVVDPVCGMEVDPATARYKSEHGGRVFYFCAEGCKREFEKDPHKYMKEAHSH
614	GC_00000141	GCA_011364605_1_ASM1136460v1_genomic	821	4	4	1	1	1	0.990909	0.995434			P	Inorganic ion transport and metabolism	COG3350	Heavy metal-bindng TRASH/YHS domain, predicted Cu/Ag metallochaperone (YHS)	MAGKVVDPVCGMEVDPATARYKSEHGGRVFYFCAEGCKREFEKDPHKYMKEAHSH
615	GC_00000141	GCA_011373365_1_ASM1137336v1_genomic	444	4	4	1	1	1	0.990909	0.995434			P	Inorganic ion transport and metabolism	COG3350	Heavy metal-bindng TRASH/YHS domain, predicted Cu/Ag metallochaperone (YHS)	MAGKVVDPVCGMEVDPATARYKSEHGGRVFYFCAEGCKREFEKDPHKYMKEAHSH
616	GC_00000141	1054_113_bin_10	45	4	4	1	1	1	0.990909	0.995434			P	Inorganic ion transport and metabolism	COG3350	Heavy metal-bindng TRASH/YHS domain, predicted Cu/Ag metallochaperone (YHS)	#AD?
617	GC_00000142	GCA_011364015_1_ASM1136401v1_genomic	600	4	4	1	1	0.999419	1	0.99971			U	Intracellular trafficking, secretion, and vesicular transport	COG0805	Twin-arginine protein secretion pathway component TatC (TatC) (PDB:4B4A)	MSKDKEMPLIEHLRELKNRVKVVMISFVVALIFWMAFPADLTEILRNPEFYEPMVTLVLKRIVQDLAGARIEIIGCSMTSPFEIFFLAAAFLAIATIMPVIGYETYAYVDPALYPHERRLIYGFTLAFAALFALGGVFGYFVAAPLIMRAMVFFFELAGVIPTVCAMDFYSLVFTTVLLIGVVFTSPAVLVLLVRFGVISTDLISRNRLYVYGILYILVAIITPDGWLVGNAVLFLPLVVLIESSLFVAKRVERNRLKTTIVGHCKFCGNGLRENEVFCSKCGRAQE
618	GC_00000142	GCA_011364605_1_ASM1136460v1_genomic	1147	4	4	1	1	0.999419	1	0.99971			U	Intracellular trafficking, secretion, and vesicular transport	COG0805	Twin-arginine protein secretion pathway component TatC (TatC) (PDB:4B4A)	MSKDKEMPLIEHLRELKNRVKVVMISFVVALIFWMAFPADLTEILRNPEFYEPMVTLVLKRIVQDLAGARIEIIGCSMTSPFEIFFLAAAFLAIATIMPVIGYETYAYVDPALYPHERRLIYGFTLAFAALFALGGVFGYFVAAPLIMRAMVFFFELAGVIPTVCAMDFYSLVFTTVLLIGVVFTSPAVLVLLVRFGVISTDLISRNRLYVYGILYILVAIITPDGWLVGNAVLFLPLVVLIESSLFVAKRVERNRLKTTIVGHCKFCGNGLRENEVFCSKCGRAQE
619	GC_00000142	GCA_011373365_1_ASM1137336v1_genomic	116	4	4	1	1	0.999419	1	0.99971			U	Intracellular trafficking, secretion, and vesicular transport	COG0805	Twin-arginine protein secretion pathway component TatC (TatC) (PDB:4B4A)	MSKDKEMPLIEHLRELKNRVKVVMISFVVALIFWMAFPADLTEILRNPEFYEPMVTLVLKRIVQDLAGARIEIIGCSMTSPFEIFFLAAAFLAIATIMPVIGYETYAYVDPALYPHERRLIYGFTLAFAALFALGGVFGYFVAAPLIMRAMVFFFELAGVIPTVCAMDFYSLVFTTVLLIGVVFTSPAVLVLLVRFGVISTDLISRNRLYVYGILYILVAIITPDGWLVGNAVLFLPLVVLIESSLFVAKRVERNRLKTTIVGHCKFCGNGLRENEVFCSKCGRAQE
620	GC_00000142	1054_113_bin_10	281	4	4	1	1	0.999419	1	0.99971			U	Intracellular trafficking, secretion, and vesicular transport	COG0805	Twin-arginine protein secretion pathway component TatC (TatC) (PDB:4B4A)	LSKDKEMPLIEHLRELKNRVKVVMISFVVALIFWMAFPADLTEILRNPEFYEPMVTLVLKRIVQDLAGARIEIIGCSMTSPFEIFFLAAAFLAIATIMPVIGYETYAYVDPALYPHERRLIYGFTLAFAALFALGGVFGYFVAAPLIMRAMVFFFELAGVIPTVCAMDFYSLVFTTVLLIGVVFTSPAVLVLLVRFGVISTDLISRNRLYVYGILYILVAIITPDGWLVGNAVLFLPLVVLIESSLFVAKRVERNRLKTTIVGHCKFCGNGLRENEVFCSKCGRAQE
621	GC_00000143	GCA_011364015_1_ASM1136401v1_genomic	1228	4	4	1	1	1	0.998588	0.999293			F	Nucleotide transport and metabolism	COG4603	ABC-type guanosine uptake system NupNOPQ, permease component NupP (NupP) (PUBMED:21926227)	MMLKLEKRGQFSRKFSAAVTVIFVAASFLVAGLIFEILGVRAVDVIARLFEVYLSERTLLEAALRGLPLGFAALGLTVAFKMNFWNIGAEGQIYLGMVAATGVVLLHAYYGLVPDFLVLPLMVVLSFLAGGLYCALPAFLKAKLGVNEILPTLMLNYVAYHFVNYLIHGPWRDPKGFGFPLSIVFPPYARLDTVLGHTAYIGVPAAFIIAGLLYGFIMYTPAGFEMRVLGQNYEAARYAGVRIGRTLLLGSLIAGGLAGLGGLTIVAGILGRMRPPSAYVGYGYTAIIIAFLAALNPWLAVPAAVFFGGLLVAGDVIQATLNLPFPAIQILQATIFLMIILGEFFKRYRLRVVI
622	GC_00000143	GCA_011364605_1_ASM1136460v1_genomic	1381	4	4	1	1	1	0.998588	0.999293			F	Nucleotide transport and metabolism	COG4603	ABC-type guanosine uptake system NupNOPQ, permease component NupP (NupP) (PUBMED:21926227)	MMLKLEKRGQFSRKFSAAVTVIFVAASFLVAGLIFEILGVRAVDVIARLFEVYLSERTLLEAALRGLPLGFAALGLTVAFKMNFWNIGAEGQIYLGMVAATGVVLLHAYYGLVPDFLVLPLMVVLSFLAGGLYCALPAFLKAKLGVNEILPTLMLNYVAYHFVNYLIHGPWRDPKGFGFPLSIVFPPYARLDTVLGHTAYIGVPAAFIIAGLLYGFIMYTPAGFEMRVLGQNYEAARYAGVRIGRTLLLGSLIAGGLAGLGGLTIVAGILGRMRPPSAYVGYGYTAIIIAFLAALNPWLAVPAAVFFGGLLVAGDVIQATLNLPFPAIQILQATIFLMIILGEFFKRYRLRVVI
623	GC_00000143	GCA_011373365_1_ASM1137336v1_genomic	916	4	4	1	1	1	0.998588	0.999293			F	Nucleotide transport and metabolism	COG4603	ABC-type guanosine uptake system NupNOPQ, permease component NupP (NupP) (PUBMED:21926227)	MMLKLEKRGQFSRKFSAAVTVIFVAASFLVAGLIFEILGVRAVDVIARLFEVYLSERTLLEAALRGLPLGFAALGLTVAFKMNFWNIGAEGQIYLGMVAATGVVLLHAYYGLVPDFLVLPLMVVLSFLAGGLYCALPAFLKAKLGVNEILPTLMLNYVAYHFVNYLIHGPWRDPKGFGFPLSIVFPPYARLDTVLGHTAYIGVPAAFIIAGLLYGFIMYTPAGFEMRVLGQNYEAARYAGVRIGRTLLLGSLIAGGLAGLGGLTIVAGILGRMRPPSAYVGYGYTAIIIAFLAALNPWLAVPAAVFFGGLLVAGDVIQATLNLPFPAIQILQATIFLMIILGEFFKRYRLRVVI
624	GC_00000143	1054_113_bin_10	118	4	4	1	1	1	0.998588	0.999293			F	Nucleotide transport and metabolism	COG4603	ABC-type guanosine uptake system NupNOPQ, permease component NupP (NupP) (PUBMED:21926227)	-MLKLEKRGQFSRKFSAAVTVIFVAASFLVAGLIFEILGVRAVDVIARLFEVYLSERTLLEAALRGLPLGFAALGLTVAFKMNFWNIGAEGQIYLGMVAATGVVLLHAYYGLVPDFLVLPLMVVLSFLAGGLYCALPAFLKAKLGVNEILPTLMLNYVAYHFVNYLIHGPWRDPKGFGFPLSIVFPPYARLDTVLGHTAYIGVPAAFIIAGLLYGFIMYTPAGFEMRVLGQNYEAARYAGVRIGRTLLLGSLIAGGLAGLGGLTIVAGILGRMRPPSAYVGYGYTAIIIAFLAALNPWLAVPAAVFFGGLLVAGDVIQATLNLPFPAIQILQATIFLMIILGEFFKRYRLRVVI
625	GC_00000144	GCA_011364015_1_ASM1136401v1_genomic	1644	4	4	1	1	0.99961	1	0.999805			Q	Secondary metabolites biosynthesis, transport and catabolism	COG1228	Imidazolonepropionase or related amidohydrolase (HutI) (PDB:3OOQ)	MVTTLVTNIGKLVSGDWDRGILKADTVKIVDGIIQDVGYSDEIGKGPADVVIDADGMTVSPTFIDPHTHLSFGDFSPMQHMVGLLTETLLQGTTTIVDEWLQFEGLPLFYGADPEGVKATAVLSHKAYRNYRPGGAMKVFAGSIMLVKGLTREDFVQLRKAGVWRVGQIGGSSNINDPKKIQEMVSWARELGYFVSTNLGPGVLPESLNMTAELVSAIKPDKIAHINGGTTAPPWEVVKAAIDGTGEAKLEIIPYGNMKMALRVYEYLKSRNQLKRLIVGSDTPTGQGYLPVAIHRAILFLSSVCGLPAEKAIATATGNILDCYGKYSSEFNMGKIEPGRAGDLLVMDAPPGSVGNDALESIEAGDMIGIAGVIVDGNLVGLRGKDSRPSRRNIKLNNR…
626	GC_00000144	GCA_011364605_1_ASM1136460v1_genomic	1614	4	4	1	1	0.99961	1	0.999805			Q	Secondary metabolites biosynthesis, transport and catabolism	COG1228	Imidazolonepropionase or related amidohydrolase (HutI) (PDB:3OOQ)	MVTTLVTNIGKLVSGDWDRGILKADTVKIVDGIIQDVGYSDEIGKGPADVVIDADGMTVSPTFIDPHTHLSFGDFSPMQHMVGLLTETLLQGTTTIVDEWLQFEGLPLFYGADPEGVKATAVLSHKAYRNYRPGGAMKVFAGSIMLVKGLTREDFVQLRKAGVWRVGQIGGSSNINDPKKIQEMVSWARELGYFVSTNLGPGVLPESLNMTAELVSAIKPDKIAHINGGTTAPPWEVVKAAIDGTGEAKLEIIPYGNMKMALRVYEYLKSRNQLKRLIVGSDTPTGQGYLPVAIHRAILFLSSVCGLPAEKAIATATGNILDCYGKYSSEFNMGKIEPGRAGDLLVMDAPPGSVGNDALESIEAGDMIGIAGVIVDGNLVGLRGKDSRPSRRNIKLNNR…
627	GC_00000144	GCA_011373365_1_ASM1137336v1_genomic	878	4	4	1	1	0.99961	1	0.999805			Q	Secondary metabolites biosynthesis, transport and catabolism	COG1228	Imidazolonepropionase or related amidohydrolase (HutI) (PDB:3OOQ)	MVTTLVTNIGKLVSGDWDRGILKADTVKIVDGIIQDVGYSDEIGKGPADVVIDADGMTVSPTFIDPHTHLSFGDFSPMQHMVGLLTETLLQGTTTIVDEWLQFEGLPLFYGADPEGVKATAVLSHKAYRNYRPGGAMKVFAGSIMLVKGLTREDFVQLRKAGVWRVGQIGGSSNINDPKKIQEMVSWARELGYFVSTNLGPGVLPESLNMTAELVSAIKPDKIAHINGGTTAPPWEVVKAAIDGTGEAKLEIIPYGNMKMALRVYEYLKSRNQLKRLIVGSDTPTGQGYLPVAIHRAILFLSSVCGLPAEKAIATATGNILDCYGKYSSEFNMGKIEPGRAGDLLVMDAPPGSVGNDALESIEAGDMIGIAGVIVDGNLVGLRGKDSRPSRRNIKLNNR…
628	GC_00000144	1054_113_bin_10	218	4	4	1	1	0.99961	1	0.999805			Q	Secondary metabolites biosynthesis, transport and catabolism	COG1228	Imidazolonepropionase or related amidohydrolase (HutI) (PDB:3OOQ)	VVTTLVTNIGKLVSGDWDRGILKADTVKIVDGIIQDVGYSDEIGKGPADVVIDADGMTVSPTFIDPHTHLSFGDFSPMQHMVGLLTETLLQGTTTIVDEWLQFEGLPLFYGADPEGVKATAVLSHKAYRNYRPGGAMKVFAGSIMLVKGLTREDFVQLRKAGVWRVGQIGGSSNINDPKKIQEMVSWARELGYFVSTNLGPGVLPESLNMTAELVSAIKPDKIAHINGGTTAPPWEVVKAAIDGTGEAKLEIIPYGNMKMALRVYEYLKSRNQLKRLIVGSDTPTGQGYLPVAIHRAILFLSSVCGLPAEKAIATATGNILDCYGKYSSEFNMGKIEPGRAGDLLVMDAPPGSVGNDALESIEAGDMIGIAGVIVDGNLVGLRGKDSRPSRRNIKLNNR…
629	GC_00000145	GCA_011364015_1_ASM1136401v1_genomic	64	4	4	1	1	1	0.996795	0.998395			P	Inorganic ion transport and metabolism	COG2847	Copper(I)-binding protein (PDB:1X9L)	MVKALYIGVAVLVAAAVAFAVVFGVGSLPEVSDISMRKGTNSAGIFFDLHNRGFLRDCVVGVEVLGEGHMGEEVLLAELHRTVMEDNVMKMVKVDKVCVEPFSTVKMRGAEGEGYHVMVFGELEHFDSFHVHLKMESGKVIHFYAQPTGAGSQHTH
630	GC_00000145	GCA_011364605_1_ASM1136460v1_genomic	571	4	4	1	1	1	0.996795	0.998395			P	Inorganic ion transport and metabolism	COG2847	Copper(I)-binding protein (PDB:1X9L)	MVKALYIGVAVLVAAAVAFAVVFGVGSLPEVSDISMRKGTNSAGIFFDLHNRGFLRDCVVGVEVLGEGHMGEEVLLAELHRTVMEDNVMKMVKVDKVCVEPFSTVKMRGAEGEGYHVMVFGELEHFDSFHVHLKMESGKVIHFYAQPTGAGSQHTH
631	GC_00000145	GCA_011373365_1_ASM1137336v1_genomic	58	4	4	1	1	1	0.996795	0.998395			P	Inorganic ion transport and metabolism	COG2847	Copper(I)-binding protein (PDB:1X9L)	MVKALYIGVAVLVAAAVAFAVVFGVGSLPEVSDISMRKGTNSAGIFFDLHNRGFLRDCVVGVEVLGEGHMGEEVLLAELHRTVMEDNVMKMVKVDKVCVEPFSTVKMRGAEGEGYHVMVFGELEHFDSFHVHLKMESGKVIHFYAQPTGAGSQHTH
632	GC_00000145	1054_113_bin_10	223	4	4	1	1	1	0.996795	0.998395			P	Inorganic ion transport and metabolism	COG2847	Copper(I)-binding protein (PDB:1X9L)	#AD?
633	GC_00000146	GCA_011364015_1_ASM1136401v1_genomic	614	4	4	1	1	1	0.998466	0.999233	COG0533	tRNA modification	J	Translation, ribosomal structure and biogenesis	COG0533	tRNA A37 threonylcarbamoyltransferase TsaD (TsaD) (PDB:3ENO) (PUBMED:23072323;21285948;32385138)	MTIVLGIESTAHTFGVGVATDEGKILANIQKIYRPAKGGIHPREAAQHHAAKAAEALEEAFKTAGIKPSDIDAVAFSQGPGMGPCLRTGATVARTIATVLGKPLIGVNHGIAHIEIGKLVTGCGDPVVLYVAGGNTLITALINKRYRILGETLDIAAGNCLDSFGITAGIGPMPAPEIKAGEGDTIYELPYRVKGMDVSFSGILTAAEKLLQQGKPIPNVCLSLTETVYSMLTEVTERALAMLDRSSLLLVGGLARSRRLYNMLETMCRDRGARVYVVPDEYAGDNGAMIAWTGLLMLRCGATLPVEQSHVKPRMRIDEVEACWSS
634	GC_00000146	GCA_011364605_1_ASM1136460v1_genomic	1071	4	4	1	1	1	0.998466	0.999233	COG0533	tRNA modification	J	Translation, ribosomal structure and biogenesis	COG0533	tRNA A37 threonylcarbamoyltransferase TsaD (TsaD) (PDB:3ENO) (PUBMED:23072323;21285948;32385138)	MTIVLGIESTAHTFGVGVATDEGKILANIQKIYRPAKGGIHPREAAQHHAAKAAEALEEAFKTAGIKPSDIDAVAFSQGPGMGPCLRTGATVARTIATVLGKPLIGVNHGIAHIEIGKLVTGCGDPVVLYVAGGNTLITALINKRYRILGETLDIAAGNCLDSFGITAGIGPMPAPEIKAGEGDTIYELPYRVKGMDVSFSGILTAAEKLLQQGKPIPNVCLSLTETVYSMLTEVTERALAMLDRSSLLLVGGLARSRRLYNMLETMCRDRGARVYVVPDEYAGDNGAMIAWTGLLMLRCGATLPVEQSHVKPRMRIDEVEACWSS
635	GC_00000146	GCA_011373365_1_ASM1137336v1_genomic	102	4	4	1	1	1	0.998466	0.999233	COG0533	tRNA modification	J	Translation, ribosomal structure and biogenesis	COG0533	tRNA A37 threonylcarbamoyltransferase TsaD (TsaD) (PDB:3ENO) (PUBMED:23072323;21285948;32385138)	MTIVLGIESTAHTFGVGVATDEGKILANIQKIYRPAKGGIHPREAAQHHAAKAAEALEEAFKTAGIKPSDIDAVAFSQGPGMGPCLRTGATVARTIATVLGKPLIGVNHGIAHIEIGKLVTGCGDPVVLYVAGGNTLITALINKRYRILGETLDIAAGNCLDSFGITAGIGPMPAPEIKAGEGDTIYELPYRVKGMDVSFSGILTAAEKLLQQGKPIPNVCLSLTETVYSMLTEVTERALAMLDRSSLLLVGGLARSRRLYNMLETMCRDRGARVYVVPDEYAGDNGAMIAWTGLLMLRCGATLPVEQSHVKPRMRIDEVEACWSS
636	GC_00000146	1054_113_bin_10	267	4	4	1	1	1	0.998466	0.999233	COG0533	tRNA modification	J	Translation, ribosomal structure and biogenesis	COG0533	tRNA A37 threonylcarbamoyltransferase TsaD (TsaD) (PDB:3ENO) (PUBMED:23072323;21285948;32385138)	-TIVLGIESTAHTFGVGVATDEGKILANIQKIYRPAKGGIHPREAAQHHAAKAAEALEEAFKTAGIKPSDIDAVAFSQGPGMGPCLRTGATVARTIATVLGKPLIGVNHGIAHIEIGKLVTGCGDPVVLYVAGGNTLITALINKRYRILGETLDIAAGNCLDSFGITAGIGPMPAPEIKAGEGDTIYELPYRVKGMDVSFSGILTAAEKLLQQGKPIPNVCLSLTETVYSMLTEVTERALAMLDRSSLLLVGGLARSRRLYNMLETMCRDRGARVYVVPDEYAGDNGAMIAWTGLLMLRCGATLPVEQSHVKPRMRIDEVEACWSS
637	GC_00000147	GCA_011364015_1_ASM1136401v1_genomic	1456	4	4	1	1	1	0.984982	0.992434	COG0120	Pentose phosphate pathway	G	Carbohydrate transport and metabolism	COG0120	Ribose 5-phosphate isomerase (RpiA) (PDB:1KS2)	MRRRWRVFSVEAKRRAAKEAVEYVDDGFVVGVGSGTTVSLILSELAVAGKKVSIIPASWQSYYEAIELGLTVSSLDQHPSPDVYLDSFDQVTRDGAMIKGGGGAMLREKVLASASRNRVFVGDHGKLVEKLRRPVPLEIVPFAYKFVENKLREKGVKLVMRTSQAKNGPTVSDNGNLIGDADFGEIDEPAKVENFLKRIPGVVESGVFVGLVDTLIIAYDNGKVERLTFR
638	GC_00000147	GCA_011364605_1_ASM1136460v1_genomic	150	4	4	1	1	1	0.984982	0.992434	COG0120	Pentose phosphate pathway	G	Carbohydrate transport and metabolism	COG0120	Ribose 5-phosphate isomerase (RpiA) (PDB:1KS2)	MRRRWRVFSVEAKRRAAKEAVEYVDDGFVVGVGSGTTVSLILSELAVAGKKVSIIPASWQSYYEAIELGLTVSSLDQHPSPDVYLDSFDQVTRDGAMIKGGGGAMLREKVLASASRNRVFVGDHGKLVEKLRRPVPLEIVPFAYKFVENKLREKGVKLVMRTSQAKNGPTVSDNGNLIGDADFGEIDEPAKVENFLKRIPGVVESGVFVGLVDTLIIAYDNGKVERLTFR
639	GC_00000147	GCA_011373365_1_ASM1137336v1_genomic	281	4	4	1	1	1	0.984982	0.992434	COG0120	Pentose phosphate pathway	G	Carbohydrate transport and metabolism	COG0120	Ribose 5-phosphate isomerase (RpiA) (PDB:1KS2)	MRRRWRVFSVEAKRRAAKEAVEYVDDGFVVGVGSGTTVSLILSELAVAGKKVSIIPASWQSYYEAIELGLTVSSLDQHPSPDVYLDSFDQVTRDGAMIKGGGGAMLREKVLASASRNRVFVGDHGKLVEKLRRPVPLEIVPFAYKFVENKLREKGVKLVMRTSQAKNGPTVSDNGNLIGDADFGEIDEPAKVENFLKRIPGVVESGVFVGLVDTLIIAYDNGKVERLTFR
640	GC_00000147	1054_113_bin_10	875	4	4	1	1	1	0.984982	0.992434	COG0120	Pentose phosphate pathway	G	Carbohydrate transport and metabolism	COG0120	Ribose 5-phosphate isomerase (RpiA) (PDB:1KS2)	#AD?
641	GC_00000148	GCA_011364015_1_ASM1136401v1_genomic	1491	4	4	1	1	1	0.927096	0.962169	COG0334	Glutamine biosynthesis	E	Amino acid transport and metabolism	COG0334	Glutamate dehydrogenase/leucine dehydrogenase (GdhA) (PDB:1B3B) (PUBMED:24391520)	-----------------------------------------------------------------MTWKCALAGLPFGGAKGGIMGDPNKVDRVAWMKSFAKAIKPYVPLQYVAATDMGTTELDMAVFAHEVGDVRACTGKPSEMGGIPHELGTTGYGVAVATDLTLKMLNKFGSISLDPREATVAIQGFGNVGSFTAKFLDELGYKIVAISDISGCIYNPEGLDIPLIMRELQTAGSIEKLSRYEIYPKEKIFDVKSDVFIPAASSDTINSETAPKLIKAGTKLVIEAANIPTTAEAEKILIQSGVWVIPDFIVNAGGVIGSYVEYKGGTEKEAFDLINYKISVNVKLVLTLVQQNSLTPRKIAQEIAKTRVKRAMLLRRGAIDVAREYFARQKSLYE…
642	GC_00000148	GCA_011364605_1_ASM1136460v1_genomic	1522	4	4	1	1	1	0.927096	0.962169	COG0334	Glutamine biosynthesis	E	Amino acid transport and metabolism	COG0334	Glutamate dehydrogenase/leucine dehydrogenase (GdhA) (PDB:1B3B) (PUBMED:24391520)	MSLSVYDVWSLADEWGPEKVVFVYDPDTGMRGVLVIDNTAIGPGKGGIRFTPTVTPVEVFRLARVMTWKCALAGLPFGGAKGGIMGDPNKVDRVAWMKSFAKAIKPYVPLQYVAATDMGTTELDMAVFAHEVGDVRACTGKPSEMGGIPHELGTTGYGVAVATDLTLKMLNKFGSISLDPREATVAIQGFGNVGSFTAKFLDELGYKIVAISDISGCIYNPEGLDIPLIMRELQTAGSIEKLSRYEIYPKEKIFDVKSDVFIPAASSDTINSETAPKLIKAGTKLVIEAANIPTTAEAEKILIQSGVWVIPDFIVNAGGVIGSYVEYKGGTEKEAFDLINYKISVNVKLVLTLVQQNSLTPRKIAQEIAKTRVKRAMLLRRGAIDVAREYFARQKSLYE…
643	GC_00000148	GCA_011373365_1_ASM1137336v1_genomic	914	4	4	1	1	1	0.927096	0.962169	COG0334	Glutamine biosynthesis	E	Amino acid transport and metabolism	COG0334	Glutamate dehydrogenase/leucine dehydrogenase (GdhA) (PDB:1B3B) (PUBMED:24391520)	MSLSVYDVWSLADEWGPEKVVFVYDPDTGMRGVLVIDNTAIGPGKGGIRFTPTVTPVEVFRLARVMTWKCALAGLPFGGAKGGIMGDPNKVDRVAWMKSFAKAIKPYVPLQYVAATDMGTTELDMAVFAHEVGDVRACTGKPSEMGGIPHELGTTGYGVAVATDLTLKMLNKFGSISLDPREATVAIQGFGNVGSFTAKFLDELGYKIVAISDISGCIYNPEGLDIPLIMRELQTAGSIEKLSRYEIYPKEKIFDVKSDVFIPAASSDTINSETAPKLIKAGTKLVIEAANIPTTAEAEKILIQSGVWVIPDFIVNAGGVIGSYVEYKGGTEKEAFDLINYKISVNVKLVLTLVQQNSLTPRKIAQEIAKTRVKRAMLLRRGAIDVAREYFARQKSLYE…
644	GC_00000148	1054_113_bin_10	168	4	4	1	1	1	0.927096	0.962169	COG0334	Glutamine biosynthesis	E	Amino acid transport and metabolism	COG0334	Glutamate dehydrogenase/leucine dehydrogenase (GdhA) (PDB:1B3B) (PUBMED:24391520)	MSLSVYDVWSLADEWGPEKVVFVYDPDTGMRGVLVIDNTAIGPGKGGIRFTPTVTPVEVFRLARVMTWKCALAGLPFGGAKGGIMGDPNKVDRVAWMKSFAKAIKPYVPLQYVAATDMGTTELDMAVFAHEVGDVRACTGKPSEMGGIPHELGTTGYGVAVATDLTLKMLNKFGSISLDPREATVAIQGFGNVGSFTAKFLDELGYKIVAISDISGCIYNPEGLDIPLIMRELQTAGSIEKLSRYEIYPKEKIFDVKSDVFIPAASSDTINSETAPKLIKAGTKLVIEAANIPTTAEAEKILIQSGVWVIPDFIVNAGGVIGSYVEYKGGTEKEAFDLINYKISVNVKLVLTLVQQNSLTPRKIAQEIAKTRVKRAMLLRRGAIDVAREYFARQKSLYE…
645	GC_00000149	GCA_011364015_1_ASM1136401v1_genomic	381	4	4	1	1	0.988124	0.99763	0.992854	COG0486	tRNA modification	J	Translation, ribosomal structure and biogenesis	COG0486	tRNA U34 5-carboxymethylaminomethyl modifying GTPase MnmE/TrmE (MnmE)	MLSEKSADWSWVVCSNCGTTTIKGRFCMKCGSPLTQYAKSQYQYRFGVDVLGEKNVGKTSLIKKLVASSDVSAISDSTASGSWMIDKAEIIIDFKEVDGVHAALDDKMDAALLVFDLSNRRTFVKSLLFLEKLKMLPNPPPTFLIANKSDETSNRTVYQEEAADVAKAHGATYIEVSASNGYNVDLLREKLIKGLLARRLEKIKRLLKNGQ
646	GC_00000149	GCA_011364605_1_ASM1136460v1_genomic	526	4	4	1	1	0.988124	0.99763	0.992854	COG0486	tRNA modification	J	Translation, ribosomal structure and biogenesis	COG0486	tRNA U34 5-carboxymethylaminomethyl modifying GTPase MnmE/TrmE (MnmE)	MLSEKSADWSWVVCSNCGTTTIKGRFCMKCGSPLTQYAKSQYQYRFGVDVLGEKNVGKTSLIKKLVASSDVSAISDSTASGSWMIDKAEIIIDFKEVDGVHAALDDKMDAALLVFDLSNRRTFVKSLLFLEKLKMLPNPPPTFLIANKSDETSNRTVYQEEAADVAKAHGATYIEVSASNGYNVDLLREKLIKGLLARRLEKIKRLLKNGQ
647	GC_00000149	GCA_011373365_1_ASM1137336v1_genomic	437	4	4	1	1	0.988124	0.99763	0.992854	COG0486	tRNA modification	J	Translation, ribosomal structure and biogenesis	COG0486	tRNA U34 5-carboxymethylaminomethyl modifying GTPase MnmE/TrmE (MnmE)	MLSEKSADWSWVVCSNCGTTTIKGRFCMKCGSPLTQYAKSQYQYRFGVDVLGEKNVGKTSLIKKLVASSDVSAISDSTASGSWMIDKAEIIIDFKEVDGVHAALDDKMDAALLVFDLSNRRTFVKSLLFLEKLKMLPNPPPTFLIANKSDETSNRTVYQEEAADVAKAHGATYIEVSASNGYNVDLLREKLIKGLLARRLEKIKRLLKNGQ
648	GC_00000149	1054_113_bin_10	815	4	4	1	1	0.988124	0.99763	0.992854	COG0486	tRNA modification	J	Translation, ribosomal structure and biogenesis	COG0486	tRNA U34 5-carboxymethylaminomethyl modifying GTPase MnmE/TrmE (MnmE)	#AD?
649	GC_00000150	GCA_011364015_1_ASM1136401v1_genomic	1464	4	4	1	1	0.99287	0.998221	0.995538							MGVEMCSVGLRRYLVAVYPVLLTMVLAMVFQAMFAGVMLPQPPLTPLEEEGDDVAVLGSPAPYLNSLLVIAVMFIGSLAMLWLIRYRRALAVIVSLVLFATATSVTFLLLFVSTSLGEDVLAGVSILVGGMVLAGVFSRKDVFNVLAAAYVASASGVVFGSSLPFWTSLVLLAAVSVYDVVAVFRGHLKRLGDMDMAELRGLVVTVEGFSIGLGDLFFYSVVLSFSVNNLGWLPGIASSAGLIIGYLVTIKLAETRPVFPGLPLTLLAAVGFAFISYLIPM
650	GC_00000150	GCA_011364605_1_ASM1136460v1_genomic	805	4	4	1	1	0.99287	0.998221	0.995538							MGVEMCSVGLRRYLVAVYPVLLTMVLAMVFQAMFAGVMLPQPPLTPLEEEGDDVAVLGSPAPYLNSLLVIAVMFIGSLAMLWLIRYRRALAVIVSLVLFATATSVTFLLLFVSTSLGEDVLAGVSILVGGMVLAGVFSRKDVFNVLAAAYVASASGVVFGSSLPFWTSLVLLAAVSVYDVVAVFRGHLKRLGDMDMAELRGLVVTVEGFSIGLGDLFFYSVVLSFSVNNLGWLPGIASSAGLIIGYLVTIKLAETRPVFPGLPLTLLAAVGFAFISYLIPM
651	GC_00000150	GCA_011373365_1_ASM1137336v1_genomic	289	4	4	1	1	0.99287	0.998221	0.995538							MGVEMCSVGLRRYLVAVYPVLLTMVLAMVFQAMFAGVMLPQPPLTPLEEEGDDVAVLGSPAPYLNSLLVIAVMFIGSLAMLWLIRYRRALAVIVSLVLFATATSVTFLLLFVSTSLGEDVLAGVSILVGGMVLAGVFSRKDVFNVLAAAYVASASGVVFGSSLPFWTSLVLLAAVSVYDVVAVFRGHLKRLGDMDMAELRGLVVTVEGFSIGLGDLFFYSVVLSFSVNNLGWLPGIASSAGLIIGYLVTIKLAETRPVFPGLPLTLLAAVGFAFISYLIPM
652	GC_00000150	1054_113_bin_10	883	4	4	1	1	0.99287	0.998221	0.995538							-GVEMCSEGLRRYLVAVYPVLLTMVLAMVFQAMFAGVMLPQPPLTPLEEEGDDVAVLSSPAPYLNSLLVIAVMFIGSLAMLWLIRYRRALAVIVSLVLFATAASVTFLLLFVSTSLGEDVLAGVSILVGGMVLAGVFSRKGVFNVLAAAYVASASGVVFGSSLPFWTSLVLLAAVSVYDVVAVFRGHLKRLGDMDMAELRGLVVTVEGFSIGLGDLFFYSVVLSFSVNNLGWLPGIASSAGLIIGYLVTIKLAETRPVFPGLPLTLLAAVGFAFISYLIPM
653	GC_00000151	GCA_011364015_1_ASM1136401v1_genomic	1452	4	4	1	1	1	0.921272	0.959023	COG2092	Translation factors	J	Translation, ribosomal structure and biogenesis	COG2092	Translation elongation factor EF-1beta (EFB1) (PDB:2B7B)	MWKVESLYMGKVLMVVRILPKDSDTDLDELARAVESKLPKDVRVSDKRVEDIGFGLKALLMGFLMPEVDGVGEALEQYLSTVELVGEYDVQSVTRI
654	GC_00000151	GCA_011364605_1_ASM1136460v1_genomic	154	4	4	1	1	1	0.921272	0.959023	COG2092	Translation factors	J	Translation, ribosomal structure and biogenesis	COG2092	Translation elongation factor EF-1beta (EFB1) (PDB:2B7B)	#AD?
655	GC_00000151	GCA_011373365_1_ASM1137336v1_genomic	277	4	4	1	1	1	0.921272	0.959023	COG2092	Translation factors	J	Translation, ribosomal structure and biogenesis	COG2092	Translation elongation factor EF-1beta (EFB1) (PDB:2B7B)	#AD?
656	GC_00000151	1054_113_bin_10	871	4	4	1	1	1	0.921272	0.959023	COG2092	Translation factors	J	Translation, ribosomal structure and biogenesis	COG2092	Translation elongation factor EF-1beta (EFB1) (PDB:2B7B)	#AD?
657	GC_00000152	GCA_011364015_1_ASM1136401v1_genomic	1527	4	4	1	1	0.999083	0.998626	0.998855			S	Function unknown	COG1415	Uncharacterized conserved protein, DUF763 domain	MFRSGVKDLRGWSGRAARFHYNRSREIINEVVHSFLNIYGPDELVQGFAEPFFTDFVITAAGLDETSADSTLYMGSMLKEVISPRDGAAVLGGRFATRFRIPNELPEVAKLFGFSETMVERLLYCSRMVAKTDSVALQDGFDLYFHMMILSSSGVWTVIQQSLNPYTMAVRRYHWFSGRVKSFVDEPHTGIVSDEIRQRVLDMTAKASSESRRASLEVLERDVSKLQRLHMFGRLTNQTTLDDEGKSVADFLRPMERINWTLVYRLGEQQPKSYEELLAVKQVGRGIIRLLAFGVYMMYGVKPSLRDPAYPPSQYTARYDESYFLWRLQQLVDAIKSSTLAPELKRYSLHRLGEVFGEGEPVSA
658	GC_00000152	GCA_011364605_1_ASM1136460v1_genomic	176	4	4	1	1	0.999083	0.998626	0.998855			S	Function unknown	COG1415	Uncharacterized conserved protein, DUF763 domain	MFRSGVKDLRGWSGRAARFHYNRSREIINEVVHSFLNIYGPDELVQGFAEPFFTDFVITAAGLDETSADSTLYMGSMLKEVISPRDGAAVLGGRFATRFRIPNELPEVAKLFGFSETMVERLLYCSRMVAKTDSVALQDGFDLYFHMMILSSSGVWTVIQQSLNPYTMAVRRYHWFSGRVKSFVDEPHTGIVSDEIRQRVLDMTAKASSESRRASLEVLERDVSKLQRLHMFGRLTNQTTLDDEGKSVADFLRPMERINWTLVYRLGEQQPKSYEELLAVKQVGRGIIRLLAFGVYMMYGVKPSLRDPAYPPSQYTARYDESYFLWRLQQLVDAIKSSTLAPELKRYSLHRLGEVFGEGEPVSA
659	GC_00000152	GCA_011373365_1_ASM1137336v1_genomic	750	4	4	1	1	0.999083	0.998626	0.998855			S	Function unknown	COG1415	Uncharacterized conserved protein, DUF763 domain	MFRSGVKDLRGWSGRAARFHYNRSREIINEVVHSFLNIYGPDELVQGFAEPFFTDFVITAAGLDETSADSTLYMGSMLKEVISPRDGAAVLGGRFATRFRIPNELPEVAKLFGFSETMVERLLYCSRMVAKTDSVALQDGFDLYFHMMILSSSGVWTVIQQSLNPYTMAVRRYHWFSGRVKSFVDEPHTGIVSDEIRQRVLDMTAKASSESRRASLEVLERDVSKLQRLHMFGRLTNQTTLDDEGKSVADFLRPMERINWTLVYRLGEQQPKSYEELLAVKQVGRGIIRLLAFGVYMMYGVKPSLRDPAYPPSQYTARYDESYFLWRLQQLVDAIKSSTLAPELKRYSLHRLGEVFGEGEPVSA
660	GC_00000152	1054_113_bin_10	848	4	4	1	1	0.999083	0.998626	0.998855			S	Function unknown	COG1415	Uncharacterized conserved protein, DUF763 domain	-FRSGVKDLRGWSGRAARFHYNRSREIINEVVHSFLNIYGPDELVQGFAEPFFTDFVITAAGLDETSADSTLYMGSMLKEVISPRDGAAVLGGRFATRFRIPNELPDVAKLFGFSETMVERLLYCSRMVAKTDSVALQDGFDLYFHMMILSSSGVWTVIQQSLNPYTMAVRRYHWFSGRVKSFVDEPHTGIVSEEIRQRVLDMTAKASSESRRASLEVLERDVSKLQRLHMFGRLTNQTTLDDEGKSVADFLRPMERINWTLVYRLGEQQPKSYEELLAVKQVGRGIIRLLAFGVYMMYGVKPSLRDPAYPPSQYTARYDESYFLWRLQQLVDAIKSSTLAPELKRYSLHRLGEVFGEGEPVSA
661	GC_00000153	GCA_011364015_1_ASM1136401v1_genomic	123	4	4	1	1	1	0.981079	0.990449	COG1720	tRNA modification	J	Translation, ribosomal structure and biogenesis	COG1720	tRNA (Thr-GGU) A37 N6-methylase (TrmO) (PDB:1XQB) (PUBMED:22905870)	MEFKVVGYVHVDFDDEYVKQNAGAVPGRVEILPEYEEALDGVEKYTHIFIIAVFHKSKPEYRSLLKVKPRRLLRMGLREDELPTLGVFSTDSPVRPNPIALTLVKLVRRERNVLFVEGLDLFDGTPVIDIKPYRPDYRAENYGYPDWVKLDARASI
662	GC_00000153	GCA_011364605_1_ASM1136460v1_genomic	1524	4	4	1	1	1	0.981079	0.990449	COG1720	tRNA modification	J	Translation, ribosomal structure and biogenesis	COG1720	tRNA (Thr-GGU) A37 N6-methylase (TrmO) (PDB:1XQB) (PUBMED:22905870)	MEFKVVGYVHVDFDDEYVKQNAGAVPGRVEILPEYEEALDGVEKYTHIFIIAVFHKSKPEYRSLLKVKPRRLLRMGLREDELPTLGVFSTDSPVRPNPIALTLVKLVRRERNVLFVEGLDLFDGTPVIDIKPYRPDYRAENYGYPDWVKLDARASI
663	GC_00000153	GCA_011373365_1_ASM1137336v1_genomic	912	4	4	1	1	1	0.981079	0.990449	COG1720	tRNA modification	J	Translation, ribosomal structure and biogenesis	COG1720	tRNA (Thr-GGU) A37 N6-methylase (TrmO) (PDB:1XQB) (PUBMED:22905870)	MEFKVVGYVHVDFDDEYVKQNAGAVPGRVEILPEYEEALDGVEKYTHIFIIAVFHKSKPEYRSLLKVKPRRLLRMGLREDELPTLGVFSTDSPVRPNPIALTLVKLVRRERNVLFVEGLDLFDGTPVIDIKPYRPDYRAENYGYPDWVKLDARASI
664	GC_00000153	1054_113_bin_10	170	4	4	1	1	1	0.981079	0.990449	COG1720	tRNA modification	J	Translation, ribosomal structure and biogenesis	COG1720	tRNA (Thr-GGU) A37 N6-methylase (TrmO) (PDB:1XQB) (PUBMED:22905870)	#AD?
665	GC_00000154	GCA_011364015_1_ASM1136401v1_genomic	1552	4	4	1	1	0.997807	1	0.998902							MAEYVTVSTKVKKKLKEEAERLGVKVSEVLRNALEQEVRRRQLEELEKKLENLGTALDKLDIDRVARLIREDRRSR
666	GC_00000154	GCA_011364605_1_ASM1136460v1_genomic	820	4	4	1	1	0.997807	1	0.998902							MAEYVTVSTKVKKKLKEEAERLGVKVSEVLRNALEQEVRRRQLEELEKKLENLGTALDKLDIDRVARLIREDRRSR
667	GC_00000154	GCA_011373365_1_ASM1137336v1_genomic	445	4	4	1	1	0.997807	1	0.998902							MAEYVTVSTKVKKKLKEEAERLGVKVSEVLRNALEQEVRRRQLEELEKKLENLGTALDKLDIDRVARLIREDRRSR
668	GC_00000154	1054_113_bin_10	44	4	4	1	1	0.997807	1	0.998902							LAEYVTVSTKVKKKLKEEAERLGVKVSEVLRNALEQEVRRRQLEELEKKLENLGTALDKLDIDRVARLIREDRRSR
669	GC_00000155	GCA_011364015_1_ASM1136401v1_genomic	667	4	4	1	1	0.998896	1	0.999448			J	Translation, ribosomal structure and biogenesis	COG2606	Cys-tRNA(Pro) deacylase, prolyl-tRNA editing enzyme YbaK/EbsC (EbsC) (PDB:1DBU)	MSERLRRFMEAGGLVGEFVELPPEQARTSESAANAVGCELGQIAKSIVLKGSRTYVVVLAGDRRIDLKRFSKVVGEPVRLAKPDEVLSETGYPVGAVPPFGHIRPLKTFIDTSLLRHKIVYASGGSDNYLLKLSVDTLLNHFGANIVDVSR
670	GC_00000155	GCA_011364605_1_ASM1136460v1_genomic	262	4	4	1	1	0.998896	1	0.999448			J	Translation, ribosomal structure and biogenesis	COG2606	Cys-tRNA(Pro) deacylase, prolyl-tRNA editing enzyme YbaK/EbsC (EbsC) (PDB:1DBU)	MSERLRRFMEAGGLVGEFVELPPEQARTSESAANAVGCELGQIAKSIVLKGSRTYVVVLAGDRRIDLKRFSKVVGEPVRLAKPDEVLSETGYPVGAVPPFGHIRPLKTFIDTSLLRHKIVYASGGSDNYLLKLSVDTLLNHFGANIVDVSR
671	GC_00000155	GCA_011373365_1_ASM1137336v1_genomic	952	4	4	1	1	0.998896	1	0.999448			J	Translation, ribosomal structure and biogenesis	COG2606	Cys-tRNA(Pro) deacylase, prolyl-tRNA editing enzyme YbaK/EbsC (EbsC) (PDB:1DBU)	MSERLRRFMEAGGLVGEFVELPPEQARTSESAANAVGCELGQIAKSIVLKGSRTYVVVLAGDRRIDLKRFSKVVGEPVRLAKPDEVLSETGYPVGAVPPFGHIRPLKTFIDTSLLRHKIVYASGGSDNYLLKLSVDTLLNHFGANIVDVSR
672	GC_00000155	1054_113_bin_10	91	4	4	1	1	0.998896	1	0.999448			J	Translation, ribosomal structure and biogenesis	COG2606	Cys-tRNA(Pro) deacylase, prolyl-tRNA editing enzyme YbaK/EbsC (EbsC) (PDB:1DBU)	LSERLRRFMEAGGLVGEFVELPPEQARTSESAANAVGCELGQIAKSIVLKGSRTYVVVLAGDRRIDLKRFSKVVGEPVRLAKPDEVLSETGYPVGAVPPFGHIRPLKTFIDTSLLRHKIVYASGGSDNYLLKLSVDTLLNHFGANIVDVSR
673	GC_00000156	GCA_011364015_1_ASM1136401v1_genomic	1176	4	4	1	1	0.999706	1	0.999853	COG0318	Menaquinone biosynthesis	I	Lipid transport and metabolism	COG0318	O-succinylbenzoic acid-CoA ligase MenE or related acyl-CoA synthetase (AMP-forming) (MenE/FadK) (PDB:5EY9) (PUBMED:25151136;27455459)	MNGLEFVLSKPWTRFYHSKVNPNITAPLVSLPQMFDEVCLKYPKKVAAIFLDTPVTFEALKNFSDRFASALNKLGVGKGSRVMIVLPNSIQFIVSYYGILKTGATVVPVNPLSTGQEIKELAKLSEATVIVTLDLFIDEVMSALGETAVKHVVVTNIADHLPSLKKALGKMLKKIPSKQVPSNPAVKSYLKMITGPAEKLEVEVNPEKDLASIQFTGGTTGFPKGVMLTHHNIVSNIYQMYEFIKPYLDEGNERFAALLPFYHIYGQSVILGAGLLMGNTLVVFPRLELEKFMRDLEKYDVTIFPGVPTLFNLMSNHRLADQLRYPKLKMVISGADMLPPEVAENFERKFGKKIVEGYGLSEASPVTHVNPPDKVKKGSFGVPIPSTLAAVINPETKEF…
674	GC_00000156	GCA_011364605_1_ASM1136460v1_genomic	361	4	4	1	1	0.999706	1	0.999853	COG0318	Menaquinone biosynthesis	I	Lipid transport and metabolism	COG0318	O-succinylbenzoic acid-CoA ligase MenE or related acyl-CoA synthetase (AMP-forming) (MenE/FadK) (PDB:5EY9) (PUBMED:25151136;27455459)	MNGLEFVLSKPWTRFYHSKVNPNITAPLVSLPQMFDEVCLKYPKKVAAIFLDTPVTFEALKNFSDRFASALNKLGVGKGSRVMIVLPNSIQFIVSYYGILKTGATVVPVNPLSTGQEIKELAKLSEATVIVTLDLFIDEVMSALGETAVKHVVVTNIADHLPSLKKALGKMLKKIPSKQVPSNPAVKSYLKMITGPAEKLEVEVNPEKDLASIQFTGGTTGFPKGVMLTHHNIVSNIYQMYEFIKPYLDEGNERFAALLPFYHIYGQSVILGAGLLMGNTLVVFPRLELEKFMRDLEKYDVTIFPGVPTLFNLMSNHRLADQLRYPKLKMVISGADMLPPEVAENFERKFGKKIVEGYGLSEASPVTHVNPPDKVKKGSFGVPIPSTLAAVINPETKEF…
675	GC_00000156	GCA_011373365_1_ASM1137336v1_genomic	565	4	4	1	1	0.999706	1	0.999853	COG0318	Menaquinone biosynthesis	I	Lipid transport and metabolism	COG0318	O-succinylbenzoic acid-CoA ligase MenE or related acyl-CoA synthetase (AMP-forming) (MenE/FadK) (PDB:5EY9) (PUBMED:25151136;27455459)	MNGLEFVLSKPWTRFYHSKVNPNITAPLVSLPQMFDEVCLKYPKKVAAIFLDTPVTFEALKNFSDRFASALNKLGVGKGSRVMIVLPNSIQFIVSYYGILKTGATVVPVNPLSTGQEIKELAKLSEATVIVTLDLFIDEVMSALGETAVKHVVVTNIADHLPSLKKALGKMLKKIPSKQVPSNPAVKSYLKMITGPAEKLEVEVNPEKDLASIQFTGGTTGFPKGVMLTHHNIVSNIYQMYEFIKPYLDEGNERFAALLPFYHIYGQSVILGAGLLMGNTLVVFPRLELEKFMRDLEKYDVTIFPGVPTLFNLMSNHRLADQLRYPKLKMVISGADMLPPEVAENFERKFGKKIVEGYGLSEASPVTHVNPPDKVKKGSFGVPIPSTLAAVINPETKEF…
676	GC_00000156	1054_113_bin_10	423	4	4	1	1	0.999706	1	0.999853	COG0318	Menaquinone biosynthesis	I	Lipid transport and metabolism	COG0318	O-succinylbenzoic acid-CoA ligase MenE or related acyl-CoA synthetase (AMP-forming) (MenE/FadK) (PDB:5EY9) (PUBMED:25151136;27455459)	MNGLEFVLSKPWTRFYHSKVNPNITAPLVSLPQMFDEVCLKYPKKVAAIFLDTPVTFEALKNFSDRFASALNKLGVGKGSRVMIVLPNSIQFIVSYYGILKTGATVVPVNPLSTGQEIKELAKLSEATVIVTLDLFIDEVMSALGETAVKHVVVTNIADHLPSLKKALGKMLKKIPSKQVPSNPAVKSYLKMITGPAEKLEVEVNPEKDLASIQFTGGTTGFPKGVMLTHHNIVSNIYQMYEFIKPYLDEGNERFAALLPFYHIYGQSVILGAGLLMGNTLVVFPRLELEKFMRDLEKYDVTIFPGVPTLFNLMSNHRLADQLRYPKLKMVISGADMLPPEVAENFEKKFGKKIVEGYGLSEASPVTHVNPPDKVKKGSFGVPIPSTLAAVINPETKEF…
677	GC_00000157	GCA_011364015_1_ASM1136401v1_genomic	1542	4	4	1	1	0.997752	0.998316	0.998034	COG0244	Ribosome 50S subunit	J	Translation, ribosomal structure and biogenesis	COG0244	Ribosomal protein L10 (RplJ) (PDB:5IT8)	MEPPAGRVEAMSTVVTRPSLVKKARLVEEVAELIKKYPVVAVFDLRSTRANTIHEMRKKLRGLCEIRVLKRTLFVKACRLAGKPELEKLVENIKVPVGFIFSSVNSFQLALTLEKNKVPMHAKAGEKADFDIWVPETNTGLPPGPILSDFGKLRIPTRIEGGQVWIAKDTLVAKKGEEISQLLASLLVKLDIKAVLRGVNLISAYEEGVILKAEDLVIDPVKIGQEIASAASLALAFAVNISYITRETLPQLLIRAETHAKALATEAGFYTRETLPTIFAKALAESNALARAAGVSE
678	GC_00000157	GCA_011364605_1_ASM1136460v1_genomic	160	4	4	1	1	0.997752	0.998316	0.998034	COG0244	Ribosome 50S subunit	J	Translation, ribosomal structure and biogenesis	COG0244	Ribosomal protein L10 (RplJ) (PDB:5IT8)	MEPPAGRVEAMSTVVTRPSLVKKARLVEEVAELIKKYPVVAVFDLRSTRANTIHEMRKKLRGLCEIRVLKRTLFVKACRLAGKPELEKLVENIKVPVGFIFSSVNSFQLALTLEKNKVPMHAKAGEKADFDIWVPETNTGLPPGPILSDFGKLRIPTRIEGGQVWIAKDTLVAKKGEEISQLLASLLVKLDIKAVLRGVNLISAYEEGVILKAEDLVIDPVKIGQEIASAASLALAFAVNISYITRETLPQLLIRAETHAKALATEAGFYTRETLPTIFAKALAESNALARAAGVSE
679	GC_00000157	GCA_011373365_1_ASM1137336v1_genomic	271	4	4	1	1	0.997752	0.998316	0.998034	COG0244	Ribosome 50S subunit	J	Translation, ribosomal structure and biogenesis	COG0244	Ribosomal protein L10 (RplJ) (PDB:5IT8)	MEPPAGRVEAMSTVVTRPSLVKKARLVEEVAELIKKYPVVAVFDLRSTRANTIHEMRKKLRGLCEIRVLKRTLFVKACRLAGKPELEKLVENIKVPVGFIFSSVNSFQLALTLEKNKVPMHAKAGEKADFDIWVPETNTGLPPGPILSDFGKLRIPTRIEGGQVWIAKDTLVAKKGEEISQLLASLLVKLDIKAVLRGVNLISAYEEGVILKAEDLVIDPVKIGQEIASAASLALAFAVNISYITRETLPQLLIRAETHAKALATEAGFYTRETLPTIFAKALAESNALARAAGVSE
680	GC_00000157	1054_113_bin_10	865	4	4	1	1	0.997752	0.998316	0.998034	COG0244	Ribosome 50S subunit	J	Translation, ribosomal structure and biogenesis	COG0244	Ribosomal protein L10 (RplJ) (PDB:5IT8)	-EPPARRVEAMSTVVTRPSLVKKARLVEEVAELIKKYPVVAVFDLRSTRANTIHEMRKKLRGLCEIKVLKRTLFVKACRLAGKPELEKLVENIKVPVGFIFSSVNSFQLALTLEKNKVPMHAKAGEKADFDIWVPETNTGLPPGPILSDFGKLRIPTRIEGGQVWIAKDTLVAKKGEEISQLLASLLVKLDIKAVLRGVNLISAYEEGVILKAEDLVIDPVKIGQEIASAASLALAFAVNISYITRETLPQLLIRAETHAKALATEAGFYTRETLPTIFAKALAESNALARAAGVSE
681	GC_00000158	GCA_011364015_1_ASM1136401v1_genomic	1592	4	4	1	1	0.997704	1	0.998851	COG0162	Aminoacyl-tRNA synthetases	J	Translation, ribosomal structure and biogenesis	COG0162	Tyrosyl-tRNA synthetase (TyrS) (PDB:4OUD)	MDIERRLELIMRQPTEEVLTPEELRTLLETESSPVAYDGFEPSGLAHIPFALLRAIKLRDMLEAGCRFKLLLADWHAAINRKMGGDLEKIRKVGEYFVEVWKASGIDTSRVEIVWASDLASDRDYWRLVIEVLQNTTLRRVLRCLPIMGRKEGELQEAAQMLYPGMQVADIFKLEAKICQLGLDQRRANILARELGPKLGFWKPVAVHHHMLMGLEGPTGPKGLEEEENLDIQISSKMSKSIPESSIFVHDDTETIKRKINNAYCPPRQATGNPVLEYCRYIIFPLKQTIVVERPAKYGGEITYTDYPSLEKDYTEGKLHPLDLKNTVARYLDELLTPIRKWFETNHHAKELYEFVRSQEITR
682	GC_00000158	GCA_011364605_1_ASM1136460v1_genomic	400	4	4	1	1	0.997704	1	0.998851	COG0162	Aminoacyl-tRNA synthetases	J	Translation, ribosomal structure and biogenesis	COG0162	Tyrosyl-tRNA synthetase (TyrS) (PDB:4OUD)	MDIERRLELIMRQPTEEVLTPEELRTLLETESSPVAYDGFEPSGLAHIPFALLRAIKLRDMLEAGCRFKLLLADWHAAINRKMGGDLEKIRKVGEYFVEVWKASGIDTSRVEIVWASDLASDRDYWRLVIEVLQNTTLRRVLRCLPIMGRKEGELQEAAQMLYPGMQVADIFKLEAKICQLGLDQRRANILARELGPKLGFWKPVAVHHHMLMGLEGPTGPKGLEEEENLDIQISSKMSKSIPESSIFVHDDTETIKRKINNAYCPPRQATGNPVLEYCRYIIFPLKQTIVVERPAKYGGEITYTDYPSLEKDYTEGKLHPLDLKNTVARYLDELLTPIRKWFETNHHAKELYEFVRSQEITR
683	GC_00000158	GCA_011373365_1_ASM1137336v1_genomic	522	4	4	1	1	0.997704	1	0.998851	COG0162	Aminoacyl-tRNA synthetases	J	Translation, ribosomal structure and biogenesis	COG0162	Tyrosyl-tRNA synthetase (TyrS) (PDB:4OUD)	MDIERRLELIMRQPTEEVLTPEELRTLLETESSPVAYDGFEPSGLAHIPFALLRAIKLRDMLEAGCRFKLLLADWHAAINRKMGGDLEKIRKVGEYFVEVWKASGIDTSRVEIVWASDLASDRDYWRLVIEVLQNTTLRRVLRCLPIMGRKEGELQEAAQMLYPGMQVADIFKLEAKICQLGLDQRRANILARELGPKLGFWKPVAVHHHMLMGLEGPTGPKGLEEEENLDIQISSKMSKSIPESSIFVHDDTETIKRKINNAYCPPRQATGNPVLEYCRYIIFPLKQTIVVERPAKYGGEITYTDYPSLEKDYTEGKLHPLDLKNTVARYLDELLTPIRKWFETNHHAKELYEFVRSQEITR
684	GC_00000158	1054_113_bin_10	746	4	4	1	1	0.997704	1	0.998851	COG0162	Aminoacyl-tRNA synthetases	J	Translation, ribosomal structure and biogenesis	COG0162	Tyrosyl-tRNA synthetase (TyrS) (PDB:4OUD)	MDIERRLELIMRQPTEEVLTPEELRTLLETESSPIAYDGFEPSGLAHIPFALLRAIKLRDMLEAGCRFKLLLADWHAAINRKMGGDLEKIRKVGEYFVEVWKASGIDTSRVEIVWASDLAADREYWRLVIEVLQNTTLRRVLRCLPIMGRKEGELQEAAQMLYPGMQVADIFKLEAKICQLGLDQRRANILARELGPKLGFWKPVAVHHHMLMGLEGPTGPKGLEEEENLDIQISSKMSKSIPESSIFVHDDTETIKRKINNAYCPPRQATGNPVLEYCRYIIFPLKQTIVVERPAKYGGEITYTDYPSLEKDYTEGKLHPLDLKNTVARYLDELLTPIRKWFETNHHAKELYEFVRSQEITR
685	GC_00000159	GCA_011364015_1_ASM1136401v1_genomic	1072	4	4	1	1	1	0.992857	0.996416							MRRRRVAEQLLEVLMSSVNGNLVPPELGWELFGYFVEDELWRGKGFRVLLKACRICEPEKTRMALRGEFR
686	GC_00000159	GCA_011364605_1_ASM1136460v1_genomic	1218	4	4	1	1	1	0.992857	0.996416							MRRRRVAEQLLEVLMSSVNGNLVPPELGWELFGYFVEDELWRGKGFRVLLKACRICEPEKTRMALRGEFR
687	GC_00000159	GCA_011373365_1_ASM1137336v1_genomic	755	4	4	1	1	1	0.992857	0.996416							MRRRRVAEQLLEVLMSSVNGNLVPPELGWELFGYFVEDELWRGKGFRVLLKACRICEPEKTRMALRGEFR
688	GC_00000159	1054_113_bin_10	792	4	4	1	1	1	0.992857	0.996416							#AD?
689	GC_00000160	GCA_011364015_1_ASM1136401v1_genomic	1595	4	4	1	1	0.999087	1	0.999543			L	Replication, recombination and repair	COG1697	DNA topoisomerase VI, subunit A (Spo11) (PDB:1D3Y)	MTKAKPLQKKDDTRDKVLRSITKFAETLIKSIERGEFPEVAIPARTTSNIEYNPQLRQYVLGERKIVRTARNIKHLRPLAQLSWMAMFASQLIRSRKTSTLRDAFYNALGYEVDFEDQQESDEAVTELETIIGTVREDFNIYPEERSSVFGPLTIEYDVPGYEGRRLDLTTIPDGAMIGPAMTTAKFVKTSAKQVFVVEKGAIYQRFLEENVPSKYKAIVVHTAGQAPRATRKFIRRLNTELGLPVYIFTDADPWGMHIASVIVFGSALSAHVRELNVPDAVWAGLWASDITKYKLPAMKFNDEDIRRVAELEKDPRYLSDPWKREISNFKKLQKKAELEALSRYGLEYIVSDYLPEKLAELTKS
690	GC_00000160	GCA_011364605_1_ASM1136460v1_genomic	403	4	4	1	1	0.999087	1	0.999543			L	Replication, recombination and repair	COG1697	DNA topoisomerase VI, subunit A (Spo11) (PDB:1D3Y)	MTKAKPLQKKDDTRDKVLRSITKFAETLIKSIERGEFPEVAIPARTTSNIEYNPQLRQYVLGERKIVRTARNIKHLRPLAQLSWMAMFASQLIRSRKTSTLRDAFYNALGYEVDFEDQQESDEAVTELETIIGTVREDFNIYPEERSSVFGPLTIEYDVPGYEGRRLDLTTIPDGAMIGPAMTTAKFVKTSAKQVFVVEKGAIYQRFLEENVPSKYKAIVVHTAGQAPRATRKFIRRLNTELGLPVYIFTDADPWGMHIASVIVFGSALSAHVRELNVPDAVWAGLWASDITKYKLPAMKFNDEDIRRVAELEKDPRYLSDPWKREISNFKKLQKKAELEALSRYGLEYIVSDYLPEKLAELTKS
691	GC_00000160	GCA_011373365_1_ASM1137336v1_genomic	519	4	4	1	1	0.999087	1	0.999543			L	Replication, recombination and repair	COG1697	DNA topoisomerase VI, subunit A (Spo11) (PDB:1D3Y)	MTKAKPLQKKDDTRDKVLRSITKFAETLIKSIERGEFPEVAIPARTTSNIEYNPQLRQYVLGERKIVRTARNIKHLRPLAQLSWMAMFASQLIRSRKTSTLRDAFYNALGYEVDFEDQQESDEAVTELETIIGTVREDFNIYPEERSSVFGPLTIEYDVPGYEGRRLDLTTIPDGAMIGPAMTTAKFVKTSAKQVFVVEKGAIYQRFLEENVPSKYKAIVVHTAGQAPRATRKFIRRLNTELGLPVYIFTDADPWGMHIASVIVFGSALSAHVRELNVPDAVWAGLWASDITKYKLPAMKFNDEDIRRVAELEKDPRYLSDPWKREISNFKKLQKKAELEALSRYGLEYIVSDYLPEKLAELTKS
692	GC_00000160	1054_113_bin_10	743	4	4	1	1	0.999087	1	0.999543			L	Replication, recombination and repair	COG1697	DNA topoisomerase VI, subunit A (Spo11) (PDB:1D3Y)	VTKAKPLQKKDDTRDKVLRSITKFAETLIKSIERGEFPEVAIPARTTSNIEYNPQLRQYVLGERKIIRTARNIKHLRPLAQLSWMAMFASQLIRSRKTSTLRDAFYNALGYEVDFEDQQESDEAVTELETIIGTVREDFNIYPEERSSVFGPLTIEYDVPGYEGRRLDLTTIPDGAMIGPAMTTAKFVKTSAKQVFVVEKGAIYQRFLEENVPSKYKAIVVHTAGQAPRATRKFIRRLNTELGLPVYIFTDADPWGMHIASVIVFGSALSAHVRELNVPDAVWAGLWASDITKYKLPAMKFNDEDIRRVAELEKDPRYLSDPWKREISNFKKLQKKAELEALSRYGLEYIVSDYLPEKLAELTKS
693	GC_00000161	GCA_011364015_1_ASM1136401v1_genomic	421	4	4	1	1	1	0.997512	0.998755			J	Translation, ribosomal structure and biogenesis	COG1094	rRNA processing protein Krr1/Pno1, contains KH domain (Krr1) (PDB:4QMF)	MVGGKNFPHISHSSFVVNIPRERVGVLIGGGGSVKAEIEKLLGVSLQVDSSEGTVVINLAKPVEEGGDPASLFKARDIVTAIGRGFSPEKALKLVEDGTVLTVIDLTDYVGDSPNHLARVKARVIGTQGKTRRIIEETCQVDVSVYGDTVAIIGEYENVRAAEEAVITLVRGAPHGAVYRMLNEYARRRKTGGLYPPRPRF
694	GC_00000161	GCA_011364605_1_ASM1136460v1_genomic	541	4	4	1	1	1	0.997512	0.998755			J	Translation, ribosomal structure and biogenesis	COG1094	rRNA processing protein Krr1/Pno1, contains KH domain (Krr1) (PDB:4QMF)	MVGGKNFPHISHSSFVVNIPRERVGVLIGGGGSVKAEIEKLLGVSLQVDSSEGTVVINLAKPVEEGGDPASLFKARDIVTAIGRGFSPEKALKLVEDGTVLTVIDLTDYVGDSPNHLARVKARVIGTQGKTRRIIEETCQVDVSVYGDTVAIIGEYENVRAAEEAVITLVRGAPHGAVYRMLNEYARRRKTGGLYPPRPRF
695	GC_00000161	GCA_011373365_1_ASM1137336v1_genomic	850	4	4	1	1	1	0.997512	0.998755			J	Translation, ribosomal structure and biogenesis	COG1094	rRNA processing protein Krr1/Pno1, contains KH domain (Krr1) (PDB:4QMF)	MVGGKNFPHISHSSFVVNIPRERVGVLIGGGGSVKAEIEKLLGVSLQVDSSEGTVVINLAKPVEEGGDPASLFKARDIVTAIGRGFSPEKALKLVEDGTVLTVIDLTDYVGDSPNHLARVKARVIGTQGKTRRIIEETCQVDVSVYGDTVAIIGEYENVRAAEEAVITLVRGAPHGAVYRMLNEYARRRKTGGLYPPRPRF
696	GC_00000161	1054_113_bin_10	17	4	4	1	1	1	0.997512	0.998755			J	Translation, ribosomal structure and biogenesis	COG1094	rRNA processing protein Krr1/Pno1, contains KH domain (Krr1) (PDB:4QMF)	#AD?
697	GC_00000162	GCA_011364015_1_ASM1136401v1_genomic	1114	4	4	1	1	1	0.996933	0.998464							MTGAYIVAEAIFVISLIITASAYASTMFNFVDDLKQANQAKIARMKREALTSVEPLMSYVSDNRSIVHLWLKNVGTERISYAEIEASDIFLIGRETFSYMKYGQGASRWTYNVLKENLPDNGWSWGETLEITLRLEAPLNPGEYTVKVAGPYFSATHVFSLGE
698	GC_00000162	GCA_011364605_1_ASM1136460v1_genomic	114	4	4	1	1	1	0.996933	0.998464							MTGAYIVAEAIFVISLIITASAYASTMFNFVDDLKQANQAKIARMKREALTSVEPLMSYVSDNRSIVHLWLKNVGTERISYAEIEASDIFLIGRETFSYMKYGQGASRWTYNVLKENLPDNGWSWGETLEITLRLEAPLNPGEYTVKVAGPYFSATHVFSLGE
699	GC_00000162	GCA_011373365_1_ASM1137336v1_genomic	817	4	4	1	1	1	0.996933	0.998464							MTGAYIVAEAIFVISLIITASAYASTMFNFVDDLKQANQAKIARMKREALTSVEPLMSYVSDNRSIVHLWLKNVGTERISYAEIEASDIFLIGRETFSYMKYGQGASRWTYNVLKENLPDNGWSWGETLEITLRLEAPLNPGEYTVKVAGPYFSATHVFSLGE
700	GC_00000162	1054_113_bin_10	563	4	4	1	1	1	0.996933	0.998464							#AD?
701	GC_00000163	GCA_011364015_1_ASM1136401v1_genomic	478	4	4	1	1	0.999606	1	0.999803			E	Amino acid transport and metabolism	COG0665	Glycine/D-amino acid oxidase (deaminating) (DadA) (PDB:3AWI)	MPDIDVVVVGGGILGLASAYYIKSLHRELSVTVIERGRDVGQGNTAKSVGGYRQGIFTSYVNRVLAETTIQHLREAEASGETSLNMREVGYLILLDENRLKNVKTVVETFLKEGKAVLLSPETLSKTLHMRTDFTGDEEAMLMGLSNIKAGLFAPRCGFLDVEKVVNLYKKRCIEAGVELILGKRVEKLLLEPENPLGIPREPRAWQKVRVAGVVVDGEVIRAGKVVVATGSWTPQLLDPLGVDCFVKAKKRQLFVVSAEGELHKLLTNTWDGGRPMPMMFFPNGLYIVPRISDKAFWVSLTDEFGRGFGLDDEPEPSYYIDNVYPPLVKYYPQFLNARASSMWAGTYSMNYLDGNPLIFRFLNCLVVTGASGSGVMKSDAIGRIAEAALFGKEYAILH…
702	GC_00000163	GCA_011364605_1_ASM1136460v1_genomic	880	4	4	1	1	0.999606	1	0.999803			E	Amino acid transport and metabolism	COG0665	Glycine/D-amino acid oxidase (deaminating) (DadA) (PDB:3AWI)	MPDIDVVVVGGGILGLASAYYIKSLHRELSVTVIERGRDVGQGNTAKSVGGYRQGIFTSYVNRVLAETTIQHLREAEASGETSLNMREVGYLILLDENRLKNVKTVVETFLKEGKAVLLSPETLSKTLHMRTDFTGDEEAMLMGLSNIKAGLFAPRCGFLDVEKVVNLYKKRCIEAGVELILGKRVEKLLLEPENPLGIPREPRAWQKVRVAGVVVDGEVIRAGKVVVATGSWTPQLLDPLGVDCFVKAKKRQLFVVSAEGELHKLLTNTWDGGRPMPMMFFPNGLYIVPRISDKAFWVSLTDEFGRGFGLDDEPEPSYYIDNVYPPLVKYYPQFLNARASSMWAGTYSMNYLDGNPLIFRFLNCLVVTGASGSGVMKSDAIGRIAEAALFGKEYAILH…
703	GC_00000163	GCA_011373365_1_ASM1137336v1_genomic	74	4	4	1	1	0.999606	1	0.999803			E	Amino acid transport and metabolism	COG0665	Glycine/D-amino acid oxidase (deaminating) (DadA) (PDB:3AWI)	MPDIDVVVVGGGILGLASAYYIKSLHRELSVTVIERGRDVGQGNTAKSVGGYRQGIFTSYVNRVLAETTIQHLREAEASGETSLNMREVGYLILLDENRLKNVKTVVETFLKEGKAVLLSPETLSKTLHMRTDFTGDEEAMLMGLSNIKAGLFAPRCGFLDVEKVVNLYKKRCIEAGVELILGKRVEKLLLEPENPLGIPREPRAWQKVRVAGVVVDGEVIRAGKVVVATGSWTPQLLDPLGVDCFVKAKKRQLFVVSAEGELHKLLTNTWDGGRPMPMMFFPNGLYIVPRISDKAFWVSLTDEFGRGFGLDDEPEPSYYIDNVYPPLVKYYPQFLNARASSMWAGTYSMNYLDGNPLIFRFLNCLVVTGASGSGVMKSDAIGRIAEAALFGKEYAILH…
704	GC_00000163	1054_113_bin_10	239	4	4	1	1	0.999606	1	0.999803			E	Amino acid transport and metabolism	COG0665	Glycine/D-amino acid oxidase (deaminating) (DadA) (PDB:3AWI)	VPDIDVVVVGGGILGLASAYYIKSLHRELSVTVIERGRDVGQGNTAKSVGGYRQGIFTSYVNRVLAETTIQHLREAEASGETSLNMREVGYLILLDENRLKNVKTVVETFLKEGKAVLLSPETLSKTLHMRTDFTGDEEAMLMGLSNIKAGLFAPRCGFLDVEKVVNLYKKRCIEAGVELILGKRVEKLLLEPENPLGIPREPRAWQKVRVAGVVVDGEVIRAGKVVVATGSWTPQLLDPLGVDCFVKAKKRQLFVVSAEGELHKLLTNTWDGGRPMPMMFFPNGLYIVPRISDKAFWVSLTDEFGRGFGLDDEPEPSYYIDNVYPPLVKYYPQFLNARASSMWAGTYSMNYLDGNPLIFRFLNCLVVTGASGSGVMKSDAIGRIAEAALFGKEYAILH…
705	GC_00000164	GCA_011364015_1_ASM1136401v1_genomic	1374	4	4	1	1	0.998711	1	0.999355			P	Inorganic ion transport and metabolism	COG4986	ABC-type anion transport system, duplicated permease component	MDVLATVTVSFLAVLVSFLRMAAALIVSVLFSIVVGTAAGVNKSFEKVAVPVLDILQSIPILGFFPVAIQVFYAASPMFGAELAAIFLIFTSQVWNITFAVYESTRFIQPELLDVANSMRMSAFERFRHIYLPACLPRIVRNFQPSWANGMFFIVGAEILSFGDVELKLFGVGTLVSEFAVAGDLLGIVTVLLILVAATIMVNVLLFIPLGTMFETAGPPSPGLLRRFAFIKKLAKPFQTTLATPVISFFEYQRSVSGLVNKVSVLGSLVRNLIFLILIGFLATLAITRGNEFFGSLYQTLGRVGVDNLLSSAVFSFVRVMGAVGFSVAWSIPAAVAIARRPQLSTAVTTVFQVVASIPVTIVYPLFAETLKDQPELRAFVMILAATQWYVFFQVLAGL…
706	GC_00000164	GCA_011364605_1_ASM1136460v1_genomic	766	4	4	1	1	0.998711	1	0.999355			P	Inorganic ion transport and metabolism	COG4986	ABC-type anion transport system, duplicated permease component	MDVLATVTVSFLAVLVSFLRMAAALIVSVLFSIVVGTAAGVNKSFEKVAVPVLDILQSIPILGFFPVAIQVFYAASPMFGAELAAIFLIFTSQVWNITFAVYESTRFIQPELLDVANSMRMSAFERFRHIYLPACLPRIVRNFQPSWANGMFFIVGAEILSFGDVELKLFGVGTLVSEFAVAGDLLGIVTVLLILVAATIMVNVLLFIPLGTMFETAGPPSPGLLRRFAFIKKLAKPFQTTLATPVISFFEYQRSVSGLVNKVSVLGSLVRNLIFLILIGFLATLAITRGNEFFGSLYQTLGRVGVDNLLSSAVFSFVRVMGAVGFSVAWSIPAAVAIARRPQLSTAVTTVFQVVASIPVTIVYPLFAETLKDQPELRAFVMILAATQWYVFFQVLAGL…
707	GC_00000164	GCA_011373365_1_ASM1137336v1_genomic	656	4	4	1	1	0.998711	1	0.999355			P	Inorganic ion transport and metabolism	COG4986	ABC-type anion transport system, duplicated permease component	MDVLATVTVSFLAVLVSFLRMAAALIVSVLFSIVVGTAAGVNKSFEKVAVPVLDILQSIPILGFFPVAIQVFYAASPMFGAELAAIFLIFTSQVWNITFAVYESTRFIQPELLDVANSMRMSAFERFRHIYLPACLPRIVRNFQPSWANGMFFIVGAEILSFGDVELKLFGVGTLVSEFAVAGDLLGIVTVLLILVAATIMVNVLLFIPLGTMFETAGPPSPGLLRRFAFIKKLAKPFQTTLATPVISFFEYQRSVSGLVNKVSVLGSLVRNLIFLILIGFLATLAITRGNEFFGSLYQTLGRVGVDNLLSSAVFSFVRVMGAVGFSVAWSIPAAVAIARRPQLSTAVTTVFQVVASIPVTIVYPLFAETLKDQPELRAFVMILAATQWYVFFQVLAGL…
708	GC_00000164	1054_113_bin_10	439	4	4	1	1	0.998711	1	0.999355			P	Inorganic ion transport and metabolism	COG4986	ABC-type anion transport system, duplicated permease component	MDVLATVTVSFLAVLVSFLRMAAALIVSVLFSIVVGTAAGVNKSFEKVAVPVLDILQSIPILGFFPVAIQVFYAASPMFGAELAAIFLIFTSQVWNITFAVYESTRFIQPELLDVANSMRMSAFERFRHIYLPACLPRIVRNFQPSWANGMFFIVGAEILAFGDVELKLFGVGTLVSEFAVAGDLLGIVTVLLILVAATIMVNVLLFIPLGTMFETAGPPSPGLLRRFAFIKKLAKPFQTTLATPVISFFEYQRSVSGLVNKVSVLGSLIRNLIFLILIGFLATLAITRGNEFFGSLYQTLGRVGVDNLLSSAVFSFVRVMGAVGFSVAWSIPAAVAIARRPQLSTAVTTVFQVVASIPVTIVYPLFAETLKDQPELRAFVMILAATQWYVFFQVLAGL…
709	GC_00000165	GCA_011364015_1_ASM1136401v1_genomic	1625	4	4	1	1	1	0.968538	0.984018	COG0351|COG1992	Thiamine biosynthesis	H|R	Coenzyme transport and metabolism|General function prediction only	COG0351|COG1992	Hydroxymethylpyrimidine/phosphomethylpyrimidine kinase (ThiD) (PDB:1Y9X) (PUBMED:17351295)|Predicted transcriptional regulator fused phosphomethylpyrimidine kinase (thiamin biosynthesis) (PDB:2PB9)	---------------MVKRVLTVAGSDSGGGAGIQADLKTFAALGVHGMSAITCITAQNTEAVTAIHQVPAEIIREQIRVVANDIGVDAVKTGMLFSEEIIESVADELSEIKAPLVVDPVAVAKSGAPLLKPNAVDALVRKMLPLATVVTPNINEAKLLTGIEIGSVEEMVEAAQRIAEMGPQAVVVKGGHLPGETTTDILLYADNIYRFSAEKIHTRNTHGTGCVFASATAAYLAKGWKIPQAVQAAQRFVNEAIKRGLDIGRGYGPVHPTGAVYANSEKLTALRQLREALKMIEREESFQRLIPESGSNIVVAAEYASSPEDVVGVPGRIVKTPDGFTFASEPWFGASRHVANAVLTAMKHDPSVRSAANIRLDDEILSTLETLGLSVSSYDRAAEP…
710	GC_00000165	GCA_011364605_1_ASM1136460v1_genomic	998	4	4	1	1	1	0.968538	0.984018	COG0351|COG1992	Thiamine biosynthesis	H|R	Coenzyme transport and metabolism|General function prediction only	COG0351|COG1992	Hydroxymethylpyrimidine/phosphomethylpyrimidine kinase (ThiD) (PDB:1Y9X) (PUBMED:17351295)|Predicted transcriptional regulator fused phosphomethylpyrimidine kinase (thiamin biosynthesis) (PDB:2PB9)	---------------MVKRVLTVAGSDSGGGAGIQADLKTFAALGVHGMSAITCITAQNTEAVTAIHQVPAEIIREQIRVVANDIGVDAVKTGMLFSEEIIESVADELSEIKAPLVVDPVAVAKSGAPLLKPNAVDALVRKMLPLATVVTPNINEAKLLTGIEIGSVEEMVEAAQRIAEMGPQAVVVKGGHLPGETTTDILLYADNIYRFSAEKIHTRNTHGTGCVFASATAAYLAKGWKIPQAVQAAQRFVNEAIKRGLDIGRGYGPVHPTGAVYANSEKLTALRQLREALKMIEREESFQRLIPESGSNIVVAAEYASSPEDVVGVPGRIVKTPDGFTFASEPWFGASRHVANAVLTAMKHDPSVRSAANIRLDDEILSTLETLGLSVSSYDRAAEP…
711	GC_00000165	GCA_011373365_1_ASM1137336v1_genomic	979	4	4	1	1	1	0.968538	0.984018	COG0351|COG1992	Thiamine biosynthesis	H|R	Coenzyme transport and metabolism|General function prediction only	COG0351|COG1992	Hydroxymethylpyrimidine/phosphomethylpyrimidine kinase (ThiD) (PDB:1Y9X) (PUBMED:17351295)|Predicted transcriptional regulator fused phosphomethylpyrimidine kinase (thiamin biosynthesis) (PDB:2PB9)	---------------MVKRVLTVAGSDSGGGAGIQADLKTFAALGVHGMSAITCITAQNTEAVTAIHQVPAEIIREQIRVVANDIGVDAVKTGMLFSEEIIESVADELSEIKAPLVVDPVAVAKSGAPLLKPNAVDALVRKMLPLATVVTPNINEAKLLTGIEIGSVEEMVEAAQRIAEMGPQAVVVKGGHLPGETTTDILLYADNIYRFSAEKIHTRNTHGTGCVFASATAAYLAKGWKIPQAVQAAQRFVNEAIKRGLDIGRGYGPVHPTGAVYANSEKLTALRQLREALKMIEREESFQRLIPESGSNIVVAAEYASSPEDVVGVPGRIVKTPDGFTFASEPWFGASRHVANAVLTAMKHDPSVRSAANIRLDDEILSTLETLGLSVSSYDRAAEP…
712	GC_00000165	1054_113_bin_10	521	4	4	1	1	1	0.968538	0.984018	COG0351|COG1992	Thiamine biosynthesis	H|R	Coenzyme transport and metabolism|General function prediction only	COG0351|COG1992	Hydroxymethylpyrimidine/phosphomethylpyrimidine kinase (ThiD) (PDB:1Y9X) (PUBMED:17351295)|Predicted transcriptional regulator fused phosphomethylpyrimidine kinase (thiamin biosynthesis) (PDB:2PB9)	LREGSAFITPQVVKAMVKRVLTVAGSDSGGGAGIQADLKTFAALGVHGMSAITCITAQNTEAVTAIHQVPAEIIREQIRVVANDIGVDAVKTGMLFSEEIIESVADELSEIKAPLVVDPVAVAKSGAPLLKPNAVDALVRKMLPLATVVTPNINEAKLLTGIEIGSVEEMVEAAQRIAEMGPQAVVVKGGHLPGETTTDILLYADNIYRFSAEKIHTRNTHGTGCVFASATAAYLAKGWKIPQAVQAAQRFVNEAIKRGLDIGRGYGPVHPTGAVYANSEKLTALRQLREALKMIEREESFQRLIPESGSNIVVAAEYASSPEDVVGVPGRIVKTPDGFTFASEPWFGASRHVANAVLTAMKHDPSVRSAANIRLDDEILSTLETLGLSVSSYDRAAEP…
713	GC_00000166	GCA_011364015_1_ASM1136401v1_genomic	624	4	4	1	1	1	0.978658	0.989214	COG0105	Pyrimidine biosynthesis	F	Nucleotide transport and metabolism	COG0105	Nucleoside diphosphate kinase (Ndk) (PDB:1B4S)	MDRTFVILKPSAVSRGLVGEIISRFERKGLKPLALQLKQLTRDEAAQLYEVHRGKPFYEDLLTAITRGPVVLMVLEGRQAVEVVRKLIGATDPVKAEPGTIRGDYGLDITDNLVHASDSVEAYQRESAIFFKGLEKTH
714	GC_00000166	GCA_011364605_1_ASM1136460v1_genomic	327	4	4	1	1	1	0.978658	0.989214	COG0105	Pyrimidine biosynthesis	F	Nucleotide transport and metabolism	COG0105	Nucleoside diphosphate kinase (Ndk) (PDB:1B4S)	MDRTFVILKPSAVSRGLVGEIISRFERKGLKPLALQLKQLTRDEAAQLYEVHRGKPFYEDLLTAITRGPVVLMVLEGRQAVEVVRKLIGATDPVKAEPGTIRGDYGLDITDNLVHASDSVEAYQRESAIFFKGLEKTH
715	GC_00000166	GCA_011373365_1_ASM1137336v1_genomic	92	4	4	1	1	1	0.978658	0.989214	COG0105	Pyrimidine biosynthesis	F	Nucleotide transport and metabolism	COG0105	Nucleoside diphosphate kinase (Ndk) (PDB:1B4S)	MDRTFVILKPSAVSRGLVGEIISRFERKGLKPLALQLKQLTRDEAAQLYEVHRGKPFYEDLLTAITRGPVVLMVLEGRQAVEVVRKLIGATDPVKAEPGTIRGDYGLDITDNLVHASDSVEAYQRESAIFFKGLEKTH
716	GC_00000166	1054_113_bin_10	257	4	4	1	1	1	0.978658	0.989214	COG0105	Pyrimidine biosynthesis	F	Nucleotide transport and metabolism	COG0105	Nucleoside diphosphate kinase (Ndk) (PDB:1B4S)	#AD?
717	GC_00000167	GCA_011364015_1_ASM1136401v1_genomic	1654	4	4	1	1	0.999576	0.998731	0.999154	COG0183	Fatty acid biosynthesis	I	Lipid transport and metabolism	COG0183	Acetyl-CoA acetyltransferase (PaaJ) (PDB:1AFW)	MRKVAIVGVGQSPFGRASDRGINELAWQAIKQALQDAGITQRDVGFVSVANVGGWSAEPLPAISINEYAGLTGVGTYRVEAACASGSAALVTAANLVSSGAVDIALAVGVERMNESPTPTAVELIGRAGNYFWEFDMFGLTFPSYYALYATAYMNKYGATEEDLAKISVKNHFYASFNEYAAFRKRVTVDDVLKSRPVAWPLKLLDCSPITDGAAAVVLASEDVARKLTDTPVWIAGVGYGSDTSNLSKRPDFLTLRATRKAAAEAYKKAGVDPSKPVKSFDVVEVHDCFTIAEILAYEDLGFAAPGQGYMLAREGETYKGGLIPVNLDGGLKAKGHPIGATGVSMAAEITKQLRQEVPAERQADIVKGMGLAHNVGGTGHYTYVTIYSLQKPG
718	GC_00000167	GCA_011364605_1_ASM1136460v1_genomic	1625	4	4	1	1	0.999576	0.998731	0.999154	COG0183	Fatty acid biosynthesis	I	Lipid transport and metabolism	COG0183	Acetyl-CoA acetyltransferase (PaaJ) (PDB:1AFW)	MRKVAIVGVGQSPFGRASDRGINELAWQAIKQALQDAGITQRDVGFVSVANVGGWSAEPLPAISINEYAGLTGVGTYRVEAACASGSAALVTAANLVSSGAVDIALAVGVERMNESPTPTAVELIGRAGNYFWEFDMFGLTFPSYYALYATAYMNKYGATEEDLAKISVKNHFYASFNEYAAFRKRVTVDDVLKSRPVAWPLKLLDCSPITDGAAAVVLASEDVARKLTDTPVWIAGVGYGSDTSNLSKRPDFLTLRATRKAAAEAYKKAGVDPSKPVKSFDVVEVHDCFTIAEILAYEDLGFAAPGQGYMLAREGETYKGGLIPVNLDGGLKAKGHPIGATGVSMAAEITKQLRQEVPAERQADIVKGMGLAHNVGGTGHYTYVTIYSLQKPG
719	GC_00000167	GCA_011373365_1_ASM1137336v1_genomic	868	4	4	1	1	0.999576	0.998731	0.999154	COG0183	Fatty acid biosynthesis	I	Lipid transport and metabolism	COG0183	Acetyl-CoA acetyltransferase (PaaJ) (PDB:1AFW)	MRKVAIVGVGQSPFGRASDRGINELAWQAIKQALQDAGITQRDVGFVSVANVGGWSAEPLPAISINEYAGLTGVGTYRVEAACASGSAALVTAANLVSSGAVDIALAVGVERMNESPTPTAVELIGRAGNYFWEFDMFGLTFPSYYALYATAYMNKYGATEEDLAKISVKNHFYASFNEYAAFRKRVTVDDVLKSRPVAWPLKLLDCSPITDGAAAVVLASEDVARKLTDTPVWIAGVGYGSDTSNLSKRPDFLTLRATRKAAAEAYKKAGVDPSKPVKSFDVVEVHDCFTIAEILAYEDLGFAAPGQGYMLAREGETYKGGLIPVNLDGGLKAKGHPIGATGVSMAAEITKQLRQEVPAERQADIVKGMGLAHNVGGTGHYTYVTIYSLQKPG
720	GC_00000167	1054_113_bin_10	208	4	4	1	1	0.999576	0.998731	0.999154	COG0183	Fatty acid biosynthesis	I	Lipid transport and metabolism	COG0183	Acetyl-CoA acetyltransferase (PaaJ) (PDB:1AFW)	-RKVAIVGVGQSPFGRASDRGINELAWQAIKQALQDAGITQRDVGFVSVANVGGWSAEPLPAISVNEYAGLTGVGTYRVEAACASGSAALVTAANLVSSGAVDIALAVGVERMNESPTPTAVELIGRAGNYFWEFDMFGLTFPSYYALYATAYMNKYGATEEDLAKISVKNHFYASFNEYAAFRKRVTVDDVLKSRPVAWPLKLLDCSPITDGAAAVVLASEDVARKLTDTPVWIAGVGYGSDTSNLSKRPDFLTLRATRKAAAEAYKKAGVDPSKPVKSFDVVEVHDCFTIAEILAYEDLGFAAPGQGYMLAREGETYKGGLIPVNLDGGLKAKGHPIGATGVSMAAEITKQLRQEVPAERQADIVKGMGLAHNVGGTGHYTYVTIYSLQKPG
721	GC_00000168	GCA_011364015_1_ASM1136401v1_genomic	1601	4	4	1	1	0.997046	0.998525	0.997785	COG0473	TCA cycle	C|E	Energy production and conversion|Amino acid transport and metabolism	COG0473	Isocitrate/isopropylmalate dehydrogenase (LeuB) (PDB:1GC9)	MYRISVIKGDGIGPHIVEESCRLVDWLCKRLGVELEFADAPAGDAVKEETGSALPPESLETIMKSDACLKGPVGETARDVIVFLRQRLDLYANIRPFKNMPGVRSKWSGVDFVVVRENTEDVYKSVEDVGVDYAVALLVVSRRAAERIARVAFDMAETRRRKVTVVHKSNVVRAYGFFRDVCLEVAKNYRDVVVDEMYVDNAAYQMVLNPQQFDIVLTPNMFGDILSDLAAGVVGTIGIAGSANVGDRFGLFEPVHGSAPTLNPEQANPTGQLLAARMMLDWMGRFKQDKRLTEAGEVLERAVYNVLSEGLVLTMDLGGSATCSQFVEEVRKKAETLLR
722	GC_00000168	GCA_011364605_1_ASM1136460v1_genomic	409	4	4	1	1	0.997046	0.998525	0.997785	COG0473	TCA cycle	C|E	Energy production and conversion|Amino acid transport and metabolism	COG0473	Isocitrate/isopropylmalate dehydrogenase (LeuB) (PDB:1GC9)	MYRISVIKGDGIGPHIVEESCRLVDWLCKRLGVELEFADAPAGDAVKEETGSALPPESLETIMKSDACLKGPVGETARDVIVFLRQRLDLYANIRPFKNMPGVRSKWSGVDFVVVRENTEDVYKSVEDVGVDYAVALLVVSRRAAERIARVAFDMAETRRRKVTVVHKSNVVRAYGFFRDVCLEVAKNYRDVVVDEMYVDNAAYQMVLNPQQFDIVLTPNMFGDILSDLAAGVVGTIGIAGSANVGDRFGLFEPVHGSAPTLNPEQANPTGQLLAARMMLDWMGRFKQDKRLTEAGEVLERAVYNVLSEGLVLTMDLGGSATCSQFVEEVRKKAETLLR
723	GC_00000168	GCA_011373365_1_ASM1137336v1_genomic	513	4	4	1	1	0.997046	0.998525	0.997785	COG0473	TCA cycle	C|E	Energy production and conversion|Amino acid transport and metabolism	COG0473	Isocitrate/isopropylmalate dehydrogenase (LeuB) (PDB:1GC9)	MYRISVIKGDGIGPHIVEESCRLVDWLCKRLGVELEFADAPAGDAVKEETGSALPPESLETIMKSDACLKGPVGETARDVIVFLRQRLDLYANIRPFKNMPGVRSKWSGVDFVVVRENTEDVYKSVEDVGVDYAVALLVVSRRAAERIARVAFDMAETRRRKVTVVHKSNVVRAYGFFRDVCLEVAKNYRDVVVDEMYVDNAAYQMVLNPQQFDIVLTPNMFGDILSDLAAGVVGTIGIAGSANVGDRFGLFEPVHGSAPTLNPEQANPTGQLLAARMMLDWMGRFKQDKRLTEAGEVLERAVYNVLSEGLVLTMDLGGSATCSQFVEEVRKKAETLLR
724	GC_00000168	1054_113_bin_10	737	4	4	1	1	0.997046	0.998525	0.997785	COG0473	TCA cycle	C|E	Energy production and conversion|Amino acid transport and metabolism	COG0473	Isocitrate/isopropylmalate dehydrogenase (LeuB) (PDB:1GC9)	-YRVSVIKGDGIGPHIVEESCRLVDWLCKRLGVELEFADAPAGDAVKEETGSALPPESLETIMKSDACLKGPVGETARDVIVFLRQRLDLYANIRPFKNMPGVRSKWSGVDFVVVRENTEDVYKSVEDVGVDYAVALLVVSRRAAERIARVAFEMAETRRRKVTVVHKSNVVRAYGFFRDVCLEVAKNYRDVAVDEMYVDNAAYQMVLNPQQFDIVLTPNMFGDILSDLAAGVVGTIGIAGSANVGDRFGLFEPVHGSAPTLNPEQANPTGQLLAARMMLDWMGRFKQDKRLTEAGEVLERAVYNVLSEGLVLTMDLGGSATCSQFVEEVRKKAEALLR
725	GC_00000169	GCA_011364015_1_ASM1136401v1_genomic	1053	4	4	1	1	0.99875	0.794727	0.885134			C|C	Energy production and conversion|Energy production and conversion	COG0644|COG2440	Dehydrogenase (flavoprotein) (FixC) (PDB:4OPU)|Ferredoxin-like protein FixX (FixX)	MVDKFDVIVVGAGPAGSAAAIKLAREGFDVLVLEKAQLPGQRNVSGGVLFGGFENGLGLVDLVPEFEEQAPVERKIAGHELYMVSEPRRQNGEASYRYIKLDKSSLFTRLGLTMLDATTGHDYSVLRTRFDRWFAGVATEEGAMLTTRKTVEDLLWKDGRVVGVKTVDEEVYADLVIDCGGVTSLLPEKAGIRPRLTPDQVYHGVKHVFKVNPERIEEFFAIEDGYKSVYLIGPFMHGVVGGGFVYPNRDTVSVGIVIDLSSGIEKFTKDFMEVGKPLDLLEEMEEHPFLGPLLEGATLVEYSAHNIPRGYKILPQKPYAPGFLMAGDSLGVFYKMGALIDGMRPAIASGIAAAKTFIEAKKRNDFGEASLSVYRTLLEPLYRRVEKSRSNSRLTEGRF…
726	GC_00000169	GCA_011364605_1_ASM1136460v1_genomic	130	4	4	1	1	0.99875	0.794727	0.885134			C|C	Energy production and conversion|Energy production and conversion	COG0644|COG2440	Dehydrogenase (flavoprotein) (FixC) (PDB:4OPU)|Ferredoxin-like protein FixX (FixX)	MVDKFDVIVVGAGPAGSAAAIKLAREGFDVLVLEKAQLPGQRNVSGGVLFGGFENGLGLVDLVPEFEEQAPVERKIAGHELYMVSEPRRQNGEASYRYIKLDKSSLFTRLGLTMLDATTGHDYSVLRTRFDRWFAGVATEEGAMLTTRKTVEDLLWKDGRVVGVKTVDEEVYADLVIDCGGVTSLLPEKAGIRPRLTPDQVYHGVKHVFKVNPERIEEFFAIEDGYKSVYLIGPFMHGVVGGGFVYPNRDTVSVGIVIDLSSGIEKFTKDFMEVGKPLDLLEEMEEHPFLGPLLEGATLVEYSAHNIPRGYKILPQKPYAPGFLMAGDSLGVFYKMGALIDGMRPAIASGIAAAKTFIEAKKRNDFGEASLSVYRTLLEPLYRRVEKSRSNSRLTEGRF…
727	GC_00000169	GCA_011373365_1_ASM1137336v1_genomic	639	4	4	1	1	0.99875	0.794727	0.885134			C|C	Energy production and conversion|Energy production and conversion	COG0644|COG2440	Dehydrogenase (flavoprotein) (FixC) (PDB:4OPU)|Ferredoxin-like protein FixX (FixX)	#AD?
728	GC_00000169	1054_113_bin_10	579	4	4	1	1	0.99875	0.794727	0.885134			C|C	Energy production and conversion|Energy production and conversion	COG0644|COG2440	Dehydrogenase (flavoprotein) (FixC) (PDB:4OPU)|Ferredoxin-like protein FixX (FixX)	MVDKFDVIVVGAGPAGSAAAIKLAREGFDVLVLEKAQLPGQRNVSGGVLFGGFENGLGLVDLVPEFEEQAPVERKIAGHELYMVSEPRRQNGEASYRYIKLDKSSLFTRLGLTMLDATTGHDYSVLRTRFDRWFAGVATEEGAMLTTRKTVEDLLWKDGRVVGVKTVDEEVYADLVIDCGGVTSLLPEKAGIRPRLTPDQVYHGVKHVFKVNPERIEEFFAIEDGYKSVYLIGPFMHGVVGGGFVYPNRDTVSVGIVIDLSSGIEKFTKDFMEVGKPLDLLEEMEEHPFLGPLLEGATLVEYSAHNIPRGYKILPQKPYAPGFLMAGDSLGVFYKMGALIDGMRPAIASGIAAAKTFIEAKKRNDFGEASLSVYRTLLEPLYRRVEKSRSNSRLTEGRF…
729	GC_00000170	GCA_011364015_1_ASM1136401v1_genomic	1127	4	4	1	1	0.999507	0.914869	0.955317			G	Carbohydrate transport and metabolism	COG2133	Glucose/arabinose dehydrogenase, beta-propeller fold (YliI) (PDB:1C9U)	MVGWVVRRRVFLAVLGFASALGAAALASSFFRSGEKSYSSFTVVAEKLSVPWSISFISSDEALFTERNGAVKLLTLSTGRVEEVGRFEVAAVGEGGLLGIETRRAGGKTIVYLYHSYREGGKIFNKVVKTIYNGGLQDPVDIISGIPGGTVHNGGRLKIGPDNMLYIATGEGGVPDLSQDTGSLGGKILRLTPDGEVPQDNPFKTPVYALGLRNPQGLAWHPVTQELYCTDHGPSGEGLRIAHDEVNLIKPGANYGWPIVIGDDGDEKFVKPVVHSGLETWAPSGCCFYTGRGNPEFSNSLFFAALRGRHLHRLVFDEDGHRVVLSEKLFDGQFGRLRDVVEGPDGNLYILTSNRDGRGSPTPNDDRIIRVTF
730	GC_00000170	GCA_011364605_1_ASM1136460v1_genomic	1027	4	4	1	1	0.999507	0.914869	0.955317			G	Carbohydrate transport and metabolism	COG2133	Glucose/arabinose dehydrogenase, beta-propeller fold (YliI) (PDB:1C9U)	----------------------------------------------------------------------MKLLTLSTGRVEEVGRFEVAAVGEGGLLGIETRRAGGKTIVYLYHSYREGGKIFNKVVKTIYNGGLQDPVDIISGIPGGTVHNGGRLKIGPDNMLYIATGEGGVPDLSQDTGSLGGKILRLTPDGEVPQDNPFKTPVYALGLRNPQGLAWHPVTQELYCTDHGPSGEGLRIAHDEVNLIKPGANYGWPIVIGDDGDEKFVKPVVHSGLETWAPSGCCFYTGRGNPEFSNSLFFAALRGRHLHRLVFDEDGHRVVLSEKLFDGQFGRLRDVVEGPDGNLYILTSNRDGRGSPTPNDDRIIRVTF
731	GC_00000170	GCA_011373365_1_ASM1137336v1_genomic	1002	4	4	1	1	0.999507	0.914869	0.955317			G	Carbohydrate transport and metabolism	COG2133	Glucose/arabinose dehydrogenase, beta-propeller fold (YliI) (PDB:1C9U)	MVGWVVRRRVFLAVLGFASALGAAALASSFFRSGEKSYSSFTVVAEKLSVPWSISFISSDEALFTERNGAVKLLTLSTGRVEEVGRFEVAAVGEGGLLGIETRRAGGKTIVYLYHSYREGGKIFNKVVKTIYNGGLQDPVDIISGIPGGTVHNGGRLKIGPDNMLYIATGEGGVPDLSQDTGSLGGKILRLTPDGEVPQDNPFKTPVYALGLRNPQGLAWHPVTQELYCTDHGPSGEGLRIAHDEVNLIKPGANYGWPIVIGDDGDEKFVKPVVHSGLETWAPSGCCFYTGRGNPEFSNSLFFAALRGRHLHRLVFDEDGHRVVLSEKLFDGQFGRLRDVVEGPDGNLYILTSNRDGRGSPTPNDDRIIRVTF
732	GC_00000170	1054_113_bin_10	550	4	4	1	1	0.999507	0.914869	0.955317			G	Carbohydrate transport and metabolism	COG2133	Glucose/arabinose dehydrogenase, beta-propeller fold (YliI) (PDB:1C9U)	MVGWVVRRRVFLAVLGFASALGAAALASSFFRSGEKSYSSFTVVAEKLSVPWSISFISSDEALFTERNGAVKLLTLSTGRVEEVGRFEVAAVGEGGLLGIETRRAGGKTIVYLYHSYREGGKIFNKVVKTIYNGGLQDPVDIISGIPGGTVHNGGRLKIGPDNMLYIATGEGGVPDLSQDTGSLGGKILRLTPDGEVPQDNPFKTPVYALGLRNPQGLAWHPVTQELYCTDHGPSGEGLRIAHDEVNLIKPGANYGWPIVIGDDGDEKFVKPVVHSGLETWAPSGCCFYTGRGNPEFSNSLFFAALRGRHLHRLVFDEDGHRVVLSEKLFDGQFGRLRDVVEGPDGNLYILTSNRDGRGSPTPNDDRIIRVTF
733	GC_00000171	GCA_011364015_1_ASM1136401v1_genomic	619	4	4	1	1	1	0.997024	0.99851			H	Coenzyme transport and metabolism	COG1909	Archaeal dephospho-CoA kinase (DPCK) (PUBMED:31337720)	MTSIWSRPIVFTEEMKNRVRKPLGELRHGDLDYSPELADAKPLVVVGDYTYKRMIEANLRPDVVVVDARVMRNSAEIPKLEGYEVTRVRNMAGVIEPEAAEAVINAVSRGRGAVFVEGEEDLLALPAIHALPEGGVVVYGQPRQGYVVVKASTKVKKLVEEIISMATV
734	GC_00000171	GCA_011364605_1_ASM1136460v1_genomic	1066	4	4	1	1	1	0.997024	0.99851			H	Coenzyme transport and metabolism	COG1909	Archaeal dephospho-CoA kinase (DPCK) (PUBMED:31337720)	MTSIWSRPIVFTEEMKNRVRKPLGELRHGDLDYSPELADAKPLVVVGDYTYKRMIEANLRPDVVVVDARVMRNSAEIPKLEGYEVTRVRNMAGVIEPEAAEAVINAVSRGRGAVFVEGEEDLLALPAIHALPEGGVVVYGQPRQGYVVVKASTKVKKLVEEIISMATV
735	GC_00000171	GCA_011373365_1_ASM1137336v1_genomic	97	4	4	1	1	1	0.997024	0.99851			H	Coenzyme transport and metabolism	COG1909	Archaeal dephospho-CoA kinase (DPCK) (PUBMED:31337720)	MTSIWSRPIVFTEEMKNRVRKPLGELRHGDLDYSPELADAKPLVVVGDYTYKRMIEANLRPDVVVVDARVMRNSAEIPKLEGYEVTRVRNMAGVIEPEAAEAVINAVSRGRGAVFVEGEEDLLALPAIHALPEGGVVVYGQPRQGYVVVKASTKVKKLVEEIISMATV
736	GC_00000171	1054_113_bin_10	262	4	4	1	1	1	0.997024	0.99851			H	Coenzyme transport and metabolism	COG1909	Archaeal dephospho-CoA kinase (DPCK) (PUBMED:31337720)	#AD?
737	GC_00000172	GCA_011364015_1_ASM1136401v1_genomic	141	4	4	1	1	0.997491	1	0.998744	COG0114	TCA cycle	C	Energy production and conversion	COG0114	Fumarate hydratase class II (FumC) (PDB:1KQ7)	MSFRIESDTLGEMRVPADALYGAQTARAVDNFPISVLRFQRAFIWALGLVKHAAAEANMALSLLDKRIGEAISKASLEVMEGKHDKHFVVDVFQTGSGTSTNMNANEVIANRALEILGLSRGDKKTIHPNDHVNMGQSTNDVIPTVMNVAAAYQIVKKLLPALELLETELSKKAEEFKDVVKSGRTHFQDAVPVTFGQEFSGYATMIRKSRRRILNALESLLELPIGGTATGTGLNAHPEFARLVVEKINELTGLRFRIADNRFEAMGTRDCCLEASAALRSLAVSLLKICNDLRILSSGPNTGINEIELPAVQPGSSIMPGKVNPVIVESTMLVAAQVIGYDCAIMESCRIGELELNMGFPLIAYDLLESIEILSNACTNLAVKCIRGITVNVERARQ…
738	GC_00000172	GCA_011364605_1_ASM1136460v1_genomic	1311	4	4	1	1	0.997491	1	0.998744	COG0114	TCA cycle	C	Energy production and conversion	COG0114	Fumarate hydratase class II (FumC) (PDB:1KQ7)	MSFRIESDTLGEMRVPADALYGAQTARAVDNFPISVLRFQRAFIWALGLVKHAAAEANMALSLLDKRIGEAISKASLEVMEGKHDKHFVVDVFQTGSGTSTNMNANEVIANRALEILGLSRGDKKTIHPNDHVNMGQSTNDVIPTVMNVAAAYQIVKKLLPALELLETELSKKAEEFKDVVKSGRTHFQDAVPVTFGQEFSGYATMIRKSRRRILNALESLLELPIGGTATGTGLNAHPEFARLVVEKINELTGLRFRIADNRFEAMGTRDCCLEASAALRSLAVSLLKICNDLRILSSGPNTGINEIELPAVQPGSSIMPGKVNPVIVESTMLVAAQVIGYDCAIMESCRIGELELNMGFPLIAYDLLESIEILSNACTNLAVKCIRGITVNVERARQ…
739	GC_00000172	GCA_011373365_1_ASM1137336v1_genomic	297	4	4	1	1	0.997491	1	0.998744	COG0114	TCA cycle	C	Energy production and conversion	COG0114	Fumarate hydratase class II (FumC) (PDB:1KQ7)	MSFRIESDTLGEMRVPADALYGAQTARAVDNFPISVLRFQRAFIWALGLVKHAAAEANMALSLLDKRIGEAISKASLEVMEGKHDKHFVVDVFQTGSGTSTNMNANEVIANRALEILGLSRGDKKTIHPNDHVNMGQSTNDVIPTVMNVAAAYQIVKKLLPALELLETELSKKAEEFKDVVKSGRTHFQDAVPVTFGQEFSGYATMIRKSRRRILNALESLLELPIGGTATGTGLNAHPEFARLVVEKINELTGLRFRIADNRFEAMGTRDCCLEASAALRSLAVSLLKICNDLRILSSGPNTGINEIELPAVQPGSSIMPGKVNPVIVESTMLVAAQVIGYDCAIMESCRIGELELNMGFPLIAYDLLESIEILSNACTNLAVKCIRGITVNVERARQ…
740	GC_00000172	1054_113_bin_10	386	4	4	1	1	0.997491	1	0.998744	COG0114	TCA cycle	C	Energy production and conversion	COG0114	Fumarate hydratase class II (FumC) (PDB:1KQ7)	MSFRIESDTLGEMRVPADALYGAQTARAVENFPISGLRFQRAFIWALGLVKHAAAEANMALSLLDKRIGEAISKASLEVMEGKHDKHFVVDVFQTGSGTSTNMNANEVIANRALEILGLSKGDKKTIHPNDHVNMGQSTNDVIPTVMNVAAAYQIVKKLLPALELLETELSKKAEEFKDVVKSGRTHFQDAVPVTFGQEFSGYATMIRKSRRRILNALESLLELPIGGTATGTGLNAHPEFARLVVEKINELTGLRFRIAENRFEAMGTRDCCLEASAALRSLAVSLLKICNDLRILSSGPNTGINEIELPAVQPGSSIMPGKVNPVILESTMLVAAQVIGYDCAIMESCRIGELELNMGFPLIAYDLLESIEILSNACTNLAVKCIRGITVNVERARQ…
741	GC_00000173	GCA_011364015_1_ASM1136401v1_genomic	376	4	4	1	1	0.993143	0.99064	0.99189	COG1171	Isoleucine, leucine, valine biosynthesis	E	Amino acid transport and metabolism	COG1171	Threonine deaminase (IlvA) (PDB:3IAU)	---MITLRDVYRARKIVSRYLKPTPLQYSKKLSKELGADVYVKLENLNPTHSFKVRGGLYYMSLMHDKVKGVVTASMGNHAQSIAYSGSLYGVETTIVMPSWVNPLKKDAVTELGAKVITYGAYYDEAAAYAQHYAEEHGLVFVDPINEVKLYPGVATMHLEVVEELPTVETVFNPLGGGSGAIGAVTVYKSINPSVRVYAVQAEGAPAFYLSFKKGGLQSTDGVKTMAEGLAVAKAYDTPLQILKNRLDDVVLVSDEEMEKAVVKLYNTVRQVAELAGAASTAAAYKFSEKISGKTVVLMLTGGNIDHKRFAEILARH
742	GC_00000173	GCA_011364605_1_ASM1136460v1_genomic	521	4	4	1	1	0.993143	0.99064	0.99189	COG1171	Isoleucine, leucine, valine biosynthesis	E	Amino acid transport and metabolism	COG1171	Threonine deaminase (IlvA) (PDB:3IAU)	---MITLRDVYRARKIVSRYLKPTPLQYSKKLSKELGADVYVKLENLNPTHSFKVRGGLYYMSLMHDKVKGVVTASMGNHAQSIAYSGSLYGVETTIVMPSWVNPLKKDAVTELGAKVITYGAYYDEAAAYAQHYAEEHGLVFVDPINEVKLYPGVATMHLEVVEELPTVETVFNPLGGGSGAIGAVTVYKSINPSVRVYAVQAEGAPAFYLSFKKGGLQSTDGVKTMAEGLAVAKAYDTPLQILKNRLDDVVLVSDEEMEKAVVKLYNTVRQVAELAGAASTAAAYKFSEKISGKTVVLMLTGGNIDHKRFAEILARH
743	GC_00000173	GCA_011373365_1_ASM1137336v1_genomic	432	4	4	1	1	0.993143	0.99064	0.99189	COG1171	Isoleucine, leucine, valine biosynthesis	E	Amino acid transport and metabolism	COG1171	Threonine deaminase (IlvA) (PDB:3IAU)	---MITLRDVYRARKIVSRYLKPTPLQYSKKLSKELGADVYVKLENLNPTHSFKVRGGLYYMSLMHDKVKGVVTASMGNHAQSIAYSGSLYGVETTIVMPSWVNPLKKDAVTELGAKVITYGAYYDEAAAYAQHYAEEHGLVFVDPINEVKLYPGVATMHLEVVEELPTVETVFNPLGGGSGAIGAVTVYKSINPSVRVYAVQAEGAPAFYLSFKKGGLQSTDGVKTMAEGLAVAKAYDTPLQILKNRLDDVVLVSDEEMEKAVVKLYNTVRQVAELAGAASTAAAYKFSEKISGKTVVLMLTGGNIDHKRFAEILARH
744	GC_00000173	1054_113_bin_10	820	4	4	1	1	0.993143	0.99064	0.99189	COG1171	Isoleucine, leucine, valine biosynthesis	E	Amino acid transport and metabolism	COG1171	Threonine deaminase (IlvA) (PDB:3IAU)	IQGMITLRDVYRARKIVSKYLKPTPLQYSKKLSKELGANVYVKLENLNPTHSFKVRGGLYYMSLMHDKVKGVVTASMGNHAQSIAYSGSLYGVETIIVMPSWVNPLKKDAVTELGAKVITYGAYYDEAAAYAQHYAEEHGLVFVDPINEVKLYPGVATMHLEVVEELPTVETVFNPLGGGSGAIGAVTVYKSINPAVRVYAVQAEGAPAFYLSFKKGGLQSTDGVKTMAEGLAVAKAYDTPFQILKNRLDDVVLVSDEEMEKAVVKLYNTVRQVAELAGAASTAAAYKFSEKISGKTVVLMLTGGNIDHKRFAEILARH
745	GC_00000174	GCA_011364015_1_ASM1136401v1_genomic	121	4	4	1	1	0.997525	1	0.998761	COG0746	Molybdopterin biosynthesis	H	Coenzyme transport and metabolism	COG0746	Molybdopterin-guanine dinucleotide biosynthesis protein A (MobA) (PDB:1E5K) (PUBMED:32239579)	MHYLTTVLANQDPGGRRGLIKINKRPMIEYVLDAVPEDTDEIVIMAQQASLNEYRDIAENYGAQLLDAGPKELDIRFHLEQLFREKSCDAVVALSCDTPLINREVVMFLRDVVTRFSAGIPRPVFDKPEFTPASYRVKPFLQAMDQNPELKMGDLVKHVGNVLYISLQSFKVFDDKLRFLVKVQTQSDVRKAAQILQSVTGE
746	GC_00000174	GCA_011364605_1_ASM1136460v1_genomic	1192	4	4	1	1	0.997525	1	0.998761	COG0746	Molybdopterin biosynthesis	H	Coenzyme transport and metabolism	COG0746	Molybdopterin-guanine dinucleotide biosynthesis protein A (MobA) (PDB:1E5K) (PUBMED:32239579)	MHYLTTVLANQDPGGRRGLIKINKRPMIEYVLDAVPEDTDEIVIMAQQASLNEYRDIAENYGAQLLDAGPKELDIRFHLEQLFREKSCDAVVALSCDTPLINREVVMFLRDVVTRFSAGIPRPVFDKPEFTPASYRVKPFLQAMDQNPELKMGDLVKHVGNVLYISLQSFKVFDDKLRFLVKVQTQSDVRKAAQILQSVTGE
747	GC_00000174	GCA_011373365_1_ASM1137336v1_genomic	167	4	4	1	1	0.997525	1	0.998761	COG0746	Molybdopterin biosynthesis	H	Coenzyme transport and metabolism	COG0746	Molybdopterin-guanine dinucleotide biosynthesis protein A (MobA) (PDB:1E5K) (PUBMED:32239579)	MHYLTTVLANQDPGGRRGLIKINKRPMIEYVLDAVPEDTDEIVIMAQQASLNEYRDIAENYGAQLLDAGPKELDIRFHLEQLFREKSCDAVVALSCDTPLINREVVMFLRDVVTRFSAGIPRPVFDKPEFTPASYRVKPFLQAMDQNPELKMGDLVKHVGNVLYISLQSFKVFDDKLRFLVKVQTQSDVRKAAQILQSVTGE
748	GC_00000174	1054_113_bin_10	804	4	4	1	1	0.997525	1	0.998761	COG0746	Molybdopterin biosynthesis	H	Coenzyme transport and metabolism	COG0746	Molybdopterin-guanine dinucleotide biosynthesis protein A (MobA) (PDB:1E5K) (PUBMED:32239579)	MHYLTTVLANQDPGGRRGLIKINKRPMIEYVLDAVPEDTDEIVIMAQQASLNEYRGIAENYGAQLLDAGPKELDIRFHLEQLFREKSCDAVVALSCDTPLINREVVMFLRDVVTRFSAGIPRPVFDKPEFTPASYRVKPFLQAMDQNPELKMGDLVKHVGNVLYISLQSFKVFDDKLRFLVKVQTQSDVRKAAQILQSVTGE
749	GC_00000175	GCA_011364015_1_ASM1136401v1_genomic	1646	4	4	1	1	1	0.997449	0.998723							MSSEERIVRRRSPTTLVALFIVSAAITAVLGAFGSIVFPFLAPISSFYPGVAFQVSFGVWFGIIGALAGGFLGPFIGIVLTGTSAPIAAAVAVGDFFQAFIPMLAFRLGKFDPRLKSGKDWTGHIIFNVIIAQAVGATIGSGSLAAFGVFPWEIWPIAWLGWFGSNVVVVGVITTILFKVFSDYLMRTALYIEKFI
750	GC_00000175	GCA_011364605_1_ASM1136460v1_genomic	1616	4	4	1	1	1	0.997449	0.998723							MSSEERIVRRRSPTTLVALFIVSAAITAVLGAFGSIVFPFLAPISSFYPGVAFQVSFGVWFGIIGALAGGFLGPFIGIVLTGTSAPIAAAVAVGDFFQAFIPMLAFRLGKFDPRLKSGKDWTGHIIFNVIIAQAVGATIGSGSLAAFGVFPWEIWPIAWLGWFGSNVVVVGVITTILFKVFSDYLMRTALYIEKFI
751	GC_00000175	GCA_011373365_1_ASM1137336v1_genomic	876	4	4	1	1	1	0.997449	0.998723							MSSEERIVRRRSPTTLVALFIVSAAITAVLGAFGSIVFPFLAPISSFYPGVAFQVSFGVWFGIIGALAGGFLGPFIGIVLTGTSAPIAAAVAVGDFFQAFIPMLAFRLGKFDPRLKSGKDWTGHIIFNVIIAQAVGATIGSGSLAAFGVFPWEIWPIAWLGWFGSNVVVVGVITTILFKVFSDYLMRTALYIEKFI
752	GC_00000175	1054_113_bin_10	216	4	4	1	1	1	0.997449	0.998723							#AD?
753	GC_00000176	GCA_011364015_1_ASM1136401v1_genomic	1460	4	4	1	1	0.996212	0.993872	0.99504			R	General function prediction only	COG1719	Predicted hydrocarbon binding protein, contains 4VR domain (PDB:2OSD)	MENIELEKTLFPTGHQVFDRIVYFRHGMTVLVTDETFSEARTFLRTLLKKHQQSIIELVSTRYPQTEPKQVPVPIEALQDLSINVNQKRRTEKNRIFIHNYLPELLIRHNGEEVLKLLEMWQKDVANAGNLEFYLLPRNTFADFEKKAKAIVDAVIEIQVVKENNQFLYYFTPIRSCSQAHHLKNIRYEIKEGQLLIEWENILISDFPAEPISRKQLREQLESNEDRILITLGKVDPKNFTVEDYALLTSLDNIRLLEAKLLYPDRWPEVIDKIVEWILAGTLKIEETKPAKKYVRRQQLKFKNKLLLRLPTRFSLMLVSLSKGFLGKRVRTVPLDAHLAVLEAMKNIVEMLAQDRPEIRRDVRFATRYFGELSARKTALEYIMRLEGTPYTSFSVEHV…
754	GC_00000176	GCA_011364605_1_ASM1136460v1_genomic	146	4	4	1	1	0.996212	0.993872	0.99504			R	General function prediction only	COG1719	Predicted hydrocarbon binding protein, contains 4VR domain (PDB:2OSD)	MENIELEKTLFPTGHQVFDRIVYFRHGMTVLVTDETFSEARTFLRTLLKKHQQSIIELVSTRYPQTEPKQVPVPIEALQDLSINVNQKRRTEKNRIFIHNYLPELLIRHNGEEVLKLLEMWQKDVANAGNLEFYLLPRNTFADFEKKAKAIVDAVIEIQVVKENNQFLYYFTPIRSCSQAHHLKNIRYEIKEGQLLIEWENILISDFPAEPISRKQLREQLESNEDRILITLGKVDPKNFTVEDYALLTSLDNIRLLEAKLLYPDRWPEVIDKIVEWILAGTLKIEETKPAKKYVRRQQLKFKNKLLLRLPTRFSLMLVSLSKGFLGKRVRTVPLDAHLAVLEAMKNIVEMLAQDRPEIRRDVRFATRYFGELSARKTALEYIMRLEGTPYTSFSVEHV…
755	GC_00000176	GCA_011373365_1_ASM1137336v1_genomic	285	4	4	1	1	0.996212	0.993872	0.99504			R	General function prediction only	COG1719	Predicted hydrocarbon binding protein, contains 4VR domain (PDB:2OSD)	MENIELEKTLFPTGHQVFDRIVYFRHGMTVLVTDETFSEARTFLRTLLKKHQQSIIELVSTRYPQTEPKQVPVPIEALQDLSINVNQKRRTEKNRIFIHNYLPELLIRHNGEEVLKLLEMWQKDVANAGNLEFYLLPRNTFADFEKKAKAIVDAVIEIQVVKENNQFLYYFTPIRSCSQAHHLKNIRYEIKEGQLLIEWENILISDFPAEPISRKQLREQLESNEDRILITLGKVDPKNFTVEDYALLTSLDNIRLLEAKLLYPDRWPEVIDKIVEWILAGTLKIEETKPAKKYVRRQQLKFKNKLLLRLPTRFSLMLVSLSKGFLGKRVRTVPLDAHLAVLEAMKNIVEMLAQDRPEIRRDVRFATRYFGELSARKTALEYIMRLEGTPYTSFSVEHV…
756	GC_00000176	1054_113_bin_10	879	4	4	1	1	0.996212	0.993872	0.99504			R	General function prediction only	COG1719	Predicted hydrocarbon binding protein, contains 4VR domain (PDB:2OSD)	------EKTLFPTGHQVFDRIVYLRHGMTVLVTDETFSEARTFLRTLLKKHQQSIIELVSTRYPQTEPKQVPVPIEALQDLSINVNQKRRTEKNRIFIHNYLPELLIRHNGDEVLKLLEMWQKDVANAGNLEFYLLPRNTFADFEKKAKAIVDAVIEIQVVKENGQFLYYFTPIRSCSQAHHLKNIRYEIKEGQLLIEWENILISDFPAEPISRKQLREQLESNEDRILITLGKVDPKNFTVEDYALLTSLDNIRLLEAKLLYPDRWPEVIDKIVEWILAGTLKIEETKPAKKYVRRQQLKFKNKLLLRLPTRFSLMLVSLSKGFLGKRVRTVPLDAHLAVLEAMKNIVEMLAQDRPEIRRDARFATRYFGELSARKTALEYIMRLEGTPYTSFSVEHV…
757	GC_00000177	GCA_011364015_1_ASM1136401v1_genomic	369	4	4	1	1	1	0.91103	0.953444							MRPAPLLLVLVLSLWQLAQGLAMRFEVVEPDMVRPIHIGVGALTALILLGLLRSARKQGERIGSDLAFVFLLIIFQGLAGLFILAEVSLAAIIHLVLSFFVVGSVAAALILAASETG
758	GC_00000177	GCA_011364605_1_ASM1136460v1_genomic	1037	4	4	1	1	1	0.91103	0.953444							MRPAPLLLVLVLSLWQLAQGLAMRFEVVEPDMVRPIHIGVGALTALILLGLLRSARKQGERIGSDLAFVFLLIIFQGLAGLFILAEVSLAAIIHLVLSFFVVGSVAAALILAASETG
759	GC_00000177	GCA_011373365_1_ASM1137336v1_genomic	425	4	4	1	1	1	0.91103	0.953444							MRPAPLLLVLVLSLWQLAQGLAMRFEVVEPDMVRPIHIGVGALTALILLGLLRSARKQGERIGSDLAFVFLLIIFQGLAGLFILAEVSLAAIIHLVLSFFVVGSVAAALILAASETG
760	GC_00000177	1054_113_bin_10	827	4	4	1	1	1	0.91103	0.953444							#AD?
761	GC_00000178	GCA_011364015_1_ASM1136401v1_genomic	1647	4	4	1	1	0.993037	1	0.996507	COG1529	Non-phosphorylated Entner-Doudoroff pathway	C	Energy production and conversion	COG1529	Aldehyde, CO or xanthine dehydrogenase, Mo-binding subunit (CoxL) (PDB:1DGJ) (PUBMED:10095793)	MSKRDVRHLTGRGSFVDDIALPNILRCVFVRSSYPHAFVRGLKTPQNTSEAKIFTWSMLSKIVRPFYLSFPFEGCRNLEVSPLANQRVRYVGEPVAAVVAEDLYVAQDAANSVEVEYEPLPRVSDMFSYGDTLYDGWDNNTMVKFSRKYGDPFGEMERAEVVVEERIATHRVCPAPMETRGVVASYDAGRGFLTVWSPNQNPHMHRTVLSEVLNLPESRIRVISPDIGGGFGQKGHTYAEDVVVAALSILTGRPVKWIEERRENFMAAAQSREQVHLVKIGADKNGRIKSLIDEAYLDLGAYPLIPHSYLELAHVVIDMLPGPYRIENYAAEISLVVTNKTPAGAYRGFGHPEATFVRERALDILAEEIGLDPVTIRKRNLISASDIPYMAATGMIFDS…
762	GC_00000178	GCA_011364605_1_ASM1136460v1_genomic	1617	4	4	1	1	0.993037	1	0.996507	COG1529	Non-phosphorylated Entner-Doudoroff pathway	C	Energy production and conversion	COG1529	Aldehyde, CO or xanthine dehydrogenase, Mo-binding subunit (CoxL) (PDB:1DGJ) (PUBMED:10095793)	MSKRDVRHLTGRGSFVDDIALPNILRCVFVRSSYPHAFVRGLKTPQNTSEAKIFTWSMLSKIVRPFYLSFPFEGCRNLEVSPLANQRVRYVGEPVAAVVAEDLYVAQDAANSVEVEYEPLPRVSDMFSYGDTLYDGWDNNTMVKFSRKYGDPFGEMERAEVVVEERIATHRVCPAPMETRGVVASYDAGRGFLTVWSPNQNPHMHRTVLSEVLNLPESRIRVISPDIGGGFGQKGHTYAEDVVVAALSILTGRPVKWIEERRENFMAAAQSREQVHLVKIGADKNGRIKSLIDEAYLDLGAYPLIPHSYLELAHVVIDMLPGPYRIENYAAEISLVVTNKTPAGAYRGFGHPEATFVRERALDILAEEIGLDPVTIRKRNLISASDIPYMAATGMIFDS…
763	GC_00000178	GCA_011373365_1_ASM1137336v1_genomic	875	4	4	1	1	0.993037	1	0.996507	COG1529	Non-phosphorylated Entner-Doudoroff pathway	C	Energy production and conversion	COG1529	Aldehyde, CO or xanthine dehydrogenase, Mo-binding subunit (CoxL) (PDB:1DGJ) (PUBMED:10095793)	MSKRDVRHLTGRGSFVDDIALPNILRCVFVRSSYPHAFVRGLKTPQNTSEAKIFTWSMLSKIVRPFYLSFPFEGCRNLEVSPLANQRVRYVGEPVAAVVAEDLYVAQDAANSVEVEYEPLPRVSDMFSYGDTLYDGWDNNTMVKFSRKYGDPFGEMERAEVVVEERIATHRVCPAPMETRGVVASYDAGRGFLTVWSPNQNPHMHRTVLSEVLNLPESRIRVISPDIGGGFGQKGHTYAEDVVVAALSILTGRPVKWIEERRENFMAAAQSREQVHLVKIGADKNGRIKSLIDEAYLDLGAYPLIPHSYLELAHVVIDMLPGPYRIENYAAEISLVVTNKTPAGAYRGFGHPEATFVRERALDILAEEIGLDPVTIRKRNLISASDIPYMAATGMIFDS…
764	GC_00000178	1054_113_bin_10	215	4	4	1	1	0.993037	1	0.996507	COG1529	Non-phosphorylated Entner-Doudoroff pathway	C	Energy production and conversion	COG1529	Aldehyde, CO or xanthine dehydrogenase, Mo-binding subunit (CoxL) (PDB:1DGJ) (PUBMED:10095793)	MSKRDVRHLTGRGSFVDDIALPNILRCVFVRSSYPHAFVRGLKTPQNTSEAKIFTWSMLSKIVRPFYLSFPFEGCRNLEVSPLANQRVRYVGEPVAAVVAEDLYVAQDAANSVEVEYEPLPRVSDMFSYGDTLYDGWDNNTMVKFSRKYGDPFGEMERAEVVVEERIATHRVCPAPMETRGVVASYDAGRGFLTVWSPNQNPHMHRTVLSEVLNLPESRIRVISPDIGGGFGQKGHTYAEDVVVAALSILTGRPVKWIEERRENFMAAAQSREQVHLVKIGADKNGRIKSLIDEAYLDLGAYPLIPHSYLELAHVVIDMLPGPYRIENYAAEISLVVTNKTPAGAYRGFGHPEATFVRERALDILAEEIGLDPVTIRKRNLISASDIPYMAATGMIFDS…
765	GC_00000179	GCA_011364015_1_ASM1136401v1_genomic	1558	4	4	1	1	1	0.998915	0.999457							MIDPSWTRLALDFILAYWPYLSIAGLAAISAGMYRRLQASEMSSSAEKEQTFFLVILYIFMKSGKTVLTAFREAAMRKRYIKHLSDVSSFLVRESEKKTLAEGLRSYVHPSREFTLLLGSLGEDLESGFGVVEKVEKLIEQAISRESDRWRRYVDSVETLGEVVVSVILLIPLIYVVGGLLGGFPLIYSVVIAVAAAAVLYVVSSASEPLHLIDLPRNIVVISTAVIFVFGGVLAMSLLGFMPVLLGMVAGFATLVWGLFVHFRYVRRAVAEGEAAFLLLDGVAARLRAGYPLGRSLEAVVDPRYKRYAHSIAHGLEITPLNRFMALAMETVKVARLGGLGAEALSLLARLALTIYLSFTGARARMKLYTALAIASGAAIVAVSAITLTPFTGLPAEVS…
766	GC_00000179	GCA_011364605_1_ASM1136460v1_genomic	845	4	4	1	1	1	0.998915	0.999457							MIDPSWTRLALDFILAYWPYLSIAGLAAISAGMYRRLQASEMSSSAEKEQTFFLVILYIFMKSGKTVLTAFREAAMRKRYIKHLSDVSSFLVRESEKKTLAEGLRSYVHPSREFTLLLGSLGEDLESGFGVVEKVEKLIEQAISRESDRWRRYVDSVETLGEVVVSVILLIPLIYVVGGLLGGFPLIYSVVIAVAAAAVLYVVSSASEPLHLIDLPRNIVVISTAVIFVFGGVLAMSLLGFMPVLLGMVAGFATLVWGLFVHFRYVRRAVAEGEAAFLLLDGVAARLRAGYPLGRSLEAVVDPRYKRYAHSIAHGLEITPLNRFMALAMETVKVARLGGLGAEALSLLARLALTIYLSFTGARARMKLYTALAIASGAAIVAVSAITLTPFTGLPAEVS…
767	GC_00000179	GCA_011373365_1_ASM1137336v1_genomic	641	4	4	1	1	1	0.998915	0.999457							MIDPSWTRLALDFILAYWPYLSIAGLAAISAGMYRRLQASEMSSSAEKEQTFFLVILYIFMKSGKTVLTAFREAAMRKRYIKHLSDVSSFLVRESEKKTLAEGLRSYVHPSREFTLLLGSLGEDLESGFGVVEKVEKLIEQAISRESDRWRRYVDSVETLGEVVVSVILLIPLIYVVGGLLGGFPLIYSVVIAVAAAAVLYVVSSASEPLHLIDLPRNIVVISTAVIFVFGGVLAMSLLGFMPVLLGMVAGFATLVWGLFVHFRYVRRAVAEGEAAFLLLDGVAARLRAGYPLGRSLEAVVDPRYKRYAHSIAHGLEITPLNRFMALAMETVKVARLGGLGAEALSLLARLALTIYLSFTGARARMKLYTALAIASGAAIVAVSAITLTPFTGLPAEVS…
768	GC_00000179	1054_113_bin_10	691	4	4	1	1	1	0.998915	0.999457							-IDPSWTRLALDFILAYWPYLSIAGLAAISAGMYRRLQASEMSSSAEKEQTFFLVILYIFMKSGKTVLTAFREAAMRKRYIKHLSDVSSFLVRESEKKTLAEGLRSYVHPSREFTLLLGSLGEDLESGFGVVEKVEKLIEQAISRESDRWRRYVDSVETLGEVVVSVILLIPLIYVVGGLLGGFPLIYSVVIAVAAAAVLYVVSSASEPLHLIDLPRNIVVISTAVIFVFGGVLAMSLLGFMPVLLGMVAGFATLVWGLFVHFRYVRRAVAEGEAAFLLLDGVAARLRAGYPLGRSLEAVVDPRYKRYAHSIAHGLEITPLNRFMALAMETVKVARLGGLGAEALSLLARLALTIYLSFTGARARMKLYTALAIASGAAIVAVSAITLTPFTGLPAEVS…
769	GC_00000180	GCA_011364015_1_ASM1136401v1_genomic	994	3	4	2	0	0.920732	0.668136	0.774355	COG2226	Biotin biosynthesis	H	Coenzyme transport and metabolism	COG2226	Ubiquinone/menaquinone biosynthesis C-methylase UbiE/MenG (UbiE) (PDB:4OBW)	MEQSLSAYWDWVATTSFHLRQDRPSVTDIFYRQIVLSLINQLTSSNARRILKLDAYNEATNTQYGFYMMDDDRELVLIDISA-----------------------------------------------------------------------------------------------------------------------------------------------------------------------------------------------------------------
770	GC_00000180	GCA_011364605_1_ASM1136460v1_genomic	1438	3	4	2	0	0.920732	0.668136	0.774355	COG2226	Biotin biosynthesis	H	Coenzyme transport and metabolism	COG2226	Ubiquinone/menaquinone biosynthesis C-methylase UbiE/MenG (UbiE) (PDB:4OBW)	MEQSLSAYWDWVATTSFHLRQDRPSVTDIFYRQIVLSLINQLTSSNARRILKLDAYNEATNTQYGFYMMDDDRELVLIDISA-----------------------------------------------------------------------------------------------------------------------------------------------------------------------------------------------------------------
771	GC_00000180	GCA_011373365_1_ASM1137336v1_genomic	246	3	4	2	0	0.920732	0.668136	0.774355	COG2226	Biotin biosynthesis	H	Coenzyme transport and metabolism	COG2226	Ubiquinone/menaquinone biosynthesis C-methylase UbiE/MenG (UbiE) (PDB:4OBW)	MEQSLSAYWDWVATTSFHLRQDRPSVTDIFYRQIVLSLINQLTSSNARRILKLDAYNEATNTQYGFYMMDDDRELVLIDISA-----------------------------------------------------------------------------------------------------------------------------------------------------------------------------------------------------------------
772	GC_00000180	GCA_011373365_1_ASM1137336v1_genomic	548	3	4	2	0	0.920732	0.668136	0.774355	COG2226	Biotin biosynthesis	H	Coenzyme transport and metabolism	COG2226	Ubiquinone/menaquinone biosynthesis C-methylase UbiE/MenG (UbiE) (PDB:4OBW)	MVQSLSAYWDWVARTSFHLRHDKPAVTDVFYRQIVLSLLDQLVSGNPRRILKLDAYNEATNTQYGYYLMKNDRELVLVDISSGIAKKAYERAKAKKLYGRTHIVVGDFRRLPLRSGCVDMSCSFGSIEHVPEYDVAFCEQVRVVKEGGEVVVGVPNIANLWFRVVSTKILHVLGLMRKMTNPEKHFLRPQLIALAKSLGLSDIVFSGYHLFPKQLRWLDLWLDSRGRNPLRRSGLFFWLLKGFTLLELKYPFVRNFAEMILVRGVRVVGQDRGRRSIGDEAADKGLLKQST
773	GC_00000181	GCA_011364015_1_ASM1136401v1_genomic	1645	4	4	1	1	1	0.998182	0.99909			H	Coenzyme transport and metabolism	COG0619	ECF-type transporter transmembrane protein EcfT (EcfT) (PDB:4HZU)	MAFIISDILKGLILYTPKNSFFVKVHPAVKLFVVIVFSFAALLTPSHSLALVNLILIAVTVVVARVPAKALRLYTFVIGWMLLVSFIFYSFFTPIRSGPVLATIGPLRIGYENFMAWLLVALKFLAVSYVTALLLATTKHRDLAVALRTWRLPYVVSFTFASILRNLAVVSVDLFTIIDAQSSRGLNFRKGNPIQRLAKFVRVGIPLIYVSLKRTEEMSNAMASRGFKVRGKKTMYYIIPMRMRDYVVAGLFTLHLVIVLAVLLGLLQFPNFLFF
774	GC_00000181	GCA_011364605_1_ASM1136460v1_genomic	1615	4	4	1	1	1	0.998182	0.99909			H	Coenzyme transport and metabolism	COG0619	ECF-type transporter transmembrane protein EcfT (EcfT) (PDB:4HZU)	MAFIISDILKGLILYTPKNSFFVKVHPAVKLFVVIVFSFAALLTPSHSLALVNLILIAVTVVVARVPAKALRLYTFVIGWMLLVSFIFYSFFTPIRSGPVLATIGPLRIGYENFMAWLLVALKFLAVSYVTALLLATTKHRDLAVALRTWRLPYVVSFTFASILRNLAVVSVDLFTIIDAQSSRGLNFRKGNPIQRLAKFVRVGIPLIYVSLKRTEEMSNAMASRGFKVRGKKTMYYIIPMRMRDYVVAGLFTLHLVIVLAVLLGLLQFPNFLFF
775	GC_00000181	GCA_011373365_1_ASM1137336v1_genomic	877	4	4	1	1	1	0.998182	0.99909			H	Coenzyme transport and metabolism	COG0619	ECF-type transporter transmembrane protein EcfT (EcfT) (PDB:4HZU)	MAFIISDILKGLILYTPKNSFFVKVHPAVKLFVVIVFSFAALLTPSHSLALVNLILIAVTVVVARVPAKALRLYTFVIGWMLLVSFIFYSFFTPIRSGPVLATIGPLRIGYENFMAWLLVALKFLAVSYVTALLLATTKHRDLAVALRTWRLPYVVSFTFASILRNLAVVSVDLFTIIDAQSSRGLNFRKGNPIQRLAKFVRVGIPLIYVSLKRTEEMSNAMASRGFKVRGKKTMYYIIPMRMRDYVVAGLFTLHLVIVLAVLLGLLQFPNFLFF
776	GC_00000181	1054_113_bin_10	217	4	4	1	1	1	0.998182	0.99909			H	Coenzyme transport and metabolism	COG0619	ECF-type transporter transmembrane protein EcfT (EcfT) (PDB:4HZU)	-AFIISDILKGLILYTPKNSFFVKVHPAVKLFVVIVFSFAALLTPSHSLALVNLILIAVTVVVARVPAKALRLYTFVIGWMLLVSFIFYSFFTPIRSGPVLATIGPLRIGYENFMAWLLVALKFLAVSYVTALLLATTKHRDLAVALRTWRLPYVVSFTFASILRNLAVVSVDLFTIIDAQSSRGLNFRKGNPIQRLAKFVRVGIPLIYVSLKRTEEMSNAMASRGFKVRGKKTMYYIIPMRMRDYVVAGLFTLHLVIVLAVLLGLLQFPNFLFF
777	GC_00000182	GCA_011364015_1_ASM1136401v1_genomic	50	4	4	1	1	1	0.968782	0.984144	COG0017	Aminoacyl-tRNA synthetases	J	Translation, ribosomal structure and biogenesis	COG0017	Aspartyl/asparaginyl-tRNA synthetase (AsnS) (PDB:3KFU)	MLKPPVEQLEKYYKTVRTPRMRLILRVQAEASRAVRSWLDSHGFLELLPPIIGPVTDPGIRGAKQVTIDYYGREYKVMSSAILYKQMLATAFDKIYFFSPNIRLEPLESATTGRHLVEFVQIDIEEADVDYKAAMSTAESLLTHVVNTVAETARQELEQLGRKLPRFKTPFRKITHAEAVEILRAHGDQINPNAEIPWPQEEKLSKIINEPFFITDYPKGARGFYDKEDPQRPGILKDFDLMYPEGYGEAASGAEREYEYSKVLARLKQSGENPAKYGWYLDMLREGIRPTSGFGIGVERLTRYLCGLQAVWEARPYPKVAGIYSP
778	GC_00000182	GCA_011364605_1_ASM1136460v1_genomic	120	4	4	1	1	1	0.968782	0.984144	COG0017	Aminoacyl-tRNA synthetases	J	Translation, ribosomal structure and biogenesis	COG0017	Aspartyl/asparaginyl-tRNA synthetase (AsnS) (PDB:3KFU)	MLKPPVEQLEKYYKTVRTPRMRLILRVQAEASRAVRSWLDSHGFLELLPPIIGPVTDPGIRGAKQVTIDYYGREYKVMSSAILYKQMLATAFDKIYFFSPNIRLEPLESATTGRHLVEFVQIDIEEADVDYKAAMSTAESLLTHVVNTVAETARQELEQLGRKLPRFKTPFRKITHAEAVEILRAHGDQINPNAEIPWPQEEKLSKIINEPFFITDYPKGARGFYDKEDPQRPGILKDFDLMYPEGYGEAASGAEREYEYSKVLARLKQSGENPAKYGWYLDMLREGIRPTSGFGIGVERLTRYLCGLQAVWEARPYPKVAGIYSP
779	GC_00000182	GCA_011373365_1_ASM1137336v1_genomic	999	4	4	1	1	1	0.968782	0.984144	COG0017	Aminoacyl-tRNA synthetases	J	Translation, ribosomal structure and biogenesis	COG0017	Aspartyl/asparaginyl-tRNA synthetase (AsnS) (PDB:3KFU)	MLKPPVEQLEKYYKTVRTPRMRLILRVQAEASRAVRSWLDSHGFLELLPPIIGPVTDPGIRGAKQVTIDYYGREYKVMSSAILYKQMLATAFDKIYFFSPNIRLEPLESATTGRHLVEFVQIDIEEADVDYKAAMSTAESLLTHVVNTVAETARQELEQLGRKLPRFKTPFRKITHAEAVEILRAHGDQINPNAEIPWPQEEKLSKIINEPFFITDYPKGARGFYDKEDPQRPGILKDFDLMYPEGYGEAASGAEREYEYSKVLARLKQSGENPAKYGWYLDMLREGIRPTSGFGIGVERLTRYLCGLQAVWEARPYPKVAGIYSP
780	GC_00000182	1054_113_bin_10	569	4	4	1	1	1	0.968782	0.984144	COG0017	Aminoacyl-tRNA synthetases	J	Translation, ribosomal structure and biogenesis	COG0017	Aspartyl/asparaginyl-tRNA synthetase (AsnS) (PDB:3KFU)	---------------------RLILRVQAEASRAVRSWLDSHGFLELLPPIIGPVTDPGIRGAKQVTIDYYGREYKVMSSAILYKQMLATAFDKIYFFSPNIRLEPLESATTGRHLVEFVQIDIEEADVDYKAAMSTAESLLTHVVNTVAETARQELEQLGRKLPRFKTPFRKITHAEAVEILRAHGDQINPNAEIPWPQEEKLSKIINEPFFITDYPKGARGFYDKEDPQRPGILKDFDLMYPEGYGEAASGAEREYEYSKVLARLKQSGENPAKYGWYLDMLREGIRPTSGFGIGVERLTRYLCGLQAVWEARPYPKVAGIYSP
781	GC_00000183	GCA_011364015_1_ASM1136401v1_genomic	1073	4	4	1	1	0.992701	0.989229	0.990962	COG0596	Menaquinone biosynthesis	H|R	Coenzyme transport and metabolism|General function prediction only	COG0596	2-succinyl-6-hydroxy-2,4-cyclohexadiene-1-carboxylate synthase MenH and related esterases, alpha/beta hydrolase fold (MenH) (PDB:4MYS)	---MVSWSEHLTTGSWIDVDDVNIFYVMRGVGQPVVFLHGWAASSFSWRKTLPVISQHFRALALDLPGFGLSKRPPTGISLPSVTNLLMKALDRLGVEKFCLVGHSMGGAISAHIAVQYPERVDRLVLVNPSLVGGDDGRRPLAMELARKRFISTLITRLFVRKYFIKRVLSKIYVDKSALDDEAVEGYYESVKRAGPVLVEAGNIWRDFRTDCVYDIRCPKLFVLGGMDNVVPFRKNLELAQKIGAEIHVEPDAGHSVHEEKAESFNNVILRFLRG
782	GC_00000183	GCA_011364605_1_ASM1136460v1_genomic	1219	4	4	1	1	0.992701	0.989229	0.990962	COG0596	Menaquinone biosynthesis	H|R	Coenzyme transport and metabolism|General function prediction only	COG0596	2-succinyl-6-hydroxy-2,4-cyclohexadiene-1-carboxylate synthase MenH and related esterases, alpha/beta hydrolase fold (MenH) (PDB:4MYS)	---MVSWSEHLTTGSWIDVDDVNIFYVMRGVGQPVVFLHGWAASSFSWRKTLPVISQHFRALALDLPGFGLSKRPPTGISLPSVTNLLMKALDRLGVEKFCLVGHSMGGAISAHIAVQYPERVDRLVLVNPSLVGGDDGRRPLAMELARKRFISTLITRLFVRKYFIKRVLSKIYVDKSALDDEAVEGYYESVKRAGPVLVEAGNIWRDFRTDCVYDIRCPKLFVLGGMDNVVPFRKNLELAQKIGAEIHVEPDAGHSVHEEKAESFNNVILRFLRG
783	GC_00000183	GCA_011373365_1_ASM1137336v1_genomic	756	4	4	1	1	0.992701	0.989229	0.990962	COG0596	Menaquinone biosynthesis	H|R	Coenzyme transport and metabolism|General function prediction only	COG0596	2-succinyl-6-hydroxy-2,4-cyclohexadiene-1-carboxylate synthase MenH and related esterases, alpha/beta hydrolase fold (MenH) (PDB:4MYS)	---MVSWSEHLTTGSWIDVDDVNIFYVMRGVGQPVVFLHGWAASSFSWRKTLPVISQHFRALALDLPGFGLSKRPPTGISLPSVTNLLMKALDRLGVEKFCLVGHSMGGAISAHIAVQYPERVDRLVLVNPSLVGGDDGRRPLAMELARKRFISTLITRLFVRKYFIKRVLSKIYVDKSALDDEAVEGYYESVKRAGPVLVEAGNIWRDFRTDCVYDIRCPKLFVLGGMDNVVPFRKNLELAQKIGAEIHVEPDAGHSVHEEKAESFNNVILRFLRG
784	GC_00000183	1054_113_bin_10	791	4	4	1	1	0.992701	0.989229	0.990962	COG0596	Menaquinone biosynthesis	H|R	Coenzyme transport and metabolism|General function prediction only	COG0596	2-succinyl-6-hydroxy-2,4-cyclohexadiene-1-carboxylate synthase MenH and related esterases, alpha/beta hydrolase fold (MenH) (PDB:4MYS)	LFRLVSWSEHLTTGSWIDVDDVNIFYVMRGFGQPVVFLHGWAASSFSWRKTLPVISQHFRALALDLPGFGLSKRPPTGISLSSVTDILMKALDRLGVEKFCLVGHSMGGAISAHIAAQYPERVDRLVLVNPSLVGGDDGRRPLAMELARKRFISTLITRLFVRKYFIKRVLSKIYVDKSALDDEAVEGYYESVKRAGPVLVEAGNIWRDFRTDCVYDIRCPKLFVLGGMDNVVPFRKNLELAQKIGAEIHVEPDAGHSVHEEKAESFNNVILRFLRG
785	GC_00000184	GCA_011364015_1_ASM1136401v1_genomic	278	4	4	1	1	0.994398	0.88552	0.936806	COG0200	Ribosome 50S subunit	J	Translation, ribosomal structure and biogenesis	COG0200	Ribosomal protein L15 (RplO) (PDB:1VS6)	MPTRFRKVRKYRGSRTHGWGQIGQHRKTGAKGGRGMAGGHKHKWTKLLDKDYFGKDGFTPITRREEKTANLLTVSMLAEKSGNNLVNLVESGYTKLLGDGKITTPLTIVVERWSKKAEEKVKQAGGHLVKPAELVQK
786	GC_00000184	GCA_011364605_1_ASM1136460v1_genomic	1172	4	4	1	1	0.994398	0.88552	0.936806	COG0200	Ribosome 50S subunit	J	Translation, ribosomal structure and biogenesis	COG0200	Ribosomal protein L15 (RplO) (PDB:1VS6)	MPTRFRKVRKYRGSRTHGWGQIGQHRKTGAKGGRGMAGGHKHKWTKLLDKDYFGKDGFTPITRREEKTANLLTVSMLAEKSGNNLVNLVESGYTKLLGDGKITTPLTIVVERWSKKAEEKVKQAGGHLVKPAELVQK
787	GC_00000184	GCA_011373365_1_ASM1137336v1_genomic	764	4	4	1	1	0.994398	0.88552	0.936806	COG0200	Ribosome 50S subunit	J	Translation, ribosomal structure and biogenesis	COG0200	Ribosomal protein L15 (RplO) (PDB:1VS6)	MPTRFRKVRKYRGSRTHGWGQIGQHRKTGAKGGRGMAGGHKHKWTKLLDKDYFGKDGFTPITRREEKTANLLTVSMLAEKSGNNLVNLVESGYTKLLGDGKITTPLTIVVERWSKKAEEKVKQAGGHLVKPAELVQK
788	GC_00000184	1054_113_bin_10	306	4	4	1	1	0.994398	0.88552	0.936806	COG0200	Ribosome 50S subunit	J	Translation, ribosomal structure and biogenesis	COG0200	Ribosomal protein L15 (RplO) (PDB:1VS6)	#AD?
789	GC_00000185	GCA_011364015_1_ASM1136401v1_genomic	1615	4	4	1	1	0.996546	0.998276	0.99741	COG1319	Non-phosphorylated Entner-Doudoroff pathway	C	Energy production and conversion	COG1319	Aldehyde, CO, or xanthine dehydrogenase, FAD-binding subunit (CutB) (PDB:5Y6Q)	MKSLSYIDVFTPRSLEEALELLDKHRGELAVLAGGTDLIIQLRKAQQKAPNLLNIYMLDELRYIKHDNEIIKIGALTDFATITESPIIQRHAPVLAEAAATIGSVQILNKASIGGNIVNASPAADSLPALYVLNATLTLRSKTGTRKVAIEQFYKGYKKLDLQSGELLTEVSFPAMKQNQIGMFFKHGLRQGDAISVVNGAILLEVLNGYVKDARIALGAVAPTVVRATESEKTLIGQRLSEDVILKAAQACLTSISPIDDVRGSAAYRKEMCVNYLYMTLWQMMRMVNL
790	GC_00000185	GCA_011364605_1_ASM1136460v1_genomic	379	4	4	1	1	0.996546	0.998276	0.99741	COG1319	Non-phosphorylated Entner-Doudoroff pathway	C	Energy production and conversion	COG1319	Aldehyde, CO, or xanthine dehydrogenase, FAD-binding subunit (CutB) (PDB:5Y6Q)	MKSLSYIDVFTPRSLEEALELLDKHRGELAVLAGGTDLIIQLRKAQQKAPNLLNIYMLDELRYIKHDNEIIKIGALTDFATITESPIIQRHAPVLAEAAATIGSVQILNKASIGGNIVNASPAADSLPALYVLNATLTLRSKTGTRKVAIEQFYKGYKKLDLQSGELLTEVSFPAMKQNQIGMFFKHGLRQGDAISVVNGAILLEVLNGYVKDARIALGAVAPTVVRATESEKTLIGQRLSEDVILKAAQACLTSISPIDDVRGSAAYRKEMCVNYLYMTLWQMMRMVNL
791	GC_00000185	GCA_011373365_1_ASM1137336v1_genomic	593	4	4	1	1	0.996546	0.998276	0.99741	COG1319	Non-phosphorylated Entner-Doudoroff pathway	C	Energy production and conversion	COG1319	Aldehyde, CO, or xanthine dehydrogenase, FAD-binding subunit (CutB) (PDB:5Y6Q)	MKSLSYIDVFTPRSLEEALELLDKHRGELAVLAGGTDLIIQLRKAQQKAPNLLNIYMLDELRYIKHDNEIIKIGALTDFATITESPIIQRHAPVLAEAAATIGSVQILNKASIGGNIVNASPAADSLPALYVLNATLTLRSKTGTRKVAIEQFYKGYKKLDLQSGELLTEVSFPAMKQNQIGMFFKHGLRQGDAISVVNGAILLEVLNGYVKDARIALGAVAPTVVRATESEKTLIGQRLSEDVILKAAQACLTSISPIDDVRGSAAYRKEMCVNYLYMTLWQMMRMVNL
792	GC_00000185	1054_113_bin_10	767	4	4	1	1	0.996546	0.998276	0.99741	COG1319	Non-phosphorylated Entner-Doudoroff pathway	C	Energy production and conversion	COG1319	Aldehyde, CO, or xanthine dehydrogenase, FAD-binding subunit (CutB) (PDB:5Y6Q)	-KSLSYIDVFTPKSLEEALELLDKHRGELAVLAGGTDLIIQLRKAQQKAPNLLNIYMLDELRYIKHDNEIIKIGALTDFATITESPIIQRHAPVLAEAAATIGSVQILNKASIGGNIVNASPAADSLPALYVLNATLTLRSKTGTRKVAIEQFYKGYKKLDLQSGEILTEVSFPAMKQNQIGMFFKHGLRQGDAISVVNGAILLEVLNGYVKDARIALGAVAPTVVRATESEKILIGQRLSEDVILKAAQACLTSISPIDDVRGSAAYRKEMCVNYLYMTLWQMIRMVNL
793	GC_00000186	GCA_011364015_1_ASM1136401v1_genomic	612	4	4	1	1	1	0.997396	0.998696			F	Nucleotide transport and metabolism	COG0127	Inosine/xanthosine triphosphate pyrophosphatase, all-alpha NTP-PPase family (RdgB) (PDB:1B78)	MSVDSIIFVTSNPHKAEEVRRIFKKYGLRFKIHSMKTLEVQSTSLAEIACISAAQAYANLEKPLFVEDSGLFIEALQGFPGPYSSYVYKTIGLDGVLKLVGDRREAVFKSVICLYGVEDRPLFFSGESRGRIAEEPRGRHGFGFDPIFIPRGSRKTLAEMSLDEKNRFSHRGRAVEGLVKWIYKDRGRSAGR
794	GC_00000186	GCA_011364605_1_ASM1136460v1_genomic	1073	4	4	1	1	1	0.997396	0.998696			F	Nucleotide transport and metabolism	COG0127	Inosine/xanthosine triphosphate pyrophosphatase, all-alpha NTP-PPase family (RdgB) (PDB:1B78)	MSVDSIIFVTSNPHKAEEVRRIFKKYGLRFKIHSMKTLEVQSTSLAEIACISAAQAYANLEKPLFVEDSGLFIEALQGFPGPYSSYVYKTIGLDGVLKLVGDRREAVFKSVICLYGVEDRPLFFSGESRGRIAEEPRGRHGFGFDPIFIPRGSRKTLAEMSLDEKNRFSHRGRAVEGLVKWIYKDRGRSAGR
795	GC_00000186	GCA_011373365_1_ASM1137336v1_genomic	104	4	4	1	1	1	0.997396	0.998696			F	Nucleotide transport and metabolism	COG0127	Inosine/xanthosine triphosphate pyrophosphatase, all-alpha NTP-PPase family (RdgB) (PDB:1B78)	MSVDSIIFVTSNPHKAEEVRRIFKKYGLRFKIHSMKTLEVQSTSLAEIACISAAQAYANLEKPLFVEDSGLFIEALQGFPGPYSSYVYKTIGLDGVLKLVGDRREAVFKSVICLYGVEDRPLFFSGESRGRIAEEPRGRHGFGFDPIFIPRGSRKTLAEMSLDEKNRFSHRGRAVEGLVKWIYKDRGRSAGR
796	GC_00000186	1054_113_bin_10	269	4	4	1	1	1	0.997396	0.998696			F	Nucleotide transport and metabolism	COG0127	Inosine/xanthosine triphosphate pyrophosphatase, all-alpha NTP-PPase family (RdgB) (PDB:1B78)	#AD?
797	GC_00000187	GCA_011364015_1_ASM1136401v1_genomic	630	4	4	1	1	1	0.998077	0.999038			I	Lipid transport and metabolism	COG1608	Isopentenyl phosphate kinase (PDB:3LKK) (PUBMED:16621811)	MSNLVVLKIGGSVITDKKRENFFRQDVMARIAKEIARCWSTPLIIIHGAGSFGHPIAKQYRIERGYREQGQLEGFVKTLQSVKTLNHHVVTTLIETGIGAVGMPASTLFITRKGIIETAHLDLVFSALDLGIIPVTCGDAVFDRELKFTVLSGDQIAIHLAKSLKASRIVFASDVDGVYDVDRETGEKRLLEKLDYRKHSTLFYGGVEGEDVTGGMFYKVENGFEAVKAGVEVVIVNGLVEGRIEGAVKGKPVKGTTLVM
798	GC_00000187	GCA_011364605_1_ASM1136460v1_genomic	868	4	4	1	1	1	0.998077	0.999038			I	Lipid transport and metabolism	COG1608	Isopentenyl phosphate kinase (PDB:3LKK) (PUBMED:16621811)	MSNLVVLKIGGSVITDKKRENFFRQDVMARIAKEIARCWSTPLIIIHGAGSFGHPIAKQYRIERGYREQGQLEGFVKTLQSVKTLNHHVVTTLIETGIGAVGMPASTLFITRKGIIETAHLDLVFSALDLGIIPVTCGDAVFDRELKFTVLSGDQIAIHLAKSLKASRIVFASDVDGVYDVDRETGEKRLLEKLDYRKHSTLFYGGVEGEDVTGGMFYKVENGFEAVKAGVEVVIVNGLVEGRIEGAVKGKPVKGTTLVM
799	GC_00000187	GCA_011373365_1_ASM1137336v1_genomic	86	4	4	1	1	1	0.998077	0.999038			I	Lipid transport and metabolism	COG1608	Isopentenyl phosphate kinase (PDB:3LKK) (PUBMED:16621811)	MSNLVVLKIGGSVITDKKRENFFRQDVMARIAKEIARCWSTPLIIIHGAGSFGHPIAKQYRIERGYREQGQLEGFVKTLQSVKTLNHHVVTTLIETGIGAVGMPASTLFITRKGIIETAHLDLVFSALDLGIIPVTCGDAVFDRELKFTVLSGDQIAIHLAKSLKASRIVFASDVDGVYDVDRETGEKRLLEKLDYRKHSTLFYGGVEGEDVTGGMFYKVENGFEAVKAGVEVVIVNGLVEGRIEGAVKGKPVKGTTLVM
800	GC_00000187	1054_113_bin_10	251	4	4	1	1	1	0.998077	0.999038			I	Lipid transport and metabolism	COG1608	Isopentenyl phosphate kinase (PDB:3LKK) (PUBMED:16621811)	-SNLVVLKIGGSVITDKKRENFFRQDVMARIAKEIARCWSTPLIIIHGAGSFGHPIAKQYRIERGYREQGQLEGFVKTLQSVKTLNHHVVTTLIETGIGAVGMPASTLFITRKGIIETAHLDLVFSALDLGIIPVTCGDAVFDRELKFTVLSGDQIAIHLAKSLKASRIVFASDVDGVYDVDRETGEKRLLEKLDYRKHSTLFYGGVEGEDVTGGMFYKVENGFEAVKAGVEVVIVNGLVEGRIEGAVKGKPVKGTTLVM
801	GC_00000188	GCA_011364015_1_ASM1136401v1_genomic	1050	4	4	1	1	0.995178	0.764622	0.864797							MREEELEKAILERNRSLDKAVLDKMVEEKLRSSPFLTRRGALLIILEEMRIAQELISGKDFGEYLQLKNITPGLQNINIVGRVLGKRTGVSQDGRAYIVLKLSDGTGSVEVLGDDADILREIRVGDVLAAHGCTVVRRNNRITIRLSPNTVIKKDSPEVPPLENLLKPLSEAAEDESSDIWGVVVYDTGAREAGDGILLNDVIVTDGKNIYLLHAYREHASFFIRARGKKFVAANLKHRGKEFFTSYDTCIEYVGEDISLVKNVLEKAGNVKARPVARCFDEVTVLWDGKKLYRAPQLEKASGNVLCRNIFVLDLNNVPHIYCEDHEDLDESCEFGELPLFRGELESFDGRLVDVCLQAEFLRKTQLSMVETRFGARQLIRFWLRVGDKIYSGAAWGPV…
802	GC_00000188	GCA_011364605_1_ASM1136460v1_genomic	133	4	4	1	1	0.995178	0.764622	0.864797							MREEELEKAILERNRSLDKAVLDKMVEEKLRSSPFLTRRGALLIILEEMRIAQELISGKDFGEYLQLKNITPGLQNINIVGRVLGKRTGVSQDGRAYIVLKLSDGTGSVEVLGDDADILREIRVGDVLAAHGCTVVRRNNRITIRLSPNTVIKKDSPEVPPLENLLKPLSEAAEDESSDIWGVVVYDTGAREAGDGILLNDVIVTDGKNIYLLHAYREHASFFIRARGKKFVAANLKHRGKEFFTSYDTCIEYVGEDISLVKNVLEKAGNVKARPVARCFDEVTVLWDGKKLYRAPQLEKASGNVLCRNIFVLDLNNVPHIYCEDHEDLDESCEFGELPLFRGELESFDGRLVDVCLQAEFLRKTQLSMVETRFGARQLIRFWLRVGDKIYSGAAWGPV…
803	GC_00000188	GCA_011373365_1_ASM1137336v1_genomic	909	4	4	1	1	0.995178	0.764622	0.864797							#AD?
804	GC_00000188	1054_113_bin_10	582	4	4	1	1	0.995178	0.764622	0.864797							MREEELEKAILERNRSLDKAVLDKMVEEKLRSSPFLTRRGALLIILEEMRIAQELISGKDFGEYLQLKNITPGLQNINIVGRVLGKRTGVSQDGRAYIVLKLSDGTGSVEVLGDDADILREIRVGDVLAAHGCTVVRRNNRITIRLSPNTVIKKDSPEVPPLENLLKPLSEAAEDESSDIWGVVVYDTGAREAGDGILLNDVIVTDGKNIYLLHAYREHASFFIRARGKKFVAANLKHRGKEFFTSYDTCIEYVGEDISLVKNVLEKAGNVKARPVARCFDEVTVLWDGKKLYRAPQLEKASGNVLCRNIFVLDLNNVPHIYCEDHEDLDESCEFGELPLFRGELESFDGRLVDVCLQAEFLRKTQLSMVETRFGARQLIRFWLRVGDKIYSGAAWGPV…
805	GC_00000189	GCA_011364015_1_ASM1136401v1_genomic	1078	4	4	1	1	0.999253	0.982554	0.990833			J|M	Translation, ribosomal structure and biogenesis|Cell wall/membrane/envelope biogenesis	COG1208	NDP-sugar pyrophosphorylase, includes eIF-2Bgamma, eIF-2Bepsilon, and LPS biosynthesis protein s (GCD1) (PDB:6JQ8)	#AD?
806	GC_00000189	GCA_011364605_1_ASM1136460v1_genomic	577	4	4	1	1	0.999253	0.982554	0.990833			J|M	Translation, ribosomal structure and biogenesis|Cell wall/membrane/envelope biogenesis	COG1208	NDP-sugar pyrophosphorylase, includes eIF-2Bgamma, eIF-2Bepsilon, and LPS biosynthesis protein s (GCD1) (PDB:6JQ8)	#AD?
807	GC_00000189	GCA_011373365_1_ASM1137336v1_genomic	1041	4	4	1	1	0.999253	0.982554	0.990833			J|M	Translation, ribosomal structure and biogenesis|Cell wall/membrane/envelope biogenesis	COG1208	NDP-sugar pyrophosphorylase, includes eIF-2Bgamma, eIF-2Bepsilon, and LPS biosynthesis protein s (GCD1) (PDB:6JQ8)	#AD?
808	GC_00000189	1054_113_bin_10	786	4	4	1	1	0.999253	0.982554	0.990833			J|M	Translation, ribosomal structure and biogenesis|Cell wall/membrane/envelope biogenesis	COG1208	NDP-sugar pyrophosphorylase, includes eIF-2Bgamma, eIF-2Bepsilon, and LPS biosynthesis protein s (GCD1) (PDB:6JQ8)	VKAVLLSGGYGKRLKPLTESLPKPLLEVAGKPIIVWQIEWLKKHGIDEFIICVGYLREKIIETLGSGHRLGVKIGYSVEDEPLGTGGALKNAEHLLKSDKVFLVLNGDVLTTLNPLKLIEGLGSSLACMALTRLPSPYGIVEFDRETRLVKRFEEKPRLPNYINAGVYAFTTDVLSYLPEQGDLEKQTFPRLVEKKALMAVLYEEDDWISIDSHKDLEEAKRVVEKV
809	GC_00000190	GCA_011364015_1_ASM1136401v1_genomic	1540	4	4	1	1	1	0.996914	0.998454	COG0080	Ribosome 50S subunit	J	Translation, ribosomal structure and biogenesis	COG0080	Ribosomal protein L11 (RplK) (PDB:2E34)	MGEKTFRFLVEGGKVTAGPPLGPALGPLGLNVMAVAEEANRLTQSFNGMRVPIEVVVDTDTKKFEIRVGTPSTSALLSSAAGVQKGSGTAGRDYVSDLKFTEIVKIAEKKLQDMRSKTLKAAVKEILGSCVSMGIKVDGKNPKEVIKLVEQGKYDNLLGEQN
810	GC_00000190	GCA_011364605_1_ASM1136460v1_genomic	162	4	4	1	1	1	0.996914	0.998454	COG0080	Ribosome 50S subunit	J	Translation, ribosomal structure and biogenesis	COG0080	Ribosomal protein L11 (RplK) (PDB:2E34)	MGEKTFRFLVEGGKVTAGPPLGPALGPLGLNVMAVAEEANRLTQSFNGMRVPIEVVVDTDTKKFEIRVGTPSTSALLSSAAGVQKGSGTAGRDYVSDLKFTEIVKIAEKKLQDMRSKTLKAAVKEILGSCVSMGIKVDGKNPKEVIKLVEQGKYDNLLGEQN
811	GC_00000190	GCA_011373365_1_ASM1137336v1_genomic	269	4	4	1	1	1	0.996914	0.998454	COG0080	Ribosome 50S subunit	J	Translation, ribosomal structure and biogenesis	COG0080	Ribosomal protein L11 (RplK) (PDB:2E34)	MGEKTFRFLVEGGKVTAGPPLGPALGPLGLNVMAVAEEANRLTQSFNGMRVPIEVVVDTDTKKFEIRVGTPSTSALLSSAAGVQKGSGTAGRDYVSDLKFTEIVKIAEKKLQDMRSKTLKAAVKEILGSCVSMGIKVDGKNPKEVIKLVEQGKYDNLLGEQN
812	GC_00000190	1054_113_bin_10	863	4	4	1	1	1	0.996914	0.998454	COG0080	Ribosome 50S subunit	J	Translation, ribosomal structure and biogenesis	COG0080	Ribosomal protein L11 (RplK) (PDB:2E34)	#AD?
813	GC_00000191	GCA_011364015_1_ASM1136401v1_genomic	820	4	4	1	1	0.989815	1	0.994881							MKNDEEERLLASLSQVESYKEIFKTYEGYEKRVLPGTLTALGEIDVEEFSSLPGKNLLLVGVPAEFYAELWSGFKESASFTLMAPLRGEGFDLWVIAVPMHRLRRLTWVVFPVTDSDLKEIEASPRFSVFLIPVEKQDFEELTNRAEDVLEDLGQGKPFPSEKGIILLLDLSELFRKESD
814	GC_00000191	GCA_011364605_1_ASM1136460v1_genomic	337	4	4	1	1	0.989815	1	0.994881							MKNDEEERLLASLSQVESYKEIFKTYEGYEKRVLPGTLTALGEIDVEEFSSLPGKNLLLVGVPAEFYAELWSGFKESASFTLMAPLRGEGFDLWVIAVPMHRLRRLTWVVFPVTDSDLKEIEASPRFSVFLIPVEKQDFEELTNRAEDVLEDLGQGKPFPSEKGIILLLDLSELFRKESD
815	GC_00000191	GCA_011373365_1_ASM1137336v1_genomic	320	4	4	1	1	0.989815	1	0.994881							MKNDEEERLLASLSQVESYKEIFKTYEGYEKRVLPGTLTALGEIDVEEFSSLPGKNLLLVGVPAEFYAELWSGFKESASFTLMAPLRGEGFDLWVIAVPMHRLRRLTWVVFPVTDSDLKEIEASPRFSVFLIPVEKQDFEELTNRAEDVLEDLGQGKPFPSEKGIILLLDLSELFRKESD
816	GC_00000191	1054_113_bin_10	902	4	4	1	1	0.989815	1	0.994881							LKNDEEERLLASLSQVESYKEVFKTYEGYENRVLPGTLTALGEIDVEEFSSLPGKNLLLVGVPAEFYAELWSGFKESASFTLMAPLRGEGFDLWVIAVPMHRLRRLTWVIFPVTDSDLKEIEMSPRFSVFLIPVEKQDFEELTNRAEDVLEDLGQGKPFPSEKGIILLLDLGELFRKDSD
817	GC_00000192	GCA_011364015_1_ASM1136401v1_genomic	602	4	4	1	1	1	0.942822	0.970569			J	Translation, ribosomal structure and biogenesis	COG1369	RNase P/RNase MRP subunit POP5 (POP5) (PDB:2AV5)	#AD?
818	GC_00000192	GCA_011364605_1_ASM1136460v1_genomic	1145	4	4	1	1	1	0.942822	0.970569			J	Translation, ribosomal structure and biogenesis	COG1369	RNase P/RNase MRP subunit POP5 (POP5) (PDB:2AV5)	#AD?
819	GC_00000192	GCA_011373365_1_ASM1137336v1_genomic	114	4	4	1	1	1	0.942822	0.970569			J	Translation, ribosomal structure and biogenesis	COG1369	RNase P/RNase MRP subunit POP5 (POP5) (PDB:2AV5)	#AD?
820	GC_00000192	1054_113_bin_10	279	4	4	1	1	1	0.942822	0.970569			J	Translation, ribosomal structure and biogenesis	COG1369	RNase P/RNase MRP subunit POP5 (POP5) (PDB:2AV5)	GVRVYRMRKRYVSVTCSRRVSGEALENAVKECFTKLYGLDGLVQSGLRRISVGGQPVFLCGHLWVPRLVLALTLVRQIGDTPVVLKTVEVSGTVRSLWDMR
821	GC_00000193	GCA_011364015_1_ASM1136401v1_genomic	685	4	4	1	1	1	0.997951	0.998974			N	Cell motility	COG0084	3'->5' ssDNA/RNA exonuclease TatD (TatD) (PDB:1J6O) (PUBMED:10747959;25114049)	MIDVHCHLTEEPLLSNLGEVIMEAKKSSVEAIITSGIGPADCEKVLSIVDGVYIYGSLGIEPYALEGYEKVIELIMRNRERVVAVGEVGLDYYWGKKETREMQAKVFREFIELAKSLDLPLVIHSRSAGKYALNILIEEKAERVVMHAFDGSAGEAERGAAKGYFFSVPPSVVRSEQKQKMVRRLGLENLLLESDAPVLGPERGVVNKPSNIAISAKAIASLKNIPLDKVVEKTTENAKNIFRI
822	GC_00000193	GCA_011364605_1_ASM1136460v1_genomic	958	4	4	1	1	1	0.997951	0.998974			N	Cell motility	COG0084	3'->5' ssDNA/RNA exonuclease TatD (TatD) (PDB:1J6O) (PUBMED:10747959;25114049)	MIDVHCHLTEEPLLSNLGEVIMEAKKSSVEAIITSGIGPADCEKVLSIVDGVYIYGSLGIEPYALEGYEKVIELIMRNRERVVAVGEVGLDYYWGKKETREMQAKVFREFIELAKSLDLPLVIHSRSAGKYALNILIEEKAERVVMHAFDGSAGEAERGAAKGYFFSVPPSVVRSEQKQKMVRRLGLENLLLESDAPVLGPERGVVNKPSNIAISAKAIASLKNIPLDKVVEKTTENAKNIFRI
823	GC_00000193	GCA_011373365_1_ASM1137336v1_genomic	934	4	4	1	1	1	0.997951	0.998974			N	Cell motility	COG0084	3'->5' ssDNA/RNA exonuclease TatD (TatD) (PDB:1J6O) (PUBMED:10747959;25114049)	MIDVHCHLTEEPLLSNLGEVIMEAKKSSVEAIITSGIGPADCEKVLSIVDGVYIYGSLGIEPYALEGYEKVIELIMRNRERVVAVGEVGLDYYWGKKETREMQAKVFREFIELAKSLDLPLVIHSRSAGKYALNILIEEKAERVVMHAFDGSAGEAERGAAKGYFFSVPPSVVRSEQKQKMVRRLGLENLLLESDAPVLGPERGVVNKPSNIAISAKAIASLKNIPLDKVVEKTTENAKNIFRI
824	GC_00000193	1054_113_bin_10	73	4	4	1	1	1	0.997951	0.998974			N	Cell motility	COG0084	3'->5' ssDNA/RNA exonuclease TatD (TatD) (PDB:1J6O) (PUBMED:10747959;25114049)	#AD?
825	GC_00000194	GCA_011364015_1_ASM1136401v1_genomic	629	4	4	1	1	1	0.998603	0.999301	COG1304	Isoprenoid biosynthesis	C|I|R	Energy production and conversion|Lipid transport and metabolism|General function prediction only	COG1304	FMN-dependent dehydrogenase, includes L-lactate dehydrogenase and type II isopentenyl diphosphate isomerase (LldD) (PDB:6AI7)	MSIEARKSDHIKISLEKDVSYRKSTWLEYVELVHQAAPEIDPEDIQTETIFLGRRFSHPFIIESMTGGTAEAERINANLGEAAAVFKVPMGVGSQRAGIAKPETVYTFRAAREHGPDAFLIGNIGAVQLVENGVEMGVKAVEMIEADALAVHLNPLQEIVQPDGKARFRNLSKILEKLRNELSVPIILKEIGCGLSREVVAMADEVGVDAFDVAGSGGTNWTMIEMIRAEEMRDIEKKALAEVFLEWGIPTAAAVMEAVDATTKPVIASGGLRTGLDAAKAIALGASMTGLARPFLEPATKSVEDVLATLRRLSNQLKTSMFLTGCRSVDELKLAPKVVLGPLKEWAVQRLSHGSRQT
826	GC_00000194	GCA_011364605_1_ASM1136460v1_genomic	867	4	4	1	1	1	0.998603	0.999301	COG1304	Isoprenoid biosynthesis	C|I|R	Energy production and conversion|Lipid transport and metabolism|General function prediction only	COG1304	FMN-dependent dehydrogenase, includes L-lactate dehydrogenase and type II isopentenyl diphosphate isomerase (LldD) (PDB:6AI7)	MSIEARKSDHIKISLEKDVSYRKSTWLEYVELVHQAAPEIDPEDIQTETIFLGRRFSHPFIIESMTGGTAEAERINANLGEAAAVFKVPMGVGSQRAGIAKPETVYTFRAAREHGPDAFLIGNIGAVQLVENGVEMGVKAVEMIEADALAVHLNPLQEIVQPDGKARFRNLSKILEKLRNELSVPIILKEIGCGLSREVVAMADEVGVDAFDVAGSGGTNWTMIEMIRAEEMRDIEKKALAEVFLEWGIPTAAAVMEAVDATTKPVIASGGLRTGLDAAKAIALGASMTGLARPFLEPATKSVEDVLATLRRLSNQLKTSMFLTGCRSVDELKLAPKVVLGPLKEWAVQRLSHGSRQT
827	GC_00000194	GCA_011373365_1_ASM1137336v1_genomic	87	4	4	1	1	1	0.998603	0.999301	COG1304	Isoprenoid biosynthesis	C|I|R	Energy production and conversion|Lipid transport and metabolism|General function prediction only	COG1304	FMN-dependent dehydrogenase, includes L-lactate dehydrogenase and type II isopentenyl diphosphate isomerase (LldD) (PDB:6AI7)	MSIEARKSDHIKISLEKDVSYRKSTWLEYVELVHQAAPEIDPEDIQTETIFLGRRFSHPFIIESMTGGTAEAERINANLGEAAAVFKVPMGVGSQRAGIAKPETVYTFRAAREHGPDAFLIGNIGAVQLVENGVEMGVKAVEMIEADALAVHLNPLQEIVQPDGKARFRNLSKILEKLRNELSVPIILKEIGCGLSREVVAMADEVGVDAFDVAGSGGTNWTMIEMIRAEEMRDIEKKALAEVFLEWGIPTAAAVMEAVDATTKPVIASGGLRTGLDAAKAIALGASMTGLARPFLEPATKSVEDVLATLRRLSNQLKTSMFLTGCRSVDELKLAPKVVLGPLKEWAVQRLSHGSRQT
828	GC_00000194	1054_113_bin_10	252	4	4	1	1	1	0.998603	0.999301	COG1304	Isoprenoid biosynthesis	C|I|R	Energy production and conversion|Lipid transport and metabolism|General function prediction only	COG1304	FMN-dependent dehydrogenase, includes L-lactate dehydrogenase and type II isopentenyl diphosphate isomerase (LldD) (PDB:6AI7)	-SIEARKSDHIKISLEKDVSYRKSTWLEYVELVHQAAPEIDPEDIQTETIFLGRRFSHPFIIESMTGGTAEAERINANLGEAAAVFKVPMGVGSQRAGIAKPETVYTFRAAREHGPDAFLIGNIGAVQLVENGVEMGVKAVEMIEADALAVHLNPLQEIVQPDGKARFRNLSKILEKLRNELSVPIILKEIGCGLSREVVAMADEVGVDAFDVAGSGGTNWTMIEMIRAEEMRDIEKKALAEVFLEWGIPTAAAVMEAVDATTKPVIASGGLRTGLDAAKAIALGASMTGLARPFLEPATKSVEDVLATLRRLSNQLKTSMFLTGCRSVDELKLAPKVVLGPLKEWAVQRLSHGSRQT
829	GC_00000195	GCA_011364015_1_ASM1136401v1_genomic	1628	4	4	1	1	1	0.993506	0.996743							MSEVRTTDYLILALIIFAIFSTLLVLGNFGQLFRPVSPQTIEINRLYQFVYIAGSAVGSIFIGALFFMMYKFREKGE
830	GC_00000195	GCA_011364605_1_ASM1136460v1_genomic	1001	4	4	1	1	1	0.993506	0.996743							MSEVRTTDYLILALIIFAIFSTLLVLGNFGQLFRPVSPQTIEINRLYQFVYIAGSAVGSIFIGALFFMMYKFREKGE
831	GC_00000195	GCA_011373365_1_ASM1137336v1_genomic	982	4	4	1	1	1	0.993506	0.996743							MSEVRTTDYLILALIIFAIFSTLLVLGNFGQLFRPVSPQTIEINRLYQFVYIAGSAVGSIFIGALFFMMYKFREKGE
832	GC_00000195	1054_113_bin_10	524	4	4	1	1	1	0.993506	0.996743							#AD?
833	GC_00000196	GCA_011364015_1_ASM1136401v1_genomic	597	4	4	1	1	0.996283	0.996296	0.996289							MAPRRKKVKFEMETGDGDKIAITFEGALTREKLYQLADFLELVSGAPEPSENIRGNKLAKLMSIVEKHFPYSFFTSREIAEAYQYEFGEPIPLSTASTYLARLAERGWLERTGSGNLARYRIVHGEARQKEFETV
834	GC_00000196	GCA_011364605_1_ASM1136460v1_genomic	1211	4	4	1	1	0.996283	0.996296	0.996289							MAPRRKKVKFEMETGDGDKIAITFEGALTREKLYQLADFLELVSGAPEPSENIRGNKLAKLMSIVEKHFPYSFFTSREIAEAYQYEFGEPIPLSTASTYLARLAERGWLERTGSGNLARYRIVHGEARQKEFETV
835	GC_00000196	GCA_011373365_1_ASM1137336v1_genomic	477	4	4	1	1	0.996283	0.996296	0.996289							MAPRRKKVKFEMETGDGDKIAITFEGALTREKLYQLADFLELVSGAPEPSENIRGNKLAKLMSIVEKHFPYSFFTSREIAEAYQYEFGEPIPLSTASTYLARLAERGWLERTGSGNLARYRIVHGEARQKEFETV
836	GC_00000196	1054_113_bin_10	780	4	4	1	1	0.996283	0.996296	0.996289							#AD?
837	GC_00000197	GCA_011364015_1_ASM1136401v1_genomic	473	4	4	1	1	0.996724	0.997549	0.997136			C	Energy production and conversion	COG2041	Molybdopterin-dependent catalytic subunit of periplasmic DMSO/TMAO and protein-methionine-sulfoxide reductases (MsrP) (PDB:1OGP) (PUBMED:26641313;32750406)	MDEILPPGQVWARNWVIYSALGTPRIDVESYRLRVTGLVEEPREYSYQELLEMADVEYVKPFHCVTKWSIRDVRWTGVSLKRLLENSRVKREGKWLMFVCADGYTAPVPLEDALSDDAIVALKMDGRPLEVDQGFPARPFIPHLYGWKSAKWLVKMEVLPTYVDGYWEMYGYHERGNVWGEERFKGMGFRHALRKAAGIIQRGI
838	GC_00000197	GCA_011364605_1_ASM1136460v1_genomic	1607	4	4	1	1	0.996724	0.997549	0.997136			C	Energy production and conversion	COG2041	Molybdopterin-dependent catalytic subunit of periplasmic DMSO/TMAO and protein-methionine-sulfoxide reductases (MsrP) (PDB:1OGP) (PUBMED:26641313;32750406)	MDEILPPGQVWARNWVIYSALGTPRIDVESYRLRVTGLVEEPREYSYQELLEMADVEYVKPFHCVTKWSIRDVRWTGVSLKRLLENSRVKREGKWLMFVCADGYTAPVPLEDALSDDAIVALKMDGRPLEVDQGFPARPFIPHLYGWKSAKWLVKMEVLPTYVDGYWEMYGYHERGNVWGEERFKGMGFRHALRKAAGIIQRGI
839	GC_00000197	GCA_011373365_1_ASM1137336v1_genomic	69	4	4	1	1	0.996724	0.997549	0.997136			C	Energy production and conversion	COG2041	Molybdopterin-dependent catalytic subunit of periplasmic DMSO/TMAO and protein-methionine-sulfoxide reductases (MsrP) (PDB:1OGP) (PUBMED:26641313;32750406)	MDEILPPGQVWARNWVIYSALGTPRIDVESYRLRVTGLVEEPREYSYQELLEMADVEYVKPFHCVTKWSIRDVRWTGVSLKRLLENSRVKREGKWLMFVCADGYTAPVPLEDALSDDAIVALKMDGRPLEVDQGFPARPFIPHLYGWKSAKWLVKMEVLPTYVDGYWEMYGYHERGNVWGEERFKGMGFRHALRKAAGIIQRGI
840	GC_00000197	1054_113_bin_10	234	4	4	1	1	0.996724	0.997549	0.997136			C	Energy production and conversion	COG2041	Molybdopterin-dependent catalytic subunit of periplasmic DMSO/TMAO and protein-methionine-sulfoxide reductases (MsrP) (PDB:1OGP) (PUBMED:26641313;32750406)	#AD?
841	GC_00000198	GCA_011364015_1_ASM1136401v1_genomic	653	4	4	1	1	0.999558	0.998677	0.999118	COG0508	Pyruvate oxidation	C	Energy production and conversion	COG0508	Pyruvate/2-oxoglutarate dehydrogenase complex, dihydrolipoamide acyltransferase (E2) component (AceF) (PDB:1B5S)	MVVIKLPDVGEGIAEGEVLKFLVKEGDFVEKYQPLVEVMTVKVTVEIPSPVKGRVTKLLAKEGQVLKVGDPFIEIETEEAVETPVEEKGAATQAASAPPPVEKAVKVQATPAVKKLAKELGVDLSTVVGTGPGGRITEEDVRRAASAGETRIPIRGLRRIIAERLVQAKSRAALVTVFENVDAEELVKLRDELRAVQDEKGVKMTYLPLVMKAVVAAVRDVPAMNGWIDEERNEIVLSKSVNIGIAVDTPDGLLVPIVKNVESKDVWTLARDIEELAEKARSGKLSLDDVKGGTISISSYGSLGSLSGTPIINYPEIAIVGVGRVEKRPVVKDDKVVVGHVMEIAVTMDHRAVDGGTMARFVNSLKHHLENIRAAAGV
842	GC_00000198	GCA_011364605_1_ASM1136460v1_genomic	397	4	4	1	1	0.999558	0.998677	0.999118	COG0508	Pyruvate oxidation	C	Energy production and conversion	COG0508	Pyruvate/2-oxoglutarate dehydrogenase complex, dihydrolipoamide acyltransferase (E2) component (AceF) (PDB:1B5S)	MVVIKLPDVGEGIAEGEVLKFLVKEGDFVEKYQPLVEVMTVKVTVEIPSPVKGRVTKLLAKEGQVLKVGDPFIEIETEEAVETPVEEKGAATQAASAPPPVEKAVKVQATPAVKKLAKELGVDLSTVVGTGPGGRITEEDVRRAASAGETRIPIRGLRRIIAERLVQAKSRAALVTVFENVDAEELVKLRDELRAVQDEKGVKMTYLPLVMKAVVAAVRDVPAMNGWIDEERNEIVLSKSVNIGIAVDTPDGLLVPIVKNVESKDVWTLARDIEELAEKARSGKLSLDDVKGGTISISSYGSLGSLSGTPIINYPEIAIVGVGRVEKRPVVKDDKVVVGHVMEIAVTMDHRAVDGGTMARFVNSLKHHLENIRAAAGV
843	GC_00000198	GCA_011373365_1_ASM1137336v1_genomic	525	4	4	1	1	0.999558	0.998677	0.999118	COG0508	Pyruvate oxidation	C	Energy production and conversion	COG0508	Pyruvate/2-oxoglutarate dehydrogenase complex, dihydrolipoamide acyltransferase (E2) component (AceF) (PDB:1B5S)	MVVIKLPDVGEGIAEGEVLKFLVKEGDFVEKYQPLVEVMTVKVTVEIPSPVKGRVTKLLAKEGQVLKVGDPFIEIETEEAVETPVEEKGAATQAASAPPPVEKAVKVQATPAVKKLAKELGVDLSTVVGTGPGGRITEEDVRRAASAGETRIPIRGLRRIIAERLVQAKSRAALVTVFENVDAEELVKLRDELRAVQDEKGVKMTYLPLVMKAVVAAVRDVPAMNGWIDEERNEIVLSKSVNIGIAVDTPDGLLVPIVKNVESKDVWTLARDIEELAEKARSGKLSLDDVKGGTISISSYGSLGSLSGTPIINYPEIAIVGVGRVEKRPVVKDDKVVVGHVMEIAVTMDHRAVDGGTMARFVNSLKHHLENIRAAAGV
844	GC_00000198	1054_113_bin_10	749	4	4	1	1	0.999558	0.998677	0.999118	COG0508	Pyruvate oxidation	C	Energy production and conversion	COG0508	Pyruvate/2-oxoglutarate dehydrogenase complex, dihydrolipoamide acyltransferase (E2) component (AceF) (PDB:1B5S)	-VVIKLPDVGEGIAEGEVLKFLVKEGDFVEKYQPLVEVMTVKVTVEIPSPVKGRVTKLLAKEGQVLKVGDPFIEIETEEAVETPVEEKGAATQAASAPPPVEKAVKVQATPAVKKLAKELGVDLSTVVGTGPGGRITEEDVRRAASAGETRIPIRGLRRIIAERLVQAKSRAALVTVFENVDAEELVKLRDELRAVQDEKGVKMTYLPLVMKAVVAAVRDVPAMNGWIDEERNEIVLSKSVNIGIAVDTPDGLLVPIVKNVESKDVWTLARDIEELAEKARSGKLSLDDVKGGTISISSYGSLGSLSGTPIINYPEIAIVGVGRVEKRPVVKDDKVVVGHVMEIAVTIDHRAVDGGTMARFVNSLKHHLENIRAAAGV
845	GC_00000199	GCA_011364015_1_ASM1136401v1_genomic	1624	4	4	1	1	1	0.99055	0.995252			M	Cell wall/membrane/envelope biogenesis	COG1207	Bifunctional protein GlmU, N-acetylglucosamine-1-phosphate-uridyltransferase/glucosamine-1-phosphate-acetyltransferase (GlmU) (PDB:3FWW)	----MNICVYEDPGLLRFWPLTTTRPVYDIFIGTSTILEKIIHHFTDVEKIHLYTRHHLTRVLKEKYPEAVVNTPPTTGVTLLINGRLVVNKLVAETLRKAEAGHVFYVGEEVAAVKLAEPDLPENFLQSLTTPGKMFEIPVNHLSKRKLEANLVNNLWDLVELAPTLIVDEIVGEKTGYGQRGRVFARGEIEVENNVVLDDRKGPIVLDEGVFVEAFTKIVGPCYVGKSSRIFPNSYVASCCIGPVCRVGGETESSVFMGYSNKRHYGFLGHSVVGEWVNIAAGTTVSNMKNTYGNFRIIVEGRRVETGRQFLGSFFADHVKTGIGTMVSGGIKIGVASHVYREAHTDIPSFTIYTPTEKIELDIEQAIETAKRMMSRRGIEPSKNYLDMLRDVFNMT…
846	GC_00000199	GCA_011364605_1_ASM1136460v1_genomic	997	4	4	1	1	1	0.99055	0.995252			M	Cell wall/membrane/envelope biogenesis	COG1207	Bifunctional protein GlmU, N-acetylglucosamine-1-phosphate-uridyltransferase/glucosamine-1-phosphate-acetyltransferase (GlmU) (PDB:3FWW)	----MNICVYEDPGLLRFWPLTTTRPVYDIFIGTSTILEKIIHHFTDVEKIHLYTRHHLTRVLKEKYPEAVVNTPPTTGVTLLINGRLVVNKLVAETLRKAEAGHVFYVGEEVAAVKLAEPDLPENFLQSLTTPGKMFEIPVNHLSKRKLEANLVNNLWDLVELAPTLIVDEIVGEKTGYGQRGRVFARGEIEVENNVVLDDRKGPIVLDEGVFVEAFTKIVGPCYVGKSSRIFPNSYVASCCIGPVCRVGGETESSVFMGYSNKRHYGFLGHSVVGEWVNIAAGTTVSNMKNTYGNFRIIVEGRRVETGRQFLGSFFADHVKTGIGTMVSGGIKIGVASHVYREAHTDIPSFTIYTPTEKIELDIEQAIETAKRMMSRRGIEPSKNYLDMLRDVFNMT…
847	GC_00000199	GCA_011373365_1_ASM1137336v1_genomic	978	4	4	1	1	1	0.99055	0.995252			M	Cell wall/membrane/envelope biogenesis	COG1207	Bifunctional protein GlmU, N-acetylglucosamine-1-phosphate-uridyltransferase/glucosamine-1-phosphate-acetyltransferase (GlmU) (PDB:3FWW)	----MNICVYEDPGLLRFWPLTTTRPVYDIFIGTSTILEKIIHHFTDVEKIHLYTRHHLTRVLKEKYPEAVVNTPPTTGVTLLINGRLVVNKLVAETLRKAEAGHVFYVGEEVAAVKLAEPDLPENFLQSLTTPGKMFEIPVNHLSKRKLEANLVNNLWDLVELAPTLIVDEIVGEKTGYGQRGRVFARGEIEVENNVVLDDRKGPIVLDEGVFVEAFTKIVGPCYVGKSSRIFPNSYVASCCIGPVCRVGGETESSVFMGYSNKRHYGFLGHSVVGEWVNIAAGTTVSNMKNTYGNFRIIVEGRRVETGRQFLGSFFADHVKTGIGTMVSGGIKIGVASHVYREAHTDIPSFTIYTPTEKIELDIEQAIETAKRMMSRRGIEPSKNYLDMLRDVFNMT…
848	GC_00000199	1054_113_bin_10	520	4	4	1	1	1	0.99055	0.995252			M	Cell wall/membrane/envelope biogenesis	COG1207	Bifunctional protein GlmU, N-acetylglucosamine-1-phosphate-uridyltransferase/glucosamine-1-phosphate-acetyltransferase (GlmU) (PDB:3FWW)	TQGFMNICVYEDPGLLRFWPLTTTRPVYDIFIGTSTILEKIIHHFTDVEKIHLYTRHHLTRVLKEKYPEAVVNTPPTTGVTLLINGRLVVNKLVAETLRKAEAGHVFYVGEEVAAVKLAEPDLPENFLQSLTTPGKMFEIPVNHLSKRKLEANLVNNLWDLVELAPTLIVDEIVGEKTGYGQRGRVFARGEIEVENNVVLDDRKGPIVLDEGVFVEAFTKIVGPCYVGKSSRIFPNSYVASCCIGPVCRVGGETESSVFMGYSNKRHYGFLGHSVVGEWVNIAAGTTVSNMKNTYGNFRIIVEGRRVETGRQFLGSFFADHVKTGIGTMVSGGIKIGVASHVYREAHTDIPSFTIYTPTEKIELDIEQAIETAKRMMSRRGIEPSKNYLDMLRDVFNMT…
849	GC_00000200	GCA_011364015_1_ASM1136401v1_genomic	635	4	4	1	1	0.998911	1	0.999455	COG2080	Non-phosphorylated Entner-Doudoroff pathway	C	Energy production and conversion	COG2080	Aldehyde, CO, or xanthine dehydrogenase, Fe-S subunit, CoxS/CutS family (CutS) (PDB:1FFU) (PUBMED:21175741)	MKIEFVLNGKPVSAELRGNERLMDLLRRLGMKSVKEACGTGDCGSCNVIVDGKLINSCMMLAVQARGKTVTTVEGITPEEKLHPIQSALLEYTASQCGFCIPGIIMTAKYIADNHPTADEQTIRQILIANICRCGGYTKIVDAVSAALKQIQR
850	GC_00000200	GCA_011364605_1_ASM1136460v1_genomic	873	4	4	1	1	0.998911	1	0.999455	COG2080	Non-phosphorylated Entner-Doudoroff pathway	C	Energy production and conversion	COG2080	Aldehyde, CO, or xanthine dehydrogenase, Fe-S subunit, CoxS/CutS family (CutS) (PDB:1FFU) (PUBMED:21175741)	MKIEFVLNGKPVSAELRGNERLMDLLRRLGMKSVKEACGTGDCGSCNVIVDGKLINSCMMLAVQARGKTVTTVEGITPEEKLHPIQSALLEYTASQCGFCIPGIIMTAKYIADNHPTADEQTIRQILIANICRCGGYTKIVDAVSAALKQIQR
851	GC_00000200	GCA_011373365_1_ASM1137336v1_genomic	81	4	4	1	1	0.998911	1	0.999455	COG2080	Non-phosphorylated Entner-Doudoroff pathway	C	Energy production and conversion	COG2080	Aldehyde, CO, or xanthine dehydrogenase, Fe-S subunit, CoxS/CutS family (CutS) (PDB:1FFU) (PUBMED:21175741)	MKIEFVLNGKPVSAELRGNERLMDLLRRLGMKSVKEACGTGDCGSCNVIVDGKLINSCMMLAVQARGKTVTTVEGITPEEKLHPIQSALLEYTASQCGFCIPGIIMTAKYIADNHPTADEQTIRQILIANICRCGGYTKIVDAVSAALKQIQR
852	GC_00000200	1054_113_bin_10	246	4	4	1	1	0.998911	1	0.999455	COG2080	Non-phosphorylated Entner-Doudoroff pathway	C	Energy production and conversion	COG2080	Aldehyde, CO, or xanthine dehydrogenase, Fe-S subunit, CoxS/CutS family (CutS) (PDB:1FFU) (PUBMED:21175741)	LKIEFVLNGKPVSAELRGNERLMDLLRRLGMKSVKEACGTGDCGSCNVIVDGKLINSCMMLAVQARGKTVTTVEGITPEEKLHPIQSALLEYTASQCGFCIPGIIMTAKYIADNHPTADEQTIRQILIANICRCGGYTKIVDAVSAALKQIQR
853	GC_00000201	GCA_011364015_1_ASM1136401v1_genomic	595	4	4	1	1	0.995996	1	0.997994	COG2141	Pyrimidine degradation	H|R	Coenzyme transport and metabolism|General function prediction only	COG2141	Flavin-dependent oxidoreductase, luciferase family (includes alkanesulfonate monooxygenase SsuD and methylene tetrahydromethanopterin reductase) (SsuD) (PDB:1BRL)	MGEGDELGLCIRSVDLTSQQFIEVAKRAEELGYSSLWMTEEMARASPVTLAAAAIHTERIKLGAAILNIFARTPMATAMEAATLQELSQNRFILGLGVGGPDISRKGHGADISNPVQKMSEYIEIVRRFLTGERFQYSGRHYRVDGVRLWMKQPRPTEIYLAALNPQMLTLAGEKADGLILNLFDPRAANYVNKAIDKGLEKSHDPSRAFKKLSFVLAAASSEPECFNALKRSVAFYLSSPAYRRIMREAGHGEAVERFTAVLDTRGRDAAVETLDNDVVESVSVFCDRDVCEQLKRYRKAGITPLIYPQPRPGKEYQDILSILAAAKSKPFK
854	GC_00000201	GCA_011364605_1_ASM1136460v1_genomic	581	4	4	1	1	0.995996	1	0.997994	COG2141	Pyrimidine degradation	H|R	Coenzyme transport and metabolism|General function prediction only	COG2141	Flavin-dependent oxidoreductase, luciferase family (includes alkanesulfonate monooxygenase SsuD and methylene tetrahydromethanopterin reductase) (SsuD) (PDB:1BRL)	MGEGDELGLCIRSVDLTSQQFIEVAKRAEELGYSSLWMTEEMARASPVTLAAAAIHTERIKLGAAILNIFARTPMATAMEAATLQELSQNRFILGLGVGGPDISRKGHGADISNPVQKMSEYIEIVRRFLTGERFQYSGRHYRVDGVRLWMKQPRPTEIYLAALNPQMLTLAGEKADGLILNLFDPRAANYVNKAIDKGLEKSHDPSRAFKKLSFVLAAASSEPECFNALKRSVAFYLSSPAYRRIMREAGHGEAVERFTAVLDTRGRDAAVETLDNDVVESVSVFCDRDVCEQLKRYRKAGITPLIYPQPRPGKEYQDILSILAAAKSKPFK
855	GC_00000201	GCA_011373365_1_ASM1137336v1_genomic	1045	4	4	1	1	0.995996	1	0.997994	COG2141	Pyrimidine degradation	H|R	Coenzyme transport and metabolism|General function prediction only	COG2141	Flavin-dependent oxidoreductase, luciferase family (includes alkanesulfonate monooxygenase SsuD and methylene tetrahydromethanopterin reductase) (SsuD) (PDB:1BRL)	MGEGDELGLCIRSVDLTSQQFIEVAKRAEELGYSSLWMTEEMARASPVTLAAAAIHTERIKLGAAILNIFARTPMATAMEAATLQELSQNRFILGLGVGGPDISRKGHGADISNPVQKMSEYIEIVRRFLTGERFQYSGRHYRVDGVRLWMKQPRPTEIYLAALNPQMLTLAGEKADGLILNLFDPRAANYVNKAIDKGLEKSHDPSRAFKKLSFVLAAASSEPECFNALKRSVAFYLSSPAYRRIMREAGHGEAVERFTAVLDTRGRDAAVETLDNDVVESVSVFCDRDVCEQLKRYRKAGITPLIYPQPRPGKEYQDILSILAAAKSKPFK
856	GC_00000201	1054_113_bin_10	782	4	4	1	1	0.995996	1	0.997994	COG2141	Pyrimidine degradation	H|R	Coenzyme transport and metabolism|General function prediction only	COG2141	Flavin-dependent oxidoreductase, luciferase family (includes alkanesulfonate monooxygenase SsuD and methylene tetrahydromethanopterin reductase) (SsuD) (PDB:1BRL)	MGEGDELGLCIRSVDLTSQQFIEVAKRAEELEYSSLWMTEEMARASPVTLAAAALHTERIKLGTAIINIFARTPMATAMEAATLQELSQNRFILGLGVGGPDISRKGHGADISNPVQKMSEYIEIVRRFLTGERFQYSGRHYRVDGVRLWMKQPRPTEIYLAALNPQMLTLAGEKADGLILNLFDPRAANYVNKAIDKGLEKSHDPSRAFKKLSFVLAAASSEPECFNALKRSVAFYLSSPAYRRIMREAGHGEAVERFTAVLDTRGRDAAVETLDNDVVESVSVFCDRDVCEQLKRYRKAGITPLIYPQPRPGKEYQDILSILAAAKSKPFK
857	GC_00000202	GCA_011364015_1_ASM1136401v1_genomic	633	4	4	1	1	0.99964	0.906543	0.950818	COG0044	Pyrimidine biosynthesis	F	Nucleotide transport and metabolism	COG0044	Dihydroorotase or related cyclic amidohydrolase (AllB) (PDB:1J79)	----------------------------------------------------MIKNGLDLLVRNCRIVDVTGVYEADIGVVDGRIAAIGRNLEARAEKIIDAGGRYVFPGAIDGHVHFKLKYFEDVYTADDFYTGTVAAACGGVTTIIDFVTPETRDYVEDYRRRKAEADGEVVVDYGLHMSVTDFDENIARMLTQLFEKEGLASVKMFTAYSRRGLMLDDGKSYRLMKLCREKNVLVMVHAENEHLINTLVDEFVSQGKTEPIYHSWSRPDFVEAEAVERVAFLAGLTGAEILIVHVSSAMGLNAILEARQKGVKIHGETCPHYLMFTEDVYKRSDGAKFIMSPPLKKEHDREGLWRGLLTDGFSVVGSDHACFNLSQKLGHKSFTTVPGGVAGTEVI…
858	GC_00000202	GCA_011364605_1_ASM1136460v1_genomic	871	4	4	1	1	0.99964	0.906543	0.950818	COG0044	Pyrimidine biosynthesis	F	Nucleotide transport and metabolism	COG0044	Dihydroorotase or related cyclic amidohydrolase (AllB) (PDB:1J79)	----------------------------------------------------MIKNGLDLLVRNCRIVDVTGVYEADIGVVDGRIAAIGRNLEARAEKIIDAGGRYVFPGAIDGHVHFKLKYFEDVYTADDFYTGTVAAACGGVTTIIDFVTPETRDYVEDYRRRKAEADGEVVVDYGLHMSVTDFDENIARMLTQLFEKEGLASVKMFTAYSRRGLMLDDGKSYRLMKLCREKNVLVMVHAENEHLINTLVDEFVSQGKTEPIYHSWSRPDFVEAEAVERVAFLAGLTGAEILIVHVSSAMGLNAILEARQKGVKIHGETCPHYLMFTEDVYKRSDGAKFIMSPPLKKEHDREGLWRGLLTDGFSVVGSDHACFNLSQKLGHKSFTTVPGGVAGTEVI…
859	GC_00000202	GCA_011373365_1_ASM1137336v1_genomic	83	4	4	1	1	0.99964	0.906543	0.950818	COG0044	Pyrimidine biosynthesis	F	Nucleotide transport and metabolism	COG0044	Dihydroorotase or related cyclic amidohydrolase (AllB) (PDB:1J79)	----------------------------------------------------MIKNGLDLLVRNCRIVDVTGVYEADIGVVDGRIAAIGRNLEARAEKIIDAGGRYVFPGAIDGHVHFKLKYFEDVYTADDFYTGTVAAACGGVTTIIDFVTPETRDYVEDYRRRKAEADGEVVVDYGLHMSVTDFDENIARMLTQLFEKEGLASVKMFTAYSRRGLMLDDGKSYRLMKLCREKNVLVMVHAENEHLINTLVDEFVSQGKTEPIYHSWSRPDFVEAEAVERVAFLAGLTGAEILIVHVSSAMGLNAILEARQKGVKIHGETCPHYLMFTEDVYKRSDGAKFIMSPPLKKEHDREGLWRGLLTDGFSVVGSDHACFNLSQKLGHKSFTTVPGGVAGTEVI…
860	GC_00000202	1054_113_bin_10	248	4	4	1	1	0.99964	0.906543	0.950818	COG0044	Pyrimidine biosynthesis	F	Nucleotide transport and metabolism	COG0044	Dihydroorotase or related cyclic amidohydrolase (AllB) (PDB:1J79)	LRTSRSDDGVYTSKLGTAFNHILPVKRKYKEKLVPATRWLTSLYFCLVVVNVLIKNGLDLLVRNCRIVDVTGVYEADIGVVDGRIAAIGRNLEARAEKIIDAGGRYVFPGAIDGHVHFKLKYFEDVYTADDFYTGTVAAACGGVTTIIDFVTPETRDYVEDYRRRKAEADGEVVVDYGLHMSVTDFDENIARMLTQLFEKEGLASVKMFTAYSRRGLMLDDGKSYRLMKLCREKNVLVMVHAENEHLINTLVDEFVSQGKTEPIYHSWSRPDFVEAEAVERVAFLAGLTGAEILIVHVSSAMGLNAILEARQKGVKIHGETCPHYLMFTEDVYKRSDGAKFIMSPPLKKEHDREGLWRGLLTDGFSVVGSDHACFNLSQKLGHKSFTTVPGGVAGTEVI…
861	GC_00000203	GCA_011364015_1_ASM1136401v1_genomic	1525	4	4	1	1	1	0.994118	0.99705	COG1758	RNA polymerase	K	Transcription	COG1758	DNA-directed RNA polymerase, subunit K/omega (RpoZ) (PDB:3LU0)	MASQKTEAKTAQLRLTKYEKARIIGGRALQLSLGAFPLVEVRPGDSNIDIAKREFERGVLPIIIRRKRFDGSYVDIPLKELLGNE
862	GC_00000203	GCA_011364605_1_ASM1136460v1_genomic	178	4	4	1	1	1	0.994118	0.99705	COG1758	RNA polymerase	K	Transcription	COG1758	DNA-directed RNA polymerase, subunit K/omega (RpoZ) (PDB:3LU0)	MASQKTEAKTAQLRLTKYEKARIIGGRALQLSLGAFPLVEVRPGDSNIDIAKREFERGVLPIIIRRKRFDGSYVDIPLKELLGNE
863	GC_00000203	GCA_011373365_1_ASM1137336v1_genomic	748	4	4	1	1	1	0.994118	0.99705	COG1758	RNA polymerase	K	Transcription	COG1758	DNA-directed RNA polymerase, subunit K/omega (RpoZ) (PDB:3LU0)	MASQKTEAKTAQLRLTKYEKARIIGGRALQLSLGAFPLVEVRPGDSNIDIAKREFERGVLPIIIRRKRFDGSYVDIPLKELLGNE
864	GC_00000203	1054_113_bin_10	847	4	4	1	1	1	0.994118	0.99705	COG1758	RNA polymerase	K	Transcription	COG1758	DNA-directed RNA polymerase, subunit K/omega (RpoZ) (PDB:3LU0)	#AD?
865	GC_00000204	GCA_011364015_1_ASM1136401v1_genomic	1550	4	4	1	1	1	0.988996	0.994468			S	Function unknown	COG4904	Uncharacterized conserved protein (PDB:2IDG)	#AD?
866	GC_00000204	GCA_011364605_1_ASM1136460v1_genomic	818	4	4	1	1	1	0.988996	0.994468			S	Function unknown	COG4904	Uncharacterized conserved protein (PDB:2IDG)	#AD?
867	GC_00000204	GCA_011373365_1_ASM1137336v1_genomic	447	4	4	1	1	1	0.988996	0.994468			S	Function unknown	COG4904	Uncharacterized conserved protein (PDB:2IDG)	#AD?
868	GC_00000204	1054_113_bin_10	42	4	4	1	1	1	0.988996	0.994468			S	Function unknown	COG4904	Uncharacterized conserved protein (PDB:2IDG)	KDMDDAFQRANLYVSIYVMLRCISSGEEVPVEVAEFLEAVGVEVPRSDEELAKYIGTLSASAVRTDLSPASRNQLRQHVMAFMTQAGYEVPETADSLLTMAAFAARLAIDAYVKQLTDEREADRLWRLLTRFLNTHLLPTLRLAKPPNQTAAKTLTTLANIIKEDVQDLAKKFQVTIFRLH
869	GC_00000205	GCA_011364015_1_ASM1136401v1_genomic	6	4	4	1	1	0.997725	0.998864	0.998294	COG0281	Urea cycle	C	Energy production and conversion	COG0281	Malic enzyme (SfcA) (PDB:1DO8)	MSDEHGKLAVKSAPYYGGKLEIVPKIPVKSLEDFSVWYTPGVAAVSKAISENRELSFEYTWRWNTIAVVTNGSRVLGLGDIGPEAALPVMEGKSLIFKFLGGVDAFPICLNVKDPQKFVEVVKSLEPGLGGINLEDISSPDCFYILDRLRQQMSIPVWHDDQLGTAAATTAALINALKLTNRKLNKVSIVLYGAGAANIATARLLEKAGADITKMILVDTKGILHSEREDMDELMLKHPWKYELALKTNRAKLSGQLPDALEGADVLIAASTPGPDRIKKDWIQRMVQNPVVFLLANPVPEMWPWEAKEAGAAVVATGRSDFPNQVNNSLVFPAVFRGALDVKARAITDTMALRAAQALAEYVSDEKLHPDHIIPTMDEWEVYIHVAASVAEQARDENV…
870	GC_00000205	GCA_011364605_1_ASM1136460v1_genomic	328	4	4	1	1	0.997725	0.998864	0.998294	COG0281	Urea cycle	C	Energy production and conversion	COG0281	Malic enzyme (SfcA) (PDB:1DO8)	MSDEHGKLAVKSAPYYGGKLEIVPKIPVKSLEDFSVWYTPGVAAVSKAISENRELSFEYTWRWNTIAVVTNGSRVLGLGDIGPEAALPVMEGKSLIFKFLGGVDAFPICLNVKDPQKFVEVVKSLEPGLGGINLEDISSPDCFYILDRLRQQMSIPVWHDDQLGTAAATTAALINALKLTNRKLNKVSIVLYGAGAANIATARLLEKAGADITKMILVDTKGILHSEREDMDELMLKHPWKYELALKTNRAKLSGQLPDALEGADVLIAASTPGPDRIKKDWIQRMVQNPVVFLLANPVPEMWPWEAKEAGAAVVATGRSDFPNQVNNSLVFPAVFRGALDVKARAITDTMALRAAQALAEYVSDEKLHPDHIIPTMDEWEVYIHVAASVAEQARDENV…
871	GC_00000205	GCA_011373365_1_ASM1137336v1_genomic	163	4	4	1	1	0.997725	0.998864	0.998294	COG0281	Urea cycle	C	Energy production and conversion	COG0281	Malic enzyme (SfcA) (PDB:1DO8)	MSDEHGKLAVKSAPYYGGKLEIVPKIPVKSLEDFSVWYTPGVAAVSKAISENRELSFEYTWRWNTIAVVTNGSRVLGLGDIGPEAALPVMEGKSLIFKFLGGVDAFPICLNVKDPQKFVEVVKSLEPGLGGINLEDISSPDCFYILDRLRQQMSIPVWHDDQLGTAAATTAALINALKLTNRKLNKVSIVLYGAGAANIATARLLEKAGADITKMILVDTKGILHSEREDMDELMLKHPWKYELALKTNRAKLSGQLPDALEGADVLIAASTPGPDRIKKDWIQRMVQNPVVFLLANPVPEMWPWEAKEAGAAVVATGRSDFPNQVNNSLVFPAVFRGALDVKARAITDTMALRAAQALAEYVSDEKLHPDHIIPTMDEWEVYIHVAASVAEQARDENV…
872	GC_00000205	1054_113_bin_10	808	4	4	1	1	0.997725	0.998864	0.998294	COG0281	Urea cycle	C	Energy production and conversion	COG0281	Malic enzyme (SfcA) (PDB:1DO8)	-SDEHGKLAVKSAPYYGGKLEIVPKIPVKSLEDFSVWYTPGVAAVSKAISENRELSFEYTWRWNTIAVVTNGSRVLGLGDIGPEAALPVMEGKSLIFKFLGGVDAFPICLNVKDPQKFVEVVKSLEPGLGGINLEDISSPDCFYILDKLRQQMSIPVWHDDQLGTAAATTAALINALKLTNRKLNKVSIVLYGAGAANIATARLLEKAGADISKMILVDTKGILHSEREDMDELMLKHPWKYELALKTNRAKLSGQLPDALEGADVLIAASTPGPDRIKKDWIQRMAQNPVVFLLANPVPEMWPWEAKEAGAAVVATGRSDFPNQVNNSLVFPAVFRGALDVKARTITDTMALRAAQALAEYVSDEKLHPDHIIPTMDEWEVYIHVAASVAEQARDENV…
873	GC_00000206	GCA_011364015_1_ASM1136401v1_genomic	1146	4	4	1	1	0.995851	1	0.997921	COG0423	Aminoacyl-tRNA synthetases	J	Translation, ribosomal structure and biogenesis	COG0423	Glycyl-tRNA synthetase, class II (GRS1) (PDB:2PME)	MGLEEIVKLGLERGFFFPSAEIYSGSPAGFWEYGHLGALLKRKFIDAWHRLMVRRDEMLLVDGSQILPKPVFIASGHLATFADPITRCKSCKSVYRIDRLLEEKLGIKVPERTPPEQIDAIIAEHGFRCPACGGELDKVSLFNMMFGVSLGASGDEGYLRPETCQNIFIDFPRVYKISRRKLPLPLAQVGKSFRNEISPRQSLIRLREFTQAEIEVFFNPRTANEFEKAKTVADKELNMWMGDRVEKITCERAFEKGLVSSWLVAYYLWLVQDFYFRLGINPDKLRFRRLGDDEKAFYAAEAWDLEVLTSTGWMELVACNNRTDYDLGGHQRISGVDLRITEDGETFLPHVFELSMGVDRSLLALLEHGYVQENGRSVLRLHPALAPYTLAVFPLLDRP…
874	GC_00000206	GCA_011364605_1_ASM1136460v1_genomic	1009	4	4	1	1	0.995851	1	0.997921	COG0423	Aminoacyl-tRNA synthetases	J	Translation, ribosomal structure and biogenesis	COG0423	Glycyl-tRNA synthetase, class II (GRS1) (PDB:2PME)	MGLEEIVKLGLERGFFFPSAEIYSGSPAGFWEYGHLGALLKRKFIDAWHRLMVRRDEMLLVDGSQILPKPVFIASGHLATFADPITRCKSCKSVYRIDRLLEEKLGIKVPERTPPEQIDAIIAEHGFRCPACGGELDKVSLFNMMFGVSLGASGDEGYLRPETCQNIFIDFPRVYKISRRKLPLPLAQVGKSFRNEISPRQSLIRLREFTQAEIEVFFNPRTANEFEKAKTVADKELNMWMGDRVEKITCERAFEKGLVSSWLVAYYLWLVQDFYFRLGINPDKLRFRRLGDDEKAFYAAEAWDLEVLTSTGWMELVACNNRTDYDLGGHQRISGVDLRITEDGETFLPHVFELSMGVDRSLLALLEHGYVQENGRSVLRLHPALAPYTLAVFPLLDRP…
875	GC_00000206	GCA_011373365_1_ASM1137336v1_genomic	443	4	4	1	1	0.995851	1	0.997921	COG0423	Aminoacyl-tRNA synthetases	J	Translation, ribosomal structure and biogenesis	COG0423	Glycyl-tRNA synthetase, class II (GRS1) (PDB:2PME)	MGLEEIVKLGLERGFFFPSAEIYSGSPAGFWEYGHLGALLKRKFIDAWHRLMVRRDEMLLVDGSQILPKPVFIASGHLATFADPITRCKSCKSVYRIDRLLEEKLGIKVPERTPPEQIDAIIAEHGFRCPACGGELDKVSLFNMMFGVSLGASGDEGYLRPETCQNIFIDFPRVYKISRRKLPLPLAQVGKSFRNEISPRQSLVRLREFTQAEIEVFFNPRTAKEFEKAKTVADKELNMWTGDRVEKITCERAVEKGLVSSWLVAYYLWLVQDFYFRLGINPDKLRFRRLGDDEKAFYAAEAWDLEVLTSTGWMELVACNNRTDYDLGGHQRVSGVDLRITEDGETFLPHVFELSMGVDRSLLALLEHGYVQENGRSVLRLHPALAPYTLAVFPLLDRP…
876	GC_00000206	1054_113_bin_10	532	4	4	1	1	0.995851	1	0.997921	COG0423	Aminoacyl-tRNA synthetases	J	Translation, ribosomal structure and biogenesis	COG0423	Glycyl-tRNA synthetase, class II (GRS1) (PDB:2PME)	MGLEEIVKLGLERGFFFPSAEIYSGSPAGFWEYGHLGALLKRKFIDAWHRLMVRRDEMLLVDGSQILPKPVFIASGHLATFADPITRCKSCKSVYRIDRLLEEKLGIKVPERTPPEQIDAIIAEHGFRCPACGGELDKVSLFNMMFGVSLGASGDEGYLRPETCQNIFIDFPRVYKISRRKLPLPLAQVGKSFRNEISPRQSLIRLREFTQAEIEVFFNPRTANEFEKAKTVADKELNMWMGDRVEKITCERAFEKGLVSSWLVAYYLWLVQDFYFRLGINPDKLRFRRLGDDEKAFYAAEAWDLEVLTSTGWMELVACNNRTDYDLGGHQRISGVDLRITEDGETFLPHVFELSMGVDRSLLALLEHGYVQENGRSVLRLHPALAPYTLAVFPLLDRP…
877	GC_00000207	GCA_011364015_1_ASM1136401v1_genomic	1602	4	4	1	1	0.99642	1	0.998207			R	General function prediction only	COG1313	Radical SAM superfamily enzyme PflX (PflX)	MAAFESLHVWKTPEIRERLDWYFQVSVNKLPAKYLLCRRVPIYDELDGLTEEELWRLHDKAASEFHRIRQGIREGSITFKELRPEKPNLLDVKAALVKKMLRHCNFCRWNCRVDRTTGGKHGTCQLESTTRVSSYFHHRGEELPIRGTKGSGTIFFTSCNMRCVFCQNADISHDKDNGVVFTSQMLAWAMWQLRMEGCHNINLVGGEPTIHLHTIVEAINMLRFFKETYAEAMDAKADIYYPYSLDTRNAYYEGEFNTPILWNSNMYMSGETMKILRELVDIWLPDFKFGNNKCAIWLSRTPWYFETVSQNHRQIYEWGEDIVIRHLVMPGHLECCTKPVLRWIAENMPGTPVNIMDQYHPDCYCNPSDPRFDKRYSDMARYPTEEEILESYRYARSLG…
878	GC_00000207	GCA_011364605_1_ASM1136460v1_genomic	410	4	4	1	1	0.99642	1	0.998207			R	General function prediction only	COG1313	Radical SAM superfamily enzyme PflX (PflX)	MAAFESLHVWKTPEIRERLDWYFQVSVNKLPAKYLLCRRVPIYDELDGLTEEELWRLHDKAASEFHRIRQGIREGSITFKELRPEKPNLLDVKAALVKKMLRHCNFCRWNCRVDRTTGGKHGTCQLESTTRVSSYFHHRGEELPIRGTKGSGTIFFTSCNMRCVFCQNADISHDKDNGVVFTSQMLAWAMWQLRMEGCHNINLVGGEPTIHLHTIVEAINMLRFFKETYAEAMDAKADIYYPYSLDTRNAYYEGEFNTPILWNSNMYMSGETMKILRELVDIWLPDFKFGNNKCAIWLSRTPWYFETVSQNHRQIYEWGEDIVIRHLVMPGHLECCTKPVLRWIAENMPGTPVNIMDQYHPDCYCNPSDPRFDKRYSDMARYPTEEEILESYRYARSLG…
879	GC_00000207	GCA_011373365_1_ASM1137336v1_genomic	512	4	4	1	1	0.99642	1	0.998207			R	General function prediction only	COG1313	Radical SAM superfamily enzyme PflX (PflX)	MAAFESLHVWKTPEIRERLDWYFQVSVNKLPAKYLLCRRVPIYDELDGLTEEELWRLHDKAASEFHRIRQGIREGSITFKELRPEKPNLLDVKAALVKKMLRHCNFCRWNCRVDRTTGGKHGTCQLESTTRVSSYFHHRGEELPIRGTKGSGTIFFTSCNMRCVFCQNADISHDKDNGVVFTSQMLAWAMWQLRMEGCHNINLVGGEPTIHLHTIVEAINMLRFFKETYAEAMDAKADIYYPYSLDTRNAYYEGEFNTPILWNSNMYMSGETMKILRELVDIWLPDFKFGNNKCAIWLSRTPWYFETVSQNHRQIYEWGEDIVIRHLVMPGHLECCTKPVLRWIAENMPGTPVNIMDQYHPDCYCNPSDPRFDKRYSDMARYPTEEEILESYRYARSLG…
880	GC_00000207	1054_113_bin_10	736	4	4	1	1	0.99642	1	0.998207			R	General function prediction only	COG1313	Radical SAM superfamily enzyme PflX (PflX)	MAAFESLHVWRTPEIRERLDWYFQVSVNKLPAKYLLCRRVPIHDELDGLNEEELWRLHDKAASEFHRIRQGIREGSISFKELRPEKPNLLDVKVALVKKMLRHCNFCRWNCRVDRTTGGKHGTCQLESTTRVSSYFHHRGEELPIRGTKGSGTIFFTSCNMRCVFCQNADISHDKDNGVVFTSQMLAWAMWQLRMEGCHNINLVGGEPTIHLHTIVEAINMLRFFKETYAEAMDAKADIYYPYSLDTRNAYYEGEFNTPILWNSNMYMSGETMKILRELVDIWLPDFKFGNNKCAIWLSRTPWYFETVSQNHKQIYEWGEDIVIRHLVMPGHVECCTKPVLRWIAENMPGTPVNIMDQYHPDCYCNPSDPRFDKRYSDMARYPTEEEILESYRYARSLG…
881	GC_00000208	GCA_011364015_1_ASM1136401v1_genomic	1622	4	4	1	1	1	0.997409	0.998703			H	Coenzyme transport and metabolism	COG4732	ECF-type thiazole transporter, membrane (S) component ThiW (ThiW)	MNLSKKVALASALSALGIVISPMMFEWLGSRAFPGQHFINVLSGVLLGPLWGALVAIIVGTVRIALGTGTVFAYPGGIPGAVLVGLFYILLRRLPNPRLRYLAAFAEPIGTVLIGGTIALAVVAPSIGPAVGPAAVMLRNLETLGFWPALLLLWGGWAISSITGAVAGFLFLLAAERYGVISRAITATIRRQR
882	GC_00000208	GCA_011364605_1_ASM1136460v1_genomic	995	4	4	1	1	1	0.997409	0.998703			H	Coenzyme transport and metabolism	COG4732	ECF-type thiazole transporter, membrane (S) component ThiW (ThiW)	MNLSKKVALASALSALGIVISPMMFEWLGSRAFPGQHFINVLSGVLLGPLWGALVAIIVGTVRIALGTGTVFAYPGGIPGAVLVGLFYILLRRLPNPRLRYLAAFAEPIGTVLIGGTIALAVVAPSIGPAVGPAAVMLRNLETLGFWPALLLLWGGWAISSITGAVAGFLFLLAAERYGVISRAITATIRRQR
883	GC_00000208	GCA_011373365_1_ASM1137336v1_genomic	976	4	4	1	1	1	0.997409	0.998703			H	Coenzyme transport and metabolism	COG4732	ECF-type thiazole transporter, membrane (S) component ThiW (ThiW)	MNLSKKVALASALSALGIVISPMMFEWLGSRAFPGQHFINVLSGVLLGPLWGALVAIIVGTVRIALGTGTVFAYPGGIPGAVLVGLFYILLRRLPNPRLRYLAAFAEPIGTVLIGGTIALAVVAPSIGPAVGPAAVMLRNLETLGFWPALLLLWGGWAISSITGAVAGFLFLLAAERYGVISRAITATIRRQR
884	GC_00000208	1054_113_bin_10	518	4	4	1	1	1	0.997409	0.998703			H	Coenzyme transport and metabolism	COG4732	ECF-type thiazole transporter, membrane (S) component ThiW (ThiW)	#AD?
885	GC_00000209	GCA_011364015_1_ASM1136401v1_genomic	464	4	4	1	1	0.998163	0.997253	0.997708							MAPGLQAEDAEVKRLAELKTYLEQRLSDLEKEAEAVRSLLELVDRELVAKSFKKAQPPPEPAEKELASLKMIRSRSGSLLATMTLKEKEARIVFNPEIRVTQDMRPFSSFLLRKVLDSMREADLQKVAEGKLEQSSVLSYEVVYDGDVAREIVVKNYRDEARLREIVNSVKWTLDTIASSYK
886	GC_00000209	GCA_011364605_1_ASM1136460v1_genomic	348	4	4	1	1	0.998163	0.997253	0.997708							MAPGLQAEDAEVKRLAELKTYLEQRLSDLEKEAEAVRSLLELVDRELVAKSFKKAQPPPEPAEKELASLKMIRSRSGSLLATMTLKEKEARIVFNPEIRVTQDMRPFSSFLLRKVLDSMREADLQKVAEGKLEQSSVLSYEVVYDGDVAREIVVKNYRDEARLREIVNSVKWTLDTIASSYK
887	GC_00000209	GCA_011373365_1_ASM1137336v1_genomic	614	4	4	1	1	0.998163	0.997253	0.997708							MAPGLQAEDAEVKRLAELKTYLEQRLSDLEKEAEAVRSLLELVDRELVAKSFKKAQPPPEPAEKELASLKMIRSRSGSLLATMTLKEKEARIVFNPEIRVTQDMRPFSSFLLRKVLDSMREADLQKVAEGKLEQSSVLSYEVVYDGDVAREIVVKNYRDEARLREIVNSVKWTLDTIASSYK
888	GC_00000209	1054_113_bin_10	914	4	4	1	1	0.998163	0.997253	0.997708							#AD?
889	GC_00000210	GCA_011364015_1_ASM1136401v1_genomic	613	4	4	1	1	1	0.997664	0.99883	COG3642	tRNA modification	J	Translation, ribosomal structure and biogenesis	COG3642	tRNA A-37 threonylcarbamoyl transferase component Bud32 (Bud32) (PDB:2VWB)	MLEQLDFLENRVIRVGAEAVIKEISWKGLRLVAKHRVPKRYRTAEIDERVRRSRTLHEAKILWHLSENGQPVPLVLFIDLANSIIYMQFLEGVELRSHQSPLRYAERLGEIVASMHSMDVVHGDLTLANILAGEDTGLWLVDFGLSAFNADLEEKAVDIHLLERSAASAFPDKSREFMHLFLRGYSRVVGREKTSEILEKVKEIRSRGRYVVRG
890	GC_00000210	GCA_011364605_1_ASM1136460v1_genomic	1072	4	4	1	1	1	0.997664	0.99883	COG3642	tRNA modification	J	Translation, ribosomal structure and biogenesis	COG3642	tRNA A-37 threonylcarbamoyl transferase component Bud32 (Bud32) (PDB:2VWB)	MLEQLDFLENRVIRVGAEAVIKEISWKGLRLVAKHRVPKRYRTAEIDERVRRSRTLHEAKILWHLSENGQPVPLVLFIDLANSIIYMQFLEGVELRSHQSPLRYAERLGEIVASMHSMDVVHGDLTLANILAGEDTGLWLVDFGLSAFNADLEEKAVDIHLLERSAASAFPDKSREFMHLFLRGYSRVVGREKTSEILEKVKEIRSRGRYVVRG
891	GC_00000210	GCA_011373365_1_ASM1137336v1_genomic	103	4	4	1	1	1	0.997664	0.99883	COG3642	tRNA modification	J	Translation, ribosomal structure and biogenesis	COG3642	tRNA A-37 threonylcarbamoyl transferase component Bud32 (Bud32) (PDB:2VWB)	MLEQLDFLENRVIRVGAEAVIKEISWKGLRLVAKHRVPKRYRTAEIDERVRRSRTLHEAKILWHLSENGQPVPLVLFIDLANSIIYMQFLEGVELRSHQSPLRYAERLGEIVASMHSMDVVHGDLTLANILAGEDTGLWLVDFGLSAFNADLEEKAVDIHLLERSAASAFPDKSREFMHLFLRGYSRVVGREKTSEILEKVKEIRSRGRYVVRG
892	GC_00000210	1054_113_bin_10	268	4	4	1	1	1	0.997664	0.99883	COG3642	tRNA modification	J	Translation, ribosomal structure and biogenesis	COG3642	tRNA A-37 threonylcarbamoyl transferase component Bud32 (Bud32) (PDB:2VWB)	#AD?
893	GC_00000211	GCA_011364015_1_ASM1136401v1_genomic	955	4	4	1	1	1	0.998829	0.999414	COG0172	Aminoacyl-tRNA synthetases	J	Translation, ribosomal structure and biogenesis	COG0172	Seryl-tRNA synthetase (SerS) (PDB:1SER)	MLNIKAVRANPGFYKAGMVKRRRSPEIVDEILGLDEERRSILKTIQELRHRRNLAAEKIAAAKKRGEKTDQILLEMQEVNQKIEELETRLATVENKLETLLKTAPNPPHESVPDGESEEDNVVVRSWGELRKGEWLRDHVDVLSALGLADFETAAKVAGARFYYLFDDLVLLNWALVQYGLDFLKGKGFRLVQPPYMLTRRIMEGVVSFQDFEDMLYKVEGEDLYLIGTAEHPLAGLHAGEILDGRKLPLRYAGISPCFRKEAGAHGKDTKGIFRVHQFEKVEQFSFTKPSQSWTEHEFLISNAEELYRSLGLPYRVVNICVGELGPVAAKKYDLEVWMPAQNKYREVVSCSNCTDYQAVGLGIRYREAPHIEETEYVHTLNSTLIATERTIVAILENY…
894	GC_00000211	GCA_011364605_1_ASM1136460v1_genomic	1197	4	4	1	1	1	0.998829	0.999414	COG0172	Aminoacyl-tRNA synthetases	J	Translation, ribosomal structure and biogenesis	COG0172	Seryl-tRNA synthetase (SerS) (PDB:1SER)	MLNIKAVRANPGFYKAGMVKRRRSPEIVDEILGLDEERRSILKTIQELRHRRNLAAEKIAAAKKRGEKTDQILLEMQEVNQKIEELETRLATVENKLETLLKTAPNPPHESVPDGESEEDNVVVRSWGELRKGEWLRDHVDVLSALGLADFETAAKVAGARFYYLFDDLVLLNWALVQYGLDFLKGKGFRLVQPPYMLTRRIMEGVVSFQDFEDMLYKVEGEDLYLIGTAEHPLAGLHAGEILDGRKLPLRYAGISPCFRKEAGAHGKDTKGIFRVHQFEKVEQFSFTKPSQSWTEHEFLISNAEELYRSLGLPYRVVNICVGELGPVAAKKYDLEVWMPAQNKYREVVSCSNCTDYQAVGLGIRYREAPHIEETEYVHTLNSTLIATERTIVAILENY…
895	GC_00000211	GCA_011373365_1_ASM1137336v1_genomic	604	4	4	1	1	1	0.998829	0.999414	COG0172	Aminoacyl-tRNA synthetases	J	Translation, ribosomal structure and biogenesis	COG0172	Seryl-tRNA synthetase (SerS) (PDB:1SER)	MLNIKAVRANPGFYKAGMVKRRRSPEIVDEILGLDEERRSILKTIQELRHRRNLAAEKIAAAKKRGEKTDQILLEMQEVNQKIEELETRLATVENKLETLLKTAPNPPHESVPDGESEEDNVVVRSWGELRKGEWLRDHVDVLSALGLADFETAAKVAGARFYYLFDDLVLLNWALVQYGLDFLKGKGFRLVQPPYMLTRRIMEGVVSFQDFEDMLYKVEGEDLYLIGTAEHPLAGLHAGEILDGRKLPLRYAGISPCFRKEAGAHGKDTKGIFRVHQFEKVEQFSFTKPSQSWTEHEFLISNAEELYRSLGLPYRVVNICVGELGPVAAKKYDLEVWMPAQNKYREVVSCSNCTDYQAVGLGIRYREAPHIEETEYVHTLNSTLIATERTIVAILENY…
896	GC_00000211	1054_113_bin_10	620	4	4	1	1	1	0.998829	0.999414	COG0172	Aminoacyl-tRNA synthetases	J	Translation, ribosomal structure and biogenesis	COG0172	Seryl-tRNA synthetase (SerS) (PDB:1SER)	-LNIKAVRANPGFYKAGMVKRRRSPEIVDEILGLDEERRSILKTIQELRHRRNLAAEKIAAAKKRGEKTDQILLEMQEVNQKIEELETRLATVENKLETLLKTAPNPPHESVPDGESEEDNVVVRSWGELRKGEWLRDHVDVLSALGLADFETAAKVAGARFYYLFDDLVLLNWALVQYGLDFLKGKGFRLVQPPYMLTRRIMEGVVSFQDFEDMLYKVEGEDLYLIGTAEHPLAGLHAGEILDGRKLPLRYAGISPCFRKEAGAHGKDTKGIFRVHQFEKVEQFSFTKPSQSWTEHEFLISNAEELYRSLGLPYRVVNICVGELGPVAAKKYDLEVWMPAQNKYREVVSCSNCTDYQAVGLGIRYREAPHIEETEYVHTLNSTLIATERTIVAILENY…
897	GC_00000212	GCA_011364015_1_ASM1136401v1_genomic	1534	4	4	1	1	1	0.998786	0.999393			J	Translation, ribosomal structure and biogenesis	COG2262	50S ribosomal subunit-associated GTPase HflX (HflX) (PDB:2QTF) (PUBMED:22905870)	MKVALVQRLDDWAEYNLDELEELCRSAGYTPVYKLVQRRPPHSKYMIGPGKVEELRRAVKSLKIEKIVTENELKPVQEYNLAKALSIPVITRTQLILETFARRAASTEAKLQIKLAELQYELSRAKEKVRLAKKGEQPGFHGLGAYEADVYYNEVFRRISTIKQKLKQIRMRKNLVRQRRLEGGLPTVALTGYTNAGKTTLFNRFSGEEHPAGPQLFTTLSTTARIVKFRGRKAYLSDTVGFIKNLPHLLVESFHSTLSEFIYADLLLLVVDISEEKSVVESKLNTCLNVLDEVGVKNVPILVVFNKIDAASDYQEKIESINPEFRYVAVSAWTGQGLDTLEESVADMMGGYIRVRAQLENGQTTPSLLNEIKQFCNILKIEYNSSGYEIECETPLQLA…
898	GC_00000212	GCA_011364605_1_ASM1136460v1_genomic	169	4	4	1	1	1	0.998786	0.999393			J	Translation, ribosomal structure and biogenesis	COG2262	50S ribosomal subunit-associated GTPase HflX (HflX) (PDB:2QTF) (PUBMED:22905870)	MKVALVQRLDDWAEYNLDELEELCRSAGYTPVYKLVQRRPPHSKYMIGPGKVEELRRAVKSLKIEKIVTENELKPVQEYNLAKALSIPVITRTQLILETFARRAASTEAKLQIKLAELQYELSRAKEKVRLAKKGEQPGFHGLGAYEADVYYNEVFRRISTIKQKLKQIRMRKNLVRQRRLEGGLPTVALTGYTNAGKTTLFNRFSGEEHPAGPQLFTTLSTTARIVKFRGRKAYLSDTVGFIKNLPHLLVESFHSTLSEFIYADLLLLVVDISEEKSVVESKLNTCLNVLDEVGVKNVPILVVFNKIDAASDYQEKIESINPEFRYVAVSAWTGQGLDTLEESVADMMGGYIRVRAQLENGQTTPSLLNEIKQFCNILKIEYNSSGYEIECETPLQLA…
899	GC_00000212	GCA_011373365_1_ASM1137336v1_genomic	262	4	4	1	1	1	0.998786	0.999393			J	Translation, ribosomal structure and biogenesis	COG2262	50S ribosomal subunit-associated GTPase HflX (HflX) (PDB:2QTF) (PUBMED:22905870)	MKVALVQRLDDWAEYNLDELEELCRSAGYTPVYKLVQRRPPHSKYMIGPGKVEELRRAVKSLKIEKIVTENELKPVQEYNLAKALSIPVITRTQLILETFARRAASTEAKLQIKLAELQYELSRAKEKVRLAKKGEQPGFHGLGAYEADVYYNEVFRRISTIKQKLKQIRMRKNLVRQRRLEGGLPTVALTGYTNAGKTTLFNRFSGEEHPAGPQLFTTLSTTARIVKFRGRKAYLSDTVGFIKNLPHLLVESFHSTLSEFIYADLLLLVVDISEEKSVVESKLNTCLNVLDEVGVKNVPILVVFNKIDAASDYQEKIESINPEFRYVAVSAWTGQGLDTLEESVADMMGGYIRVRAQLENGQTTPSLLNEIKQFCNILKIEYNSSGYEIECETPLQLA…
[truncated: 4,427 more rows]
