# Supplementary material for: Metabolic versatility of Caldarchaeales from geothermal features of Hawai’i and Chile as revealed by five metagenome-assembled genomes
Source: Front Microbiol. 2023 Sep 20;14:1216591. doi: 10.3389/fmicb.2023.1216591 (PMC10547907; doi:10.3389/fmicb.2023.1216591)
Supplement: Supplementary file 12 [file Table_12.XLSX]

## Sheet: Sheet1
unique_id	gene_cluster_id	genome_name	gene_callers_id	num_genomes_gene_cluster_has_hits	num_genes_in_gene_cluster	max_num_paralogs	SCG	functional_homogeneity_index	geometric_homogeneity_index	combined_homogeneity_index	COG20_CATEGORY_ACC	COG20_CATEGORY	COG20_PATHWAY_ACC	COG20_PATHWAY	COG20_FUNCTION_ACC	COG20_FUNCTION	aa_sequence
1	GC_00000001	GCA_011364265_1_ASM1136426v1_genomic	884	3	24	9	0	0.700763	0.665179	0.682508							MPWKPNSLKGPDARDSGDDVADEVAWHSGRGPGVQKSGGAGTEMPVWTKVTSKREKNREVIEMVGEANQEHLDWKLKEKALELYRRLEEISELPKFDGACVDYHWDRPAVVFIPE-ELIAEVKAEELPKFLASQGVRRVLVDALWPSNTGVLKQIIESGVAVWVLTRPSALHGW-RRRPQGKPKGLVEWLERHHPEALKGFKGDI---KNDAFDAVLLRYVKPKFMMRVTTAYLECWVAMILWRSARRSHQTLMQQLAILPISEDEKEMRLKMSEQYLMVSATEFVTTVRRHQPRIDELFQKLRIES-DSITQAYCCELVLEAHGSRTLAKFLRKLGLSPDMPGEDYEGEGSD-FIYDGQAAFAINQLTLRIYHLDPQR----EPEKIKGKCKKLATKI…
2	GC_00000001	GCA_011364265_1_ASM1136426v1_genomic	1202	3	24	9	0	0.700763	0.665179	0.682508							------------------------------------------------------------------MRSKKDPEESMEKALELFNRLEQIPELPRFDGACVDFHKEKPAVVFIPWIPMIAEVKNEELPRFLWKQGVRRVLVDALWPGNVGILMELVNSGVEVWVLTRASALHGW-RRKGSKKPKGLVQWLRKWHPEVLKGFAEEI---KRDVYDAVLLRYVKRRYMMKVTMAYLVCWIAMLLWRRARKEHQRLLNQLSSLPISDEEKQRRIELSKAMLMDEARNFVEIMRKHHPRIDELFRRLGIED-DLIAQAYCCEIVVEAYGSKTLAEFLRKLGLSPGNEDNEDDGRRRKKFIHDKQARFALNQLVLKVYRLNPKR----EQNKVKGRSMKVAEEI…
3	GC_00000001	GCA_011364265_1_ASM1136426v1_genomic	85	3	24	9	0	0.700763	0.665179	0.682508							-----------------------------------------------------------MIGMIGEANQERLDSKLREKALELYRRLEGLP-LPRFDGACIDFHQKRPAMVFVPEKELIAQVENGELPRFLVAQGVRRVLVDVLWPANANVLRKLIESGVEVWVLTRPSALHGWWKKGNKGTPKGLVEWLERHHPQVLKGFKGDI---KNDAFDAVLLRYVKPKFMRPISKEYLTCWVRMVLFRTARRNYQRLINQLEAFGELSEDERWRLKMAEDHLVAEALAFVNTVRTNYPGIDGLFTKLNIAD-DVIAQAHCAEVFLEALDCRSFADFLKKLGISPATPTISKKEHKRP-FIHDGKAKHALVQLTLKVYRLDLRN------PKVLWKAGRLARRI…
4	GC_00000001	GCA_011364265_1_ASM1136426v1_genomic	1225	3	24	9	0	0.700763	0.665179	0.682508							-------------------------------------------------------------------------------------------------------------MVFIAEKELISQVENGELPGFLVAQGVRRVLVDALWPTNVAILKQLIENGVEVWVLTRPSALHGWRRKKNSGKPKGLVEWLERHHPEVLEGFKTQIKYDKNDVYDAVLLRYVSPKFHMRITEEHIERWVAMILWRRARRDHQGLLQQLSALPLTEEEKAKRIRRSEEELLEEAKSFVETMIRTFPRINELFDRIGIEE-SLIDLAYCCEVLIETEGSRSLADFLKKLGLSLDNNGKTGEK-----FIHDGQAAFAINQLAVKVYRIDLNR----ERSRVKGKCKKLATKI…
5	GC_00000001	GCA_011364265_1_ASM1136426v1_genomic	282	3	24	9	0	0.700763	0.665179	0.682508							-----------------------------------------------------------MIGMIGEANQEHLDWKLREKAIELYRRLEEISELPRFQGATVDFHPKRPAMAFIAEKELIAWVENGELPKFLKDNDVKRVLVDALWPSNVGILKQLVESGVEVWVLTRPSALHGW-RKKHEGKPKGLVEWLERHHPQVLKGFKTEI---KNDVYDAVLLRYVKPKYQRRLTKEHLRCWVSMLLYRYARRSRQGLLQQLDALPVSEDERSLRIEMVEDYLMMEATNFIQTIKSCYPKICEMFKDLGIDDGDVVTQAFACDVFMEIDETRSLTENYRKFGLVPEKDR---EG-----LIYDGAAKHSLVQLTARRLGVNPRYLITDEKRAFVEEQKTTVEVI…
6	GC_00000001	GCA_011364265_1_ASM1136426v1_genomic	1103	3	24	9	0	0.700763	0.665179	0.682508							-----------------------------------------------------------MIGMIGEANQERLDSKLREKALELYRRLEGLP-LPKFQGATVDFHQKRPAMVFIAEKELIAQVENGELLKFLVAQGVRRVLVDALWPSNVAILKQLIESGIEVWVLTRPSALHGW-RKKHEGKPKGLVEWLERHHPQVLKGFKQGI---KKDVFDAVLLRYVKPKFMRPLSKEHLTCWVSMLLYRYARRNRQGLLQQLDALPVSEDERSWRVEMAEDYLMMEAQSFVNTVRSNYPGIDKLFEELGISD-DIVAQAYACEVFLEVDERRSPYRERNHFGLKWDDDA----E-----LLRDGAALYALNQLTAKVFGVNPRL----ARKGFRKKEWIILTRI…
7	GC_00000001	GCA_011364265_1_ASM1136426v1_genomic	587	3	24	9	0	0.700763	0.665179	0.682508							-----------------------------------------------------------MIGMIGEANQEHLDWKLREKAIGLFRRLEEISELPRFQGATVDFHRKRPAMVFIAEKEMIAQVENEELLKFIVAQGVRRVLVDALWPTNAGVLKQIVESGVEVWVLTRPSALHGW-RKNHEGKPRGLVDWLLKHHPQVLEGFKQGI---KKDTFDAILLRYVKPKFMRPISKEHLTSWVRMILFRTARRNYQRLINQLEAFGELSEDERWRLKMAEDHLVAEALAFVDIVRTNYPGIDGLFTELNIAD-DVIAKAYCAEVFLELDERRSPHRARNLAGLRWNDDE-DDEE-----LLRDGEFSFALNQLTAKVFGVNPQL----ARKGFRKKEWKTLVKI…
8	GC_00000001	GCA_011364265_1_ASM1136426v1_genomic	1418	3	24	9	0	0.700763	0.665179	0.682508							--------------------------------------------------------------------------------------------------------------------------------------------------------------------------------------------------------------------------------------------------------------------------------MAEDYLMMEATNFIQIIKSCYPKICEMFKDLRIDGGDAIAQAFACDVFMEIDETKSLTEVYRKFGLIPKKDR---EG-----LIYDGVAKHSLVQLAAKRLGVNPKYLTADEKRAFVEEQRTTVEVI…
9	GC_00000001	GCA_011364265_1_ASM1136426v1_genomic	511	3	24	9	0	0.700763	0.665179	0.682508							--------------------------------------------------------------------------------------------------------------------------------------------------------------------------------------------------------------------------------------------------------------------------------MAEDYLMMEATNFIQIIKSCYPKICEMFKDLRIDGGDVVTQALVCDVFMEIDETKSLTEVYRKFGLIPKKDQ---EG-----LIYDGAAKHSLVQLTAKRLGVNPKYLTAEEKKELVEEQRITVEVI…
10	GC_00000001	GCA_011369755_1_ASM1136975v1_genomic	1453	3	24	9	0	0.700763	0.665179	0.682508							MPWKPNSLKGPDARDSGDDVADEVAWHSGRGPGVQKSGGAGTEMPVWTKVTSKREKNREVIEMVGEANQEHLDWKLKEKALELYRRLEEISELPKFDGACVDYHWDRPAVVFIPE-ELIAEVKAEELPKFLASQGVRRVLVDALWPSNTGVLKQIIESGVAVWVLTRPSALHGW-RRRPQGKPKGLVEWLERHHPEALKGFKGDI---KNDAFDAVLLRYVKPKFMMRVTTAYLECWVAMILWRSARRSHQTLMQQLAILPISEDEKEMRLKMSEQYLMVSATEFVTTVRRHQPRIDELFQKLRIES-DSITQAYCCELVLEAHGSRTLAKFLRKLGLSPDMPGEDYEGEGSD-FIYDGQAAFAINQLTLRIYHLDPQR----EPEKIKGKCKKLATKI…
11	GC_00000001	GCA_011369755_1_ASM1136975v1_genomic	179	3	24	9	0	0.700763	0.665179	0.682508							-----------------------------------------------------------MIGMIGEANQERLDSKLREKALELYRRLEGLP-LPRFDGACIDFHQKRPAMVFVPEKELIAQVENGELPRFLVAQGVRRVLVDVLWPANANVLRKLIESGVEVWVLTRPSALHGWWKKGNKGTPKGLVEWLERHHPQVLKGFKGDI---KNDAFDAVLLRYVKPKFMRPISKEYLTCWVRMVLFRTARRNYQRLINQLEAFGELSEDERWRLKMAEDHLVAEALAFVNTVRTNYPGIDGLFTKLNIAD-DVIAQAHCAEVFLEALDCRSFADFLKKLGISPATPTISKKEHKRP-FIHDGKAKHALVQLTLKVYRLDLRN------PKVLWKAGRLARRI…
12	GC_00000001	GCA_011369755_1_ASM1136975v1_genomic	19	3	24	9	0	0.700763	0.665179	0.682508							-----------------------------------------------------------MIGMIGEANQEHLDWKLREKAIELYRRLEEISELPRFQGATVDFHPKRPAMAFIAEKELIAWVENGELPKFLKDNDVKRVLVDALWPSNVGILKQLVESGVEVWVLTRPSALHGW-RKKHEGKPKGLVEWLERHHPQVLKGFKTEI---KNDVYDAVLLRYVKPKYQRRLTKEHLRCWVSMLLYRYARRSRQGLLQQLDALPVSEDERSLRIEMVEDYLMMEATNFIQTIKSCYPKICEMFKDLGIDDGDVVTQAFACDVFMEIDETRSLTENYRKFGLVPEKDR---EG-----LIYDGAAKHSLVQLTARRLGVNPRYLITDEKRAFVEEQKTTVEVI…
13	GC_00000001	GCA_011369755_1_ASM1136975v1_genomic	714	3	24	9	0	0.700763	0.665179	0.682508							------------------------------------------------------------------------------------------------------------------------------------------------------------------------------------------MEWLERHHPEVLEGFKTQIKYDKNDVYDAVLLRYVSPKFHMRITEEHIERWVAMILWRRARRDHQGLLQQLSALPLTEEEKAKRIRRSEEELLEEAKSFVETMIRTFPRINELFDRIGIEE-SLIDLAYCCEVLIETEGSRSLADFLKKLGLSLDNNGKTGEK-----FIHDGQAAFAINQLAVKVYRIDLNR----ERSRVKGKCKKLATKI…
14	GC_00000001	GCA_011369755_1_ASM1136975v1_genomic	517	3	24	9	0	0.700763	0.665179	0.682508							-----------------------------------------------------------MIGMVKEANQEHLDCKLKEKALELFRRLEEISELPRFQGATVDFHQKKPATVFVPWIPTVAQVENGELLKFLKDNDVKKVLVDALWPTNAAILKQLVESGVEVWVLTRPSALHGW-RKKHEGKPKGLVEWLERHHPEILEGFKTEV---KNDVYDAVLLRYVKPKYQRRLTKEHLTCWVSMLLYRYARRNRQGLLQQLDALPVSEDERSWRVEMAEDYLMMEATNFIQIIKSCYPKICEMFKDLRIDGGDAIAQAFACDVFMEIDETKSLTEVYRKFGLIPKKDR---EG-----LIYDGVAKHSLVQLAAKRLGVNPKYLTADEKRAFVEEQRTTVEVI…
15	GC_00000001	GCA_011369755_1_ASM1136975v1_genomic	1325	3	24	9	0	0.700763	0.665179	0.682508							-----------------------------------------------------------MIGMIGEANQERLDSKLREKALELYRRLEGLP-LPKFQGATVDFHQKRPAMVFIAEKELIAQVENGELLKFLVAQGVRRVLVDALWPSNVAILKQLIESGIEVWVLTRPSALHGW-RKKHEGKPKGLVEWLERHHPQVLKGFKQGI---KKDVFDAVLLRYVKPKFMRPLSKEHLTCWVSMLLYRYARRNRQGLLQQLDALPVSEDERSWRVEMSEDYLMMEAQSFVNTVRSNYPGIDKLFEELGISD-DIVAQAYACEVFLEVDERRSPYRERNHFGLKWDDDA----E-----LLRDGAALYALNQLTAKVFGVNPRL----ARKGFRKKEWIILTRI…
16	GC_00000001	GCA_011369755_1_ASM1136975v1_genomic	1359	3	24	9	0	0.700763	0.665179	0.682508							---------------------------------------------------------------------------MREKAIGLFRRLEEISELPRFQGATVDFHRKRPAMVFIAEKEMIAQVENEELLKFIVAQGVRRVLVDALWPTNAGVLKQIVESGVEVWVLTRPSALHGW-RKNHEGKPRGLVDWLLKHHPQVLEGFKQGI---KKDTFDAILLRYVKPKFMRPISKEHLTSWVRMILFRTARRNYQRLINQLEAFGELSEDERWRLKMAEDHLVAEALAFVDIVRTNYPGIDGLFTELNIAD-DVIAKAYCAEVFLELDERRSPHRARNLAGLRWNDDE-DDEE-----LLRDGEFSFALNQLTAKVFGVNPQL----ARKGFRKKEWKTLVKI…
17	GC_00000001	GCA_011369755_1_ASM1136975v1_genomic	1444	3	24	9	0	0.700763	0.665179	0.682508							--------------------------------------------------------------------------------------------------------------------------------------------------------------------------------------------------------------------------------------------------------------------------------MAEDYLMMEATNFIQIIKSCYPKICEMFKDLRIDGGDVVTQALVCDVFMEIDETKSLTEVYRKFGLIPKKDQ---EG-----LIYDGAAKHSLVQLTAKRLGVNPKYLTAEEKKELVEEQRITVEVI…
18	GC_00000001	146_bin_25	1289	3	24	9	0	0.700763	0.665179	0.682508							-----------------------------------------------------------MIGMIGEANQKHLDWKLKEKALELFRRLEQISELPRFDGACVDFHQKRPAMVFIAEKELISQVENGELPGFLVAQGVRRVLVDALWPTNVAILKQLIESGVEVWVLTRPSALHGWRRKKNSGKPKGLVEWLERHHPEVLEGFKTQIKYDKNDVYDAVLLRYVSPKFHMRITEEHIERWVAMILWRRARRDHQGLLQQLSALPLTEEEKAKRIRRSEEELLEEAKSFVETMIRTFPRINELFDRIGIEE-SLIDLAYCCEVLIETEGSRSLADFLKKLGLSLDNNGKTGEK-----FIHDGQAAFAINQLAVKVYRIDLNR----ERSRVKGKCKKLATKI…
19	GC_00000001	146_bin_25	234	3	24	9	0	0.700763	0.665179	0.682508							-------------------------------------------------------LRYEMIGMIGEANQEHLDWKLKEKALELFRRLEQISELPRFDGACVDFHQKRPAMVFIAEKELISQVENGELPKFLKDNDVKRVLVDALWPSNVGILKQLVESGVEVWVLTRPSALHGW-RKKHEGKPKGLVEWLERHHPQVLKGFKTEI---KNDVYDAVLLRYVKPKYQRRLTKEHLRCWVSMLLYRYARRSRQGLLQQLDALPVSEDERSLRIEMVEDYLMMEATNFIQTIKSCYPKICEMFKDLGIDDGDVVTQAFACDVFMEIDETRSLTENYRKFGLVPEKDR---EG-----LIYDGAAKHSLVQLTARRLGVNPRYLITDEKRAFVEEQKTTVEVI…
20	GC_00000001	146_bin_25	639	3	24	9	0	0.700763	0.665179	0.682508							------------------------------------------------------------IGMIGEANQKHLDWKLKEKALELFRRLEQISELPRFDGACVDFHQKRPAMVFIAEKELISQVENGELPGFLVAQGVRRVLVDALWPTNVAILKQLIENGVEVWVLTRPSALHGWRRKKNSGKPKGLIEWLERHNPQVLEGFKTEI---KNDVYDAVLLRYMKPKFMRPLMKEHLTCWVSMLLYRYARRNRQGLLQQLDALPVSEDERSWRVEMAEDYLMMEATNFIQIIKSCYPKICEMFKDLRIDGGDVVTQALVCDVFMEIDETKSLTEVYRKFGLIPKKDQ---EG-----LIYDGAAKHSLVQLTAKRLGVNPKYLTAEEKKELVEEQRITVEVI…
21	GC_00000001	146_bin_25	723	3	24	9	0	0.700763	0.665179	0.682508							---------------------------------------------------------------------------------------------PKFQGATVDFHQKRPAMVFIAEKELIAQVENGELLRFLVAQGVRRVLVDALWPSNVAILKQLIESGIEVWVLTRPSALHGW----------------------------------------------------------------------------------------------------------------------------------------------------------------------------------------------------------------------RKNTRVSQRAS…
22	GC_00000001	146_bin_25	960	3	24	9	0	0.700763	0.665179	0.682508							--------------------------------------SSIVRMLDTAHIPYVPALRYEMIGMVKEANQEHLDCKLKEKALELFRRLEEISELPRFQGATVDFHQKKPATVFVPWIPTVAQVENGELLKFLKDNDVKKVLVDALWPTNAAILKQLVESGVEVWVLTRPSALHGW-RKKHEGKPKGLVEWLERHHPEILEGFKTEV---KNDVYDAVLLRYVKPKYQRRLTKEHLTCWVSMLLYRYARRNRQGLLQQLDALPVSEDERSWRVEMAEDYLMMEATNFIQIIKSCYPKICEMFKDLRIDGGDVVTQALVCDVFMEIDETKSLTEVYRKFGLIPKKDR---EG-----LIYDGVAKHSLVQLAAKRLGVNPKYLTADEKRAFVEEQRTTVEVI…
23	GC_00000001	146_bin_25	983	3	24	9	0	0.700763	0.665179	0.682508							----------------------------------------------------------------------------REKAIGLFRRLEEISELPRFQGATVDFHRKRPAMVFIAEKEMIAQVENEELLKFIVAQGVRRVLVDALWPTNAGVLKQIVESGVEVWVLTRPSALHGW-RKNHEGKPRGLVDWLLKHHPQVLEGFKQGI---KKDTFDAILLRYVKPKFMRPISKEHLTSWVRMILFRTARRNYQRLINQLEAFGELSEDERWRLKMAEDHLVAEALAFVDIVRTNYPGIDGLFTELNIAD-DVIAKAYCAEVFLELDERRSPHRARNLAGLRWNDDE-DDEE-----LLRDGEFSFALNQLTAKVFGVNPQL----ARKGFRKKEWKTLVKI…
24	GC_00000001	146_bin_25	724	3	24	9	0	0.700763	0.665179	0.682508							-------------------------------------------------------------------------------------------------------------------------------------------------------------------------------------------EWLERHHPKVLEGFKQRI---KKDEFDAVLLRYVKPKFMRPLSKEHLTCWVKMLLYRYARRNRQGLLHQLDALPVSEDERTWRIEMSEDYLMIEAQSFIETVKRCYPGIDELFEELGISD-DVIAQAYACEVFLEVDERRSPYRERNHFGLKWDDDA----E-----LLRDGAALYALNQLTAKIEGVNPKF----AKKGFRKKEWIVLTKI…
25	GC_00000002	GCA_011364265_1_ASM1136426v1_genomic	410	3	10	4	0	0.755426	0.715862	0.735112	L	Replication, recombination and repair			COG3780	DNA endonuclease related to intein-encoded endonucleases	---------------------------------------------------------------------------------------------------------------------------------------------------------------------------------------------------------------------------------------------------------------------------------MANTDYKLLEYVIYLLKKIGIETTSEKPILRRLAGTLLRDP-DTGKIYKRRKDCYYVQVSMKSNLTFYEKVGFTIERKRKRLEDYLKRRGLLPNDSLMT
26	GC_00000002	GCA_011364265_1_ASM1136426v1_genomic	1248	3	10	4	0	0.755426	0.715862	0.735112	L	Replication, recombination and repair			COG3780	DNA endonuclease related to intein-encoded endonucleases	--------------------------------MSAEASA----------------------HSQLKRKRRRTILPRELRIRIHEDFLELRKQGLSYNKIIKEIKRRYNVTIRKSTLSGWKNRKHSPYNGIRIPTLEFLKPSEDLAYIAGAIVGDGTVYKMSISAPRYDKFF-----VGLTVKDKEFAEEFGRRLAKVLGREPPIPRQNKYSLWVVEVQSRTLYELLK---KPIDIE---RIRPYVEHCERCIAMFLRGFFDSEGYAHKDGEIGVVNTNYKMLEYVIYLLKKIGIETTSEKPILHHRAGRPFRDPKKTDKVYRARKDAYYVSVRMKSNLTFYEKVGFTIERKRKRLEEYLKRRGLLPNNSLTT
27	GC_00000002	GCA_011364265_1_ASM1136426v1_genomic	1365	3	10	4	0	0.755426	0.715862	0.735112	L	Replication, recombination and repair			COG3780	DNA endonuclease related to intein-encoded endonucleases	-----------------------------------------------------------------------------MRIKIYEDFLELRKQGLSYGQIIKEIKRRYNVTIDKSTCSRWCNRKHSPYNGIRIPALEFLKPSEDLAYLIGVEAGDGYVYKRRTSVSGY-HLV-----VGLKVKDKEFAEFFANSIAKVLGREPQIPKRNEDGRWAIEVKCRTLYELLK---KPIDIE---RIRPYVEHCEKCIAAFLRGFFDSEGCVLKNGIIVIYNTNYKLLEYVICLLKKIEMETTSEKPRLLRRAGTPFRDP-RTGKMYRTKKDVYYVRVSKKSNQVFYIKVGFTIERKRKRLEEYLKRRGLLPNDSLTT
28	GC_00000002	GCA_011364265_1_ASM1136426v1_genomic	856	3	10	4	0	0.755426	0.715862	0.735112	L	Replication, recombination and repair			COG3780	DNA endonuclease related to intein-encoded endonucleases	--------------------------------MSAEVST--------------------QSQELEQRRRRRPYLPRELRIKIYEDFLELRKQGLSYNKIMEEVKKRYNVTISKSTLSDWENRKHSPYNGIRIPSLEFLKPSEDLAYLIGVEAGDGYVYKWSNAAPRYYGFV-----VGLRVSDEKFAKFFAIALAKVLKRKPPIPRL-KNGRWVVEVKCKSLYELFD---KPIDIEKIRKIRPFVEHCERCIAAFLRGFFDSEGSVI-DGEIRVYNTNYKLLEYVIYLLNRIGIATTSDKPRLHARAGTLIRNP-KTGKIYKTRRDCYYVAIRVKSLQMFYMKVGFTIERKRRRLQEYLMKRGLL---RMTS
29	GC_00000002	GCA_011369755_1_ASM1136975v1_genomic	438	3	10	4	0	0.755426	0.715862	0.735112	L	Replication, recombination and repair			COG3780	DNA endonuclease related to intein-encoded endonucleases	---------------------------------------------------------------------------------------------------------------------------------------------------------------------------------------------------------------------------------------------------------------------------------MANTDYKLLEYVIYLLKKIGIETTSEKPILRRLAGTLLRDP-DTGKIYKRRKDCYYVQVSMKSNLTFYEKVGFTIERKRKRLEDYLKRRGLLPNDSLMT
30	GC_00000002	GCA_011369755_1_ASM1136975v1_genomic	1334	3	10	4	0	0.755426	0.715862	0.735112	L	Replication, recombination and repair			COG3780	DNA endonuclease related to intein-encoded endonucleases	--------------------------------MSAEASA----------------------HSQLKRKRRRTILPRELRIRIHEDFLELRKQGLSYNKIIKEIKRRYNVTIRKSTLSGWKNRKHSPYNGIRIPTLEFLKPSEDLAYIAGAIVGDGTVYKMSISAPRYDKFF-----VGLTVKDKEFAEEFGRRLAKVLGREPPIPRQNKYSLWVVEVQSRTLYELLK---KPIDIE---RIRPYVEHCERCIAMFLRGFFDSEGYAHKDGEIGVVNTNYKMLEYVIYLLKKIGIETTSEKPILHHRAGRPFRDPKKTDKVYRARKDAYYVSVRMKSNLTFYEKVGFTIERKRKRLEEYLKRRGLLPNNSLTT
31	GC_00000002	GCA_011369755_1_ASM1136975v1_genomic	830	3	10	4	0	0.755426	0.715862	0.735112	L	Replication, recombination and repair			COG3780	DNA endonuclease related to intein-encoded endonucleases	---------------------------------------------------------------------------------------------MSYNKIIKEIKRRYGVTISKSTLSGWGNGKHSPYNGIRILTLE---PSEDLAFVAGVIAGDGYVWKKSKPPPTYDEFF-----IGLEVKDKEFAQFFAKSIAKVLGRDPPAPRQNKYGRWVVEVKCKTLYELLTCNGKKLIIE---RIRPYIEHCEKCIAAFLRGFFDSEGWVPEDGVIEVVNTDYKLLEYVIYLLNRIGIETTSEKPRLRQRAGIPIRNP-KTGKVHRARKDVYYIRLRTNSSLVFHEKVGFTIERKRKRLEEYLKRRGLLPDDSMMT
32	GC_00000002	GCA_011369755_1_ASM1136975v1_genomic	508	3	10	4	0	0.755426	0.715862	0.735112	L	Replication, recombination and repair			COG3780	DNA endonuclease related to intein-encoded endonucleases	MDDGGNGQDPGVNSDLVAAPGPGEEAAHLGGFFGLETPTGRSPLKREVVSEVSLANQVAVQNQEGKQKSKKRYLPRELRIRMRNDVLKYNSLGLSINQVIKRLKMKYGLAPAKSTVIYWRKGLRSPFHGIRIPSLNFLKPSEDLAYVIGVIVGDGFVSQRVKPRYGYKHSYIKQYNIGLTVRDVEFAEEFSKRIARVLGRAPPRVRLNKNCKWTVEVQSKTLFELLT---KPINIE---KIKPYVEHCDKCIYMFLRGFFDSDGTVLKDGTIILYNTDYEVLKYTIYLLEKIGIETTSKEPKLFQRAGKLIVDR-STGKIYKGNKDNYYVRVRKESNRTFLKKVGFTVERKRRRLEVYLGK-------DIFR
33	GC_00000002	146_bin_25	1185	3	10	4	0	0.755426	0.715862	0.735112	L	Replication, recombination and repair			COG3780	DNA endonuclease related to intein-encoded endonucleases	-MRKGHREHAEKDRRHAEGTEIVASAIHMGDVMSAEASA----------------------HSQLKRKRRRTILPGELRIRIHEDFLELRKQGLSYNKIIKEIKRRYNVTIRKSTLSGWKNRKHSPYNGIRIPTLEFLKPSEDLAYIAGAIVGDGTVYKMSISAPRYDKFF-----VGLTVKDKEFAEEFGRRLAKVLGREPPIPRQNKYSLWVVEVQSRTLYELLK---KPIDIE---RIRPYVEHCERCIAMFLRGFFDSEGYAHKDGEIGVVNTNYKMLEYVIYLLKKIGIETTSEKPILHHRAGRPFRDPKKTDKVYRARKDAYYVSVRMKSNLTFYEKVGFTIERKRKRLEEYLKRRGLLPNNSLTT
34	GC_00000002	146_bin_25	968	3	10	4	0	0.755426	0.715862	0.735112	L	Replication, recombination and repair			COG3780	DNA endonuclease related to intein-encoded endonucleases	-DDEGNGQDPGVNSDLVAAPGPGEEAAHLGGFFGLETPTGRSPLKREVVSEVSLANQVAVQNQEGKQKSKKRYLPRELRIRMRNDVLKYNSLGLSINQVIKRLKMKYGLAPAKSTVIYWRKGLRSPFHGIRIPSLNFLKPSEDLAYVIGVIVGDGFVSQRVKPRYGYKHSYIKQYNIGLTVRDVEFAEEFSKRIARVLGRAPPRVRLNKNCKWTVEVQSKTLFELLT---KPINIE---KIKPYVEHCDKCIYMFLRGFFDSDGTVLKDGTIILYNTDYEVLKYTIYLLEKIGIETTSKEPKLFQRAGKLIVDR-STGKLYKGNKDNYYVRVRKESNRTFLKKVGFTVERKRRRLEVYLGK-------DIFR
35	GC_00000003	GCA_011364265_1_ASM1136426v1_genomic	1153	3	10	4	0	0.76996	0.733444	0.751259	D	Cell cycle control, cell division, chromosome partitioning			COG1196	Chromosome segregation ATPase Smc (Smc) (PDB:5XG3)	MSLDLKKEFLRLLEEDEEFRYAVAGRIG--------------ILEILKRMDALEERMDRLWENQNKLWEEVRYLREGQNRLWESLNRLWESVKRLEENQNRLWENITKLWEEVKALREEYRKLRNYVVAGFSDLRSALGVTFEMQAASYLQLVLEQMGYGLARVERKFLVHDGDVIEINLFCEEPLVVGEVTLTVRSEEEAVREVSKLLKRIEAVVSRYGRRPVLSVLSVARATPEAAQKLRSEAEKHGIRLILGAEIEEALRI
36	GC_00000003	GCA_011364265_1_ASM1136426v1_genomic	1253	3	10	4	0	0.76996	0.733444	0.751259	D	Cell cycle control, cell division, chromosome partitioning			COG1196	Chromosome segregation ATPase Smc (Smc) (PDB:5XG3)	MSEKLKREFIELLEKDVEFRYTVAGYLGLSEILKRLDRHESHILEILKRLDRLEENQNRLWENVNKLWEEVRNLREGQNRLWE-----------------------------------EHRRLREYVKAGFRDLSLALGVTFEMHASSFLELLLEEMGYPQARVEKKYLVEDGEVIEIDMFCEEPLVVGEVTTHIATAEAAKAEVEKLLRRVRLVERKYGRKVDLIVLTASTVTPEAHEELRRSSKEHGIRLVLGREIEERLTI
37	GC_00000003	GCA_011364265_1_ASM1136426v1_genomic	1111	3	10	4	0	0.76996	0.733444	0.751259	R	General function prediction only			COG5493	Uncharacterized protein, contains PD-(D/E)XK nuclease domain	MAEKLKREFIELLEKDVEFRYTVAGYLGLSEILKRLDRHESHILEILKRLDRLEENQNRLWENVNRLWEEVRALREGQERLWE-------SVRRLEAGQERLW---------------------KYVKSGFRELREMLGVTFEATARAFIEVLLDEMGYPDARVDVKHFAVDGKVVDIDAFCEEPLVVGEITNYIGTREQAESEVEKLRSRVSMVEERYGRRALLVLLLVGSVPEEIGSYLRELAGRNGIRLVLGREIRETLEL
38	GC_00000003	GCA_011369755_1_ASM1136975v1_genomic	853	3	10	4	0	0.76996	0.733444	0.751259	D	Cell cycle control, cell division, chromosome partitioning			COG1196	Chromosome segregation ATPase Smc (Smc) (PDB:5XG3)	MSLDLKKEFLRLLEEDEEFRYAVAGRIG--------------ILEILKRMDALEERMDRLWENQNKLWEEVRYLREGQNRLWESLNRLWESVKRLEENQNRLWENITKLWEEVKALREEYRKLRNYVVAGFSDLRSALGVTFEMQAASYLQLVLEQMGYGLARVERKFLVHDGDVIEINLFCEEPLVVGEVTLTVRSEEEAVREVSKLLKRIEAVVSRYGRRPVLSVLSVARATPEAAQKLRSEAEKHGIRLILGAEIEEALRI
39	GC_00000003	GCA_011369755_1_ASM1136975v1_genomic	1522	3	10	4	0	0.76996	0.733444	0.751259	D	Cell cycle control, cell division, chromosome partitioning			COG1196	Chromosome segregation ATPase Smc (Smc) (PDB:5XG3)	-------------------------------------------------MRRLEENQSRLWE--------------------------------------------------------EHRRLREYVKAGFRDLSMALGVTFEMHASSFLELLLEEMGYPQARVEKKYLVEDGEVIEIDMFCEEPLVVGEVTTHIATAEAAKAEVEKLLRRVRLVERKYGRKVDLIVLTASTVTPEAHEELRRSSKEHGIRLVLGREIEERLTI
40	GC_00000003	GCA_011369755_1_ASM1136975v1_genomic	737	3	10	4	0	0.76996	0.733444	0.751259	D	Cell cycle control, cell division, chromosome partitioning			COG1196	Chromosome segregation ATPase Smc (Smc) (PDB:5XG3)	-----------------------------------------------------------------------------------------------------------------------------------------------MHASSFLELLLEEMGYPQARVEKKYLVEDGEVVDIDMFCEEPLVVGEVTTHIATAEAAKAEVEKLLRRVRLVERKYGRKVDLVVLTASTVTPEAHEELRRSSREHGIRLVLGREIEERLTI
41	GC_00000003	GCA_011369755_1_ASM1136975v1_genomic	1078	3	10	4	0	0.76996	0.733444	0.751259							----------------------------------------------------------------------------------------------------------------------------------------------------------------------------------------------------------------------------------------MPKEIGSYLRELAGRNGIRLVLGREIRETLEL
42	GC_00000003	146_bin_25	181	3	10	4	0	0.76996	0.733444	0.751259	D	Cell cycle control, cell division, chromosome partitioning			COG1196	Chromosome segregation ATPase Smc (Smc) (PDB:5XG3)	-SLDLKKEFLRLLEEDEEFRYAVAGRIG--------------ILEILKRMDALEERMDRLWENQNKLWEEVRYLREGQNRLWESLNRLWESVKRLEENQNRLWENITKLWEEVKALREEYRKLRNYVVAGFSDLRSALGVTFEMQAASYLQLVLEQMGYGLARVERKFLVHDGDVIEINLFCEEPLVVGEVTLTVRSEEEAVREVSKLLKRIEAVVSRYGRRPVLSVLSVARATPEAAQKLRSEAEKHGIRLILGAEIEEALRI
43	GC_00000003	146_bin_25	1234	3	10	4	0	0.76996	0.733444	0.751259	D	Cell cycle control, cell division, chromosome partitioning			COG1196	Chromosome segregation ATPase Smc (Smc) (PDB:5XG3)	-AEKLKREFIELLEKDVEFRYTVAGYLGLSEILKRLDRHESHILEILKRLDRLEENQNRLWENQNKLWEEVRNLREGQNRLWENVNRLWEEVRALREGQERLWESVRRLEENQSRLWEEHRRLREYVKAGFRDLSMALGVTFEMHASSFLELLLEEMGYPQARVEKKYLVEDGEVIEIDMFCEEPLVVGEVTTHIATAEAAKAEVEKLLRRVRLVERKYGRKVDLIVLTASTVTPEAHEELRRSSKEHGIRLVLGREIKERLTI
44	GC_00000003	146_bin_25	1088	3	10	4	0	0.76996	0.733444	0.751259	R	General function prediction only			COG5493	Uncharacterized protein, contains PD-(D/E)XK nuclease domain	MAEKLKREFIELLEKDVEFRYTVAGYLGLSEILKRLDRHESHILEILKRLDRLEENQNRLWENVNRLWEEVRALREGQERLWE-------SVRRLEAGQERFW---------------------KYVKSGFRELREMLGVTFEATARAFIEVLLDEMGYPDARVDVKHFAVDGKVVDIDAFCEEPLVVGEITNYIGTREQAESEVEKLRSRVSMVEERYGRRALLVLLLVGSVPEEIGSYLRELAGRNGIRLVLGREIRETLEL
45	GC_00000004	GCA_011364265_1_ASM1136426v1_genomic	628	3	9	3	0	0.971212	0.799295	0.876907							MSIAGKLIEELEKDRMARRRLAEILVTDGEVRLAIINAVLADVATKEDL-----------RRTEDNLKALIEREISRLEKRIDSLERRID--------------ALENRVNSIEARLSRLEGQMNLFVKLFIAFNLPILLAVIGILLRLVFA
46	GC_00000004	GCA_011364265_1_ASM1136426v1_genomic	115	3	9	3	0	0.971212	0.799295	0.876907							MSIAGKLIEELERDQTARRRLAEVLVTDGEVRLAIINAVLADVATKRDLETLRAELKADIKRVEDNLKALIEREISRLERRID---------------------ALENRVNSIEARLSRLEGQMNLFVKLFIAFNLPILLAVIGILLRLVFA
47	GC_00000004	GCA_011364265_1_ASM1136426v1_genomic	943	3	9	3	0	0.971212	0.799295	0.876907							------------------------MVTDGEVRLAIINAVLADVATKRDLETLRAELKADIKRVEDNLKALIEREISRLEKRIDSLEKRIDSLERRIDALENRIASLENRVNSIEARLSRLEGQMNLFVKLFIAFNLPILLAVIGILLRLVFA
48	GC_00000004	GCA_011369755_1_ASM1136975v1_genomic	932	3	9	3	0	0.971212	0.799295	0.876907							MSIAGKLIEELEKDRMARRRLAEILVTDGEVRLAIINAVLADVATKEDL-----------RRTEDNLKALIEREISRLEKRIDSLERRID--------------ALENRVNSIEARLSRLEGQMNLFVKLFIAFNLPILLAVIGILLRLVFA
49	GC_00000004	GCA_011369755_1_ASM1136975v1_genomic	1691	3	9	3	0	0.971212	0.799295	0.876907							MSIAGKLIEELERDQTARRRLAEVLVTDGEVRLAIINAVLADVATKRDLETLRAELKADIKRVEDNLKALIEREISRLERRID---------------------ALENRVNSIEARLSRLEGQMNLFVKLFIAFNLPILLAVIGILLRLVFA
50	GC_00000004	GCA_011369755_1_ASM1136975v1_genomic	299	3	9	3	0	0.971212	0.799295	0.876907							------------------------MVTDGEVRLAIINAVLADVATKRDLETLRAELKADIKRVEDNLKALIEREISRLEKRIDSLEKRIDSLERRIDALENRIASLENRVNSIEARLSRLEGQMNLFVKLFIAFNLPILLAVIGILLRLVFA
51	GC_00000004	146_bin_25	1072	3	9	3	0	0.971212	0.799295	0.876907							-SIAGKLIEELEKDRMARRRLAEILVTDGEVRLAIINAVLADVATKEDL-----------RRTEDNLKALIEREISRLEKRIDSLERRID--------------ALENRVNSIEARLSRLEGQMNLFVKLFIAFNLPILLAVIGILLRLVFA
52	GC_00000004	146_bin_25	1299	3	9	3	0	0.971212	0.799295	0.876907							VSIAEKLIEELERDQEARRRLAEILVTDGEVRLAIINAVLADVATKRDLETLRAELKADIKRVEDNLKALIEREISRLEKRIDSLERRIDSLERRIDALENRIAALENRVNSIETRLSRLEGQMNLFVKLFIAFNLPILLAVIGILLKLVFA
53	GC_00000004	146_bin_25	1563	3	9	3	0	0.971212	0.799295	0.876907							-SIAGKLIEELERDQEARRRLAEILVTDGEVRLAIINAVLADVATKRDLETLRAELKADIKRVEDNLKALIEREISRLERRID---------------------ALENRVNSIEARLSRLEGQMNLFVKLFIAFNLPILLAVIGILLRLVFA
54	GC_00000005	GCA_011364265_1_ASM1136426v1_genomic	497	3	8	3	0	0.858555	0.88706	0.872575							MSGEIVQDAGVNPEAVAVPSPGEEGAPSVGIFGRDAPIGESAKRGWDKKMSKKFYADVHWRKDHVVVADGVVMRFKELSDIPAQAGDELYVDAIQLTRYQEFEKLLARGIRIFYLKRTDVIKKYRETKSDENDVKALMRIPQQFFRELTENELKIRMLLHEYRMTKGQLKLVKQLSRQAGDEETKVHYNQLIRSLRRRKDKLAREIDSLARSFLPIHQISERLGINSKRCLYGRVALVQLLLFVDFSLGLRKVMSYC--------WLNKTLREAVNSLTVSVKRRRKIKRKEVREVLKTIKKALKAVKE
55	GC_00000005	GCA_011364265_1_ASM1136426v1_genomic	411	3	8	3	0	0.858555	0.88706	0.872575							---------------------------------------------------MKIYADVHWRKDHVVVADGVVKRFRKLSDVPAQAGDELYVDAILPSRFREFEELLARGVRIFYLRRTDVIEKYRETKSDEDDARALARIPEHLFRELTGKELEVRRLLHKYTTTKSHLKLVKQLSREADDEETRAHYRHLINHLRRRKDKLAREIDALARSFLPIHQISERLRISSGKCLYGRVALVQLLLYVDFSLGLRKILTYTGNYYPNDGKYNKMLKDATESLTISVKGRQKIKGKEVREVLKTVKNTLKAMKR
56	GC_00000005	GCA_011369755_1_ASM1136975v1_genomic	337	3	8	3	0	0.858555	0.88706	0.872575							MSGEIVQDAGVNPEAVAVPSPGEEGAPSVGIFGRDAPIGESAKRGWDKKMSKKFYADVHWRKDHVVVADGVVMRFKELSDIPAQAGDELYVDAIQLTRYQEFEKLLARGIRIFYLKRTDVIKKYRETKSDENDVKALMRIPQQFFRELTENELKIRMLLHEYRMTKGQLKLVKQLSRQAGDEETKVHYNQLIRSLRRRKDKLAREIDSLARSFLPIHQISERLGINSKRCLYGRVALVQLLLFVDFSLGLRKVMSYC--------WLNKTLREAVNSLTVSVKRRRKIKRKEVREVLKTIKKALKAVKE
57	GC_00000005	GCA_011369755_1_ASM1136975v1_genomic	829	3	8	3	0	0.858555	0.88706	0.872575							MSDGKFQDPGVDPEAVAAPGPGDKAAPPDGVFGRSAPIGESLGRGGVERLSRKFYADVHWRKDHVVVADGIVKRFRKLGDIPAQAGDELYVDAMLPSRFQEFEELLNRGVRVFYLRRTDVLEKYREKKSDEDDARALMRIPQHLFRELIGKELEVRRLLHKYTTTKSHLELVKQLSREADDEETRAHYRHLINHLRRRKYKLAKEIDALARNFLPVQQIAWKLGIISNNCLFGRVALVQLLLYVDFSLGLRKILTYTGNYYPNDGRYSRTLKDATESLTISVKRRQKIKGKEVREVLKTIKNVLKAMKR
58	GC_00000005	GCA_011369755_1_ASM1136975v1_genomic	439	3	8	3	0	0.858555	0.88706	0.872575							---------------------------------------------------MKIYADVHWRKDHVVVADGVVKRFRKLSDVPAQAGDELYVDAILPSRFREFEELLARGVRIFYLRRTDVIEKYRETKSDEDDARALARIPEHLFRELTGKELEVRRLLHKYTTTKSHLKLVKQLSREADDEETRAHYRHLINHLRRRKDKLAREIDALARSFLPIHQISERLRISSGKCLYGRVALVQLLLYVDFSLGLRKILTYTGNYYPNDGKYNKMLKDATESLTISVKGRQKIKGKEVREVLKTVKNTLKAMKR
59	GC_00000005	146_bin_25	1379	3	8	3	0	0.858555	0.88706	0.872575							MSGEIVQDAGVNPEAVAVPSPGEEGAPSVGIFGRDAPIGESAKRGWDKKMSKKFYADVHWRKDHVVVADGVVMRFKELSDIPAQAGDELYVDAIQLTRYQEFEKLLARGIRIFYLKRTDVIKKYRETKSDENDVKALMRIPQQFFRELTENELKIRMLLHEYRMTKGQLKLVKQLSRQAGDEETKVHYNQLIRSLRRRKDKLAREIDSLARSFLPIHQISERLGINSKRCLYGRVALVQLLLFVDFSLGLRKVMSYC--------WLNKTLREAVNSLTVSVKRRRKIKRKEVREVLKTIKKALKAVKE
60	GC_00000005	146_bin_25	805	3	8	3	0	0.858555	0.88706	0.872575							-SDGKFQDPGVDPEAVAAPGPGDKAAPPDGVFGRSAPIGESLGRGGVERLSRKFYADVHWRKDHVVVADGIVKRFRKLGDIPAQAGDELYVDAMLPSRFQEFEELLNRGVRVFYLRRTDVLEKYREKKSDEDDARALMRIPQHLFRELIGKELEVRRLLHKYTTTKSHLELVKQLSREADDEETRAHYRHLINHLRRRKYKLAKEIDALARNFLPVQQIAWKLGIISNNCLFGRVALVQLLLYVDFSLGLRKILTYTGNYYPNDGRYSRTLKDATESLTISVKRRQKIKGKEVREVLKTIKNVLKAMKR
61	GC_00000005	146_bin_25	658	3	8	3	0	0.858555	0.88706	0.872575							---------------------------------------------------MKIYADVHWRKDHVVVADGVVKRFRKLSDIPAQAGDELYVDAILPSRFREFEELLARGVRIFYLRRTDVIEKYRETKSDEDDARALARIPEHLFRELTGKELEVRRLLHKYTTTKSHLKLVKQLSREADDEETRAHYRHLINHLRRRKDKLAREIDALARSFLPIHQISERLRISSGKCLYGRVALVQLLLYVDFSLGLRKILTYTGNYYPNDGKYNKMLKDATESLTISVKGRQKIKGKEVREVLKTVKNTLKAMKR
62	GC_00000006	GCA_011364265_1_ASM1136426v1_genomic	230	3	6	2	0	0.805855	0.897286	0.849117	C	Energy production and conversion	COG2080	Non-phosphorylated Entner-Doudoroff pathway	COG2080	Aldehyde, CO, or xanthine dehydrogenase, Fe-S subunit, CoxS/CutS family (CutS) (PDB:1FFU) (PUBMED:21175741)	-------------------MGRHKISVVVNGVKKELDVESRLLAVHMIRELLNLTGTHIGCDTSNCGACTILVRFPWSEDFVTVKSCTLFAVQLDGSEIYTVEGLERDGRLHPVQEGFWEKHGLQCGYCTPGLLMQSAWLLHQNPMPTEDEIRQMIAGNLCRCTGYVKIVEAIQYAAEKLNRMGVRSLELVVRR
63	GC_00000006	GCA_011364265_1_ASM1136426v1_genomic	0	3	6	2	0	0.805855	0.897286	0.849117	C	Energy production and conversion	COG2080	Non-phosphorylated Entner-Doudoroff pathway	COG2080	Aldehyde, CO, or xanthine dehydrogenase, Fe-S subunit, CoxS/CutS family (CutS) (PDB:1FFU) (PUBMED:21175741)	MARRAAVRTVQRRARGPVPQAKVPIRVKINGVEYSHEVEPRLLLVHYIRDVVGLTGTHIGCDTSNCGACTVLMKGTWGNEWRAVKSCTLYAVQADGAEIITIEGLAKNGELHPLQKAFWEHHALQCGYCTPGMILAALGFLKLNPNPTREEIRKGISGNLCRCTGYVNIVKAIEAAAKEIREKGSWI-------
64	GC_00000006	GCA_011369755_1_ASM1136975v1_genomic	823	3	6	2	0	0.805855	0.897286	0.849117	C	Energy production and conversion	COG2080	Non-phosphorylated Entner-Doudoroff pathway	COG2080	Aldehyde, CO, or xanthine dehydrogenase, Fe-S subunit, CoxS/CutS family (CutS) (PDB:1FFU) (PUBMED:21175741)	-------------------MGRHKISVVVNGVKKELDVESRLLAVHMIRELLNLTGTHIGCDTSNCGACTILVRFPWSEDFVTVKSCTLFAVQLDGSEIYTVEGLERDGRLHPVQEGFWEKHGLQCGYCTPGLLMQSAWLLHQNPMPTEDEIRQMIAGNLCRCTGYVKIVEAIQYAAEKLNRMGVRSLELVVRR
65	GC_00000006	GCA_011369755_1_ASM1136975v1_genomic	263	3	6	2	0	0.805855	0.897286	0.849117	C	Energy production and conversion	COG2080	Non-phosphorylated Entner-Doudoroff pathway	COG2080	Aldehyde, CO, or xanthine dehydrogenase, Fe-S subunit, CoxS/CutS family (CutS) (PDB:1FFU) (PUBMED:21175741)	MARRAAVRTVQRRARGPVPQAKVPIRVKINGVEYSHEVEPRLLLVHYIRDVVGLTGTHIGCDTSNCGACTVLMKGTWGNEWRAVKSCTLYAVQADGAEIITIEGLAKNGELHPLQKAFWEHHALQCGYCTPGMILAALGFLKLNPNPTREEIRKGISGNLCRCTGYVNIVKAIEAAAKEIREKGSWI-------
66	GC_00000006	146_bin_25	799	3	6	2	0	0.805855	0.897286	0.849117	C	Energy production and conversion	COG2080	Non-phosphorylated Entner-Doudoroff pathway	COG2080	Aldehyde, CO, or xanthine dehydrogenase, Fe-S subunit, CoxS/CutS family (CutS) (PDB:1FFU) (PUBMED:21175741)	-------------------MGRHKISVVVNGVKKELDVESRLLAVHMIRELLNLTGTHIGCDTSNCGACTILVRFPWSEDFVTVKSCTLFAVQLDGSEIYTVEGLERDGRLHPVQEGFWEKHGLQCGYCTPGLLMQSAWLLHQNPMPTEDEIRQMIAGNLCRCTGYVKIVEAIQYAAEKLNRMGVRSLELVVRR
67	GC_00000006	146_bin_25	1512	3	6	2	0	0.805855	0.897286	0.849117	C	Energy production and conversion	COG2080	Non-phosphorylated Entner-Doudoroff pathway	COG2080	Aldehyde, CO, or xanthine dehydrogenase, Fe-S subunit, CoxS/CutS family (CutS) (PDB:1FFU) (PUBMED:21175741)	-ARRAAVRTVQRRARGPVPQAKVPIRVKINGVEYSHEVEPRLLLVHYIRDVVGLTGTHIGCDTSNCGACTVLMKGTWGNEWRAVKSCTLYAVQADGAEIITIEGLAKNGELHPLQKAFWEHHALQCGYCTPGMILAALGFLKLNPNPTREEIRKGISGNLCRCTGYVNIVKAIEAAAKEIREKGSWI-------
68	GC_00000007	GCA_011364265_1_ASM1136426v1_genomic	1434	3	6	2	0	0.791089	0.979988	0.875464	I	Lipid transport and metabolism			COG2057	Acyl-CoA:acetate/3-ketoacid CoA transferase, beta subunit (AtoA) (PDB:5DBN)	MAF----RDPTYAADLIVTCMADLLSDGDLVFVGLNSHHALLAAAVAKLVHGKRIRVTTVAEGYEPSLADIQVKRSTGDPELAGLGAVMPTVDAFDLAQKGKVDVMFLGPAQIDSDANVNVSVIGQLESPKVRLPGGAAAAFILPLVRKAVLWNFRHGPRSLVRRVDFVTATARNASNRVLLCTDLCLLEHEREKRAWRLLSVHPWSSVDEVIASTGFDVTGRDAPPTREPTREEREVIARLDPENLRTKPFSRA
69	GC_00000007	GCA_011364265_1_ASM1136426v1_genomic	1298	3	6	2	0	0.791089	0.979988	0.875464	I	Lipid transport and metabolism			COG2057	Acyl-CoA:acetate/3-ketoacid CoA transferase, beta subunit (AtoA) (PDB:5DBN)	MAMASQRPDPRTVADQMIVTIAEHLREGEAVATGLNSHVPILAVAVAKVIHGRRIRLLTVAEAHDPELERIELTYSTGDPSWAGLGTVLPMIEAFDLVQQGKVDVMFLGPLQIDSETNFNLSVIGPYERPKVRLTGGAASAFIAPLVRRLFLWKTKHTKRDLVERVDFVTATARNSTNEVYLFTDLCVFRFDRSARAWTLEALHPWADVETVRENTGFRFQVSSPVRTRPPSEEERALIDRMDPQGLRLRAFY--
70	GC_00000007	GCA_011369755_1_ASM1136975v1_genomic	791	3	6	2	0	0.791089	0.979988	0.875464	I	Lipid transport and metabolism			COG2057	Acyl-CoA:acetate/3-ketoacid CoA transferase, beta subunit (AtoA) (PDB:5DBN)	MAF----RDPTYAADLIVTCMADLLSDGDLVFVGLNSHHALLAAAVAKLVHGKRIRVTTVAEGYEPSLADIQVKRSTGDPELAGLGAVMPTVDAFDLAQKGKVDVMFLGPAQIDSDANVNVSVIGQLESPKVRLPGGAAAAFILPLVRKAVLWNFRHGPRSLVRRVDFVTATARNASNRVLLCTDLCLLEHEREKRAWRLLSVHPWSSVDEVIASTGFDVTGRDAPPTREPTREEREVIARLDPENLRTKPFSRA
71	GC_00000007	GCA_011369755_1_ASM1136975v1_genomic	703	3	6	2	0	0.791089	0.979988	0.875464	I	Lipid transport and metabolism			COG2057	Acyl-CoA:acetate/3-ketoacid CoA transferase, beta subunit (AtoA) (PDB:5DBN)	MAMASQRPDPRTVADQMIVTIAEHLREGEAVATGLNSHVPILAVAVAKVIHGRRIRLLTVAEAHDPELERIELTYSTGDPSWAGLGTVLPMIEAFDLVQQGKVDVMFLGPLQIDSETNFNLSVIGPYERPKVRLTGGAASAFIAPLVRRLFLWKTKHTKRDLVERVDFVTATARNSTNEVYLFTDLCVFRFDRSARAWTLEALHPWADVETVRENTGFRFQVSSPVRTRPPSEEERALIDRMDPQGLRLRAFY--
72	GC_00000007	146_bin_25	561	3	6	2	0	0.791089	0.979988	0.875464	I	Lipid transport and metabolism			COG2057	Acyl-CoA:acetate/3-ketoacid CoA transferase, beta subunit (AtoA) (PDB:5DBN)	MAF----RDPTYAADLIVTCMADLLSDGDLVFVGLNSHHALLAAAVAKLVHGKRIRVTTVAEGYEPSLADIQVKRSTGDPELAGLGAVMPTVDAFDLAQKGKVDVMFLGPAQIDSDANVNVSVIGQLESPKVRLPGGAAAAFILPLVRKAVLWNFRHGPRSLVRRVDFVTATARNASNRVLLCTDLCLLEHEREKRAWRLLSVHPWSSVDEVIASTGFDVTGRDAPPTREPTREEREVIARLDPENLRTKPFSRA
73	GC_00000007	146_bin_25	1278	3	6	2	0	0.791089	0.979988	0.875464	I	Lipid transport and metabolism			COG2057	Acyl-CoA:acetate/3-ketoacid CoA transferase, beta subunit (AtoA) (PDB:5DBN)	-AMASQRPDPRTVADQMIVTIAEHLREGEAVATGLNSHVPILAVAVAKVIHGRRIRLLTVAEAHDPELERIELTYSTGDPSWAGLGTVLPMIEAFDLVQQGKVDVMFLGPLQIDSETNFNLSVIGPYERPKVRLTGGAASAFIAPLVRRLFLWKTKHTKRDLVERVDFVTATARNSTNEVYLFTDLCVFRFDRSARAWTLEALHPWADVETVRENTGFRFQVSSPVRTRPPSEEERALIDRMDPQGLRLRAFY--
74	GC_00000008	GCA_011364265_1_ASM1136426v1_genomic	421	3	6	2	0	0.83134	0.987924	0.902894	O	Posttranslational modification, protein turnover, chaperones			COG0459	Chaperonin GroEL (HSP60 family) (GroEL) (PDB:1AON)	MAAAPGATVPVIILKEGTQRTRGREAQAANITVAKAIAEAMRTSLGPRGMDKMLVDSFGDIVITNDGATILKEMDVEHPVAKMLVEVAKAQDEEVGDGTTTAVVVAGELLAKAEELIDKEIHPSLIIEGYKKAAAEALRILDEIGVPVNPQDREYLIRIAKTSLSSKLVGEFADHLARIAVDAVLKVARLENGKWKVDLDDIKIEKKEGMSVVDTMLIEGIVLDKEVVHPDMPKLVRNARIALLDAPLEIEKTEFDAKLHIETPEQMRAFMEQEEKMLKEMVDKIAATGANVVFCQKGIDDLAQHFLARKGILAVRRIKKSDMEKLAKATGGRVISRIDDLTPEDLGKAQLVEERRVGEDKMVFVEGCENPRSVTILVRGGTQRIVDEAERSLKDAINV…
75	GC_00000008	GCA_011364265_1_ASM1136426v1_genomic	1421	3	6	2	0	0.83134	0.987924	0.902894	O	Posttranslational modification, protein turnover, chaperones			COG0459	Chaperonin GroEL (HSP60 family) (GroEL) (PDB:1AON)	-MALSGQ--PVIILKEGTSRTRGRAAQRNNIAAAKIIAEIVKTTLGPKGMDKILVDSIGDVIVTNDGATILEKMDVEHPAAKMIIEVAKTQDKMVGDGTTTAVVLAGELLRKAEELLDQKIHASTIITGYRRALQVALRRLEEIAKPVSLNDRETLRKIVKTSLGSKSLGFATDHIADLAIDAVLSVVREVNGKRKADKDDIQIVKKIGKSLLESQVVKGIIVDKEVVHPAMPKTVKNAKIALIDAPFEIEKTEFSAEIRIRSPELMKQFLDEEHRILQEMVDKVASVGANVVFCQKGIDDAAQFFLAKRGILAVRRVKRSDMEKLEKATGGRIVTNFEDLQPKDLGYAELVEERKIGEDRMVFVEGCKDPKAVSVLIRAGLERQLDEAERALNDAIMN…
76	GC_00000008	GCA_011369755_1_ASM1136975v1_genomic	449	3	6	2	0	0.83134	0.987924	0.902894	O	Posttranslational modification, protein turnover, chaperones			COG0459	Chaperonin GroEL (HSP60 family) (GroEL) (PDB:1AON)	MAAAPGATVPVIILKEGTQRTRGREAQAANITVAKAIAEAMRTSLGPRGMDKMLVDSFGDIVITNDGATILKEMDVEHPVAKMLVEVAKAQDEEVGDGTTTAVVVAGELLAKAEELIDKEIHPSLIIEGYKKAAAEALRILDEIGVPVNPQDREYLIRIAKTSLSSKLVGEFADHLARIAVDAVLKVARLENGKWKVDLDDIKIEKKEGMSVVDTMLIEGIVLDKEVVHPDMPKLVRNARIALLDAPLEIEKTEFDAKLHIETPEQMRAFMEQEEKMLKEMVDKIAATGANVVFCQKGIDDLAQHFLARKGILAVRRIKKSDMEKLAKATGGRVISRIDDLTPEDLGKAQLVEERRVGEDKMVFVEGCENPRSVTILVRGGTQRIVDEAERSLKDAINV…
77	GC_00000008	GCA_011369755_1_ASM1136975v1_genomic	502	3	6	2	0	0.83134	0.987924	0.902894	O	Posttranslational modification, protein turnover, chaperones			COG0459	Chaperonin GroEL (HSP60 family) (GroEL) (PDB:1AON)	-MALSGQ--PVIILKEGTSRTRGRAAQRNNIAAAKIIAEIVKTTLGPKGMDKILVDSIGDVIVTNDGATILEKMDVEHPAAKMIIEVAKTQDKMVGDGTTTAVVLAGELLRKAEELLDQKIHASTIITGYRRALQVALRRLEEIAKPVSLNDRETLRKIVKTSLGSKSLGFATDHIADLAIDAVLSVVREVNGKRKADKDDIQIVKKIGKSLLESQVVKGIIVDKEVVHPAMPKTVKNAKIALIDAPFEIEKTEFSAEIRIRSPELMKQFLDEEHRILQEMVDKVASVGANVVFCQKGIDDAAQFFLAKRGILAVRRVKRSDMEKLEKATGGRIVTNFEDLQPKDLGYAELVEERKIGEDRMVFVEGCKDPKAVSVLIRAGLERQLDEAERALNDAIMN…
78	GC_00000008	146_bin_25	668	3	6	2	0	0.83134	0.987924	0.902894	O	Posttranslational modification, protein turnover, chaperones			COG0459	Chaperonin GroEL (HSP60 family) (GroEL) (PDB:1AON)	MAAAPGATVPVIILKEGTQRTRGREAQAANITVAKAIAEAMRTSLGPRGMDKMLVDSFGDIVITNDGATILKEMDVEHPVAKMLVEVAKAQDEEVGDGTTTAVVVAGELLAKAEELIDKEIHPSLIIEGYKKAAAEALRILDEIGVPVNPQDREYLIRIAKTSLSSKLVGEFADHLARIAVDAVLKVARLENGKWKVDLDDIKIEKKEGMSVVDTMLIEGIVLDKEVVHPDMPKLVRNARIALLDAPLEIEKTEFDAKLHIETPEQMRAFMEQEEKMLKEMVDKIAATGANVVFCQKGIDDLAQHFLARKGILAVRRIKKSDMEKLAKATGGRVISRIDDLTPEDLGKAQLVEERRVGEDKMVFVEGCENPRSVTILVRGGTQRIVDEAERSLKDAINV…
79	GC_00000008	146_bin_25	974	3	6	2	0	0.83134	0.987924	0.902894	O	Posttranslational modification, protein turnover, chaperones			COG0459	Chaperonin GroEL (HSP60 family) (GroEL) (PDB:1AON)	--ALSGQ--PVIILKEGTSRTRGRAAQRNNIAAAKIIAEIVKTTLGPKGMDKILVDSIGDVIVTNDGATILEKMDVEHPAAKMIIEVAKTQDKMVGDGTTTAVVLAGELLRKAEELLDQKIHASTIITGYRRALQVALRRLEEIAKPVSLNDRETLRKIVKTSLGSKSLGFATDHIADLAIDAVLSVVREVNGKRKADKDDIQIVKKIGKSLLESQVVKGIIVDKEVVHPAMPKTVKNAKIALIDAPFEIEKTEFSAEIRIRSPELMKQFLDEEHRILQEMVDKVASVGANVVFCQKGIDDAAQFFLAKRGILAVRRVKRSDMEKLEKATGGRIVTNFEDLQPKDLGYAELVEERKIGEDRMVFVEGCKDPKAVSVLIRAGLERQLDEAERALNDAIMN…
80	GC_00000009	GCA_011364265_1_ASM1136426v1_genomic	60	3	6	2	0	0.79897	0.992194	0.88516	E	Amino acid transport and metabolism			COG0683	ABC-type branched-chain amino acid transport system, periplasmic component (LivK) (PDB:1USG)	MKRAVVIAIVAVVIVAIAAGSFAFLSM-GGRGLGVEEVRIGAIVPLTGPFAQLGSNYPLGFQLALDEINEKGGVLGAKLRLIVYDDKNDAKEAVAAFQRLVEVDKVVAVVGLDSSGIAAAVVPEAEKYKVPVFFQTAGSPGLLTKSTRFAFRTCLPAAPMVVQAVAEFIQAKGIKTVASVVASYEWGLKVKDAYDRLVKPLPGVTLQQEEAPPGERDFTAYLRKLQPLNPELLSGLGHPPGVQTLIKQAVEMGFNSKYFIGAFASYPLYIDLIGEAAY--NRVVEFSCINWDSPEYLSIAQKFYQRYNKWMDMRAATGYVTAYLIANAIEKTRSTDPVKIADYIRSSRYEHPIFAWPLSYTEWGELKEATLRMVTLVKKAPPSGVNPSANWWIETLYTS…
81	GC_00000009	GCA_011364265_1_ASM1136426v1_genomic	197	3	6	2	0	0.79897	0.992194	0.88516	E	Amino acid transport and metabolism			COG0683	ABC-type branched-chain amino acid transport system, periplasmic component (LivK) (PDB:1USG)	MKRTQALVIAVVVIVAVAVALAVVLPMLTAPSLGVSTIKIGALEPLTGPFATWGKKHLAGAQLAVKEINERGGILGAKLELVVYDDKNDAKEAIAAFQRMVEVDKVVAVMGPVSSGIGAALAPEANKAQVTLLLHMAGSHRILTLSNRYVFRTCLPAAPMNVAPVAEFIQQQGLKSVANIVASYEWGFATRDASERLIKTIQGITYQLEEAPQTERDFTTYLRKIEPIKPDVVITLGHPPGGPAIVKQALELGIKPKYFIGSYTPVDNWLAALGEDNLINSGLLEFSCINFDAPEYRQTAEKFYKEAGMWFDIHAATGYLNVYLIANAIEKTRSVDPVKIAEYIRTSRFEHPILAWPLRYTEWGEFAEARIVLYKF-ERGDPGAINPGAKWVPKVVFKS…
82	GC_00000009	GCA_011369755_1_ASM1136975v1_genomic	102	3	6	2	0	0.79897	0.992194	0.88516	E	Amino acid transport and metabolism			COG0683	ABC-type branched-chain amino acid transport system, periplasmic component (LivK) (PDB:1USG)	MKRAVVIAIVAVVIVAIAAGSFAFLSM-GGRGLGVEEVRIGAIVPLTGPFAQLGSNYPLGFQLALDEINEKGGVLGAKLRLIVYDDKNDAKEAVAAFQRLVEVDKVVAVVGLDSSGIAAAVVPEAEKYKVPVFFQTAGSPGLLTKSTRFAFRTCLPAAPMVVQAVAEFIQAKGIKTVASVVASYEWGLKVKDAYDRLVKPLPGVTLQQEEAPPGERDFTAYLRKLQPLNPELLSGLGHPPGVQTLIKQAVEMGFNSKYFIGAFASYPLYIDLIGEAAY--NRVVEFSCINWDSPEYLSIAQKFYQRYNKWMDMRAATGYVTAYLIANAIEKTRSTDPVKIADYIRSSRYEHPIFAWPLSYTEWGELKEATLRMVTLVKKAPPSGVNPSANWWIETLYTS…
83	GC_00000009	GCA_011369755_1_ASM1136975v1_genomic	311	3	6	2	0	0.79897	0.992194	0.88516	E	Amino acid transport and metabolism			COG0683	ABC-type branched-chain amino acid transport system, periplasmic component (LivK) (PDB:1USG)	MKRTQALVIAVVVIVAVAVALAVVLPMLTAPSLGVSTIKIGALEPLTGPFATWGKKHLAGAQLAVKEINERGGILGAKLELVVYDDKNDAKEAIAAFQRMVEVDKVVAVMGPVSSGIGAALAPEANKAQVTLLLHMAGSHRILTLSNRYVFRTCLPAAPMNVAPVAEFIQQQGLKSVANIVASYEWGFATRDASERLIKTIQGITYQLEEAPQTERDFTTYLRKIEPIKPDVVITLGHPPGGPAIVKQALELGIKPKYFIGSYTPVDNWLAALGEDNLINSGLLEFSCINFDAPEYRQTAEKFYKEAGMWFDIHAATGYLNVYLIANAIEKTRSVDPVKIAEYIRTSRFEHPILAWPLRYTEWGEFAEARIVLYKF-ERGDPGAINPGAKWVPKVVFKS…
84	GC_00000009	146_bin_25	1593	3	6	2	0	0.79897	0.992194	0.88516	E	Amino acid transport and metabolism			COG0683	ABC-type branched-chain amino acid transport system, periplasmic component (LivK) (PDB:1USG)	VKRAVVIAIVAVVIVAIAAGSFAFLSM-GGRGLGVEEVRIGAIVPLTGPFAQLGSNYPLGFQLALDEINEKGGVLGAKLRLIVYDDKNDAKEAVAAFQRLVEVDKVVAVVGLDSSGIAAAVVPEAEKYKVPVFFQTAGSPGLLTKSTRFAFRTCLPAAPMVVQAVAEFIQAKGIKTVASVVASYEWGLKVKDAYDRLVKPLPGVTLQQEEAPPGERDFTAYLRKLQPLNPELLSGLGHPPGVQTLIKQAVEMGFNSKYFIGAFASYPLYIDLIGEAAY--NRVVEFSCINWDSPEYLSIAQKFYQRYNKWMDMRAATGYVTAYLIANAIEKTRSTDPVKIADYIRSSRYEHPIFAWPLSYTEWGELKEATLRMVTLVKKAPPSGVNPSANWWIETLYTS…
85	GC_00000009	146_bin_25	19	3	6	2	0	0.79897	0.992194	0.88516	E	Amino acid transport and metabolism			COG0683	ABC-type branched-chain amino acid transport system, periplasmic component (LivK) (PDB:1USG)	VKRTQALVIAVVVIVAVAVALAVVLPMLTAPSLGVSTIKIGALEPLTGPFATWGKKHLAGAQLAVKEINERGGILGAKLELVVYDDKNDAKEAIAAFQRMVEVDKVVAVMGPVSSGIGAALAPEANKAQVTLLLHMAGSHRILTLSNRYVFRTCLPAAPMNVAPVAEFIQQQGLKSVANIVASYEWGFATRDASERLIKTIQGITYQLEEAPQTERDFTTYLRKIEPIKPDVVITLGHPPGGPAIVKQALELGIKPKYFIGSYTPVDNWLAALGEDNLINSGLLEFSCINFDAPEYRQTAEKFYKEAGMWFDIHAATGYLNVYLIANAIEKTRSVDPVKIAEYIRTSRFEHPILAWPLRYTEWGEFAEARIVLYKF-ERGDPGAINPGAKWVPKVVFKS…
86	GC_00000010	GCA_011364265_1_ASM1136426v1_genomic	1464	3	6	3	0	0.818755	0.688189	0.747816							-------------------------------------------------------------------------------------------------------------------------------------------------------MHKGPIYIHAPTPYFDVEYVMAPRMIESDDIKHLKAILAQAGESDAIPMLERLMEVKPQIG
87	GC_00000010	GCA_011364265_1_ASM1136426v1_genomic	673	3	6	3	0	0.818755	0.688189	0.747816							--------------------------------------------------------------------------------------------------------------------------------------------MEFSNVLTVKLAHKGPMYILAPTPYFEIEYVLAPRVIESDDIKHLKAILAQAGESEAIPMLEQSLEVKT---
88	GC_00000010	GCA_011369755_1_ASM1136975v1_genomic	518	3	6	3	0	0.818755	0.688189	0.747816							-------------------------------------------------------------------------------------------------------------------------------------------------------MHKGPIYIHAPTPYFDVEYVMAPRMIESDDIKHLKAILAQAGESDAIPMLERLMEVKPQIG
89	GC_00000010	GCA_011369755_1_ASM1136975v1_genomic	339	3	6	3	0	0.818755	0.688189	0.747816							--------------------------------------------------------------------------------------------------------------------------------------------MEFSNVLTVKLAHKGPMYILAPTPYFEIEYVLAPRVIESDDIKHLKAILAQAGESEAIPMLEQSLEVKT---
90	GC_00000010	GCA_011369755_1_ASM1136975v1_genomic	1565	3	6	3	0	0.818755	0.688189	0.747816							---------------------------------------------------------------------------------------------------------------------------------------------------------------------MTVEYMQAPHAIDSEDIKLLKEVLVQEGETQAIITLEKLMEA-PQSG
91	GC_00000010	146_bin_25	340	3	6	3	0	0.818755	0.688189	0.747816							ELDLDKPNELLKKARVKRGYMTVRRIGEGKEEEEVEVRITGDQCLTTTFKYKREVGSSFNPDVTRLNFTDGFRIGAEALARTCEGLKDCDIMFLYVGSKLFVGGRLFESQLRFTTIPTVAGNGSFSAFEPSRLCRFLRRISEFSSVLTVRLKTDGPIYIHAPTPYFDVEFMQAPRAIASDDVKLLKEVLIQEGEAQAIPVLEQLVEAKPQTG
92	GC_00000011	GCA_011364265_1_ASM1136426v1_genomic	1059	3	6	2	0	0.796258	0.948156	0.865594	M	Cell wall/membrane/envelope biogenesis			COG1136	ABC-type lipoprotein export system, ATPase component (LolD) (PDB:5GKO)	MDGDRKPLIRLESVQKFYNSGASRVHALRGIDLTVWEGDMIAIMGPSGSGKSTLLNLMGLLDRPTSGRILFRGKDVSRLSDDELSHLRGSEIGFVFQNYNLIPRLTVIENVMLPMTLVSKVPEQERRRRALKLLEQVGLSHRVNHKAVLLSGGEQQRVAIARALANDPSLILADEPTGNLDTNTGRQIMEIFKELNER-GKTIVIVTHNVEVTEYVRRVLRIRDGRIVGEELRGQQAVRES
93	GC_00000011	GCA_011364265_1_ASM1136426v1_genomic	714	3	6	2	0	0.796258	0.948156	0.865594	M	Cell wall/membrane/envelope biogenesis			COG1136	ABC-type lipoprotein export system, ATPase component (LolD) (PDB:5GKO)	-------MLELIDVWKVYRTGSVEYPALRGVTLRIEDGEFVAVVGPSGSGKTTLLNLVGALDLPTKGDIVLNGTSYTSLGRSGLNELRRKELGFVFQTFNLLSHLTALENVELPL-IAAGVPRSERRRRALEMLARLGMENKASKKPTELSGGHEQRVAIARALVNNPSVILADEPTGNLDSANAKNVVELLREINKREGKTILLVTHNLEIAEYADRIVRMRDGRVESE-------VRRN
94	GC_00000011	GCA_011369755_1_ASM1136975v1_genomic	212	3	6	2	0	0.796258	0.948156	0.865594	M	Cell wall/membrane/envelope biogenesis			COG1136	ABC-type lipoprotein export system, ATPase component (LolD) (PDB:5GKO)	MDGDRKPLIRLESVQKFYNSGASRVHALRGIDLTVWEGDMIAIMGPSGSGKSTLLNLMGLLDRPTSGRILFRGKDVSRLSDDELSHLRGSEIGFVFQNYNLIPRLTVIENVMLPMTLVSKVPEQERRRRALKLLEQVGLSHRVNHKAVLLSGGEQQRVAIARALANDPSLILADEPTGNLDTNTGRQIMEIFKELNER-GKTIVIVTHNVEVTEYVRRVLRIRDGRIVGEELRGQQAVRES
95	GC_00000011	GCA_011369755_1_ASM1136975v1_genomic	69	3	6	2	0	0.796258	0.948156	0.865594	M	Cell wall/membrane/envelope biogenesis			COG1136	ABC-type lipoprotein export system, ATPase component (LolD) (PDB:5GKO)	-------MLELIDVWKVYRTGSVEYPALRGVTLRIEDGEFVAVVGPSGSGKTTLLNLVGALDLPTKGDIVLNGTSYTSLGRSGLNELRRKELGFVFQTFNLLSHLTALENVELPL-IAAGVPRSERRRRALEMLARLGMENKASKKPTELSGGEQQRVAIARALVNNPSVILADEPTGNLDSANAKNVVELLREINKREGKTILLVTHNLEIAEYADRIVRMRDGRVESE-------VRRN
96	GC_00000011	146_bin_25	1403	3	6	2	0	0.796258	0.948156	0.865594	M	Cell wall/membrane/envelope biogenesis			COG1136	ABC-type lipoprotein export system, ATPase component (LolD) (PDB:5GKO)	-DGDRKPLIRLESVQKFYNSGASRVHALRGIDLTVWEGDMIAIMGPSGSGKSTLLNLMGLLDRPTSGRILFRGKDVSRLSDDELSHLRGSEIGFVFQNYNLIPRLTVIENVMLPMTLVSKVPEQERRRRALKLLEQVGLSHRVNHKAVLLSGGEQQRVAIARALANDPSLILADEPTGNLDTNTGRQIMEIFKELNER-GKTIVIVTHNVEVTEYVRRVLRIRDGRIVGEELRGQQAVRES
97	GC_00000011	146_bin_25	848	3	6	2	0	0.796258	0.948156	0.865594	M	Cell wall/membrane/envelope biogenesis			COG1136	ABC-type lipoprotein export system, ATPase component (LolD) (PDB:5GKO)	-------MLELIDVWKVYRTGSVEYPALRGVTLRIEDGEFVAVVGPSGSGKTTLLNLVGALDLPTKGDIVLNGTSYTSLGRSGLNELRRKELGFVFQTFNLLSHLTALENVELPL-IAAGVPRSERRRRALEMLARLGMENKASKKPTELSGGEQQRVAIARALVNNPSVILADEPTGNLDSANAKNVVELLREINKREGKTILLVTHNLEIAEYADRIVRMRDGRVESE-------VRRN
98	GC_00000012	GCA_011364265_1_ASM1136426v1_genomic	195	3	6	2	0	0.810976	0.95607	0.877566							MVILYGYPDPKYLKLYKLGRAIHLDPQLRERFRKDPESVMNEFGLSEEEKELVRSADPVKMFKAGISPYTIFFICWEGYGLMHKPVEEQMLYKK---VG-ESL
99	GC_00000012	GCA_011364265_1_ASM1136426v1_genomic	63	3	6	2	0	0.810976	0.95607	0.877566							MRELF-FPELRFYRLHKMARAIHLDSGLRKRFREDPESVMNEFGLTEEEKALVRSKDPVKMFNEGVMPYAIFYLIWEAEGWIFLPPEKQTLYREQPAVGPRGL
100	GC_00000012	GCA_011369755_1_ASM1136975v1_genomic	309	3	6	2	0	0.810976	0.95607	0.877566							MVILYGYPDPKYLKLYKLGRAIHLDPQLRERFRKDPESVMNEFGLSEEEKELVRSADPVKMFKAGISPYTIFFICWEGYGLMHKPVEEQMLYKK---VG-ESL
101	GC_00000012	GCA_011369755_1_ASM1136975v1_genomic	99	3	6	2	0	0.810976	0.95607	0.877566							MRELF-FPELRFYRLHKMARAIHLDSGLRKRFREDPESVMNEFGLTEEEKALVRSKDPVKMFNEGVMPYAIFYLIWEAEGWIFLPPEKQTLYREQPAVGPRGL
102	GC_00000012	146_bin_25	17	3	6	2	0	0.810976	0.95607	0.877566							-VILYGYPDPKYLKLYKLGRAIHLDPQLRERFRKDPESVMNEFGLSEEEKELVRSADPVKMFKAGISPYTIFFICWEGYGLMHKPVEEQMLYKK---VG-ESL
103	GC_00000012	146_bin_25	1596	3	6	2	0	0.810976	0.95607	0.877566							-RELF-FPELRFYRLHKMARAIHLDSGLRKRFREDPESVMNEFGLTEEEKALVRSKDPVKMFNEGVMPYAIFYLIWEAEGWIFLPPEKQTLYREQPAVGPRGL
104	GC_00000013	GCA_011364265_1_ASM1136426v1_genomic	501	3	6	4	0	0.950731	0.635748	0.761971	F	Nucleotide transport and metabolism	COG0209	Pyrimidine salvage	COG0209	Ribonucleotide reductase alpha subunit (NrdA) (PDB:1R1R)	MYDVEQYPVKRIVKRDGRVVDFDPERIRNAIRKAMVATGKLDEQLLDKVTQHVLQLIAEKFGTERIPHVEDVQDLVELTLVKFDLYEVAKAYILYRKERERIRKEKMRILEKDYLDEVDKRFSVNALRLMASRYLLRNEEGKLIEGPKQMFQRIAALVVIPDLLYDPRVFDVDRGQPVHPNEEFDPVLWEGKLGLRDSEGNLLFTWNRWHLDRMKALYDRLNSEGAMRVPFSRFLEMLRSGELDDHAADYLRYYDLMAEKKFMPNSPTLFNAGTRLGQLSACFVLPIDDNM----ESIMKAATDAAMIFKSGGGIGINYSKLRPEGDIVASTSGVASGPVTFMRIIDTVTDVVKQGGKRRGANMGILEVWHPDIEKFVRAKEQPGVLENFNISVLIEPS…
105	GC_00000013	GCA_011364265_1_ASM1136426v1_genomic	1378	3	6	4	0	0.950731	0.635748	0.761971	F	Nucleotide transport and metabolism	COG0209	Pyrimidine salvage	COG0209	Ribonucleotide reductase alpha subunit (NrdA) (PDB:1R1R)	----------------------------------------------------------------------------------------------------------MRILEKYHLDDVDKRFSVNALRLMASRYLLRNEEGKLIEGPRQMFQRIAALVVIPDILYDPRVFDVERGQPVHPHEEFDPVLWEGKLGLRDGEGNLLFTWNRWHLDRLKALYDRLNSEGAMRVPFSRVLEMLQSGEFDDHATEYLAYFNLMAEKRFMPNSPTLFNAGTRLGQPSGCFVLPIDDSLAETPDSIMPIAQKAAIIFHSGGGIGINYSKIRPEGDIVASTYCVASGPVSFMKLIDAVADTIKQGGRRRAANMGILEVWHPDIEKFVRAKEQPGVLENFNISVLIEPS…
106	GC_00000013	GCA_011364265_1_ASM1136426v1_genomic	1379	3	6	4	0	0.950731	0.635748	0.761971	F|L|X	Nucleotide transport and metabolism|Replication, recombination and repair|Mobilome: prophages, transposons	COG0209|COG1372	Pyrimidine salvage	COG0209|COG1372	Ribonucleotide reductase alpha subunit (NrdA) (PDB:1R1R)|Intein/homing endonuclease (Hop) (PDB:1EF0)	------------------------------------------------------------------------------------------------------------------------------------------------------------------------------------------------------------------------------------------------------------------------------------------------------------------------------------------------------MREYET---------------------------------------------------…
107	GC_00000013	GCA_011364265_1_ASM1136426v1_genomic	1380	3	6	4	0	0.950731	0.635748	0.761971	F	Nucleotide transport and metabolism	COG0209	Pyrimidine salvage	COG0209	Ribonucleotide reductase alpha subunit (NrdA) (PDB:1R1R)	-------------------------------------------------------------------------------------------------------------------------------------------------------------------------------------------------------------------------------------------------------------------------------------------------------------------------------------------------------MLVDT---------------------------------------------------…
108	GC_00000013	GCA_011369755_1_ASM1136975v1_genomic	742	3	6	4	0	0.950731	0.635748	0.761971	F	Nucleotide transport and metabolism	COG0209	Pyrimidine salvage	COG0209	Ribonucleotide reductase alpha subunit (NrdA) (PDB:1R1R)	MYDVEQYPVKRIVKRDGRVVDFDPERIRNAIRKAMVATGKLDEQLLDKVTQHVLQLIAEKFGTERIPHVEDVQDLVELTLVKFDLYEVAKAYILYRKERERIRKEKMRILEKDYLDEVDKRFSVNALRLMASRYLLRNEEGKLIEGPKQMFQRIAALVVIPDLLYDPRVFDVDRGQPVHPNEEFDPVLWEGKLGLRDSEGNLLFTWNRWHLDRMKALYDRLNSEGAMRVPFSRFLEMLRSGELDDHAADYLRYYDLMAEKKFMPNSPTLFNAGTRLGQLSACFVLPIDDNM----ESIMKAATDAAMIFKSGGGIGINYSKLRPEGDIVASTSGVASGPVTFMRIIDTVTDVVKQGGKRRGANMGILEVWHPDIEKFVRAKEQPGVLENFNISVLIEPS…
109	GC_00000013	146_bin_25	649	3	6	4	0	0.950731	0.635748	0.761971	F	Nucleotide transport and metabolism	COG0209	Pyrimidine salvage	COG0209	Ribonucleotide reductase alpha subunit (NrdA) (PDB:1R1R)	MYDVEQYPVKRIVKRDGRVVDFDPERIRNAIRKAMVATGKLDEQLLDKVTQHVLQLIAEKFGTERIPHVEDVQDLVELTLVKFDLYEVAKAYILYRKERERIRKEKMRILEKDYLDEVDKRFSVNALRLMASRYLLRNEEGKLIEGPKQMFQRIAALVVIPDLLYDPRVFDVDRGQPVHPNEEFDPVLWEGKLGLRDSEGNLLFTWNRWHLDRMKALYDRLNSEGAMRVPFSRFLEMLRSGELDDHAADYLRYYDLMAEKKFMPNSPTLFNAGTRLGQLSACFVLPIDDNM----ESIMKAATDAAMIFKSGGGIGINYSKLRPEGDIVASTSGVASGPVTFMRIIDTVTDVVKQGGKRRGANMGILEVWHPDIEKFVRAKEQPGVLENFNISVLIEPS…
110	GC_00000014	GCA_011364265_1_ASM1136426v1_genomic	426	3	6	2	0	0.981161	0.678792	0.802438	R	General function prediction only			COG0400	Predicted esterase (YpfH)	MAYYLVRARPREGALHRVRQLLDGGTIASMRPFGPALDLSLRGARYDLKGTLLWEEEDYCTPPLAMEREAVLDRHFEISSIEPVRRGEGWSKVSFYPSVWTFLNGLPVRKGERPLTRRGMPHQQLTQTSSPEIYRRLAELLFSLPGVREEVSAVSVPGARALVLEEGEPAGPPDAFMVGREFAHLHPPGDGSLHLMAPPNWVEEILRKGWGERHPAAGLLIPENAVMVYAPRDEAELATVYEIVLLSYWRAKGVEVPDPGSLV
111	GC_00000014	GCA_011364265_1_ASM1136426v1_genomic	1226	3	6	2	0	0.981161	0.678792	0.802438							MAHYLVRARPREGALHRVRQLLDEGSIASMRPFGPALDLSLRGARYDLKGSLLWEEEDYR-----------------------------------------------------------------------------------------------------------------------------------------------------------------------------------------------------------
112	GC_00000014	GCA_011369755_1_ASM1136975v1_genomic	454	3	6	2	0	0.981161	0.678792	0.802438	R	General function prediction only			COG0400	Predicted esterase (YpfH)	MAYYLVRARPREGALHRVRQLLDGGTIASMRPFGPALDLSLRGARYDLKGTLLWEEEDYCTPPLAMEREAVLDRHFEISSIEPVRRGEGWSKVSFYPSVWTFLNGLPVRKGERPLTRRGMPHQQLTQTSSPEIYRRLAELLFSLPGVREEVSAVSVPGARALVLEEGEPAGPPDAFMVGREFAHLHPPGDGSLHLMAPPNWVEEILRKGWGERHPAAGLLIPENAVMVYAPRDEAELATVYEIVLLSYWRAKGVEVPDPGSLV
113	GC_00000014	GCA_011369755_1_ASM1136975v1_genomic	713	3	6	2	0	0.981161	0.678792	0.802438							MAHYLVRARPREGALHRVRQLLDEGSIASMRPFGPALDLSLRGARYDLKGSLLWEEEDYR-----------------------------------------------------------------------------------------------------------------------------------------------------------------------------------------------------------
114	GC_00000014	146_bin_25	673	3	6	2	0	0.981161	0.678792	0.802438	R	General function prediction only			COG0400	Predicted esterase (YpfH)	-AYYLVRARPREGALHRVRQLLDGGTIASMRPFGPALDLSLRGARYDLKGTLLWEEEDYCTPPLAMEREAVLDRHFEISSIEPVRRGEGWSKVSFYPSVWTFLNGLPVRKGERPLTRRGMPHQQLTQTSSPEIYRRLAELLFSLPGVREEVSAVSVPGARALVLEEGEPAGPPDAFMVGREFAHLHPPGDGSLHLMAPPNWVEEILRKGWGERHPAAGLLIPENAVMVYAPRDEAELATVYEIVLLSYWRAKGVEVPDPGSLV
115	GC_00000014	146_bin_25	1288	3	6	2	0	0.981161	0.678792	0.802438							LAHYLVRARPREGALHRVRQLLDEGSIASMRPFGPALDLSLRGARYDLKGSLLWEEEDYR-----------------------------------------------------------------------------------------------------------------------------------------------------------------------------------------------------------
116	GC_00000015	GCA_011364265_1_ASM1136426v1_genomic	62	3	6	2	0	0.817361	0.973791	0.888745	Q	Secondary metabolites biosynthesis, transport and catabolism			COG3384	Aromatic ring-opening dioxygenase, catalytic subunit, LigB family (LigB) (PDB:2PW6) (PUBMED:23258706)	MARLVGAYMSSHAPQIILQPKVSDEYVAQLAKVHAALMNIGERIRRKGVETLIVFGSDHMETFFLDNYPQLLLFTGESSSAHFGGREVSIRNDTELATHLLYSLLDQGFDVSFSQEMRLDHPFASPLYWVLKTAG----DIRVIPFHVNSNVSPRVTPKRCYQLGQAVRRAIESYDGDQRVAVYGTGGLSHYPGTPLYGKVDVEADQLITRKIVEGKGSELANLTSKWLDETGNFELRTWIAALGAVGDVPGEILLYERAYHIGYCVAAVDGV
117	GC_00000015	GCA_011364265_1_ASM1136426v1_genomic	194	3	6	2	0	0.817361	0.973791	0.888745	Q	Secondary metabolites biosynthesis, transport and catabolism			COG3384	Aromatic ring-opening dioxygenase, catalytic subunit, LigB family (LigB) (PDB:2PW6) (PUBMED:23258706)	MARIVGAFATSHTPQILVQPKISEEFTRQLQEVHKALMEVGRRIREANADTLIVFGSDHMETFWLNNYPQLLLFTGTEIGGKFAGVELKLPGNPDLAKELLYGLIDYGFDVSFSLELELDHPYISPLYWILKGAQHDSYQPKVVPFHINSNVDPRIKPRRAYELGAAIRAVLENSKRPNRVALIATGGLSHYVGTPYYGKVDVEADNFLIEKMKAGKGYELADLTTDWLDEHGEFEFRTWLTLLGAVNSAPAEILTYQRAWHAGYCVAAFK-V
118	GC_00000015	GCA_011369755_1_ASM1136975v1_genomic	100	3	6	2	0	0.817361	0.973791	0.888745	Q	Secondary metabolites biosynthesis, transport and catabolism			COG3384	Aromatic ring-opening dioxygenase, catalytic subunit, LigB family (LigB) (PDB:2PW6) (PUBMED:23258706)	MARLVGAYMSSHAPQIILQPKVSDEYVAQLAKVHAALMNIGERIRRKGVETLIVFGSDHMETFFLDNYPQLLLFTGESSSAHFGGREVSIRNDTELATHLLYSLLDQGFDVSFSQEMRLDHPFASPLYWVLKTAG----DIRVIPFHVNSNVSPRVTPKRCYQLGQAVRRAIESYDGDQRVAVYGTGGLSHYPGTPLYGKVDVEADQLITRKIVEGKGSELANLTSKWLDETGNFELRTWIAALGAVGDVPGEILLYERAYHIGYCVAAVDGV
119	GC_00000015	GCA_011369755_1_ASM1136975v1_genomic	308	3	6	2	0	0.817361	0.973791	0.888745	Q	Secondary metabolites biosynthesis, transport and catabolism			COG3384	Aromatic ring-opening dioxygenase, catalytic subunit, LigB family (LigB) (PDB:2PW6) (PUBMED:23258706)	MARIVGAFATSHTPQILVQPKISEEFTRQLQEVHKALMEVGRRIREANADTLIVFGSDHMETFWLNNYPQLLLFTGTEIGGKFAGVELKLPGNPDLAKELLYGLIDYGFDVSFSLELELDHPYISPLYWILKGAQHDSYQPKVVPFHINSNVDPRIKPRRAYELGAAIRTVLENSKRPNRVALIATGGLSHYVGTPYYGKVDVEADNFLIEKMKAGKGYELADLTTDWLDEHGEFEFRTWLTLLGAVNSAPAEILTYQRAWHAGYCVAAFK-V
120	GC_00000015	146_bin_25	1595	3	6	2	0	0.817361	0.973791	0.888745	Q	Secondary metabolites biosynthesis, transport and catabolism			COG3384	Aromatic ring-opening dioxygenase, catalytic subunit, LigB family (LigB) (PDB:2PW6) (PUBMED:23258706)	---------SSHAPQIILQPKVSDEYVAQLAKVHAALMNIGERIRRKGVETLIVFGSDHMETFFLDNYPQLLLFTGESSSAHFGGREVSIRNDTELATHLLYSLLDQGFDVSFSQEMRLDHPFASPLYWVLKTAG----DIRVIPFHVNSNVSPRVTPKRCYQLGQAVRRAIESYDGDQRVAVYGTGGLSHYPGTPLYGKVDVEADQLITRKIVEGKGSELANLTSKWLDETGNFELRTWIAALGAVGDVPGEILLYERAYHIGYCVAAVDGV
121	GC_00000015	146_bin_25	16	3	6	2	0	0.817361	0.973791	0.888745	Q	Secondary metabolites biosynthesis, transport and catabolism			COG3384	Aromatic ring-opening dioxygenase, catalytic subunit, LigB family (LigB) (PDB:2PW6) (PUBMED:23258706)	-ARIVGAFATSHTPQILVQPKISEEFTRQLQEVHKALMEVGRRIREANADTLIVFGSDHMETFWLNNYPQLLLFTGTEIGGKFAGVELKLPGNPDLAKELLYGLIDYGFDVSFSLELELDHPYISPLYWILKGAQHDSYQPKVVPFHINSNVDPRIKPRRAYELGAAIRTVLENSKRPNRVALIATGGLSHYVGTPYYGKVDVEADNFLIEKMKAGKGYELADLTTDWLDEHGEFEFRTWLTLLGAVNSAPAEILTYQRAWHAGYCVAAFK-V
122	GC_00000016	GCA_011364265_1_ASM1136426v1_genomic	283	3	6	2	0	0.935366	0.676905	0.785418							---------------MAPNASLDW-ASKRSRYERVLIRNLREALEGRFNFAVKHSRLVTYVEDLGVAREVTR----------------------------------------------------------------------------------------------------------------------------------------------------------------------------------------NIVDAGPR------------------------------------------------------------------------------------------------------------------------------QQDG-----…
123	GC_00000016	GCA_011364265_1_ASM1136426v1_genomic	678	3	6	2	0	0.935366	0.676905	0.785418	H|J	Coenzyme transport and metabolism|Translation, ribosomal structure and biogenesis	COG0301	Thiamine biosynthesis	COG0301	Adenylyl- and sulfurtransferase ThiI (thiamine and tRNA 4-thiouridine biosynthesis) (ThiI) (PDB:1VBK) (PUBMED:22773787)	-------MAMAGYVVSAQYAELAVKGRKRSRYERVLIRNLREALEGRFNFAVKHSRVVTYVEDLGVAREVARVAARIPGVRWVGVGISVQRDMGALLEAVREVAPRELREGETFAVKAFRADKTFPLNSHEIQVEVGRAIAEATGASVDLSEPSRRFYVVVMSGEILLLWERYEGVGGLPVGTSPPVLVLFSGGIDSPVAAWLMLRRGCPVHLLHFHALPSDEDVIGSKVFRIFSTLRQYHRGIRLFTVSYVHFLKRALDADPRLELALFKRFMHVVADRLAPRVGALGVVTGDSLGQVASQTLESMYAVTRGLELPVYRPLIGMDKEEIVNLAMRIGTFHDSVSEYADCCSIVSRRPKTRPRPSEVEKEWERLGLDEAVREALSSVTEISHEGKLVGR…
124	GC_00000016	GCA_011369755_1_ASM1136975v1_genomic	20	3	6	2	0	0.935366	0.676905	0.785418							---------------MAPNASLDW-ASKRSRYERVLIRNLREALEGRFNFAVKHSRLVTYVEDLGVAREVTR----------------------------------------------------------------------------------------------------------------------------------------------------------------------------------------NIVDAGPR------------------------------------------------------------------------------------------------------------------------------QQDG-----…
125	GC_00000016	GCA_011369755_1_ASM1136975v1_genomic	378	3	6	2	0	0.935366	0.676905	0.785418	H|J	Coenzyme transport and metabolism|Translation, ribosomal structure and biogenesis	COG0301	Thiamine biosynthesis	COG0301	Adenylyl- and sulfurtransferase ThiI (thiamine and tRNA 4-thiouridine biosynthesis) (ThiI) (PDB:1VBK) (PUBMED:22773787)	-------MAMAGYVVSAQYAELAVKGRKRSRYERVLIRNLREALEGRFNFAVKHSRVVTYVEDLGVAREVARVAARIPGVRWVGVGISVQRDMGALLEAVREVAPRELREGETFAVKAFRADKTFPLNSHEIQVEVGRAIAEATGASVDLSEPSRRFYVVVMSGEILLLWERYEGVGGLPVGTSPPVLVLFSGGIDSPVAAWLMLRRGCPVHLLHFHALPSDEDVIGSKVFRIFSTLRQYHRGIRLFTVSYVHFLKRALDADPRLELALFKRFMHVVADRLAPRVGALGVVTGDSLGQVASQTLESMYAVTRGLELPVYRPLIGMDKEEIVNLAMRIGTFHDSVSEYADCCSIVSRRPKTRPRPSEVEKEWERLGLDEAVREALSSVTEISHEGKLVGR…
126	GC_00000016	146_bin_25	233	3	6	2	0	0.935366	0.676905	0.785418							---------------MAPNASLDW-ASKRSRYERVLIRNLREALEGRFNFAVKHSRVVTYVEDLGVAREVTR----------------------------------------------------------------------------------------------------------------------------------------------------------------------------------------NIVDAGPR------------------------------------------------------------------------------------------------------------------------------QQDG-----…
127	GC_00000016	146_bin_25	1446	3	6	2	0	0.935366	0.676905	0.785418	H|J	Coenzyme transport and metabolism|Translation, ribosomal structure and biogenesis	COG0301	Thiamine biosynthesis	COG0301	Adenylyl- and sulfurtransferase ThiI (thiamine and tRNA 4-thiouridine biosynthesis) (ThiI) (PDB:1VBK) (PUBMED:22773787)	MLTDRPEMAMAGYVVSAQYAELAVKGRKRSRYERVLIRNLREALEGRFNFAVKHSRVVTYVEDLGVAREVARVAARIPGVRWVGVGISVQRDMGALLEAVREVAPRELREGETFAVKAFRADKTFPLNSHEIQVEVGRAIAEATGASVDLSEPSRRFYVVVMSGEILLLWERYEGVGGLPVGTSPPVLVLFSGGIDSPVAAWLMLRRGCPVHLLHFHALPSDEDVIGSKVFRIFSTLRQYHRGIRLFTVSYVHFLKRALDADPRLELALFKRFMHVVADRLAPRLGALGVVTGDSLGQVASQTLESMYAVTRGLELPVYRPLIGMDKEEIVNLAMRIGTFHDSVSEYADCCSIVSRRPKTRPRPSEVEKEWERLGLDEAVREALSSVTEISHEGKLVGR…
128	GC_00000017	GCA_011364265_1_ASM1136426v1_genomic	190	3	6	2	0	0.833034	0.968974	0.895877	Q	Secondary metabolites biosynthesis, transport and catabolism			COG2368	Aromatic ring hydroxylase (YoaI) (PDB:1U8V)	MPIGGNYAANMVLRSGKEYLESLKDGRELYIGNELVKDPATHPKLRYTALSVARCYDMQIAKADEVTFVENGERFSNIWLPVRTKADFERVRRAVTLWHESTAGVFGRLHDYLTIWVTALYMLHDVLAKPDPKFGQNMINYYYYARSRDLALTHAISMPQIDRSPGAGRKQNEDLHIVDVNDRGVVVEGCRTVSTYAPFANEFITLPQLPANPDEDPDYVIGFALPMNTKGLVFFCREAYSTPEAPWDHPLATLYDDLDAQVVFDRVLIPWDRVFIFRE--PRVNFEIYDPIMAYACWQATVRAIVKLEFIIGLALKWAEIFGTDSYPNVQERIGWLIEWRNVLSAAIEGVELTARSHNGFLIPDVWKTWPLVMVHGTYIYPMAVETLRVLTGSGVIMN…
129	GC_00000017	GCA_011364265_1_ASM1136426v1_genomic	64	3	6	2	0	0.833034	0.968974	0.895877	Q	Secondary metabolites biosynthesis, transport and catabolism			COG2368	Aromatic ring hydroxylase (YoaI) (PDB:1U8V)	-----------MIRTGKEYIESLRDGRELYLGDEEVRDVTSHPRLKPTIESIARCYDLTYSRRGELTYVEDGEEFSTLWMVPRSKGDFVRIRQHITAWHEETAGCLGRLHDYLCVWVTALYILRDVIAKGGERFATNIVNYYNYCRRKDLALTHAISTPQIDRSPGARRKDNEDIHVVDVNDKGVVVEGAKIVSTYVPYANELISLPQLPANPDEDPNYIIGFAIPLNAKNLKIVCRVSYVDPENPHDYPLTTLYDDMDAMVIFDRVLIPWERVFVYGEKGPLINYEIFNDVLGFALWEAAIKNVVKSKYLIGLAMMLTSMFGTDSYPNVQEKIGWMMEYMSVLQAAIEGAEDTAKRHNDALIPNIWVTWPLVQLFSNDFYPKMVETLRTLAGSGIVMH…
130	GC_00000017	GCA_011369755_1_ASM1136975v1_genomic	304	3	6	2	0	0.833034	0.968974	0.895877	Q	Secondary metabolites biosynthesis, transport and catabolism			COG2368	Aromatic ring hydroxylase (YoaI) (PDB:1U8V)	MPIGGNYAANMVLRSGKEYLESLKDGRELYIGNELVKDPATHPKLRYTALSVARCYDMQIAKADEVTFVENGERFSNIWLPVRTKADFERVRRAVTLWHESTAGVFGRLHDYLTIWVTALYMLHDVLAKPDPKFGQNMINYYYYARSRDLALTHAISMPQIDRSPGAGRKQNEDLHIVDVNDRGVVVEGCRTVSTYAPFANEFITLPQLPANPDEDPDYVIGFALPMNTKGLVFFCREAYSTPEAPWDHPLATLYDDLDAQVVFDRVLIPWDRVFIFRE--PRVNFEIYDPIMAYACWQATVRAIVKLEFIIGLALKWAEIFGTDSYPNVQERIGWLIEWRNVLSAAIEGVELTARSHNGFLIPDVWKTWPLVMVHGTYIYPMAVETLRVLTGSGVIMN…
131	GC_00000017	GCA_011369755_1_ASM1136975v1_genomic	98	3	6	2	0	0.833034	0.968974	0.895877	Q	Secondary metabolites biosynthesis, transport and catabolism			COG2368	Aromatic ring hydroxylase (YoaI) (PDB:1U8V)	-----------MIRTGKEYIESLRDGRELYLGDEEVRDVTSHPRLKPTIESIARCYDLTYSRRGELTYVEDGEEFSTLWMVPRSKGDFVRIRQHITAWHEETAGCLGRLHDYLCVWVTALYILRDVIAKGGERFATNIVNYYNYCRRKDLALTHAISTPQIDRSPGARRKDNEDIHVVDVNDKGVVVEGAKIVSTYVPYANELISLPQLPANPDEDPNYIIGFAIPLNAKNLKIVCRVSYVDPENPHDYPLTTLYDDMDAMVIFDRVLIPWERVFVYGEKGPLINYEIFNDVLGFALWEAAIKNVVKSKYLIGLAMMLTSMFGTDSYPNVQEKIGWMMEYMSVLQAAIEGAEDTAKRHNDALIPNIWVTWPLVQLFSNDFYPKMVETLRTLAGSGIVMH…
132	GC_00000017	146_bin_25	12	3	6	2	0	0.833034	0.968974	0.895877	Q	Secondary metabolites biosynthesis, transport and catabolism			COG2368	Aromatic ring hydroxylase (YoaI) (PDB:1U8V)	-PIGGNYAANMVLRSGKEYLESLKDGRELYIGNELVKDPATHPKLRYTALSVARCYDMQIAKADEVTFVENGERFSNIWLPVRTKADFERVRRAVTLWHESTAGVFGRLHDYLTIWVTALYMLHDVLAKPDPKFGQNMINYYYYARSRDLALTHAISMPQIDRSPGAGRKQNEDLHIVDVNDRGVVVEGCRTVSTYAPFANEFITLPQLPANPDEDPDYVIGFALPMNTKGLVFFCREAYSTPEAPWDHPLATLYDDLDAQVVFDRVLIPWDRVFIFRE--PRVNFEIYDPIMAYACWQATVRAIVKLEFIIGLALKWAEIFGTDSYPNVQERIGWLIEWRNVLSAAIEGVELTARSHNGFLIPDVWKTWPLVMVHGTYIYPMAVETLRVLTGSGVIMN…
133	GC_00000017	146_bin_25	1597	3	6	2	0	0.833034	0.968974	0.895877	Q	Secondary metabolites biosynthesis, transport and catabolism			COG2368	Aromatic ring hydroxylase (YoaI) (PDB:1U8V)	------------IRTGKEYIESLRDGRELYLGDEEVRDVTSHPRLKPTIESIARCYDLTYSRRGELTYVEDGEEFSTLWMVPRSKGDFVRIRQHITAWHEETAGCLGRLHDYLCVWVTALYILRDVIAKGGERFATNIVNYYNYCRRKDLALTHAISTPQIDRSPGARRKDNEDIHVVDVNDKGVVVEGAKIVSTYVPYANELISLPQLPANPDEDPNYIIGFAIPLNAKNLKIVCRVSYVDPENPHDYPLTTLYDDMDAMVIFDRVLIPWERVFVYGEKGPLINYEIFNDVLGFALWEAAIKNVVKSKYLIGLAMMLTSMFGTDSYPNVQEKIGWMMEYMSVLQAAIEGAEDTAKRHNDALIPNIWVTWPLVQLFSNDFYPKMVETLRTLAGSGIVMH…
134	GC_00000018	GCA_011364265_1_ASM1136426v1_genomic	72	3	6	2	0	0.790298	0.987178	0.877834	C	Energy production and conversion	COG1529	Non-phosphorylated Entner-Doudoroff pathway	COG1529	Aldehyde, CO or xanthine dehydrogenase, Mo-binding subunit (CoxL) (PDB:1DGJ) (PUBMED:10095793)	------MKSDLTVKHGRFKWIGKPVKRKEDHRFLTGRGLFTDDLRIPGMLHAAVLRSPYPHARIKRIDASRAERLPGVKAVITGEQLKEMMNPFRHLINVPPYYPMAIDKVRYVGEPVAAVAAEDKYTARDALDLIEVEYEPLPAVVDVLDAIKDGAPIVHDGYERNIAWHREFHYGDIEQAFSNADRVVRGTYRFHRYSSTPLEPYACVAHYDPGTGLLTVWDQNQQVGLYRSRFPAALKLSEHMLRHITLDIGGGFGNKVMSYATSSIIAVLSMITKRPVKWMATRSEDMLQV-QAADRYAEVEMAVKNDGEILGMKVKILENIGAWLRHPEPQTITRGFFTFTGAYRMKHVYIDAAAVFTNKAPTVPNRGYGCHPAYFHLERTVDLVADELGLDRT…
135	GC_00000018	GCA_011364265_1_ASM1136426v1_genomic	200	3	6	2	0	0.790298	0.987178	0.877834	C	Energy production and conversion	COG1529	Non-phosphorylated Entner-Doudoroff pathway	COG1529	Aldehyde, CO or xanthine dehydrogenase, Mo-binding subunit (CoxL) (PDB:1DGJ) (PUBMED:10095793)	MSFLPPLRVHERAREVALRWVGRPIKRKEDLRFLMGRGRFVDDIKFDNALYLAFARSKVAHARIRQVDVSKAMRLPGVRLVLTGKEVAELIKPWPHLIPTPPYYGIAVDKIRYQGEPVAMVVAESKYVAADAAEMIEVDYEPLKPVVTIEQALAPDAPQIHDGFERNVAWSKRYVYGDVENDFARADRIARGRYYFHRFISSPLEPTALAAYYDRSTGVLTIYDQHQQAPMYHARYSRVIGIPSNRISIKVPDLGGGFGNKQSVYPYTALVALASMLTNRPVKYVASRSEDLMALMHSPDRITEAEFAYRSNGEILSVRMKLYDNFGAYLRHPDPQNVTRAFPSITGPYRIKSIEIDATGVFTNTCPTGPNRGFGQQHASFTFERMVDKVAEELGMDPA…
136	GC_00000018	GCA_011369755_1_ASM1136975v1_genomic	90	3	6	2	0	0.790298	0.987178	0.877834	C	Energy production and conversion	COG1529	Non-phosphorylated Entner-Doudoroff pathway	COG1529	Aldehyde, CO or xanthine dehydrogenase, Mo-binding subunit (CoxL) (PDB:1DGJ) (PUBMED:10095793)	------MKSDLTVKHGRFKWIGKPVKRKEDHRFLTGRGLFTDDLRIPGMLHAAVLRSPYPHARIKRIDASRAERLPGVKAVITGEQLKEMMNPFRHLINVPPYYPMAIDKVRYVGEPVAAVAAEDKYTARDALDLIEVEYEPLPAVVDVLDAIKDGAPIVHDGYERNIAWHREFHYGDIEQAFSNADRVVRGTYRFHRYSSTPLEPYACVAHYDPGTGLLTVWDQNQQVGLYRSRFPAALKLSEHMLRHITLDIGGGFGNKVMSYATSSIIAVLSMITKRPVKWMATRSEDMLQV-QAADRYAEVEMAVKNDGEILGMKVKILENIGAWLRHPEPQTITRGFFTFTGAYRMKHVYIDAAAVFTNKAPTVPNRGYGCHPAYFHLERTVDLVADELGLDRT…
137	GC_00000018	GCA_011369755_1_ASM1136975v1_genomic	314	3	6	2	0	0.790298	0.987178	0.877834	C	Energy production and conversion	COG1529	Non-phosphorylated Entner-Doudoroff pathway	COG1529	Aldehyde, CO or xanthine dehydrogenase, Mo-binding subunit (CoxL) (PDB:1DGJ) (PUBMED:10095793)	MSFLPPLRVHERAREVALRWVGRPIKRKEDLRFLMGRGRFVDDIKFDNALYLAFARSKVAHARIRQVDVSKAMRLPGVRLVLTGKEVAELIKPWPHLIPTPPYYGIAVDKIRYQGEPVAMVVAESKYVAADAAEMIEVDYEPLKPVVTIEQALAPDAPQIHDGFERNVAWSKRYVYGDVENDFARADRIARGRYYFHRFISSPLEPTALAAYYDRSTGVLTIYDQHQQAPMYHARYSRVIGIPSNRISIKVPDLGGGFGNKQSVYPYTALVALASMLTNRPVKYVASRSEDLMALMHSPDRITEAEFAYRSNGEILSVRMKLYDNFGAYLRHPDPQNVTRAFPSITGPYRIKSIEIDATGVFTNTCPTGPNRGFGQQHASFTFERMVDKVAEELGMDPA…
138	GC_00000018	146_bin_25	1605	3	6	2	0	0.790298	0.987178	0.877834	C	Energy production and conversion	COG1529	Non-phosphorylated Entner-Doudoroff pathway	COG1529	Aldehyde, CO or xanthine dehydrogenase, Mo-binding subunit (CoxL) (PDB:1DGJ) (PUBMED:10095793)	------VKSDLTVKHGRFKWIGKPVKRKEDHRFLTGRGLFTDDLRIPGMLHAAVLRSPYPHARIKRIDASRAERLPGVKAVITGEQLKEMMNPFRHLINVPPYYPMAIDKVRYVGEPVAAVAAEDKYTARDALDLIEVEYEPLPAVVDVLDAIKDGAPIVHDGYERNIAWHREFHYGDIEQAFSNADRVVRGTYRFHRYSSTPLEPYACVAHYDPGTGLLTVWDQNQQVGLYRSRFPAALKLSEHMLRHITLDIGGGFGNKVMSYATSSIIAVLSMITKRPVKWMATRSEDMLQV-QAADRYAEVEMAVKNDGEILGMKVKILENIGAWLRHPEPQTITRGFFTFTGAYRMKHVYIDAAAVFTNKAPTVPNRGYGCHPAYFHLERTVDLVADELGLDRT…
139	GC_00000018	146_bin_25	22	3	6	2	0	0.790298	0.987178	0.877834	C	Energy production and conversion	COG1529	Non-phosphorylated Entner-Doudoroff pathway	COG1529	Aldehyde, CO or xanthine dehydrogenase, Mo-binding subunit (CoxL) (PDB:1DGJ) (PUBMED:10095793)	-SFLPPLRVHERAREVALRWVGRPIKRKEDLRFLMGRGRFVDDIKFDNALYLAFARSKVAHARIRQVDVSKAMRLPGVRLVLTGKEVAELIKPWPHLIPTPPYYGIAVDKIRYQGEPVAMVVAESKYVAADAAEMIEVDYEPLKPVVTIEQALAPDAPQIHDGFERNVAWSKRYVYGDVENDFARADRIARGRYYFHRFISSPLEPTALAAYYDRSTGVLTIYDQHQQAPMYHARYSRVIGIPSNRISIKVPDLGGGFGNKQSVYPYTALVALASMLTNRPVKYVASRSEDLMALMHSPDRITEAEFAYRSNGEILSVRMKLYDNFGAYLRHPDPQNVTRAFPSITGPYRIKSIEIDATGVFTNTCPTGPNRGFGQQHASFTFERMVDKVAEELGMDPA…
140	GC_00000019	GCA_011364265_1_ASM1136426v1_genomic	88	3	6	2	0	0.808636	0.816422	0.81251	M|D|T	Cell wall/membrane/envelope biogenesis|Cell cycle control, cell division, chromosome partitioning|Signal transduction mechanisms			COG0464	AAA+-type ATPase, SpoVK/Ycf46/Vps4 family (SpoVK) (PDB:3SYL)	MVEEQQPVKELRLRVAEARQRDVGYGIARIDREVGASAGLATGDIIEIKGRKLAAATLWLGYLEEE-KDIIRIDGYIRSNAGVSLNEYVIVRKANVKEAQLVVLAPVNNTIKPDENFTKLVKSRLIEYPLVQKNVIPVLFFGNLFNFAVLQTRPSGVVKITPKTKLVIHSRPVQEKTLSTNVTYEDIGGLHEQIQKIREMVELPLRYPELFQKLGIDPPKGVLLYGPPGCGKTLLAKAVATEAEANFFLINGPEIMNKYYGETEAKLREIFRKAEEEAPSIIFIDEIDAIAPKRSEVTGEVEKRVVAQLLALMDGLESRGQVIVIGATNRPNALDPALRRPGRFDREIEIGIPDKKGRKEILQIHMRGMPLAPDVDIDKLAEITKGYTGADLAALCREA…
141	GC_00000019	GCA_011364265_1_ASM1136426v1_genomic	835	3	6	2	0	0.808636	0.816422	0.81251	M|D|T	Cell wall/membrane/envelope biogenesis|Cell cycle control, cell division, chromosome partitioning|Signal transduction mechanisms			COG0464	AAA+-type ATPase, SpoVK/Ycf46/Vps4 family (SpoVK) (PDB:3SYL)	----MTQKKGVQLRVAEAKQRDIGMRIARIDNAVLRELNLSPGDLIEITGKKSTVAKCWPAYRDDEGQRMIRIDSEIRRNAGVNVGDYVTVTKAESVKGVKVVLAPYEN-LPIYGDISRIVKQQLLNLPVARGDTVIIPILGMGLELKVVQTVPKNYVFVTEDTVVEVSTTPVARTEEVGGVTYEDIGGLANELQRIREMVELPLKHPELFRHLGIEPPKGVILYGPPGTGKTLIAKALANETGARFFSINGPEIMSKFYGESEARLREIFAEAERNAPSIIFIDELDAIAPKRSEVTGEVERRVVSQLLTLMDGLKSRGQVVVIGATNRLDAIDPALRRPGRFDREIRIGVPDRNGRKEILQIHTRRMPLAEDVNLDELADITHGFTGADIAALCREA…
142	GC_00000019	GCA_011369755_1_ASM1136975v1_genomic	182	3	6	2	0	0.808636	0.816422	0.81251	M|D|T	Cell wall/membrane/envelope biogenesis|Cell cycle control, cell division, chromosome partitioning|Signal transduction mechanisms			COG0464	AAA+-type ATPase, SpoVK/Ycf46/Vps4 family (SpoVK) (PDB:3SYL)	MVEEQQPVKELRLRVAEARQRDVGYGIARIDREVGASAGLATGDIIEIKGRKLAAATLWLGYLEEE-KDIIRIDGYIRSNAGVSLNEYVIVRKANVKEAQLVVLAPVNNTIKPDENFTKLVKSRLIEYPLVQKNVIPVLFFGNLFNFAVLQTRPSGVVKITPKTKLVIHSRPVQEKTLSTNVTYEDIGGLHEQIQKIREMVELPLRYPELFQKLGIDPPKGVLLYGPPGCGKTLLAKAVATEAEANFFLINGPEIMNKYYGETEAKLREIFRKAEEEAPSIIFIDEIDAIAPKRSEVTGEVEKRVVAQLLALMDGLESRGQVIVIGATNRPNALDPALRRPGRFDREIEIGIPDKKGRKEILQIHMRGMPLAPDVDIDKLAEITKGYTGADLAALCREA…
143	GC_00000019	GCA_011369755_1_ASM1136975v1_genomic	1665	3	6	2	0	0.808636	0.816422	0.81251	M|D|T	Cell wall/membrane/envelope biogenesis|Cell cycle control, cell division, chromosome partitioning|Signal transduction mechanisms			COG0464	AAA+-type ATPase, SpoVK/Ycf46/Vps4 family (SpoVK) (PDB:3SYL)	---------------------------------------------------------------------------------------------------------------------------------------------------------------------------------------------------------------------------------------------------------------------------------------------------------------------------------------------------------------------------------------------------------------…
144	GC_00000019	146_bin_25	1538	3	6	2	0	0.808636	0.816422	0.81251	M|D|T	Cell wall/membrane/envelope biogenesis|Cell cycle control, cell division, chromosome partitioning|Signal transduction mechanisms			COG0464	AAA+-type ATPase, SpoVK/Ycf46/Vps4 family (SpoVK) (PDB:3SYL)	--EEQQPVKELRLRVAEARQRDVGYGIARIDREVGASAGLATGDIIEIKGRKLAAATLWLGYLEEE-KDIIRIDGYIRSNAGVSLNEYVIVRKANVKEAQLVVLAPVNNTIKPDENFTKLVKSRLIEYPLVQKNVIPVLFFGNLFNFAVLQTRPSGVVKITPKTKLVIHSRPVQEKTLSTNVTYEDIGGLHEQIQKIREMVELPLRYPELFQKLGIDPPKGVLLYGPPGCGKTLLAKAVATEAEANFFLINGPEIMNKYYGETEAKLREIFRKAEEEAPSIIFIDEIDAIAPKRSEVTGEVEKRVVAQLLALMDGLESRGQVIVIGATNRPNALDPALRRPGRFDREIEIGIPDKKGRKEILQIHMRGMPLAPDVDIDKLAEITKGYTGADLAALCREA…
145	GC_00000019	146_bin_25	530	3	6	2	0	0.808636	0.816422	0.81251	M|D|T	Cell wall/membrane/envelope biogenesis|Cell cycle control, cell division, chromosome partitioning|Signal transduction mechanisms			COG0464	AAA+-type ATPase, SpoVK/Ycf46/Vps4 family (SpoVK) (PDB:3SYL)	-----TQKKGVQLRVAEAKQRDIGMRIARIDNAVLRELNLSPGDLIEITGKKSTVAKCWPAYRDDEGQRMIRIDSEIRRNAGVNVGDYVTVTKAESVKGVKVVLAPYEN-LPIYGDISRIVKQQLLNLPVARGDTVIIPILGMGLELKVVQTVPKNYVFVTEDTVVEVSTTPVARTEEVGGVTYEDIGGLANELQRIREMVELPLKHPELFRHLGIEPPKGVILYGPPGTGKTLIAKALANETGARFFSINGPEIMSKFYGESEARLREIFAEAERNAPSIIFIDELDAIAPKRSEVTGEVERRVVSQLLTLMDGLKSRGQVVVIGATNRLDAIDPALRRPGRFDREIRIGVPDRNGRKEILQIHTRRMPLAEDVNLDELADITHGFTGADIAALCREA…
146	GC_00000020	GCA_011364265_1_ASM1136426v1_genomic	211	3	6	2	0	0.830476	0.872339	0.850893	C	Energy production and conversion	COG0022	Pyruvate oxidation	COG0022	Pyruvate/2-oxoglutarate/acetoin dehydrogenase complex, dehydrogenase (E1) component, beta subunit (AcoB) (PDB:2OZL)	MRTVTFAQALNEALREEMRRDERVIVLGQDVGRKGGVYLVTQGLLEEFGPERVVDTPLSESAIVGAAIGLAVYGFKPVAEIQYSDFIYGAFEQIVSNLATLRYRSGGDFSAPLVIRAPVGGWIRGGMYHSQSPEAYFAHTPGLFVVCPSTPHDAKGLLKAAIRSDDPVIFFEPKRLYWTLKGEVPEGDYVVEIGRARVVREGEDVTVVTFGSTVHEALEAARRAEERGVSVEVIDLRTLKPLDLDTVVGSVRKTGRLVVAHEAPFFGGYGAEVVAEVVEEAFLHLEAPPKRVAGFESPIPLAHETLYLPSSDRILDAIVEIHSF
147	GC_00000020	GCA_011364265_1_ASM1136426v1_genomic	875	3	6	2	0	0.830476	0.872339	0.850893	C	Energy production and conversion	COG0022	Pyruvate oxidation	COG0022	Pyruvate/2-oxoglutarate/acetoin dehydrogenase complex, dehydrogenase (E1) component, beta subunit (AcoB) (PDB:2OZL)	-----------------------------------------------------------------------------------------------------------------------------------------------------------------------MIFFEPKRLYHSLKEDVPDGEYTVPIGKARLVREGSDVTVITYGATVYDAVAAAEEVEKEGISVEVIDLRSLIPYDWEAISRSVRKTGRPVIVHEAQKTSGFGAEIAATIAEREIYSLEAPILRVTGYDTPYPLVHEHLYLPNKDRIANAIRKSAAH
148	GC_00000020	GCA_011369755_1_ASM1136975v1_genomic	325	3	6	2	0	0.830476	0.872339	0.850893	C	Energy production and conversion	COG0022	Pyruvate oxidation	COG0022	Pyruvate/2-oxoglutarate/acetoin dehydrogenase complex, dehydrogenase (E1) component, beta subunit (AcoB) (PDB:2OZL)	MRTVTFAQALNEALREEMRRDERVIVLGQDVGRKGGVYLVTQGLLEEFGPERVVDTPLSESAIVGAAIGLAVYGFKPVAEIQYSDFIYGAFEQIVSNLATLRYRSGGDFSAPLVIRAPVGGWIRGGMYHSQSPEAYFAHTPGLFVVCPSTPHDAKGLLKAAIRSDDPVIFFEPKRLYWTLKGEVPEGDYVVEIGRARVVREGEDVTVVTFGSTVHEALEAARKAEERGVSVEVIDLRTLKPLDLDTVVGSVRKTGRLVVAHEAPFFGGYGAEVVAEVVEEAFLHLEAPPKRVAGFESPIPLAHETLYLPSSDRILDAIVEIHSF
149	GC_00000020	GCA_011369755_1_ASM1136975v1_genomic	612	3	6	2	0	0.830476	0.872339	0.850893	C	Energy production and conversion	COG0022	Pyruvate oxidation	COG0022	Pyruvate/2-oxoglutarate/acetoin dehydrogenase complex, dehydrogenase (E1) component, beta subunit (AcoB) (PDB:2OZL)	MTVLTFAKAINEALRYEMRRDERVVVLGEDVGVNGGVFRCTEGLLVEFGPKRVMDTPLSESAIIGVALGLAANGMRPVAEIQFSDFIFGGFEQLVSNVAKFRYRNAGHYAAPLVIRAPVGGGVRGGMYHSQSPESYFTNTAGLKVVVPSTPSDAKGLLISAIRDDDPVIFFEPKRLYHSLKEDVPDGEYTVPIGKARLVREGSDGTVITYGATVYDAVAAAEEVEKEGISVEVIDLRSLIPYDWEAISRSVKKTGRPVIVHEAQKTSGFGAEIAATIAEREIYSLEAPILRVTGYDTPYPLVHEHLYLPNKDRIANAIRKSAAH
150	GC_00000020	146_bin_25	33	3	6	2	0	0.830476	0.872339	0.850893	C	Energy production and conversion	COG0022	Pyruvate oxidation	COG0022	Pyruvate/2-oxoglutarate/acetoin dehydrogenase complex, dehydrogenase (E1) component, beta subunit (AcoB) (PDB:2OZL)	LRTVTFAQALNEALREEMRRDERVIVLGQDVGRKGGVYLVTQGLLEEFGPERVVDTPLSESAIVGAAIGLAVYGFKPVAEIQYSDFIYGAFEQIVSNLATLRYRSGGDFSAPLVIRAPVGGWIRGGMYHSQSPEAYFAHTPGLFVVCPSTPHDAKGLLKAAIRSDDPVIFFEPKRLYWTLKGEVPEGDYVVEIGRARVVREGEDVTVVTFGSTVHEALEAARKAEERGVSVEVIDLRTLKPLDLDTVVGSVRKTGRLVVAHEAPFFGGYGAEVVAEVVEEAFLHLEAPPKRVAGFESPIPLAHETLYLPSSDRILDAIVEIHSF
151	GC_00000020	146_bin_25	461	3	6	2	0	0.830476	0.872339	0.850893	C	Energy production and conversion	COG0022	Pyruvate oxidation	COG0022	Pyruvate/2-oxoglutarate/acetoin dehydrogenase complex, dehydrogenase (E1) component, beta subunit (AcoB) (PDB:2OZL)	MTVLTFAKAINEALRYEMRRDERVVVLGEDVGVNGGVFRCTEGLLVEFGPKRVMDTPLSESAIIGVALGLAANGMRPVAEIQFSDFIFGGFEQLVSNVAKFRYRNAGHYAAPLVIRAPVGGGVRGGMYHSQSPESYFTNTAGLKVVVPSTPSDAKGLLISAIRDDDPVIFFEPKRLYHSLKEDVPDGEYTVPIGKARLVREGSDVTVITYGATVYDAVAAAEEVEKEGISVEVIDLRSLIPYDWEAISRSVRKTGRPVIVHEAQKTSGFGAEIAATIAEREIYSLEAPILRVTGYDTPYPLVHEHLYLPNKDRIANAIRKSAAH
152	GC_00000021	GCA_011364265_1_ASM1136426v1_genomic	1073	3	6	3	0	0.884463	0.837464	0.860322	R	General function prediction only			COG5493	Uncharacterized protein, contains PD-(D/E)XK nuclease domain	-----------MNRLRED-----------------------------MIRGFERHDKEIAKLREDM-------MKGFERHDREIERLREDM------------------IKGFERHDREIEKLREDMMKGFEAVNRQISALGARWGLMSEEAFREGLRGILEKEFGVKVEKWRTYDEEGLVYGYSSEIEVDLVVKDGKTLLIEISSHVRPSDVTSFVKKAELYERKTGKRPDRLIMVTPYVEEKAIEAAMRRGVEVYTRL
153	GC_00000021	GCA_011369755_1_ASM1136975v1_genomic	1086	3	6	3	0	0.884463	0.837464	0.860322	R	General function prediction only			COG5493	Uncharacterized protein, contains PD-(D/E)XK nuclease domain	MAARERLKSRILKLLREDEEFRYAVAGLIGLDEILKRLDRHESHIIEILKRLDRHEERFLRIEQEIGRIW-----------QEIEKLREDM-----------------------------NRLREDMMKGFEAVNRQISALGARWGLMSEEAFREGLKGILEKELGLKVERWTAFDEGGEVFGFPSPVEVDVAVKDGKTLLIEVSSQVRPSDVVTLYRKAKLYERKTGRRPDRLIFVTPFATDNAVKTAMELGVEIYTRA
154	GC_00000021	GCA_011369755_1_ASM1136975v1_genomic	1254	3	6	3	0	0.884463	0.837464	0.860322	R	General function prediction only			COG5493	Uncharacterized protein, contains PD-(D/E)XK nuclease domain	MAARERLKSRILKLLREDEEFRYAVAGLIGLDEILKRLDRHESHIIEILKRLDRHEQEIARLREDMNRLREDMIRGFERHDKEIAKLREDMMKGFERHDREIERLREDMIKGFERHDREIEKLREDMMKGFEAVNRQISALGARWGLMSEEAFREGLRGILEKEFGVKVEKWRTYDEEGLVYGYSSEIEVDLVVKDGKTLLIEISSHVRPSDVTSFVKKAELYERKTGKRPDRLIMVTPYVEEKAIEAAMRRGVEVYTRL
155	GC_00000021	146_bin_25	1075	3	6	3	0	0.884463	0.837464	0.860322	R	General function prediction only			COG5493	Uncharacterized protein, contains PD-(D/E)XK nuclease domain	LAARERLKSRILKLLREDEEFRYAVAGLIGLDEILKRLDRHESHIIEILKRLDRHEQEIARLREDMNRLREDMIRGFERHDKEIAKLREDM-----------------------------NRLREDMNKGFEAVNRQISALGARWGLMSEEAFREGLKGILEKELGLKVERWTAFDEGGEVFGFPSPVEVDVAVKDGKTLLIEVSSQVRPSDVVTLYRKAKLYERKTGKRPDRLIFVTPFATDNAVKTAMELGVEIYTRV
156	GC_00000021	146_bin_25	1080	3	6	3	0	0.884463	0.837464	0.860322	R	General function prediction only			COG5493	Uncharacterized protein, contains PD-(D/E)XK nuclease domain	LAARERLKSRILKLLREDEEFRYAVAGLIGLDEILKRLDRHESHIIEILKRLDRHEERFLRIEQEIGRIW-----------QEIEKLREDM-----------------------------NRLREDMMKGFEAVNRQISALGARWGLMSEEAFREGLKGILEKELGLKVERWTAFDEGGEVFGFPSPVEVDVAVKDGKTLLIEVSSQVRPSDVVTLYRKAKLYERKTGRRPDRLIFVTPFATDNAVKTAMELGVEIYTRA
157	GC_00000021	146_bin_25	928	3	6	3	0	0.884463	0.837464	0.860322	R	General function prediction only			COG5493	Uncharacterized protein, contains PD-(D/E)XK nuclease domain	LAARERLKSRILKLLREDEEFRYAVAGLIGLDEILKRLDRHESHIIEILKRLDRHEQEIARLREDMNRLREDMIRGFERHDKEIAKLREDMMKGFERHDREIERLREDMIKGFERHDREIEKLREDMMKGFEAVNRQISALGARWGLMSEEAFREGLRGILEKEFGVKVEKWRTYDEEGLVYGYSSEIEVDLVVKDGKTLLIEISSHVRPSDVTSFVKKAELYERKTGKRPDRLIMVTPYVEEKAIEAAMRRGVEVYTRL
158	GC_00000022	GCA_011364265_1_ASM1136426v1_genomic	301	3	5	2	0	0.987611	0.693624	0.814913	T	Signal transduction mechanisms			COG0478	RIO-like serine/threonine protein kinase fused to N-terminal HTH domain (RIO2) (PDB:1TQI)	MRIERVAAAVRELSDRHFNVLRAIESFSEKGLLVTSRELSSSTGLSEEYVARILTELHRYGLIWAPRGRPSGYVLNYAGLDALALRTMASRGILKSLGNRVGVGKEADVYSALTPEGMEVMVKFYRVGRQSMTKYRRTRSLPSDVSFYLGASKAFASSEIDALRRLSLTEVPVPQPVYRNRHAVVMQRIEGRILAKVRSLRRPEIVMEELLKAVGAAFRSGVVHCDLSAYNVMVDQEERVWVIDWPQWVRPDHPNAKDYLRRDVRNVLDFFRRRFHVDVDPDEDSERVIASLLQV
159	GC_00000022	GCA_011364265_1_ASM1136426v1_genomic	1466	3	5	2	0	0.987611	0.693624	0.814913							--------------------------------------------------------------------------------------------------------------------------------------------------------------------------------------------------------------------------------------------------------------------MRDIRNVLDFFRRRFHVDVDPDENSERVIASLLQV
160	GC_00000022	GCA_011369755_1_ASM1136975v1_genomic	784	3	5	2	0	0.987611	0.693624	0.814913	T	Signal transduction mechanisms			COG0478	RIO-like serine/threonine protein kinase fused to N-terminal HTH domain (RIO2) (PDB:1TQI)	MRIERVAAAVRELSDRHFNVLRAIESFSEKGLLVTSRELSSSTGLSEEYVARILTELHRYGLIWAPRGRPSGYVLNYAGLDALALRTMASRGILKSLGNRVGVGKEADVYSALTPEGMEVMVKFYRVGRQSMTKYRRTRSLPSDVSFYLGASKAFASSEIDALRRLSLTEVPVPQPVYRNRHAVVMQRIEGRILAKVRSLRRPEIVMEELLKAVGAAFRSGVVHCDLSAYNVMVDQEERVWVIDWPQWVRPDHPNAKDYLRRDVRNVLDFFRRRFHVDVDPDEDSERVIASLLQV
161	GC_00000022	GCA_011369755_1_ASM1136975v1_genomic	520	3	5	2	0	0.987611	0.693624	0.814913							--------------------------------------------------------------------------------------------------------------------------------------------------------------------------------------------------------------------------------------------------------------------MRDIRNVLDFFRRRFHVDVDPDENSERVIASLLQV
162	GC_00000022	146_bin_25	1191	3	5	2	0	0.987611	0.693624	0.814913	T	Signal transduction mechanisms			COG0478	RIO-like serine/threonine protein kinase fused to N-terminal HTH domain (RIO2) (PDB:1TQI)	MRIERVAAAVRELSDRHFNVLRAIESFSEKGLLVTSRELSSSTGLSEEYVARILTELHRYGLIWAPRGRPSGYVLNYAGLDALALRTMASRGILKSLGNRVGVGKEADVYSALTPEGMEVMVKFYRVGRQSMTKYRRTRSLPSDVSFYLGASKAFASSEIDALRRLSLTEVPVPQPVYRNRHAVVMQRIEGRILAKVRSLRRPEIVMEELLKAVGAAFRSGVVHCDLSAYNVMVDQEERVWVIDWPQWVRPDHPNAKDYLRRDVRNVLDFFRRRFHVDVDPDEDSERVIASLLQV
163	GC_00000023	GCA_011364265_1_ASM1136426v1_genomic	1102	2	5	3	0	0.893258	0.879268	0.886208							MRVHKECELVSKLMKEVLVQIWETQEIPVLEQLMEAKPQTG
164	GC_00000023	GCA_011364265_1_ASM1136426v1_genomic	84	2	5	3	0	0.893258	0.879268	0.886208							MWVHKECELVSKLLKGVLVQIGETQAIPVLEQLVK------
165	GC_00000023	GCA_011369755_1_ASM1136975v1_genomic	1324	2	5	3	0	0.893258	0.879268	0.886208							MRVHKECELVSKLMKEVLVQIWETQEIPVLEQLMEAKPQTG
166	GC_00000023	GCA_011369755_1_ASM1136975v1_genomic	1626	2	5	3	0	0.893258	0.879268	0.886208							MHVHKECELVSRLLKEVLVQIGETQAIPVLEQLMT------
167	GC_00000023	GCA_011369755_1_ASM1136975v1_genomic	178	2	5	3	0	0.893258	0.879268	0.886208							MWVHKECELVSKLLKGVLVQIGETQAIPVLEQLVK------
168	GC_00000024	GCA_011364265_1_ASM1136426v1_genomic	1101	2	5	3	0	0.893023	1	0.943489							MKSVILEVDCGYVHPRVPAIIDGRKVIIDIDDLKELMYIISGSNGCGHTRPQIYAEEVVEWTYPLGEPYSMPYSGLETPAVKRYRL
169	GC_00000024	GCA_011364265_1_ASM1136426v1_genomic	881	2	5	3	0	0.893023	1	0.943489							MKSVILEVDCGSMHPRVPAVIDGRKVIIDIDYLYKLLYIISGSNGCGHVEPKIYAEEVVEWVSPFGEPYDMPYSGLETPTVKRYLL
170	GC_00000024	GCA_011369755_1_ASM1136975v1_genomic	1323	2	5	3	0	0.893023	1	0.943489							MKSVILEVDCGYVHPRVPAIIDGRKVIIDIDDLKELMYIISGSNGCGHTRPQIYAEEVVEWTYPLGEPYSMPYSGLETPAVKRYRL
171	GC_00000024	GCA_011369755_1_ASM1136975v1_genomic	1566	2	5	3	0	0.893023	1	0.943489							MKSVILEVDCGYVHPRVPAVIDGRKVIIDIDDLYELLYIVSGSNGCGHVDPKIYAEEVVEWVSPLGEPYSMPYSGFETPKVKRYRL
172	GC_00000024	GCA_011369755_1_ASM1136975v1_genomic	1456	2	5	3	0	0.893023	1	0.943489							MKSVILEVDCGSMHPRVPAVIDGRKVIIDIDYLYKLLYIISGSNGCGHVEPKIYAEEVVEWVSPFGEPYDMPYSGLETPTVKRYLL
173	GC_00000025	GCA_011364265_1_ASM1136426v1_genomic	1312	3	5	2	0	0.779617	0.986256	0.870846	K	Transcription			COG2101	TATA-box binding protein (TBP), component of TFIID and TFIIIB (SPT15) (PDB:1NGM)	MSAGATVQELEVRVQNVVATASLGSQLDLVAVMSALPDAKYKPTAFPGAVVKQKENGATFLLFSTGRLVCTGTKSEREARTAVARLVRQLREKGFLINESVEVNIQNVVVSARLPGRVDIERMATTFENVLYEPDQFPGIIYRLPDSKAVALLFASGRLVVVGSKSEEEAHENVRRVYEEVRDRGLL--IGTLGRA
174	GC_00000025	GCA_011364265_1_ASM1136426v1_genomic	1208	3	5	2	0	0.779617	0.986256	0.870846	K	Transcription			COG2101	TATA-box binding protein (TBP), component of TFIID and TFIIIB (SPT15) (PDB:1NGM)	-MSGQQYPEPKIEIQNVVASVTLNQKLDLQAIQNAFPQVDYKPAQFPGLVFRLEKPRTATLIFSSGKMVCTGAKSEEEARRAVMRVVRLLKEKGFLIKEEPIIEIQNIVASIDLFGRIDLELAANTLENVMYEPEQFPGLIYRMSSPKVVILMFASGKLVCTGAKTEREVHEAIKKLSEELREKGLITYVSQVAGS
175	GC_00000025	GCA_011369755_1_ASM1136975v1_genomic	1688	3	5	2	0	0.779617	0.986256	0.870846	K	Transcription			COG2101	TATA-box binding protein (TBP), component of TFIID and TFIIIB (SPT15) (PDB:1NGM)	MSAGATVQELEVRVQNVVATASLGSQLDLVAVMSALPDAKYKPTAFPGAVVKQKENGATFLLFSTGRLVCTGTKSEREARTAVARLVRQLREKGFLINESVEVNIQNVVVSARLPGRVDIERMATTFENVLYEPDQFPGIIYRLPDSKAVALLFASGRLVVVGSKSEEEAHENVRRVYEEVRDRGLL--IGTLGRA
176	GC_00000025	GCA_011369755_1_ASM1136975v1_genomic	218	3	5	2	0	0.779617	0.986256	0.870846	K	Transcription			COG2101	TATA-box binding protein (TBP), component of TFIID and TFIIIB (SPT15) (PDB:1NGM)	-MSGQQYPEPKIEIQNVVASVTLNQKLDLQAIQNAFPQVDYKPAQFPGLVFRLEKPRTATLIFSSGKMVCTGAKSEEEARRAVMRVVRLLKEKGFLIKEEPIIEIQNIVASIDLFGRIDLELAANTLENVMYEPEQFPGLIYRMSSPKVVILMFASGKLVCTGAKTEREVHEAIKKLSKELREKGLITYVSQVAGS
177	GC_00000025	146_bin_25	1409	3	5	2	0	0.779617	0.986256	0.870846	K	Transcription			COG2101	TATA-box binding protein (TBP), component of TFIID and TFIIIB (SPT15) (PDB:1NGM)	--SGQQYPEPKIEIQNVVASVTLNQKLDLQAIQNAFPQVDYKPAQFPGLVFRLEKPRTATLIFSSGKMVCTGAKSEEEARRAVMRVVRLLKEKGFLIKEEPIIEIQNIVASIDLFGRIDLELAANTLENVMYEPEQFPGLIYRMSSPKVVILMFASGKLVCTGAKTEREVHEAIRKLSEELREKGLITYVSQVAGS
178	GC_00000026	GCA_011364265_1_ASM1136426v1_genomic	130	3	5	3	0	0.834203	0.752418	0.791203	L	Replication, recombination and repair			COG1111	ERCC4-related helicase (MPH1) (PDB:1WP9)	------------MVDLRDYVGGE--TAGGQARAFRVSEEG-------------------------------------------YVEHPMVRERAVEGRRYQLEMAEGALKANTLLVLPTALGKTVIAELVIAEVLRRYPGCRVMFLAPTKPLALQHRESLLRHLKLGREEVAVVTGEVRGREGIWLDRRVRVVLGTPQAVWNDMSNGLVALEEFALLVLDECHRSKARYAYTRIASEYVRRCPWPLILALTASPGSTKESVTEVVRNLWIERIEWRTEDDEDVRPYIPGVKVGWVRVQLTPEYERVRDVIRKAIERRVEALRSAGLIGAEVE-VNRKVLLSLMERLKAEAEAGARGPRMRFLQVISQVLSLFHALELVESQHVRTLLSYLESLKGSELR…
179	GC_00000026	GCA_011364265_1_ASM1136426v1_genomic	1238	3	5	3	0	0.834203	0.752418	0.791203	L	Replication, recombination and repair			COG1111	ERCC4-related helicase (MPH1) (PDB:1WP9)	MRVWEVPSQEDPSKTYRVTFDGERFTCTCPDFTFRARKQGRECKHIYAVRVAEGLLTVTKSSKAEVQEAVELAGKDEAKESTYFVNHPMVRPNTVEDREYQRKMVEEALEGNTLVVLPTALGKTVIAELVAAELLYRHPGCRILVMAPTKPLVLQHRESFLRHLKLEPNEVGVVTGEVNSRELVWDNPDVRVVFATPQSVWNDCRKGYVGLEEFALMILDECHRSRSRYAYTRLASEYVRRCPWPRILALTASPGSEEERVLEVVRNLMIERIVWRTEEDEDVQRYIPGVKVSWVRLQIPEQYQLIRSEIRRAIESRLRELYSAGLLRIPMESVNRKVLVQLMSRLRAEIESGVKGANMHYMSLLSSILSLYHALELIESQHVHSLREYLKEVMDSELR…
180	GC_00000026	GCA_011364265_1_ASM1136426v1_genomic	1322	3	5	3	0	0.834203	0.752418	0.791203	L	Replication, recombination and repair			COG1111	ERCC4-related helicase (MPH1) (PDB:1WP9)	---------------------------------------------------------------------------------------------------------------------------------------------------------------------------------------------------------------------------------------------------------------------------------------------------------------------------------------------------------------------------------------------------------------…
181	GC_00000026	GCA_011369755_1_ASM1136975v1_genomic	674	3	5	3	0	0.834203	0.752418	0.791203	L	Replication, recombination and repair			COG1111	ERCC4-related helicase (MPH1) (PDB:1WP9)	------------MVDLRDYVGGE--TAGGQARAFRVSEEG-------------------------------------------YVEHPMVRERAVEGRRYQLEMAEGALKANTLLVLPTALGKTVIAELVIAEVLRRYPGCRVMFLAPTKPLALQHRESLLRHLKLGREEVAVVTGEVRGREGIWLDRRVRVVLGTPQAVWNDMSNGLVALEEFALLVLDECHRSKARYAYTRIASEYVRRCPWPLILALTASPGSTKESVTEVVRNLWIERIEWRTEDDEDVRPYIPGVKVGWVRVQLTPEYERVRDVIRKAIERRVEALRSAGLIGAEVE-VNRKVLLSLMERLKAEAEAGARGPRMRFLQVISQVLSLFHALELVESQHVRTLLSYLESLKGSELR…
182	GC_00000026	146_bin_25	725	3	5	3	0	0.834203	0.752418	0.791203	L	Replication, recombination and repair			COG1111	ERCC4-related helicase (MPH1) (PDB:1WP9)	------------VVDLRDYVGGE--TAGGQARAFRVSEEG-------------------------------------------YVEHPMVRERAVEGRRYQLEMAEGALKANTLLVLPTALGKTVIAELVIAEVLRRYPGCRVMFLAPTKPLALQHRESLLRHLKLGREEVAVVTGEVRGREGIWIDRRVRVVLGTPQAVWNDMSNGLVALEEFALLVLDECHRSKARYAYTRIASEYVRRCPWPLILALTASPGSTKESVTEVVRNLWIERIEWRTEDDEDVRPYIPGVKVGWVRVQLTPEYERVRDVIRKAIERRVEALRSAGLIGAEVE-VNRKVLLSLMERLKAEAEAGARGPRMRFLQVISQVLSLFHALELVESQHVRTLLSYLESLKGSELR…
183	GC_00000027	GCA_011364265_1_ASM1136426v1_genomic	304	3	4	2	0	0.98434	0.773094	0.866021							MKGGRKRNPKGYSEPIIMRALLKNALTVSQLEKVTKIKKPTIYLSLNRLSKLGYVRSDKARRNRKFYLTPAGKKVAMNRMKAERILQRVMRDLKQAVKLGISIKEIVKELQSAR
184	GC_00000027	GCA_011369755_1_ASM1136975v1_genomic	781	3	4	2	0	0.98434	0.773094	0.866021							MKGGRKRNPKGYSEPIIMRALLKNALTVSQLEKVTKIKKPTIYLSLNRLSKLGYVRSDKARRNRKFYLTPAGKKVAMNRMKAERILQRVMRDLKQAVKLGISIKEIVKELQSAR
185	GC_00000027	GCA_011369755_1_ASM1136975v1_genomic	1562	3	4	2	0	0.98434	0.773094	0.866021							-------------------------------------------------------------------------------MRAEKILQRVMKDLKQAVKLGISIKEIVKELQRAK
186	GC_00000027	146_bin_25	1194	3	4	2	0	0.98434	0.773094	0.866021							MKGGRKRNPKGYSEPIIMRALLKNALTVSQLEKVTKIKKPTIYLSLNRLSKLGYVRSDKARRNRKFYLTPAGKKVAMNRMKAERILQRVMRDLKQAVKLGISIKEIVKELQSAR
187	GC_00000028	GCA_011364265_1_ASM1136426v1_genomic	1449	3	4	2	0	0.982724	0.916698	0.948563	K	Transcription			COG1695	DNA-binding transcriptional regulator, PadR family (PadR) (PDB:1XMA) (PUBMED:19096365)	----------------MRWFFGPGPWHGFRWITRGDMRILVLEALADGPKRGYEVIKAIRDRFHGLYSPSPGAVYPTLQLLEDEGLVASEVLDGKRVYRITDEGRRFLEERKDRARELLEKGRKVMGAEAAELMDAARSLALTVFQAYATLPPERLLEVAEVLREARVKVLRVIGGGGSG
188	GC_00000028	GCA_011369755_1_ASM1136975v1_genomic	1613	3	4	2	0	0.982724	0.916698	0.948563	K	Transcription			COG1695	DNA-binding transcriptional regulator, PadR family (PadR) (PDB:1XMA) (PUBMED:19096365)	----------------MRWFFGPGPWHGFRWITRGDMRILVLEALADGPKRGYEVIKAIRDRFHGLYSPSPGAVYPTLQLLEDEGLVASEVLDGKRVYRITDEGRRFLEERKDRARELLEKGRKVMGAEAAELMDAARSLALTVFQAYATLPPERLLEVAEVLREARVKVLRVIGGGGSG
189	GC_00000028	GCA_011369755_1_ASM1136975v1_genomic	1631	3	4	2	0	0.982724	0.916698	0.948563	K	Transcription			COG1695	DNA-binding transcriptional regulator, PadR family (PadR) (PDB:1XMA) (PUBMED:19096365)	----------------MRWFFGHGPWHGLRWLTRGDVRILVLEALADGPKRGYEVIKAIRDRFHGLYSPSPGAVYPTLQLLEDEGLVTSEVLEGKKVYRITDEGRRFLEERRDRARELLERGRKVMGAEAAELMDAARSLALTVFQAYATLPPERLLEVAEVLREARVKVLKVMGGGGSG
190	GC_00000028	146_bin_25	296	3	4	2	0	0.982724	0.916698	0.948563	K	Transcription			COG1695	DNA-binding transcriptional regulator, PadR family (PadR) (PDB:1XMA) (PUBMED:19096365)	IIKDILILCEFSRHIWMRWFFGPGPWHGFRWITRGDMRILVLEALADGPKRGYEVIKAIRDRFHGLYSPSPGAVYPTLQLLEDEGLVASEVLDGKRVYRITDEGRRFLEERKDRARELLEKGRKVMGAEAAELMDAARSLALTVFQAYATLPPERLLEVAEVLREARVKVLRVIGGGGSG
191	GC_00000029	GCA_011364265_1_ASM1136426v1_genomic	1305	3	4	2	0	0.9965	0.777389	0.873413	J	Translation, ribosomal structure and biogenesis	COG0244	Ribosome 50S subunit	COG0244	Ribosomal protein L10 (RplJ) (PDB:5IT8)	MAVQRTLLRPRERKAREIELLERLFREKPVVVVLDLTRTSTDVLQRFRVTLRGRAVVRVAKKTLAAIAAERAGRKALADLLRGLKTPVGFIVTELNPFRLKIEIDQGRILTPPKAGEKADVDVVVPPMNTGIPPGPILSEFGKLRIPTRIEGGTIWIAKETVVAKKGDEISPALASLLAKLDIPAVYRGLNVIAAVDGELVIRAEDLVLDLDSVRRDLASCHASARLLLIELGVPEPEVIADLLVLAQRRAVSLATEAGYVTSETVEHVLRTAEARAQALARLIGS
192	GC_00000029	GCA_011369755_1_ASM1136975v1_genomic	1698	3	4	2	0	0.9965	0.777389	0.873413	J	Translation, ribosomal structure and biogenesis	COG0244	Ribosome 50S subunit	COG0244	Ribosomal protein L10 (RplJ) (PDB:5IT8)	MAVQRTLLRPRERKAREIELLERLFREKPVVVVLDLTRTSTDVLQRFRVTLRGRAVVRVAKKTLAAIAAERAGRKALADLLRGLKTPVGFIVTELNPFRLKIEIDQGRILTPPKAGEKADVDVVVPPMNTGIPPGPILSEFGKLRIPTRIEGGTIWIAKETVVAKKGDEISPALASLLAKLDIPAVYRGLNVIAAVDGELVIRAEDLVLDLDSVRRDLASCHASARLLLIELGVPEPEVIADLLVLAQRRAVSLATEAGYVTSETVEHVLRAAEARAQALARLIGS
193	GC_00000029	GCA_011369755_1_ASM1136975v1_genomic	1707	3	4	2	0	0.9965	0.777389	0.873413							-----------------------------------------------------------------------------------------------------------------------------------------------------------------------------------------------MIAAVDGELVIRAEDLVLDLDSVRRDLASCHASARLLLIELGVPEPEVIADLLVLAQRRAVSLATEAGYVTSETVEHVLRTAEARAQALARLIGS
194	GC_00000029	146_bin_25	1233	3	4	2	0	0.9965	0.777389	0.873413	J	Translation, ribosomal structure and biogenesis	COG0244	Ribosome 50S subunit	COG0244	Ribosomal protein L10 (RplJ) (PDB:5IT8)	MAVQRTLLRPRERKAREIELLERLFREKPVVVVLDLTRTSTDVLQRFRVTLRGRAVVRVAKKTLAAIAAERAGRKALADLLRGLKTPVGFIVTELNPFRLKIEIDQGRILTPPKAGEKADVDVVVPPMNTGIPPGPILSEFGKLRIPTRIEGGTIWIAKETVVAKKGDEISPALASLLAKLDIPAVYRGLNVIAAVDGELVIRAEDLVLDLDSVRRDLASCHASARLLLIELGVPEPEVIADLLVLAQRRAVSLATEAGYVTSETVEHVLRTAEARAQALARLIGS
195	GC_00000030	GCA_011364265_1_ASM1136426v1_genomic	1300	3	4	2	0	0.93534	0.858769	0.895421							----------------------------------MEEVTEVLMSVKAMLDALVATLISAFMVVVAGALYAFVILLIVVVAVILVVQLYRHSDKIIGALSSSARWIAGHVHYRMIEPLLAIRELRNMLDKMSGDASCLMVLMELLNGPAGSISELGERVGKRALSTVHTHIRHLVDRGLAERVEERITGRRGSSAEVRVGLARRFDRWAARLYLRWRIGRLLKAVKT-----------
196	GC_00000030	GCA_011369755_1_ASM1136975v1_genomic	1458	3	4	2	0	0.93534	0.858769	0.895421							----------------------------------MEEVTEVLMSVKAMLDALVATLISAFMVVVAGALYAFVILLIVVVAVILVVQLYRHSDKIIGALSSSARWIAGHVHYRMIEPLLAIRELRNMLDKMSGDASCLMVLMELLNGPAGSISELGERVGKRALSTVHTHIRHLVDRGLAERVEERITGRRGSSAEVRVGLARRFDRWAARLYLRWRIGRLLKAVKT-----------
197	GC_00000030	GCA_011369755_1_ASM1136975v1_genomic	828	3	4	2	0	0.93534	0.858769	0.895421							MCDDPYEEYGLDALGGLLVLLILLLAILVLIDAIVKEITKLLMSVKAMLDALVATLISAFMVVVIGALNAFVYLLVAVATLILGVQLYKRSDKIIGALSSLARWIAGHIHYRMIEPLLAIRELRSTLDRMSGDTSCLMVLMELLNGPAGSISELGERVGKRALSTVHTHIRHLVDCGLVERVEERITGRRGSSAEVRVGLARRFDRWTARLYLRWRIGRLLKAGERVAERQGLSSFH
198	GC_00000030	146_bin_25	804	3	4	2	0	0.93534	0.858769	0.895421							-CDDPYEEYGLDALGGLLVLLILLLAILVLIDAIVKEITKLLMSVKAMLDALVATLISAFMVVVIGALNAFVYLLVAVATLILGVQLYKRSDKIIGALSSLARWIAGHIHYRMIEPLLAIRELRSTLDRMSGDTSCLMVLMELLNGPAGSISELGERVGKRALSTVHTHIRHLVDCGLVERVEERITGRRGSSAEVRVGLARRFDRWTARLYLRWRIGRLLKAGERVAERQGLSSFH
199	GC_00000031	GCA_011364265_1_ASM1136426v1_genomic	1341	3	4	2	0	0.857441	0.91612	0.88581	L	Replication, recombination and repair			COG1199	Rad3-related DNA helicase DinG (DinG) (PDB:5H8W)	MEGSAEWASRGLSPCPASIPQPGKVRVIDLEEDVQLTAALKRHFPHPTTRKYQADLANRLYELLSDGNRDVVVEAPTGLGKTAAVYAAVAKYAEE---NNLRVLWLTRTASQVKHVSLETGMLPLYGRKLLCLHEVIAQIDQRRFNAACRATRYAHRCPYWPGKPRAVGRPMTVSELKDVGRRTLTCPYEVLTISMPTARGLVATHRQLGFLGWLLAKWRWSKERTILVLDEAQHVVSEALSMVKDSISLRTLKRAAREARKYGFNEISSELERAANHYESLL-PGDGEAEVDDVLPSYTELREAGFEIQELKLRENLAPASHVLTVADFKASLGGSRPLLVREGRSLRLEAMADPKEVLEAVYDKWRATVTMSATVSAELLERLVGREMTLLRAGWPF…
200	GC_00000031	GCA_011369755_1_ASM1136975v1_genomic	1659	3	4	2	0	0.857441	0.91612	0.88581	L	Replication, recombination and repair			COG1199	Rad3-related DNA helicase DinG (DinG) (PDB:5H8W)	MEGSAEWASRGLSPCPASIPQPGKVRVIDLEEDVQLTAALKRHFPHPTTRKYQADLANRLYELLSDGNRDVVVEAPTGLGKTAAVYAAVAKYAEE---NNLRVLWLTRTASQVKHVSLETGMLPLYGRKLLCLHEVIAQIDQRRFNAACRATRYAHRCPYWPGKPRAVGRPMTVSELKDVGRRTLTCPYEVLTISMPTARGLVATHRQLGFLGWLLAKWRWSKERTILVLDEAQHVVSEALSMVKDSISLRTLKRAAREARKYGFNEISSELERAANHYESLL-PGDGEAEVDDVLPSYTELREAGFEIQELKLRENLAPASHVLTVADFKASLGGSRPLLVREGRSLRLEAMADPKEVLEAVYDKWRATVTMSATVSAELLERLVGREMTLLRAGWPF…
201	GC_00000031	GCA_011369755_1_ASM1136975v1_genomic	1669	3	4	2	0	0.857441	0.91612	0.88581	L	Replication, recombination and repair			COG1199	Rad3-related DNA helicase DinG (DinG) (PDB:5H8W)	----------------------------------------MRRHKHVSP------------------------------SQTAAVWASVRAFAEETRAKKTKILWLTRTIMQVQHVAAETGAMPVYGRRVLCLHETVKLVDERRFSATCRAVRLSGRCPYWPGRPRAL-RAVTVSELRDVGRMTMTCPYEHQTASLSSHLALVATHRQLNSLGWLLARWRARREEVVLVLDEVQHILSRVLSMVKDAVSLTTLSRAAREAEKYGFPELSSKLRKAVEEYKKLAEPSAEEIEVEDLLPGITELLEAGQEIQETKIKQNLVPTSWVLTVADFKASLGGSRPILVREGESLRLEALADPAEELRKLLEGWRAVVMLSATLDASLIERLVGAEVTLLRAGWPF…
202	GC_00000031	146_bin_25	335	3	4	2	0	0.857441	0.91612	0.88581	L	Replication, recombination and repair			COG1199	Rad3-related DNA helicase DinG (DinG) (PDB:5H8W)	--------------------------VVDLEEDVQLTAALKRHFPHPTTRKYQADLANRLYELLSDGNRDVVVEAPTGLGKTAAVYAAVAKYAEE---NNLRVLWLTRTASQVRHVSLETGMLPLFGRKLLCLHEVIAQIDQRRFNAACRATRYAHRCPYWPGKPRAVGRPMTVSELKDLGRRTLTCPYEVLTISMPTARGLVATHRQLGFLGWLLAKWRWSKERTILVLDEAQHVVSEALSMVKDSISLRTLKRAAREARKYGFNEISSELERAANHYESLL-PGDGEAEVDDVLPSYTELREAGFEIQELKLRENLAPASHVLTVADFKASLGGSRPLLVREGRSLRLEAMADPKEVLEAVYDKWRATVTMSATVNAELLERLVGREMTLLRAGWPF…
203	GC_00000032	GCA_011364265_1_ASM1136426v1_genomic	1302	3	4	2	0	0.89591	0.954988	0.924506							MAASGAKAGAPSGRRVLLLAALAIVVIAVVAAVFFLLAPSGPREVRLEMYEFGFNGPTGGPVIRAKVGETIRIVLVNRGGAEHEFMVVGDKDGFLNALHQKISELKAKGMDEDEIEESEELEELHHHYAAAMLMVGGKMEHDVVLKRGETETVTLRFDSPGTYHYLCAELDLTFPETHADRGMSGTIVVEG
204	GC_00000032	GCA_011369755_1_ASM1136975v1_genomic	1459	3	4	2	0	0.89591	0.954988	0.924506							MAASGAKAGAPSGRRVLLLAALAIVVIAVVAAVFFLLAPSGPREVRLEMYEFGFNGPTGGPVIRAKVGETIRIVLVNRGGAEHEFMVVGDKDGFLNALHQKISELKAKGMDEDEIEESEELEELHHHYAAAMLMVGGKMEHDVVLKRGETETVTLRFDSPGTYHYLCAELDLTFPETHADRGMSGTIVVEG
205	GC_00000032	GCA_011369755_1_ASM1136975v1_genomic	1499	3	4	2	0	0.89591	0.954988	0.924506							------------------MIAVALVVVAVAASAFFLLAPSGPREIKLEMREFGFNAPSGGPTIRAKVGETIRIVLVNVGGADHEFMVVSDKDGFLKQLHQVIEELRAKGLDEEKIETSEEVEEVHHHFTAVELMVGNDRKMDVELEPRESATITLRFDRPGTYYYLCADMGLTFPEIHADRGMWGTIVVEG
206	GC_00000032	146_bin_25	1228	3	4	2	0	0.89591	0.954988	0.924506							MAASGAKAGAPSGRRVLLLAALAIVVIAVVAAVFILLAPSGPREVRLEMYEFGFNGPTGGPAIRAKVGETIRIVLVNRGGAEHEFMVVGDKDGFLNALHQKISELKAKGMDEDEIEKSEELEELHHHYAAAMLMVGDKMEHDVVLERGETETVTLRFDSPGTYHYLCAELDLTFPETHADRGMSGTIVVEG
207	GC_00000033	GCA_011364265_1_ASM1136426v1_genomic	1243	2	4	2	0	0.972222	0.896465	0.932808							MAFGARMSWEQLFDAFYVYAYVSFVIGLVLYAVYEWQRSTGAGST
208	GC_00000033	GCA_011364265_1_ASM1136426v1_genomic	671	2	4	2	0	0.972222	0.896465	0.932808							------MSWEQLFDAFYVYAFASFVIGLVLYAVYEWQRSTKAGST
209	GC_00000033	GCA_011369755_1_ASM1136975v1_genomic	1339	2	4	2	0	0.972222	0.896465	0.932808							MAFGARMSWEQLFDAFYVYAYVSFVIGLVLYAVYEWQRSTGAGST
210	GC_00000033	GCA_011369755_1_ASM1136975v1_genomic	341	2	4	2	0	0.972222	0.896465	0.932808							------MSWEQLFDAFYVYAFASFVIGLVLYAVYEWQRSTKAGST
211	GC_00000034	GCA_011364265_1_ASM1136426v1_genomic	414	3	4	2	0	0.987143	0.770025	0.865171	K	Transcription			COG1522	DNA-binding transcriptional regulator, Lrp family (Lrp) (PDB:1I1G)	MVAVELDEIDLAILGELIEDARRSYREIAKRLNVSVGTVAARVKRLESLGVIKGYSAIVDYEKLGYELTVVTEVTVSKGRLLEVQREISLIPNTVSVYDVTGTVDSIVVSKFKNRQEVSNFTKKLLSIPYVERTNTHVVLTVVKEDPRGPLLKELGRAQPGRERKPEEPREEVGGYG
212	GC_00000034	GCA_011369755_1_ASM1136975v1_genomic	442	3	4	2	0	0.987143	0.770025	0.865171	K	Transcription			COG1522	DNA-binding transcriptional regulator, Lrp family (Lrp) (PDB:1I1G)	MVAVELDEIDLAILGELIEDARRSYREIAKRLNVSVGTVAARVKRLESLGVIKGYSAIVDYEKLGYELTVVTEVTVSKGRLLEVQREISLIPNTVSVYDVTGTVDSIVVSKFKNRQEVSNFTKKLLSIPYVERTNTHVVLTVVKEDPRGPLLKELGRAQPGRERKPEEPREEVGGYG
213	GC_00000034	146_bin_25	661	3	4	2	0	0.987143	0.770025	0.865171	K	Transcription			COG1522	DNA-binding transcriptional regulator, Lrp family (Lrp) (PDB:1I1G)	----ELDEIDLAILGELIEDARRSYREIAKRLNVSVGTVAARVKRLESLGVIKGYSAIVDYEKLGYELTVVTEVTVSKGRLLEVQREISLIPNTVSVYDVTGTVDSIVVSKFKNRQEVSNFTKKLLSIPYVERTNTHVVLTVVKEDPRGPLLKELGRALPGRERMPEEPREEVGGYG
214	GC_00000034	146_bin_25	329	3	4	2	0	0.987143	0.770025	0.865171	K	Transcription			COG1522	DNA-binding transcriptional regulator, Lrp family (Lrp) (PDB:1I1G)	----------------------------------------------------------------------------------------------------------------------SNFTKRLLSIPYVERTNTHVVLTVVKEDPRGPLLKELGRALPGRERMPEEPREEVGGYG
215	GC_00000035	GCA_011364265_1_ASM1136426v1_genomic	266	3	4	2	0	0.9875	0.583179	0.7333	N	Cell motility			COG1215	Glycosyltransferase, catalytic subunit of cellulose synthase and poly-beta-1,6-N-acetylglucosamine synthase (BcsA) (PDB:4HG6)	MRRVPRFLLRRRFYYLVILLASFAFGLYAQTRLTLLTLAYLSIFLYLFWGLYNLLFLFSGLKSPHSPASQPSRFLKFSLILPAVKEPLIERTITHLLTEVDYPKALKELVVVADDEQTGRIALRLQQMYPRNVKLIVRRQFFPTKPSALDDGFALCTGEVIGVVDAEDIVENDLLRKVNAAVAADNHSVIQAILRIGNVHDSWITKVFACEYAGWFRVLLNGRSRLRMYAPLGGTGNYIRADALRSMAMWNPLNLAEDAELALRLHLNGYRTVVIDGRHWEEAPVTVRAWLRQRTRWFRGWLQSLFDHGPRILWMGLRRPRRLPDVLSILSMLVAPLVVAFNWVAYSMTALYLLEFFRVLPTALTYDLFPWYSLVPLGFNAFYLTVWYVGKRLEGIDVG…
216	GC_00000035	GCA_011369755_1_ASM1136975v1_genomic	1578	3	4	2	0	0.9875	0.583179	0.7333	N	Cell motility			COG1215	Glycosyltransferase, catalytic subunit of cellulose synthase and poly-beta-1,6-N-acetylglucosamine synthase (BcsA) (PDB:4HG6)	-----------------------------------------------------------------------------------MKEPLIERTITHLLTEVDYPKALKELVVVADDEQTGRIALRLQQMYPRNVKLIVRRQFFPTKPSALDDGFALCTGEVIGVVDAEDIVENDLLRKVNAAVAADNHSVIQAILRIGNVHDSWITKVFACEYAGWFRVLLNGRSRLRMYAPLGGTGNYIRADALRSMAMWNPLNLAEDAELALRLHLNGYRTVVIDGRHWEEAPVTVRAWLRQRTRWFRGWLQSLFDHGPRILWMGLRRPRRLPDVLSILSMLVAPLVVAFNWVAYSMTALYLLEFFRVLPTALTYDLFPWYSLVPLGFNAFYLTVWYVGKRLEGIDVG…
217	GC_00000035	146_bin_25	1326	3	4	2	0	0.9875	0.583179	0.7333	N	Cell motility			COG1215	Glycosyltransferase, catalytic subunit of cellulose synthase and poly-beta-1,6-N-acetylglucosamine synthase (BcsA) (PDB:4HG6)	MRRVPRFLLRRRFYYLVILLASFAFGLYAQTRLTLLALAYLSVFLYLFWGLYNSLFLFSGLKSPYSPASQPSRFLKFSLILPAVKEPLIERTITHLLTEVDYPKALKELVVVADDEQTGRIALRLQQMYPRNVKLIVRRQFFPTKPSALDDGFALCTGEVIGVVDAEDIVENDLLRKVNAAVAADNHSVIQAILRIGNVHDSWITRVFACEYAGWFRVLLNGRSRLRMYAPLGGTGNYIRADALRSMAMWNPLNLAEDAELALRLHLNGYRTVVIDGRH--------------------------------------------------------------------------------------------------------------GRRL------…
218	GC_00000035	146_bin_25	1325	3	4	2	0	0.9875	0.583179	0.7333	N	Cell motility			COG1215	Glycosyltransferase, catalytic subunit of cellulose synthase and poly-beta-1,6-N-acetylglucosamine synthase (BcsA) (PDB:4HG6)	----------------------------------------------------------------------------------------------------------------------------------------------------------------------------------------------------------------------------------------------------------------------------------------------VRAWLRQRTRWFKGWLQSLFDHGPRILWMGLRNPRRLPDVLSILSMLVAPLVVAFNWVAYSMTALYLLEFFRVLPTALTSDLFPWYSLVPLGFNAFYLTVWYVGKKLEGIDVG…
219	GC_00000036	GCA_011364265_1_ASM1136426v1_genomic	1142	3	4	2	0	0.977691	0.633203	0.768613	J	Translation, ribosomal structure and biogenesis	COG0532	Translation factors	COG0532	Translation initiation factor IF-2, a GTPase (InfB) (PDB:5ME0)	----------------------------------------------------------------------------------------------------------------------------------------------------MLEEELA-----------------------------------EFR------------------------------------ITTDKV-----------------------GLVVKADTIGSL---------------------------------------------------------------------------------------------------EAIVNFLRERNIPIRLADIGKVSKRDVVEA…
220	GC_00000036	GCA_011364265_1_ASM1136426v1_genomic	1211	3	4	2	0	0.977691	0.633203	0.768613	J	Translation, ribosomal structure and biogenesis	COG0532	Translation factors	COG0532	Translation initiation factor IF-2, a GTPase (InfB) (PDB:5ME0)	MQETTWLREPIVVVLGHVDHGKTSLLDKMRGTIVAQREAGGITQHIGASLFPYDAVVEACRRLLGEVRAQIRLPGLLFIDTPGHAAFANLRKRGGSVADMAILVVDVMQGVQEQTVESIQLLRSRRTPFVVALNKIDMIPGWRPVPDAPLKEALARQDRRVVEELETRTYMLVGELSKLGFTADLYTRITDFRRTLAIVPVSAKTGEGIPDLLLVILGLAQTFMAKQLTVSEDRFEGVVLEIVEEEGLGATANVVVSSGVLSEGDTIAAIGRRGPVVTKVRALLMPKPLDEMRDPRDRFRRVRSVRASSGVKVVAEGLEEVFPGSP-------------------------------------------------------------------------…
221	GC_00000036	GCA_011369755_1_ASM1136975v1_genomic	221	3	4	2	0	0.977691	0.633203	0.768613	J	Translation, ribosomal structure and biogenesis	COG0532	Translation factors	COG0532	Translation initiation factor IF-2, a GTPase (InfB) (PDB:5ME0)	MQETTWLREPIVVVLGHVDHGKTSLLDKMRGTIVAQREAGGITQHIGASLFPYDAVVEACRRLLGEVRAQIRLPGLLFIDTPGHAAFANLRKRGGSVADMAILVVDVMQGVQEQTVESIQLLRSRRTPFVVALNKIDMIPGWRPVPDAPLKEALARQDRRVVEELETRTYMLVGELSKLGFTADLYTRITDFRRTLAIVPVSAKTGEGIPDLLLVILGLAQTFMAKQLTVSEDRFEGVVLEIVEEEGLGATANVVVSSGVLSEGDTIAAIGRRGPVVTKVRALLMPKPLDEMRDPRDRFRRVRSVRASSGVKVVAEGLEEVFPGSPLVLVREESQLSEIERMLEEELAEFRITTDKVGLVVKADTIGSLEAIVNFLRERNIPIRLADIGKVSKRDVVEA…
222	GC_00000036	146_bin_25	1412	3	4	2	0	0.977691	0.633203	0.768613	J	Translation, ribosomal structure and biogenesis	COG0532	Translation factors	COG0532	Translation initiation factor IF-2, a GTPase (InfB) (PDB:5ME0)	-QETTWLREPIVVVLGHVDHGKTSLLDKMRGTIVAQREAGGITQHIGASLFPYDAVVEACRRLLGEVRAQIRLPGLLFIDTPGHAAFANLRKRGGSVADMAILVVDVMQGVQEQTVESIQLLRSRRTPFVVALNKIDMIPGWRPVPDAPLKEALARQDRRVVEELETRTYMLVGELSKLGFTADLYTRITDFRRTLAIVPVSAKTGEGIPDLLLVILGLAQTFMAKQLTVSEDRFEGVVLEIVEEEGLGATANVVVSSGVLSEGDTIAAIGRRGPVVTKVRALLMPKPLDEMRDPRDRFRRVRSVRASSGVKVVAEGLEEVFPGSPLVLVREESQLSEIERMLEEELAEFRITTDKVGLVVKADTIGSLEAIVNFLRERNIPIRLADIGKVSKRDVVEA…
223	GC_00000037	GCA_011364265_1_ASM1136426v1_genomic	1475	3	4	2	0	0.949962	0.741448	0.832853							-------------------------------------------------------------------------------------------------------------------------------------------------------------------------------------------------------------------------------------------------------------------------------------------------------------------------------MEVLTAMLDNALREKNVFSNIVIAQALGLGGLGALYLMERRRMRRAGTSQTASGL-APEGGSGAPPTPAPEPANVGPEET…
224	GC_00000037	GCA_011369755_1_ASM1136975v1_genomic	1678	3	4	2	0	0.949962	0.741448	0.832853							MGLVGFGRLVPLALLLLF-LTVHQVGAVTYNSLIDDGKLAITLNYPSEVKRGTCFNVRAEVNALAAVTDLNVTVSIELRSGPSVYVLFTGKVVNDWSGGPGPVTNAMVGACVSSSHPVGIVVLRTSVEYFLGADRLTLENSFLMASVRDTTYDELAALYSAAQSEISRLRSAMGEMGREIERLRAQVSDLMSQVSVLSDRLDQMRTRYDELQSAYNALLSQFRDLQDRYAKLQQEHERLSRDYAALHARESDLRGAYAELQKELDALRSEHTELQKRHAALNALHDDLRRRFEELNAAYQDATRQIGSLSGALEERGRQMEVLTAMLDNALREKNVFSNIVIAQALGLGGLGALYLMERRRMRRAGTSQTASGL-APEGGSGAPPTPAPEPANVGPEET…
225	GC_00000037	GCA_011369755_1_ASM1136975v1_genomic	1601	3	4	2	0	0.949962	0.741448	0.832853							------------------------------------------------MKRGTCFNVRVEANALVAVTDLNVTVSIELRSGPSVYVLFSGKVVDDWSGGPGPVTNNVVGACVSSSHPVGIVILRTSIEYDLGSDRLTLDNSFLMASVRDTTYDELAALYSAAQSEISRLRAAMGEMGREIDRLRAQVSDLMSQVSVLSDRLEQMRTRYDELQSAYNALLAQFRDLQDRYVRLQQEHERLSRDYAALQARESDLRGAYAGLQKELDALRSEYAELQKRHAALNALHDDLRKRFEELNSAYQDAVRQIGSLSGALEERGRQMEVLTAMLDNALRERNVFSNIVIAQALGLGGLGALYMIERRRLRRPGSSQAAPGVEAPEGGSGAPPTPSPELANIGPDEN…
226	GC_00000037	146_bin_25	302	3	4	2	0	0.949962	0.741448	0.832853							---SRSGWLVPVALLLLLSLTLHQVDAITYNSLIDDGKLSITFNYPSEVKRGTCFNVRVEANALVAVTDLNVTVSIELRSGPSVYVLFSGKVVDDWSGGPGPVTNNVVGACVSSSHPVGIVILRTSIEYDLGSDRLTLDNSFLMASVRDTTYDELAALYSAAQSEISRLRAAMGEMGREIDRLRAQVSDLMSQVSVLSDRLEQMRTRYDELQSAYNALLAQFRDLQDRYVRLQQEHERLSRDYAALQARESDLRGAYAGLQKELDALRSEYAELQKRHAALNALHDDLRKRFEELNSAYQDAVRQIGSLSGALEERGRQMEVLTAMLDNALRERNVFSNIVIAQALGLGGLGALYMIERRRLRRPGSSQAAPGVEAPEGGSGAPPTPSPELANIGPDEN…
227	GC_00000038	GCA_011364265_1_ASM1136426v1_genomic	1450	3	4	2	0	0.965003	0.646072	0.77397	O	Posttranslational modification, protein turnover, chaperones			COG1180	Pyruvate-formate lyase-activating enzyme (PflA) (PDB:3CAN)	-------------------------------------------------------------------------------------------------------------------------------------------------------------------------------------------------------------------------------------------------------MKFDLKAFDGRVHVALTGMSNRRTLENFELVCREFFDARPEPPVLGATTLLVPHYVDAEEVSRIAEFIASIDDRIPYSLLVFHPDFRMDDVPVTPERQVWECYRAARRHLKRVNVGNLHLLYWPAGIRPLA
228	GC_00000038	GCA_011369755_1_ASM1136975v1_genomic	1630	3	4	2	0	0.965003	0.646072	0.77397	O	Posttranslational modification, protein turnover, chaperones			COG1180	Pyruvate-formate lyase-activating enzyme (PflA) (PDB:3CAN)	-------------------------------------------------------------------------------------------------------------------------------------------------------------------------------------------------------------------------------------------------------MKFDLKAFDERVHVALTGMSNERTLGNFELVCREFFEARPDPPVLGATTLLVPHYVDADEVSRIAEFIASLDDRIPYSLLVFHPDFKMDDVPVTPMKQVLECYRAARRHLRRVNVGNLHLLHWSSAIRPLA
229	GC_00000038	GCA_011369755_1_ASM1136975v1_genomic	1614	3	4	2	0	0.965003	0.646072	0.77397	O	Posttranslational modification, protein turnover, chaperones			COG1180	Pyruvate-formate lyase-activating enzyme (PflA) (PDB:3CAN)	-----------------------------------------------------------------------MIGEGEAGYCGIRGVGNGRLWSLSTTEQGLLHYYLDPHVTNCCNAWWCPAATGCGYPRYAVTSGPEVGHFNLALFFYGCSFNCLFCQNWTHKVLSCGKRVSARELVELTLSNPRITCWCWFGWSPEPQLPFALNASRLLVESKGERVCRICWEWNGDGHPALVRRAAELSQVTCGNVKFDLKAFDGRVHVALTGMSNRRTLENFELVCREFFDARPEPPVLGATTLLVPHYVDAEEVSRIAEFIASIDDRIPYSLLVFHPDFRMDDVPVTPERQVWECYRAARRHLKRVNVGNLHLLYWPAGIRPLA
230	GC_00000038	146_bin_25	295	3	4	2	0	0.965003	0.646072	0.77397	O	Posttranslational modification, protein turnover, chaperones			COG1180	Pyruvate-formate lyase-activating enzyme (PflA) (PDB:3CAN)	LEGIATSAVCGTTSALISRSIGVCKRCLVESEKGLEVAISNHRRLRSEFGLPPEPPRTKGGLPCNLCAANCVIGEGEAGYCGIRGVGNGRLWSLSTTEQGLLHYYLDPHVTNCCNAWWCPAATGCGYPRYAVTSGPEVGHFNLALFFYGCSFNCLFCQNWTHKVLSCGKRVSARELVELTLSNPRITCWCWFGWSPEPQLPFALNASRLLVESKGERVCRICWEWNGDGHPALVRRAAELSQVTCGNVKFDLKAFDGRVHVALTGMSNRRTLENFELVCREFFDARPEPPVLGATTLLVPHYVDAEEVSRIAEFIASIDDRIPYSLLVFHPDFRMDDVPVTPERQVWECYRAARRHLKRVNVGNLHLLYWPAGIRPLA
231	GC_00000039	GCA_011364265_1_ASM1136426v1_genomic	780	3	4	2	0	0.997741	0.630626	0.7728	F	Nucleotide transport and metabolism	COG0504	Pyrimidine biosynthesis	COG0504	CTP synthase (UTP-ammonia lyase) (PyrG) (PDB:1S1M)	--------------------------------------------------------------------------------------------------------------------------------------------------------------------------------------------------------------------MITEEVRRKLALFGTLPKEAVFCSYNVSPVYRLPLVLEEQGLGDYVARKLGLPNQPDWTGWRKVVELYDRATGSVRIALCGKYAALEDSYVSIREALGHAAAHLGVRAEVVMVDAEALERDPAKVESLRSFDGILVAPGFGRRGAEGKIAAISYARRSGTPFLGICFGMQLAVVEFARNVLGLEGAN…
232	GC_00000039	GCA_011364265_1_ASM1136426v1_genomic	779	3	4	2	0	0.997741	0.630626	0.7728	F	Nucleotide transport and metabolism	COG0504	Pyrimidine biosynthesis	COG0504	CTP synthase (UTP-ammonia lyase) (PyrG) (PDB:1S1M)	MPKYVFVTGGVISSVGKGTLAASIGKILAVRGVKVDFLKIDPYVNVDAGTMNPYVHGEVYVTADGGETDLDLGWYERFTGITMSRLNNLTTGQVFSSVIEKERRGEYLGQCVQIIPHVTDEIKSRIRAVAERRGADVVVVEIGGTVGDIEGLPFYEAARQMRLEEETLFVHVALVIYHEATKEMKTKAFQHSLQELRRIGIQPDVIVARS---------------------------------------------------------------------------------------------------------------------------PP----------------------------------------------------------------…
233	GC_00000039	GCA_011369755_1_ASM1136975v1_genomic	803	3	4	2	0	0.997741	0.630626	0.7728	F	Nucleotide transport and metabolism	COG0504	Pyrimidine biosynthesis	COG0504	CTP synthase (UTP-ammonia lyase) (PyrG) (PDB:1S1M)	MPKYVFVTGGVISSVGKGTLAASIGKILAVRGVKVDFLKIDPYVNVDAGTMNPYVHGEVYVTADGGETDLDLGWYERFTGITMSRLNNLTTGQVFSSVIEKERRGEYLGQCVQIIPHVTDEIKSRIRAVAERRGADVVVVEIGGTVGDIEGLPFYEAARQMRLEEETLFVHVALVIYHEATKEMKTKAFQHSLQELRRIGIQPDVIVARSPTMITEEVRRKLALFGTLPKEAVFCSYNVSPVYRLPLVLEEQGLGDYVARKLGLPNQPDWTGWRKVVELYDRATGSVRIALCGKYAALEDSYVSIREALGHAAAHLGVRAEVVMVDAEALERDPAKVESLRSFDGILVAPGFGRRGAEGKIAAISYARRSGTPFLGICFGMQLAVVEFARNVLGLEGAN…
234	GC_00000039	146_bin_25	549	3	4	2	0	0.997741	0.630626	0.7728	F	Nucleotide transport and metabolism	COG0504	Pyrimidine biosynthesis	COG0504	CTP synthase (UTP-ammonia lyase) (PyrG) (PDB:1S1M)	-PKYVFVTGGVISSVGKGTLAASIGKILAVRGVKVDFLKIDPYVNVDAGTMNPYVHGEVYVTADGGETDLDLGWYERFTGITMSRLNNLTTGQVFSSVIEKERRGEYLGQCVQIIPHVTDEIKSRIRAVAERRGADVVVVEIGGTVGDIEGLPFYEAARQMRLEEETLFVHVALVIYHEATKEMKTKAFQHSLQELRRIGIQPDVIVARSPTMITEEVRRKLALFGTLPKEAVFCSYNVSPVYRLPLVLEEQGLGDYVARKLGLPNQPDWTGWRKVVELYDRATGSVRIALCGKYAALEDSYVSIREALGHAAAHLGVRAEVVMVDAEALERDPAKVESLRSFDGILVAPGFGRRGAEGKIAAISYARRSGTPFLGICFGMQLAVVEFARNVLGLEGAN…
235	GC_00000040	GCA_011364265_1_ASM1136426v1_genomic	1342	3	4	2	0	0.699314	0.735282	0.716847	L	Replication, recombination and repair			COG2219	Eukaryotic-type DNA primase, large subunit (PRI2)	-MID---LDDYARRIARYIEEYMSKPVNFIVLKNLIKTFVENNPDVDPAAVDWAAYYDDRLTYSELVETFRKAYPMYRWDRPRELSEQDFKEMKRQNVEEIIKELDDEAIELLRAKLKELDEKSEAQQEAKQTEAKRVPDRPKGLAIDLRTLAKYQFLDEYRDFLAAFTIEEV--GEDIVTRAKERILQALERGEK-GVVQKLDNLLIEALSFITAKILCLTVNDDWLIRRWALAEAVRVERQMLAEDEEVFLDLLQRTGITASRCEKDEEEKTGYPYKISVADYLRLIRG-LDGAEWRLVNRTVWRGYVFVTRSELVRLLRGKI-AEAFARYEGIKPKLTALPEVLREAAEDVAKELIKVRSRYVVPIAEVSKDEAKWPPCMLAIKNALLSGSEVGHF…
236	GC_00000040	GCA_011369755_1_ASM1136975v1_genomic	436	3	4	2	0	0.699314	0.735282	0.716847	L	Replication, recombination and repair			COG2219	Eukaryotic-type DNA primase, large subunit (PRI2)	--------------MARDVTSFYLSSKEFLAK-----------------------------------------YPFH--------------------------------------------------------------SRARGYVT-----------------LADLSVDELVRGGGELVVAERRIVRALERGEDAGAVMHSDDPDEEIVSFPMAVLLAAAVGDRWLQRRLALYESRRAEAFLQSDDDAALHEVLSDLGITASRCGRDEEDRTGYPYKISVADYLRLIRG-LDGAEWRLVNRTVWRGWVFTTRSELVRLVAEEIESRILRRLEEV--KVPRVPEQIREVVERI-RGMLASRYARRLPSAEVSRDEATWPPCMLALKSALLSGSKVGHF…
237	GC_00000040	146_bin_25	885	3	4	2	0	0.699314	0.735282	0.716847	L	Replication, recombination and repair			COG2219	Eukaryotic-type DNA primase, large subunit (PRI2)	---------------ARDVTSFYLSSKEFLAK-----------------------------------------YPFH--------------------------------------------------------------SRARGYVT-----------------LADLSVDELVRGGGELVVAERRIVRALERGEDAGAVMHSDDPDEEIVSFPMAVLLAAAVGDRWLQRRLALYESRRAEAFLQSDDDAALHEVLSDLGITASRCGRDEEDRTGYPYKISVADYLRLIRG-LDGAEWRLVNRTVWRGWVFTTRSELVRLVAEEIESRILRRLEEV--KVPRVPEQIREVVERI-RGMLASRYARRLPSAEVSRDEATWPPCMLALKSALLSGSKVGHF…
238	GC_00000040	146_bin_25	334	3	4	2	0	0.699314	0.735282	0.716847	L	Replication, recombination and repair			COG2219	Eukaryotic-type DNA primase, large subunit (PRI2)	MTVDEEILEEVTKRVHRQIYDRYGKS-DYVTLRALIRRFMEFNPRADPLEIDWLGHYDPSLTYDELLESFKRAYPMYRWDRPREPNEEEFEEMRRQKVEQVLAELDDEAIEILRRKL--LASKSEEVAQKEEKEARQETVKPRGLVITLQTLSKFQYLDEYRQLIEAWNVADV--DEATATRAKERLIDALQRGER-GIVQSLDDPLTEALSFIVAKVICLAINDDWLLKRWALAEASRIERQMLAEDEETFRELIRRTKLDA-----EPSEIEGYDYKVPLADYLTAARNLLRNPEWRLVNRTVHRGYVHLTKAELARLARERI-AEAFARFEGVRPKINLLPDVLREAAEDTLKELIRVRSRYVETTETTSED---WPPCMKAIRARI---SEASHA…
239	GC_00000041	GCA_011364265_1_ASM1136426v1_genomic	1340	3	4	2	0	0.808728	0.760351	0.783794							-----MEDFNDPLSLEELTEKVLELTERVTKLEALLELHEKTFQEIKGELRRLEAKLEARIDRYFWLWVTTLIAAVVLRVFGYL
240	GC_00000041	GCA_011369755_1_ASM1136975v1_genomic	1670	3	4	2	0	0.808728	0.760351	0.783794							------------------------MTERVTKLEALLELHEKTFQEIKGELRR----LEARIDRYFWLWVTTLITAVALRILGFL
241	GC_00000041	GCA_011369755_1_ASM1136975v1_genomic	1660	3	4	2	0	0.808728	0.760351	0.783794							------------------------MTERVTKLEALLELHEKTFQEIKGELRRLEAKLEARIDRYFWLWVTTLIAAVVLRVFGYL
242	GC_00000041	146_bin_25	336	3	4	2	0	0.808728	0.760351	0.783794							VRSEEINQAGDPLTPEELTRMVMELAERIAKLEVIVEEHRKILENIDRRFER----LESRIDRYFWLWVTTLISAILLKIFGYL
243	GC_00000042	GCA_011364265_1_ASM1136426v1_genomic	1351	3	4	2	0	0.891339	0.808695	0.848008	J	Translation, ribosomal structure and biogenesis			COG1341	Polynucleotide 5'-kinase, involved in rRNA processing (Grc3)	MQPARRVELQRGQTLLMKGPASARCVAGSVDVFGYRPTSRELMVARPWKTLPIHALEDSVLEVSAGPGSSTELLDFDAIPREWRELPEKLGKEFRVAFLGRVDSGKTSFLLLSLNSRVGEGPVTVVDLDVGQPELCPPTTFAVAEARAPTYRLSSVNAAAVYPFGFTSPSYAISRSVELIRRHMGRLAESERVLLNLDGWVDGEEALHHKASIVRALRPTDVVAIEAEVSGELREACDEVGAEVHRVERPPTVPRRDKEERKRAREMGYASALRGASLRQTVKSWVTYYPVNSDDPIRDPELYLLEVMKDIETRSLDIGLDLPEDYGTEPDLGRAGAGLLSYVTDEEGKVLGLALLVGFSRERNLVRLLTNHQGPIRHLRLGAVVL--SQGFEELCVVS…
244	GC_00000042	GCA_011364265_1_ASM1136426v1_genomic	1223	3	4	2	0	0.891339	0.808695	0.848008	J	Translation, ribosomal structure and biogenesis			COG1341	Polynucleotide 5'-kinase, involved in rRNA processing (Grc3)	-------------------------------------------------------------------------MDHDAVPREWRELPERLGRGFRVAFLAGVDAGKTSLLLLTLNATVGDGPVAVADLDVGQPELCPPTTFALAEVRSPSYRLSSANAVNIYPYGYSTPAYHPPRFALLVRRHLGHLPERGRVLMNLDGWVDGEQAALLKAEMVRALRPTDVVAIDAELPGELREACEEVGAEVHRVERPPTVHRRDREERRLARSMLYASALRGASIRTEPASGVTFYPPDSDNPIQDPERYLLETVRELDARSLELGLELPEGFGTEPDLGSAGIGLLSYLTDQGDALVGLALLLGFSRERNSVRLLTNRQGPIRHLRLGTVALRYRPAIEEVGTVK…
245	GC_00000042	GCA_011369755_1_ASM1136975v1_genomic	530	3	4	2	0	0.891339	0.808695	0.848008	J	Translation, ribosomal structure and biogenesis			COG1341	Polynucleotide 5'-kinase, involved in rRNA processing (Grc3)	--------------------------------------------------------------------------------------------------------------------------MTVVDLDVGQPELCPPTTFAVAEARAPTYRLSSVNAAAVYPFGFTSPSYAISRSVELIRRHMGRLAESERVLLNLDGWVDGEEALHHKASIVRALRPTDVVAIEAEVSGELREACDEVGAEVHRVERPPTVPRRDKEERKRAREMGYASALRGASLRQTVKSWVTYYPVNSDDPIRDPELYLLEVMKDIETRSLDIGLDLPEDYGTEPDLGRAGAGLLSYVTDEEGKVLGLALLVGFSRERNLVRLLTNHQGPIRHLRLGAVVL--SQGFEELCVVS…
246	GC_00000042	146_bin_25	259	3	4	2	0	0.891339	0.808695	0.848008	J	Translation, ribosomal structure and biogenesis			COG1341	Polynucleotide 5'-kinase, involved in rRNA processing (Grc3)	-QPARRVELQRGQTLLMKGPASARCVAGSVDVFGYRPTSRELMVARPWKTLPIHALEDSVLEVSAGPGSSTELLDFDAIPREWRELPEKLGKEFRVAFLGRVDSGKTSFLLLSLNSRVGEGPVTVVDLDVGQPELCPPTTFAVAEARAPTYRLSSVNAAAVYPFGFTSPSYAISRSVELIRRHMGRLAESERVLLNLDGWVDGEEALHHKASIVRALRPTDVVAIEAEVSGELREACDEVGAEVHRVERPPTVPRRDKEERKRAREMGYASALRGASLRQTVKSWVTYYPVNSDDPIRDPELYLLEVMKDIETRSLDIGLDLPEDYGTEPDLGRAGAGLLSYVTDEEGKVLGLALLVGFSRERNLVRLLTNHQGPIRHLRLGAVVL--SQGFEELCVVS…
247	GC_00000043	GCA_011364265_1_ASM1136426v1_genomic	769	3	4	2	0	0.99651	0.664536	0.797349	H	Coenzyme transport and metabolism			COG0619	ECF-type transporter transmembrane protein EcfT (EcfT) (PDB:4HZU)	MSLGLGELLRFRSVEKGVASLDPRVKLALSVYLFALPVIYDRPPVLSLVASGSVLAAVTLFLATFGEARRVVRTVRALGPFLAFVLLLNVLSSLASGSSPLTLEFALSNAALLLRFIAVFTSFSFFVLSTSPEDFAQVLRWMRVPYDYAFALTASIRFAPLFLEEVQEVIDSQRLRGVSYETRNPVKLFRNYVRAFLPVTVNAIMRAFEMAEALEVKCFGAVEKRTSYRTLRSRPRDHIVLAVATLVFAAAVAIRYLWPL
248	GC_00000043	GCA_011369755_1_ASM1136975v1_genomic	1048	3	4	2	0	0.99651	0.664536	0.797349	H	Coenzyme transport and metabolism			COG0619	ECF-type transporter transmembrane protein EcfT (EcfT) (PDB:4HZU)	---------------------------------------------------------MTLFLATFGEARRVVRTVRALGPFLAFVLLLNVLSSLASGSSPLTLEFALSNAALLLRFIAVFTSFSFFVLSTSPEDFAQVLRWMRVPYDYAFALTASIRFAPLFLEEVQEVIDSQRLRGVSYETRNPVKLFRNYVRAFLPVTVNAIMRAFEMAEALEVKCFGAVEKRTSYRTLRSRPRDHIVLAVATLVFAAAVAIRYLWPL
249	GC_00000043	GCA_011369755_1_ASM1136975v1_genomic	1047	3	4	2	0	0.99651	0.664536	0.797349							MSLGLGELLRFRSVEKGVASLDPRVKLALSVYLFALPVIYDRPPVLSLVA------------------------------------------------------------------------------------------------------------------------------------------------------------------------------------------------------------------
250	GC_00000043	146_bin_25	354	3	4	2	0	0.99651	0.664536	0.797349	H	Coenzyme transport and metabolism			COG0619	ECF-type transporter transmembrane protein EcfT (EcfT) (PDB:4HZU)	-SLGLGELLRFRSVEKGVASLDPRVKLALSVYLFALPVIYDRPPVLSLVASGSVLAAVTLFLATFGEARRVVRTVRALGPFLAFVLLLNVLSSLASGSSPLTLEFALSNAALLLRFIAVFTSFSFFVLSTSPEDFAQVLRWMRVPYDYAFALTASIRFAPLFLEEVQEVIDSQRLRGVSYETRNPVKLFRNYVRAFLPVTVNAIMRAFEMAEALEVKCFGAVEKRTSYRTLRSRPRDHIVLAVATLVFAAAVAFRYLWPL
251	GC_00000044	GCA_011364265_1_ASM1136426v1_genomic	1422	3	4	2	0	0.990933	0.80012	0.885362	I	Lipid transport and metabolism	COG0575	Phospholipid biosynthesis	COG0575	CDP-diglyceride synthetase (CdsA) (PDB:4Q2E)	MGGLQLEALMGALIYVIPAYVANGAPVVLVRAVQRPRPIDLGRTFLDGRRVLGDGKTFEGLIGGLLSGTLTGVLVHLLVPGLYRSLFEPFSLSAGAMLGDVIGSFAKRRLGISQGGPLPVVDQIGFLAVALLLAWSLYGPKEWSDAATLFLLFLITAALHLGTNAGAYVLGLKSRWY
252	GC_00000044	GCA_011369755_1_ASM1136975v1_genomic	1638	3	4	2	0	0.990933	0.80012	0.885362	I	Lipid transport and metabolism	COG0575	Phospholipid biosynthesis	COG0575	CDP-diglyceride synthetase (CdsA) (PDB:4Q2E)	------------------------------------------------------------------------------------------------MLGDVIGSFAKRRLGISQGGPLPVVDQIGFLAVALLLAWSLYGPKEWSDAATLVLLFLITAALHLGTNAGAYVLGLKSRWY
253	GC_00000044	GCA_011369755_1_ASM1136975v1_genomic	888	3	4	2	0	0.990933	0.80012	0.885362	I	Lipid transport and metabolism	COG0575	Phospholipid biosynthesis	COG0575	CDP-diglyceride synthetase (CdsA) (PDB:4Q2E)	MGGLQLEALMGALIYVIPAYVANGAPVVLVRAVQRPRPIDLGRTFLDGRRVLGDGKTFEGLIGGLLSGTLTGVLVHLLVPGLYRSLFEPFSLSAGAMLGDVIGSFAKRRLGISQGGPLPVVDQIGFLAVALLLAWSLYGPKEWSDAATLFLLFSITAALHLGTNAGAYVLGLKSRWY
254	GC_00000044	146_bin_25	103	3	4	2	0	0.990933	0.80012	0.885362	I	Lipid transport and metabolism	COG0575	Phospholipid biosynthesis	COG0575	CDP-diglyceride synthetase (CdsA) (PDB:4Q2E)	-GGLQLEALMGALIYVIPAYVANGAPVVLVRAVQRPRPIDLGRTFLDGRRVLGDGKTFEGLIGGLLSGTLTGVLVHLLVPGLYRSLFEPFSLSAGAMLGDVIGSFAKRRLGISQGGPLPVVDQIGFLAVALLLAWSLYGPKEWSDAATLFLLFSITAALHLGTNAGAYVLGLKSRWY
255	GC_00000045	GCA_011364265_1_ASM1136426v1_genomic	1448	3	4	2	0	0.96554	0.998489	0.981739	V	Defense mechanisms			COG1131	ABC-type multidrug transport system, ATPase component (CcmA) (PDB:5DO7)	MRAIEAEGLRKVFGREVALDGVSFTVEEGEVFGLLGPNGAGKTTTISILTTLIRPTSGSARVWGYDVRTETSKVRSVIGLVPQDLTVDDELTGLENLRLMAALYHVPKDVAERRIEEVLELVDLKEAAGRRVETYSGGMRKRLELAAALVHRPRVLFLDEPTLGLDVQTRAHIWDYIRRLVREEQLTVLMTTHYMEEADANCDRIAVIDRGRIMAIGTPRELKARHGSDVIELEVQGDGVDPQPLVRGVGGVTDVRVSGNRVTVRVVRGEEALPELMRRLLSNGLSVRRIEMRRPTLDEVFIALTGRSIREEQGSWEEVFRQSMNVRRVRA
256	GC_00000045	GCA_011369755_1_ASM1136975v1_genomic	1632	3	4	2	0	0.96554	0.998489	0.981739	V	Defense mechanisms			COG1131	ABC-type multidrug transport system, ATPase component (CcmA) (PDB:5DO7)	MMAIEAESLRKVFGSVVALDGVSFAVEEGEVFGLLGPNGAGKTTTINILTTLIRPTSGSARVWGYDVRTETSKVRSVIGLVPQDLTVDAELTGIENLKLMAALYHVPKHVAERRIEDVLELVDLREAARRRVETYSGGMRKRLELAAALVHRPRVLFLDEPTLGLDVQTRAHIWDYIRRLVREEQLTVLMTTHYMEEADANCDRIAVIDRGRIMAIGTPRELKARHGSDVIELEVQGDGVDPQPLVRGVGGVTDVRVSGNRVTVRVVRGEEALPELMRRLLSNGLSVRRIEMRRPTLDEVFIALTGRSIREEQGSWEEVFRQSMNVRRVRA
257	GC_00000045	GCA_011369755_1_ASM1136975v1_genomic	1612	3	4	2	0	0.96554	0.998489	0.981739	V	Defense mechanisms			COG1131	ABC-type multidrug transport system, ATPase component (CcmA) (PDB:5DO7)	MRAIEAEGLRKVFGRVVALDGVSFTVEEGEVFGLLGPNGAGKTTTISILTTLIRPTSGSARVWGYDVRTETSKVRSVIGLVPQDLTVDDELTGLENLRLMAALYHVPKDVAERRIEEVLELVDLKEAAGRRVETYSGGMRKRLELAAALVHRPKVLFLDEPTLGLDVQTRAHIWDYIRRLVREEQLTVLMTTHYMDEADANCDRIAVIDRGRIMAIGTPRELKVKHGSDVIELEVQGDGFDLQNLVKGVEGVTDVRVSGNRISVRVVRGEEVLPELMRRMISSGLSVSRIEMRRPTLDEVFIALTGRSIREEQGSWEEVFRQSMNVRRVRA
258	GC_00000045	146_bin_25	297	3	4	2	0	0.96554	0.998489	0.981739	V	Defense mechanisms			COG1131	ABC-type multidrug transport system, ATPase component (CcmA) (PDB:5DO7)	-RAIEAEGLRKVFGRVVALDGVSFTVEEGEVFGLLGPNGAGKTTTISILTTLIRPTSGSARVWGYDVRTETSKVRSVIGLVPQDLTVDDELTGLENLRLMAALYHVPKDVAERRIEEVLELVDLKEAAGRRVETYSGGMRKRLELAAALVHRPKVLFLDEPTLGLDVQTRAHIWDYIRRLVREEQLTVLMTTHYMDEADANCDRIAVIDRGRIMAIGTPRELKVKHGSDVIELEVQGDGFDLQNLVKGVEGVTDVRVSGNRISVRVVRGEEVLPELMRRMISSGLSVSRIEMRRPTLDEVFIALTGRSIREEQGSWEEVFRQSMNVRRVRA
259	GC_00000046	GCA_011364265_1_ASM1136426v1_genomic	498	3	4	2	0	0.965463	0.645735	0.773876	H|L	Coenzyme transport and metabolism|Replication, recombination and repair			COG0212|COG3663	5-formyltetrahydrofolate cyclo-ligase (FAU1) (PDB:1SBQ)|G:T/U-mismatch repair DNA glycosylase (Mug) (PDB:1MTL)	-------------------------------MARFPLPVKGRIPNFAGAEEAASRLRSSDEYQAARVVKVNPDSPQRPVRLMALQDGKLLVMPTPRIR----------------------------------------------------------------------------------------------------------------------------------------------------------L
260	GC_00000046	GCA_011369755_1_ASM1136975v1_genomic	509	3	4	2	0	0.965463	0.645735	0.773876	H	Coenzyme transport and metabolism			COG0212	5-formyltetrahydrofolate cyclo-ligase (FAU1) (PDB:1SBQ)	------MRGRDPRSIKAEVRERVWRLLEERGVARFPLPVKGRIPNFAGAEEAAARLRSSDEYQAARVVKVNPDSPQRPVRLMALQDGKLLVMPTPRIRSGFLLLDPSRIPKGMVSQASTISGAFRLGLQVHPRDLPRIDLIVIGSVAVTPSGWRVGKGEGYAELEYGILRSFGKVDGSTPIFTTVHELQLVEDLPREPFDVPVDAIFTERRAIRCPPNPKPEGIYWELLDERKLEEIPLLQEMRRTFYRRELL
261	GC_00000046	GCA_011369755_1_ASM1136975v1_genomic	338	3	4	2	0	0.965463	0.645735	0.773876	H	Coenzyme transport and metabolism			COG0212	5-formyltetrahydrofolate cyclo-ligase (FAU1) (PDB:1SBQ)	MAYYKQFTLGVFLSAEAEVRERVWRLLEERGVARFPLPVKGRIPNFAGAEEAASRLRSSDEYQAARVVKVNPDSPQRPVRLMALQDGKLLVMPTPRIR----------------------------------------------------------------------------------------------------------------------------------------------------------L
262	GC_00000046	146_bin_25	967	3	4	2	0	0.965463	0.645735	0.773876	H	Coenzyme transport and metabolism			COG0212	5-formyltetrahydrofolate cyclo-ligase (FAU1) (PDB:1SBQ)	------VRGRDPRSIKAEVRERVWRLLEERGVARFPLPVKGRIPNFAGAEEAAARLRSSDEYQAARVVKVNPDSPQRPVRLMALQDGKLLVMPTPRIRSGFLLLDPSRIPKGMVSQASTISGAFRLGLQVHPRDLPRIDLIVIGSVAVTPSGWRVGKGEGYAELEYGILRSFGKVDGSTPIFTTVHELQLVEDLPREPFDVPVDAIFTERRAIRCPPNPKPEGIYWELLDERKLEEIPLLQEMRRTFYRRELL
263	GC_00000047	GCA_011364265_1_ASM1136426v1_genomic	213	3	4	2	0	0.997526	0.619726	0.764498	C	Energy production and conversion	COG1529	Non-phosphorylated Entner-Doudoroff pathway	COG1529	Aldehyde, CO or xanthine dehydrogenase, Mo-binding subunit (CoxL) (PDB:1DGJ) (PUBMED:10095793)	-----------------------------------------------------------------------------------------------------------MAYRKVRYQGEPVAAVVAESLSAAQDAAELVEVEYEPLKPVTDPWKALEEKEVLVHENIGTNVAARVDYEYGDYEAAKARADLIVRRDLVFHRFSSTPLEPNAVLASYDASTDSYLIYCNNQMPVFLSPAILRALNTTADKVRIVTSDIGGGFGVKIINYTYLVLVALLSKLTGRPVKWVETRREHMLASSHGADRHFKVEAAFSKSGELLGIKAVTVDDIGAYARHEPAGLTVWAQVAPGATRLRNLSMTMYAVFTNKCPAGPNRGFSRAPHQFMIERILNAGARELGLDQ…
264	GC_00000047	GCA_011369755_1_ASM1136975v1_genomic	327	3	4	2	0	0.997526	0.619726	0.764498	C	Energy production and conversion	COG1529	Non-phosphorylated Entner-Doudoroff pathway	COG1529	Aldehyde, CO or xanthine dehydrogenase, Mo-binding subunit (CoxL) (PDB:1DGJ) (PUBMED:10095793)	---------------------------------------------------------------------------------------------------------------------------------------------------------------------------------------------------------------------------------------------------------------------------------------------------------------------------------------------------------------------------------------------------------------…
265	GC_00000047	GCA_011369755_1_ASM1136975v1_genomic	328	3	4	2	0	0.997526	0.619726	0.764498	C	Energy production and conversion	COG1529	Non-phosphorylated Entner-Doudoroff pathway	COG1529	Aldehyde, CO or xanthine dehydrogenase, Mo-binding subunit (CoxL) (PDB:1DGJ) (PUBMED:10095793)	-------------------------------------------MPGQLYAVLVRSDLAHARIKSISVEGALRVPGVVGVFTGEEIARVQQPFPQLVPPPASDVVDYSMAYRKVRYQGEPVAAVVAESLSAAQDAAELVEVEYEPLKPVTDPWKALEEKEVLVHENIGTNVAARVDYEYGDYEAAKARADLIVRRDLVFHRFSSTPLEPNAVLASYDASTDSYLIYCNNQMPVFLSPAILRALNTTADRVRIVTSDIGGGFGVKIINYTYLVLVALLSKLTGRPVKWVETRREHMLASSHGADRHFKVEAAFSKSGELLGIKAVTVDDIGAYARHEPAGLTVWAQVAPGATRLRNLSMTMYAVFTNKCPAGPNRGFSRAPHQFMIERILNAGARELGLDQ…
266	GC_00000047	146_bin_25	35	3	4	2	0	0.997526	0.619726	0.764498	C	Energy production and conversion	COG1529	Non-phosphorylated Entner-Doudoroff pathway	COG1529	Aldehyde, CO or xanthine dehydrogenase, Mo-binding subunit (CoxL) (PDB:1DGJ) (PUBMED:10095793)	MQMSDRFPPIPRGLKWKYVGQRIPTREGLRHVRGLGRFVDDFRMPGQLYAVLVRSDLAHARIKSISVEGALRVPGVVGVFTGEEIARVQQPFPQLVPPPASDVVDYSMAYRKVRYQGEPVAAVVAESLSAAQDAAELVEVEYEPLKPVTDPWKALEEKEVLVHENIGTNVAARVDYEYGDYEAAKARADLIVRRDLVFHRFSSTPLEPNAVLASYDASTDSYLIYCNNQMPVFLSPAILRALNTTADKVRIVTSDIGGGFGVKIINYTYLVLVALLSKLTGRPVKWVETRREHMLASSHGADRHFKVEAAFSKSGELLGIKAVTVDDIGAYARHEPAGLTVWAQVAPGATRLRNLSMTMYAVFTNKCPAGPNRGFSRAPHQFMIERILNAGARELGLDQ…
267	GC_00000048	GCA_011364265_1_ASM1136426v1_genomic	1411	2	4	2	0	0.965278	0.790695	0.869308	L	Replication, recombination and repair			COG0420	DNA repair exonuclease SbcCD nuclease subunit (SbcD) (PDB:6S85)	--------------------------------------------------------------------------------------------------------------------------------------------------------------------------------------------------------------------------------MDLSGDEPEAQWVKLESVRPKVRVSVKAQELEEVLRRLAEAEHRKRPVLWMEVEGDADQMMIRRRLEGRYLIRRLSVKPDSGRAAELRHERELSVEDRLRELALEQIKDEGVVDFVLGDLLKLLSSGSEEEAEQALWEFWRKRYGITWGEGA
268	GC_00000048	GCA_011364265_1_ASM1136426v1_genomic	1413	2	4	2	0	0.965278	0.790695	0.869308	L	Replication, recombination and repair			COG0420	DNA repair exonuclease SbcCD nuclease subunit (SbcD) (PDB:6S85)	MIGHISDTHLGAFIGRDEELREVGEDVHASFLEAIEVFVREHVDVVIHSGDILDEPRPYGDALRVLLEGAKRLKEGGIPLLFTLGEHDISSIPSTPHPYVVELAGLAEYVGDGRTHEVKGLTVIGLHKHKLVEAGTLREKLDEISRRIRGLDGKKVLVLHQGIREAFGPGSELSISEVPHGFDYYAMGHIHKHYEVRLGKGLLAYPGPSHWVEADDPDECGVLLVDLSGDEPEAQWVRLESVRPKVRVSVKAQELEEVLRKLAEAEHRKKPVLWMEVEGDVDQMMIRRRLEGRYLIRRLSVKQDRGKAAELRQERELSVEDRLRELALEQVKDEGVVDFVLGDLLRLLSSGSEKEAEQALYDFWRKRYGITWGEGA
269	GC_00000048	GCA_011369755_1_ASM1136975v1_genomic	1333	2	4	2	0	0.965278	0.790695	0.869308	L	Replication, recombination and repair			COG0420	DNA repair exonuclease SbcCD nuclease subunit (SbcD) (PDB:6S85)	MIGHISDTHLGAFIGRDEELREVGEDVHASFLEAIEVFVREHVDVVIHSGDILDEPRPYGDALRVLLEGAKRLKEGGIPLLFTLGEHDISSIPSTPHPYVAKFAGLAEYVGSGEVHEVKGLKVIGLHKHKLVEAEALREKLEEIGRRIRGLDGKKVLVLHQGIREAFGPGSELSISEVPHGFDYYAMGHIHKHYEVRLGKGLLAYPGPSHWVEADDPDECGVLLVDLSGDEPEAQWVKLESVRPKVRVSVKAQELEEVLRRLAEAEHRKRPVLWMEVEGDADQMMIRRRLEGRYLIRRLSVKPDSGRAAELRHERELSVEDRLRELALEQIKDEGVVDFVLGDLLKLLSSGSEEEAEQALWEFWRKRYGITWGEGA
270	GC_00000048	GCA_011369755_1_ASM1136975v1_genomic	1550	2	4	2	0	0.965278	0.790695	0.869308	L	Replication, recombination and repair			COG0420	DNA repair exonuclease SbcCD nuclease subunit (SbcD) (PDB:6S85)	MIGHISDTHLGAFIGRDEELREVSEDVHASFLEAIEVFVREHVEVVIHSGDILDEPRPYGDAMRALLEGAKRLKEGGIPLLFTLGEHDISSIPSTPHPYVVELAGLAEYVGDGRTHEVKGLTVIGLHKHKLVEAGTLREKLDEISRRIRGLDGKKVLVLHQGIREAFGPGSELSISEVPHGFDYYAMGHIHRRYEVRHGRGLLAYPGPSHWVEADDPDECGVLLVDLSGDEPEAQWVRLESVRPKVRVSVKAQELEEVLRKLAEAEHRKKPVLWMEVEGDVDQMMIRRRLEGRYLIRRLSVKQDRGKAAELRQERELSVEDRLRELALEQVKDEGVVDFVLGDLLRLLSSGSEKEAEQALYDFWRKRYGITWGEGA
271	GC_00000049	GCA_011364265_1_ASM1136426v1_genomic	1306	3	4	2	0	0.983857	0.641696	0.776766	J	Translation, ribosomal structure and biogenesis	COG0013	Aminoacyl-tRNA synthetases	COG0013	Alanyl-tRNA synthetase (AlaS) (PDB:2ZZE)	-MEFDESHYVTGYLRERGFVRRKCRVCGKHFWTLDPERDNCNEAPCVPYEFIGNAPTNRSFTLDGMRDAFIGFFEEHDHTPIDPYPVVPRWRRDLFLVSASIVDFQPHVTSGLMEPPANPLVVSQPCIRLVDVDKVGLTLGRHMTVFEMGGAHAFNFPGREVYWKDRTVELCSRFLERLGVKEEEVVYKEGVWSGGGNAGPCFEVNVRGLEVATLVFMSYRVADGRLEELPVRTVDTGYGIERFTWLSNGTPTAFEVVYADVIPKASELLGRYELDREFLMGYGRYSAWIQPGGEVTVAEARRRAAELAGVELDAVLPQLEALERFYAALDYSKSIAFILSEGVVPSNTKVGYLARLLIRRLHRTLTHLNAQDRILDLLDLQLNHWGRRFRQLLEARDD…
272	GC_00000049	GCA_011369755_1_ASM1136975v1_genomic	1706	3	4	2	0	0.983857	0.641696	0.776766	J	Translation, ribosomal structure and biogenesis	COG0013	Aminoacyl-tRNA synthetases	COG0013	Alanyl-tRNA synthetase (AlaS) (PDB:2ZZE)	---------------------------------------------------------------------------------------------------------------------------------------------------------------------------------------------------------------------------------------------------------------------------------------------------------------------------------------------------------------------------------------------------------------…
273	GC_00000049	GCA_011369755_1_ASM1136975v1_genomic	1697	3	4	2	0	0.983857	0.641696	0.776766							---------------------------------------------------------------------------------------------------------------------------------------------------------------------------------------------------------------------------------------------------------------------------------------------------------------------------------------------------------------------------------------------------------------…
274	GC_00000049	146_bin_25	1232	3	4	2	0	0.983857	0.641696	0.776766	J	Translation, ribosomal structure and biogenesis	COG0013	Aminoacyl-tRNA synthetases	COG0013	Alanyl-tRNA synthetase (AlaS) (PDB:2ZZE)	ELEFDESHYVTGYLRERGFVRRRCRVCGKHFWTLDPERDNCNEAPCVPYEFIGNPPTSRSFTLDGMRDAFIGFFEEHGHTPIDPYPVVPRWRRDLFLVSASIVDFQPHVTSGLMEPPANPLVVSQPCIRLVDVDKVGLTLGRHMTVFEMGGAHAFNFPGREVYWKDRTVELCSEFLERLGVSEEEVVYKEGVWSGGGNAGPCFEVNVGGLEVATLVFMSYRVADGRLEELPVRTVDTGYGIERFTWLSNGTPTAFEVVYADVIQRAKELLGRYELDRDFLMRYGRYSAWIQPGGEVTVSEARRRAAELAGVDLDSVLPQLEALERFYAALDYSKSIAFILSEGVVPSNTKVGYLARLLIRRLHRTLTHLNAQDRILDLLDLQLNHWGRRFRQLLEARDD…
275	GC_00000050	GCA_011364265_1_ASM1136426v1_genomic	1268	3	4	2	0	0.990519	0.819205	0.896753							------------------------------------------------------------------MKAIDVLGVIYNSRSGNTRLRWRQITGTLGRLTGIASLNSIVNLLESKVITREYVEGLISSGAALAQTQGREQRESREE
276	GC_00000050	GCA_011364265_1_ASM1136426v1_genomic	917	3	4	2	0	0.990519	0.819205	0.896753							MSVQIDVRTPLERFRRFMIYNTCLSFIPKGYLRDPTIFPERPAERGQIYLEAAAKIELAQIRDITFVKAIDVLGVIYNSRSGNTRLRWRQISGTLGRLTGIASLNSIVNLLESKVITREYVEGLISSGAALAQTQGREQRESREE
277	GC_00000050	GCA_011369755_1_ASM1136975v1_genomic	1195	3	4	2	0	0.990519	0.819205	0.896753							MSVQIDVRTPLERFRRFMIYNTCLSFIPKGYLRDPTIFPERPAERGQIYLEAAAKIELAQIRDITFVKAIDVLGVIYNSRSGNTRLRWRQISGTLGRLTGIASLNSIVNLLESKVITREYVEGLISSGAALAQTQGREQREAREE
278	GC_00000050	146_bin_25	758	3	4	2	0	0.990519	0.819205	0.896753							--VQIDVRTPLERFRRFMIYNTCLSFIPKGYLRDPTIFPERPAERGQIYLEAAAKIELAQIRDITFVKAIDVLGVIYNSRSGNTRLRWRQITGTLGRLTGIASLNSIVNLLESKVITREYVEGLISSGAALAQTQGREQREAREE
279	GC_00000051	GCA_011364265_1_ASM1136426v1_genomic	1474	3	4	2	0	0.977935	0.774678	0.86452	C	Energy production and conversion	COG0039	TCA cycle	COG0039	Malate/lactate dehydrogenase (Mdh) (PDB:4WLO)	---MRPKIAVIGSGRVGTSAALHIGMRELGDVVLVDIVQGLPQGEALDLNHMAAILGLDVEFTGTNDYRDIEGSEVVVVTAGFVRRADMTRMDLLVKNSGIVRDVSLRIKEHAPNSKVIVVTNPLDVMTYVALKTTGFERERVMGFSGLLDVGRYKTLIAKELGVSWRSIEAPILGEHGDSMVLLPRHTMVGGRPLTSLLSREKIEEIVRATREMGARIISLKGWSAHHAPGAGAALMVDAIVRDRNAVMPVSFYHMGESGFEGVCSVVPAVIGRTGVKKVIELELSAEEREALVKSVEKVRQAQEEVDRLLASQAS
280	GC_00000051	GCA_011369755_1_ASM1136975v1_genomic	1602	3	4	2	0	0.977935	0.774678	0.86452	C	Energy production and conversion	COG0039	TCA cycle	COG0039	Malate/lactate dehydrogenase (Mdh) (PDB:4WLO)	---MRPKIAVIGSGRVGTSAALHIGLRELGDVVLVDIVQGLPQGEALDLNHMAAILGLDVEFTGTNDYRDIEGSEVVVVTAGFVRKADMTRMDLLVKNSGIIRDVSLKIREHAPKSKVIVVTNPLDVMTYVALKTTGFERERVMGFSGLLDVGRYKTLIAKELGVSWNSIEAPILGEHGDSMVLLPRHTTVGGRPLTSLLSKEKIEEVVKATREMGARIISLKGWSAHHAPGAGAALMVDAIVRDRNAVIPVSFYHMGEYGFEGVCSVVPAVIGRTGVKRVIELELSPEEREALVRSVEKVRQAQMEVDRLLASQAS
281	GC_00000051	GCA_011369755_1_ASM1136975v1_genomic	1677	3	4	2	0	0.977935	0.774678	0.86452	C	Energy production and conversion	COG0039	TCA cycle	COG0039	Malate/lactate dehydrogenase (Mdh) (PDB:4WLO)	----------------------------------------------------------------------------------------------------------------------------------------------------------------------------------------------------------------MRATREMGARIISLKGWSAHHAPGAGAALMVDAIVRDRNAVMPVSFYHMGEYGFEGVCSVVPAVIGRTGVKKVIELELSAEEREALVKSVEKVRQAQEEVDRLLASQAS
282	GC_00000051	146_bin_25	303	3	4	2	0	0.977935	0.774678	0.86452	C	Energy production and conversion	COG0039	TCA cycle	COG0039	Malate/lactate dehydrogenase (Mdh) (PDB:4WLO)	MRGMRPKIAVIGSGRVGTSAALHIGLRELGDVVLVDIVQGLPQGEALDLNHMAAILGLDVEFTGTNDYRDIEGSEVVVVTAGFVRKADMTRMDLLVKNSGIIRDVSLKIREHAPKSKVIVVTNPLDVMTYVALKTTGFERERVMGFSGLLDVGRYKTLIAKELGVSWNSIEAPILGEHGDSMVLLPRHTTVGGRPLTSLLSKEKIEEVVKATREMGARIISLKGWSAHHAPGAGAALMVDAIVRDRNAVIPVSFYHMGEYGFEGVCSVVPAVIGRTGVKRVIELELSPEEREALVRSVEKVRQAQMEVDRLLASQAS
283	GC_00000052	GCA_011364265_1_ASM1136426v1_genomic	148	3	4	2	0	0.9874	0.529562	0.68939	H|R	Coenzyme transport and metabolism|General function prediction only	COG2141	Pyrimidine degradation	COG2141	Flavin-dependent oxidoreductase, luciferase family (includes alkanesulfonate monooxygenase SsuD and methylene tetrahydromethanopterin reductase) (SsuD) (PDB:1BRL)	-----------------------------------------------------------------------------------------------------------------------------------------------------------------------------------------------------------------------------------------------------------------------------------------------------MVGEAEVEKIKKTWLITSDPDDIYKALGELMKLGFDRVYIHSSSPDEEKFLRMLGREILPWLREYYSSLRVPLRVAPE
284	GC_00000052	GCA_011364265_1_ASM1136426v1_genomic	147	3	4	2	0	0.9874	0.529562	0.68939	H|R	Coenzyme transport and metabolism|General function prediction only	COG2141	Pyrimidine degradation	COG2141	Flavin-dependent oxidoreductase, luciferase family (includes alkanesulfonate monooxygenase SsuD and methylene tetrahydromethanopterin reductase) (SsuD) (PDB:1BRL)	-----------MAFIRCSSWEGVRLRSKRELKLGYWLATEQHGPTRLMELATHAVIAGFDVLVLSDHFHPWRDKGGQAPHPWIVLTAIAERFKGVEVGTAVTTPLFRYHPAIVAQAFATLDHMYPNRIFITVGTGHAMNEVPLGFEWPGYKEKVGRLREAIEIMKLLWEGDFVDYEGTYYKLRTAKLYTKPRGRVRVYVATADAGVARFAGALTDGILTNPRGMEHCNAVV--------------------------------------------------------------------------------------------------------------------------------------------
285	GC_00000052	GCA_011369755_1_ASM1136975v1_genomic	961	3	4	2	0	0.9874	0.529562	0.68939	H|R	Coenzyme transport and metabolism|General function prediction only	COG2141	Pyrimidine degradation	COG2141	Flavin-dependent oxidoreductase, luciferase family (includes alkanesulfonate monooxygenase SsuD and methylene tetrahydromethanopterin reductase) (SsuD) (PDB:1BRL)	------------------------------------------------------------------------------------------------------------------------------------------------------------------------------------------------------MATADAGVARIAGALTDGILTNPRGMENFNALVSAFLEGAKSAGKDPSSLSLCLEFKVSYDIDYDRALQGALFWGPTAIPREKREKIWDPRVLESMVGEAEVEKIKKTWLITSDPDDIYKALGELMKLGFDRVYIHSSSPDEEKFLRMLGREILPWLREYYSSLRVPLRVAPE
286	GC_00000052	146_bin_25	742	3	4	2	0	0.9874	0.529562	0.68939	H|R	Coenzyme transport and metabolism|General function prediction only	COG2141	Pyrimidine degradation	COG2141	Flavin-dependent oxidoreductase, luciferase family (includes alkanesulfonate monooxygenase SsuD and methylene tetrahydromethanopterin reductase) (SsuD) (PDB:1BRL)	AKASVHARVRGMAFIRCSSWEGVRLRSKRELKLGYWLATEQHGPTRLMELATHAVIAGFDVLVLSDHFHPWRDKGGQAPHPWIVLTAIAERFKGVEVGTAVTTPLFRYHPAIVAQAFATLDHMYPNRIFITVGTGHAMNEVPLGFEWPGYKEKVGRLREAIEIMKLLWEGDFVDYEGTYYKLRTAKLYTKPRGRVRVYVATADAGVARIAGALTDGILTNPRGMENFNALVSAFLEGAKSAGKDPSSLSLCLEFKVSYDIDYDRALQGALFWGPTAIPREKREKIWDPRVLESMVGEAEVEKIKKTWLITSDPDDIYKALGELMKLGFDRVYIHSSSPDEEKFLRMLGREILPWLREYYSSLRVPLRVAPE
287	GC_00000053	GCA_011364265_1_ASM1136426v1_genomic	1303	3	4	2	0	0.931083	0.748589	0.829922							----------------------------------------MFLRNLYVLLVLTGISSNSLAFLYSHHVVSSGMIAEASPHMGELMAYPIVAWLTGFLVHIALYAILYWMPGLSSYIRPVLASSITAMSIANLTHDLTVTQQSNYLHMLATLIPAVFTVTFTAVLTLAYALGDV
288	GC_00000053	GCA_011369755_1_ASM1136975v1_genomic	1498	3	4	2	0	0.931083	0.748589	0.829922							MSSLVYVVCGFADHDHTVNMIILPFRVWMYPRVSSDVRWCRFFRKFYVLLVLAGMSSNSLAFLYSHHLVSSGIAVEASPHMGELMAYPILAWLTGFLVHITLYAVLYWMARLSSYIRLVLASSVTAMSVANLTHDLTVTQQSHYWHMLATLIPAVSTVTLTAILTLAYALGDV
289	GC_00000053	GCA_011369755_1_ASM1136975v1_genomic	1460	3	4	2	0	0.931083	0.748589	0.829922							----------------------------MSPRFGSDARRCVFLRNLYVLLVLTGISSNSLAFLYSHHVVSSGMIAEASPHMGELMAYPIVAWLTGFLVHIALYAILYWMPGLSSYIRPVLASSITAMSIANLTHDLTVTQQSNYLHMLATLIPAVFTVTFTAVLTLAYALGDV
290	GC_00000053	146_bin_25	1227	3	4	2	0	0.931083	0.748589	0.829922							-------------------------------------------------------------------------IAEASPHMGELMAYPIVAWLTGFLVHIALYAILYWMPGLSSHIRPVLASSVTAMSIANLTHDLTVTQQSNYLHMLATLIPAVFTVTFTAVLTLAYALGDV
291	GC_00000054	GCA_011364265_1_ASM1136426v1_genomic	1275	3	4	2	0	0.990887	0.642758	0.779729							--------------------------------------------------------------------------------------------------------------------------------------------------------------------------------------------------------------------------------------------------------------------------------------------------------MDAITEYKPVMLDKVSNIIVSVRDRESWRRNLEVAAVISKLPGYSG
292	GC_00000054	GCA_011369755_1_ASM1136975v1_genomic	1593	3	4	2	0	0.990887	0.642758	0.779729	J	Translation, ribosomal structure and biogenesis	COG0731	tRNA modification	COG0731	Wyosine [tRNA(Phe)-imidazoG37] synthetase, radical SAM superfamily (Tyw1) (PDB:2YX0)	------------------------------------------------------------------------------------------------------------------------------------------------------------------------------------------------------------------------------------------MIRLTLVKGLNMKDPEGYAELIKRYQPNFTEFKGYAWLGESRQRLTQDASPTFEELREFEQRVDAITEYKPVMLDKVSNIIVSVRDRESWRRNLEVAAVISKLPGYSG
293	GC_00000054	GCA_011369755_1_ASM1136975v1_genomic	1415	3	4	2	0	0.990887	0.642758	0.779729	J	Translation, ribosomal structure and biogenesis	COG0731	tRNA modification	COG0731	Wyosine [tRNA(Phe)-imidazoG37] synthetase, radical SAM superfamily (Tyw1) (PDB:2YX0)	MGDGAEAGVQFVKLDLRRYHKAGYRVVGEFKHSAVEICRWTRSRLRGGRNCYKSVYGIDSGRCIQMTPTLDFCNFACPWCWRPFGPYRHKAHGREWDDPETIVREMVRAQRQLLSGFGGNPKTDKSYYRKALTPAHVAISLDGEPTLYPKIAELIKEIHSKGMTTFLVTNGTMPNRLREMLEKDAIPTNLFVSVYATNREDYVKVTKSVIPDAFDRVLESLSLLREFERRGCRTVIRLTLVKGLNMKDPEGYAELIKRYQPNFTEFKGYAWLGESRQRLTQDASPTFEELREFEQKVDAITEYKPVMLDKVSNIIVSVRDQESWRRNLEVAAVISKLPGYSG
294	GC_00000054	146_bin_25	402	3	4	2	0	0.990887	0.642758	0.779729	J	Translation, ribosomal structure and biogenesis	COG0731	tRNA modification	COG0731	Wyosine [tRNA(Phe)-imidazoG37] synthetase, radical SAM superfamily (Tyw1) (PDB:2YX0)	-GDGAEAGVQFVKLDLRRYHKAGYRVVGEFKHSAVEICRWTRSRLRGGRNCYKSVYGIDSGRCIQMTPTLDFCNFACPWCWRPFGPYRHKAHGREWDDPETIVREMVRAQRQLLSGFGGNPKTDKSYYRKALRPAHVAISLDGEPTLYPKIAELIKEIHSKGMTTFLVTNGTMPNRLREMLEKDAIPTNLFVSVYATNREDYVKVTKSVIPDAFDRVLESLSLLREFERRGCRTVIRLTLVKGLNMKDPEGYAELIKRYQPNFTEFKGYAWLGESRQRLTQDASPTFEELREFEQRVDAITEYKPVMLDKVSNIIVSVRDRESWRRNLEVAAVISKLPGYSG
295	GC_00000055	GCA_011364265_1_ASM1136426v1_genomic	477	3	4	2	0	0.993135	0.651097	0.78654							MEAEAALSGLVDLVTAGITFIKPVFDPQTETGISYPDADAAFGTRGRKTEEILERLHQAGILKRMLLDVVRACPRCGFLDVEVKEVCPKCKSSMIASTETGMLCKVCGSTFNASDLLLGCVRCGNVFRQDNTRFKPLYAYILAKKDVEGPPRPRTLEFTGKLTLNESIGEELRKSMESLVSRIERAVQELVEINKELMMSRIRGEREEAKPVLLMPRATRLSEALRRTLNALQELGRAAAEEVAAKTGRARSLESVYLNQLTQLGLVRKVRVGKKVVFEPIEPRPDGTGAKG
296	GC_00000055	GCA_011369755_1_ASM1136975v1_genomic	1374	3	4	2	0	0.993135	0.651097	0.78654							MEAEAALSGLVDLVTAGITFIKPVFDPQTETGISYPDADAAFGTRGRKTEEILERLHQAGILKRMLLDVVRACPRCGFLDVEVKEVCPKCKSSMIASTETGMLCKVCGSTFNASDLLLGCVRCGNVFRQDNTRFKPLYAYILAKKDVEGPPRPRTLEFTGKLTLNESIGEELRKSMESLVSRIERAVQELVEINKELMMSRIRGEREEAKPFC-------------------------------------------------------------------------------
297	GC_00000055	GCA_011369755_1_ASM1136975v1_genomic	1373	3	4	2	0	0.993135	0.651097	0.78654							----------------------------------------------------------------------------------------------------------------------------------------------------------------------------------------------------------------------MPRATRLSEALRRTLNALQELGRAAAEEVAAKTGRARSLESVYLNQLTQLGLVRKVRVGKKVVFEPIEPRPDGTGAKG
298	GC_00000055	146_bin_25	939	3	4	2	0	0.993135	0.651097	0.78654							LEAEAALSGLVDLVTAGITFIKPVFDPQTETGISYPDADAAFGTKGRQTEEILERLHQAGILKRMLLDVVRACPRCGFLDVEVKEVCPKCKSSMIASTETGMLCKVCGSTFNASDLLLGCVRCGNVFRQDNTRFKPLYAYILAKKDVEGPPRPRTLEFTGKLTLNESIGEELRKSMESLVSRIERAVQELVEINKELMMSRIRGEREEAKPVLLMPRATRLSEALRRTLNALQELGRAAAEEVAAKTGRARSLESVYLNQLTQLGLVRKVRVGKKVVFEPIEPRPDGTGAKG
299	GC_00000056	GCA_011364265_1_ASM1136426v1_genomic	1355	3	4	2	0	0.864139	0.586081	0.698453							--------------------------------------------------------------------------------------------------------------------------------------------------------------------------------------------MVCSPGGRPFDRTLVGSLLVALAASRLSADGRVLGVVCGCEEGFGSRLALDGMIRGSGEGINGVYALLASRFVEERSRVRILTNAPLPRAVVQELLGIRQASRVDDLVHAATRFVG------REIRVAVLRRAALGFRLPSQ
300	GC_00000056	GCA_011364265_1_ASM1136426v1_genomic	857	3	4	2	0	0.864139	0.586081	0.698453							MEVWVPWRDTDLLLELPGEALVDLMDPPESDPSSVRNDPLTDRNFPVALLDVTFASPGSIGTLVRRCPAEETYVISWADLESPSSGTELRRAAE--------------------------------------------------------------------------------------------------PVGRP-------------------------------------------------PAIGRQQPLLSQPVHGSRSSVR-------KRAIAQTTL-TPKVLRTNSI---ASSFVGLWPLGIRDLLILLLVTLSPGLEM---
301	GC_00000056	GCA_011369755_1_ASM1136975v1_genomic	1475	3	4	2	0	0.864139	0.586081	0.698453							-------------------------------------------------------------------------MISWADLESPSSGTELRRAAEVEGALPVTDVNGLSALRERVARSGELLLVAPSVASLVHALDDRSLAESVCVTLGIGPEEVRVEVLRYLVDQRGEFTGFTGQGPQVQEPERGYDLVVCSPGGRPFDRTLVGSLLVALAASRLSADGRVLGVVCGCEEGFGSRLALDGMIRGSGEGINGVYALLASRFVEERSRVRILTNAPLPRAVVQELLGIRQASRVDDLVHAATRFVG------REIRVAVLRRAALGFRLPSQ
302	GC_00000056	146_bin_25	976	3	4	2	0	0.864139	0.586081	0.698453							-EVWVPWRDTELLLELPGEALVDLMDPPEPDPSSVRNDPLTDRNFPVALLDVTFASPGSIGTLVRRCPAEETYVISWADLESPSSGTELRRAAEVEGALPVTDVNGLSALRERVARSGELLLVAPSVASLVHALDDRSLAESVCVTLGIGPEEVRVEVLRYLVDQRGEFTGFTGQGPQVQEPERGYDLVVCSPGGRPFDRTLVGSLLVALAASRLSADGRVLGVVCGCEEGFGSRLALDGMIRGSGEGINGVYALLASRFVEERSRVRILTNAPLPRAVVQELLGIRQASRVDDLVHAATRFVG------REIRVAVLRRAALGFRLPSQ
303	GC_00000057	GCA_011364265_1_ASM1136426v1_genomic	1280	3	3	1	1	1	1	1	E	Amino acid transport and metabolism			COG2957	Agmatine/peptidylarginine deiminase (AguA) (PDB:1VKP)	MSSLARLQLYPSRLGLRKPPEFHAQSAVWTVWPANLGTFPEEIIERVKEVFVRLIGTIRSSEEVNVIVPNSSSLAEAEKMVGELYGTKGVNFFRIPAVDVWIRDYGPTFLTGRGTLAGVKWVFNAWGGKYKELERDDATGFRVLESTAAIGFIANLVIEGGMIEVGERGEVLITRQAALDKRRNPGFSRSRIETALRNYLGVTRVVWLDRGISGDDTDGHVDTFVRLAPGGAVLVAEERRRESPNYAVLREAQAVLEERLREPDQDEYTFYKVPMPSPVRVLGTEVPATYLNFLVTNRHVIVPTFGQPEDEEALEVIAEAFRGREVVPIRSEELFFGLGGIHCVTLEVPAV
304	GC_00000057	GCA_011369755_1_ASM1136975v1_genomic	1535	3	3	1	1	1	1	1	E	Amino acid transport and metabolism			COG2957	Agmatine/peptidylarginine deiminase (AguA) (PDB:1VKP)	MSSLARLQLYPSRLGLRKPPEFHAQSAVWTVWPANLGTFPEEIIERVKEVFVRLIGTIRSSEEVNVIVPNSSSLAEAEKMVGELYGTKGVNFFRIPAVDVWIRDYGPTFLTGRGTLAGVKWVFNAWGGKYKELERDDATGFRVLESTAAIGFIANLVIEGGMIEVGERGEVLITRQAALDKRRNPGFSRSRIETALRNYLGVTRVVWLDRGISGDDTDGHVDTFVRLAPGGAVLVAEERRRESPNYAVLREAQAVLEERLREPDQDEYTFYKVPMPSPVRVLGTEVPATYLNFLVTNRHVIVPTFGQPEDEEALEVIAEAFRGREVVPIRSEELFFGLGGIHCVTLEVPAV
305	GC_00000057	146_bin_25	407	3	3	1	1	1	1	1	E	Amino acid transport and metabolism			COG2957	Agmatine/peptidylarginine deiminase (AguA) (PDB:1VKP)	MSSLARLQLYPSRLGLRKPPEFHAQSAVWTVWPANLGTFPEEIIERVKEVFVRLIGTIRSSEEVNVIVPNSSSLAEAEKMVGELYGTKGVNFFRIPAVDVWIRDYGPTFLTGRGTLAGVKWVFNAWGGKYKELERDDATGFRVLESTAAIGFIANLVIEGGMIEVGERGEVLITRQAALDKRRNPGFSRSRIETALRNYLGVTRVVWLDRGISGDDTDGHVDTFVRLAPGGAVLVAEERRRESPNYAVLREAQAVLEERLREPDQDEYTFYKVPMPSPVRVLGTEVPATYLNFLVTNRHVIVPTFGQPEDEEALEVIAEAFRGREVVPIRSEELFFGLGGIHCVTLEVPAV
306	GC_00000058	GCA_011364265_1_ASM1136426v1_genomic	1081	3	3	1	1	1	1	1							MGIREFARSVVVLFRVSRKPTWEEYSVLGRIVLIGIAVLGLISMIVRFVFLAVLG
307	GC_00000058	GCA_011369755_1_ASM1136975v1_genomic	1282	3	3	1	1	1	1	1							MGIREFARSVVVLFRVSRKPTWEEYSVLGRIVLIGIAVLGLISMIVRFVFLAVLG
308	GC_00000058	146_bin_25	494	3	3	1	1	1	1	1							MGIREFARSVVVLFRVSRKPTWEEYSVLGRIVLIGIAVLGLISMIVRFVFLAVLG
309	GC_00000059	GCA_011364265_1_ASM1136426v1_genomic	644	3	3	1	1	1	1	1							MLVTGTDVRDALVRLIRVGSLIAVLGAIHVLTLLLDWASLLNDNVVVRGIQGFVLSWSFTLSILAGLLAGGAGVLASLSSNVKVLRFTVPALALGGAALAILSPLYVILHQLPSLEVQFKPEVGAIAALFTGVAMAGGGFISAVIGFVALRPSPSPSQVPIMAYTPSQVPAVEYETGTVTSYEEPSLSREEEVFEELLRQEESAVEVRDSQAERAAVGPQAVQPPRAQAASMECAICGDQIPASALKTCGSCGAPMHRECVETWRDIGGRCPNCGAPLG
310	GC_00000059	GCA_011369755_1_ASM1136975v1_genomic	1003	3	3	1	1	1	1	1							MLVTGTDVRDALVRLIRVGSLIAVLGAIHVLTLLLDWASLLNDNVVVRGIQGFVLSWSFTLSILAGLLAGGAGVLASLSSNVKVLRFTVPALALGGAALAILSPLYVILHQLPSLEVQFKPEVGAIAALFTGVAMAGGGFISAVIGFVALRPSPSPSQVPIMAYTPSQVPAVEYETGTVTSYEEPSLSREEEVFEELLRQEESAVEVRDSQAERAAVGPQAVQPPRAQAASMECAICGDQIPASALKTCGSCGAPMHRECVETWRDIGGRCPNCGAPLG
311	GC_00000059	146_bin_25	870	3	3	1	1	1	1	1							MLVTGTDVRDALVRLIRVGSLIAVLGAIHVLTLLLDWASLLNDNVVVRGIQGFVLSWSFTLSILAGLLAGGAGVLASLSSNVKVLRFTVPALALGGAALAILSPLYVILHQLPSLEVQFKPEVGAIAALFTGVAMAGGGFISAVIGFVALRPSPSPSQVPIMAYTPSQVPAVEYETGTVTSYEEPSLSREEEVFEELLRQEESAVEVRDSQAERAAVGPQAVQPPRAQAASMECAICGDQIPASALKTCGSCGAPMHRECVETWRDIGGRCPNCGAPLG
312	GC_00000060	GCA_011364265_1_ASM1136426v1_genomic	1357	3	3	1	1	1	1	1							MSGTESGSIEDQIYAIRERIRELEDKIAEVKAEALEYHQRRNALRDELQRIRERVAELKAEKISLLEKARQLRGEVRRLREELLNAVFEVRSKRGEIKGTLKRIDVERIRKRLDEIDLYLAAHRVRREEERRLFEEASRLEAMLNEYERALRINEELLKMYPEIEAKKRALDEKRAELEELNNRISAITSELNSLNARYDMLKAELDEVRQKYTQVKNVWDRYEAEVILLASRVFDLRRALRAEREEYLKRRISAIKERKKREALEKLSRGEKVDFEELKLLVDDDEIFEVFKSAEEGA
313	GC_00000060	GCA_011369755_1_ASM1136975v1_genomic	1477	3	3	1	1	1	1	1							MSGTESGSIEDQIYAIRERIRELEDKIAEVKAEALEYHQRRNALRDELQRIRERVAELKAEKISLLEKARQLRGEVRRLREELLNAVFEVRSKRGEIKGTLKRIDVERIRKRLDEIDLYLAAHRVRREEERRLFEEASRLEAMLNEYERALRINEELLKMYPEIEAKKRALDEKRAELEELNNRISAITSELNSLNARYDMLKAELDEVRQKYTQVKNVWDRYEAEVILLASRVFDLRRALRAEREEYLKRRISAIKERKKREALEKLSRGEKVDFEELKLLVDDDEIFEVFKSAEEGA
314	GC_00000060	146_bin_25	978	3	3	1	1	1	1	1							MSGTESGSIEDQIYAIRERIRELEDKIAEVKAEALEYHQRRNALRDELQRIRERVAELKAEKISLLEKARQLRGEVRRLREELLNAVFEVRSKRGEIKGTLKRIDVERIRKRLDEIDLYLAAHRVRREEERRLFEEASRLEAMLNEYERALRINEELLKMYPEIEAKKRALDEKRAELEELNNRISAITSELNSLNARYDMLKAELDEVRQKYTQVKNVWDRYEAEVILLASRVFDLRRALRAEREEYLKRRISAIKERKKREALEKLSRGEKVDFEELKLLVDDDEIFEVFKSAEEGA
315	GC_00000061	GCA_011364265_1_ASM1136426v1_genomic	157	3	3	1	1	1	1	1	J	Translation, ribosomal structure and biogenesis	COG2163	Ribosome 50S subunit	COG2163	Ribosomal protein L14E/L6E/L27E (RPL14A) (PDB:3IZS)	MGLDEEIGRIAVKTRGREAGLKCVIVDVDKEDGFVVVTGPKEVSGVRRRRVNVLHLAFTPHKVRIARGASDEEVKRALEEAGLIEYVRSRVKVGVS
316	GC_00000061	GCA_011369755_1_ASM1136975v1_genomic	970	3	3	1	1	1	1	1	J	Translation, ribosomal structure and biogenesis	COG2163	Ribosome 50S subunit	COG2163	Ribosomal protein L14E/L6E/L27E (RPL14A) (PDB:3IZS)	MGLDEEIGRIAVKTRGREAGLKCVIVDVDKEDGFVVVTGPKEVSGVRRRRVNVLHLAFTPHKVRIARGASDEEVKRALEEAGLIEYVRSRVKVGVS
317	GC_00000061	146_bin_25	751	3	3	1	1	1	1	1	J	Translation, ribosomal structure and biogenesis	COG2163	Ribosome 50S subunit	COG2163	Ribosomal protein L14E/L6E/L27E (RPL14A) (PDB:3IZS)	MGLDEEIGRIAVKTRGREAGLKCVIVDVDKEDGFVVVTGPKEVSGVRRRRVNVLHLAFTPHKVRIARGASDEEVKRALEEAGLIEYVRSRVKVGVS
318	GC_00000062	GCA_011364265_1_ASM1136426v1_genomic	1144	3	3	1	1	1	1	1	L	Replication, recombination and repair			COG0358	DNA primase (bacterial type) (DnaG) (PDB:3B39) (PUBMED:28128549)	MTSQPSSTKYVIEARIEVDGLVDKNDVVGAIFGQTEGIFSSDLDLRELQRTGRIGRIEVQVHAQGDRVVGKITIPTSMDRFHTALVAAMVESVDKVGPYSARVVIEKIEDVRAEKRKRIIERARAILLEWEKKRVPEVDEALKELEESVVRARVVNVGPDNLPAGPDALSSEEVILVEGRADVINLLRYGYTNVIGIEGVKIPYSLEELLARKKKVIAFLDGDRGGDMILRELARRVRIDLVARAPHGREVEELSMKEVAEALASAVPLQEALKRIGAHVEREQPPVEEGQRELIGKLVEEVEGNLIAVGLTEDMREVFRVPVSELYQRLSAGDEVRYVVFDGVVTQRLLDLLRDRGGTYYLIGARLSDPLEVPPNVKVSTFEGIKRLA
319	GC_00000062	GCA_011369755_1_ASM1136975v1_genomic	409	3	3	1	1	1	1	1	L	Replication, recombination and repair			COG0358	DNA primase (bacterial type) (DnaG) (PDB:3B39) (PUBMED:28128549)	MTSQPSSTKYVIEARIEVDGLVDKNDVVGAIFGQTEGIFSSDLDLRELQRTGRIGRIEVQVHAQGDRVVGKITIPTSMDRFHTALVAAMVESVDKVGPYSARVVIEKIEDVRAEKRKRIIERARAILLEWEKKRVPEVDEALKELEESVVRARVVNVGPDNLPAGPDALSSEEVILVEGRADVINLLRYGYTNVIGIEGVKIPYSLEELLARKKKVIAFLDGDRGGDMILRELARRVRIDLVARAPHGREVEELSMKEVAEALASAVPLQEALKRIGAHVEREQPPVEEGQRELIGKLVEEVEGNLIAVGLTEDMREVFRVPVSELYQRLSAGDEVRYVVFDGVVTQRLLDLLRDRGGTYYLIGARLSDPLEVPPNVKVSTFEGIKRLA
320	GC_00000062	146_bin_25	390	3	3	1	1	1	1	1	L	Replication, recombination and repair			COG0358	DNA primase (bacterial type) (DnaG) (PDB:3B39) (PUBMED:28128549)	MTSQPSSTKYVIEARIEVDGLVDKNDVVGAIFGQTEGIFSSDLDLRELQRTGRIGRIEVQVHAQGDRVVGKITIPTSMDRFHTALVAAMVESVDKVGPYSARVVIEKIEDVRAEKRKRIIERARAILLEWEKKRVPEVDEALKELEESVVRARVVNVGPDNLPAGPDALSSEEVILVEGRADVINLLRYGYTNVIGIEGVKIPYSLEELLARKKKVIAFLDGDRGGDMILRELARRVRIDLVARAPHGREVEELSMKEVAEALASAVPLQEALKRIGAHVEREQPPVEEGQRELIGKLVEEVEGNLIAVGLTEDMREVFRVPVSELYQRLSAGDEVRYVVFDGVVTQRLLDLLRDRGGTYYLIGARLSDPLEVPPNVKVSTFEGIKRLA
321	GC_00000063	GCA_011364265_1_ASM1136426v1_genomic	146	3	3	1	1	1	1	1	E	Amino acid transport and metabolism			COG1878	Kynurenine formamidase (PDB:1R61)	MRFRVFRLSHVTRIGDPVYPGNEGPVLEQVRSIARGDSSNAWRLSLTNHIGTHVDAPNHFDDAGPRISEFGPEELTFRGVRVLDVPKSPGEVIAPEDLRGYGEELRTSEAVLIRTGLQRHRSRDPETYANVGISLSVEAARLIASFGNLRAIGIDAISISSPLRREMGREAHRVLLRGRRFLIVEDMDLEGKPERYDLMLVAPLAIDLIDSAPCTVYGLILEDA
322	GC_00000063	GCA_011369755_1_ASM1136975v1_genomic	690	3	3	1	1	1	1	1	E	Amino acid transport and metabolism			COG1878	Kynurenine formamidase (PDB:1R61)	MRFRVFRLSHVTRIGDPVYPGNEGPVLEQVRSIARGDSSNAWRLSLTNHIGTHVDAPNHFDDAGPRISEFGPEELTFRGVRVLDVPKSPGEVIAPEDLRGYGEELRTSEAVLIRTGLQRHRSRDPETYANVGISLSVEAARLIASFGNLRAIGIDAISISSPLRREMGREAHRVLLRGRRFLIVEDMDLEGKPERYDLMLVAPLAIDLIDSAPCTVYGLILEDA
323	GC_00000063	146_bin_25	741	3	3	1	1	1	1	1	E	Amino acid transport and metabolism			COG1878	Kynurenine formamidase (PDB:1R61)	MRFRVFRLSHVTRIGDPVYPGNEGPVLEQVRSIARGDSSNAWRLSLTNHIGTHVDAPNHFDDAGPRISEFGPEELTFRGVRVLDVPKSPGEVIAPEDLRGYGEELRTSEAVLIRTGLQRHRSRDPETYANVGISLSVEAARLIASFGNLRAIGIDAISISSPLRREMGREAHRVLLRGRRFLIVEDMDLEGKPERYDLMLVAPLAIDLIDSAPCTVYGLILEDA
324	GC_00000064	GCA_011364265_1_ASM1136426v1_genomic	1130	3	3	1	1	1	1	1							MMTVAPRKPVESAEEAAAIALEMARIANLPMLFAEVSEVVREGEYWRVKVTLLTSGRRYVAKISAATGRVEEWHEEKSAGT
325	GC_00000064	GCA_011369755_1_ASM1136975v1_genomic	167	3	3	1	1	1	1	1							MMTVAPRKPVESAEEAAAIALEMARIANLPMLFAEVSEVVREGEYWRVKVTLLTSGRRYVAKISAATGRVEEWHEEKSAGT
326	GC_00000064	146_bin_25	1525	3	3	1	1	1	1	1							MMTVAPRKPVESAEEAAAIALEMARIANLPMLFAEVSEVVREGEYWRVKVTLLTSGRRYVAKISAATGRVEEWHEEKSAGT
327	GC_00000065	GCA_011364265_1_ASM1136426v1_genomic	1116	3	3	1	1	1	1	1	I	Lipid transport and metabolism	COG1960	Fatty acid biosynthesis	COG1960	Acyl-CoA dehydrogenase related to the alkylation response protein AidB (CaiA) (PDB:1BUC)	MSSIVDGLDLSPFGDDYWNGCEAQGRFPEEFWRHVSERRVPGLILSRESGGLGMGLRELCEAVMGIVSSGAGIGVYPLISNNLAGKVIESFGKDRHREFLRGLAEGRYLCGLAVTEEQAGSDPSGIGARARRSGSGYVIEGRKFLVANLIRATHYLVLCRTSEPEGGRWWKGLTLFLLDKSSPGVEFAVRPSLSMGHLPVGELVLKGCTVGEEDVIGEPGAGWVALSRALVADRIAYGAVGAGIAELALSRAIRWASSRRAFGRPIGANQGVQLPLAAISAKLSALKAYVLQVAERFDRGESVEVDAMAAKYLGAEVAMESVSTAMRVFAGHGFLKGTTVERLVREVWVLMAGPVTQEIALAYIAHRGLGLPSTL
328	GC_00000065	GCA_011369755_1_ASM1136975v1_genomic	771	3	3	1	1	1	1	1	I	Lipid transport and metabolism	COG1960	Fatty acid biosynthesis	COG1960	Acyl-CoA dehydrogenase related to the alkylation response protein AidB (CaiA) (PDB:1BUC)	MSSIVDGLDLSPFGDDYWNGCEAQGRFPEEFWRHVSERRVPGLILSRESGGLGMGLRELCEAVMGIVSSGAGIGVYPLISNNLAGKVIESFGKDRHREFLRGLAEGRYLCGLAVTEEQAGSDPSGIGARARRSGSGYVIEGRKFLVANLIRATHYLVLCRTSEPEGGRWWKGLTLFLLDKSSPGVEFAVRPSLSMGHLPVGELVLKGCTVGEEDVIGEPGAGWVALSRALVADRIAYGAVGAGIAELALSRAIRWASSRRAFGRPIGANQGVQLPLAAISAKLSALKAYVLQVAERFDRGESVEVDAMAAKYLGAEVAMESVSTAMRVFAGHGFLKGTTVERLVREVWVLMAGPVTQEIALAYIAHRGLGLPSTL
329	GC_00000065	146_bin_25	38	3	3	1	1	1	1	1	I	Lipid transport and metabolism	COG1960	Fatty acid biosynthesis	COG1960	Acyl-CoA dehydrogenase related to the alkylation response protein AidB (CaiA) (PDB:1BUC)	MSSIVDGLDLSPFGDDYWNGCEAQGRFPEEFWRHVSERRVPGLILSRESGGLGMGLRELCEAVMGIVSSGAGIGVYPLISNNLAGKVIESFGKDRHREFLRGLAEGRYLCGLAVTEEQAGSDPSGIGARARRSGSGYVIEGRKFLVANLIRATHYLVLCRTSEPEGGRWWKGLTLFLLDKSSPGVEFAVRPSLSMGHLPVGELVLKGCTVGEEDVIGEPGAGWVALSRALVADRIAYGAVGAGIAELALSRAIRWASSRRAFGRPIGANQGVQLPLAAISAKLSALKAYVLQVAERFDRGESVEVDAMAAKYLGAEVAMESVSTAMRVFAGHGFLKGTTVERLVREVWVLMAGPVTQEIALAYIAHRGLGLPSTL
330	GC_00000066	GCA_011364265_1_ASM1136426v1_genomic	597	3	3	1	1	1	1	1	E|P	Amino acid transport and metabolism|Inorganic ion transport and metabolism			COG0601	ABC-type dipeptide/oligopeptide/nickel transport system, permease component (DppB)	MFRWLAVRAASLLLVLLTVLFLMVVVLGATGYSDRILQAIVSEQLRALREGLAQRIKDPEELERALAELKGEMERAVGLDRPWYSRIPETVLRVMTLDLGLARSARSSTGSNRIVDILAERIPNTVILVTTSLLISAALGLAVGAWLARRAGSRVDRAITYVSAVSNALPSWWIGIVLLIVFAYQLRLFPSGGMLSSPPPEDWFSRGIDVLWHAFLPVLTLVAISTGPSIYASRSMLLNVAQEDFVSVARAKGLPERAISWRHVLRPAAPPIVTGLILALPASLGGAILTETVFNWPGMGRLYYNAVLTGDEGLVVALTYLYTLMYVVARFALEVIYVYLDPRIRV
331	GC_00000066	GCA_011369755_1_ASM1136975v1_genomic	266	3	3	1	1	1	1	1	E|P	Amino acid transport and metabolism|Inorganic ion transport and metabolism			COG0601	ABC-type dipeptide/oligopeptide/nickel transport system, permease component (DppB)	MFRWLAVRAASLLLVLLTVLFLMVVVLGATGYSDRILQAIVSEQLRALREGLAQRIKDPEELERALAELKGEMERAVGLDRPWYSRIPETVLRVMTLDLGLARSARSSTGSNRIVDILAERIPNTVILVTTSLLISAALGLAVGAWLARRAGSRVDRAITYVSAVSNALPSWWIGIVLLIVFAYQLRLFPSGGMLSSPPPEDWFSRGIDVLWHAFLPVLTLVAISTGPSIYASRSMLLNVAQEDFVSVARAKGLPERAISWRHVLRPAAPPIVTGLILALPASLGGAILTETVFNWPGMGRLYYNAVLTGDEGLVVALTYLYTLMYVVARFALEVIYVYLDPRIRV
332	GC_00000066	146_bin_25	1515	3	3	1	1	1	1	1	E|P	Amino acid transport and metabolism|Inorganic ion transport and metabolism			COG0601	ABC-type dipeptide/oligopeptide/nickel transport system, permease component (DppB)	MFRWLAVRAASLLLVLLTVLFLMVVVLGATGYSDRILQAIVSEQLRALREGLAQRIKDPEELERALAELKGEMERAVGLDRPWYSRIPETVLRVMTLDLGLARSARSSTGSNRIVDILAERIPNTVILVTTSLLISAALGLAVGAWLARRAGSRVDRAITYVSAVSNALPSWWIGIVLLIVFAYQLRLFPSGGMLSSPPPEDWFSRGIDVLWHAFLPVLTLVAISTGPSIYASRSMLLNVAQEDFVSVARAKGLPERAISWRHVLRPAAPPIVTGLILALPASLGGAILTETVFNWPGMGRLYYNAVLTGDEGLVVALTYLYTLMYVVARFALEVIYVYLDPRIRV
333	GC_00000067	GCA_011364265_1_ASM1136426v1_genomic	210	3	3	1	1	1	1	1	C	Energy production and conversion	COG0508	Pyruvate oxidation	COG0508	Pyruvate/2-oxoglutarate dehydrogenase complex, dihydrolipoamide acyltransferase (E2) component (AceF) (PDB:1B5S)	MEFRLPEIGEGVTEAEVVRWLVKEGDHVRRFQPIVEVTTVKVNIEVPSPVEGRIAKILAREGEVVKVGQVIAVIEEVGAPAEVRVTERAEVPVQEVRREEVEVKPERPKREVLASPAVRRLARELGVPLEEVEGTGPGGRITEEDVRRYAESRAAKRLVEAPQATAVTEVEYEEVPIRGVRRAIADHLSKAVRSAAYVTIFDEADVTRLVEVRETLKEEAERMGFRLTYLPFVIRAIVKAVKEYPVMNTTIDEERMVIRYHRRVNVSVAVHTEEGLVVPVLHGADGLSLFEVARRLEDLVERARSRKLSLEEVRGGTIGITNYGAVEGLSGTPIPNYPETAILGTGRIVRAPRVVGDQVVPRYVMPLALTFDHRIVDGEPASRFLRVVIRYLERPELLLL
334	GC_00000067	GCA_011369755_1_ASM1136975v1_genomic	324	3	3	1	1	1	1	1	C	Energy production and conversion	COG0508	Pyruvate oxidation	COG0508	Pyruvate/2-oxoglutarate dehydrogenase complex, dihydrolipoamide acyltransferase (E2) component (AceF) (PDB:1B5S)	MEFRLPEIGEGVTEAEVVRWLVKEGDHVRRFQPIVEVTTVKVNIEVPSPVEGRIAKILAREGEVVKVGQVIAVIEEVGAPAEVRVTERAEVPVQEVRREEVEVKPERPKREVLASPAVRRLARELGVPLEEVEGTGPGGRITEEDVRRYAESRAAKRLVEAPQATAVTEVEYEEVPIRGVRRAIADHLSKAVRSAAYVTIFDEADVTRLVEVRETLKEEAERMGFRLTYLPFVIRAIVKAVKEYPVMNTTIDEERMVIRYHRRVNVSVAVHTEEGLVVPVLHGADGLSLFEVARRLEDLVERARSRKLSLEEVRGGTIGITNYGAVEGLSGTPIPNYPETAILGTGRIVRAPRVVGDQVVPRYVMPLALTFDHRIVDGEPASRFLRVVIRYLERPELLLL
335	GC_00000067	146_bin_25	32	3	3	1	1	1	1	1	C	Energy production and conversion	COG0508	Pyruvate oxidation	COG0508	Pyruvate/2-oxoglutarate dehydrogenase complex, dihydrolipoamide acyltransferase (E2) component (AceF) (PDB:1B5S)	MEFRLPEIGEGVTEAEVVRWLVKEGDHVRRFQPIVEVTTVKVNIEVPSPVEGRIAKILAREGEVVKVGQVIAVIEEVGAPAEVRVTERAEVPVQEVRREEVEVKPERPKREVLASPAVRRLARELGVPLEEVEGTGPGGRITEEDVRRYAESRAAKRLVEAPQATAVTEVEYEEVPIRGVRRAIADHLSKAVRSAAYVTIFDEADVTRLVEVRETLKEEAERMGFRLTYLPFVIRAIVKAVKEYPVMNTTIDEERMVIRYHRRVNVSVAVHTEEGLVVPVLHGADGLSLFEVARRLEDLVERARSRKLSLEEVRGGTIGITNYGAVEGLSGTPIPNYPETAILGTGRIVRAPRVVGDQVVPRYVMPLALTFDHRIVDGEPASRFLRVVIRYLERPELLLL
336	GC_00000068	GCA_011364265_1_ASM1136426v1_genomic	150	3	3	1	1	1	1	1	C	Energy production and conversion			COG1139	L-lactate utilization protein LutB, contains a ferredoxin-type domain (LutB)	MTYRELERAVSESIRRGGVRGLYAAMLRGLRGRERAIAEFEDYASFRAGVRAIKERSVEELEELVREFVRNAEARGAKVHFAADAKEACEIILGIAERAGARTVVKSKSLTSEEIELNGVLEGAGIEVIETDLGERIIQLAKERPSHLVFPAIHRTVEEVAGLFSAEAGVRLEPEIGAVLRYVRERLRRKFLEADVGINGANVAIAELGAVVLETNEGNGRLVASLPRIQIVLLGIEKVVSTVEEALMLARSHAVAATGQRLTVYVSVMGGRMELPGSEGRELHVVLLDNGRRRMREDPVFREALYCIRCGACMNVCAPYSVVGGHVFGHIYPGPIGIPWTANVHGLDRAVFAHLCISCGLCREVCPVEINIPMMIARVKELDAESRGFPWVNRVMMAY…
337	GC_00000068	GCA_011369755_1_ASM1136975v1_genomic	963	3	3	1	1	1	1	1	C	Energy production and conversion			COG1139	L-lactate utilization protein LutB, contains a ferredoxin-type domain (LutB)	MTYRELERAVSESIRRGGVRGLYAAMLRGLRGRERAIAEFEDYASFRAGVRAIKERSVEELEELVREFVRNAEARGAKVHFAADAKEACEIILGIAERAGARTVVKSKSLTSEEIELNGVLEGAGIEVIETDLGERIIQLAKERPSHLVFPAIHRTVEEVAGLFSAEAGVRLEPEIGAVLRYVRERLRRKFLEADVGINGANVAIAELGAVVLETNEGNGRLVASLPRIQIVLLGIEKVVSTVEEALMLARSHAVAATGQRLTVYVSVMGGRMELPGSEGRELHVVLLDNGRRRMREDPVFREALYCIRCGACMNVCAPYSVVGGHVFGHIYPGPIGIPWTANVHGLDRAVFAHLCISCGLCREVCPVEINIPMMIARVKELDAESRGFPWVNRVMMAY…
338	GC_00000068	146_bin_25	744	3	3	1	1	1	1	1	C	Energy production and conversion			COG1139	L-lactate utilization protein LutB, contains a ferredoxin-type domain (LutB)	MTYRELERAVSESIRRGGVRGLYAAMLRGLRGRERAIAEFEDYASFRAGVRAIKERSVEELEELVREFVRNAEARGAKVHFAADAKEACEIILGIAERAGARTVVKSKSLTSEEIELNGVLEGAGIEVIETDLGERIIQLAKERPSHLVFPAIHRTVEEVAGLFSAEAGVRLEPEIGAVLRYVRERLRRKFLEADVGINGANVAIAELGAVVLETNEGNGRLVASLPRIQIVLLGIEKVVSTVEEALMLARSHAVAATGQRLTVYVSVMGGRMELPGSEGRELHVVLLDNGRRRMREDPVFREALYCIRCGACMNVCAPYSVVGGHVFGHIYPGPIGIPWTANVHGLDRAVFAHLCISCGLCREVCPVEINIPMMIARVKELDAESRGFPWVNRVMMAY…
339	GC_00000069	GCA_011364265_1_ASM1136426v1_genomic	4	3	3	1	1	1	1	1	J	Translation, ribosomal structure and biogenesis	COG0081	Ribosome 50S subunit	COG0081	Ribosomal protein L1 (RplA) (PDB:3J65)	MASVEALREAVREALRSGKPRKFTQSVELVINLRDIDLKKPENRFTEVIELPHGLGSKARKVAVVASGALAVEARKSPNVDRVFERDEIEVLTGNKKAAKKLARQFDYFLVDTSLISLVARALGAALGYIGKAPVPVPAGADINALAARYKRSVTVRVRKNPQANCIIGTEEMGLDQLVENAMAVLNRVVEKLPKRWANVKSAYIKRTMGEPIELRIRESE
340	GC_00000069	GCA_011369755_1_ASM1136975v1_genomic	259	3	3	1	1	1	1	1	J	Translation, ribosomal structure and biogenesis	COG0081	Ribosome 50S subunit	COG0081	Ribosomal protein L1 (RplA) (PDB:3J65)	MASVEALREAVREALRSGKPRKFTQSVELVINLRDIDLKKPENRFTEVIELPHGLGSKARKVAVVASGALAVEARKSPNVDRVFERDEIEVLTGNKKAAKKLARQFDYFLVDTSLISLVARALGAALGYIGKAPVPVPAGADINALAARYKRSVTVRVRKNPQANCIIGTEEMGLDQLVENAMAVLNRVVEKLPKRWANVKSAYIKRTMGEPIELRIRESE
341	GC_00000069	146_bin_25	1508	3	3	1	1	1	1	1	J	Translation, ribosomal structure and biogenesis	COG0081	Ribosome 50S subunit	COG0081	Ribosomal protein L1 (RplA) (PDB:3J65)	MASVEALREAVREALRSGKPRKFTQSVELVINLRDIDLKKPENRFTEVIELPHGLGSKARKVAVVASGALAVEARKSPNVDRVFERDEIEVLTGNKKAAKKLARQFDYFLVDTSLISLVARALGAALGYIGKAPVPVPAGADINALAARYKRSVTVRVRKNPQANCIIGTEEMGLDQLVENAMAVLNRVVEKLPKRWANVKSAYIKRTMGEPIELRIRESE
342	GC_00000070	GCA_011364265_1_ASM1136426v1_genomic	277	3	3	1	1	1	1	1	J	Translation, ribosomal structure and biogenesis	COG0525	Aminoacyl-tRNA synthetases	COG0525	Valyl-tRNA synthetase (ValS) (PDB:1GAX)	MPPRREPKLQSSRWDPRLELEVMKWWEEEGIYEPDFSAERLFTIDTPPPYPSGKPWHIGAAAQYAQIDMIARTARMFGHKVYFPIGIDRNGIPVEKYVERTRNVSIFQVDREEFLRMCSEALDELEAYMLSVMKRLGLSGDFKRYYRTDSAEYRALTQATFIELYRRGLIYRALRPNNYCWECGTTIADADIDSREEEAELFYIDFELVGGGKVTIATTRPELIGACAALIYNPEDQRYKHLRGRRAVVPIYGHEVEILEHPYAKPDFGTGVLMVCSYGDQMDVQLFRELGLKERILIGTDGRMNGNAGPLAGLRVREARERVKELLREAGALVRVERIVHEVPVCERSNTPIEIIPMEEYYLKQLQMRDEMLRLARELKFLPEFHRQLLIDWINSLRI…
343	GC_00000070	GCA_011369755_1_ASM1136975v1_genomic	282	3	3	1	1	1	1	1	J	Translation, ribosomal structure and biogenesis	COG0525	Aminoacyl-tRNA synthetases	COG0525	Valyl-tRNA synthetase (ValS) (PDB:1GAX)	MPPRREPKLQSSRWDPRLELEVMKWWEEEGIYEPDFSAERLFTIDTPPPYPSGKPWHIGAAAQYAQIDMIARTARMFGHKVYFPIGIDRNGIPVEKYVERTRNVSIFQVDREEFLRMCSEALDELEAYMLSVMKRLGLSGDFKRYYRTDSAEYRALTQATFIELYRRGLIYRALRPNNYCWECGTTIADADIDSREEEAELFYIDFELVGGGKVTIATTRPELIGACAALIYNPEDQRYKHLRGRRAVVPIYGHEVEILEHPYAKPDFGTGVLMVCSYGDQMDVQLFRELGLKERILIGTDGRMNGNAGPLAGLRVREARERVKELLREAGALVRVERIVHEVPVCERSNTPIEIIPMEEYYLKQLQMRDEMLRLARELKFLPEFHRQLLIDWINSLRI…
344	GC_00000070	146_bin_25	1315	3	3	1	1	1	1	1	J	Translation, ribosomal structure and biogenesis	COG0525	Aminoacyl-tRNA synthetases	COG0525	Valyl-tRNA synthetase (ValS) (PDB:1GAX)	MPPRREPKLQSSRWDPRLELEVMKWWEEEGIYEPDFSAERLFTIDTPPPYPSGKPWHIGAAAQYAQIDMIARTARMFGHKVYFPIGIDRNGIPVEKYVERTRNVSIFQVDREEFLRMCSEALDELEAYMLSVMKRLGLSGDFKRYYRTDSAEYRALTQATFIELYRRGLIYRALRPNNYCWECGTTIADADIDSREEEAELFYIDFELVGGGKVTIATTRPELIGACAALIYNPEDQRYKHLRGRRAVVPIYGHEVEILEHPYAKPDFGTGVLMVCSYGDQMDVQLFRELGLKERILIGTDGRMNGNAGPLAGLRVREARERVKELLREAGALVRVERIVHEVPVCERSNTPIEIIPMEEYYLKQLQMRDEMLRLARELKFLPEFHRQLLIDWINSLRI…
345	GC_00000071	GCA_011364265_1_ASM1136426v1_genomic	1290	3	3	1	1	1	1	1	L	Replication, recombination and repair			COG0164	Ribonuclease HII (RnhB) (PDB:1EKE)	MIVAGIDEAGRGAAIGPMVIAIFAVEESLIAELRKIGVRDSKALTRSRRERLFEELGRVNAKVAYRVVEPRTIDSSVRSRGGRGLNALEVDLFRELILEVRPDKVYIDSPYRNPRRVLELLGELTGTTVLCEVRADARYEVVAAASVIAKVTRDRFVAPLGAGSGYPSDPRTIRYLREVARSGAVPEHVRRSWKAFARALTLDDFRAERR
346	GC_00000071	GCA_011369755_1_ASM1136975v1_genomic	1399	3	3	1	1	1	1	1	L	Replication, recombination and repair			COG0164	Ribonuclease HII (RnhB) (PDB:1EKE)	MIVAGIDEAGRGAAIGPMVIAIFAVEESLIAELRKIGVRDSKALTRSRRERLFEELGRVNAKVAYRVVEPRTIDSSVRSRGGRGLNALEVDLFRELILEVRPDKVYIDSPYRNPRRVLELLGELTGTTVLCEVRADARYEVVAAASVIAKVTRDRFVAPLGAGSGYPSDPRTIRYLREVARSGAVPEHVRRSWKAFARALTLDDFRAERR
347	GC_00000071	146_bin_25	932	3	3	1	1	1	1	1	L	Replication, recombination and repair			COG0164	Ribonuclease HII (RnhB) (PDB:1EKE)	MIVAGIDEAGRGAAIGPMVIAIFAVEESLIAELRKIGVRDSKALTRSRRERLFEELGRVNAKVAYRVVEPRTIDSSVRSRGGRGLNALEVDLFRELILEVRPDKVYIDSPYRNPRRVLELLGELTGTTVLCEVRADARYEVVAAASVIAKVTRDRFVAPLGAGSGYPSDPRTIRYLREVARSGAVPEHVRRSWKAFARALTLDDFRAERR
348	GC_00000072	GCA_011364265_1_ASM1136426v1_genomic	555	3	3	1	1	1	1	1	K	Transcription			COG1709	Predicted transcriptional regulator,contains XRE-type HTH domain	MRRVADDWLVNQVAYKIAAEIVFSTDPGKTMRKWRLIFGLTQKDVAAAMGISSPVLSDYEKGKRRSPGINFVGRYVRSLIELDIKRGGKVVHKMFEGTLRLQHSVIDMVEFPAPVETEKVVSAVLGIPLTVPEEISGHVYGYTVIDSLSAITELGPYDFVNLFGRNSMRAMVFTNVSTGRSPMVAIRVFPLKPKVVVLHGPKTPDSVDELAKRLSEIERIPLILSTADSVESMIKSLRSLVR
349	GC_00000072	GCA_011369755_1_ASM1136975v1_genomic	594	3	3	1	1	1	1	1	K	Transcription			COG1709	Predicted transcriptional regulator,contains XRE-type HTH domain	MRRVADDWLVNQVAYKIAAEIVFSTDPGKTMRKWRLIFGLTQKDVAAAMGISSPVLSDYEKGKRRSPGINFVGRYVRSLIELDIKRGGKVVHKMFEGTLRLQHSVIDMVEFPAPVETEKVVSAVLGIPLTVPEEISGHVYGYTVIDSLSAITELGPYDFVNLFGRNSMRAMVFTNVSTGRSPMVAIRVFPLKPKVVVLHGPKTPDSVDELAKRLSEIERIPLILSTADSVESMIKSLRSLVR
350	GC_00000072	146_bin_25	428	3	3	1	1	1	1	1	K	Transcription			COG1709	Predicted transcriptional regulator,contains XRE-type HTH domain	MRRVADDWLVNQVAYKIAAEIVFSTDPGKTMRKWRLIFGLTQKDVAAAMGISSPVLSDYEKGKRRSPGINFVGRYVRSLIELDIKRGGKVVHKMFEGTLRLQHSVIDMVEFPAPVETEKVVSAVLGIPLTVPEEISGHVYGYTVIDSLSAITELGPYDFVNLFGRNSMRAMVFTNVSTGRSPMVAIRVFPLKPKVVVLHGPKTPDSVDELAKRLSEIERIPLILSTADSVESMIKSLRSLVR
351	GC_00000073	GCA_011364265_1_ASM1136426v1_genomic	6	3	3	1	1	1	1	1	C	Energy production and conversion			COG2041	Molybdopterin-dependent catalytic subunit of periplasmic DMSO/TMAO and protein-methionine-sulfoxide reductases (MsrP) (PDB:1OGP) (PUBMED:26641313;32750406)	MVEVAERVLPPGQRYVRKFIVYAALGIPQVNLETYRLRVTGLVERELELTYEELLRMPMKRYVRDAHCVTRWSVKDVEWEGVPIRHLAELAGVKPEARWVMFYSLEGYSTPVPVEDALHEDAIVALRMNGKPLPLENGFPARPFIPHLYLWKSAKWLTEIEFMAHYVDGFWERPENGGYHERGNVWLEERFKGMGGHHTARRPVL
352	GC_00000073	GCA_011369755_1_ASM1136975v1_genomic	257	3	3	1	1	1	1	1	C	Energy production and conversion			COG2041	Molybdopterin-dependent catalytic subunit of periplasmic DMSO/TMAO and protein-methionine-sulfoxide reductases (MsrP) (PDB:1OGP) (PUBMED:26641313;32750406)	MVEVAERVLPPGQRYVRKFIVYAALGIPQVNLETYRLRVTGLVERELELTYEELLRMPMKRYVRDAHCVTRWSVKDVEWEGVPIRHLAELAGVKPEARWVMFYSLEGYSTPVPVEDALHEDAIVALRMNGKPLPLENGFPARPFIPHLYLWKSAKWLTEIEFMAHYVDGFWERPENGGYHERGNVWLEERFKGMGGHHTARRPVL
353	GC_00000073	146_bin_25	1506	3	3	1	1	1	1	1	C	Energy production and conversion			COG2041	Molybdopterin-dependent catalytic subunit of periplasmic DMSO/TMAO and protein-methionine-sulfoxide reductases (MsrP) (PDB:1OGP) (PUBMED:26641313;32750406)	MVEVAERVLPPGQRYVRKFIVYAALGIPQVNLETYRLRVTGLVERELELTYEELLRMPMKRYVRDAHCVTRWSVKDVEWEGVPIRHLAELAGVKPEARWVMFYSLEGYSTPVPVEDALHEDAIVALRMNGKPLPLENGFPARPFIPHLYLWKSAKWLTEIEFMAHYVDGFWERPENGGYHERGNVWLEERFKGMGGHHTARRPVL
354	GC_00000074	GCA_011364265_1_ASM1136426v1_genomic	229	3	3	1	1	1	1	1	C	Energy production and conversion	COG1529	Non-phosphorylated Entner-Doudoroff pathway	COG1529	Aldehyde, CO or xanthine dehydrogenase, Mo-binding subunit (CoxL) (PDB:1DGJ) (PUBMED:10095793)	MTATIHGMGHPLKRKEDARFIRGKGTYVDDIKLPNMLHVKLIRSPYAHAKIKRIDVERALKVPGVVAVITGKDLQAAGLSMMPTLMNDRQPVLALDKVYYPYQEVAAVVAEDRYIAEDAAELVEVEYEPLEPVMTPQRALEPDAPLVRPDKGTNKIFTWSAGDKDLTDRYFQEADVIVKENFYYHRIHVAHMETCGCVAHYDPPTGKLTLWMTTQAPHAVRTVASLFTKIPEHKIRIIAPDIGGGFGGKVYVYPGYVVAAFASIMTERPVKWIETRTENLSSTAFARDAYITAEVAAKKDGTLLALRMSVLSDHGAFFGDATPSKFPFGLFTIVSGCYKWKAGYVEVTGVHTNKPPGGIAYRCSFRVTEAAYVIERMIDILAHKLGMDPAELRLKNFIK…
355	GC_00000074	GCA_011369755_1_ASM1136975v1_genomic	822	3	3	1	1	1	1	1	C	Energy production and conversion	COG1529	Non-phosphorylated Entner-Doudoroff pathway	COG1529	Aldehyde, CO or xanthine dehydrogenase, Mo-binding subunit (CoxL) (PDB:1DGJ) (PUBMED:10095793)	MTATIHGMGHPLKRKEDARFIRGKGTYVDDIKLPNMLHVKLIRSPYAHAKIKRIDVERALKVPGVVAVITGKDLQAAGLSMMPTLMNDRQPVLALDKVYYPYQEVAAVVAEDRYIAEDAAELVEVEYEPLEPVMTPQRALEPDAPLVRPDKGTNKIFTWSAGDKDLTDRYFQEADVIVKENFYYHRIHVAHMETCGCVAHYDPPTGKLTLWMTTQAPHAVRTVASLFTKIPEHKIRIIAPDIGGGFGGKVYVYPGYVVAAFASIMTERPVKWIETRTENLSSTAFARDAYITAEVAAKKDGTLLALRMSVLSDHGAFFGDATPSKFPFGLFTIVSGCYKWKAGYVEVTGVHTNKPPGGIAYRCSFRVTEAAYVIERMIDILAHKLGMDPAELRLKNFIK…
356	GC_00000074	146_bin_25	798	3	3	1	1	1	1	1	C	Energy production and conversion	COG1529	Non-phosphorylated Entner-Doudoroff pathway	COG1529	Aldehyde, CO or xanthine dehydrogenase, Mo-binding subunit (CoxL) (PDB:1DGJ) (PUBMED:10095793)	MTATIHGMGHPLKRKEDARFIRGKGTYVDDIKLPNMLHVKLIRSPYAHAKIKRIDVERALKVPGVVAVITGKDLQAAGLSMMPTLMNDRQPVLALDKVYYPYQEVAAVVAEDRYIAEDAAELVEVEYEPLEPVMTPQRALEPDAPLVRPDKGTNKIFTWSAGDKDLTDRYFQEADVIVKENFYYHRIHVAHMETCGCVAHYDPPTGKLTLWMTTQAPHAVRTVASLFTKIPEHKIRIIAPDIGGGFGGKVYVYPGYVVAAFASIMTERPVKWIETRTENLSSTAFARDAYITAEVAAKKDGTLLALRMSVLSDHGAFFGDATPSKFPFGLFTIVSGCYKWKAGYVEVTGVHTNKPPGGIAYRCSFRVTEAAYVIERMIDILAHKLGMDPAELRLKNFIK…
357	GC_00000075	GCA_011364265_1_ASM1136426v1_genomic	75	3	3	1	1	1	1	1	H|R	Coenzyme transport and metabolism|General function prediction only	COG2141	Pyrimidine degradation	COG2141	Flavin-dependent oxidoreductase, luciferase family (includes alkanesulfonate monooxygenase SsuD and methylene tetrahydromethanopterin reductase) (SsuD) (PDB:1BRL)	MAEFGIVLPNTGFEGEQRFKDIVTLARKAEALGFDHLWTFDRLFHRTVPVLEPFTVLSHVAAVTTKAKLGTSVAILTYRNPFVLAKVVATLDVLSNGRMMLGLSLGRNENEFAAGGVDPSKRVRAFMDAVKLMKSLWAGEPVSYNGPFWRASEAVELPRPVQKPHPPILFGGAAEGVLRRAGRHADGWIAGGMLTPEEVKEKYRVVVESASESGRKDKPLLGKIIYISLNENEDEAARYVADCFKRYYGTEFDVRKFAAIGNAERCAQFLKRCIEAGVELLILSPIPATPEHVEDVWSKVIERLR
358	GC_00000075	GCA_011369755_1_ASM1136975v1_genomic	87	3	3	1	1	1	1	1	H|R	Coenzyme transport and metabolism|General function prediction only	COG2141	Pyrimidine degradation	COG2141	Flavin-dependent oxidoreductase, luciferase family (includes alkanesulfonate monooxygenase SsuD and methylene tetrahydromethanopterin reductase) (SsuD) (PDB:1BRL)	MAEFGIVLPNTGFEGEQRFKDIVTLARKAEALGFDHLWTFDRLFHRTVPVLEPFTVLSHVAAVTTKAKLGTSVAILTYRNPFVLAKVVATLDVLSNGRMMLGLSLGRNENEFAAGGVDPSKRVRAFMDAVKLMKSLWAGEPVSYNGPFWRASEAVELPRPVQKPHPPILFGGAAEGVLRRAGRHADGWIAGGMLTPEEVKEKYRVVVESASESGRKDKPLLGKIIYISLNENEDEAARYVADCFKRYYGTEFDVRKFAAIGNAERCAQFLKRCIEAGVELLILSPIPATPEHVEDVWSKVIERLR
359	GC_00000075	146_bin_25	1608	3	3	1	1	1	1	1	H|R	Coenzyme transport and metabolism|General function prediction only	COG2141	Pyrimidine degradation	COG2141	Flavin-dependent oxidoreductase, luciferase family (includes alkanesulfonate monooxygenase SsuD and methylene tetrahydromethanopterin reductase) (SsuD) (PDB:1BRL)	MAEFGIVLPNTGFEGEQRFKDIVTLARKAEALGFDHLWTFDRLFHRTVPVLEPFTVLSHVAAVTTKAKLGTSVAILTYRNPFVLAKVVATLDVLSNGRMMLGLSLGRNENEFAAGGVDPSKRVRAFMDAVKLMKSLWAGEPVSYNGPFWRASEAVELPRPVQKPHPPILFGGAAEGVLRRAGRHADGWIAGGMLTPEEVKEKYRVVVESASESGRKDKPLLGKIIYISLNENEDEAARYVADCFKRYYGTEFDVRKFAAIGNAERCAQFLKRCIEAGVELLILSPIPATPEHVEDVWSKVIERLR
360	GC_00000076	GCA_011364265_1_ASM1136426v1_genomic	636	3	3	1	1	1	1	1							MSEAEELDAIVVGFDEQERVLVQPTSGITGEELAKLVGKEAVYVDYNGRPWKGSVTEALEDVLVVEFEALKSGQEVPGLGQGSLLRIKP
361	GC_00000076	GCA_011369755_1_ASM1136975v1_genomic	924	3	3	1	1	1	1	1							MSEAEELDAIVVGFDEQERVLVQPTSGITGEELAKLVGKEAVYVDYNGRPWKGSVTEALEDVLVVEFEALKSGQEVPGLGQGSLLRIKP
362	GC_00000076	146_bin_25	1064	3	3	1	1	1	1	1							MSEAEELDAIVVGFDEQERVLVQPTSGITGEELAKLVGKEAVYVDYNGRPWKGSVTEALEDVLVVEFEALKSGQEVPGLGQGSLLRIKP
363	GC_00000077	GCA_011364265_1_ASM1136426v1_genomic	950	3	3	1	1	1	1	1	G	Carbohydrate transport and metabolism	COG1830	Glycolysis	COG1830	Fructose-bisphosphate aldolase class Ia, DhnA family (FbaB) (PDB:1OJX)	MVWGKQVRLSRITQDGRMVCIPMDHAVSSGVMKGLDRIYRTIELVEEGGATAVLTNKGILKHMPRPPRVGFILHLSASTSLGPDPNWKVRDGTVLNALRMGADAVSVHINIGSKAEPHMLRKLGMVADECDEYGVPLIAMMYPRGENVKDPNDPKVIAHVARVGAELGADVVKVPYTGSPETFREVVETCPAPVVMAGGPKSDRDEDVLEMVWGAVRAGAMGVTIGRNVFMHENPRGIVRAIRAIVLEGKRPEEALIHVRR
364	GC_00000077	GCA_011369755_1_ASM1136975v1_genomic	422	3	3	1	1	1	1	1	G	Carbohydrate transport and metabolism	COG1830	Glycolysis	COG1830	Fructose-bisphosphate aldolase class Ia, DhnA family (FbaB) (PDB:1OJX)	MVWGKQVRLSRITQDGRMVCIPMDHAVSSGVMKGLDRIYRTIELVEEGGATAVLTNKGILKHMPRPPRVGFILHLSASTSLGPDPNWKVRDGTVLNALRMGADAVSVHINIGSKAEPHMLRKLGMVADECDEYGVPLIAMMYPRGENVKDPNDPKVIAHVARVGAELGADVVKVPYTGSPETFREVVETCPAPVVMAGGPKSDRDEDVLEMVWGAVRAGAMGVTIGRNVFMHENPRGIVRAIRAIVLEGKRPEEALIHVRR
365	GC_00000077	146_bin_25	899	3	3	1	1	1	1	1	G	Carbohydrate transport and metabolism	COG1830	Glycolysis	COG1830	Fructose-bisphosphate aldolase class Ia, DhnA family (FbaB) (PDB:1OJX)	MVWGKQVRLSRITQDGRMVCIPMDHAVSSGVMKGLDRIYRTIELVEEGGATAVLTNKGILKHMPRPPRVGFILHLSASTSLGPDPNWKVRDGTVLNALRMGADAVSVHINIGSKAEPHMLRKLGMVADECDEYGVPLIAMMYPRGENVKDPNDPKVIAHVARVGAELGADVVKVPYTGSPETFREVVETCPAPVVMAGGPKSDRDEDVLEMVWGAVRAGAMGVTIGRNVFMHENPRGIVRAIRAIVLEGKRPEEALIHVRR
366	GC_00000078	GCA_011364265_1_ASM1136426v1_genomic	350	3	3	1	1	1	1	1							MDLERMKRALIRLLTYRGRSARLESIVTAAFLVFSVLIISGFLYVLIAAPPALYGTRPIFPSVTGQTIVEFVLVALAYSLSFLGLYVIHLTAIGRFSVRRGAAVWAGIGLFALGILMIISILAQKIGA
367	GC_00000078	GCA_011369755_1_ASM1136975v1_genomic	145	3	3	1	1	1	1	1							MDLERMKRALIRLLTYRGRSARLESIVTAAFLVFSVLIISGFLYVLIAAPPALYGTRPIFPSVTGQTIVEFVLVALAYSLSFLGLYVIHLTAIGRFSVRRGAAVWAGIGLFALGILMIISILAQKIGA
368	GC_00000078	146_bin_25	606	3	3	1	1	1	1	1							MDLERMKRALIRLLTYRGRSARLESIVTAAFLVFSVLIISGFLYVLIAAPPALYGTRPIFPSVTGQTIVEFVLVALAYSLSFLGLYVIHLTAIGRFSVRRGAAVWAGIGLFALGILMIISILAQKIGA
369	GC_00000079	GCA_011364265_1_ASM1136426v1_genomic	831	3	3	1	1	1	1	1	C	Energy production and conversion	COG1436	A/V-type ATP synthase	COG1436	Archaeal/vacuolar-type H+-ATPase subunit F/Vma7 (NtpF) (PDB:2D00)	MRVVAVGGRAFTSAMKLAGAGAVIAETPEEAMRAVNSLIGRGDVGLVLVSDEYGPEFSRRLAELARSVTVPIIYQLPAPGSKVAKVDYRAIIRQVLGV
370	GC_00000079	GCA_011369755_1_ASM1136975v1_genomic	692	3	3	1	1	1	1	1	C	Energy production and conversion	COG1436	A/V-type ATP synthase	COG1436	Archaeal/vacuolar-type H+-ATPase subunit F/Vma7 (NtpF) (PDB:2D00)	MRVVAVGGRAFTSAMKLAGAGAVIAETPEEAMRAVNSLIGRGDVGLVLVSDEYGPEFSRRLAELARSVTVPIIYQLPAPGSKVAKVDYRAIIRQVLGV
371	GC_00000079	146_bin_25	1267	3	3	1	1	1	1	1	C	Energy production and conversion	COG1436	A/V-type ATP synthase	COG1436	Archaeal/vacuolar-type H+-ATPase subunit F/Vma7 (NtpF) (PDB:2D00)	MRVVAVGGRAFTSAMKLAGAGAVIAETPEEAMRAVNSLIGRGDVGLVLVSDEYGPEFSRRLAELARSVTVPIIYQLPAPGSKVAKVDYRAIIRQVLGV
372	GC_00000080	GCA_011364265_1_ASM1136426v1_genomic	307	3	3	1	1	1	1	1	L	Replication, recombination and repair			COG1058	ADP-ribose pyrophosphatase domain of DNA damage- and competence-inducible protein CinA (CinA) (PDB:4CT9) (PUBMED:25313401)	MASRRKVRPSTAEIIVVGNEVLNGEVLDTNSNWLAKQLYFLGLELRRVTVVRDDLREIAGAVRDAIRRRAEWIITSGGLGPTHDDMTLEAVALATNRKTVLNPEALEMLKERYARLYEMGVVKEAELTPSRLKMAMLPRGAKALRNRAGSAPGSLLRYKGSRIVSLPGVPRELKDIFLNEVVPLIKAEARRVFRYAAGLLVRGVPESSMAPVLRELASERPELYVKSHPKGLEEGVSVVEVVVHGEGQDPEKVKDAVESLIGSLEERLRAFQPVELRRMSMEEVLGDERRP
373	GC_00000080	GCA_011369755_1_ASM1136975v1_genomic	778	3	3	1	1	1	1	1	L	Replication, recombination and repair			COG1058	ADP-ribose pyrophosphatase domain of DNA damage- and competence-inducible protein CinA (CinA) (PDB:4CT9) (PUBMED:25313401)	MASRRKVRPSTAEIIVVGNEVLNGEVLDTNSNWLAKQLYFLGLELRRVTVVRDDLREIAGAVRDAIRRRAEWIITSGGLGPTHDDMTLEAVALATNRKTVLNPEALEMLKERYARLYEMGVVKEAELTPSRLKMAMLPRGAKALRNRAGSAPGSLLRYKGSRIVSLPGVPRELKDIFLNEVVPLIKAEARRVFRYAAGLLVRGVPESSMAPVLRELASERPELYVKSHPKGLEEGVSVVEVVVHGEGQDPEKVKDAVESLIGSLEERLRAFQPVELRRMSMEEVLGDERRP
374	GC_00000080	146_bin_25	1197	3	3	1	1	1	1	1	L	Replication, recombination and repair			COG1058	ADP-ribose pyrophosphatase domain of DNA damage- and competence-inducible protein CinA (CinA) (PDB:4CT9) (PUBMED:25313401)	MASRRKVRPSTAEIIVVGNEVLNGEVLDTNSNWLAKQLYFLGLELRRVTVVRDDLREIAGAVRDAIRRRAEWIITSGGLGPTHDDMTLEAVALATNRKTVLNPEALEMLKERYARLYEMGVVKEAELTPSRLKMAMLPRGAKALRNRAGSAPGSLLRYKGSRIVSLPGVPRELKDIFLNEVVPLIKAEARRVFRYAAGLLVRGVPESSMAPVLRELASERPELYVKSHPKGLEEGVSVVEVVVHGEGQDPEKVKDAVESLIGSLEERLRAFQPVELRRMSMEEVLGDERRP
375	GC_00000081	GCA_011364265_1_ASM1136426v1_genomic	982	3	3	1	1	1	1	1	J	Translation, ribosomal structure and biogenesis	COG0008	Heme biosynthesis	COG0008	Glutamyl- or glutaminyl-tRNA synthetase (GlnS) (PDB:1EUQ)	MVTDESRLRLLLYKWALKNALDHGGRAQEKPVIAKVVAEDPGAKAAMSFLLREVKAVVERVNAMSLEEIAQALSEIDPSLLTERRAREERRTLPPLPNAVKGNVVTRLPPEPSGFMHIGHALSGLLNYLYKEMYGGKLWLRFEDTDPRKVRPEYYDSYRDGYSWVGIRWDHEKNNSDDMELFYEHARRLIEEGKAYACTCDRERMRRLRAEGVECEHRSREREWHLEMWDGMLSGRFGEGEVSLRLMGDMRSANTTLRDPVIMRIVDHPHPLKGDRYHVWPTYDFAVSIEDAVCGVTHVLRTSEFALRNELQDLIRSYLGMPNPTYVEYERFEFEGTPVARREIRALIEKGVIGGWDDPRLATVAAIRRRGIVPEALREFVLRYVAMTQSRKVYSWELL…
376	GC_00000081	GCA_011369755_1_ASM1136975v1_genomic	33	3	3	1	1	1	1	1	J	Translation, ribosomal structure and biogenesis	COG0008	Heme biosynthesis	COG0008	Glutamyl- or glutaminyl-tRNA synthetase (GlnS) (PDB:1EUQ)	MVTDESRLRLLLYKWALKNALDHGGRAQEKPVIAKVVAEDPGAKAAMSFLLREVKAVVERVNAMSLEEIAQALSEIDPSLLTERRAREERRTLPPLPNAVKGNVVTRLPPEPSGFMHIGHALSGLLNYLYKEMYGGKLWLRFEDTDPRKVRPEYYDSYRDGYSWVGIRWDHEKNNSDDMELFYEHARRLIEEGKAYACTCDRERMRRLRAEGVECEHRSREREWHLEMWDGMLSGRFGEGEVSLRLMGDMRSANTTLRDPVIMRIVDHPHPLKGDRYHVWPTYDFAVSIEDAVCGVTHVLRTSEFALRNELQDLIRSYLGMPNPTYVEYERFEFEGTPVARREIRALIEKGVIGGWDDPRLATVAAIRRRGIVPEALREFVLRYVAMTQSRKVYSWELL…
377	GC_00000081	146_bin_25	220	3	3	1	1	1	1	1	J	Translation, ribosomal structure and biogenesis	COG0008	Heme biosynthesis	COG0008	Glutamyl- or glutaminyl-tRNA synthetase (GlnS) (PDB:1EUQ)	MVTDESRLRLLLYKWALKNALDHGGRAQEKPVIAKVVAEDPGAKAAMSFLLREVKAVVERVNAMSLEEIAQALSEIDPSLLTERRAREERRTLPPLPNAVKGNVVTRLPPEPSGFMHIGHALSGLLNYLYKEMYGGKLWLRFEDTDPRKVRPEYYDSYRDGYSWVGIRWDHEKNNSDDMELFYEHARRLIEEGKAYACTCDRERMRRLRAEGVECEHRSREREWHLEMWDGMLSGRFGEGEVSLRLMGDMRSANTTLRDPVIMRIVDHPHPLKGDRYHVWPTYDFAVSIEDAVCGVTHVLRTSEFALRNELQDLIRSYLGMPNPTYVEYERFEFEGTPVARREIRALIEKGVIGGWDDPRLATVAAIRRRGIVPEALREFVLRYVAMTQSRKVYSWELL…
378	GC_00000082	GCA_011364265_1_ASM1136426v1_genomic	86	3	3	1	1	1	1	1	J	Translation, ribosomal structure and biogenesis	COG1552	Archaeal ribosomal proteins	COG1552	Ribosomal protein L40E (RPL40A) (PDB:2AYJ)	MPLLDASLIQLAQMKRLHYKICRKCGAKNPPTAEKCRKCRSYNLRWKKRELARK
379	GC_00000082	GCA_011369755_1_ASM1136975v1_genomic	180	3	3	1	1	1	1	1	J	Translation, ribosomal structure and biogenesis	COG1552	Archaeal ribosomal proteins	COG1552	Ribosomal protein L40E (RPL40A) (PDB:2AYJ)	MPLLDASLIQLAQMKRLHYKICRKCGAKNPPTAEKCRKCRSYNLRWKKRELARK
380	GC_00000082	146_bin_25	1536	3	3	1	1	1	1	1	J	Translation, ribosomal structure and biogenesis	COG1552	Archaeal ribosomal proteins	COG1552	Ribosomal protein L40E (RPL40A) (PDB:2AYJ)	MPLLDASLIQLAQMKRLHYKICRKCGAKNPPTAEKCRKCRSYNLRWKKRELARK
381	GC_00000083	GCA_011364265_1_ASM1136426v1_genomic	537	3	3	1	1	1	1	1	G	Carbohydrate transport and metabolism			COG2814	Predicted arabinose efflux permease AraJ, MFS family (AraJ) (PDB:4LDS)	MRRGDSGLRAVLLIGLVSLLGDAVYEGGRSVVPDLFRSMGVTAAGVGAIVGLAELGGWLSRPLGGLLTERVRRADLIVRAGYAALLVVPLMALAPGWEVLAVLVFAERIARGLRIPPRDVMLARLRGQVGSGTAFGVHELLDQIGAAGGPLIIALGLTLHPGDVRTALLYSLLPYAALLLALTRLPSYRVESVEGAGAGGDRGIHLYVLAASLNVAGLIPVQLVLYRISQVAGEGSWLIPAAYTLAMVTDAAAAPLLGRLYDRYGPSTVGLAMALSVVPPLLVTFSIGDLLLASALVGVVIGAQESIFRAAVAELAGLRRIGSAYGLFGLGIGLGSAAAGLAFGWMMDLNLGREHLFAYSVAVQAASIALLLRSRR
382	GC_00000083	GCA_011369755_1_ASM1136975v1_genomic	363	3	3	1	1	1	1	1	G	Carbohydrate transport and metabolism			COG2814	Predicted arabinose efflux permease AraJ, MFS family (AraJ) (PDB:4LDS)	MRRGDSGLRAVLLIGLVSLLGDAVYEGGRSVVPDLFRSMGVTAAGVGAIVGLAELGGWLSRPLGGLLTERVRRADLIVRAGYAALLVVPLMALAPGWEVLAVLVFAERIARGLRIPPRDVMLARLRGQVGSGTAFGVHELLDQIGAAGGPLIIALGLTLHPGDVRTALLYSLLPYAALLLALTRLPSYRVESVEGAGAGGDRGIHLYVLAASLNVAGLIPVQLVLYRISQVAGEGSWLIPAAYTLAMVTDAAAAPLLGRLYDRYGPSTVGLAMALSVVPPLLVTFSIGDLLLASALVGVVIGAQESIFRAAVAELAGLRRIGSAYGLFGLGIGLGSAAAGLAFGWMMDLNLGREHLFAYSVAVQAASIALLLRSRR
383	GC_00000083	146_bin_25	1431	3	3	1	1	1	1	1	G	Carbohydrate transport and metabolism			COG2814	Predicted arabinose efflux permease AraJ, MFS family (AraJ) (PDB:4LDS)	MRRGDSGLRAVLLIGLVSLLGDAVYEGGRSVVPDLFRSMGVTAAGVGAIVGLAELGGWLSRPLGGLLTERVRRADLIVRAGYAALLVVPLMALAPGWEVLAVLVFAERIARGLRIPPRDVMLARLRGQVGSGTAFGVHELLDQIGAAGGPLIIALGLTLHPGDVRTALLYSLLPYAALLLALTRLPSYRVESVEGAGAGGDRGIHLYVLAASLNVAGLIPVQLVLYRISQVAGEGSWLIPAAYTLAMVTDAAAAPLLGRLYDRYGPSTVGLAMALSVVPPLLVTFSIGDLLLASALVGVVIGAQESIFRAAVAELAGLRRIGSAYGLFGLGIGLGSAAAGLAFGWMMDLNLGREHLFAYSVAVQAASIALLLRSRR
384	GC_00000084	GCA_011364265_1_ASM1136426v1_genomic	1431	3	3	1	1	1	1	1	F	Nucleotide transport and metabolism			COG1781	Aspartate carbamoyltransferase, regulatory subunit (PyrI) (PDB:1NBE)	MEEGLLVRKIDWGTVIDHIPAWRADRVLRLIDAEQLAKDPEVSVIVLKNVPSRKYGRKDVIKLYHHHMSRTDAALVKLIYPTVTVNYIRDWKVEKYQPELPDVIEGRVRCPEVTCISNSKRDPVVRRFRVLKEDGYIQCYYCDAIVEFSSIPDLAVA
385	GC_00000084	GCA_011369755_1_ASM1136975v1_genomic	721	3	3	1	1	1	1	1	F	Nucleotide transport and metabolism			COG1781	Aspartate carbamoyltransferase, regulatory subunit (PyrI) (PDB:1NBE)	MEEGLLVRKIDWGTVIDHIPAWRADRVLRLIDAEQLAKDPEVSVIVLKNVPSRKYGRKDVIKLYHHHMSRTDAALVKLIYPTVTVNYIRDWKVEKYQPELPDVIEGRVRCPEVTCISNSKRDPVVRRFRVLKEDGYIQCYYCDAIVEFSSIPDLAVA
386	GC_00000084	146_bin_25	505	3	3	1	1	1	1	1	F	Nucleotide transport and metabolism			COG1781	Aspartate carbamoyltransferase, regulatory subunit (PyrI) (PDB:1NBE)	MEEGLLVRKIDWGTVIDHIPAWRADRVLRLIDAEQLAKDPEVSVIVLKNVPSRKYGRKDVIKLYHHHMSRTDAALVKLIYPTVTVNYIRDWKVEKYQPELPDVIEGRVRCPEVTCISNSKRDPVVRRFRVLKEDGYIQCYYCDAIVEFSSIPDLAVA
387	GC_00000085	GCA_011364265_1_ASM1136426v1_genomic	833	3	3	1	1	1	1	1	H	Coenzyme transport and metabolism			COG1634	6-hydroxymethyl-7,8-dihydropterin pyrophosphokinase MptE (tetrahydrofolate and tetrahydromethanopterin biosynthesis) (FolK) (PUBMED:22931285)	MDEPPFWSDEYRWITEFLGIDESADRMALDLPLEAFRYRPCLLPDARRKFGGKVAIVIGASESVLRDLEHLFSLQTLWEGRAFLVVADTATPLVLSRGIVPDVVVTDLDGPVDALLRASRSGSLLFVHAHGDNIGALRETLPLLGDRIEPTTQVPRPVGHVHNFGGFTDGDRAAYVSVALGARAVVLLGMCLTCGVSRLSSIGKSKSGNWEERKSRKLLVAARTLKKLAEWRRDVPIVDAGSMPSGVEGLPTMGLDEALRELLQ
388	GC_00000085	GCA_011369755_1_ASM1136975v1_genomic	1667	3	3	1	1	1	1	1	H	Coenzyme transport and metabolism			COG1634	6-hydroxymethyl-7,8-dihydropterin pyrophosphokinase MptE (tetrahydrofolate and tetrahydromethanopterin biosynthesis) (FolK) (PUBMED:22931285)	MDEPPFWSDEYRWITEFLGIDESADRMALDLPLEAFRYRPCLLPDARRKFGGKVAIVIGASESVLRDLEHLFSLQTLWEGRAFLVVADTATPLVLSRGIVPDVVVTDLDGPVDALLRASRSGSLLFVHAHGDNIGALRETLPLLGDRIEPTTQVPRPVGHVHNFGGFTDGDRAAYVSVALGARAVVLLGMCLTCGVSRLSSIGKSKSGNWEERKSRKLLVAARTLKKLAEWRRDVPIVDAGSMPSGVEGLPTMGLDEALRELLQ
389	GC_00000085	146_bin_25	532	3	3	1	1	1	1	1	H	Coenzyme transport and metabolism			COG1634	6-hydroxymethyl-7,8-dihydropterin pyrophosphokinase MptE (tetrahydrofolate and tetrahydromethanopterin biosynthesis) (FolK) (PUBMED:22931285)	MDEPPFWSDEYRWITEFLGIDESADRMALDLPLEAFRYRPCLLPDARRKFGGKVAIVIGASESVLRDLEHLFSLQTLWEGRAFLVVADTATPLVLSRGIVPDVVVTDLDGPVDALLRASRSGSLLFVHAHGDNIGALRETLPLLGDRIEPTTQVPRPVGHVHNFGGFTDGDRAAYVSVALGARAVVLLGMCLTCGVSRLSSIGKSKSGNWEERKSRKLLVAARTLKKLAEWRRDVPIVDAGSMPSGVEGLPTMGLDEALRELLQ
390	GC_00000086	GCA_011364265_1_ASM1136426v1_genomic	787	3	3	1	1	1	1	1	J	Translation, ribosomal structure and biogenesis	COG0048	Ribosome 30S subunit	COG0048	Ribosomal protein S12 (RpsL) (PDB:4V4H)	MGNGEFAARSLIKTRQKFRWSYRPYRIRMLRLKEKYDPLEGAPMARGIVLEKKGIESRQPNSAVRKAVRVQLIKNGKVITAFCPGDGALNVIDEHDEVLVQGIGGTLGKSYGDLPGVRYEVFMVNGVPLKLLITGKVKKPKR
391	GC_00000086	GCA_011369755_1_ASM1136975v1_genomic	796	3	3	1	1	1	1	1	J	Translation, ribosomal structure and biogenesis	COG0048	Ribosome 30S subunit	COG0048	Ribosomal protein S12 (RpsL) (PDB:4V4H)	MGNGEFAARSLIKTRQKFRWSYRPYRIRMLRLKEKYDPLEGAPMARGIVLEKKGIESRQPNSAVRKAVRVQLIKNGKVITAFCPGDGALNVIDEHDEVLVQGIGGTLGKSYGDLPGVRYEVFMVNGVPLKLLITGKVKKPKR
392	GC_00000086	146_bin_25	556	3	3	1	1	1	1	1	J	Translation, ribosomal structure and biogenesis	COG0048	Ribosome 30S subunit	COG0048	Ribosomal protein S12 (RpsL) (PDB:4V4H)	MGNGEFAARSLIKTRQKFRWSYRPYRIRMLRLKEKYDPLEGAPMARGIVLEKKGIESRQPNSAVRKAVRVQLIKNGKVITAFCPGDGALNVIDEHDEVLVQGIGGTLGKSYGDLPGVRYEVFMVNGVPLKLLITGKVKKPKR
393	GC_00000087	GCA_011364265_1_ASM1136426v1_genomic	902	3	3	1	1	1	1	1	K	Transcription			COG1321	Mn-dependent transcriptional regulator MntR, DtxR family (MntR) (PDB:1B1B)	MASREEQVLQQVRRVRSRRARRAMPEVEDYLEVIYALEKVRGFATSKDVARHLNVKPPAVTKMLRRLRQLGYIEYEQYRGFVLTESGRELAAGVLRRHEVLVKFLEKLGVPPETAEEEAEFIEHGLSSSTLEIISALIDFLERRPDVSEDLIRSIRERLAQRSPTEQGQ
394	GC_00000087	GCA_011369755_1_ASM1136975v1_genomic	1543	3	3	1	1	1	1	1	K	Transcription			COG1321	Mn-dependent transcriptional regulator MntR, DtxR family (MntR) (PDB:1B1B)	MASREEQVLQQVRRVRSRRARRAMPEVEDYLEVIYALEKVRGFATSKDVARHLNVKPPAVTKMLRRLRQLGYIEYEQYRGFVLTESGRELAAGVLRRHEVLVKFLEKLGVPPETAEEEAEFIEHGLSSSTLEIISALIDFLERRPDVSEDLIRSIRERLAQRSPTEQGQ
395	GC_00000087	146_bin_25	366	3	3	1	1	1	1	1	K	Transcription			COG1321	Mn-dependent transcriptional regulator MntR, DtxR family (MntR) (PDB:1B1B)	MASREEQVLQQVRRVRSRRARRAMPEVEDYLEVIYALEKVRGFATSKDVARHLNVKPPAVTKMLRRLRQLGYIEYEQYRGFVLTESGRELAAGVLRRHEVLVKFLEKLGVPPETAEEEAEFIEHGLSSSTLEIISALIDFLERRPDVSEDLIRSIRERLAQRSPTEQGQ
396	GC_00000088	GCA_011364265_1_ASM1136426v1_genomic	154	3	3	1	1	1	1	1	I	Lipid transport and metabolism			COG0365	Acyl-coenzyme A synthetase/AMP-(fatty) acid ligase (Acs) (PDB:4B2O) (PUBMED:14638756)	MSSEGIMGEPLPFEERIVPASHSGKVVDPKSYFELHRAAVEDLEGFWGRVAEELEWFRKWDRVLVPGEHPNVYRWFVGGEINVSHLCLDRHVRTWRRNKVAIIWEGEPVDERGQPRERRVLTYFDLWRLVNRIAHALRRLGVSRGERVAIYMPMVPELPAVMLACARLGAVFTVVFSGFTGENLAMRMRDLGARYLITADGFYRRGRVIELKKIADEAIRLYDGIRKVVVVSRLGADVPMTDGRDVFLDDLLAEVPVNAYVEPERMTCDEPLYVLYTSGTTGKPKGIIHDHHGYSVLLHATMKWVFDIRDEDVYFCTADIGWVTGHSYVVFGPLMEGATIVMYEGTPDYPAPDRWWSIVERYGVTILYTTPTAVRMLIRFGDEHVKRHDLSTLRLIHSV…
397	GC_00000088	GCA_011369755_1_ASM1136975v1_genomic	967	3	3	1	1	1	1	1	I	Lipid transport and metabolism			COG0365	Acyl-coenzyme A synthetase/AMP-(fatty) acid ligase (Acs) (PDB:4B2O) (PUBMED:14638756)	MSSEGIMGEPLPFEERIVPASHSGKVVDPKSYFELHRAAVEDLEGFWGRVAEELEWFRKWDRVLVPGEHPNVYRWFVGGEINVSHLCLDRHVRTWRRNKVAIIWEGEPVDERGQPRERRVLTYFDLWRLVNRIAHALRRLGVSRGERVAIYMPMVPELPAVMLACARLGAVFTVVFSGFTGENLAMRMRDLGARYLITADGFYRRGRVIELKKIADEAIRLYDGIRKVVVVSRLGADVPMTDGRDVFLDDLLAEVPVNAYVEPERMTCDEPLYVLYTSGTTGKPKGIIHDHHGYSVLLHATMKWVFDIRDEDVYFCTADIGWVTGHSYVVFGPLMEGATIVMYEGTPDYPAPDRWWSIVERYGVTILYTTPTAVRMLIRFGDEHVKRHDLSTLRLIHSV…
398	GC_00000088	146_bin_25	748	3	3	1	1	1	1	1	I	Lipid transport and metabolism			COG0365	Acyl-coenzyme A synthetase/AMP-(fatty) acid ligase (Acs) (PDB:4B2O) (PUBMED:14638756)	MSSEGIMGEPLPFEERIVPASHSGKVVDPKSYFELHRAAVEDLEGFWGRVAEELEWFRKWDRVLVPGEHPNVYRWFVGGEINVSHLCLDRHVRTWRRNKVAIIWEGEPVDERGQPRERRVLTYFDLWRLVNRIAHALRRLGVSRGERVAIYMPMVPELPAVMLACARLGAVFTVVFSGFTGENLAMRMRDLGARYLITADGFYRRGRVIELKKIADEAIRLYDGIRKVVVVSRLGADVPMTDGRDVFLDDLLAEVPVNAYVEPERMTCDEPLYVLYTSGTTGKPKGIIHDHHGYSVLLHATMKWVFDIRDEDVYFCTADIGWVTGHSYVVFGPLMEGATIVMYEGTPDYPAPDRWWSIVERYGVTILYTTPTAVRMLIRFGDEHVKRHDLSTLRLIHSV…
399	GC_00000089	GCA_011364265_1_ASM1136426v1_genomic	227	3	3	1	1	1	1	1	P	Inorganic ion transport and metabolism			COG3221	ABC-type phosphate/phosphonate transport system, periplasmic component (PhnD) (PDB:3S4U)	MSPRTRWLLVAAVAVVAAVLLVAVLPFTAQPARKEKLVLAVQPTQNPAQILERAERLKGYLSSRLGVEVEVYVPTSYAAVVEALRFGTAQAALMGSWPAAIAVKTAGAQVVLAEVRRVYVDDRYVEGTFYYSYWIVRPDSPYTKLEDLRGKSACFPSPISSSGYLAPMARMVELGLLSRKDGGAVDPKDFFSEVYFAGGYAQCYEALMAGRVEVTVMAGDVSKELYERAMSSTRVIEKQGPLPSHALVVSKNLDPKLREALIEAFLDLNTPDGAELMRNLVSAIFVRWERRTSEEHLSALDRYIELTGLEFKG
400	GC_00000089	GCA_011369755_1_ASM1136975v1_genomic	820	3	3	1	1	1	1	1	P	Inorganic ion transport and metabolism			COG3221	ABC-type phosphate/phosphonate transport system, periplasmic component (PhnD) (PDB:3S4U)	MSPRTRWLLVAAVAVVAAVLLVAVLPFTAQPARKEKLVLAVQPTQNPAQILERAERLKGYLSSRLGVEVEVYVPTSYAAVVEALRFGTAQAALMGSWPAAIAVKTAGAQVVLAEVRRVYVDDRYVEGTFYYSYWIVRPDSPYTKLEDLRGKSACFPSPISSSGYLAPMARMVELGLLSRKDGGAVDPKDFFSEVYFAGGYAQCYEALMAGRVEVTVMAGDVSKELYERAMSSTRVIEKQGPLPSHALVVSKNLDPKLREALIEAFLDLNTPDGAELMRNLVSAIFVRWERRTSEEHLSALDRYIELTGLEFKG
401	GC_00000089	146_bin_25	795	3	3	1	1	1	1	1	P	Inorganic ion transport and metabolism			COG3221	ABC-type phosphate/phosphonate transport system, periplasmic component (PhnD) (PDB:3S4U)	MSPRTRWLLVAAVAVVAAVLLVAVLPFTAQPARKEKLVLAVQPTQNPAQILERAERLKGYLSSRLGVEVEVYVPTSYAAVVEALRFGTAQAALMGSWPAAIAVKTAGAQVVLAEVRRVYVDDRYVEGTFYYSYWIVRPDSPYTKLEDLRGKSACFPSPISSSGYLAPMARMVELGLLSRKDGGAVDPKDFFSEVYFAGGYAQCYEALMAGRVEVTVMAGDVSKELYERAMSSTRVIEKQGPLPSHALVVSKNLDPKLREALIEAFLDLNTPDGAELMRNLVSAIFVRWERRTSEEHLSALDRYIELTGLEFKG
402	GC_00000090	GCA_011364265_1_ASM1136426v1_genomic	554	3	3	1	1	1	1	1	R	General function prediction only			COG1801	Sugar isomerase-related protein YecE, UPF0759/DUF72 family (YecE) (PDB:1VPQ)	MGGVLVGCCGFPVSMRRYVQRFNAVEVQSTFYRVHERKTLERWRKSVPEGFVFAVKAFQGVTHPSNSPTWKRSNVRPKPGHGFLRMSREVMESWEVTLEACRALRAEFCVVQTPASFTDTPSNVENALRFFREIDRDGLTIGFEPRGWSEPWVKKVCEEADVVHVVDPFASEPVHLSSKRVLYLRLHGSPPGKKMYSYTYTDEDLRKLERYLRRIEFRRAYVMFNNVTMFDDAYRFLHLLQEAGWEVDQSMSK
403	GC_00000090	GCA_011369755_1_ASM1136975v1_genomic	595	3	3	1	1	1	1	1	R	General function prediction only			COG1801	Sugar isomerase-related protein YecE, UPF0759/DUF72 family (YecE) (PDB:1VPQ)	MGGVLVGCCGFPVSMRRYVQRFNAVEVQSTFYRVHERKTLERWRKSVPEGFVFAVKAFQGVTHPSNSPTWKRSNVRPKPGHGFLRMSREVMESWEVTLEACRALRAEFCVVQTPASFTDTPSNVENALRFFREIDRDGLTIGFEPRGWSEPWVKKVCEEADVVHVVDPFASEPVHLSSKRVLYLRLHGSPPGKKMYSYTYTDEDLRKLERYLRRIEFRRAYVMFNNVTMFDDAYRFLHLLQEAGWEVDQSMSK
404	GC_00000090	146_bin_25	427	3	3	1	1	1	1	1	R	General function prediction only			COG1801	Sugar isomerase-related protein YecE, UPF0759/DUF72 family (YecE) (PDB:1VPQ)	MGGVLVGCCGFPVSMRRYVQRFNAVEVQSTFYRVHERKTLERWRKSVPEGFVFAVKAFQGVTHPSNSPTWKRSNVRPKPGHGFLRMSREVMESWEVTLEACRALRAEFCVVQTPASFTDTPSNVENALRFFREIDRDGLTIGFEPRGWSEPWVKKVCEEADVVHVVDPFASEPVHLSSKRVLYLRLHGSPPGKKMYSYTYTDEDLRKLERYLRRIEFRRAYVMFNNVTMFDDAYRFLHLLQEAGWEVDQSMSK
405	GC_00000091	GCA_011364265_1_ASM1136426v1_genomic	922	3	3	1	1	1	1	1	G	Carbohydrate transport and metabolism	COG3635	Glycolysis	COG3635	2,3-bisphosphoglycerate-independent phosphoglycerate mutase, archeal type (ApgM) (PDB:2ZKT)	MSKILIVLLDGLGDRPSRSLNGMTPLQRANKPGLDELAAEGVTGIMDPVAPGVPVGSDTGHLSILGYDPYKFYTGRGPLEALGAGMDLRPGDVAFRVNFATVGDDWTVIDRRAGRISTEEARALGEAIREMAAAFDSEFAFDFLTTVEHRGVLVMRGDGVSDEVTDVDPHMEGVKAEMPRPRSPGAERTARELERFLRKAREVLESHPLNRERVRKGLRPANAILPRGAGKMPRLPSLRERYGVSCVVIAGGALYRGVCKAAGMDVRIVPTATGTLNTDLNAKFNAALESLKTYDLVFLHIKGTDTASHDRNPSAKAAFIERIDKELRARIDQLGDVIVCVTGDHTTSSVDGRHHGDPVPLLIWGEGVRRDEVVRFDEVSCARGGLGRIRGLDLMNTLM…
406	GC_00000091	GCA_011369755_1_ASM1136975v1_genomic	572	3	3	1	1	1	1	1	G	Carbohydrate transport and metabolism	COG3635	Glycolysis	COG3635	2,3-bisphosphoglycerate-independent phosphoglycerate mutase, archeal type (ApgM) (PDB:2ZKT)	MSKILIVLLDGLGDRPSRSLNGMTPLQRANKPGLDELAAEGVTGIMDPVAPGVPVGSDTGHLSILGYDPYKFYTGRGPLEALGAGMDLRPGDVAFRVNFATVGDDWTVIDRRAGRISTEEARALGEAIREMAAAFDSEFAFDFLTTVEHRGVLVMRGDGVSDEVTDVDPHMEGVKAEMPRPRSPGAERTARELERFLRKAREVLESHPLNRERVRKGLRPANAILPRGAGKMPRLPSLRERYGVSCVVIAGGALYRGVCKAAGMDVRIVPTATGTLNTDLNAKFNAALESLKTYDLVFLHIKGTDTASHDRNPSAKAAFIERIDKELRARIDQLGDVIVCVTGDHTTSSVDGRHHGDPVPLLIWGEGVRRDEVVRFDEVSCARGGLGRIRGLDLMNTLM…
407	GC_00000091	146_bin_25	1157	3	3	1	1	1	1	1	G	Carbohydrate transport and metabolism	COG3635	Glycolysis	COG3635	2,3-bisphosphoglycerate-independent phosphoglycerate mutase, archeal type (ApgM) (PDB:2ZKT)	MSKILIVLLDGLGDRPSRSLNGMTPLQRANKPGLDELAAEGVTGIMDPVAPGVPVGSDTGHLSILGYDPYKFYTGRGPLEALGAGMDLRPGDVAFRVNFATVGDDWTVIDRRAGRISTEEARALGEAIREMAAAFDSEFAFDFLTTVEHRGVLVMRGDGVSDEVTDVDPHMEGVKAEMPRPRSPGAERTARELERFLRKAREVLESHPLNRERVRKGLRPANAILPRGAGKMPRLPSLRERYGVSCVVIAGGALYRGVCKAAGMDVRIVPTATGTLNTDLNAKFNAALESLKTYDLVFLHIKGTDTASHDRNPSAKAAFIERIDKELRARIDQLGDVIVCVTGDHTTSSVDGRHHGDPVPLLIWGEGVRRDEVVRFDEVSCARGGLGRIRGLDLMNTLM…
408	GC_00000092	GCA_011364265_1_ASM1136426v1_genomic	1320	3	3	1	1	1	1	1							MASPEGGRPDLSALGVEEGVVYELVAVTVGADGRPHAAAMGCVFKRDELGWKAVSKLARSSVTSSNLLRNGVVVLNVVDEELLVEAALDLGVVEMGFEEVRGWEVPAVRGAFAAVLARAELLSQDETWNRFELRPVSLHLGEGRRRPFTRSLAALVEAAVHASRIPVFKGVDESRAEELRTRVRELLSLAERLGPTERIREICDAVRRKYLGE
409	GC_00000092	GCA_011369755_1_ASM1136975v1_genomic	498	3	3	1	1	1	1	1							MASPEGGRPDLSALGVEEGVVYELVAVTVGADGRPHAAAMGCVFKRDELGWKAVSKLARSSVTSSNLLRNGVVVLNVVDEELLVEAALDLGVVEMGFEEVRGWEVPAVRGAFAAVLARAELLSQDETWNRFELRPVSLHLGEGRRRPFTRSLAALVEAAVHASRIPVFKGVDESRAEELRTRVRELLSLAERLGPTERIREICDAVRRKYLGE
410	GC_00000092	146_bin_25	769	3	3	1	1	1	1	1							MASPEGGRPDLSALGVEEGVVYELVAVTVGADGRPHAAAMGCVFKRDELGWKAVSKLARSSVTSSNLLRNGVVVLNVVDEELLVEAALDLGVVEMGFEEVRGWEVPAVRGAFAAVLARAELLSQDETWNRFELRPVSLHLGEGRRRPFTRSLAALVEAAVHASRIPVFKGVDESRAEELRTRVRELLSLAERLGPTERIREICDAVRRKYLGE
411	GC_00000093	GCA_011364265_1_ASM1136426v1_genomic	193	3	3	1	1	1	1	1	I	Lipid transport and metabolism			COG0365	Acyl-coenzyme A synthetase/AMP-(fatty) acid ligase (Acs) (PDB:4B2O) (PUBMED:14638756)	MVHLRGEDVEFSTPEYFNLSDVLVDRHLREGRAAKVAYYHVESGKAITYAELKGRVCKAGNALLDLGVEIEDRVCLLLPDSIEYVELLLGAIRIGAQPVLLSTLEQPQFYEFVVNDCVAKLLVVHQSLLGKVQGSLDKMRYLERVVVVGGKPEANDRFVGYEEVFRRASGELQPEELHKDDFCYWQYSSGTTGPPKGVIHYQHDPLYSCETYYKHVLQVTESDVLFSTSKIFFAYGLGNTVWAPLYFGASAVLMSSPPSPEAVFSAIERYKVTLFFSVPVFYSRMLASLGGGKSYDLSSIRYCVNAGEALPAPIYLKWKEVFGKEILDGIGTTEMCHIFISNRPGKVRPGSTGLVVPGYEVKLVREDMKSEVDFGEIGRLLVKGKSMAAMYWRRHEKTK…
412	GC_00000093	GCA_011369755_1_ASM1136975v1_genomic	307	3	3	1	1	1	1	1	I	Lipid transport and metabolism			COG0365	Acyl-coenzyme A synthetase/AMP-(fatty) acid ligase (Acs) (PDB:4B2O) (PUBMED:14638756)	MVHLRGEDVEFSTPEYFNLSDVLVDRHLREGRAAKVAYYHVESGKAITYAELKGRVCKAGNALLDLGVEIEDRVCLLLPDSIEYVELLLGAIRIGAQPVLLSTLEQPQFYEFVVNDCVAKLLVVHQSLLGKVQGSLDKMRYLERVVVVGGKPEANDRFVGYEEVFRRASGELQPEELHKDDFCYWQYSSGTTGPPKGVIHYQHDPLYSCETYYKHVLQVTESDVLFSTSKIFFAYGLGNTVWAPLYFGASAVLMSSPPSPEAVFSAIERYKVTLFFSVPVFYSRMLASLGGGKSYDLSSIRYCVNAGEALPAPIYLKWKEVFGKEILDGIGTTEMCHIFISNRPGKVRPGSTGLVVPGYEVKLVREDMKSEVDFGEIGRLLVKGKSMAAMYWRRHEKTK…
413	GC_00000093	146_bin_25	15	3	3	1	1	1	1	1	I	Lipid transport and metabolism			COG0365	Acyl-coenzyme A synthetase/AMP-(fatty) acid ligase (Acs) (PDB:4B2O) (PUBMED:14638756)	MVHLRGEDVEFSTPEYFNLSDVLVDRHLREGRAAKVAYYHVESGKAITYAELKGRVCKAGNALLDLGVEIEDRVCLLLPDSIEYVELLLGAIRIGAQPVLLSTLEQPQFYEFVVNDCVAKLLVVHQSLLGKVQGSLDKMRYLERVVVVGGKPEANDRFVGYEEVFRRASGELQPEELHKDDFCYWQYSSGTTGPPKGVIHYQHDPLYSCETYYKHVLQVTESDVLFSTSKIFFAYGLGNTVWAPLYFGASAVLMSSPPSPEAVFSAIERYKVTLFFSVPVFYSRMLASLGGGKSYDLSSIRYCVNAGEALPAPIYLKWKEVFGKEILDGIGTTEMCHIFISNRPGKVRPGSTGLVVPGYEVKLVREDMKSEVDFGEIGRLLVKGKSMAAMYWRRHEKTK…
414	GC_00000094	GCA_011364265_1_ASM1136426v1_genomic	92	3	3	1	1	1	1	1	J	Translation, ribosomal structure and biogenesis	COG0037	tRNA modification	COG0037	tRNA(Ile)-lysidine synthase TilS/MesJ (TilS) (PDB:1NI5) (PUBMED:21435031)	MENACSRCGRAGVVYVRRYSGERLCRACFLETFERRVYRTITRYDMLREDDTIAVALSGGKDSIALLKVLAKIERRFPRARLVAVTVDEGISGYREEALEYARRVCEELGVEQVLVSFSELYGLTMDEAVRDGYLDELGLGPCTVCGVMRRRAIELGAMKAGATVIATAHTLDDIVQTYLMNLLRGDLNHQPLGLRRESEGVLPRVSPFRLTPQREVILYAVYTGIPMQEVECPYGHLSQRALIRSFLTEFEERFPGSLYAALMAIEGRLISGLQEDRKVGEGGGRCGVCGSPTFREVCRSCELISQIAGIRASRLRRSAAIVGDLMAGARSA
415	GC_00000094	GCA_011369755_1_ASM1136975v1_genomic	186	3	3	1	1	1	1	1	J	Translation, ribosomal structure and biogenesis	COG0037	tRNA modification	COG0037	tRNA(Ile)-lysidine synthase TilS/MesJ (TilS) (PDB:1NI5) (PUBMED:21435031)	MENACSRCGRAGVVYVRRYSGERLCRACFLETFERRVYRTITRYDMLREDDTIAVALSGGKDSIALLKVLAKIERRFPRARLVAVTVDEGISGYREEALEYARRVCEELGVEQVLVSFSELYGLTMDEAVRDGYLDELGLGPCTVCGVMRRRAIELGAMKAGATVIATAHTLDDIVQTYLMNLLRGDLNHQPLGLRRESEGVLPRVSPFRLTPQREVILYAVYTGIPMQEVECPYGHLSQRALIRSFLTEFEERFPGSLYAALMAIEGRLISGLQEDRKVGEGGGRCGVCGSPTFREVCRSCELISQIAGIRASRLRRSAAIVGDLMAGARSA
416	GC_00000094	146_bin_25	1542	3	3	1	1	1	1	1	J	Translation, ribosomal structure and biogenesis	COG0037	tRNA modification	COG0037	tRNA(Ile)-lysidine synthase TilS/MesJ (TilS) (PDB:1NI5) (PUBMED:21435031)	MENACSRCGRAGVVYVRRYSGERLCRACFLETFERRVYRTITRYDMLREDDTIAVALSGGKDSIALLKVLAKIERRFPRARLVAVTVDEGISGYREEALEYARRVCEELGVEQVLVSFSELYGLTMDEAVRDGYLDELGLGPCTVCGVMRRRAIELGAMKAGATVIATAHTLDDIVQTYLMNLLRGDLNHQPLGLRRESEGVLPRVSPFRLTPQREVILYAVYTGIPMQEVECPYGHLSQRALIRSFLTEFEERFPGSLYAALMAIEGRLISGLQEDRKVGEGGGRCGVCGSPTFREVCRSCELISQIAGIRASRLRRSAAIVGDLMAGARSA
417	GC_00000095	GCA_011364265_1_ASM1136426v1_genomic	37	3	3	1	1	1	1	1	O	Posttranslational modification, protein turnover, chaperones			COG0071	Small heat shock protein IbpA, HSP20 family (IbpA) (PDB:1GME)	MSDEWWPSWWRRRFRPFELIDEMMREFERWFEEEFRRFERELPRDLVREIRTPSGIRREIGPIVYGYSITIGPDGRPIIREFGNVKPGRRGEPPMLTVEREPLVDVLNEEDRIRVIAEVPGVQKEDIQLNLQDSKLVIKVDTPQRKYYKEVELPEEVDPENSKANYNNGVLEVILPKKGGRRPARQIKVE
418	GC_00000095	GCA_011369755_1_ASM1136975v1_genomic	912	3	3	1	1	1	1	1	O	Posttranslational modification, protein turnover, chaperones			COG0071	Small heat shock protein IbpA, HSP20 family (IbpA) (PDB:1GME)	MSDEWWPSWWRRRFRPFELIDEMMREFERWFEEEFRRFERELPRDLVREIRTPSGIRREIGPIVYGYSITIGPDGRPIIREFGNVKPGRRGEPPMLTVEREPLVDVLNEEDRIRVIAEVPGVQKEDIQLNLQDSKLVIKVDTPQRKYYKEVELPEEVDPENSKANYNNGVLEVILPKKGGRRPARQIKVE
419	GC_00000095	146_bin_25	1474	3	3	1	1	1	1	1	O	Posttranslational modification, protein turnover, chaperones			COG0071	Small heat shock protein IbpA, HSP20 family (IbpA) (PDB:1GME)	MSDEWWPSWWRRRFRPFELIDEMMREFERWFEEEFRRFERELPRDLVREIRTPSGIRREIGPIVYGYSITIGPDGRPIIREFGNVKPGRRGEPPMLTVEREPLVDVLNEEDRIRVIAEVPGVQKEDIQLNLQDSKLVIKVDTPQRKYYKEVELPEEVDPENSKANYNNGVLEVILPKKGGRRPARQIKVE
420	GC_00000096	GCA_011364265_1_ASM1136426v1_genomic	496	3	3	1	1	1	1	1	L	Replication, recombination and repair			COG1112	Superfamily I DNA and/or RNA helicase (DNA2) (PDB:2GJK)	MGRRVSGDEHAIKVQERLEKFLLRLIDISRRNRSLYFSVSDRVLARCIPLREDILYEVLDEDGGSAQLLAVNVDDWSVVSGSDRFIDREAVEKELKITDDQDLVDLVNRMMWRDRERRSETGSGSVYLIYGLLLWREPEGRRQHGTGNEGKQVVGSPLFIARCSISARPRRREGRKIYEVTLDEDGFRLNPALRVYLQKLYEIDLKETIGRRSGGLAGDEEYFTSVEELNRAIDALEDAFKGRWFFQGVKRRCWFAMLGFPDMAIYYDAMELRGEMLKHPVIRAICGDTTAAPREPPSNDDPEPYELDGLLTPLPADESQVRVIRRALRGENLVVHGPPGTGKSQTIANLLVMLAAEGKRALFVVEKKDAADVVISRLRGAGLDLPVLEVLSTSREDRD…
421	GC_00000096	GCA_011369755_1_ASM1136975v1_genomic	336	3	3	1	1	1	1	1	L	Replication, recombination and repair			COG1112	Superfamily I DNA and/or RNA helicase (DNA2) (PDB:2GJK)	MGRRVSGDEHAIKVQERLEKFLLRLIDISRRNRSLYFSVSDRVLARCIPLREDILYEVLDEDGGSAQLLAVNVDDWSVVSGSDRFIDREAVEKELKITDDQDLVDLVNRMMWRDRERRSETGSGSVYLIYGLLLWREPEGRRQHGTGNEGKQVVGSPLFIARCSISARPRRREGRKIYEVTLDEDGFRLNPALRVYLQKLYEIDLKETIGRRSGGLAGDEEYFTSVEELNRAIDALEDAFKGRWFFQGVKRRCWFAMLGFPDMAIYYDAMELRGEMLKHPVIRAICGDTTAAPREPPSNDDPEPYELDGLLTPLPADESQVRVIRRALRGENLVVHGPPGTGKSQTIANLLVMLAAEGKRALFVVEKKDAADVVISRLRGAGLDLPVLEVLSTSREDRD…
422	GC_00000096	146_bin_25	1378	3	3	1	1	1	1	1	L	Replication, recombination and repair			COG1112	Superfamily I DNA and/or RNA helicase (DNA2) (PDB:2GJK)	MGRRVSGDEHAIKVQERLEKFLLRLIDISRRNRSLYFSVSDRVLARCIPLREDILYEVLDEDGGSAQLLAVNVDDWSVVSGSDRFIDREAVEKELKITDDQDLVDLVNRMMWRDRERRSETGSGSVYLIYGLLLWREPEGRRQHGTGNEGKQVVGSPLFIARCSISARPRRREGRKIYEVTLDEDGFRLNPALRVYLQKLYEIDLKETIGRRSGGLAGDEEYFTSVEELNRAIDALEDAFKGRWFFQGVKRRCWFAMLGFPDMAIYYDAMELRGEMLKHPVIRAICGDTTAAPREPPSNDDPEPYELDGLLTPLPADESQVRVIRRALRGENLVVHGPPGTGKSQTIANLLVMLAAEGKRALFVVEKKDAADVVISRLRGAGLDLPVLEVLSTSREDRD…
423	GC_00000097	GCA_011364265_1_ASM1136426v1_genomic	783	3	3	1	1	1	1	1	K	Transcription			COG1321	Mn-dependent transcriptional regulator MntR, DtxR family (MntR) (PDB:1B1B)	MPKVSLQDLSSSDARFLLELQRLIEEGESPGTVQLARRLGVRPPTVSEVLKRLEGKGMVRRTGWGRFELTARGRRAAETLLHNHRVIESYFVIAFGLDVEYACREASKIGHLVGERVVASMCRSLNWPDRCVHGKEVIHWSCR
424	GC_00000097	GCA_011369755_1_ASM1136975v1_genomic	800	3	3	1	1	1	1	1	K	Transcription			COG1321	Mn-dependent transcriptional regulator MntR, DtxR family (MntR) (PDB:1B1B)	MPKVSLQDLSSSDARFLLELQRLIEEGESPGTVQLARRLGVRPPTVSEVLKRLEGKGMVRRTGWGRFELTARGRRAAETLLHNHRVIESYFVIAFGLDVEYACREASKIGHLVGERVVASMCRSLNWPDRCVHGKEVIHWSCR
425	GC_00000097	146_bin_25	552	3	3	1	1	1	1	1	K	Transcription			COG1321	Mn-dependent transcriptional regulator MntR, DtxR family (MntR) (PDB:1B1B)	MPKVSLQDLSSSDARFLLELQRLIEEGESPGTVQLARRLGVRPPTVSEVLKRLEGKGMVRRTGWGRFELTARGRRAAETLLHNHRVIESYFVIAFGLDVEYACREASKIGHLVGERVVASMCRSLNWPDRCVHGKEVIHWSCR
426	GC_00000098	GCA_011364265_1_ASM1136426v1_genomic	1137	3	3	1	1	1	1	1	J	Translation, ribosomal structure and biogenesis	COG4830	Archaeal ribosomal proteins	COG4830	Ribosomal protein S26e (RPS26B) (PDB:3JAP)	MPVKRKNRGRAKGQKGSEPMVQCDNCGAFVPRSKAQRVTRRVSLVRGDLARELKSMGAYIAENVITQNLCISCAIHYGVLKVRAREERKPTEFI
427	GC_00000098	GCA_011369755_1_ASM1136975v1_genomic	226	3	3	1	1	1	1	1	J	Translation, ribosomal structure and biogenesis	COG4830	Archaeal ribosomal proteins	COG4830	Ribosomal protein S26e (RPS26B) (PDB:3JAP)	MPVKRKNRGRAKGQKGSEPMVQCDNCGAFVPRSKAQRVTRRVSLVRGDLARELKSMGAYIAENVITQNLCISCAIHYGVLKVRAREERKPTEFI
428	GC_00000098	146_bin_25	1417	3	3	1	1	1	1	1	J	Translation, ribosomal structure and biogenesis	COG4830	Archaeal ribosomal proteins	COG4830	Ribosomal protein S26e (RPS26B) (PDB:3JAP)	MPVKRKNRGRAKGQKGSEPMVQCDNCGAFVPRSKAQRVTRRVSLVRGDLARELKSMGAYIAENVITQNLCISCAIHYGVLKVRAREERKPTEFI
429	GC_00000099	GCA_011364265_1_ASM1136426v1_genomic	198	3	3	1	1	1	1	1	J	Translation, ribosomal structure and biogenesis			COG0684	RNA degradosome component RraA (regulator of RNase E activity) (RraA) (PDB:1J3L) (PUBMED:20471400)	MGDYNPTVIRQIERVPKEVVEAFRDLSTPNVSDALERNRINGVMEGIKAMVQGVKMVGPAITVRYVPLSPAEQGTKEDIGDYLFEIAQPGDVIVIDNGGVTTYTCWGDILTFTAIKLGIAGTVIDGVFRDYDNILKMKYPIFAKGTLPRTGKDRLQIDGINVPVEVGGILVRPGDLIIGDDTGVLRVPKERAQEVLKDAKEVEEAERMIIESVKSGLTLREARQRYRYFQLQRAKT
430	GC_00000099	GCA_011369755_1_ASM1136975v1_genomic	312	3	3	1	1	1	1	1	J	Translation, ribosomal structure and biogenesis			COG0684	RNA degradosome component RraA (regulator of RNase E activity) (RraA) (PDB:1J3L) (PUBMED:20471400)	MGDYNPTVIRQIERVPKEVVEAFRDLSTPNVSDALERNRINGVMEGIKAMVQGVKMVGPAITVRYVPLSPAEQGTKEDIGDYLFEIAQPGDVIVIDNGGVTTYTCWGDILTFTAIKLGIAGTVIDGVFRDYDNILKMKYPIFAKGTLPRTGKDRLQIDGINVPVEVGGILVRPGDLIIGDDTGVLRVPKERAQEVLKDAKEVEEAERMIIESVKSGLTLREARQRYRYFQLQRAKT
431	GC_00000099	146_bin_25	20	3	3	1	1	1	1	1	J	Translation, ribosomal structure and biogenesis			COG0684	RNA degradosome component RraA (regulator of RNase E activity) (RraA) (PDB:1J3L) (PUBMED:20471400)	MGDYNPTVIRQIERVPKEVVEAFRDLSTPNVSDALERNRINGVMEGIKAMVQGVKMVGPAITVRYVPLSPAEQGTKEDIGDYLFEIAQPGDVIVIDNGGVTTYTCWGDILTFTAIKLGIAGTVIDGVFRDYDNILKMKYPIFAKGTLPRTGKDRLQIDGINVPVEVGGILVRPGDLIIGDDTGVLRVPKERAQEVLKDAKEVEEAERMIIESVKSGLTLREARQRYRYFQLQRAKT
432	GC_00000100	GCA_011364265_1_ASM1136426v1_genomic	771	3	3	1	1	1	1	1	P|R	Inorganic ion transport and metabolism|General function prediction only			COG1122	Energy-coupling factor transporter ATP-binding protein EcfA2 (EcfA2) (PDB:4HUQ)	MRAIEVRDLGFRYEGSQDWALMDVSLEVESGELVLVLGSTGSGKSTLLRCLIGLIPHFYSGDYRGTVRVMGMEVASTPVHRLATRVGMVFQNPETQIFSTSVESEIAFPLENLGLPRDEMERRVEWALKRFGLEGLRRRNPAELSGGQKQRLAIATVTAMGPDVLLLDEPTSMLDPLSAKEVLELVVELCREEGKTVLVSEHRTDLLAPHADRVLAFAGGRLVYDGDPRGFFSEQRLSELSVPRVVELYWMLRSSCRLEGPVPLTPEELESLISRWIGSGA
433	GC_00000100	GCA_011369755_1_ASM1136975v1_genomic	1045	3	3	1	1	1	1	1	P|R	Inorganic ion transport and metabolism|General function prediction only			COG1122	Energy-coupling factor transporter ATP-binding protein EcfA2 (EcfA2) (PDB:4HUQ)	MRAIEVRDLGFRYEGSQDWALMDVSLEVESGELVLVLGSTGSGKSTLLRCLIGLIPHFYSGDYRGTVRVMGMEVASTPVHRLATRVGMVFQNPETQIFSTSVESEIAFPLENLGLPRDEMERRVEWALKRFGLEGLRRRNPAELSGGQKQRLAIATVTAMGPDVLLLDEPTSMLDPLSAKEVLELVVELCREEGKTVLVSEHRTDLLAPHADRVLAFAGGRLVYDGDPRGFFSEQRLSELSVPRVVELYWMLRSSCRLEGPVPLTPEELESLISRWIGSGA
434	GC_00000100	146_bin_25	352	3	3	1	1	1	1	1	P|R	Inorganic ion transport and metabolism|General function prediction only			COG1122	Energy-coupling factor transporter ATP-binding protein EcfA2 (EcfA2) (PDB:4HUQ)	MRAIEVRDLGFRYEGSQDWALMDVSLEVESGELVLVLGSTGSGKSTLLRCLIGLIPHFYSGDYRGTVRVMGMEVASTPVHRLATRVGMVFQNPETQIFSTSVESEIAFPLENLGLPRDEMERRVEWALKRFGLEGLRRRNPAELSGGQKQRLAIATVTAMGPDVLLLDEPTSMLDPLSAKEVLELVVELCREEGKTVLVSEHRTDLLAPHADRVLAFAGGRLVYDGDPRGFFSEQRLSELSVPRVVELYWMLRSSCRLEGPVPLTPEELESLISRWIGSGA
435	GC_00000101	GCA_011364265_1_ASM1136426v1_genomic	629	3	3	1	1	1	1	1	J	Translation, ribosomal structure and biogenesis	COG2092	Translation factors	COG2092	Translation elongation factor EF-1beta (EFB1) (PDB:2B7B)	MGRVLYVVRVMPADSEVDLDALMERIRSSLPEGVVLRNHARETMAFGLETLLLALSLPEEEGVTERVEEALRSVDGVGEIQVEGLTRER
436	GC_00000101	GCA_011369755_1_ASM1136975v1_genomic	931	3	3	1	1	1	1	1	J	Translation, ribosomal structure and biogenesis	COG2092	Translation factors	COG2092	Translation elongation factor EF-1beta (EFB1) (PDB:2B7B)	MGRVLYVVRVMPADSEVDLDALMERIRSSLPEGVVLRNHARETMAFGLETLLLALSLPEEEGVTERVEEALRSVDGVGEIQVEGLTRER
437	GC_00000101	146_bin_25	1071	3	3	1	1	1	1	1	J	Translation, ribosomal structure and biogenesis	COG2092	Translation factors	COG2092	Translation elongation factor EF-1beta (EFB1) (PDB:2B7B)	MGRVLYVVRVMPADSEVDLDALMERIRSSLPEGVVLRNHARETMAFGLETLLLALSLPEEEGVTERVEEALRSVDGVGEIQVEGLTRER
438	GC_00000102	GCA_011364265_1_ASM1136426v1_genomic	1118	3	3	1	1	1	1	1	I	Lipid transport and metabolism	COG1960	Fatty acid biosynthesis	COG1960	Acyl-CoA dehydrogenase related to the alkylation response protein AidB (CaiA) (PDB:1BUC)	MRNTLIYVIDLPESEDLVLLRRQAQELMRSYPVDYWREKDRNREFPKEYFEAAARQGFFGITVPEEYGGLGMGMEAACAAMNEVSRQGGGLPAGDVLMRQLVFGGLAISRFGTKEAKEKYLQALVEGKILMAIAHTEPNAGVNTFAIETKAVKKDGGFVVRGQKVWITLGHLADLVLLIARTTPTDPAQPKAHGLTVMLLETRGNNVRAFPIKGMSMRPLTSTQFYIEDAWVPEENVLGEVDKGWDVLKHVFNAERLSTSSIALGCGEYALSAAVRYARERVVFGRPIGSNQGIQFPLAQVYAELYAAKLLLQHAARLFDSGRDCAVEANAASLLSARASFAAADRAVQTYGGMGFAEDNDVERFFRDVRLFKTGPVPEEMVLNFLATRALGLPRSF
439	GC_00000102	GCA_011369755_1_ASM1136975v1_genomic	773	3	3	1	1	1	1	1	I	Lipid transport and metabolism	COG1960	Fatty acid biosynthesis	COG1960	Acyl-CoA dehydrogenase related to the alkylation response protein AidB (CaiA) (PDB:1BUC)	MRNTLIYVIDLPESEDLVLLRRQAQELMRSYPVDYWREKDRNREFPKEYFEAAARQGFFGITVPEEYGGLGMGMEAACAAMNEVSRQGGGLPAGDVLMRQLVFGGLAISRFGTKEAKEKYLQALVEGKILMAIAHTEPNAGVNTFAIETKAVKKDGGFVVRGQKVWITLGHLADLVLLIARTTPTDPAQPKAHGLTVMLLETRGNNVRAFPIKGMSMRPLTSTQFYIEDAWVPEENVLGEVDKGWDVLKHVFNAERLSTSSIALGCGEYALSAAVRYARERVVFGRPIGSNQGIQFPLAQVYAELYAAKLLLQHAARLFDSGRDCAVEANAASLLSARASFAAADRAVQTYGGMGFAEDNDVERFFRDVRLFKTGPVPEEMVLNFLATRALGLPRSF
440	GC_00000102	146_bin_25	36	3	3	1	1	1	1	1	I	Lipid transport and metabolism	COG1960	Fatty acid biosynthesis	COG1960	Acyl-CoA dehydrogenase related to the alkylation response protein AidB (CaiA) (PDB:1BUC)	MRNTLIYVIDLPESEDLVLLRRQAQELMRSYPVDYWREKDRNREFPKEYFEAAARQGFFGITVPEEYGGLGMGMEAACAAMNEVSRQGGGLPAGDVLMRQLVFGGLAISRFGTKEAKEKYLQALVEGKILMAIAHTEPNAGVNTFAIETKAVKKDGGFVVRGQKVWITLGHLADLVLLIARTTPTDPAQPKAHGLTVMLLETRGNNVRAFPIKGMSMRPLTSTQFYIEDAWVPEENVLGEVDKGWDVLKHVFNAERLSTSSIALGCGEYALSAAVRYARERVVFGRPIGSNQGIQFPLAQVYAELYAAKLLLQHAARLFDSGRDCAVEANAASLLSARASFAAADRAVQTYGGMGFAEDNDVERFFRDVRLFKTGPVPEEMVLNFLATRALGLPRSF
441	GC_00000103	GCA_011364265_1_ASM1136426v1_genomic	870	3	3	1	1	1	1	1	R	General function prediction only			COG1545	Uncharacterized OB-fold protein, contains Zn-ribbon domain (PDB:3IRB)	MAGEFRHSIENPYEYPAGFALSVFLEGLRNGVLRGSRCRACSRSYVPPFAFCPHCIDGKVEHVEVTNEGRVVTWTRYGGGEVLAFVSFDGFGGGLLHRYLGEGDPREGMRVRVRFRQKRVGSILDIEGFEPAP
442	GC_00000103	GCA_011369755_1_ASM1136975v1_genomic	607	3	3	1	1	1	1	1	R	General function prediction only			COG1545	Uncharacterized OB-fold protein, contains Zn-ribbon domain (PDB:3IRB)	MAGEFRHSIENPYEYPAGFALSVFLEGLRNGVLRGSRCRACSRSYVPPFAFCPHCIDGKVEHVEVTNEGRVVTWTRYGGGEVLAFVSFDGFGGGLLHRYLGEGDPREGMRVRVRFRQKRVGSILDIEGFEPAP
443	GC_00000103	146_bin_25	456	3	3	1	1	1	1	1	R	General function prediction only			COG1545	Uncharacterized OB-fold protein, contains Zn-ribbon domain (PDB:3IRB)	MAGEFRHSIENPYEYPAGFALSVFLEGLRNGVLRGSRCRACSRSYVPPFAFCPHCIDGKVEHVEVTNEGRVVTWTRYGGGEVLAFVSFDGFGGGLLHRYLGEGDPREGMRVRVRFRQKRVGSILDIEGFEPAP
444	GC_00000104	GCA_011364265_1_ASM1136426v1_genomic	1453	3	3	1	1	1	1	1	R	General function prediction only			COG1491	Predicted nucleic acid-binding OB-fold protein (PDB:2I5H)	MREQERFRPKIYEDEAIVLDVAPPRWGPRHGHQSQFNRAYLLGTEHFTLLEAAVSPEINLAPGNVLYIGKDVPRDVVRIVRRIGYNDLPETAKMELERAVERIVREKEKKFVEFFNTCGPLTPRLHALEVIPGIGKKTMLKVLEEREKKPFESFEDIDRRTGIQDSRASVIKRILQELSDPNNKYFLFTRGHV
445	GC_00000104	GCA_011369755_1_ASM1136975v1_genomic	79	3	3	1	1	1	1	1	R	General function prediction only			COG1491	Predicted nucleic acid-binding OB-fold protein (PDB:2I5H)	MREQERFRPKIYEDEAIVLDVAPPRWGPRHGHQSQFNRAYLLGTEHFTLLEAAVSPEINLAPGNVLYIGKDVPRDVVRIVRRIGYNDLPETAKMELERAVERIVREKEKKFVEFFNTCGPLTPRLHALEVIPGIGKKTMLKVLEEREKKPFESFEDIDRRTGIQDSRASVIKRILQELSDPNNKYFLFTRGHV
446	GC_00000104	146_bin_25	859	3	3	1	1	1	1	1	R	General function prediction only			COG1491	Predicted nucleic acid-binding OB-fold protein (PDB:2I5H)	MREQERFRPKIYEDEAIVLDVAPPRWGPRHGHQSQFNRAYLLGTEHFTLLEAAVSPEINLAPGNVLYIGKDVPRDVVRIVRRIGYNDLPETAKMELERAVERIVREKEKKFVEFFNTCGPLTPRLHALEVIPGIGKKTMLKVLEEREKKPFESFEDIDRRTGIQDSRASVIKRILQELSDPNNKYFLFTRGHV
447	GC_00000105	GCA_011364265_1_ASM1136426v1_genomic	1419	3	3	1	1	1	1	1	J	Translation, ribosomal structure and biogenesis	COG0197	Ribosome 50S subunit	COG0197	Ribosomal protein L16/L10AE (RplP) (PDB:1WKI)	MRARNYRAIERPYTREEFIAGAPQPRIAKYDYGTWREGYELRLDLVAKTDVQVRDVALEAARVAAGKFLSSKIGDSFYLVVRAHPHHVLRENKLIFGAHADRLQEGMSRAFGRPVGRAAQVYAGKEVISLYVDAKNLEVAKEALRIAASKLPKDYRIVVNRIAAAPQVQQEN
448	GC_00000105	GCA_011369755_1_ASM1136975v1_genomic	504	3	3	1	1	1	1	1	J	Translation, ribosomal structure and biogenesis	COG0197	Ribosome 50S subunit	COG0197	Ribosomal protein L16/L10AE (RplP) (PDB:1WKI)	MRARNYRAIERPYTREEFIAGAPQPRIAKYDYGTWREGYELRLDLVAKTDVQVRDVALEAARVAAGKFLSSKIGDSFYLVVRAHPHHVLRENKLIFGAHADRLQEGMSRAFGRPVGRAAQVYAGKEVISLYVDAKNLEVAKEALRIAASKLPKDYRIVVNRIAAAPQVQQEN
449	GC_00000105	146_bin_25	972	3	3	1	1	1	1	1	J	Translation, ribosomal structure and biogenesis	COG0197	Ribosome 50S subunit	COG0197	Ribosomal protein L16/L10AE (RplP) (PDB:1WKI)	MRARNYRAIERPYTREEFIAGAPQPRIAKYDYGTWREGYELRLDLVAKTDVQVRDVALEAARVAAGKFLSSKIGDSFYLVVRAHPHHVLRENKLIFGAHADRLQEGMSRAFGRPVGRAAQVYAGKEVISLYVDAKNLEVAKEALRIAASKLPKDYRIVVNRIAAAPQVQQEN
450	GC_00000106	GCA_011364265_1_ASM1136426v1_genomic	1121	3	3	1	1	1	1	1	X	Mobilome: prophages, transposons			COG2932	Phage repressor protein C, contains Cro/C1-type HTH and peptisase s24 domains	MSNATRYLKGALPLLVLLLAFLALFVGLGLALDTRTPLVVVASGSMRPVLHEGDILLIEGVRFEEIRASPIDGDVIVYRRPFDGRLIVHRAIAKEPYALITKGDANSAPDPFPVPPDAVVGRWTGLMIPHWTGLGYLTLFLRGELFPPWGPITLAVLIAAEAVHLSVRYLSRGKGKGGERERNEDAEERPSAAG
451	GC_00000106	GCA_011369755_1_ASM1136975v1_genomic	1581	3	3	1	1	1	1	1	X	Mobilome: prophages, transposons			COG2932	Phage repressor protein C, contains Cro/C1-type HTH and peptisase s24 domains	MSNATRYLKGALPLLVLLLAFLALFVGLGLALDTRTPLVVVASGSMRPVLHEGDILLIEGVRFEEIRASPIDGDVIVYRRPFDGRLIVHRAIAKEPYALITKGDANSAPDPFPVPPDAVVGRWTGLMIPHWTGLGYLTLFLRGELFPPWGPITLAVLIAAEAVHLSVRYLSRGKGKGGERERNEDAEERPSAAG
452	GC_00000106	146_bin_25	1091	3	3	1	1	1	1	1	X	Mobilome: prophages, transposons			COG2932	Phage repressor protein C, contains Cro/C1-type HTH and peptisase s24 domains	MSNATRYLKGALPLLVLLLAFLALFVGLGLALDTRTPLVVVASGSMRPVLHEGDILLIEGVRFEEIRASPIDGDVIVYRRPFDGRLIVHRAIAKEPYALITKGDANSAPDPFPVPPDAVVGRWTGLMIPHWTGLGYLTLFLRGELFPPWGPITLAVLIAAEAVHLSVRYLSRGKGKGGERERNEDAEERPSAAG
453	GC_00000107	GCA_011364265_1_ASM1136426v1_genomic	1095	3	3	1	1	1	1	1							MPLFLVRCQLEVQGSPEVFEAFVKTCDLCSGLQSSGKVKSFGAFADMSGGAVIVEAESEEEVRRFVETMPIKPFVRTEIKRLLSPQELKSITAPSGTR
454	GC_00000107	GCA_011369755_1_ASM1136975v1_genomic	288	3	3	1	1	1	1	1							MPLFLVRCQLEVQGSPEVFEAFVKTCDLCSGLQSSGKVKSFGAFADMSGGAVIVEAESEEEVRRFVETMPIKPFVRTEIKRLLSPQELKSITAPSGTR
455	GC_00000107	146_bin_25	1310	3	3	1	1	1	1	1							MPLFLVRCQLEVQGSPEVFEAFVKTCDLCSGLQSSGKVKSFGAFADMSGGAVIVEAESEEEVRRFVETMPIKPFVRTEIKRLLSPQELKSITAPSGTR
456	GC_00000108	GCA_011364265_1_ASM1136426v1_genomic	361	3	3	1	1	1	1	1	E	Amino acid transport and metabolism	COG0078	Arginine biosynthesis	COG0078	Ornithine carbamoyltransferase (ArgF) (PDB:1A1S)	MVDLYGKDLISTQEWEVEELDMVMDLARQIKLWRYAGHVPELFKNRTFFMLFYNTSTRTRASFEAAATLLGGHAQFIDFATTRGAEGESVKDMAKMYERFGHALGVRILESAVDYVYGRGNAIIREYAEHAKIPVINMADDMYHPTQAITDLFTIAEKFRGKVEGKKYVIMWAYSDRIRSWGSVQDEMLIATRYGMDVVLAHPPGFELDERLVAQAKENARDSGGSLEISHDLKEALTGAHVVFPRSWASHACVMEGLNRFGREKELELHRRFIDWRLTRELTDLMDRHGIVTHVLPVFRGQEADDDVMDGPRSVIYDQAENLVYVRAAVLALVAGNRI
457	GC_00000108	GCA_011369755_1_ASM1136975v1_genomic	6	3	3	1	1	1	1	1	E	Amino acid transport and metabolism	COG0078	Arginine biosynthesis	COG0078	Ornithine carbamoyltransferase (ArgF) (PDB:1A1S)	MVDLYGKDLISTQEWEVEELDMVMDLARQIKLWRYAGHVPELFKNRTFFMLFYNTSTRTRASFEAAATLLGGHAQFIDFATTRGAEGESVKDMAKMYERFGHALGVRILESAVDYVYGRGNAIIREYAEHAKIPVINMADDMYHPTQAITDLFTIAEKFRGKVEGKKYVIMWAYSDRIRSWGSVQDEMLIATRYGMDVVLAHPPGFELDERLVAQAKENARDSGGSLEISHDLKEALTGAHVVFPRSWASHACVMEGLNRFGREKELELHRRFIDWRLTRELTDLMDRHGIVTHVLPVFRGQEADDDVMDGPRSVIYDQAENLVYVRAAVLALVAGNRI
458	GC_00000108	146_bin_25	247	3	3	1	1	1	1	1	E	Amino acid transport and metabolism	COG0078	Arginine biosynthesis	COG0078	Ornithine carbamoyltransferase (ArgF) (PDB:1A1S)	MVDLYGKDLISTQEWEVEELDMVMDLARQIKLWRYAGHVPELFKNRTFFMLFYNTSTRTRASFEAAATLLGGHAQFIDFATTRGAEGESVKDMAKMYERFGHALGVRILESAVDYVYGRGNAIIREYAEHAKIPVINMADDMYHPTQAITDLFTIAEKFRGKVEGKKYVIMWAYSDRIRSWGSVQDEMLIATRYGMDVVLAHPPGFELDERLVAQAKENARDSGGSLEISHDLKEALTGAHVVFPRSWASHACVMEGLNRFGREKELELHRRFIDWRLTRELTDLMDRHGIVTHVLPVFRGQEADDDVMDGPRSVIYDQAENLVYVRAAVLALVAGNRI
459	GC_00000109	GCA_011364265_1_ASM1136426v1_genomic	153	3	3	1	1	1	1	1	F	Nucleotide transport and metabolism			COG1051	ADP-ribose pyrophosphatase YjhB, NUDIX family (YjhB) (PDB:3GZ5)	MVRRERSAGFVVFSEREDGTRLYLLLHYPSGHWDFPKGHVEQGESDIRAALRELREETGLNDVEVLFGFRKEISYFYTEKGEKVHKSVVYYLGKSKTTDVRISHEHKGFEWLPFEEAMSRLRFRTSREVLAAAEEFLRGQRT
460	GC_00000109	GCA_011369755_1_ASM1136975v1_genomic	966	3	3	1	1	1	1	1	F	Nucleotide transport and metabolism			COG1051	ADP-ribose pyrophosphatase YjhB, NUDIX family (YjhB) (PDB:3GZ5)	MVRRERSAGFVVFSEREDGTRLYLLLHYPSGHWDFPKGHVEQGESDIRAALRELREETGLNDVEVLFGFRKEISYFYTEKGEKVHKSVVYYLGKSKTTDVRISHEHKGFEWLPFEEAMSRLRFRTSREVLAAAEEFLRGQRT
461	GC_00000109	146_bin_25	747	3	3	1	1	1	1	1	F	Nucleotide transport and metabolism			COG1051	ADP-ribose pyrophosphatase YjhB, NUDIX family (YjhB) (PDB:3GZ5)	MVRRERSAGFVVFSEREDGTRLYLLLHYPSGHWDFPKGHVEQGESDIRAALRELREETGLNDVEVLFGFRKEISYFYTEKGEKVHKSVVYYLGKSKTTDVRISHEHKGFEWLPFEEAMSRLRFRTSREVLAAAEEFLRGQRT
462	GC_00000110	GCA_011364265_1_ASM1136426v1_genomic	450	3	3	1	1	1	1	1	K	Transcription			COG1675	Transcription initiation factor IIE, alpha subunit (TFA1) (PDB:5FYW)	MVFYIEPEDALKLIEVLGGEEARRVAALLMENPEVSDMEIAEMLQMDIKQVRKVLHRLLELSLVTYVVSYDKENARRVFRWRIHTDQLVSSVRGQVVRIVERLKMIKDFYSQNQVYWCGKSTCRKLDFSSAVDHFFKCPTCGGQLEPFDPRELLEAVDEKIEQLQRFLR
463	GC_00000110	GCA_011369755_1_ASM1136975v1_genomic	646	3	3	1	1	1	1	1	K	Transcription			COG1675	Transcription initiation factor IIE, alpha subunit (TFA1) (PDB:5FYW)	MVFYIEPEDALKLIEVLGGEEARRVAALLMENPEVSDMEIAEMLQMDIKQVRKVLHRLLELSLVTYVVSYDKENARRVFRWRIHTDQLVSSVRGQVVRIVERLKMIKDFYSQNQVYWCGKSTCRKLDFSSAVDHFFKCPTCGGQLEPFDPRELLEAVDEKIEQLQRFLR
464	GC_00000110	146_bin_25	1028	3	3	1	1	1	1	1	K	Transcription			COG1675	Transcription initiation factor IIE, alpha subunit (TFA1) (PDB:5FYW)	MVFYIEPEDALKLIEVLGGEEARRVAALLMENPEVSDMEIAEMLQMDIKQVRKVLHRLLELSLVTYVVSYDKENARRVFRWRIHTDQLVSSVRGQVVRIVERLKMIKDFYSQNQVYWCGKSTCRKLDFSSAVDHFFKCPTCGGQLEPFDPRELLEAVDEKIEQLQRFLR
465	GC_00000111	GCA_011364265_1_ASM1136426v1_genomic	815	3	3	1	1	1	1	1	J	Translation, ribosomal structure and biogenesis	COG0442	Aminoacyl-tRNA synthetases	COG0442	Prolyl-tRNA synthetase (ProS) (PDB:5XIF)	MKHKKSENFSEWYLEVVEEAGLAGYAPVKGTIYLLPYGYEIWELIRSHLDRRFRETGHRNAFLPVLIPESLLRKEAEHFKGFTPEVFWVTHSGDDPLGERLAVRPTSETLFYATFGASIKSWRELPVLVNFWNSALRAEIKSTKPFIRTSEFLWQEGHTIHATKEEAEQEVMRMLNVYREVVEEKLAIPVLAGYKSELEKFVGAVYTTTLEAVMPDGKVLQMATSHNLGQNFTVPFEVRYLGPDGQMHYAWSTSWGLSWRVIGAVIMVHGDDRGLRLPPEIAPIQVVVIPIHYRDEERAAVIEKCREVVRRLSEAGIRVHLDDRTEYTPGWKFNEWELKGVPLRAEIGPKEVEGGRVTLARRDTLTRVTVGDGELVDAVRSLLAEIQRSLYEAAKKFLL…
466	GC_00000111	GCA_011369755_1_ASM1136975v1_genomic	761	3	3	1	1	1	1	1	J	Translation, ribosomal structure and biogenesis	COG0442	Aminoacyl-tRNA synthetases	COG0442	Prolyl-tRNA synthetase (ProS) (PDB:5XIF)	MKHKKSENFSEWYLEVVEEAGLAGYAPVKGTIYLLPYGYEIWELIRSHLDRRFRETGHRNAFLPVLIPESLLRKEAEHFKGFTPEVFWVTHSGDDPLGERLAVRPTSETLFYATFGASIKSWRELPVLVNFWNSALRAEIKSTKPFIRTSEFLWQEGHTIHATKEEAEQEVMRMLNVYREVVEEKLAIPVLAGYKSELEKFVGAVYTTTLEAVMPDGKVLQMATSHNLGQNFTVPFEVRYLGPDGQMHYAWSTSWGLSWRVIGAVIMVHGDDRGLRLPPEIAPIQVVVIPIHYRDEERAAVIEKCREVVRRLSEAGIRVHLDDRTEYTPGWKFNEWELKGVPLRAEIGPKEVEGGRVTLARRDTLTRVTVGDGELVDAVRSLLAEIQRSLYEAAKKFLL…
467	GC_00000111	146_bin_25	48	3	3	1	1	1	1	1	J	Translation, ribosomal structure and biogenesis	COG0442	Aminoacyl-tRNA synthetases	COG0442	Prolyl-tRNA synthetase (ProS) (PDB:5XIF)	MKHKKSENFSEWYLEVVEEAGLAGYAPVKGTIYLLPYGYEIWELIRSHLDRRFRETGHRNAFLPVLIPESLLRKEAEHFKGFTPEVFWVTHSGDDPLGERLAVRPTSETLFYATFGASIKSWRELPVLVNFWNSALRAEIKSTKPFIRTSEFLWQEGHTIHATKEEAEQEVMRMLNVYREVVEEKLAIPVLAGYKSELEKFVGAVYTTTLEAVMPDGKVLQMATSHNLGQNFTVPFEVRYLGPDGQMHYAWSTSWGLSWRVIGAVIMVHGDDRGLRLPPEIAPIQVVVIPIHYRDEERAAVIEKCREVVRRLSEAGIRVHLDDRTEYTPGWKFNEWELKGVPLRAEIGPKEVEGGRVTLARRDTLTRVTVGDGELVDAVRSLLAEIQRSLYEAAKKFLL…
468	GC_00000112	GCA_011364265_1_ASM1136426v1_genomic	406	3	3	1	1	1	1	1	J	Translation, ribosomal structure and biogenesis	COG1041	tRNA modification	COG1041	tRNA G10 N-methylase Trm11 (Trm11) (PDB:5E71)	MGRRLNPFVPSPLDVVVKALGEAGLERDRVLVDLGSGDGRVPIAAARHFGARAVGVEVNGRLVEHSLRISRSMGLRNVAFVEGDARYVDLNGVDFVYAYLTTEALEVLKPALLTAGRDAVVITHGYKIRGWTPREVLRIWSDTSYRYHTFYVYRVGDVKRSPEERSGQSGIRALRIDEFVPEPL
469	GC_00000112	GCA_011369755_1_ASM1136975v1_genomic	63	3	3	1	1	1	1	1	J	Translation, ribosomal structure and biogenesis	COG1041	tRNA modification	COG1041	tRNA G10 N-methylase Trm11 (Trm11) (PDB:5E71)	MGRRLNPFVPSPLDVVVKALGEAGLERDRVLVDLGSGDGRVPIAAARHFGARAVGVEVNGRLVEHSLRISRSMGLRNVAFVEGDARYVDLNGVDFVYAYLTTEALEVLKPALLTAGRDAVVITHGYKIRGWTPREVLRIWSDTSYRYHTFYVYRVGDVKRSPEERSGQSGIRALRIDEFVPEPL
470	GC_00000112	146_bin_25	842	3	3	1	1	1	1	1	J	Translation, ribosomal structure and biogenesis	COG1041	tRNA modification	COG1041	tRNA G10 N-methylase Trm11 (Trm11) (PDB:5E71)	MGRRLNPFVPSPLDVVVKALGEAGLERDRVLVDLGSGDGRVPIAAARHFGARAVGVEVNGRLVEHSLRISRSMGLRNVAFVEGDARYVDLNGVDFVYAYLTTEALEVLKPALLTAGRDAVVITHGYKIRGWTPREVLRIWSDTSYRYHTFYVYRVGDVKRSPEERSGQSGIRALRIDEFVPEPL
471	GC_00000113	GCA_011364265_1_ASM1136426v1_genomic	438	3	3	1	1	1	1	1							MVRRGRRRGKNPRVVSVAEYSLRPPVVLQVFDSPLLGEASLGSLLEKVSRLEQLRTSLSLVLNRVAAEKSGNEEVLEELNRLAAEFLLTLSAADMSYRLLSKRMPRNVVEAGASLKLLLRLAAAAGILHQLGKKEEGLHLLRLAQLEIEDLQNARRAYEGLDRWIWLSSYVGDDLAILMREYEGGSTGLSDIILEVALLMQQEIELSKRALGGIKPASRVQSVMRAIEESEAVLRREVLERIQG
472	GC_00000113	GCA_011369755_1_ASM1136975v1_genomic	874	3	3	1	1	1	1	1							MVRRGRRRGKNPRVVSVAEYSLRPPVVLQVFDSPLLGEASLGSLLEKVSRLEQLRTSLSLVLNRVAAEKSGNEEVLEELNRLAAEFLLTLSAADMSYRLLSKRMPRNVVEAGASLKLLLRLAAAAGILHQLGKKEEGLHLLRLAQLEIEDLQNARRAYEGLDRWIWLSSYVGDDLAILMREYEGGSTGLSDIILEVALLMQQEIELSKRALGGIKPASRVQSVMRAIEESEAVLRREVLERIQG
473	GC_00000113	146_bin_25	1105	3	3	1	1	1	1	1							MVRRGRRRGKNPRVVSVAEYSLRPPVVLQVFDSPLLGEASLGSLLEKVSRLEQLRTSLSLVLNRVAAEKSGNEEVLEELNRLAAEFLLTLSAADMSYRLLSKRMPRNVVEAGASLKLLLRLAAAAGILHQLGKKEEGLHLLRLAQLEIEDLQNARRAYEGLDRWIWLSSYVGDDLAILMREYEGGSTGLSDIILEVALLMQQEIELSKRALGGIKPASRVQSVMRAIEESEAVLRREVLERIQG
474	GC_00000114	GCA_011364265_1_ASM1136426v1_genomic	1055	3	3	1	1	1	1	1	K	Transcription			COG3609	Transcriptional regulator, contains Arc/MetJ-type RHH (ribbon-helix-helix) DNA-binding domain (ParD) (PDB:3KXE)	MSGRLRALTIRLPEPYLESLEELVRSGLYVSVSEAIRMAVRDMISRESHLSRWRER
475	GC_00000114	GCA_011369755_1_ASM1136975v1_genomic	471	3	3	1	1	1	1	1	K	Transcription			COG3609	Transcriptional regulator, contains Arc/MetJ-type RHH (ribbon-helix-helix) DNA-binding domain (ParD) (PDB:3KXE)	MSGRLRALTIRLPEPYLESLEELVRSGLYVSVSEAIRMAVRDMISRESHLSRWRER
476	GC_00000114	146_bin_25	689	3	3	1	1	1	1	1	K	Transcription			COG3609	Transcriptional regulator, contains Arc/MetJ-type RHH (ribbon-helix-helix) DNA-binding domain (ParD) (PDB:3KXE)	MSGRLRALTIRLPEPYLESLEELVRSGLYVSVSEAIRMAVRDMISRESHLSRWRER
477	GC_00000115	GCA_011364265_1_ASM1136426v1_genomic	383	3	3	1	1	1	1	1	E	Amino acid transport and metabolism	COG0119	Isoleucine, leucine, valine biosynthesis	COG0119	Isopropylmalate/homocitrate/citramalate synthases (LeuA) (PDB:4JN6)	MVWREFVLGRNPSLPERVQVFDTTLRDGEQSPGVALRVEEKLRIAEALADLGVAVIEAGYPAVSRGEMEAVRSIARLGLPSKICALSRCEKGDIDRAVDAGVDWVHVFIATSELHMKYKLRMTPDEVYSRAVEMVEYAKSRGVTVHFSCEDATRSERKFLLKVYRGAAEAGADSVDIPDTVGVAIPEVMKELVREVKGVTGLPVAVHCHDDMGLATANTLAGVEGGAEIVHVTVNGIGERAGNTSLEEVVLALETLYGVKTGIRLEKLASVSRLVSRLTGMVVQKNKAVVGDNAFSHESGIHVHGVINNPATYEPVMPEVVGKRRRIVLGKHSGTHAVLEVLKQHGFNLSHEETRRVLERVKELGDMGMRVTEELLLRDVIGVLDGSKPSISVESISYA…
478	GC_00000115	GCA_011369755_1_ASM1136975v1_genomic	1174	3	3	1	1	1	1	1	E	Amino acid transport and metabolism	COG0119	Isoleucine, leucine, valine biosynthesis	COG0119	Isopropylmalate/homocitrate/citramalate synthases (LeuA) (PDB:4JN6)	MVWREFVLGRNPSLPERVQVFDTTLRDGEQSPGVALRVEEKLRIAEALADLGVAVIEAGYPAVSRGEMEAVRSIARLGLPSKICALSRCEKGDIDRAVDAGVDWVHVFIATSELHMKYKLRMTPDEVYSRAVEMVEYAKSRGVTVHFSCEDATRSERKFLLKVYRGAAEAGADSVDIPDTVGVAIPEVMKELVREVKGVTGLPVAVHCHDDMGLATANTLAGVEGGAEIVHVTVNGIGERAGNTSLEEVVLALETLYGVKTGIRLEKLASVSRLVSRLTGMVVQKNKAVVGDNAFSHESGIHVHGVINNPATYEPVMPEVVGKRRRIVLGKHSGTHAVLEVLKQHGFNLSHEETRRVLERVKELGDMGMRVTEELLLRDVIGVLDGSKPSISVESISYA…
479	GC_00000115	146_bin_25	138	3	3	1	1	1	1	1	E	Amino acid transport and metabolism	COG0119	Isoleucine, leucine, valine biosynthesis	COG0119	Isopropylmalate/homocitrate/citramalate synthases (LeuA) (PDB:4JN6)	MVWREFVLGRNPSLPERVQVFDTTLRDGEQSPGVALRVEEKLRIAEALADLGVAVIEAGYPAVSRGEMEAVRSIARLGLPSKICALSRCEKGDIDRAVDAGVDWVHVFIATSELHMKYKLRMTPDEVYSRAVEMVEYAKSRGVTVHFSCEDATRSERKFLLKVYRGAAEAGADSVDIPDTVGVAIPEVMKELVREVKGVTGLPVAVHCHDDMGLATANTLAGVEGGAEIVHVTVNGIGERAGNTSLEEVVLALETLYGVKTGIRLEKLASVSRLVSRLTGMVVQKNKAVVGDNAFSHESGIHVHGVINNPATYEPVMPEVVGKRRRIVLGKHSGTHAVLEVLKQHGFNLSHEETRRVLERVKELGDMGMRVTEELLLRDVIGVLDGSKPSISVESISYA…
480	GC_00000116	GCA_011364265_1_ASM1136426v1_genomic	61	3	3	1	1	1	1	1	P	Inorganic ion transport and metabolism			COG1116	ABC-type nitrate/sulfonate/bicarbonate transport system, ATPase component (TauB)	MLRVENVTHRYQVGEVVVEALRDVNLEVRKSEFFTIIGPSGCGKSTLLNIIAGLIRPTAGRVFVNGTEVTRPLPGMMAYVFQQPLLLPWRTVLDNVAFGLEMMGVEKRERIKRAKEMLQLVGLQGFEKMYPSELSGGMQQRVSIARALAVNPSILLMDEPFGALDEQTRLQLGIELTKIWMLTKKTIVFVTHSLSEAALLSDRIAVMCARPGRVIDVLEVDADRPRDPESPEVQRVRSRLWDLLRNAAKVTA
481	GC_00000116	GCA_011369755_1_ASM1136975v1_genomic	101	3	3	1	1	1	1	1	P	Inorganic ion transport and metabolism			COG1116	ABC-type nitrate/sulfonate/bicarbonate transport system, ATPase component (TauB)	MLRVENVTHRYQVGEVVVEALRDVNLEVRKSEFFTIIGPSGCGKSTLLNIIAGLIRPTAGRVFVNGTEVTRPLPGMMAYVFQQPLLLPWRTVLDNVAFGLEMMGVEKRERIKRAKEMLQLVGLQGFEKMYPSELSGGMQQRVSIARALAVNPSILLMDEPFGALDEQTRLQLGIELTKIWMLTKKTIVFVTHSLSEAALLSDRIAVMCARPGRVIDVLEVDADRPRDPESPEVQRVRSRLWDLLRNAAKVTA
482	GC_00000116	146_bin_25	1594	3	3	1	1	1	1	1	P	Inorganic ion transport and metabolism			COG1116	ABC-type nitrate/sulfonate/bicarbonate transport system, ATPase component (TauB)	MLRVENVTHRYQVGEVVVEALRDVNLEVRKSEFFTIIGPSGCGKSTLLNIIAGLIRPTAGRVFVNGTEVTRPLPGMMAYVFQQPLLLPWRTVLDNVAFGLEMMGVEKRERIKRAKEMLQLVGLQGFEKMYPSELSGGMQQRVSIARALAVNPSILLMDEPFGALDEQTRLQLGIELTKIWMLTKKTIVFVTHSLSEAALLSDRIAVMCARPGRVIDVLEVDADRPRDPESPEVQRVRSRLWDLLRNAAKVTA
483	GC_00000117	GCA_011364265_1_ASM1136426v1_genomic	74	3	3	1	1	1	1	1	C	Energy production and conversion	COG1529	Non-phosphorylated Entner-Doudoroff pathway	COG1529	Aldehyde, CO or xanthine dehydrogenase, Mo-binding subunit (CoxL) (PDB:1DGJ) (PUBMED:10095793)	MMALTGKYVGKPIPPKESITYVVGRGAYVDDLKTDGLCHMVVLRSPYPRAVIKRIDCDDALRRAKLVLLPNDQEALLRNATMPANFDHKGTSNLVKLPVLPSNGRVNFEGQPVAAVVAATRYEAYDLLEAISVEYERLDPVMTIDEALRGDVIIHEGLQNNVSVDVTYKDGDVDRVFSSADRIVEDEVSIHRTFPNPIETRGIVAEWKGNKLHVWASNQGPFRLRDQLADALGLPRDKVVVHYVDVGGAFGSKSFLYPEYVLACFAAMVLKRPVKWVETRSEHLRSTIHAREVRARVSLALRNDGKILALRGTVIADIGAYNLFINANYAPFIAQQLTGPYDIPVGEVRAIAVFTNKTPAGPYRGAGRPEAAFFYERMMDLVADELGLDPIEVRMRNLI…
484	GC_00000117	GCA_011369755_1_ASM1136975v1_genomic	88	3	3	1	1	1	1	1	C	Energy production and conversion	COG1529	Non-phosphorylated Entner-Doudoroff pathway	COG1529	Aldehyde, CO or xanthine dehydrogenase, Mo-binding subunit (CoxL) (PDB:1DGJ) (PUBMED:10095793)	MMALTGKYVGKPIPPKESITYVVGRGAYVDDLKTDGLCHMVVLRSPYPRAVIKRIDCDDALRRAKLVLLPNDQEALLRNATMPANFDHKGTSNLVKLPVLPSNGRVNFEGQPVAAVVAATRYEAYDLLEAISVEYERLDPVMTIDEALRGDVIIHEGLQNNVSVDVTYKDGDVDRVFSSADRIVEDEVSIHRTFPNPIETRGIVAEWKGNKLHVWASNQGPFRLRDQLADALGLPRDKVVVHYVDVGGAFGSKSFLYPEYVLACFAAMVLKRPVKWVETRSEHLRSTIHAREVRARVSLALRNDGKILALRGTVIADIGAYNLFINANYAPFIAQQLTGPYDIPVGEVRAIAVFTNKTPAGPYRGAGRPEAAFFYERMMDLVADELGLDPIEVRMRNLI…
485	GC_00000117	146_bin_25	1607	3	3	1	1	1	1	1	C	Energy production and conversion	COG1529	Non-phosphorylated Entner-Doudoroff pathway	COG1529	Aldehyde, CO or xanthine dehydrogenase, Mo-binding subunit (CoxL) (PDB:1DGJ) (PUBMED:10095793)	MMALTGKYVGKPIPPKESITYVVGRGAYVDDLKTDGLCHMVVLRSPYPRAVIKRIDCDDALRRAKLVLLPNDQEALLRNATMPANFDHKGTSNLVKLPVLPSNGRVNFEGQPVAAVVAATRYEAYDLLEAISVEYERLDPVMTIDEALRGDVIIHEGLQNNVSVDVTYKDGDVDRVFSSADRIVEDEVSIHRTFPNPIETRGIVAEWKGNKLHVWASNQGPFRLRDQLADALGLPRDKVVVHYVDVGGAFGSKSFLYPEYVLACFAAMVLKRPVKWVETRSEHLRSTIHAREVRARVSLALRNDGKILALRGTVIADIGAYNLFINANYAPFIAQQLTGPYDIPVGEVRAIAVFTNKTPAGPYRGAGRPEAAFFYERMMDLVADELGLDPIEVRMRNLI…
486	GC_00000118	GCA_011364265_1_ASM1136426v1_genomic	1036	3	3	1	1	1	1	1	H|I	Coenzyme transport and metabolism|Lipid transport and metabolism			COG0109	Polyprenyltransferase (heme O synthase) (CyoE)	MGLLRDLLTLTKPKITLLNVASALACYVASGGAPLGLPLLGALGYAAAGGASALNNALDADLDAKMRRTARRPVPSGRVGRGTALLLGVALTSASTLLALVLFNPLTALSMLLGALSYVLLYTLYLKRRTDLNIVIGGVAGSFPPLAGSAAAAGTFTPISVAVALLVLLWTPGHFWSLAIRASEDYRRAGLPMMPVTRGVRATALAIAASNALLLACWAALALLLKDPVPFLLTTSVPTAMLALETVRLLRRPDEANAWRSFKLSSPWLLFVLVGIVLPPLAA
487	GC_00000118	GCA_011369755_1_ASM1136975v1_genomic	1056	3	3	1	1	1	1	1	H|I	Coenzyme transport and metabolism|Lipid transport and metabolism			COG0109	Polyprenyltransferase (heme O synthase) (CyoE)	MGLLRDLLTLTKPKITLLNVASALACYVASGGAPLGLPLLGALGYAAAGGASALNNALDADLDAKMRRTARRPVPSGRVGRGTALLLGVALTSASTLLALVLFNPLTALSMLLGALSYVLLYTLYLKRRTDLNIVIGGVAGSFPPLAGSAAAAGTFTPISVAVALLVLLWTPGHFWSLAIRASEDYRRAGLPMMPVTRGVRATALAIAASNALLLACWAALALLLKDPVPFLLTTSVPTAMLALETVRLLRRPDEANAWRSFKLSSPWLLFVLVGIVLPPLAA
488	GC_00000118	146_bin_25	704	3	3	1	1	1	1	1	H|I	Coenzyme transport and metabolism|Lipid transport and metabolism			COG0109	Polyprenyltransferase (heme O synthase) (CyoE)	MGLLRDLLTLTKPKITLLNVASALACYVASGGAPLGLPLLGALGYAAAGGASALNNALDADLDAKMRRTARRPVPSGRVGRGTALLLGVALTSASTLLALVLFNPLTALSMLLGALSYVLLYTLYLKRRTDLNIVIGGVAGSFPPLAGSAAAAGTFTPISVAVALLVLLWTPGHFWSLAIRASEDYRRAGLPMMPVTRGVRATALAIAASNALLLACWAALALLLKDPVPFLLTTSVPTAMLALETVRLLRRPDEANAWRSFKLSSPWLLFVLVGIVLPPLAA
489	GC_00000119	GCA_011364265_1_ASM1136426v1_genomic	126	3	3	1	1	1	1	1	P	Inorganic ion transport and metabolism			COG0003	Anion-transporting ATPase, ArsA/GET3 family (ArsA) (PDB:1F48)	MVSQGVPIVGDRKFVFVGGKGGVGKTVIAAALALDASQHGRKVLLASLNPVHSLSSLFGQDFSGGTIMPVKGAPNLDAVEVEIEDLVSQYKSRMTARLREFFKWAEVPINPEPFIEVATTNPAFHESAMFDRVMDIVLEMGGKYDLVVFDTAAVANAVRLIGLSKLYGLWLARMIQSRREAMEYRLRLSFRKEKVMEEIKRDPVIADLISLNEKFTKTREVITNPQLTGFYFVTTPESLPISVVVRFIRMVESFNIPVGGVFVNNVIDVSDASTDPSGYLAAKVEEQRGYLRMIEERLGRLVIGYVRSFPSEVRGIEALKDVIRDLRSYTPPIPA
490	GC_00000119	GCA_011369755_1_ASM1136975v1_genomic	670	3	3	1	1	1	1	1	P	Inorganic ion transport and metabolism			COG0003	Anion-transporting ATPase, ArsA/GET3 family (ArsA) (PDB:1F48)	MVSQGVPIVGDRKFVFVGGKGGVGKTVIAAALALDASQHGRKVLLASLNPVHSLSSLFGQDFSGGTIMPVKGAPNLDAVEVEIEDLVSQYKSRMTARLREFFKWAEVPINPEPFIEVATTNPAFHESAMFDRVMDIVLEMGGKYDLVVFDTAAVANAVRLIGLSKLYGLWLARMIQSRREAMEYRLRLSFRKEKVMEEIKRDPVIADLISLNEKFTKTREVITNPQLTGFYFVTTPESLPISVVVRFIRMVESFNIPVGGVFVNNVIDVSDASTDPSGYLAAKVEEQRGYLRMIEERLGRLVIGYVRSFPSEVRGIEALKDVIRDLRSYTPPIPA
491	GC_00000119	146_bin_25	719	3	3	1	1	1	1	1	P	Inorganic ion transport and metabolism			COG0003	Anion-transporting ATPase, ArsA/GET3 family (ArsA) (PDB:1F48)	MVSQGVPIVGDRKFVFVGGKGGVGKTVIAAALALDASQHGRKVLLASLNPVHSLSSLFGQDFSGGTIMPVKGAPNLDAVEVEIEDLVSQYKSRMTARLREFFKWAEVPINPEPFIEVATTNPAFHESAMFDRVMDIVLEMGGKYDLVVFDTAAVANAVRLIGLSKLYGLWLARMIQSRREAMEYRLRLSFRKEKVMEEIKRDPVIADLISLNEKFTKTREVITNPQLTGFYFVTTPESLPISVVVRFIRMVESFNIPVGGVFVNNVIDVSDASTDPSGYLAAKVEEQRGYLRMIEERLGRLVIGYVRSFPSEVRGIEALKDVIRDLRSYTPPIPA
492	GC_00000120	GCA_011364265_1_ASM1136426v1_genomic	1107	3	3	1	1	1	1	1	K	Transcription			COG3609	Transcriptional regulator, contains Arc/MetJ-type RHH (ribbon-helix-helix) DNA-binding domain (ParD) (PDB:3KXE)	MDFLEEPDLTSSFKPIYALTFSLPGEMRVVTVHLPEAYLEAIDELVRKKRYPNRAEAIRMAVRDFIRTEARLSVE
493	GC_00000120	GCA_011369755_1_ASM1136975v1_genomic	1082	3	3	1	1	1	1	1	K	Transcription			COG3609	Transcriptional regulator, contains Arc/MetJ-type RHH (ribbon-helix-helix) DNA-binding domain (ParD) (PDB:3KXE)	MDFLEEPDLTSSFKPIYALTFSLPGEMRVVTVHLPEAYLEAIDELVRKKRYPNRAEAIRMAVRDFIRTEARLSVE
494	GC_00000120	146_bin_25	1084	3	3	1	1	1	1	1	K	Transcription			COG3609	Transcriptional regulator, contains Arc/MetJ-type RHH (ribbon-helix-helix) DNA-binding domain (ParD) (PDB:3KXE)	MDFLEEPDLTSSFKPIYALTFSLPGEMRVVTVHLPEAYLEAIDELVRKKRYPNRAEAIRMAVRDFIRTEARLSVE
495	GC_00000121	GCA_011364265_1_ASM1136426v1_genomic	520	3	3	1	1	1	1	1	G	Carbohydrate transport and metabolism			COG2220	L-ascorbate lactonase UlaG, metallo-beta-lactamase superfamily (UlaG) (PDB:2WYM)	MVRLKWLGHAAWQLEVDGKNVLIDPFITNNPAAPVKLDELGKVDVVIVTHDHFDHVGDAFEICRRNDALFVALYELKVKAEQNGVKRTMGANIGGTFTADGLRLTFVPAVHTGNPSGVVIHGSDATVYHAGDTGLFGDMKLIGQLYKPDVALLPIGSLFTMGPQEAAVAAALIKPKVVIPMHYNTFDAIRQDPKQYERLVRAKAKGVKVVVLNPGESFEYRRKGAKKA
496	GC_00000121	GCA_011369755_1_ASM1136975v1_genomic	1013	3	3	1	1	1	1	1	G	Carbohydrate transport and metabolism			COG2220	L-ascorbate lactonase UlaG, metallo-beta-lactamase superfamily (UlaG) (PDB:2WYM)	MVRLKWLGHAAWQLEVDGKNVLIDPFITNNPAAPVKLDELGKVDVVIVTHDHFDHVGDAFEICRRNDALFVALYELKVKAEQNGVKRTMGANIGGTFTADGLRLTFVPAVHTGNPSGVVIHGSDATVYHAGDTGLFGDMKLIGQLYKPDVALLPIGSLFTMGPQEAAVAAALIKPKVVIPMHYNTFDAIRQDPKQYERLVRAKAKGVKVVVLNPGESFEYRRKGAKKA
497	GC_00000121	146_bin_25	1051	3	3	1	1	1	1	1	G	Carbohydrate transport and metabolism			COG2220	L-ascorbate lactonase UlaG, metallo-beta-lactamase superfamily (UlaG) (PDB:2WYM)	MVRLKWLGHAAWQLEVDGKNVLIDPFITNNPAAPVKLDELGKVDVVIVTHDHFDHVGDAFEICRRNDALFVALYELKVKAEQNGVKRTMGANIGGTFTADGLRLTFVPAVHTGNPSGVVIHGSDATVYHAGDTGLFGDMKLIGQLYKPDVALLPIGSLFTMGPQEAAVAAALIKPKVVIPMHYNTFDAIRQDPKQYERLVRAKAKGVKVVVLNPGESFEYRRKGAKKA
498	GC_00000122	GCA_011364265_1_ASM1136426v1_genomic	389	3	3	1	1	1	1	1	D	Cell cycle control, cell division, chromosome partitioning			COG5491	Archaeal cell division protein CdvB, Snf7/Vps24/ESCRT-III family (Did4) (PUBMED:19234443)	MRLPFGRQELIGPNDARFTEVMMTLRLQADKLNRTAARLSARGKELFEQCVRAQQEGDVSRATVYANEIAQLRKMTRVVMRSQLSLEKVILRLETVKEFGDVMHVLGPAAAIIRQVQSDLSGVVPEVAQNLKYVDEVLENLIAEVGSVTGTTTTVTVSDPEAQKILQEAAEIAAQRMKTAFPDVPEALRSATSEASRNI
499	GC_00000122	GCA_011369755_1_ASM1136975v1_genomic	1168	3	3	1	1	1	1	1	D	Cell cycle control, cell division, chromosome partitioning			COG5491	Archaeal cell division protein CdvB, Snf7/Vps24/ESCRT-III family (Did4) (PUBMED:19234443)	MRLPFGRQELIGPNDARFTEVMMTLRLQADKLNRTAARLSARGKELFEQCVRAQQEGDVSRATVYANEIAQLRKMTRVVMRSQLSLEKVILRLETVKEFGDVMHVLGPAAAIIRQVQSDLSGVVPEVAQNLKYVDEVLENLIAEVGSVTGTTTTVTVSDPEAQKILQEAAEIAAQRMKTAFPDVPEALRSATSEASRNI
500	GC_00000122	146_bin_25	144	3	3	1	1	1	1	1	D	Cell cycle control, cell division, chromosome partitioning			COG5491	Archaeal cell division protein CdvB, Snf7/Vps24/ESCRT-III family (Did4) (PUBMED:19234443)	MRLPFGRQELIGPNDARFTEVMMTLRLQADKLNRTAARLSARGKELFEQCVRAQQEGDVSRATVYANEIAQLRKMTRVVMRSQLSLEKVILRLETVKEFGDVMHVLGPAAAIIRQVQSDLSGVVPEVAQNLKYVDEVLENLIAEVGSVTGTTTTVTVSDPEAQKILQEAAEIAAQRMKTAFPDVPEALRSATSEASRNI
501	GC_00000123	GCA_011364265_1_ASM1136426v1_genomic	396	3	3	1	1	1	1	1	H	Coenzyme transport and metabolism	COG0407	Heme biosynthesis	COG0407	Uroporphyrinogen-III decarboxylase HemE (HemE) (PDB:2DG5)	MNDLLLRACRLEETERRPVWFMRQAGRYLPQYEQIRRGRPLDELFRDVESSAELTALPVRVLGVDAAIVFADLLTPFEGAGLRAVYDGSGPFLANVPDLPELLGLLGRFEANSVHYVYETVSLSRKILSDSVPIIGFAGAPYTASVYLLGGKERDAARVRALMRRGPEWERLMESLVELLGIYVEEQVRAGARAVALFDTLAYTLSDEQFRKHVLQYSRSLVLRAKSLNVPVIYCVRFPAHQLKSLGTTGADVIAVDWTVDIRKAWLEIGRSVGIQGNLDPSLLLCDQHLVLEEATRILVSTEGRRGHVFSLGHGVHPLTPVDALRALVEFVKKWGA
502	GC_00000123	GCA_011369755_1_ASM1136975v1_genomic	53	3	3	1	1	1	1	1	H	Coenzyme transport and metabolism	COG0407	Heme biosynthesis	COG0407	Uroporphyrinogen-III decarboxylase HemE (HemE) (PDB:2DG5)	MNDLLLRACRLEETERRPVWFMRQAGRYLPQYEQIRRGRPLDELFRDVESSAELTALPVRVLGVDAAIVFADLLTPFEGAGLRAVYDGSGPFLANVPDLPELLGLLGRFEANSVHYVYETVSLSRKILSDSVPIIGFAGAPYTASVYLLGGKERDAARVRALMRRGPEWERLMESLVELLGIYVEEQVRAGARAVALFDTLAYTLSDEQFRKHVLQYSRSLVLRAKSLNVPVIYCVRFPAHQLKSLGTTGADVIAVDWTVDIRKAWLEIGRSVGIQGNLDPSLLLCDQHLVLEEATRILVSTEGRRGHVFSLGHGVHPLTPVDALRALVEFVKKWGA
503	GC_00000123	146_bin_25	832	3	3	1	1	1	1	1	H	Coenzyme transport and metabolism	COG0407	Heme biosynthesis	COG0407	Uroporphyrinogen-III decarboxylase HemE (HemE) (PDB:2DG5)	MNDLLLRACRLEETERRPVWFMRQAGRYLPQYEQIRRGRPLDELFRDVESSAELTALPVRVLGVDAAIVFADLLTPFEGAGLRAVYDGSGPFLANVPDLPELLGLLGRFEANSVHYVYETVSLSRKILSDSVPIIGFAGAPYTASVYLLGGKERDAARVRALMRRGPEWERLMESLVELLGIYVEEQVRAGARAVALFDTLAYTLSDEQFRKHVLQYSRSLVLRAKSLNVPVIYCVRFPAHQLKSLGTTGADVIAVDWTVDIRKAWLEIGRSVGIQGNLDPSLLLCDQHLVLEEATRILVSTEGRRGHVFSLGHGVHPLTPVDALRALVEFVKKWGA
504	GC_00000124	GCA_011364265_1_ASM1136426v1_genomic	1234	3	3	1	1	1	1	1	J	Translation, ribosomal structure and biogenesis	COG5256	Translation factors	COG5256	Translation elongation factor EF-1alpha (GTPase) (TEF1) (PDB:1F60)	MSGKPHINLIVIGHVDHGKSTTVGHFLVLNGSIDERQLKQLEEEAKRLGKETFVYAFIMDTVKEERERGLTITTSYTKFETKKNFFTIIDAPGHRDFVKNMITGASQADAAVLVISAKKGEYEVAIGPGGQAREHLFLTYMLGIRQLIVLVNKMDDPTVNWSKERYEEVKQGVSALLKQLGVDPSKVPFIPVSGWTGDNLVERSKNMPWYTGPTFLEALDMLQEPPKPIDKPLRIPIQAVYSIKGVGTVPVGRVETGVLRPGDQVVIMPGGLRAEVKSIEMHHTPLQQAVPGDNIGFNLKGVEKNQLARGMVVSHPDNPCKVAEEFRAQIIIINHPTAISVGYTPVMHIHTAQTAVKFVELEAKIDPRTGQVVEKNPQFLRTGDAAVVRLQPLKPVALE…
505	GC_00000124	GCA_011369755_1_ASM1136975v1_genomic	1140	3	3	1	1	1	1	1	J	Translation, ribosomal structure and biogenesis	COG5256	Translation factors	COG5256	Translation elongation factor EF-1alpha (GTPase) (TEF1) (PDB:1F60)	MSGKPHINLIVIGHVDHGKSTTVGHFLVLNGSIDERQLKQLEEEAKRLGKETFVYAFIMDTVKEERERGLTITTSYTKFETKKNFFTIIDAPGHRDFVKNMITGASQADAAVLVISAKKGEYEVAIGPGGQAREHLFLTYMLGIRQLIVLVNKMDDPTVNWSKERYEEVKQGVSALLKQLGVDPSKVPFIPVSGWTGDNLVERSKNMPWYTGPTFLEALDMLQEPPKPIDKPLRIPIQAVYSIKGVGTVPVGRVETGVLRPGDQVVIMPGGLRAEVKSIEMHHTPLQQAVPGDNIGFNLKGVEKNQLARGMVVSHPDNPCKVAEEFRAQIIIINHPTAISVGYTPVMHIHTAQTAVKFVELEAKIDPRTGQVVEKNPQFLRTGDAAVVRLQPLKPVALE…
506	GC_00000124	146_bin_25	998	3	3	1	1	1	1	1	J	Translation, ribosomal structure and biogenesis	COG5256	Translation factors	COG5256	Translation elongation factor EF-1alpha (GTPase) (TEF1) (PDB:1F60)	MSGKPHINLIVIGHVDHGKSTTVGHFLVLNGSIDERQLKQLEEEAKRLGKETFVYAFIMDTVKEERERGLTITTSYTKFETKKNFFTIIDAPGHRDFVKNMITGASQADAAVLVISAKKGEYEVAIGPGGQAREHLFLTYMLGIRQLIVLVNKMDDPTVNWSKERYEEVKQGVSALLKQLGVDPSKVPFIPVSGWTGDNLVERSKNMPWYTGPTFLEALDMLQEPPKPIDKPLRIPIQAVYSIKGVGTVPVGRVETGVLRPGDQVVIMPGGLRAEVKSIEMHHTPLQQAVPGDNIGFNLKGVEKNQLARGMVVSHPDNPCKVAEEFRAQIIIINHPTAISVGYTPVMHIHTAQTAVKFVELEAKIDPRTGQVVEKNPQFLRTGDAAVVRLQPLKPVALE…
507	GC_00000125	GCA_011364265_1_ASM1136426v1_genomic	792	3	3	1	1	1	1	1	H	Coenzyme transport and metabolism			COG2510	Riboflavin transporter RibN, EamA domain (RibN) (PUBMED:23935051)	MEVKWFLVAVMSLLSWGIWGVLGRFASQNLSWREVTALAAIGQMAASISFILLLRPELSLGTGHGIAALVAGALGFLGALLFYWALELNPSSIVVVVTSLYPAVTVLLSFLLLGETLELRQLLAMALAVVALVLFSMGD
508	GC_00000125	GCA_011369755_1_ASM1136975v1_genomic	846	3	3	1	1	1	1	1	H	Coenzyme transport and metabolism			COG2510	Riboflavin transporter RibN, EamA domain (RibN) (PUBMED:23935051)	MEVKWFLVAVMSLLSWGIWGVLGRFASQNLSWREVTALAAIGQMAASISFILLLRPELSLGTGHGIAALVAGALGFLGALLFYWALELNPSSIVVVVTSLYPAVTVLLSFLLLGETLELRQLLAMALAVVALVLFSMGD
509	GC_00000125	146_bin_25	1134	3	3	1	1	1	1	1	H	Coenzyme transport and metabolism			COG2510	Riboflavin transporter RibN, EamA domain (RibN) (PUBMED:23935051)	MEVKWFLVAVMSLLSWGIWGVLGRFASQNLSWREVTALAAIGQMAASISFILLLRPELSLGTGHGIAALVAGALGFLGALLFYWALELNPSSIVVVVTSLYPAVTVLLSFLLLGETLELRQLLAMALAVVALVLFSMGD
510	GC_00000126	GCA_011364265_1_ASM1136426v1_genomic	795	3	3	1	1	1	1	1							MAPRIRVTDARTGLTEEELKALLERTSIELGVRRTVDESGARIGLAPAGEPIAELTSDGVLKPIEPNVLRIGTSESYVHEVVTANVTIPSRKDDKENVREVSEDEARQAPLPRVIKYRRKIGRQREEMGFELETAPDVIKAEGGIDLKALVALLVLRVQALEHEVAELRNAVKGRGAGGNAP
511	GC_00000126	GCA_011369755_1_ASM1136975v1_genomic	843	3	3	1	1	1	1	1							MAPRIRVTDARTGLTEEELKALLERTSIELGVRRTVDESGARIGLAPAGEPIAELTSDGVLKPIEPNVLRIGTSESYVHEVVTANVTIPSRKDDKENVREVSEDEARQAPLPRVIKYRRKIGRQREEMGFELETAPDVIKAEGGIDLKALVALLVLRVQALEHEVAELRNAVKGRGAGGNAP
512	GC_00000126	146_bin_25	1131	3	3	1	1	1	1	1							MAPRIRVTDARTGLTEEELKALLERTSIELGVRRTVDESGARIGLAPAGEPIAELTSDGVLKPIEPNVLRIGTSESYVHEVVTANVTIPSRKDDKENVREVSEDEARQAPLPRVIKYRRKIGRQREEMGFELETAPDVIKAEGGIDLKALVALLVLRVQALEHEVAELRNAVKGRGAGGNAP
513	GC_00000127	GCA_011364265_1_ASM1136426v1_genomic	65	3	3	1	1	1	1	1	R	General function prediction only			COG3413	Predicted transcriptional regulator, contains HTH domain (DmsR) (PUBMED:15716436)	MLVVSFKASLSCPWSALLRARGIKSEILQCVPRKESAGTSVLAVFNTSSAKPCELRPLLLEAPGVEEATVKRTDREGVMLAMIRTRRCACYSAGIPFKHVLRIREDKNGLLVTCVFRDANELKDFIEETTLRGYRIEVQRVEQLNADRLVPSLTKKQEQLLSAALELGFYEVPKKIGVRELAEMFGISPRAVSEMLRRAHKRLVESYLGNAPPTVMAERTGHR
514	GC_00000127	GCA_011369755_1_ASM1136975v1_genomic	97	3	3	1	1	1	1	1	R	General function prediction only			COG3413	Predicted transcriptional regulator, contains HTH domain (DmsR) (PUBMED:15716436)	MLVVSFKASLSCPWSALLRARGIKSEILQCVPRKESAGTSVLAVFNTSSAKPCELRPLLLEAPGVEEATVKRTDREGVMLAMIRTRRCACYSAGIPFKHVLRIREDKNGLLVTCVFRDANELKDFIEETTLRGYRIEVQRVEQLNADRLVPSLTKKQEQLLSAALELGFYEVPKKIGVRELAEMFGISPRAVSEMLRRAHKRLVESYLGNAPPTVMAERTGHR
515	GC_00000127	146_bin_25	1598	3	3	1	1	1	1	1	R	General function prediction only			COG3413	Predicted transcriptional regulator, contains HTH domain (DmsR) (PUBMED:15716436)	MLVVSFKASLSCPWSALLRARGIKSEILQCVPRKESAGTSVLAVFNTSSAKPCELRPLLLEAPGVEEATVKRTDREGVMLAMIRTRRCACYSAGIPFKHVLRIREDKNGLLVTCVFRDANELKDFIEETTLRGYRIEVQRVEQLNADRLVPSLTKKQEQLLSAALELGFYEVPKKIGVRELAEMFGISPRAVSEMLRRAHKRLVESYLGNAPPTVMAERTGHR
516	GC_00000128	GCA_011364265_1_ASM1136426v1_genomic	11	3	3	1	1	1	1	1	E	Amino acid transport and metabolism	COG0624	Arginine biosynthesis	COG0624	Acetylornithine deacetylase/Succinyl-diaminopimelate desuccinylase or related deacylase (ArgE) (PDB:1CG2)	MTSVSVEDIKVDREKAVKRTLDLVNVKSPTGEEAEVAQVYGEMLRALGMRVTYQEVEPGRYNVVGVLRGKGGGASLMFNGHLDTSFSPTDDPEVLRAISPVYRFEPPWGYREGDWVYGMGAFNMKGALAAYVTAVEAILDAGVELKGDIMIAGVVGEIEKSQVDQYRGPQYRGYGYGTAYLVTHGGLTDFAILGEPTGLRLMLAHFGSVWAKISLKGALVHTAHAGLEGNLILQMYKIVKAIEEWAPDYQARFQYMGVKPNVNIGAIEGGWPWRCSRTPWFCNLYIDVRYPPRKSALDVKEELENVLRKVEREHGIKADLEIYVSDAWAEVPEDNALVEALDRAHLKVFNEPLQRVVFSWSSDANVLIRNGVIAVNYGPSGGPGRETRGTLYIPALYGC…
517	GC_00000128	GCA_011369755_1_ASM1136975v1_genomic	252	3	3	1	1	1	1	1	E	Amino acid transport and metabolism	COG0624	Arginine biosynthesis	COG0624	Acetylornithine deacetylase/Succinyl-diaminopimelate desuccinylase or related deacylase (ArgE) (PDB:1CG2)	MTSVSVEDIKVDREKAVKRTLDLVNVKSPTGEEAEVAQVYGEMLRALGMRVTYQEVEPGRYNVVGVLRGKGGGASLMFNGHLDTSFSPTDDPEVLRAISPVYRFEPPWGYREGDWVYGMGAFNMKGALAAYVTAVEAILDAGVELKGDIMIAGVVGEIEKSQVDQYRGPQYRGYGYGTAYLVTHGGLTDFAILGEPTGLRLMLAHFGSVWAKISLKGALVHTAHAGLEGNLILQMYKIVKAIEEWAPDYQARFQYMGVKPNVNIGAIEGGWPWRCSRTPWFCNLYIDVRYPPRKSALDVKEELENVLRKVEREHGIKADLEIYVSDAWAEVPEDNALVEALDRAHLKVFNEPLQRVVFSWSSDANVLIRNGVIAVNYGPSGGPGRETRGTLYIPALYGC…
518	GC_00000128	146_bin_25	1501	3	3	1	1	1	1	1	E	Amino acid transport and metabolism	COG0624	Arginine biosynthesis	COG0624	Acetylornithine deacetylase/Succinyl-diaminopimelate desuccinylase or related deacylase (ArgE) (PDB:1CG2)	MTSVSVEDIKVDREKAVKRTLDLVNVKSPTGEEAEVAQVYGEMLRALGMRVTYQEVEPGRYNVVGVLRGKGGGASLMFNGHLDTSFSPTDDPEVLRAISPVYRFEPPWGYREGDWVYGMGAFNMKGALAAYVTAVEAILDAGVELKGDIMIAGVVGEIEKSQVDQYRGPQYRGYGYGTAYLVTHGGLTDFAILGEPTGLRLMLAHFGSVWAKISLKGALVHTAHAGLEGNLILQMYKIVKAIEEWAPDYQARFQYMGVKPNVNIGAIEGGWPWRCSRTPWFCNLYIDVRYPPRKSALDVKEELENVLRKVEREHGIKADLEIYVSDAWAEVPEDNALVEALDRAHLKVFNEPLQRVVFSWSSDANVLIRNGVIAVNYGPSGGPGRETRGTLYIPALYGC…
519	GC_00000129	GCA_011364265_1_ASM1136426v1_genomic	494	3	3	1	1	1	1	1	G	Carbohydrate transport and metabolism	COG1830	Glycolysis	COG1830	Fructose-bisphosphate aldolase class Ia, DhnA family (FbaB) (PDB:1OJX)	MSWGLRNRLSRIIKPETKRTVMLAVDHGYFLGPIRGLENPRRTITPLLPYADAIMLTRGVLRTSVDPTVDVAVVLRVSGGNTIAGPALGNEDIVTSVRDAIRLNAAALAFSIYVGTPYEHQTLKALAKLVDLGEDYGIPVLAVTAVGRELEKRETKYIALACRVAAELGAHFIKTYYTPEFEKVVDAAPVPLVIAGGPKMESEMDALKLAYEAVSAGAAGVDFGRNVFQSSNPVGMIRALRRIVHEGWTPKEAAQELGQVVGGPAAT
520	GC_00000129	GCA_011369755_1_ASM1136975v1_genomic	334	3	3	1	1	1	1	1	G	Carbohydrate transport and metabolism	COG1830	Glycolysis	COG1830	Fructose-bisphosphate aldolase class Ia, DhnA family (FbaB) (PDB:1OJX)	MSWGLRNRLSRIIKPETKRTVMLAVDHGYFLGPIRGLENPRRTITPLLPYADAIMLTRGVLRTSVDPTVDVAVVLRVSGGNTIAGPALGNEDIVTSVRDAIRLNAAALAFSIYVGTPYEHQTLKALAKLVDLGEDYGIPVLAVTAVGRELEKRETKYIALACRVAAELGAHFIKTYYTPEFEKVVDAAPVPLVIAGGPKMESEMDALKLAYEAVSAGAAGVDFGRNVFQSSNPVGMIRALRRIVHEGWTPKEAAQELGQVVGGPAAT
521	GC_00000129	146_bin_25	1376	3	3	1	1	1	1	1	G	Carbohydrate transport and metabolism	COG1830	Glycolysis	COG1830	Fructose-bisphosphate aldolase class Ia, DhnA family (FbaB) (PDB:1OJX)	MSWGLRNRLSRIIKPETKRTVMLAVDHGYFLGPIRGLENPRRTITPLLPYADAIMLTRGVLRTSVDPTVDVAVVLRVSGGNTIAGPALGNEDIVTSVRDAIRLNAAALAFSIYVGTPYEHQTLKALAKLVDLGEDYGIPVLAVTAVGRELEKRETKYIALACRVAAELGAHFIKTYYTPEFEKVVDAAPVPLVIAGGPKMESEMDALKLAYEAVSAGAAGVDFGRNVFQSSNPVGMIRALRRIVHEGWTPKEAAQELGQVVGGPAAT
522	GC_00000130	GCA_011364265_1_ASM1136426v1_genomic	999	3	3	1	1	1	1	1	V	Defense mechanisms			COG2250	HEPN domain protein, predicted toxin of MNT-HEPN system (HEPN) (PDB:1O3U) (PUBMED:26112399)	MEMARSYVRQAEERLRHAAEALQSGNYPYVVRQSQEAVELLLKAALRYVGLEPPKWHDVGPLLVRESDRFPDWFRREVRRVARISRRLRREREPSMYGDEESGATPEELYDKEDADEALALAKEIHALVTKLMGECP
523	GC_00000130	GCA_011369755_1_ASM1136975v1_genomic	634	3	3	1	1	1	1	1	V	Defense mechanisms			COG2250	HEPN domain protein, predicted toxin of MNT-HEPN system (HEPN) (PDB:1O3U) (PUBMED:26112399)	MEMARSYVRQAEERLRHAAEALQSGNYPYVVRQSQEAVELLLKAALRYVGLEPPKWHDVGPLLVRESDRFPDWFRREVRRVARISRRLRREREPSMYGDEESGATPEELYDKEDADEALALAKEIHALVTKLMGECP
524	GC_00000130	146_bin_25	1040	3	3	1	1	1	1	1	V	Defense mechanisms			COG2250	HEPN domain protein, predicted toxin of MNT-HEPN system (HEPN) (PDB:1O3U) (PUBMED:26112399)	MEMARSYVRQAEERLRHAAEALQSGNYPYVVRQSQEAVELLLKAALRYVGLEPPKWHDVGPLLVRESDRFPDWFRREVRRVARISRRLRREREPSMYGDEESGATPEELYDKEDADEALALAKEIHALVTKLMGECP
525	GC_00000131	GCA_011364265_1_ASM1136426v1_genomic	1054	3	3	1	1	1	1	1							MMVEEVEGALNSLLERLREEGLIAAVLRSSSVPVFPRAYVLLRAVEVSRRSIGGTATRSVHEYELVFEGVGADHLEQYGKVLKAALRAYRMIRDDPTLGIRDAFVDASPVELRRLDLADQGKRAVVLSMTVRVSVEEPS
526	GC_00000131	GCA_011369755_1_ASM1136975v1_genomic	470	3	3	1	1	1	1	1							MMVEEVEGALNSLLERLREEGLIAAVLRSSSVPVFPRAYVLLRAVEVSRRSIGGTATRSVHEYELVFEGVGADHLEQYGKVLKAALRAYRMIRDDPTLGIRDAFVDASPVELRRLDLADQGKRAVVLSMTVRVSVEEPS
527	GC_00000131	146_bin_25	688	3	3	1	1	1	1	1							MMVEEVEGALNSLLERLREEGLIAAVLRSSSVPVFPRAYVLLRAVEVSRRSIGGTATRSVHEYELVFEGVGADHLEQYGKVLKAALRAYRMIRDDPTLGIRDAFVDASPVELRRLDLADQGKRAVVLSMTVRVSVEEPS
528	GC_00000132	GCA_011364265_1_ASM1136426v1_genomic	1143	3	3	1	1	1	1	1	P	Inorganic ion transport and metabolism			COG1055	Na+/H+ antiporter NhaD or related arsenite permease (ArsB)	MNATTLISGLLVLSILLGGTVLRGRFPRIPIWSVMILSASVTLMLGLVGIDEAAQLVDLDVVMLLIGMFALVGVAEHSGLLDFIASYFLSRVRDKWTLMLVSSLLFGLMSAFFVNDTVALMGPPIAVLVGKSLGGMYEAAFLLLCFSITIGSVMTPIGNPQNVLIALQSGMRSPFIDFLARLAVPTLLSLIVLPLILIRLYKIPRERVVVPAAPWEAVRSRREFYLAVIGGGSAVGALMVNDVLAALGQPHVTSRGLIPFVVAAAIWSFTDNPREILSRVDFGTILFFLGMFITVEGVWRSQVLSPLLLAVNQGDVTETFGLLKLAAISLTMSQLISNVPFAKLAIQQLREAGVTGQDVDVWLTLATSSTLAGNLTILGAASNVIVLEVLESRYGRTIS…
529	GC_00000132	GCA_011369755_1_ASM1136975v1_genomic	410	3	3	1	1	1	1	1	P	Inorganic ion transport and metabolism			COG1055	Na+/H+ antiporter NhaD or related arsenite permease (ArsB)	MNATTLISGLLVLSILLGGTVLRGRFPRIPIWSVMILSASVTLMLGLVGIDEAAQLVDLDVVMLLIGMFALVGVAEHSGLLDFIASYFLSRVRDKWTLMLVSSLLFGLMSAFFVNDTVALMGPPIAVLVGKSLGGMYEAAFLLLCFSITIGSVMTPIGNPQNVLIALQSGMRSPFIDFLARLAVPTLLSLIVLPLILIRLYKIPRERVVVPAAPWEAVRSRREFYLAVIGGGSAVGALMVNDVLAALGQPHVTSRGLIPFVVAAAIWSFTDNPREILSRVDFGTILFFLGMFITVEGVWRSQVLSPLLLAVNQGDVTETFGLLKLAAISLTMSQLISNVPFAKLAIQQLREAGVTGQDVDVWLTLATSSTLAGNLTILGAASNVIVLEVLESRYGRTIS…
530	GC_00000132	146_bin_25	391	3	3	1	1	1	1	1	P	Inorganic ion transport and metabolism			COG1055	Na+/H+ antiporter NhaD or related arsenite permease (ArsB)	MNATTLISGLLVLSILLGGTVLRGRFPRIPIWSVMILSASVTLMLGLVGIDEAAQLVDLDVVMLLIGMFALVGVAEHSGLLDFIASYFLSRVRDKWTLMLVSSLLFGLMSAFFVNDTVALMGPPIAVLVGKSLGGMYEAAFLLLCFSITIGSVMTPIGNPQNVLIALQSGMRSPFIDFLARLAVPTLLSLIVLPLILIRLYKIPRERVVVPAAPWEAVRSRREFYLAVIGGGSAVGALMVNDVLAALGQPHVTSRGLIPFVVAAAIWSFTDNPREILSRVDFGTILFFLGMFITVEGVWRSQVLSPLLLAVNQGDVTETFGLLKLAAISLTMSQLISNVPFAKLAIQQLREAGVTGQDVDVWLTLATSSTLAGNLTILGAASNVIVLEVLESRYGRTIS…
531	GC_00000133	GCA_011364265_1_ASM1136426v1_genomic	539	3	3	1	1	1	1	1	T|E	Signal transduction mechanisms|Amino acid transport and metabolism			COG0347	Nitrogen regulatory protein PII (GlnK) (PDB:2GW8) (PUBMED:24610711)	MKMVHAIIRPEKLEDVKRVLERAGFLGMTVYEVRGRGRQMGISWRVRGNEFRVDVLPKLKLELVVRDEDVDRVVSLILEAARTGEVGDGKVFVTNVERAYRIRTGEKGDEAIG
532	GC_00000133	GCA_011369755_1_ASM1136975v1_genomic	361	3	3	1	1	1	1	1	T|E	Signal transduction mechanisms|Amino acid transport and metabolism			COG0347	Nitrogen regulatory protein PII (GlnK) (PDB:2GW8) (PUBMED:24610711)	MKMVHAIIRPEKLEDVKRVLERAGFLGMTVYEVRGRGRQMGISWRVRGNEFRVDVLPKLKLELVVRDEDVDRVVSLILEAARTGEVGDGKVFVTNVERAYRIRTGEKGDEAIG
533	GC_00000133	146_bin_25	1429	3	3	1	1	1	1	1	T|E	Signal transduction mechanisms|Amino acid transport and metabolism			COG0347	Nitrogen regulatory protein PII (GlnK) (PDB:2GW8) (PUBMED:24610711)	MKMVHAIIRPEKLEDVKRVLERAGFLGMTVYEVRGRGRQMGISWRVRGNEFRVDVLPKLKLELVVRDEDVDRVVSLILEAARTGEVGDGKVFVTNVERAYRIRTGEKGDEAIG
534	GC_00000134	GCA_011364265_1_ASM1136426v1_genomic	1352	3	3	1	1	1	1	1	O	Posttranslational modification, protein turnover, chaperones			COG1310	Proteasome lid subunit RPN8/RPN11, contains Jab1/MPN domain metalloenzyme (JAMM) motif (Rri1) (PDB:2O95)	MIRIPRRLLDEMLNHLIRAYPEEGCGLLVGRVVDGVRVVERVVPMRNAFNGTRRTRYSIDPLEYMAVEREEAQRGRIVIGVFHSHPDYPAIPSAYDLEHAFPGFTYVIASVSGNEVRGIAAWRLDGVLRRFEQEPMEIVEEGTGLSSRS
535	GC_00000134	GCA_011369755_1_ASM1136975v1_genomic	531	3	3	1	1	1	1	1	O	Posttranslational modification, protein turnover, chaperones			COG1310	Proteasome lid subunit RPN8/RPN11, contains Jab1/MPN domain metalloenzyme (JAMM) motif (Rri1) (PDB:2O95)	MIRIPRRLLDEMLNHLIRAYPEEGCGLLVGRVVDGVRVVERVVPMRNAFNGTRRTRYSIDPLEYMAVEREEAQRGRIVIGVFHSHPDYPAIPSAYDLEHAFPGFTYVIASVSGNEVRGIAAWRLDGVLRRFEQEPMEIVEEGTGLSSRS
536	GC_00000134	146_bin_25	260	3	3	1	1	1	1	1	O	Posttranslational modification, protein turnover, chaperones			COG1310	Proteasome lid subunit RPN8/RPN11, contains Jab1/MPN domain metalloenzyme (JAMM) motif (Rri1) (PDB:2O95)	MIRIPRRLLDEMLNHLIRAYPEEGCGLLVGRVVDGVRVVERVVPMRNAFNGTRRTRYSIDPLEYMAVEREEAQRGRIVIGVFHSHPDYPAIPSAYDLEHAFPGFTYVIASVSGNEVRGIAAWRLDGVLRRFEQEPMEIVEEGTGLSSRS
537	GC_00000135	GCA_011364265_1_ASM1136426v1_genomic	1170	3	3	1	1	1	1	1	J	Translation, ribosomal structure and biogenesis	COG1911	Archaeal ribosomal proteins	COG1911	Ribosomal protein L30E (RPL30E) (PDB:1CK2)	MDVKTELTVLRRTGKFVLGFRQSYLSMLRRESKAVLIAKDCPEKFRAELMAASKMTGIQVIETGMSSMELGRLLGKPFHASTVAVIDPGSSSLGRGG
538	GC_00000135	GCA_011369755_1_ASM1136975v1_genomic	1061	3	3	1	1	1	1	1	J	Translation, ribosomal structure and biogenesis	COG1911	Archaeal ribosomal proteins	COG1911	Ribosomal protein L30E (RPL30E) (PDB:1CK2)	MDVKTELTVLRRTGKFVLGFRQSYLSMLRRESKAVLIAKDCPEKFRAELMAASKMTGIQVIETGMSSMELGRLLGKPFHASTVAVIDPGSSSLGRGG
539	GC_00000135	146_bin_25	709	3	3	1	1	1	1	1	J	Translation, ribosomal structure and biogenesis	COG1911	Archaeal ribosomal proteins	COG1911	Ribosomal protein L30E (RPL30E) (PDB:1CK2)	MDVKTELTVLRRTGKFVLGFRQSYLSMLRRESKAVLIAKDCPEKFRAELMAASKMTGIQVIETGMSSMELGRLLGKPFHASTVAVIDPGSSSLGRGG
540	GC_00000136	GCA_011364265_1_ASM1136426v1_genomic	1279	3	3	1	1	1	1	1	S	Function unknown			COG3369	Uncharacterized conserved protein, contains Zn-finger domain of CDGSH type (PDB:2QD0)	MARIVIHTAKRPHRHVTDKGEEVWICMCGLSDTYPICSGKHRLVAREKDDEIHLYDQHGNKIAVVSDHAMLKALEGVRRV
541	GC_00000136	GCA_011369755_1_ASM1136975v1_genomic	1536	3	3	1	1	1	1	1	S	Function unknown			COG3369	Uncharacterized conserved protein, contains Zn-finger domain of CDGSH type (PDB:2QD0)	MARIVIHTAKRPHRHVTDKGEEVWICMCGLSDTYPICSGKHRLVAREKDDEIHLYDQHGNKIAVVSDHAMLKALEGVRRV
542	GC_00000136	146_bin_25	406	3	3	1	1	1	1	1	S	Function unknown			COG3369	Uncharacterized conserved protein, contains Zn-finger domain of CDGSH type (PDB:2QD0)	MARIVIHTAKRPHRHVTDKGEEVWICMCGLSDTYPICSGKHRLVAREKDDEIHLYDQHGNKIAVVSDHAMLKALEGVRRV
543	GC_00000137	GCA_011364265_1_ASM1136426v1_genomic	533	3	3	1	1	1	1	1							MGTASRLIASASAVALLVLLMPLLGWAGRGDLMAPLRPFWDVVLVAATLLIPGLLMRSFGAGSSAALLGVTAGYIVSALAFGSFAPDEGLLVGLLGSAGVSVPISSLALLLASAALAGLVSHALGPRAVALPEEVAGPEEQPVEEAGPVTERAEMVEEVKEPTKPESPQPEPGESPQVQEQVGAAPAEVEVKTPTEKEVTAVSEEVQEEEEEVLTVCLNCRKEVPAKAAYCPYCGSKL
544	GC_00000137	GCA_011369755_1_ASM1136975v1_genomic	367	3	3	1	1	1	1	1							MGTASRLIASASAVALLVLLMPLLGWAGRGDLMAPLRPFWDVVLVAATLLIPGLLMRSFGAGSSAALLGVTAGYIVSALAFGSFAPDEGLLVGLLGSAGVSVPISSLALLLASAALAGLVSHALGPRAVALPEEVAGPEEQPVEEAGPVTERAEMVEEVKEPTKPESPQPEPGESPQVQEQVGAAPAEVEVKTPTEKEVTAVSEEVQEEEEEVLTVCLNCRKEVPAKAAYCPYCGSKL
545	GC_00000137	146_bin_25	1435	3	3	1	1	1	1	1							MGTASRLIASASAVALLVLLMPLLGWAGRGDLMAPLRPFWDVVLVAATLLIPGLLMRSFGAGSSAALLGVTAGYIVSALAFGSFAPDEGLLVGLLGSAGVSVPISSLALLLASAALAGLVSHALGPRAVALPEEVAGPEEQPVEEAGPVTERAEMVEEVKEPTKPESPQPEPGESPQVQEQVGAAPAEVEVKTPTEKEVTAVSEEVQEEEEEVLTVCLNCRKEVPAKAAYCPYCGSKL
546	GC_00000138	GCA_011364265_1_ASM1136426v1_genomic	1454	3	3	1	1	1	1	1	P	Inorganic ion transport and metabolism			COG1116	ABC-type nitrate/sulfonate/bicarbonate transport system, ATPase component (TauB)	MDGSRELLRMVDVDFAYPGSRTKILTDINLHVDYTEFVGVVGPSGTGKSTLLRLMCGLLRPTNGKVYFKGEELKGPHPKISMMFQSPNLLPWLTVLENVKLPLLSRRDMSEEEKEELAMRFLDLVGLSGYASAYPRELSGGMQQRVALARALVVLPDLLLLDEPMSNLDPLTALALMRELEEMWFDSSLPPASVVMVSHNIDEVIQLADRVLVLKGRPATVVAEVRIDLERPRNRKDETFLKLVDEVMMLLS
547	GC_00000138	GCA_011369755_1_ASM1136975v1_genomic	78	3	3	1	1	1	1	1	P	Inorganic ion transport and metabolism			COG1116	ABC-type nitrate/sulfonate/bicarbonate transport system, ATPase component (TauB)	MDGSRELLRMVDVDFAYPGSRTKILTDINLHVDYTEFVGVVGPSGTGKSTLLRLMCGLLRPTNGKVYFKGEELKGPHPKISMMFQSPNLLPWLTVLENVKLPLLSRRDMSEEEKEELAMRFLDLVGLSGYASAYPRELSGGMQQRVALARALVVLPDLLLLDEPMSNLDPLTALALMRELEEMWFDSSLPPASVVMVSHNIDEVIQLADRVLVLKGRPATVVAEVRIDLERPRNRKDETFLKLVDEVMMLLS
548	GC_00000138	146_bin_25	858	3	3	1	1	1	1	1	P	Inorganic ion transport and metabolism			COG1116	ABC-type nitrate/sulfonate/bicarbonate transport system, ATPase component (TauB)	MDGSRELLRMVDVDFAYPGSRTKILTDINLHVDYTEFVGVVGPSGTGKSTLLRLMCGLLRPTNGKVYFKGEELKGPHPKISMMFQSPNLLPWLTVLENVKLPLLSRRDMSEEEKEELAMRFLDLVGLSGYASAYPRELSGGMQQRVALARALVVLPDLLLLDEPMSNLDPLTALALMRELEEMWFDSSLPPASVVMVSHNIDEVIQLADRVLVLKGRPATVVAEVRIDLERPRNRKDETFLKLVDEVMMLLS
549	GC_00000139	GCA_011364265_1_ASM1136426v1_genomic	814	3	3	1	1	1	1	1	T	Signal transduction mechanisms			COG1744	Lipoprotein Med, regulator of KinD/Spo0A, PBP1-ABC superfamily, includes NupN (Med) (PDB:2FQW) (PUBMED:21622736)	MTEKSGTDRRRITRREFLGVSTGAAVGGIVAAGVIGGIAGYLAGQSAAPPRAVTTTVTQAAAERTVTVQRTATVERTVTAPQVTELKVGYIYVGPVGDYGWSHAHDQGRKWADQRFPAAKSAYIESVPEPQAASAIESLITKENAKLIITTSFGYMDPTAEMAAKYPDRYFVHISGYRSGAAGNAPNNMSSAFAEFYQLYYLNGLAAGAVTQTGVVGYVAAHPIPEVVRHINAFVLGANYAYKKRTGKNIKAYVVWLFSWFDPAKARTGAISLIEEKNADVLAYTEDSPTVLQVAEEYTTQKGKRVWSFSHYSDMRQYGPNAHLTGQVVNWGPLYLEFYRMVATNTWQSVDIWTRIGDYVPYRWRRPVDKSTAGQPEGTVYLAPLNPAIPSEWQAEIKR…
550	GC_00000139	GCA_011369755_1_ASM1136975v1_genomic	762	3	3	1	1	1	1	1	T	Signal transduction mechanisms			COG1744	Lipoprotein Med, regulator of KinD/Spo0A, PBP1-ABC superfamily, includes NupN (Med) (PDB:2FQW) (PUBMED:21622736)	MTEKSGTDRRRITRREFLGVSTGAAVGGIVAAGVIGGIAGYLAGQSAAPPRAVTTTVTQAAAERTVTVQRTATVERTVTAPQVTELKVGYIYVGPVGDYGWSHAHDQGRKWADQRFPAAKSAYIESVPEPQAASAIESLITKENAKLIITTSFGYMDPTAEMAAKYPDRYFVHISGYRSGAAGNAPNNMSSAFAEFYQLYYLNGLAAGAVTQTGVVGYVAAHPIPEVVRHINAFVLGANYAYKKRTGKNIKAYVVWLFSWFDPAKARTGAISLIEEKNADVLAYTEDSPTVLQVAEEYTTQKGKRVWSFSHYSDMRQYGPNAHLTGQVVNWGPLYLEFYRMVATNTWQSVDIWTRIGDYVPYRWRRPVDKSTAGQPEGTVYLAPLNPAIPSEWQAEIKR…
551	GC_00000139	146_bin_25	47	3	3	1	1	1	1	1	T	Signal transduction mechanisms			COG1744	Lipoprotein Med, regulator of KinD/Spo0A, PBP1-ABC superfamily, includes NupN (Med) (PDB:2FQW) (PUBMED:21622736)	MTEKSGTDRRRITRREFLGVSTGAAVGGIVAAGVIGGIAGYLAGQSAAPPRAVTTTVTQAAAERTVTVQRTATVERTVTAPQVTELKVGYIYVGPVGDYGWSHAHDQGRKWADQRFPAAKSAYIESVPEPQAASAIESLITKENAKLIITTSFGYMDPTAEMAAKYPDRYFVHISGYRSGAAGNAPNNMSSAFAEFYQLYYLNGLAAGAVTQTGVVGYVAAHPIPEVVRHINAFVLGANYAYKKRTGKNIKAYVVWLFSWFDPAKARTGAISLIEEKNADVLAYTEDSPTVLQVAEEYTTQKGKRVWSFSHYSDMRQYGPNAHLTGQVVNWGPLYLEFYRMVATNTWQSVDIWTRIGDYVPYRWRRPVDKSTAGQPEGTVYLAPLNPAIPSEWQAEIKR…
552	GC_00000140	GCA_011364265_1_ASM1136426v1_genomic	44	3	3	1	1	1	1	1	S	Function unknown			COG4003	Uncharacterized conserved protein, DUF2095 family	MSEWDVEDFRRLFPALYEEMTRSKPIKVKVDVLRGYTPTVTDYLARCPDEESALEVIDYLERRGEIGPEQANELRERIRREGVRSIVEMREEGYYLRKYGTG
553	GC_00000140	GCA_011369755_1_ASM1136975v1_genomic	118	3	3	1	1	1	1	1	S	Function unknown			COG4003	Uncharacterized conserved protein, DUF2095 family	MSEWDVEDFRRLFPALYEEMTRSKPIKVKVDVLRGYTPTVTDYLARCPDEESALEVIDYLERRGEIGPEQANELRERIRREGVRSIVEMREEGYYLRKYGTG
554	GC_00000140	146_bin_25	1577	3	3	1	1	1	1	1	S	Function unknown			COG4003	Uncharacterized conserved protein, DUF2095 family	MSEWDVEDFRRLFPALYEEMTRSKPIKVKVDVLRGYTPTVTDYLARCPDEESALEVIDYLERRGEIGPEQANELRERIRREGVRSIVEMREEGYYLRKYGTG
555	GC_00000141	GCA_011364265_1_ASM1136426v1_genomic	862	3	3	1	1	1	1	1	P	Inorganic ion transport and metabolism			COG3546	Mn-containing catalase (includes spore coat protein CotJC) (CotJC) (PDB:1JKU) (PUBMED:20434458)	MWLRIDRLQIQLPAPTEPDPDAAAAVQELLGGRFGEMSTLMNYTYQSFNFRAHNNPALRPFRDLIANIATEELGHIELVAATVNALLQGSTKNVPPDRKPLERGKSARNTFHFINTAISSFVGDSMGAFWNGGYVFSSGNLTLDLLHNFFLECGARLAKIRVYEMTDNPVAREMIGYLLVRGGVHALAYGKALEIVTGVEVWKMLPIPKIENDKFPEAKKYMAQGVHRKLYRFSQADYKDIELIWRGMSPTGDGELEVVQGPPEGGPVPVLPEVPEEFAPGLYKDDFERIAKKLGIQL
556	GC_00000141	GCA_011369755_1_ASM1136975v1_genomic	1274	3	3	1	1	1	1	1	P	Inorganic ion transport and metabolism			COG3546	Mn-containing catalase (includes spore coat protein CotJC) (CotJC) (PDB:1JKU) (PUBMED:20434458)	MWLRIDRLQIQLPAPTEPDPDAAAAVQELLGGRFGEMSTLMNYTYQSFNFRAHNNPALRPFRDLIANIATEELGHIELVAATVNALLQGSTKNVPPDRKPLERGKSARNTFHFINTAISSFVGDSMGAFWNGGYVFSSGNLTLDLLHNFFLECGARLAKIRVYEMTDNPVAREMIGYLLVRGGVHALAYGKALEIVTGVEVWKMLPIPKIENDKFPEAKKYMAQGVHRKLYRFSQADYKDIELIWRGMSPTGDGELEVVQGPPEGGPVPVLPEVPEEFAPGLYKDDFERIAKKLGIQL
557	GC_00000141	146_bin_25	537	3	3	1	1	1	1	1	P	Inorganic ion transport and metabolism			COG3546	Mn-containing catalase (includes spore coat protein CotJC) (CotJC) (PDB:1JKU) (PUBMED:20434458)	MWLRIDRLQIQLPAPTEPDPDAAAAVQELLGGRFGEMSTLMNYTYQSFNFRAHNNPALRPFRDLIANIATEELGHIELVAATVNALLQGSTKNVPPDRKPLERGKSARNTFHFINTAISSFVGDSMGAFWNGGYVFSSGNLTLDLLHNFFLECGARLAKIRVYEMTDNPVAREMIGYLLVRGGVHALAYGKALEIVTGVEVWKMLPIPKIENDKFPEAKKYMAQGVHRKLYRFSQADYKDIELIWRGMSPTGDGELEVVQGPPEGGPVPVLPEVPEEFAPGLYKDDFERIAKKLGIQL
558	GC_00000142	GCA_011364265_1_ASM1136426v1_genomic	379	3	3	1	1	1	1	1	S	Function unknown			COG1547	Predicted metal-dependent hydrolase (YpuF) (PDB:2CWY)	MASPARRFIVALRNWGVDPSQHNELLKEVRELLRGISEQVIDVRIGPRRLEVDLMAVDVEAVRRRLSTLSEVEYAVQVGEKSAGSIAEAVREAVELIGQNRYWEAHEVLEGVWRTAQGREKAALNGLILFAAAHVKLQRGDETGYRRVLRRALRALETSGLEELAGLDLRRLADAIAAALESPVAQQITIDSFWWKGP
559	GC_00000142	GCA_011369755_1_ASM1136975v1_genomic	1211	3	3	1	1	1	1	1	S	Function unknown			COG1547	Predicted metal-dependent hydrolase (YpuF) (PDB:2CWY)	MASPARRFIVALRNWGVDPSQHNELLKEVRELLRGISEQVIDVRIGPRRLEVDLMAVDVEAVRRRLSTLSEVEYAVQVGEKSAGSIAEAVREAVELIGQNRYWEAHEVLEGVWRTAQGREKAALNGLILFAAAHVKLQRGDETGYRRVLRRALRALETSGLEELAGLDLRRLADAIAAALESPVAQQITIDSFWWKGP
560	GC_00000142	146_bin_25	134	3	3	1	1	1	1	1	S	Function unknown			COG1547	Predicted metal-dependent hydrolase (YpuF) (PDB:2CWY)	MASPARRFIVALRNWGVDPSQHNELLKEVRELLRGISEQVIDVRIGPRRLEVDLMAVDVEAVRRRLSTLSEVEYAVQVGEKSAGSIAEAVREAVELIGQNRYWEAHEVLEGVWRTAQGREKAALNGLILFAAAHVKLQRGDETGYRRVLRRALRALETSGLEELAGLDLRRLADAIAAALESPVAQQITIDSFWWKGP
561	GC_00000143	GCA_011364265_1_ASM1136426v1_genomic	166	3	3	1	1	1	1	1	V	Defense mechanisms			COG0842	ABC-type multidrug transport system, permease component (YadH)	MIKGLKIMLVMVELELRRLRHDRTELYFRAVQPILWIVIYGPVMSSVRAIPTGEVPYTDFITPGIMIQTTTFVSIFYGLMMVWERDSGILKKLLVTPASRYSVVIGRSMASGVRALFQALIILPVALIIGVHFIHNPVYFVLAFTIIFLASGGFAAISILIASFMKTRERFLGLGQAIIMPLFFASNALYPTQIMPPLLREISTFNPLSYVVDAVRGLLITGDLSNLLMDLASITIFDAISFILASISFRRIIE
562	GC_00000143	GCA_011369755_1_ASM1136975v1_genomic	1161	3	3	1	1	1	1	1	V	Defense mechanisms			COG0842	ABC-type multidrug transport system, permease component (YadH)	MIKGLKIMLVMVELELRRLRHDRTELYFRAVQPILWIVIYGPVMSSVRAIPTGEVPYTDFITPGIMIQTTTFVSIFYGLMMVWERDSGILKKLLVTPASRYSVVIGRSMASGVRALFQALIILPVALIIGVHFIHNPVYFVLAFTIIFLASGGFAAISILIASFMKTRERFLGLGQAIIMPLFFASNALYPTQIMPPLLREISTFNPLSYVVDAVRGLLITGDLSNLLMDLASITIFDAISFILASISFRRIIE
563	GC_00000143	146_bin_25	579	3	3	1	1	1	1	1	V	Defense mechanisms			COG0842	ABC-type multidrug transport system, permease component (YadH)	MIKGLKIMLVMVELELRRLRHDRTELYFRAVQPILWIVIYGPVMSSVRAIPTGEVPYTDFITPGIMIQTTTFVSIFYGLMMVWERDSGILKKLLVTPASRYSVVIGRSMASGVRALFQALIILPVALIIGVHFIHNPVYFVLAFTIIFLASGGFAAISILIASFMKTRERFLGLGQAIIMPLFFASNALYPTQIMPPLLREISTFNPLSYVVDAVRGLLITGDLSNLLMDLASITIFDAISFILASISFRRIIE
564	GC_00000144	GCA_011364265_1_ASM1136426v1_genomic	208	3	3	1	1	1	1	1	H	Coenzyme transport and metabolism	COG1339	Riboflavin/FAD biosynthesis	COG1339	Archaeal CTP-dependent riboflavin kinase (Rfk) (PDB:2OYN)	MALNLLALKALIFLASQNGITGMVRISTPHLARVLGTSQQSASRVLIRLEKERLIERRNVGRTGYARITELGYRQLVDLYSDLRLVLERPLDYVIEGKVFSGLGEGAYYMSLPGYRQQFREKLGFDPYPGTLNVRLLSVDAIANRRVLERLADIRIEGFRNGSRTYGGLRAITGTFNDSELCAILFIERSHYGEDVIEVISPVYLRGKYGLRDGDKVRIRVTIPKERVDRERVDQEGAAAISASG
565	GC_00000144	GCA_011369755_1_ASM1136975v1_genomic	322	3	3	1	1	1	1	1	H	Coenzyme transport and metabolism	COG1339	Riboflavin/FAD biosynthesis	COG1339	Archaeal CTP-dependent riboflavin kinase (Rfk) (PDB:2OYN)	MALNLLALKALIFLASQNGITGMVRISTPHLARVLGTSQQSASRVLIRLEKERLIERRNVGRTGYARITELGYRQLVDLYSDLRLVLERPLDYVIEGKVFSGLGEGAYYMSLPGYRQQFREKLGFDPYPGTLNVRLLSVDAIANRRVLERLADIRIEGFRNGSRTYGGLRAITGTFNDSELCAILFIERSHYGEDVIEVISPVYLRGKYGLRDGDKVRIRVTIPKERVDRERVDQEGAAAISASG
566	GC_00000144	146_bin_25	30	3	3	1	1	1	1	1	H	Coenzyme transport and metabolism	COG1339	Riboflavin/FAD biosynthesis	COG1339	Archaeal CTP-dependent riboflavin kinase (Rfk) (PDB:2OYN)	MALNLLALKALIFLASQNGITGMVRISTPHLARVLGTSQQSASRVLIRLEKERLIERRNVGRTGYARITELGYRQLVDLYSDLRLVLERPLDYVIEGKVFSGLGEGAYYMSLPGYRQQFREKLGFDPYPGTLNVRLLSVDAIANRRVLERLADIRIEGFRNGSRTYGGLRAITGTFNDSELCAILFIERSHYGEDVIEVISPVYLRGKYGLRDGDKVRIRVTIPKERVDRERVDQEGAAAISASG
567	GC_00000145	GCA_011364265_1_ASM1136426v1_genomic	397	3	3	1	1	1	1	1	H	Coenzyme transport and metabolism	COG0001	Heme biosynthesis	COG0001	Glutamate-1-semialdehyde aminotransferase (HemL) (PDB:2CFB)	MGSSLVLERAKRVLVGGVNSPVRAFRSVGSNPVVLARAKGPFVYDQDGRRYIDLICGWGSIILGHAQDEVVAAAVERIREGHMLGLTCELEVELAEEVTKSFRSVELVRFTNSGTESVMTAVRLARAYTKRKKVLVFEGCYHGHSDSLLVKESRDPESMIGVPFSAGIPDEVVADTIVVPFNDVESVRRALRSHRGQVAAILLEPIPANMGVVTPEDGFLEELREVADREGCLLVFDEVVTGFRVAKGGAQELYRVEPDLTCLGKVLGGGLPIGCVGGRSEVMRLLAPEGPVYHAGTFAGNPLVMAVGLATVRSLSSGTYEVLEDVGRRVGDALLKLASGFGEGPVLNRVGSMFTVFFTRGRRVRNYRDAKSSDAGSFRAFFDALLKSGVLMPPSQFEA…
568	GC_00000145	GCA_011369755_1_ASM1136975v1_genomic	54	3	3	1	1	1	1	1	H	Coenzyme transport and metabolism	COG0001	Heme biosynthesis	COG0001	Glutamate-1-semialdehyde aminotransferase (HemL) (PDB:2CFB)	MGSSLVLERAKRVLVGGVNSPVRAFRSVGSNPVVLARAKGPFVYDQDGRRYIDLICGWGSIILGHAQDEVVAAAVERIREGHMLGLTCELEVELAEEVTKSFRSVELVRFTNSGTESVMTAVRLARAYTKRKKVLVFEGCYHGHSDSLLVKESRDPESMIGVPFSAGIPDEVVADTIVVPFNDVESVRRALRSHRGQVAAILLEPIPANMGVVTPEDGFLEELREVADREGCLLVFDEVVTGFRVAKGGAQELYRVEPDLTCLGKVLGGGLPIGCVGGRSEVMRLLAPEGPVYHAGTFAGNPLVMAVGLATVRSLSSGTYEVLEDVGRRVGDALLKLASGFGEGPVLNRVGSMFTVFFTRGRRVRNYRDAKSSDAGSFRAFFDALLKSGVLMPPSQFEA…
569	GC_00000145	146_bin_25	833	3	3	1	1	1	1	1	H	Coenzyme transport and metabolism	COG0001	Heme biosynthesis	COG0001	Glutamate-1-semialdehyde aminotransferase (HemL) (PDB:2CFB)	MGSSLVLERAKRVLVGGVNSPVRAFRSVGSNPVVLARAKGPFVYDQDGRRYIDLICGWGSIILGHAQDEVVAAAVERIREGHMLGLTCELEVELAEEVTKSFRSVELVRFTNSGTESVMTAVRLARAYTKRKKVLVFEGCYHGHSDSLLVKESRDPESMIGVPFSAGIPDEVVADTIVVPFNDVESVRRALRSHRGQVAAILLEPIPANMGVVTPEDGFLEELREVADREGCLLVFDEVVTGFRVAKGGAQELYRVEPDLTCLGKVLGGGLPIGCVGGRSEVMRLLAPEGPVYHAGTFAGNPLVMAVGLATVRSLSSGTYEVLEDVGRRVGDALLKLASGFGEGPVLNRVGSMFTVFFTRGRRVRNYRDAKSSDAGSFRAFFDALLKSGVLMPPSQFEA…
570	GC_00000146	GCA_011364265_1_ASM1136426v1_genomic	1372	3	3	1	1	1	1	1	J	Translation, ribosomal structure and biogenesis			COG0012	Ribosome-binding ATPase YchF, GTP1/OBG family (GTP1) (PDB:2DWQ) (PUBMED:21527254)	MELAGIVGKANVGKSTLFTALTMVEVPAANFPFTTTRPNRGITYLRVDCVCKELGVRDNPRNSICVDGRRFVPITVIDCPGIVRGAHAGRGMGLQFLDEIRQADALIVVADASGGTDDDGNPVEPGTHDPVEDVRLVERELSLWIAGLIRKDWNRLVRLVETKQSTLPEEVASRLSGLRVTAADAEAALSAAGLDGSTPSKWSEEDLVRYADAVRRLTKPMIVAANKADVPTAERGIRRLREAGYEVVPCSSEAEKLLRLAARKGIVRYMPGERTFEVLEPGKLTAQQKRALEMVAEFMERNGGTGVQQLIDKVYLEVLRYVPVFPVEDPNALTDSKGNVLPDVYLVKEGSTPRDLAFKIHTDLGRNFLYAVDARTKLRLPSDYKLRRGDVVSIVSSAR
571	GC_00000146	GCA_011369755_1_ASM1136975v1_genomic	484	3	3	1	1	1	1	1	J	Translation, ribosomal structure and biogenesis			COG0012	Ribosome-binding ATPase YchF, GTP1/OBG family (GTP1) (PDB:2DWQ) (PUBMED:21527254)	MELAGIVGKANVGKSTLFTALTMVEVPAANFPFTTTRPNRGITYLRVDCVCKELGVRDNPRNSICVDGRRFVPITVIDCPGIVRGAHAGRGMGLQFLDEIRQADALIVVADASGGTDDDGNPVEPGTHDPVEDVRLVERELSLWIAGLIRKDWNRLVRLVETKQSTLPEEVASRLSGLRVTAADAEAALSAAGLDGSTPSKWSEEDLVRYADAVRRLTKPMIVAANKADVPTAERGIRRLREAGYEVVPCSSEAEKLLRLAARKGIVRYMPGERTFEVLEPGKLTAQQKRALEMVAEFMERNGGTGVQQLIDKVYLEVLRYVPVFPVEDPNALTDSKGNVLPDVYLVKEGSTPRDLAFKIHTDLGRNFLYAVDARTKLRLPSDYKLRRGDVVSIVSSAR
572	GC_00000146	146_bin_25	783	3	3	1	1	1	1	1	J	Translation, ribosomal structure and biogenesis			COG0012	Ribosome-binding ATPase YchF, GTP1/OBG family (GTP1) (PDB:2DWQ) (PUBMED:21527254)	MELAGIVGKANVGKSTLFTALTMVEVPAANFPFTTTRPNRGITYLRVDCVCKELGVRDNPRNSICVDGRRFVPITVIDCPGIVRGAHAGRGMGLQFLDEIRQADALIVVADASGGTDDDGNPVEPGTHDPVEDVRLVERELSLWIAGLIRKDWNRLVRLVETKQSTLPEEVASRLSGLRVTAADAEAALSAAGLDGSTPSKWSEEDLVRYADAVRRLTKPMIVAANKADVPTAERGIRRLREAGYEVVPCSSEAEKLLRLAARKGIVRYMPGERTFEVLEPGKLTAQQKRALEMVAEFMERNGGTGVQQLIDKVYLEVLRYVPVFPVEDPNALTDSKGNVLPDVYLVKEGSTPRDLAFKIHTDLGRNFLYAVDARTKLRLPSDYKLRRGDVVSIVSSAR
573	GC_00000147	GCA_011364265_1_ASM1136426v1_genomic	232	3	3	1	1	1	1	1							MKPRALLFLFLLLAASTTLIGSIFAGKKWSGSLMSLRGLTVPLVFLVGIIAGTQVVRPMGLSVPTAGAFALNYVLRVGNNEVLIRAPSEVLFTTDFVMALVAGVITLMAKIVHGKTLRR
574	GC_00000147	GCA_011369755_1_ASM1136975v1_genomic	825	3	3	1	1	1	1	1							MKPRALLFLFLLLAASTTLIGSIFAGKKWSGSLMSLRGLTVPLVFLVGIIAGTQVVRPMGLSVPTAGAFALNYVLRVGNNEVLIRAPSEVLFTTDFVMALVAGVITLMAKIVHGKTLRR
575	GC_00000147	146_bin_25	801	3	3	1	1	1	1	1							MKPRALLFLFLLLAASTTLIGSIFAGKKWSGSLMSLRGLTVPLVFLVGIIAGTQVVRPMGLSVPTAGAFALNYVLRVGNNEVLIRAPSEVLFTTDFVMALVAGVITLMAKIVHGKTLRR
576	GC_00000148	GCA_011364265_1_ASM1136426v1_genomic	1465	3	3	1	1	1	1	1							MVYYKQFTLDEFLNAEAEERRETEITGEVIDGPEPKEEPSAPKIPTNCRYENHLKGRQGFVLHPGAVHIFFYPNWTRVLADVERVFSKCPPACLEKAISDLKEIVELVRSCGVEVFRISKYYTNYDDLVTTVRSAFKTWEAPAQRENGLRSQ
577	GC_00000148	GCA_011369755_1_ASM1136975v1_genomic	519	3	3	1	1	1	1	1							MVYYKQFTLDEFLNAEAEERRETEITGEVIDGPEPKEEPSAPKIPTNCRYENHLKGRQGFVLHPGAVHIFFYPNWTRVLADVERVFSKCPPACLEKAISDLKEIVELVRSCGVEVFRISKYYTNYDDLVTTVRSAFKTWEAPAQRENGLRSQ
578	GC_00000148	146_bin_25	959	3	3	1	1	1	1	1							MVYYKQFTLDEFLNAEAEERRETEITGEVIDGPEPKEEPSAPKIPTNCRYENHLKGRQGFVLHPGAVHIFFYPNWTRVLADVERVFSKCPPACLEKAISDLKEIVELVRSCGVEVFRISKYYTNYDDLVTTVRSAFKTWEAPAQRENGLRSQ
579	GC_00000149	GCA_011364265_1_ASM1136426v1_genomic	774	3	3	1	1	1	1	1	L	Replication, recombination and repair			COG0468	RecA/RadA recombinase (RecA) (PDB:1B22)	MPQKEKEKEREEKDREKARHQVYTDISELPGVGPATAEKLREIGFSTIEALATATISELEAAGISEKRAAELIELARESIEISWVTAKELIKYRSGVRRLTTGSKALDALIGGGIETQAITEFFGEFGSGKSQMCHQLAVNVQLPYDRGGLEGAALYIDTENTFRTERIEQMAKHLGLDPDKVLENIIYAEAYNSDHQILLLEKADRVIKENNVKLIVIDSLTAHFRSEYIGREMLAERQQKLNKHMHRLLRLARAFNAAAVVTNQVMARPDEFFSPMAVAPVGGHVVGHTSHTRLFIRKTAGKNFRIVRLVSSPYLPEGEALIKITENGIEDVEEEEREESHRRR
580	GC_00000149	GCA_011369755_1_ASM1136975v1_genomic	1042	3	3	1	1	1	1	1	L	Replication, recombination and repair			COG0468	RecA/RadA recombinase (RecA) (PDB:1B22)	MPQKEKEKEREEKDREKARHQVYTDISELPGVGPATAEKLREIGFSTIEALATATISELEAAGISEKRAAELIELARESIEISWVTAKELIKYRSGVRRLTTGSKALDALIGGGIETQAITEFFGEFGSGKSQMCHQLAVNVQLPYDRGGLEGAALYIDTENTFRTERIEQMAKHLGLDPDKVLENIIYAEAYNSDHQILLLEKADRVIKENNVKLIVIDSLTAHFRSEYIGREMLAERQQKLNKHMHRLLRLARAFNAAAVVTNQVMARPDEFFSPMAVAPVGGHVVGHTSHTRLFIRKTAGKNFRIVRLVSSPYLPEGEALIKITENGIEDVEEEEREESHRRR
581	GC_00000149	146_bin_25	349	3	3	1	1	1	1	1	L	Replication, recombination and repair			COG0468	RecA/RadA recombinase (RecA) (PDB:1B22)	MPQKEKEKEREEKDREKARHQVYTDISELPGVGPATAEKLREIGFSTIEALATATISELEAAGISEKRAAELIELARESIEISWVTAKELIKYRSGVRRLTTGSKALDALIGGGIETQAITEFFGEFGSGKSQMCHQLAVNVQLPYDRGGLEGAALYIDTENTFRTERIEQMAKHLGLDPDKVLENIIYAEAYNSDHQILLLEKADRVIKENNVKLIVIDSLTAHFRSEYIGREMLAERQQKLNKHMHRLLRLARAFNAAAVVTNQVMARPDEFFSPMAVAPVGGHVVGHTSHTRLFIRKTAGKNFRIVRLVSSPYLPEGEALIKITENGIEDVEEEEREESHRRR
582	GC_00000150	GCA_011364265_1_ASM1136426v1_genomic	333	3	3	1	1	1	1	1	E	Amino acid transport and metabolism			COG0411	ABC-type branched-chain amino acid transport system, ATPase component LivG (LivG) (PDB:1G9X) (PUBMED:29514851)	MSALIRCDGVSRRFGSTWALREVSLELREGEVLGVIGPNGSGKSTLLNVVSGFLRPDGGRVLVGGVDVTGKGPEAVARLGVRRTFQVPRLIEDLSLLDNVALPLLEEFEPDEARRVAEELLERLGVSRPGERPSRVPMADRRRAELARAVIARPKAILIDEYLSGLTEREAAIAVDALLELKRELGFAAIWVEHVISGLMRAADRVLVLHEGSLLAEGRPEEVAVRREVLEVYFGT
583	GC_00000150	GCA_011369755_1_ASM1136975v1_genomic	1259	3	3	1	1	1	1	1	E	Amino acid transport and metabolism			COG0411	ABC-type branched-chain amino acid transport system, ATPase component LivG (LivG) (PDB:1G9X) (PUBMED:29514851)	MSALIRCDGVSRRFGSTWALREVSLELREGEVLGVIGPNGSGKSTLLNVVSGFLRPDGGRVLVGGVDVTGKGPEAVARLGVRRTFQVPRLIEDLSLLDNVALPLLEEFEPDEARRVAEELLERLGVSRPGERPSRVPMADRRRAELARAVIARPKAILIDEYLSGLTEREAAIAVDALLELKRELGFAAIWVEHVISGLMRAADRVLVLHEGSLLAEGRPEEVAVRREVLEVYFGT
584	GC_00000150	146_bin_25	150	3	3	1	1	1	1	1	E	Amino acid transport and metabolism			COG0411	ABC-type branched-chain amino acid transport system, ATPase component LivG (LivG) (PDB:1G9X) (PUBMED:29514851)	MSALIRCDGVSRRFGSTWALREVSLELREGEVLGVIGPNGSGKSTLLNVVSGFLRPDGGRVLVGGVDVTGKGPEAVARLGVRRTFQVPRLIEDLSLLDNVALPLLEEFEPDEARRVAEELLERLGVSRPGERPSRVPMADRRRAELARAVIARPKAILIDEYLSGLTEREAAIAVDALLELKRELGFAAIWVEHVISGLMRAADRVLVLHEGSLLAEGRPEEVAVRREVLEVYFGT
585	GC_00000151	GCA_011364265_1_ASM1136426v1_genomic	455	3	3	1	1	1	1	1	O	Posttranslational modification, protein turnover, chaperones			COG1225	Peroxiredoxin (Bcp) (PDB:5IPH)	MPPVRLGRREFLATIGSAAVLIASFLFFRRTTEWNQEELIREGEDRCDYCEMPIRDRRFAGAMLADGRTLRFDDIYCLLVFYLVGTGRIRGSGKLIGLRFSEVEKVVVHDLTTGRPVSAEGAWFVMGSSVRTPMGSGIVAFREISAASEHAISSGGQLLSWEALVEKYASLLRGGETQRYVQTHEGMHEPVYLDRPLRLVGGGTVTLRELLSRGRPVLVIFFATWCPTCSTNVRNAAKAYEPYRGKVTVVAKSFDPSDSDDDVLDFKRRMNLPDDWIYVTANIQFLNDLKVVSQETLLGFDPDGRVVYERRWGVFSPSELAAALEAVARSSGGG
586	GC_00000151	GCA_011369755_1_ASM1136975v1_genomic	641	3	3	1	1	1	1	1	O	Posttranslational modification, protein turnover, chaperones			COG1225	Peroxiredoxin (Bcp) (PDB:5IPH)	MPPVRLGRREFLATIGSAAVLIASFLFFRRTTEWNQEELIREGEDRCDYCEMPIRDRRFAGAMLADGRTLRFDDIYCLLVFYLVGTGRIRGSGKLIGLRFSEVEKVVVHDLTTGRPVSAEGAWFVMGSSVRTPMGSGIVAFREISAASEHAISSGGQLLSWEALVEKYASLLRGGETQRYVQTHEGMHEPVYLDRPLRLVGGGTVTLRELLSRGRPVLVIFFATWCPTCSTNVRNAAKAYEPYRGKVTVVAKSFDPSDSDDDVLDFKRRMNLPDDWIYVTANIQFLNDLKVVSQETLLGFDPDGRVVYERRWGVFSPSELAAALEAVARSSGGG
587	GC_00000151	146_bin_25	1033	3	3	1	1	1	1	1	O	Posttranslational modification, protein turnover, chaperones			COG1225	Peroxiredoxin (Bcp) (PDB:5IPH)	MPPVRLGRREFLATIGSAAVLIASFLFFRRTTEWNQEELIREGEDRCDYCEMPIRDRRFAGAMLADGRTLRFDDIYCLLVFYLVGTGRIRGSGKLIGLRFSEVEKVVVHDLTTGRPVSAEGAWFVMGSSVRTPMGSGIVAFREISAASEHAISSGGQLLSWEALVEKYASLLRGGETQRYVQTHEGMHEPVYLDRPLRLVGGGTVTLRELLSRGRPVLVIFFATWCPTCSTNVRNAAKAYEPYRGKVTVVAKSFDPSDSDDDVLDFKRRMNLPDDWIYVTANIQFLNDLKVVSQETLLGFDPDGRVVYERRWGVFSPSELAAALEAVARSSGGG
588	GC_00000152	GCA_011364265_1_ASM1136426v1_genomic	742	3	3	1	1	1	1	1	M	Cell wall/membrane/envelope biogenesis			COG0438	Glycosyltransferase involved in cell wall bisynthesis (RfaB) (PDB:2IV7)	MTHGSRSALTLSVVTQTPAVIFRSWSPEREAKGTAGEVDLGEMKEDVDYYFPPSGLTRTVLPFLRWAFDRQELEESVWVSLNRDAPRNARLGSIRLKFVAVESSLAPGYGELKESLWLLFHDVPHPDEEMERIWEECLGDYHGVNRALAEAVEEVEREVDPDVYYVHDFQLTPLASKLRVLKPKLFRWHIPFTETSLRYERVCNPLVELINQYDAVVVSTRRYSENMRRAGVSVPTHVLYPYLDRSQYREPDPLDVKQVSERLGLGDEDRVVLVVARMDPIKGQDRAVKAMRGVIRSVDSAKLVLVGDGSFSSSRSGLALPKGERWRASLMQLTQELGLEGRVILAGYLSSSELRAMYSRADVVLLPSLVEGFGLAVIEGWFYRKPVVVSRSAGVAELV…
589	GC_00000152	GCA_011369755_1_ASM1136975v1_genomic	231	3	3	1	1	1	1	1	M	Cell wall/membrane/envelope biogenesis			COG0438	Glycosyltransferase involved in cell wall bisynthesis (RfaB) (PDB:2IV7)	MTHGSRSALTLSVVTQTPAVIFRSWSPEREAKGTAGEVDLGEMKEDVDYYFPPSGLTRTVLPFLRWAFDRQELEESVWVSLNRDAPRNARLGSIRLKFVAVESSLAPGYGELKESLWLLFHDVPHPDEEMERIWEECLGDYHGVNRALAEAVEEVEREVDPDVYYVHDFQLTPLASKLRVLKPKLFRWHIPFTETSLRYERVCNPLVELINQYDAVVVSTRRYSENMRRAGVSVPTHVLYPYLDRSQYREPDPLDVKQVSERLGLGDEDRVVLVVARMDPIKGQDRAVKAMRGVIRSVDSAKLVLVGDGSFSSSRSGLALPKGERWRASLMQLTQELGLEGRVILAGYLSSSELRAMYSRADVVLLPSLVEGFGLAVIEGWFYRKPVVVSRSAGVAELV…
590	GC_00000152	146_bin_25	1422	3	3	1	1	1	1	1	M	Cell wall/membrane/envelope biogenesis			COG0438	Glycosyltransferase involved in cell wall bisynthesis (RfaB) (PDB:2IV7)	MTHGSRSALTLSVVTQTPAVIFRSWSPEREAKGTAGEVDLGEMKEDVDYYFPPSGLTRTVLPFLRWAFDRQELEESVWVSLNRDAPRNARLGSIRLKFVAVESSLAPGYGELKESLWLLFHDVPHPDEEMERIWEECLGDYHGVNRALAEAVEEVEREVDPDVYYVHDFQLTPLASKLRVLKPKLFRWHIPFTETSLRYERVCNPLVELINQYDAVVVSTRRYSENMRRAGVSVPTHVLYPYLDRSQYREPDPLDVKQVSERLGLGDEDRVVLVVARMDPIKGQDRAVKAMRGVIRSVDSAKLVLVGDGSFSSSRSGLALPKGERWRASLMQLTQELGLEGRVILAGYLSSSELRAMYSRADVVLLPSLVEGFGLAVIEGWFYRKPVVVSRSAGVAELV…
591	GC_00000153	GCA_011364265_1_ASM1136426v1_genomic	420	3	3	1	1	1	1	1	K	Transcription	COG1758	RNA polymerase	COG1758	DNA-directed RNA polymerase, subunit K/omega (RpoZ) (PDB:3LU0)	MVLATQRRLTKYEETRIIGGRALQLSVGAFPLVKPEPGDTIFTIAVKELKAGVLPIVIRRRYPDGTYEDVLLQDLLPPRLA
592	GC_00000153	GCA_011369755_1_ASM1136975v1_genomic	448	3	3	1	1	1	1	1	K	Transcription	COG1758	RNA polymerase	COG1758	DNA-directed RNA polymerase, subunit K/omega (RpoZ) (PDB:3LU0)	MVLATQRRLTKYEETRIIGGRALQLSVGAFPLVKPEPGDTIFTIAVKELKAGVLPIVIRRRYPDGTYEDVLLQDLLPPRLA
593	GC_00000153	146_bin_25	667	3	3	1	1	1	1	1	K	Transcription	COG1758	RNA polymerase	COG1758	DNA-directed RNA polymerase, subunit K/omega (RpoZ) (PDB:3LU0)	MVLATQRRLTKYEETRIIGGRALQLSVGAFPLVKPEPGDTIFTIAVKELKAGVLPIVIRRRYPDGTYEDVLLQDLLPPRLA
594	GC_00000154	GCA_011364265_1_ASM1136426v1_genomic	105	3	3	1	1	1	1	1							MHPCALRVRIRSGSSDAIYRALLPESGVLPGQRSRVQVSLDGDELVLDFEADDTVAMRAAVNAFLRWVSAIERVLERASA
595	GC_00000154	GCA_011369755_1_ASM1136975v1_genomic	198	3	3	1	1	1	1	1							MHPCALRVRIRSGSSDAIYRALLPESGVLPGQRSRVQVSLDGDELVLDFEADDTVAMRAAVNAFLRWVSAIERVLERASA
596	GC_00000154	146_bin_25	1553	3	3	1	1	1	1	1							MHPCALRVRIRSGSSDAIYRALLPESGVLPGQRSRVQVSLDGDELVLDFEADDTVAMRAAVNAFLRWVSAIERVLERASA
597	GC_00000155	GCA_011364265_1_ASM1136426v1_genomic	819	3	3	1	1	1	1	1							MEKVREELEAAGSFKEVFRLVKRVVEEKLGLRRAGLMLVLADAPAYVLAFHGVGTNFIVVNRRVLGALLSSGLPRVRLNSYLFTVLLHEYLHSLGFLDEQEVRRLVAELTREVFGEDHPAYEAALRPLDEMTVRRLMEASHQIGEGEPVLVRDFDDENLTYVA
598	GC_00000155	GCA_011369755_1_ASM1136975v1_genomic	757	3	3	1	1	1	1	1							MEKVREELEAAGSFKEVFRLVKRVVEEKLGLRRAGLMLVLADAPAYVLAFHGVGTNFIVVNRRVLGALLSSGLPRVRLNSYLFTVLLHEYLHSLGFLDEQEVRRLVAELTREVFGEDHPAYEAALRPLDEMTVRRLMEASHQIGEGEPVLVRDFDDENLTYVA
599	GC_00000155	146_bin_25	52	3	3	1	1	1	1	1							MEKVREELEAAGSFKEVFRLVKRVVEEKLGLRRAGLMLVLADAPAYVLAFHGVGTNFIVVNRRVLGALLSSGLPRVRLNSYLFTVLLHEYLHSLGFLDEQEVRRLVAELTREVFGEDHPAYEAALRPLDEMTVRRLMEASHQIGEGEPVLVRDFDDENLTYVA
600	GC_00000156	GCA_011364265_1_ASM1136426v1_genomic	441	3	3	1	1	1	1	1	K	Transcription	COG2012	RNA polymerase	COG2012	DNA-directed RNA polymerase, subunit H, RpoH/RPB5 (RPB5) (PDB:1DZF)	MSSARVSSRSKAKKEKPSPEAERPKEAAQERPRVVELEVFGWRLVHELLSEQEQEEVLRRYKTTRTQLPKILTSDPVVRKLGARPGDVIKITRTSPTAGVTVYYRVVDEA
601	GC_00000156	GCA_011369755_1_ASM1136975v1_genomic	1437	3	3	1	1	1	1	1	K	Transcription	COG2012	RNA polymerase	COG2012	DNA-directed RNA polymerase, subunit H, RpoH/RPB5 (RPB5) (PDB:1DZF)	MSSARVSSRSKAKKEKPSPEAERPKEAAQERPRVVELEVFGWRLVHELLSEQEQEEVLRRYKTTRTQLPKILTSDPVVRKLGARPGDVIKITRTSPTAGVTVYYRVVDEA
602	GC_00000156	146_bin_25	1019	3	3	1	1	1	1	1	K	Transcription	COG2012	RNA polymerase	COG2012	DNA-directed RNA polymerase, subunit H, RpoH/RPB5 (RPB5) (PDB:1DZF)	MSSARVSSRSKAKKEKPSPEAERPKEAAQERPRVVELEVFGWRLVHELLSEQEQEEVLRRYKTTRTQLPKILTSDPVVRKLGARPGDVIKITRTSPTAGVTVYYRVVDEA
603	GC_00000157	GCA_011364265_1_ASM1136426v1_genomic	1452	3	3	1	1	1	1	1	K	Transcription	COG1460	RNA polymerase	COG1460	DNA-directed RNA polymerase, subunit F (RpoF)	MKPVSLPEVKEILESRAQSASPVAQRILSYVTAFSKLDADSARRLKEELMEKFGLEEIEAVQVVNICPRTVEEVRTVLSGYRRLLLTVLADEEKMRGIAETVRKYVESSSEGSG
604	GC_00000157	GCA_011369755_1_ASM1136975v1_genomic	80	3	3	1	1	1	1	1	K	Transcription	COG1460	RNA polymerase	COG1460	DNA-directed RNA polymerase, subunit F (RpoF)	MKPVSLPEVKEILESRAQSASPVAQRILSYVTAFSKLDADSARRLKEELMEKFGLEEIEAVQVVNICPRTVEEVRTVLSGYRRLLLTVLADEEKMRGIAETVRKYVESSSEGSG
605	GC_00000157	146_bin_25	860	3	3	1	1	1	1	1	K	Transcription	COG1460	RNA polymerase	COG1460	DNA-directed RNA polymerase, subunit F (RpoF)	MKPVSLPEVKEILESRAQSASPVAQRILSYVTAFSKLDADSARRLKEELMEKFGLEEIEAVQVVNICPRTVEEVRTVLSGYRRLLLTVLADEEKMRGIAETVRKYVESSSEGSG
606	GC_00000158	GCA_011364265_1_ASM1136426v1_genomic	1405	3	3	1	1	1	1	1	C	Energy production and conversion	COG0045	TCA cycle	COG0045	Succinyl-CoA synthetase, beta subunit (SucC) (PDB:1SCU)	MKLYEHEAVELFRSYGIPVPRSIVASSPQDVRKAVVELGGRAVLKAQVLVGGRGKAGGIRVVGSPDEAEAVARLMLGASLKGEVVRKLLVAELIGFGRELYLSLTADRTNRGHLLLVSPMGGVDIEEIAAKHPESVLRVPIDPIVGLRSYHVRKAVRFLGLEGEAAADCERVLTGLYSLYSDYGCELAEINPLVVDERNRLMALDAKVIIDDNFVRVKGMPFEREKGPEDVARDLGFSYVELDGDIGVICNGAGLTMATMDLIKHYGGRPANFLDIGGGANAERVEKAVRFLLQKEGIRVVFVNVLGGITRCDEVALGLVRGIRESGKEVRLVVRLVGTREEEGQRILRENGYEFFRSMEEAARRAVELASGTA
607	GC_00000158	GCA_011369755_1_ASM1136975v1_genomic	935	3	3	1	1	1	1	1	C	Energy production and conversion	COG0045	TCA cycle	COG0045	Succinyl-CoA synthetase, beta subunit (SucC) (PDB:1SCU)	MKLYEHEAVELFRSYGIPVPRSIVASSPQDVRKAVVELGGRAVLKAQVLVGGRGKAGGIRVVGSPDEAEAVARLMLGASLKGEVVRKLLVAELIGFGRELYLSLTADRTNRGHLLLVSPMGGVDIEEIAAKHPESVLRVPIDPIVGLRSYHVRKAVRFLGLEGEAAADCERVLTGLYSLYSDYGCELAEINPLVVDERNRLMALDAKVIIDDNFVRVKGMPFEREKGPEDVARDLGFSYVELDGDIGVICNGAGLTMATMDLIKHYGGRPANFLDIGGGANAERVEKAVRFLLQKEGIRVVFVNVLGGITRCDEVALGLVRGIRESGKEVRLVVRLVGTREEEGQRILRENGYEFFRSMEEAARRAVELASGTA
608	GC_00000158	146_bin_25	321	3	3	1	1	1	1	1	C	Energy production and conversion	COG0045	TCA cycle	COG0045	Succinyl-CoA synthetase, beta subunit (SucC) (PDB:1SCU)	MKLYEHEAVELFRSYGIPVPRSIVASSPQDVRKAVVELGGRAVLKAQVLVGGRGKAGGIRVVGSPDEAEAVARLMLGASLKGEVVRKLLVAELIGFGRELYLSLTADRTNRGHLLLVSPMGGVDIEEIAAKHPESVLRVPIDPIVGLRSYHVRKAVRFLGLEGEAAADCERVLTGLYSLYSDYGCELAEINPLVVDERNRLMALDAKVIIDDNFVRVKGMPFEREKGPEDVARDLGFSYVELDGDIGVICNGAGLTMATMDLIKHYGGRPANFLDIGGGANAERVEKAVRFLLQKEGIRVVFVNVLGGITRCDEVALGLVRGIRESGKEVRLVVRLVGTREEEGQRILRENGYEFFRSMEEAARRAVELASGTA
609	GC_00000159	GCA_011364265_1_ASM1136426v1_genomic	77	3	3	1	1	1	1	1							MSGSTEEVVRLVKQARELVWKAIELADAPGLRKALEDADMMLHWSLWHLAAEEGLAPEVERKTVRS
610	GC_00000159	GCA_011369755_1_ASM1136975v1_genomic	85	3	3	1	1	1	1	1							MSGSTEEVVRLVKQARELVWKAIELADAPGLRKALEDADMMLHWSLWHLAAEEGLAPEVERKTVRS
611	GC_00000159	146_bin_25	10	3	3	1	1	1	1	1							MSGSTEEVVRLVKQARELVWKAIELADAPGLRKALEDADMMLHWSLWHLAAEEGLAPEVERKTVRS
612	GC_00000160	GCA_011364265_1_ASM1136426v1_genomic	204	3	3	1	1	1	1	1	E	Amino acid transport and metabolism	COG0119	Isoleucine, leucine, valine biosynthesis	COG0119	Isopropylmalate/homocitrate/citramalate synthases (LeuA) (PDB:4JN6)	MNEKHVGEGYFVSHYNFDEEVLRQLRDMPKRVYVHDVTLRDGEQQAGVAFRKAEKLEIARALDEAGVDRIEAGMPAVSQEDFEAVKEIAKLGLSSKVFAFSRCLRSDIDLALKCDVDGVVVEIPSSDHLLRRAYRWDEERAIQLAVDATRYAHEHGLYVAFFTIDSTRAPFQTAWRLINSVATEGHMDSLVLVDTFGACSPHAIARFVSLFRSRVGKPLEIHVHNDFGLAVANTVFAVVNGVETVHVSVNGIGERSGNASLEQTVMALKLLYGVEVNVRTERLKKLSKLVEELSRVKLEPQHPVVGDRIFHIESGIVAGWWVNVEHEYPNEVFPFLPELVGQPPVRVVIGKKSGRDSLRYKLQKLGIEVSEQEVDRLLTAIKSRAMLLKRDLTDEEVVE…
613	GC_00000160	GCA_011369755_1_ASM1136975v1_genomic	318	3	3	1	1	1	1	1	E	Amino acid transport and metabolism	COG0119	Isoleucine, leucine, valine biosynthesis	COG0119	Isopropylmalate/homocitrate/citramalate synthases (LeuA) (PDB:4JN6)	MNEKHVGEGYFVSHYNFDEEVLRQLRDMPKRVYVHDVTLRDGEQQAGVAFRKAEKLEIARALDEAGVDRIEAGMPAVSQEDFEAVKEIAKLGLSSKVFAFSRCLRSDIDLALKCDVDGVVVEIPSSDHLLRRAYRWDEERAIQLAVDATRYAHEHGLYVAFFTIDSTRAPFQTAWRLINSVATEGHMDSLVLVDTFGACSPHAIARFVSLFRSRVGKPLEIHVHNDFGLAVANTVFAVVNGVETVHVSVNGIGERSGNASLEQTVMALKLLYGVEVNVRTERLKKLSKLVEELSRVKLEPQHPVVGDRIFHIESGIVAGWWVNVEHEYPNEVFPFLPELVGQPPVRVVIGKKSGRDSLRYKLQKLGIEVSEQEVDRLLTAIKSRAMLLKRDLTDEEVVE…
614	GC_00000160	146_bin_25	26	3	3	1	1	1	1	1	E	Amino acid transport and metabolism	COG0119	Isoleucine, leucine, valine biosynthesis	COG0119	Isopropylmalate/homocitrate/citramalate synthases (LeuA) (PDB:4JN6)	MNEKHVGEGYFVSHYNFDEEVLRQLRDMPKRVYVHDVTLRDGEQQAGVAFRKAEKLEIARALDEAGVDRIEAGMPAVSQEDFEAVKEIAKLGLSSKVFAFSRCLRSDIDLALKCDVDGVVVEIPSSDHLLRRAYRWDEERAIQLAVDATRYAHEHGLYVAFFTIDSTRAPFQTAWRLINSVATEGHMDSLVLVDTFGACSPHAIARFVSLFRSRVGKPLEIHVHNDFGLAVANTVFAVVNGVETVHVSVNGIGERSGNASLEQTVMALKLLYGVEVNVRTERLKKLSKLVEELSRVKLEPQHPVVGDRIFHIESGIVAGWWVNVEHEYPNEVFPFLPELVGQPPVRVVIGKKSGRDSLRYKLQKLGIEVSEQEVDRLLTAIKSRAMLLKRDLTDEEVVE…
615	GC_00000161	GCA_011364265_1_ASM1136426v1_genomic	306	3	3	1	1	1	1	1	G	Carbohydrate transport and metabolism	COG0166	Glycolysis	COG0166	Glucose-6-phosphate isomerase (Pgi) (PDB:1B0Z)	MSGGPDPSQIRKDPRYAAMLEQVERQHLMYKAGLVSGSRADLPGDGFRSMVVYGLGGSGMAGRMLECLAEMLAEFPVHVCDGSRLPRWVGPQDLLVIVSYSGETTECVLALEEASSRSLRAVAISSGGALQRRSAELGVPWIQVEQGLTPRMAVPEMFGVLAALYHRVSGSPAISPRSVSEAADRLPTYWSVVSPEAKVEENSAMRCAELAVNRLPVAVGWSHMAVAALRLRNQLAENAKRGSVVLRVPEDLHNIIEGVNSLPDHSAVLLRSRLESRDVSAQFDALKGTISVGLEVSFSGGAVFEMLSAVMWADLVSLYASYLLGVDPVKLRIIPKIRESVSSVAKGVR
616	GC_00000161	GCA_011369755_1_ASM1136975v1_genomic	779	3	3	1	1	1	1	1	G	Carbohydrate transport and metabolism	COG0166	Glycolysis	COG0166	Glucose-6-phosphate isomerase (Pgi) (PDB:1B0Z)	MSGGPDPSQIRKDPRYAAMLEQVERQHLMYKAGLVSGSRADLPGDGFRSMVVYGLGGSGMAGRMLECLAEMLAEFPVHVCDGSRLPRWVGPQDLLVIVSYSGETTECVLALEEASSRSLRAVAISSGGALQRRSAELGVPWIQVEQGLTPRMAVPEMFGVLAALYHRVSGSPAISPRSVSEAADRLPTYWSVVSPEAKVEENSAMRCAELAVNRLPVAVGWSHMAVAALRLRNQLAENAKRGSVVLRVPEDLHNIIEGVNSLPDHSAVLLRSRLESRDVSAQFDALKGTISVGLEVSFSGGAVFEMLSAVMWADLVSLYASYLLGVDPVKLRIIPKIRESVSSVAKGVR
617	GC_00000161	146_bin_25	1196	3	3	1	1	1	1	1	G	Carbohydrate transport and metabolism	COG0166	Glycolysis	COG0166	Glucose-6-phosphate isomerase (Pgi) (PDB:1B0Z)	MSGGPDPSQIRKDPRYAAMLEQVERQHLMYKAGLVSGSRADLPGDGFRSMVVYGLGGSGMAGRMLECLAEMLAEFPVHVCDGSRLPRWVGPQDLLVIVSYSGETTECVLALEEASSRSLRAVAISSGGALQRRSAELGVPWIQVEQGLTPRMAVPEMFGVLAALYHRVSGSPAISPRSVSEAADRLPTYWSVVSPEAKVEENSAMRCAELAVNRLPVAVGWSHMAVAALRLRNQLAENAKRGSVVLRVPEDLHNIIEGVNSLPDHSAVLLRSRLESRDVSAQFDALKGTISVGLEVSFSGGAVFEMLSAVMWADLVSLYASYLLGVDPVKLRIIPKIRESVSSVAKGVR
618	GC_00000162	GCA_011364265_1_ASM1136426v1_genomic	289	3	3	1	1	1	1	1	K	Transcription			COG1318	Predicted transcriptional regulator	MAEVPLSPVGREEIHRLEAALLIASLFSREAIEELRNPEGRLTWVDSLAVAAAALARERAKMPVTQIAEELGRTEATIRAHLSGRTKAGKLVRETYERFLKEGVKIEVPELFRSLQQTLTEEQQSREVEELRNKVQELEAKVSALSAEVERLRAIRSQVLELLDGLERTVQQLRATVSSS
619	GC_00000162	GCA_011369755_1_ASM1136975v1_genomic	26	3	3	1	1	1	1	1	K	Transcription			COG1318	Predicted transcriptional regulator	MAEVPLSPVGREEIHRLEAALLIASLFSREAIEELRNPEGRLTWVDSLAVAAAALARERAKMPVTQIAEELGRTEATIRAHLSGRTKAGKLVRETYERFLKEGVKIEVPELFRSLQQTLTEEQQSREVEELRNKVQELEAKVSALSAEVERLRAIRSQVLELLDGLERTVQQLRATVSSS
620	GC_00000162	146_bin_25	227	3	3	1	1	1	1	1	K	Transcription			COG1318	Predicted transcriptional regulator	MAEVPLSPVGREEIHRLEAALLIASLFSREAIEELRNPEGRLTWVDSLAVAAAALARERAKMPVTQIAEELGRTEATIRAHLSGRTKAGKLVRETYERFLKEGVKIEVPELFRSLQQTLTEEQQSREVEELRNKVQELEAKVSALSAEVERLRAIRSQVLELLDGLERTVQQLRATVSSS
621	GC_00000163	GCA_011364265_1_ASM1136426v1_genomic	547	3	3	1	1	1	1	1	E	Amino acid transport and metabolism			COG1586	S-adenosylmethionine decarboxylase (SpeD) (PDB:1TLU)	MTRKKLDGTGSVGRQQVLKADMQPIIGKHVYGNLYGCDPKALADERLIERLVREAVGIARATLMEVKTWKVEGVKGGVSVLALITESHIAIHTWPEYRYATVDVFTCGDHSDPKAAFEHIVRSLKPEWVVQHYADRSSVTTAAWRPGEEYADKGRGITGKRG
622	GC_00000163	GCA_011369755_1_ASM1136975v1_genomic	602	3	3	1	1	1	1	1	E	Amino acid transport and metabolism			COG1586	S-adenosylmethionine decarboxylase (SpeD) (PDB:1TLU)	MTRKKLDGTGSVGRQQVLKADMQPIIGKHVYGNLYGCDPKALADERLIERLVREAVGIARATLMEVKTWKVEGVKGGVSVLALITESHIAIHTWPEYRYATVDVFTCGDHSDPKAAFEHIVRSLKPEWVVQHYADRSSVTTAAWRPGEEYADKGRGITGKRG
623	GC_00000163	146_bin_25	420	3	3	1	1	1	1	1	E	Amino acid transport and metabolism			COG1586	S-adenosylmethionine decarboxylase (SpeD) (PDB:1TLU)	MTRKKLDGTGSVGRQQVLKADMQPIIGKHVYGNLYGCDPKALADERLIERLVREAVGIARATLMEVKTWKVEGVKGGVSVLALITESHIAIHTWPEYRYATVDVFTCGDHSDPKAAFEHIVRSLKPEWVVQHYADRSSVTTAAWRPGEEYADKGRGITGKRG
624	GC_00000164	GCA_011364265_1_ASM1136426v1_genomic	689	3	3	1	1	1	1	1							MNHRALAVALLITAVALQPSLAAENYSPPDFRVYEFSQLVCVARQVGEYRVQVLLEPNEPKAGERFRVTAVISDLQGRPAEVTAYVVVTDGLRPVNFTRPVRVANGIFKAELVLERPGRYVAGIAVSGSNGTYLINVPITVLENLQGFLNSVLVTMLVMGAFWGVAVAISLAFLRERRRFGGAPEETGQVQG
625	GC_00000164	GCA_011369755_1_ASM1136975v1_genomic	1025	3	3	1	1	1	1	1							MNHRALAVALLITAVALQPSLAAENYSPPDFRVYEFSQLVCVARQVGEYRVQVLLEPNEPKAGERFRVTAVISDLQGRPAEVTAYVVVTDGLRPVNFTRPVRVANGIFKAELVLERPGRYVAGIAVSGSNGTYLINVPITVLENLQGFLNSVLVTMLVMGAFWGVAVAISLAFLRERRRFGGAPEETGQVQG
626	GC_00000164	146_bin_25	123	3	3	1	1	1	1	1							MNHRALAVALLITAVALQPSLAAENYSPPDFRVYEFSQLVCVARQVGEYRVQVLLEPNEPKAGERFRVTAVISDLQGRPAEVTAYVVVTDGLRPVNFTRPVRVANGIFKAELVLERPGRYVAGIAVSGSNGTYLINVPITVLENLQGFLNSVLVTMLVMGAFWGVAVAISLAFLRERRRFGGAPEETGQVQG
627	GC_00000165	GCA_011364265_1_ASM1136426v1_genomic	236	3	3	1	1	1	1	1	K	Transcription			COG1405	Transcription initiation factor TFIIIB, Brf1 subunit/Transcription initiation factor TFIIB (SUA7) (PDB:1DL6)	MSGKVRAWREDLMCPECGSTKLVTDPVTGEVSCQECGAVVIERGVNRGPEWRNVEEGEGSKARAGAPLSIMYKDFGLSTVIDQTSEDAGGRKLPKEAKEKMLRLKKLDQTSQVNASETRNLQQAANILGIYMDKLNLPQSVAEQAMLIYRKALKAGLVRGRSIRSIMAAAVYAACRLSGVPRDLREFEKAYPLVKRKTIAQGYRLMLKHLNLKVPVTDPSIYVSKIASKVNVDERTVQEAIRLLKEAAKRGATIGKDPVGIAAAALYMACQETMQNVTQKDIARAAGVTEVTVRNRFKGLKEVLEGKQPAEVSG
628	GC_00000165	GCA_011369755_1_ASM1136975v1_genomic	978	3	3	1	1	1	1	1	K	Transcription			COG1405	Transcription initiation factor TFIIIB, Brf1 subunit/Transcription initiation factor TFIIB (SUA7) (PDB:1DL6)	MSGKVRAWREDLMCPECGSTKLVTDPVTGEVSCQECGAVVIERGVNRGPEWRNVEEGEGSKARAGAPLSIMYKDFGLSTVIDQTSEDAGGRKLPKEAKEKMLRLKKLDQTSQVNASETRNLQQAANILGIYMDKLNLPQSVAEQAMLIYRKALKAGLVRGRSIRSIMAAAVYAACRLSGVPRDLREFEKAYPLVKRKTIAQGYRLMLKHLNLKVPVTDPSIYVSKIASKVNVDERTVQEAIRLLKEAAKRGATIGKDPVGIAAAALYMACQETMQNVTQKDIARAAGVTEVTVRNRFKGLKEVLEGKQPAEVSG
629	GC_00000165	146_bin_25	76	3	3	1	1	1	1	1	K	Transcription			COG1405	Transcription initiation factor TFIIIB, Brf1 subunit/Transcription initiation factor TFIIB (SUA7) (PDB:1DL6)	MSGKVRAWREDLMCPECGSTKLVTDPVTGEVSCQECGAVVIERGVNRGPEWRNVEEGEGSKARAGAPLSIMYKDFGLSTVIDQTSEDAGGRKLPKEAKEKMLRLKKLDQTSQVNASETRNLQQAANILGIYMDKLNLPQSVAEQAMLIYRKALKAGLVRGRSIRSIMAAAVYAACRLSGVPRDLREFEKAYPLVKRKTIAQGYRLMLKHLNLKVPVTDPSIYVSKIASKVNVDERTVQEAIRLLKEAAKRGATIGKDPVGIAAAALYMACQETMQNVTQKDIARAAGVTEVTVRNRFKGLKEVLEGKQPAEVSG
630	GC_00000166	GCA_011364265_1_ASM1136426v1_genomic	1042	3	3	1	1	1	1	1	O	Posttranslational modification, protein turnover, chaperones			COG0316	Fe-S cluster assembly iron-binding protein IscA (IscA) (PDB:1R94)	MQDVKLRVTERALEKMREVLKEVGGEVGIRIFVTEGCCCGPQYGLALEDREYEGDRVVNVDGVKFFIDSFSAERIGEVELDYDVTPFGEGFLVRRLGAHEEHSHGHGGCSCGCGH
631	GC_00000166	GCA_011369755_1_ASM1136975v1_genomic	458	3	3	1	1	1	1	1	O	Posttranslational modification, protein turnover, chaperones			COG0316	Fe-S cluster assembly iron-binding protein IscA (IscA) (PDB:1R94)	MQDVKLRVTERALEKMREVLKEVGGEVGIRIFVTEGCCCGPQYGLALEDREYEGDRVVNVDGVKFFIDSFSAERIGEVELDYDVTPFGEGFLVRRLGAHEEHSHGHGGCSCGCGH
632	GC_00000166	146_bin_25	677	3	3	1	1	1	1	1	O	Posttranslational modification, protein turnover, chaperones			COG0316	Fe-S cluster assembly iron-binding protein IscA (IscA) (PDB:1R94)	MQDVKLRVTERALEKMREVLKEVGGEVGIRIFVTEGCCCGPQYGLALEDREYEGDRVVNVDGVKFFIDSFSAERIGEVELDYDVTPFGEGFLVRRLGAHEEHSHGHGGCSCGCGH
633	GC_00000167	GCA_011364265_1_ASM1136426v1_genomic	395	3	3	1	1	1	1	1							MDELLTLMLIKAVHVVAASIWIGSIISLSLAVRVVRRFVGSPASIAISSEMGRRLRPLTRTSLYLAIVSGALLAMQRGFLSALLAFAFEYRPVVLVLLKVMLGTAVLILVEYHSSLGASIARIANSNGARALRRRIVIVGWATVVLSIALAVLGTALRFG
634	GC_00000167	GCA_011369755_1_ASM1136975v1_genomic	52	3	3	1	1	1	1	1							MDELLTLMLIKAVHVVAASIWIGSIISLSLAVRVVRRFVGSPASIAISSEMGRRLRPLTRTSLYLAIVSGALLAMQRGFLSALLAFAFEYRPVVLVLLKVMLGTAVLILVEYHSSLGASIARIANSNGARALRRRIVIVGWATVVLSIALAVLGTALRFG
635	GC_00000167	146_bin_25	831	3	3	1	1	1	1	1							MDELLTLMLIKAVHVVAASIWIGSIISLSLAVRVVRRFVGSPASIAISSEMGRRLRPLTRTSLYLAIVSGALLAMQRGFLSALLAFAFEYRPVVLVLLKVMLGTAVLILVEYHSSLGASIARIANSNGARALRRRIVIVGWATVVLSIALAVLGTALRFG
636	GC_00000168	GCA_011364265_1_ASM1136426v1_genomic	747	3	3	1	1	1	1	1	K	Transcription	COG0086	RNA polymerase	COG0086	DNA-directed RNA polymerase, beta' subunit/160 kD subunit (RpoC) (PDB:1NT9)	MRGSIAAIKFGLLSPEMIRSMAVAEISNPETYDEDGSPIPTGVMDPRLGTLEPGQRCRTCGNTYLNCPGHFGYIELAAPVIHIGYVKTIHELLRATCWSCGRLLLPDEQIEKFRAEVERLKAEGRQYRHVFYRVKQLAMAATTCPHCGEKQVKVELEKPMTFYEQTSRGMVRLTASVIRQRLEKIPDSDLELLDMDPKSARPEWMVLTVLPVPPVYVRPSITLETGYRSEDDLTHKLVDILRTNQRLKEAIASGAPSPVIIELSDLLQYHVTTYLNNEVPNLAPAQHRSGRILKTLAQRLKGKEGRFRLNLSGKRVDFSARTVISPDPNIDIDEVGVPLEIAMQLTVPEPVTAWNKEWLKQLVRNGPNKYPGARYVIRPDKRIVRLKFVQNLDELAEQL…
637	GC_00000168	GCA_011369755_1_ASM1136975v1_genomic	1071	3	3	1	1	1	1	1	K	Transcription	COG0086	RNA polymerase	COG0086	DNA-directed RNA polymerase, beta' subunit/160 kD subunit (RpoC) (PDB:1NT9)	MRGSIAAIKFGLLSPEMIRSMAVAEISNPETYDEDGSPIPTGVMDPRLGTLEPGQRCRTCGNTYLNCPGHFGYIELAAPVIHIGYVKTIHELLRATCWSCGRLLLPDEQIEKFRAEVERLKAEGRQYRHVFYRVKQLAMAATTCPHCGEKQVKVELEKPMTFYEQTSRGMVRLTASVIRQRLEKIPDSDLELLDMDPKSARPEWMVLTVLPVPPVYVRPSITLETGYRSEDDLTHKLVDILRTNQRLKEAIASGAPSPVIIELSDLLQYHVTTYLNNEVPNLAPAQHRSGRILKTLAQRLKGKEGRFRLNLSGKRVDFSARTVISPDPNIDIDEVGVPLEIAMQLTVPEPVTAWNKEWLKQLVRNGPNKYPGARYVIRPDKRIVRLKFVQNLDELAEQL…
638	GC_00000168	146_bin_25	1017	3	3	1	1	1	1	1	K	Transcription	COG0086	RNA polymerase	COG0086	DNA-directed RNA polymerase, beta' subunit/160 kD subunit (RpoC) (PDB:1NT9)	MRGSIAAIKFGLLSPEMIRSMAVAEISNPETYDEDGSPIPTGVMDPRLGTLEPGQRCRTCGNTYLNCPGHFGYIELAAPVIHIGYVKTIHELLRATCWSCGRLLLPDEQIEKFRAEVERLKAEGRQYRHVFYRVKQLAMAATTCPHCGEKQVKVELEKPMTFYEQTSRGMVRLTASVIRQRLEKIPDSDLELLDMDPKSARPEWMVLTVLPVPPVYVRPSITLETGYRSEDDLTHKLVDILRTNQRLKEAIASGAPSPVIIELSDLLQYHVTTYLNNEVPNLAPAQHRSGRILKTLAQRLKGKEGRFRLNLSGKRVDFSARTVISPDPNIDIDEVGVPLEIAMQLTVPEPVTAWNKEWLKQLVRNGPNKYPGARYVIRPDKRIVRLKFVQNLDELAEQL…
639	GC_00000169	GCA_011364265_1_ASM1136426v1_genomic	378	3	3	1	1	1	1	1							MVRKSLLVGVALGAVGVLMIAALLPAMAGYAETVFVHGGRGFGGRGGWWRNATVTQEQVQYTGTLSDLDLGLMVLSTQQGEVKLSVPNVLVVENRFVSLVKLVFDGKLRKGDRIEVDALRVTVTLPNGSSRTSVIVQQIRDLDTGLVASSWGGARVPPSTPSTQQQTTA
640	GC_00000169	GCA_011369755_1_ASM1136975v1_genomic	1210	3	3	1	1	1	1	1							MVRKSLLVGVALGAVGVLMIAALLPAMAGYAETVFVHGGRGFGGRGGWWRNATVTQEQVQYTGTLSDLDLGLMVLSTQQGEVKLSVPNVLVVENRFVSLVKLVFDGKLRKGDRIEVDALRVTVTLPNGSSRTSVIVQQIRDLDTGLVASSWGGARVPPSTPSTQQQTTA
641	GC_00000169	146_bin_25	133	3	3	1	1	1	1	1							MVRKSLLVGVALGAVGVLMIAALLPAMAGYAETVFVHGGRGFGGRGGWWRNATVTQEQVQYTGTLSDLDLGLMVLSTQQGEVKLSVPNVLVVENRFVSLVKLVFDGKLRKGDRIEVDALRVTVTLPNGSSRTSVIVQQIRDLDTGLVASSWGGARVPPSTPSTQQQTTA
642	GC_00000170	GCA_011364265_1_ASM1136426v1_genomic	1150	3	3	1	1	1	1	1	G	Carbohydrate transport and metabolism			COG2211	Na+/melibiose symporter or related transporter (MelB) (PDB:4M64)	MNGGIGLSRTKALYANSLASSVAMGSAQPFIAVYAAQLGASPTELGLLHASMNFTTNAAQLIWGSISDAMGRRVPLLVAGGLLSAAIWPLALMTTSPGTFVLLMALRFAFYSMTLPTFTALIADVTEPAERTRVTVQINAWSTVGAAVATSTVAAVSLFGLNGYHIGFLIAMVAELASAVVLLGIREQKVGKRMPSLSVISEITANSAYLQYVLLNTLYILFMSIAWPLFTITVTRVARLDLSVIAALSVVSDIASIATIYLVSRANVDLIGFVKLQAISRAAFAAVPLVYGFTPVVPMLVAVNVMTGLLFPVINTARTLYLLAVVPVEGRATYVAIANVLQGISSFVGSTVGGALVDQLTSLNGDVAAAMIPVYLLSTVGRFVFGVLHFRLNRYVR
643	GC_00000170	GCA_011369755_1_ASM1136975v1_genomic	850	3	3	1	1	1	1	1	G	Carbohydrate transport and metabolism			COG2211	Na+/melibiose symporter or related transporter (MelB) (PDB:4M64)	MNGGIGLSRTKALYANSLASSVAMGSAQPFIAVYAAQLGASPTELGLLHASMNFTTNAAQLIWGSISDAMGRRVPLLVAGGLLSAAIWPLALMTTSPGTFVLLMALRFAFYSMTLPTFTALIADVTEPAERTRVTVQINAWSTVGAAVATSTVAAVSLFGLNGYHIGFLIAMVAELASAVVLLGIREQKVGKRMPSLSVISEITANSAYLQYVLLNTLYILFMSIAWPLFTITVTRVARLDLSVIAALSVVSDIASIATIYLVSRANVDLIGFVKLQAISRAAFAAVPLVYGFTPVVPMLVAVNVMTGLLFPVINTARTLYLLAVVPVEGRATYVAIANVLQGISSFVGSTVGGALVDQLTSLNGDVAAAMIPVYLLSTVGRFVFGVLHFRLNRYVR
644	GC_00000170	146_bin_25	183	3	3	1	1	1	1	1	G	Carbohydrate transport and metabolism			COG2211	Na+/melibiose symporter or related transporter (MelB) (PDB:4M64)	MNGGIGLSRTKALYANSLASSVAMGSAQPFIAVYAAQLGASPTELGLLHASMNFTTNAAQLIWGSISDAMGRRVPLLVAGGLLSAAIWPLALMTTSPGTFVLLMALRFAFYSMTLPTFTALIADVTEPAERTRVTVQINAWSTVGAAVATSTVAAVSLFGLNGYHIGFLIAMVAELASAVVLLGIREQKVGKRMPSLSVISEITANSAYLQYVLLNTLYILFMSIAWPLFTITVTRVARLDLSVIAALSVVSDIASIATIYLVSRANVDLIGFVKLQAISRAAFAAVPLVYGFTPVVPMLVAVNVMTGLLFPVINTARTLYLLAVVPVEGRATYVAIANVLQGISSFVGSTVGGALVDQLTSLNGDVAAAMIPVYLLSTVGRFVFGVLHFRLNRYVR
645	GC_00000171	GCA_011364265_1_ASM1136426v1_genomic	399	3	3	1	1	1	1	1	H	Coenzyme transport and metabolism	COG1587	Heme biosynthesis	COG1587	Uroporphyrinogen-III synthase (HemD) (PDB:1JR2)	MRAINVLVVGTEGFCRRAGSVLNRIGIPFTALDALVEETNFNVVAESLRSIREYDWGIFTSVNAVRSISLVADRVGLRRPLDGLRRVGAVGPASAEALRAIWDGEVFVPKRYTVSALAEELPDVEGTSVIAFRSALASDELVSALLRRGARSVVQVRAYSVRVREDVELPRDHSVVLLGSPSAARAYRTLCELQGCEPRPAICIGPVTSAAAREHGLEVMAVAEEHSLDGLVRELRRVMRVA
646	GC_00000171	GCA_011369755_1_ASM1136975v1_genomic	56	3	3	1	1	1	1	1	H	Coenzyme transport and metabolism	COG1587	Heme biosynthesis	COG1587	Uroporphyrinogen-III synthase (HemD) (PDB:1JR2)	MRAINVLVVGTEGFCRRAGSVLNRIGIPFTALDALVEETNFNVVAESLRSIREYDWGIFTSVNAVRSISLVADRVGLRRPLDGLRRVGAVGPASAEALRAIWDGEVFVPKRYTVSALAEELPDVEGTSVIAFRSALASDELVSALLRRGARSVVQVRAYSVRVREDVELPRDHSVVLLGSPSAARAYRTLCELQGCEPRPAICIGPVTSAAAREHGLEVMAVAEEHSLDGLVRELRRVMRVA
647	GC_00000171	146_bin_25	835	3	3	1	1	1	1	1	H	Coenzyme transport and metabolism	COG1587	Heme biosynthesis	COG1587	Uroporphyrinogen-III synthase (HemD) (PDB:1JR2)	MRAINVLVVGTEGFCRRAGSVLNRIGIPFTALDALVEETNFNVVAESLRSIREYDWGIFTSVNAVRSISLVADRVGLRRPLDGLRRVGAVGPASAEALRAIWDGEVFVPKRYTVSALAEELPDVEGTSVIAFRSALASDELVSALLRRGARSVVQVRAYSVRVREDVELPRDHSVVLLGSPSAARAYRTLCELQGCEPRPAICIGPVTSAAAREHGLEVMAVAEEHSLDGLVRELRRVMRVA
648	GC_00000172	GCA_011364265_1_ASM1136426v1_genomic	871	3	3	1	1	1	1	1	R	General function prediction only			COG1545	Uncharacterized OB-fold protein, contains Zn-ribbon domain (PDB:3IRB)	MRARLVRFAPETLSGLDGPLAELLSRAVAEVGDGREGAWTKALQEVRGRTEFELPAELLVTPYLLDYRYRRSTGIAMTRFLQGLREGKFVGTRCTGCGRVLIPPRTFCEWCFRRVDEWIEHSGEGEVATYSIAHIGTNPKVRLPRPEPIAVIWFEGTKVIRPNSSTVAHAAGILHRLGEVEPSEIEIGMKVRPVWKPKEERTGSITDVLYFAPLRG
649	GC_00000172	GCA_011369755_1_ASM1136975v1_genomic	608	3	3	1	1	1	1	1	R	General function prediction only			COG1545	Uncharacterized OB-fold protein, contains Zn-ribbon domain (PDB:3IRB)	MRARLVRFAPETLSGLDGPLAELLSRAVAEVGDGREGAWTKALQEVRGRTEFELPAELLVTPYLLDYRYRRSTGIAMTRFLQGLREGKFVGTRCTGCGRVLIPPRTFCEWCFRRVDEWIEHSGEGEVATYSIAHIGTNPKVRLPRPEPIAVIWFEGTKVIRPNSSTVAHAAGILHRLGEVEPSEIEIGMKVRPVWKPKEERTGSITDVLYFAPLRG
650	GC_00000172	146_bin_25	457	3	3	1	1	1	1	1	R	General function prediction only			COG1545	Uncharacterized OB-fold protein, contains Zn-ribbon domain (PDB:3IRB)	MRARLVRFAPETLSGLDGPLAELLSRAVAEVGDGREGAWTKALQEVRGRTEFELPAELLVTPYLLDYRYRRSTGIAMTRFLQGLREGKFVGTRCTGCGRVLIPPRTFCEWCFRRVDEWIEHSGEGEVATYSIAHIGTNPKVRLPRPEPIAVIWFEGTKVIRPNSSTVAHAAGILHRLGEVEPSEIEIGMKVRPVWKPKEERTGSITDVLYFAPLRG
651	GC_00000173	GCA_011364265_1_ASM1136426v1_genomic	456	3	3	1	1	1	1	1	C	Energy production and conversion			COG3794	Plastocyanin (PetE) (PDB:3BQV)	MRNVSAMAVLAVLVIAGAAIYLYLSAQPPRAPAEQTTRVTTPQTTQIQTKTTTAVQQTTQRTTPQASGRVTVINPKGSGTNPNLTFEPQVVKVKIGVNNTVVWVNEDDVTHAVVARDGSFNFPSVNPGQSVSFTFTKPGRFDYYCNLHPWMTGTVIVEQ
652	GC_00000173	GCA_011369755_1_ASM1136975v1_genomic	640	3	3	1	1	1	1	1	C	Energy production and conversion			COG3794	Plastocyanin (PetE) (PDB:3BQV)	MRNVSAMAVLAVLVIAGAAIYLYLSAQPPRAPAEQTTRVTTPQTTQIQTKTTTAVQQTTQRTTPQASGRVTVINPKGSGTNPNLTFEPQVVKVKIGVNNTVVWVNEDDVTHAVVARDGSFNFPSVNPGQSVSFTFTKPGRFDYYCNLHPWMTGTVIVEQ
653	GC_00000173	146_bin_25	1034	3	3	1	1	1	1	1	C	Energy production and conversion			COG3794	Plastocyanin (PetE) (PDB:3BQV)	MRNVSAMAVLAVLVIAGAAIYLYLSAQPPRAPAEQTTRVTTPQTTQIQTKTTTAVQQTTQRTTPQASGRVTVINPKGSGTNPNLTFEPQVVKVKIGVNNTVVWVNEDDVTHAVVARDGSFNFPSVNPGQSVSFTFTKPGRFDYYCNLHPWMTGTVIVEQ
654	GC_00000174	GCA_011364265_1_ASM1136426v1_genomic	17	3	3	1	1	1	1	1							MGMQERAERALRACSELLRRRDVDSVRDLLRILAEMAPPGVEWGVEVASIAGTRYLAGGGRITVVRVSRDEFGPFMRTQVAEVGVDDVPEEVLKLVLRDPEGLLRSVAEQLSSWLSTGHGEEGLRREVASFLERLPSVLSR
655	GC_00000174	GCA_011369755_1_ASM1136975v1_genomic	246	3	3	1	1	1	1	1							MGMQERAERALRACSELLRRRDVDSVRDLLRILAEMAPPGVEWGVEVASIAGTRYLAGGGRITVVRVSRDEFGPFMRTQVAEVGVDDVPEEVLKLVLRDPEGLLRSVAEQLSSWLSTGHGEEGLRREVASFLERLPSVLSR
656	GC_00000174	146_bin_25	1495	3	3	1	1	1	1	1							MGMQERAERALRACSELLRRRDVDSVRDLLRILAEMAPPGVEWGVEVASIAGTRYLAGGGRITVVRVSRDEFGPFMRTQVAEVGVDDVPEEVLKLVLRDPEGLLRSVAEQLSSWLSTGHGEEGLRREVASFLERLPSVLSR
657	GC_00000175	GCA_011364265_1_ASM1136426v1_genomic	532	3	3	1	1	1	1	1	I	Lipid transport and metabolism	COG1960	Fatty acid biosynthesis	COG1960	Acyl-CoA dehydrogenase related to the alkylation response protein AidB (CaiA) (PDB:1BUC)	MLPFDSVLDFRIELTEDHELFRKTVRQFVERYLEPRVKEIEQTNEIPRELYARAAEAGFMGLGIPEEYGGQGSDYLNVVIFTEEVSRVCPAFVTSVLVRGLFTTPVLFFGTEEQKRKYIPPLARGEKFAAHATTEPGAGSDVAGIKTRAVRKDGGWVITGQKYFITGADKADYFVVLARTSDPPSRHERHKGLTMFIVEKGTPGLRVGERIQVTGLRGSMPSEVVLDNVWVPDDAVVGEVGDGFRAAMVTYDYGRVGIAAQAVGVIQGVFERSLNYAAQRIAFERPILAFQAIQFYLADMLRDLAAARTLTYWAATMLNRGLTTEAVIAASLAKLFATEAAERAALKGIEVHGGVGVMVDGMVERFLRDTQIMKIYEGTSEIQRLVIIRHLVKKVFGFEV
658	GC_00000175	GCA_011369755_1_ASM1136975v1_genomic	368	3	3	1	1	1	1	1	I	Lipid transport and metabolism	COG1960	Fatty acid biosynthesis	COG1960	Acyl-CoA dehydrogenase related to the alkylation response protein AidB (CaiA) (PDB:1BUC)	MLPFDSVLDFRIELTEDHELFRKTVRQFVERYLEPRVKEIEQTNEIPRELYARAAEAGFMGLGIPEEYGGQGSDYLNVVIFTEEVSRVCPAFVTSVLVRGLFTTPVLFFGTEEQKRKYIPPLARGEKFAAHATTEPGAGSDVAGIKTRAVRKDGGWVITGQKYFITGADKADYFVVLARTSDPPSRHERHKGLTMFIVEKGTPGLRVGERIQVTGLRGSMPSEVVLDNVWVPDDAVVGEVGDGFRAAMVTYDYGRVGIAAQAVGVIQGVFERSLNYAAQRIAFERPILAFQAIQFYLADMLRDLAAARTLTYWAATMLNRGLTTEAVIAASLAKLFATEAAERAALKGIEVHGGVGVMVDGMVERFLRDTQIMKIYEGTSEIQRLVIIRHLVKKVFGFEV
659	GC_00000175	146_bin_25	1436	3	3	1	1	1	1	1	I	Lipid transport and metabolism	COG1960	Fatty acid biosynthesis	COG1960	Acyl-CoA dehydrogenase related to the alkylation response protein AidB (CaiA) (PDB:1BUC)	MLPFDSVLDFRIELTEDHELFRKTVRQFVERYLEPRVKEIEQTNEIPRELYARAAEAGFMGLGIPEEYGGQGSDYLNVVIFTEEVSRVCPAFVTSVLVRGLFTTPVLFFGTEEQKRKYIPPLARGEKFAAHATTEPGAGSDVAGIKTRAVRKDGGWVITGQKYFITGADKADYFVVLARTSDPPSRHERHKGLTMFIVEKGTPGLRVGERIQVTGLRGSMPSEVVLDNVWVPDDAVVGEVGDGFRAAMVTYDYGRVGIAAQAVGVIQGVFERSLNYAAQRIAFERPILAFQAIQFYLADMLRDLAAARTLTYWAATMLNRGLTTEAVIAASLAKLFATEAAERAALKGIEVHGGVGVMVDGMVERFLRDTQIMKIYEGTSEIQRLVIIRHLVKKVFGFEV
660	GC_00000176	GCA_011364265_1_ASM1136426v1_genomic	660	3	3	1	1	1	1	1	G	Carbohydrate transport and metabolism			COG1980	Archaeal fructose 1,6-bisphosphatase (FbpA) (PDB:1UMG)	MRVTLSVIKADVGSVAGHHRPHSEMLRYAQSRIAEAEETGLIGSGYVTHCGDDIVLVMTHTRGENDPEIHGLAWRTFKEITERVAKPLKLYGAGQDLLSDAFSGNVRGLGPGVAELEFEERPSEPVVVFAADKTEPGAWNVPLYRIFASPDNTAGLVIDPKLHAGFKFEVMDLIESEVVTLKVPEELYDLVALLGTPGRYAVSKVYRAIDDEPAAAASTTRLSLIAGRYVGKDDPVMLVRAQAGFPAVGEILSAFAVPPIVSGWMRGSHRGPLMPVSFRKGQNVVTFFDGPPRVIAMGWQISEGKLVGVDGKEPADLFDDPFFEYSRRIAAEMAVYLRTMGEFEPARLGHEEMEYTTLPMILEKLRPRFRRLAEAKA
661	GC_00000176	GCA_011369755_1_ASM1136975v1_genomic	352	3	3	1	1	1	1	1	G	Carbohydrate transport and metabolism			COG1980	Archaeal fructose 1,6-bisphosphatase (FbpA) (PDB:1UMG)	MRVTLSVIKADVGSVAGHHRPHSEMLRYAQSRIAEAEETGLIGSGYVTHCGDDIVLVMTHTRGENDPEIHGLAWRTFKEITERVAKPLKLYGAGQDLLSDAFSGNVRGLGPGVAELEFEERPSEPVVVFAADKTEPGAWNVPLYRIFASPDNTAGLVIDPKLHAGFKFEVMDLIESEVVTLKVPEELYDLVALLGTPGRYAVSKVYRAIDDEPAAAASTTRLSLIAGRYVGKDDPVMLVRAQAGFPAVGEILSAFAVPPIVSGWMRGSHRGPLMPVSFRKGQNVVTFFDGPPRVIAMGWQISEGKLVGVDGKEPADLFDDPFFEYSRRIAAEMAVYLRTMGEFEPARLGHEEMEYTTLPMILEKLRPRFRRLAEAKA
662	GC_00000176	146_bin_25	1390	3	3	1	1	1	1	1	G	Carbohydrate transport and metabolism			COG1980	Archaeal fructose 1,6-bisphosphatase (FbpA) (PDB:1UMG)	MRVTLSVIKADVGSVAGHHRPHSEMLRYAQSRIAEAEETGLIGSGYVTHCGDDIVLVMTHTRGENDPEIHGLAWRTFKEITERVAKPLKLYGAGQDLLSDAFSGNVRGLGPGVAELEFEERPSEPVVVFAADKTEPGAWNVPLYRIFASPDNTAGLVIDPKLHAGFKFEVMDLIESEVVTLKVPEELYDLVALLGTPGRYAVSKVYRAIDDEPAAAASTTRLSLIAGRYVGKDDPVMLVRAQAGFPAVGEILSAFAVPPIVSGWMRGSHRGPLMPVSFRKGQNVVTFFDGPPRVIAMGWQISEGKLVGVDGKEPADLFDDPFFEYSRRIAAEMAVYLRTMGEFEPARLGHEEMEYTTLPMILEKLRPRFRRLAEAKA
663	GC_00000177	GCA_011364265_1_ASM1136426v1_genomic	1435	3	3	1	1	1	1	1	G	Carbohydrate transport and metabolism			COG2159	5-carboxyvanillate decarboxylase LigW (lignin degradation), amidohydro domain (LigW) (PDB:2DVT) (PUBMED:26714575)	MSGRPIDFHVHLTTPGFFRTLGPFVEKMRSYFRSDFGQIGIEEALREYEEAGVGRMVLLPLDASRLTGIPGDSNEQMAELQRVDPERVIAFATVDPLGGKRSVLELERAVKDLGLRGLKLHPQLQRFRPDDERCFEVYQMAEDLGIPVLFHTGTSGIGAGLEGGGGIRLDHGRPIYVDNVAAQFPRLKVVMAHFGWPWYEEALAIAQHKANVYIELSGWSPRYIPQVVWRYADNLIPEKVLFGSDYPMIRPSRWLADFERIELKRETKEMILWRNAERVLGLR
664	GC_00000177	GCA_011369755_1_ASM1136975v1_genomic	792	3	3	1	1	1	1	1	G	Carbohydrate transport and metabolism			COG2159	5-carboxyvanillate decarboxylase LigW (lignin degradation), amidohydro domain (LigW) (PDB:2DVT) (PUBMED:26714575)	MSGRPIDFHVHLTTPGFFRTLGPFVEKMRSYFRSDFGQIGIEEALREYEEAGVGRMVLLPLDASRLTGIPGDSNEQMAELQRVDPERVIAFATVDPLGGKRSVLELERAVKDLGLRGLKLHPQLQRFRPDDERCFEVYQMAEDLGIPVLFHTGTSGIGAGLEGGGGIRLDHGRPIYVDNVAAQFPRLKVVMAHFGWPWYEEALAIAQHKANVYIELSGWSPRYIPQVVWRYADNLIPEKVLFGSDYPMIRPSRWLADFERIELKRETKEMILWRNAERVLGLR
665	GC_00000177	146_bin_25	560	3	3	1	1	1	1	1	G	Carbohydrate transport and metabolism			COG2159	5-carboxyvanillate decarboxylase LigW (lignin degradation), amidohydro domain (LigW) (PDB:2DVT) (PUBMED:26714575)	MSGRPIDFHVHLTTPGFFRTLGPFVEKMRSYFRSDFGQIGIEEALREYEEAGVGRMVLLPLDASRLTGIPGDSNEQMAELQRVDPERVIAFATVDPLGGKRSVLELERAVKDLGLRGLKLHPQLQRFRPDDERCFEVYQMAEDLGIPVLFHTGTSGIGAGLEGGGGIRLDHGRPIYVDNVAAQFPRLKVVMAHFGWPWYEEALAIAQHKANVYIELSGWSPRYIPQVVWRYADNLIPEKVLFGSDYPMIRPSRWLADFERIELKRETKEMILWRNAERVLGLR
666	GC_00000178	GCA_011364265_1_ASM1136426v1_genomic	698	3	3	1	1	1	1	1	G|K	Carbohydrate transport and metabolism|Transcription			COG1940	Sugar kinase of the NBD/HSP70 family, may contain an N-terminal HTH domain (NagC) (PDB:1WOQ)	MRTSSIRPGPGPTEGRETVLAVDIGASRIRAALVDPSDLGVMAITETPTPQSPDPEAIPRALVRLVREGLRVEGVRRAGIASIGPIDSRRGVIELAPNVAGRPRSIRVAEALWDELGITEVYMANDCNAAAYAEHFARSGEETGDLLYVTVSTGIGGGAVLEGRPVLGRKGNAAEIGHSVIDPSGYMGCGCGGAGHWEAYCSGRNIPRFARRLAEDGELPRDSALYRLVADGDFESREVFEVYRKGDEASRPFFSRLAVLMAAGLSTAINLFSPDLVVLGGAVFLRNEDFFASEVLPRLRGFLMLREPRIERPRFGELSPLMGAALLAMHRVESALVKL
667	GC_00000178	GCA_011369755_1_ASM1136975v1_genomic	1034	3	3	1	1	1	1	1	G|K	Carbohydrate transport and metabolism|Transcription			COG1940	Sugar kinase of the NBD/HSP70 family, may contain an N-terminal HTH domain (NagC) (PDB:1WOQ)	MRTSSIRPGPGPTEGRETVLAVDIGASRIRAALVDPSDLGVMAITETPTPQSPDPEAIPRALVRLVREGLRVEGVRRAGIASIGPIDSRRGVIELAPNVAGRPRSIRVAEALWDELGITEVYMANDCNAAAYAEHFARSGEETGDLLYVTVSTGIGGGAVLEGRPVLGRKGNAAEIGHSVIDPSGYMGCGCGGAGHWEAYCSGRNIPRFARRLAEDGELPRDSALYRLVADGDFESREVFEVYRKGDEASRPFFSRLAVLMAAGLSTAINLFSPDLVVLGGAVFLRNEDFFASEVLPRLRGFLMLREPRIERPRFGELSPLMGAALLAMHRVESALVKL
668	GC_00000178	146_bin_25	114	3	3	1	1	1	1	1	G|K	Carbohydrate transport and metabolism|Transcription			COG1940	Sugar kinase of the NBD/HSP70 family, may contain an N-terminal HTH domain (NagC) (PDB:1WOQ)	MRTSSIRPGPGPTEGRETVLAVDIGASRIRAALVDPSDLGVMAITETPTPQSPDPEAIPRALVRLVREGLRVEGVRRAGIASIGPIDSRRGVIELAPNVAGRPRSIRVAEALWDELGITEVYMANDCNAAAYAEHFARSGEETGDLLYVTVSTGIGGGAVLEGRPVLGRKGNAAEIGHSVIDPSGYMGCGCGGAGHWEAYCSGRNIPRFARRLAEDGELPRDSALYRLVADGDFESREVFEVYRKGDEASRPFFSRLAVLMAAGLSTAINLFSPDLVVLGGAVFLRNEDFFASEVLPRLRGFLMLREPRIERPRFGELSPLMGAALLAMHRVESALVKL
669	GC_00000179	GCA_011364265_1_ASM1136426v1_genomic	1025	3	3	1	1	1	1	1	L	Replication, recombination and repair			COG1591	Holliday junction resolvase Hjc, archaeal type (PDB:1GEF)	MSYKRGRRLEYEVRDLFASRGWLVVRAAGSKPVDLVCIKGGQAVLVECKYNDRPSHEELEKLSEVSRVSGAKVLLAVRPKYGRLRILDPWTREEYALL
670	GC_00000179	GCA_011369755_1_ASM1136975v1_genomic	585	3	3	1	1	1	1	1	L	Replication, recombination and repair			COG1591	Holliday junction resolvase Hjc, archaeal type (PDB:1GEF)	MSYKRGRRLEYEVRDLFASRGWLVVRAAGSKPVDLVCIKGGQAVLVECKYNDRPSHEELEKLSEVSRVSGAKVLLAVRPKYGRLRILDPWTREEYALL
671	GC_00000179	146_bin_25	437	3	3	1	1	1	1	1	L	Replication, recombination and repair			COG1591	Holliday junction resolvase Hjc, archaeal type (PDB:1GEF)	MSYKRGRRLEYEVRDLFASRGWLVVRAAGSKPVDLVCIKGGQAVLVECKYNDRPSHEELEKLSEVSRVSGAKVLLAVRPKYGRLRILDPWTREEYALL
672	GC_00000180	GCA_011364265_1_ASM1136426v1_genomic	425	3	3	1	1	1	1	1	J	Translation, ribosomal structure and biogenesis	COG0091	Ribosome 50S subunit	COG0091	Ribosomal protein L22 (RplV) (PDB:1VS6)	MPKWGYSIQLADESRIAKASLREVDASPKWTREVCAAIKGMDLEDAKRLLQDVIERRRMIPYRRYRKLRAHHSETKGPGGYPVKPARLLLKLLESLEANAEFKGLDTSRLRIVHAAVHKGRVIKKFFPRAFGRASPHNKTLIHIEVVAEQY
673	GC_00000180	GCA_011369755_1_ASM1136975v1_genomic	453	3	3	1	1	1	1	1	J	Translation, ribosomal structure and biogenesis	COG0091	Ribosome 50S subunit	COG0091	Ribosomal protein L22 (RplV) (PDB:1VS6)	MPKWGYSIQLADESRIAKASLREVDASPKWTREVCAAIKGMDLEDAKRLLQDVIERRRMIPYRRYRKLRAHHSETKGPGGYPVKPARLLLKLLESLEANAEFKGLDTSRLRIVHAAVHKGRVIKKFFPRAFGRASPHNKTLIHIEVVAEQY
674	GC_00000180	146_bin_25	672	3	3	1	1	1	1	1	J	Translation, ribosomal structure and biogenesis	COG0091	Ribosome 50S subunit	COG0091	Ribosomal protein L22 (RplV) (PDB:1VS6)	MPKWGYSIQLADESRIAKASLREVDASPKWTREVCAAIKGMDLEDAKRLLQDVIERRRMIPYRRYRKLRAHHSETKGPGGYPVKPARLLLKLLESLEANAEFKGLDTSRLRIVHAAVHKGRVIKKFFPRAFGRASPHNKTLIHIEVVAEQY
675	GC_00000181	GCA_011364265_1_ASM1136426v1_genomic	990	3	3	1	1	1	1	1	S	Function unknown			COG5650	Uncharacterized membrane protein	MLDRMDARRLRGPVLEAVAFAVPYIAAASWALSLFLHVPGQPWTVYSDVASFWYREEHLRNGEVPCIGYFLEYPPVACYLVYLARLAGGPELLPYYFAFGLISLPAYAVLAYSTSGLNLNQPYLPLIALLSPSLVMYGIYNFDHFFAALLALSLLLFTRGRHALGSAVLGVAAATKLMSVLILPLYLMEARGERKRVFVAFVAGALVPSLPVLLLNPGWVTEFVRYHSGWGLENAWYVWIFGDPFSPTAKLFGLALFVPLLLRSYSLRSGLLEKSAMAIGSWLLTSYVFTPQMVIWMVPFVAALPPLLVLWPAFEISNVYILLTWFTTDRPTHPWTLPQTMALVRAAALAGMLYLLYRNAKSRESSPAITGTASHPTSSSGRS
676	GC_00000181	GCA_011369755_1_ASM1136975v1_genomic	1513	3	3	1	1	1	1	1	S	Function unknown			COG5650	Uncharacterized membrane protein	MLDRMDARRLRGPVLEAVAFAVPYIAAASWALSLFLHVPGQPWTVYSDVASFWYREEHLRNGEVPCIGYFLEYPPVACYLVYLARLAGGPELLPYYFAFGLISLPAYAVLAYSTSGLNLNQPYLPLIALLSPSLVMYGIYNFDHFFAALLALSLLLFTRGRHALGSAVLGVAAATKLMSVLILPLYLMEARGERKRVFVAFVAGALVPSLPVLLLNPGWVTEFVRYHSGWGLENAWYVWIFGDPFSPTAKLFGLALFVPLLLRSYSLRSGLLEKSAMAIGSWLLTSYVFTPQMVIWMVPFVAALPPLLVLWPAFEISNVYILLTWFTTDRPTHPWTLPQTMALVRAAALAGMLYLLYRNAKSRESSPAITGTASHPTSSSGRS
677	GC_00000181	146_bin_25	213	3	3	1	1	1	1	1	S	Function unknown			COG5650	Uncharacterized membrane protein	MLDRMDARRLRGPVLEAVAFAVPYIAAASWALSLFLHVPGQPWTVYSDVASFWYREEHLRNGEVPCIGYFLEYPPVACYLVYLARLAGGPELLPYYFAFGLISLPAYAVLAYSTSGLNLNQPYLPLIALLSPSLVMYGIYNFDHFFAALLALSLLLFTRGRHALGSAVLGVAAATKLMSVLILPLYLMEARGERKRVFVAFVAGALVPSLPVLLLNPGWVTEFVRYHSGWGLENAWYVWIFGDPFSPTAKLFGLALFVPLLLRSYSLRSGLLEKSAMAIGSWLLTSYVFTPQMVIWMVPFVAALPPLLVLWPAFEISNVYILLTWFTTDRPTHPWTLPQTMALVRAAALAGMLYLLYRNAKSRESSPAITGTASHPTSSSGRS
678	GC_00000182	GCA_011364265_1_ASM1136426v1_genomic	845	3	3	1	1	0.985551	0.912217	0.947467	C	Energy production and conversion	COG0281	Urea cycle	COG0281	Malic enzyme (SfcA) (PDB:1DO8)	----------------------------------------------MESAEDYYELAVQLSRFYGGKIETVPKVPVRSLRDFAIWYTPGVAAVSRAIARDKDESFSLTNRWNTIAVITNGSRVLGLGDIGPEASLPVMEGKALIFKYLGGVDAIPLPIRASTPERFVEIAEALEPAFGGFNLEDISSPECFYILEELSRRLEVPVWHDDQLGTAASTLAALINALKVTGRSVRGTKVVLLGAGAANIATAIMLEKYGFDPGDMILIDTKGVLHPEREDMDSLMLRHRWKYELAIRTNRSRVKGGLEEALVDADVLIAASRPGPGVIKPEHVKLMARDPIVFALANPVPEIWPWEAKQAGAAVVATGRSDFPNQVNNSLVFPAVFRGALDVRSKGITYES…
679	GC_00000182	GCA_011369755_1_ASM1136975v1_genomic	561	3	3	1	1	0.985551	0.912217	0.947467	C	Energy production and conversion	COG0281	Urea cycle	COG0281	Malic enzyme (SfcA) (PDB:1DO8)	----------------------------------------------MESAEDYYELAVQLSRFYGGKIETVPKVPVRSLRDFAIWYTPGVAAVSRAIARDKDESFSLTNRWNTIAVITNGSRVLGLGDIGPEASLPVMEGKALIFKYLGGVDAIPLPIRASTPERFVEIAEALEPAFGGFNLEDISSPECFYILEELSRRLEVPVWHDDQLGTAASTLAALINALKVTGRSVRGTKVVLLGAGAANIATAIMLEKYGFDPGDMILIDTKGVLHPEREDMDSLMLRHRWKYELAIRTNRSRVKGGLEEALVDADVLIAASRPGPGVIKPEHVKLMARDPIVFALANPVPEIWPWEAKQAGAAVVATGRSDFPNQVNNSLVFPAVFRGALDVRSKGITYES…
680	GC_00000182	146_bin_25	289	3	3	1	1	0.985551	0.912217	0.947467	C	Energy production and conversion	COG0281	Urea cycle	COG0281	Malic enzyme (SfcA) (PDB:1DO8)	NALLYAAIRRYDAARSGVITADSVPFGVNRFPPAKLFQALDHGIGGLASAEDYYELAVQLSRFYGGKIETVPKVPVRSLKDFAIWYTPGVAAVSRAIARDKDESFNLTNRWNTIAVITNGSRVLGLGDIGPEASLPVMEGKALIFKYLGGVDAVPLPIRASTPEKFVEIAEALEPAFGGFNLEDISSPECFQILEELSRRLEVPVWHDDQLGTAASTLAALINALKVTGRTVRGTRVVLLGAGAANIATAIMLEKYGFDPGDMILVDTKGVLHPEREDMDSLMLRHRWKYELAIRTNRSRVKGGLEEALVDADVLIAASRPGPGVIKPEHIRLMARDPIVFALANPVPEIWPWEAKQAGAAVVATGRSDFPNQVNNSLVFPSVFRGALDVRSKGITYES…
681	GC_00000183	GCA_011364265_1_ASM1136426v1_genomic	1318	3	3	1	1	0.999082	0.995885	0.997481							-MAVLLAFFQGLFFLIGTLVRREQELFARISGYNDSVLYQMAGVPVLLLSLVMVSAVGEYVIELGRRGALEHIQTLPVDMKLVMGAHATTIVSVSLLYYFAVTVPFVYLRGGPGAVAHLLPAMLVLALGLLPLFLFAALVALLTLLVRTEAFLELVSASVYTFTGIAYPLTVFPQFVALLAQLLPHPHVAESVRLAVFYGVLEPARLVPMLAVLAGYAVFSTAIYSRIERVLRRGGRYEVVTE
682	GC_00000183	GCA_011369755_1_ASM1136975v1_genomic	496	3	3	1	1	0.999082	0.995885	0.997481							-MAVLLAFFQGLFFLIGTLVRREQELFARISGYNDSVLYQMAGVPVLLLSLVMVSAVGEYVIELGRRGALEHIQTLPVDMKLVMGAHATTIVSVSLLYYFAVTVPFVYLRGGPGAVAHLLPAMLVLALGLLPLFLFAALVALLTLLVRTEAFLELVSASVYTFTGIAYPLTVFPQFVALLAQLLPHPHVAESVRLAVFYGVLEPARLVPMLAVLAGYAVFSTAIYSRIERVLRRGGRYEVVTE
683	GC_00000183	146_bin_25	771	3	3	1	1	0.999082	0.995885	0.997481							LMAVLLAFFQGLFFLIGTLVRREQELFARISGYNDSVLYQMAGVPVLLLSLVMVSAVGEYVIELGRRGALEHIQTLPVDMKLVMGAHATTIVSVSLLYYFAVTVPFVYLRGGPGAVAHLLPAMLVLALGLLPLFLFAALVALLTLLVRTEAFLELVSASVYTFTGIAYPLTVFPQFVALVAQLLPHPHVAESVRLAVFYGVLEPARLVPMLAVLAGYAVFSTAIYSRIERVLRRGGRYEVVTE
684	GC_00000184	GCA_011364265_1_ASM1136426v1_genomic	302	3	3	1	1	0.998746	1	0.999372	J	Translation, ribosomal structure and biogenesis	COG0060	Aminoacyl-tRNA synthetases	COG0060	Isoleucyl-tRNA synthetase (IleS) (PDB:1FFY)	MYALPPVYDFRTVEEEVRRFWAERGIPKKFLELNRGGPIFSFLEGPPTVNGYMHVGHVRGRVCKDVVLRFATMQGFWVWRRAGWDCQGLPTELEVERILGIRTKKDVEAIGMERFVEEANRLVDHYIQHWRKDSETLGLWLDYDTAYETRNERYMEHIWYLLKRAYENGDLIVSNKVVPFCPRCETPLSSHEVSLGYEEVEDYSLYVKFPIESMPGTYAVIWTTTPWTLPANEAVAVNPEETYVEVATGKGNLLIAEKLLDRVAAETGLGQVSVVRRLSGSELVGLRYSHPLAEEVGIHADHAPPAHTIVEAEFVSMEEGTGLVHIAPGHGPEDFELGKRLGLPAPCPISTTGVFTEEAGAFAGKNHREAAEDVIAALERKGLLLHKGKVVHTYPLCWR…
685	GC_00000184	GCA_011369755_1_ASM1136975v1_genomic	783	3	3	1	1	0.998746	1	0.999372	J	Translation, ribosomal structure and biogenesis	COG0060	Aminoacyl-tRNA synthetases	COG0060	Isoleucyl-tRNA synthetase (IleS) (PDB:1FFY)	MYALPPVYDFRTVEEEVRRFWAERGIPKKFLELNRGGPIFSFLEGPPTVNGYMHVGHVRGRVCKDVVLRFATMQGFWVWRRAGWDCQGLPTELEVERILGIRTKKDVEAIGMERFVEEANRLVDHYIQHWRKDSETLGLWLDYDTAYETRNERYMEHIWYLLKRAYENGDLIVSNKVVPFCPRCETPLSSHEVSLGYEEVEDYSLYVKFPIESMPGTYAVIWTTTPWTLPANEAVAVNPEETYVEVATGKGNLLIAEKLLDRVAAETGLGQVSVVRRLSGSELVGLRYSHPLAEEVGIHADHAPPAHTIVEAEFVSMEEGTGLVHIAPGHGPEDFELGKRLGLPAPCPISTTGVFTEEAGAFAGKNHREAAEDVIAALERKGLLLHKGKVVHTYPLCWR…
686	GC_00000184	146_bin_25	1192	3	3	1	1	0.998746	1	0.999372	J	Translation, ribosomal structure and biogenesis	COG0060	Aminoacyl-tRNA synthetases	COG0060	Isoleucyl-tRNA synthetase (IleS) (PDB:1FFY)	MYALPPVYDFRTVEEEVRRFWAERGIPKKFLELNRGGPIFSFLEGPPTVNGYMHVGHVRGRVCKDVVLRFATMQGFWVWRRAGWDCQGLPTELEVERILGIRTKKDVEAIGMERFVEEANRLVDHYIQHWRKDSETLGLWLDYDTAYETRNERYMEHIWYLLKRAYENGDLIVSNKVVPFCPRCETPLSSHEVSLGYEEVEDYSLYVKFPIESMPGTYAVIWTTTPWTLPANEAVAVNPEETYVEVATGKGNLLIAEKLLDRVAAETGLGQVSVVRRLSGSELVGLRYSHPLAEEVGIHADHAPPAHTIVEAEFVSMEEGTGLVHIAPGHGPEDFELGKRLGLPAPCPISTTGVFTEEAGAFAGKNHREAAEDVIAALERKGLLLHKGKVVHTYPLCWR…
687	GC_00000185	GCA_011364265_1_ASM1136426v1_genomic	323	3	3	1	1	0.997653	0.993023	0.995333	H	Coenzyme transport and metabolism	COG0171	NAD biosynthesis	COG0171	NH3-dependent NAD+ synthetase (NadE) (PDB:3HMQ)	--MPDAKVPIKELEIDPGPVVEYLTRRLRQYVAEFAGKKGGVLGLSGGIDSTVTAYIAVRALGPENVTCMIMPSAVTPKEDLEDAFEVVDRLGIPERNVKLIDVEPIVGSIVTALGVRDRVVKGNVTARVRMVLLHAEAAVRNALVIGTSDKSELTIGYFTKYGDAGVDVMPLADLYKTQVRQLARYLGVPERVIAKPPSPRLWEDQTAEGELGISYDLLDSILYLRFDRWMDVDRVAEQLGIDRETVMRVERMVRSSQHKRTLPEVFRVSMRSHGSDWRYPREWR
688	GC_00000185	GCA_011369755_1_ASM1136975v1_genomic	1180	3	3	1	1	0.997653	0.993023	0.995333	H	Coenzyme transport and metabolism	COG0171	NAD biosynthesis	COG0171	NH3-dependent NAD+ synthetase (NadE) (PDB:3HMQ)	--MPDAKVPIKELEIDPGPVVEYLTRRLRQYVAEFAGKKGGVLGLSGGIDSTVTAYIAVRALGPENVTCMIMPSAVTPKEDLEDAFEVVDRLGIPERNVKLIDVEPIVGSIVTALGVRDRVVKGNVTARVRMVLLHAEAAVRNALVIGTSDKSELTIGYFTKYGDAGVDVMPLADLYKTQVRQLARYLGVPERVIAKPPSPRLWEDQTAEGELGISYDLLDSILYLRFDRWMDVDRVAEQLGIDRETVMRVERMVRSSQHKRTLPEVFRVSMRSHGSDWRYPREWR
689	GC_00000185	146_bin_25	160	3	3	1	1	0.997653	0.993023	0.995333	H	Coenzyme transport and metabolism	COG0171	NAD biosynthesis	COG0171	NH3-dependent NAD+ synthetase (NadE) (PDB:3HMQ)	RWMPDAKVPIKELEIDPGPVVEYLTRRLRQYVAEFAGKKGGVLGLSGGIDSTVTAYIAVRALGPENVTCMIMPSAVTPKEDLEDAFEVVDRLGIPERNVKLIDVEPIVGSIVTALGVRDRVVKGNVTARVRMVLLHAEAAVRNALVIGTSDKSELTIGYFTKYGDAGVDVMPLADLYKTQVRQLARYLGVPERVIAKPPSPRLWEDQTAEGELGISYDLLDSILYLRFDRWMDVDRVAEQLGIDRETVMRVERMVRSSQHKRTLPEVFRVSMRAHGSDWRYPREWR
690	GC_00000186	GCA_011364265_1_ASM1136426v1_genomic	381	3	3	1	1	0.996108	1	0.99805	I	Lipid transport and metabolism			COG3356	Predicted membrane-associated lipid hydrolase, neutral ceramidase superfamily (PUBMED:10781606)	MDATSRIAAKYRYLFRPPGSRLAPVLILLTAALVGAVLGQGSLPPQQALLWVLSLGIGPIALNLLASVTAFRGSDVATVRRLNMMTLLENYFILAGSVIGALAALVLGTPRIAYGALLASLSLAAYVRTTVLATFDSRRWKGVVAGVTGSLVRAPLGLVREELALPVIASILWGLSLSALSVILLSLGPEGLSPIRLAAGFVGVILGGRAESLERELRPLMERKEFTTTALLFDCASGRRVALLVTGFHFGPFRNVGSSMMNYLIELELSRRGVDGLVVKGCSGHGADLFDGSEVRRVAVEVAEALSEVPAGVRSATLSLLPQREVEGVKVMGLEADGLTLVVPTLNPEPMEDIPPELERLFPQGRIRVIDPHNSYHDGYDGLGEGELRRIARAIGELL…
691	GC_00000186	GCA_011369755_1_ASM1136975v1_genomic	1213	3	3	1	1	0.996108	1	0.99805	I	Lipid transport and metabolism			COG3356	Predicted membrane-associated lipid hydrolase, neutral ceramidase superfamily (PUBMED:10781606)	MDATSRIAAKYRYLFRPPGSRLAPVLILLTAALVGAVLGQGSLPPQQALLWVLSLGIGPIALNLLASVTAFRGSDVATVRRLNMMTLLENYFILAGSVIGALAALVLGTPRIAYGALLASLSLAAYVRTTVLATFDSRRWKGVVAGVTGSLVRAPLGLVREELALPVIASILWGLSLSALSVILLSLGPEGLSPIRLAAGFVGVILGGRAESLERELRPLMERKEFTTTALLFDCASGRRVALLVTGFHFGPFRNVGSSMMNYLIELELSRRGVDGLVVKGCSGHGADLFDGSEVRRVAVEVAEALSEVPAGVRSATLSLLPQREVEGVKVMGLEADGLTLVVPTLNPEPMEDIPPELERLFPQGRIRVIDPHNSYHDGYDGLGEGELRRIARAIGELL…
692	GC_00000186	146_bin_25	136	3	3	1	1	0.996108	1	0.99805	I	Lipid transport and metabolism			COG3356	Predicted membrane-associated lipid hydrolase, neutral ceramidase superfamily (PUBMED:10781606)	LDATSRIAAKYRYLFRPPGSRLAPVLILLTAALVGAVLGQGSLPPQQALLWVLSLGIGPIALNLLASVTAFRGSDVATVRRLNMMTLLENYFILAGSVIGALAALVLGTPRIAYGALLASLSLAAYVRTTVLATFDSRRWKGVVAGVTGSLVRAPLGLVREELALPVIASILWGLSLSALSVILLSLGPEGLSPIRLAAGFVGVILGGRAESLERELRPLMERKEFTTTALLFDCASGRRVALLVTGFHFGPFRNVGSSMMNYLIELELSRRGVDGLVVKGCSGHGADLFDGSEVRRVAVEVAEALSEVPAGVRSATLSLLPQREVEGVKVMGLEADGLTLVVPTLNPEPMEDIPPELERLFPQGRIRVIDPHNSYHDGYDGLGEGELRRIARAIGELL…
693	GC_00000187	GCA_011364265_1_ASM1136426v1_genomic	1401	3	3	1	1	0.998254	1	0.999126							MIRLLLSAKVKQYFGHVRRSPRSVFSLVTFYLLWTFVVGALALFLRFLGSSALGGVSGALEVLSLVTVTSMLGIGAFLGTRGGVTAFPYEVEFVLTSPVRPHVFLLSDLAFQVMLLSLYSVPSSLVAISVLTYPRHLAYLPTAALTYLTAILMAAMTSHLLGVSRAVVGERASRAMGWAVMGLVVLPVVLLAVGIDSPPWMAYHPVQALALLLAGDASRLPVVSLYLALLVAAYAVLSRARFYTAVSPLLMTVLMEPPRRMPRYLRIPGVLSASIGLVGRGGLWWTMYALHLTRISREGSLWTGAMVLAFLTLVNSAIPRLTGFGSFPRLAELSMVAMYTPLLPALLAINWNVSERRNTWYISVTGDALRSYVGTLPLSYLTVTVVFSGLLYALISLGA…
694	GC_00000187	GCA_011369755_1_ASM1136975v1_genomic	1228	3	3	1	1	0.998254	1	0.999126							MIRLLLSAKVKQYFGHVRRSPRSVFSLVTFYLLWTFVVGALALFLRFLGSSALGGVSGALEVLSLVTVTSMLGIGAFLGTRGGVTAFPYEVEFVLTSPVRPHVFLLSDLAFQVMLLSLYSVPSSLVAISVLTYPRHLAYLPTAALTYLTAILMAAMTSHLLGVSRAVVGERASRAMGWAVMGLVVLPVVLLAVGIDSPPWMAYHPVQALALLLAGDASRLPVVSLYLALLVAAYAVLSRARFYTAVSPLLMTVLMEPPRRMPRYLRIPGVLSASIGLVGRGGLWWTMYALHLTRISREGSLWTGAMVLAFLTLVNSAIPRLTGFGSFPRLAELSMVAMYTPLLPALLAINWNVSERRNTWYISVTGDALRSYVGTLPLSYLTVTVVFSGLLYALISLGA…
695	GC_00000187	146_bin_25	1256	3	3	1	1	0.998254	1	0.999126							MIRLLLSAKVKQYFGHVRRSPRSVFSLVTFYLLWTFVVGALALFLRFLGSSALGGVSGALEVLSLVTVTSMLGIGAFLGTRGGVTAFPYEVEFVLTSPVRPHVFLLSDLAFQVMLLSLYSVPSSLVAISVLTYPRHLAYLPTAALTYLTAILMAAMTSHLLGVSRAVVGERASRAMGWAVMGLVVLPVVLLAAGIDSPPWMAYHPVQALALLLAGDASRLPVVSLYLALLVAAYAVLSRARFYTAVSPLLMTVLMEPPRRMPRYLRIPGVLSASIGLVGRGGLWWTMYALHLTRISREGSLWTGAMVLAFLTLVNSAIPRLTGFGSFPRLAELSMVAMYTPLLPALLAINWNVSERRNTWYISVTGDALRSYVGTLSLSYLTVTVVFSGLLYALISLGA…
696	GC_00000188	GCA_011364265_1_ASM1136426v1_genomic	817	3	3	1	1	1	0.996732	0.998363	H	Coenzyme transport and metabolism	COG2236	Purine salvage	COG2236	Hypoxanthine phosphoribosyltransferase (Hpt1) (PDB:2JKZ)	MGREVSLGKERFLLLDWDDIVSGVEELASKIASSGFRPEVIVGILRGGLFVANLLSDVMDVEDVIPLGIRSYVGVKSRGTPVVYHRPSLEELTGKRVLLVDDVSDEGKTLMTAHSLIRSSSDPAELKTSVLHIKPWTKFVPDYYVLMTSHWILYPWSRYESARLLWRQMSPHVPGEDLLPQLSSLLGLDEEKIRRVILGAQQPG
697	GC_00000188	GCA_011369755_1_ASM1136975v1_genomic	759	3	3	1	1	1	0.996732	0.998363	H	Coenzyme transport and metabolism	COG2236	Purine salvage	COG2236	Hypoxanthine phosphoribosyltransferase (Hpt1) (PDB:2JKZ)	MGREVSLGKERFLLLDWDDIVSGVEELASKIASSGFRPEVIVGILRGGLFVANLLSDVMDVEDVIPLGIRSYVGVKSRGTPVVYHRPSLEELTGKRVLLVDDVSDEGKTLMTAHSLIRSSSDPAELKTSVLHIKPWTKFVPDYYVLMTSHWILYPWSRYESARLLWRQMSPHVPGEDLLPQLSSLLGLDEEKIRRVILGAQQPG
698	GC_00000188	146_bin_25	50	3	3	1	1	1	0.996732	0.998363	H	Coenzyme transport and metabolism	COG2236	Purine salvage	COG2236	Hypoxanthine phosphoribosyltransferase (Hpt1) (PDB:2JKZ)	-GREVSLGKERFLLLDWDDIVSGVEELASKIASSGFRPEVIVGILRGGLFVANLLSDVMDVEDVIPLGIRSYVGVKSRGTPVVYHRPSLEELTGKRVLLVDDVSDEGKTLMTAHSLIRSSSDPAELKTSVLHIKPWTKFVPDYYVLMTSHWILYPWSRYESARLLWRQMSPHVPGEDLLPQLSSLLGLDEEKIRRVILGAQQPG
699	GC_00000189	GCA_011364265_1_ASM1136426v1_genomic	937	3	3	1	1	0.999265	0.9978	0.998532	V	Defense mechanisms			COG1131	ABC-type multidrug transport system, ATPase component (CcmA) (PDB:5DO7)	MYVIESEDLWKTYDGRRWALSGVDLRVREGEVLALLGRNGAGKTTFIRIACSLLKPTRGSVRVLGMDVTQESSRVRERIALVPQEGRPSNLNTPWSHVYYYLIARGLPRSEARVRARRYLQSLELWDVRDVICGNLSGGMRQRVLVAMALATEADVLFLDEPTIGLDPLSKQTVWEQIRDSAAEGRTVVVTTHNMEEAETIADRVAIIDEGRIVASGTPEEVRARVGYEYRVDLRGDGIEASELSSYGLVRRIGDRYRVYLSDSTARELLDLAIARGWTASLSRTTLEDAFVLLVGEVEEHAG
700	GC_00000189	GCA_011369755_1_ASM1136975v1_genomic	725	3	3	1	1	0.999265	0.9978	0.998532	V	Defense mechanisms			COG1131	ABC-type multidrug transport system, ATPase component (CcmA) (PDB:5DO7)	MYVIESEDLWKTYDGRRWALSGVDLRVREGEVLALLGRNGAGKTTFIRIACSLLKPTRGSVRVLGMDVTQESSRVRERIALVPQEGRPSNLNTPWSHVYYYLIARGLPRSEARVRARRYLQSLELWDVRDVICGNLSGGMRQRVLVAMALATEADVLFLDEPTIGLDPLSKQTVWEQIRDSAAEGRTVVVTTHNMEEAETIADRVAIIDEGRIVASGTPEEVRARVGYEYRVDLRGDGIEASELSSYGLVRRIGDRYRVYLSDSTARELLDLAIARGWTASLSRTTLEDAFVLLVGEVEEHAG
701	GC_00000189	146_bin_25	509	3	3	1	1	0.999265	0.9978	0.998532	V	Defense mechanisms			COG1131	ABC-type multidrug transport system, ATPase component (CcmA) (PDB:5DO7)	-YVIESEDLWKTYDGRRWALSGVDLRVREGEVLALLGRNGAGKTTFIRIACSLLKPTRGSVRVLGMDVTQESSRVRERIALVPQEGRPSNLNTPWSHVYYYLIARGLPRSEARVRARRYLQSLELWDVRDVICGNLSGGMRQRVLVAMALATEADVLFLDEPTIGLDPLSKQTVWEQIRDSAAEGRTVVVTTHNMEEAETIADRVAIIDEGRIVASGTPEEVKARVGYEYRVDLRGDGIEASELSSYGLVRRIGDRYRVYLSDSTARELLDLAIARGWTASLSRTTLEDAFVLLVGEVEEHAG
702	GC_00000190	GCA_011364265_1_ASM1136426v1_genomic	417	3	3	1	1	0.994444	1	0.997214	H	Coenzyme transport and metabolism	COG0294	Folate biosynthesis	COG0294	Dihydropteroate synthase (FolP) (PDB:1AD1)	MRARIGRVEVGEGLPVRLMGVINVSPESFYKGSVRRSPEEVARAASEMEEQGADVIDVGAMSSAPYLETWIDEETEAERIKWALKAIRDATDLPVSVDSFRPRPVLEALRMGAEAVNDVYGLAHLKPVLREIAESGAALVLMARDVESGDVIEGIIRRLRASVEAALDAGIEEERILIDPGIGFHRNHRDLKWYQVDLEILRRLREIRALGRPVLVGCSRKSFIGKLTGREDPEQRLYGSIASEAIAVLQGADVVRTHNVRETLDAVRMASALIGRPVRG
703	GC_00000190	GCA_011369755_1_ASM1136975v1_genomic	445	3	3	1	1	0.994444	1	0.997214	H	Coenzyme transport and metabolism	COG0294	Folate biosynthesis	COG0294	Dihydropteroate synthase (FolP) (PDB:1AD1)	MRARIGRVEVGEGLPVRLMGVINVSPESFYKGSVRRSPEEVARAASEMEEQGADVIDVGAMSSAPYLETWIDEETEAERIKWALKAIRDATDLPVSVDSFRPRPVLEALRMGAEAVNDVYGLAHLKPVLREIAESGAALVLMARDVESGDVIEGIIRRLRASVEAALDAGIEEERILIDPGIGFHRNHRDLKWYQVDLEILRRLREIRALGRPVLVGCSRKSFIGKLTGREDPEQRLYGSIASEAIAVLQGADVVRTHNVRETLDAVRMASALIGRPVRG
704	GC_00000190	146_bin_25	664	3	3	1	1	0.994444	1	0.997214	H	Coenzyme transport and metabolism	COG0294	Folate biosynthesis	COG0294	Dihydropteroate synthase (FolP) (PDB:1AD1)	MRARIGRVEVGEGLPVRLMGVINVSPESFYKGSVRRSPEEVARAASEMEEQGADVIDLGAMSSAPYLESWIDEETEAERIRWALKAIRDATDLPVSVDSFRPRPVLEALRMGAEAVNDVYGLAHLKPVLREIAESGAALVLMARDVESGDVIEGIIRRLRASVEAALDAGIEEERILIDPGIGFHRNHRDLKWYQVDLEILRRLREIRALGRPVLIGCSRKSFIGKLTGREDPEQRLYGSIASEAIAVLQGADVVRTHNVRETLDAVRMASAFIGRPVRG
705	GC_00000191	GCA_011364265_1_ASM1136426v1_genomic	687	3	3	1	1	0.996234	1	0.998113	F	Nucleotide transport and metabolism			COG1611	Nucleotide monophosphate nucleosidase PpnN/YdgH, Lonely Guy (LOG) family (PpnN) (PDB:2PMB) (PUBMED:25728768;27941785;31023582;31420341)	MRRKQILVIGYNRDACDERAWMLAYEVGREVALRGAVLITGGLGGVMEAASKGAYEAGGITVSIIPQKDASQANPYSTVVVATGIGHLRNFVNVYSADGVIVVGGGAGTLSEIAAAYIEGKPIVALKGSGGVADEYAGRYLDQRRTVLVHAAETPREAVDLVLRLISERSGQAPQGS
706	GC_00000191	GCA_011369755_1_ASM1136975v1_genomic	1023	3	3	1	1	0.996234	1	0.998113	F	Nucleotide transport and metabolism			COG1611	Nucleotide monophosphate nucleosidase PpnN/YdgH, Lonely Guy (LOG) family (PpnN) (PDB:2PMB) (PUBMED:25728768;27941785;31023582;31420341)	MRRKQILVIGYNRDACDERAWMLAYEVGREVALRGAVLITGGLGGVMEAASKGAYEAGGITVSIIPQKDASQANPYSTVVVATGIGHLRNFVNVYSADGVIVVGGGAGTLSEIAAAYIEGKPIVALKGSGGVADEYAGRYLDQRRTVLVHAAETPREAVDLVLRLISERSGQAPQGS
707	GC_00000191	146_bin_25	125	3	3	1	1	0.996234	1	0.998113	F	Nucleotide transport and metabolism			COG1611	Nucleotide monophosphate nucleosidase PpnN/YdgH, Lonely Guy (LOG) family (PpnN) (PDB:2PMB) (PUBMED:25728768;27941785;31023582;31420341)	MRRKQILVIGYNRDACDERAWRLAYEVGREVALRGAVLITGGLGGVMEAASKGAYEAGGITVSIIPQKDASQANPYSTVVVATGIGHLRNFVNVYSADGVIVVGGGAGTLSEIAAAYIEGKPIVALKGSGGVADEYAGRYLDQRRTVLVHAAETPREAVDLVLRLISERSGQAPQGS
708	GC_00000192	GCA_011364265_1_ASM1136426v1_genomic	355	3	3	1	1	0.995468	0.998492	0.996978	C	Energy production and conversion			COG1290	Cytochrome b subunit of the bc complex (QcrB/PetB) (PDB:1VF5)	MSREYRTFREAIDALIKWTVERLERTPFAAFKFTFPKQYISPFGYLGTLTAIVFLILGVSGAILMFYYTPSIDTAFASVREIQESVPFGFVMRQIHYHASNFMVLLAVFHLYYQYFSGRYKIKNEVLWVTGIILGILTVLEAYTGYNLILNQRAMLAINIGMGLTFSAPVLGPSIAPILMGGGYFDLIVRFYALHVFIIPLLMMLLLAVHIPRALIIDMPMILGVIGAIFVTAGMFPAELGLRFDPTRGSVEVPEWYLTSIYAFLRTGSERFWAGALLPLLFAIFFLIVPFVDKSKKLSWRDRPFFAAMGIASILMIIVTTVWGFYVDFSKLTVFEQLYVEPVIYYSSFGILTLISFFFTYRYLTKPRGKPTPAKPLVLSPRAGTAGVVITLLLVVAFS…
709	GC_00000192	GCA_011369755_1_ASM1136975v1_genomic	0	3	3	1	1	0.995468	0.998492	0.996978	C	Energy production and conversion			COG1290	Cytochrome b subunit of the bc complex (QcrB/PetB) (PDB:1VF5)	MSREYRTFREAIDALIKWTVERLERTPFAAFKFTFPKQYISPFGYLGTLTAIVFLILGVSGAILMFYYTPSIDTAFASVREIQESVPFGFVMRQIHYHASNFMVLLAVFHLYYQYFSGRYKIKNEVLWVTGIILGILTVLEAYTGYNLILNQRAMLAINIGMGLTFSAPVLGPSIAPILMGGGYFDLIVRFYALHVFIIPLLMMLLLAVHIPRALIIDMPMILGVIGAIFVTAGMFPAELGLRFDPTRGSVEVPEWYLTSIYAFLRTGSERFWAGALLPLLFAIFFLIVPFVDKSKKLSWRDRPFFAAMGIASILMIIVTTVWGFYVDFSKLTVFEQLYVEPVIYYSSFGILTLISFFFTYRYLTKPRGKPTPAKPLVLSPRAGTAGVVITLLLVVAFS…
710	GC_00000192	146_bin_25	253	3	3	1	1	0.995468	0.998492	0.996978	C	Energy production and conversion			COG1290	Cytochrome b subunit of the bc complex (QcrB/PetB) (PDB:1VF5)	-SKEYRTFREAIDALIKWTVERLERTPFAAFKFTFPKQYISPFGYLGTLTAIVFLILGVSGAILMFYYTPSIDTAFASVREIQESVPFGFVMRQIHYHASNFMVLLAVFHLYYQYFSGRYKIKNEVLWVTGIILGILTVLEAYTGYNLILNQRAMLAINIGMGLTFSAPVLGPSIAPILMGGGYFDLIVRFYALHVFIIPLLLLLLLTVHIPRALIIDMPMILGVIGAIFVTAGMFPAELGLRFDPTKGSVEVPEWYLTSIYAFLRTGSERFWAGALLPLLFAIFFLIVPFVDKSKKLSWRDRPFFAAMGIASILMIIVTTVWGFYVDFSKLTVFEQLYVEPVIYYSSFGIITLISFFFTYRYLTKPRGRPTPAKPLVLSPRAGTAGVVITLLLVVAFS…
711	GC_00000193	GCA_011364265_1_ASM1136426v1_genomic	49	3	3	1	1	0.99514	1	0.997564							MAILLILLVLPAFPLQVSNAQETFPLLLGYGGWSYLPFVGGSELVFMAGETLTAFSPSAEVVLKLIPPSGDQVTVTLKPRTRVAVRTFGPQDVGTWFLEDPSGQRMTIRVVDPAAPLFGTLSIERWSEDLVLLRVQGSSAVGFETTERSDADGVPRVLPGQELTVNVPVPLRGAVVYLMYPDRVSLTGTVGGIPFSYSTDAVIARYDFDLPFGMTNFTVRLPLLGTVGPGGTFPMRYGTVLVQVVGISPTGQRVTFTQRIEVSPFGSSVPRLTSTKTMPVVDLLERDLELIYLNYRSGSVERLRFRVPHYGLMVIDARRMSFIEDYSASLRGHVAFRVGIVTYFLPSTIGVPPQGSSGPLELEKLQVYGFDVSQLVGGVILRPNEVTIVSVPVSNVDLR…
712	GC_00000193	GCA_011369755_1_ASM1136975v1_genomic	113	3	3	1	1	0.99514	1	0.997564							MAILLILLVLPAFPLQVSNAQETFPLLLGYGGWSYLPFVGGSELVFMAGETLTAFSPSAEVVLKLIPPSGDQVTVTLKPRTRVAVRTFGPQDVGTWFLEDPSGQRMTIRVVDPAAPLFGTLSIERWSEDLVLLRVQGSSAVGFETTERSDADGVPRVLPGQELTVNVPVPLRGAVVYLMYPDRVSLTGTVGGIPFSYSTDAVIARYDFDLPFGMTNFTVRLPLLGTVGPGGTFPMRYGTVLVQVVGISPTGQRVTFTQRIEVSPFGSSVPRLTSTKTMPVVDLLERDLELIYLNYRSGSVERLRFRVPHYGLMVIDARRMSFIEDYSASLRGHVAFRVGIVTYFLPSTIGVPPQGSSGPLELEKLQVYGFDVSQLVGGVILRPNEVTIVSVPVSNVDLR…
713	GC_00000193	146_bin_25	1582	3	3	1	1	0.99514	1	0.997564							VAILLILLVLPAFPLQVSNAQETFPLLLGYGGWSYLPFVGGSELVFMAGETLTAFSPSTEVVLKLIPPSGDQVTVTLKPRTRVAVRTFGPQDVGTWFLEDPSGQRMTIRVVDPAAPLFGTLSIERWSEDLVLLRVQGSSAVGFETTERSDADGVPRVLPGQELTVNVPVPLRGAVVYLMYPDRVSLTGTVGGIPFSYSTDAVIARYDFDLPFGMTNFTVRLPLLGTVGPGGTFPMRYGTVLVQVVGISPTGQRVTFTQRIEVSPFGSSVPRLTSTKTVPVVDLLERDLELIYLNYRSGSVERLRFRVPHYGLMVIDARRMSFIEDYSASLRGHVAFRVGIVTYFLPSTIGVPPQGSSGPLELEKLRVYGFDVSQLVGEVILRPNEVTIVSVPVSNVDLR…
714	GC_00000194	GCA_011364265_1_ASM1136426v1_genomic	646	3	3	1	1	0.999363	1	0.999682	I	Lipid transport and metabolism	COG3425	Isoprenoid biosynthesis	COG3425	3-hydroxy-3-methylglutaryl CoA synthase (PksG) (PDB:1TVZ)	MSRVKDVAILGYGGYVPRYRIRASEIARVWGRDDDALPIKEKSVNGIDEDVITMAIEACKYALRRAGIDVRRIGAVNVGSESHPYAVKPSGTVVAEALGIPPTHLSADLEFACKAGTEAMQMIAGLVSSGLIEYGIAVGADTAQGRPSDALEFTAAAGAAAFVLGRSNGDEVATIEHVVSYVTDTPDFWRRAHERYPRHASRFTGEPAYFHHTVSAVKALLEETGLKVSDIDYFVFHQPNYKFPYAAAKVLQIPKEKVDPGVVTNVIGNTYAACSPLGLVRVLDHAKPGQRIVLTSFGSGAGSDSFLIVTREGLERKRNLAPLLDTLIARAKYIDYAQYLRHRDKIRTS
715	GC_00000194	GCA_011369755_1_ASM1136975v1_genomic	1001	3	3	1	1	0.999363	1	0.999682	I	Lipid transport and metabolism	COG3425	Isoprenoid biosynthesis	COG3425	3-hydroxy-3-methylglutaryl CoA synthase (PksG) (PDB:1TVZ)	MSRVKDVAILGYGGYVPRYRIRASEIARVWGRDDDALPIKEKSVNGIDEDVITMAIEACKYALRRAGIDVRRIGAVNVGSESHPYAVKPSGTVVAEALGIPPTHLSADLEFACKAGTEAMQMIAGLVSSGLIEYGIAVGADTAQGRPSDALEFTAAAGAAAFVLGRSNGDEVATIEHVVSYVTDTPDFWRRAHERYPRHASRFTGEPAYFHHTVSAVKALLEETGLKVSDIDYFVFHQPNYKFPYAAAKVLQIPKEKVDPGVVTNVIGNTYAACSPLGLVRVLDHAKPGQRIVLTSFGSGAGSDSFLIVTREGLERKRNLAPLLDTLIARAKYIDYAQYLRHRDKIRTS
716	GC_00000194	146_bin_25	872	3	3	1	1	0.999363	1	0.999682	I	Lipid transport and metabolism	COG3425	Isoprenoid biosynthesis	COG3425	3-hydroxy-3-methylglutaryl CoA synthase (PksG) (PDB:1TVZ)	LSRVKDVAILGYGGYVPRYRIRASEIARVWGRDDDALPIKEKSVNGIDEDVITMAIEACKYALRRAGIDVRRIGAVNVGSESHPYAVKPSGTVVAEALGIPPTHLSADLEFACKAGTEAMQMIAGLVSSGLIEYGIAVGADTAQGRPSDALEFTAAAGAAAFVLGRSNGDEVATIEHVVSYVTDTPDFWRRAHERYPRHASRFTGEPAYFHHTVSAVKALLEETGLKVSDIDYFVFHQPNYKFPYAAAKVLQIPKEKVDPGVVTNVIGNTYAACSPLGLVRVLDHAKPGQRIVLTSFGSGAGSDSFLIVTREGLERKRNLAPLLDTLIARAKYIDYAQYLRHRDKIRTS
717	GC_00000195	GCA_011364265_1_ASM1136426v1_genomic	316	3	3	1	1	0.981735	0.961228	0.971373	R|V	General function prediction only|Defense mechanisms			COG1669|COG2250	Predicted nucleotidyltransferase MJ0435 (MJ0435) (PDB:1WOT)|HEPN domain protein, predicted toxin of MNT-HEPN system (HEPN) (PDB:1O3U) (PUBMED:26112399)	---MGSGACEEGLGALAFALAVRFVKLVRDLFGERLISAAVFGSLATGRFNLESDVDVLLVVEDLSGITMARRIGS
718	GC_00000195	GCA_011369755_1_ASM1136975v1_genomic	867	3	3	1	1	0.981735	0.961228	0.971373	R|V	General function prediction only|Defense mechanisms			COG1669|COG2250	Predicted nucleotidyltransferase MJ0435 (MJ0435) (PDB:1WOT)|HEPN domain protein, predicted toxin of MNT-HEPN system (HEPN) (PDB:1O3U) (PUBMED:26112399)	---MGSGACEEGLGALAFALAVRFVKLVRDLFGERLISAAVFGSLATGRFNLESDVDVLLVVEDLSGITMARRIGS
719	GC_00000195	146_bin_25	167	3	3	1	1	0.981735	0.961228	0.971373	R|V	General function prediction only|Defense mechanisms			COG1669|COG2250	Predicted nucleotidyltransferase MJ0435 (MJ0435) (PDB:1WOT)|HEPN domain protein, predicted toxin of MNT-HEPN system (HEPN) (PDB:1O3U) (PUBMED:26112399)	VDWMGSGAGEEGIGALAFALAVRFVKLVRDLFGERLVSAAIFGSLATGRFNLESDVDVLLVVEDLSGITMARRIGS
720	GC_00000196	GCA_011364265_1_ASM1136426v1_genomic	315	3	3	1	1	1	0.997636	0.998817	L	Replication, recombination and repair			COG0648	Endonuclease IV (Nfo) (PDB:2NQH)	MLLLGAHVSISGSIAKSVDRAKELGCTTFQIFTRNPRGWRAQKLKQEEVEEFKRRRREEGYRVVVAHMPYLPNIASPKQDGWRKSVNVLIDELRRCDALEIDYLVCHLGSHLGKGVQAGIERVARAVNEALSKVETGCVLLLENMAGQKGSVGSRFEEIGEIFSRIEQPDRVGVCLDTCHLYAAGYDVRSEAGLEETLRAFEEKVGLRRLKVLHLNDSKGGLGSGLDRHEHIGHGHIGKEGFRRIVNHKVLRGLPMIIETPEDEKGDYSYDLGVLRSLYRPE
721	GC_00000196	GCA_011369755_1_ASM1136975v1_genomic	866	3	3	1	1	1	0.997636	0.998817	L	Replication, recombination and repair			COG0648	Endonuclease IV (Nfo) (PDB:2NQH)	MLLLGAHVSISGSIAKSVDRAKELGCTTFQIFTRNPRGWRAQKLKQEEVEEFKRRRREEGYRVVVAHMPYLPNIASPKQDGWRKSVNVLIDELRRCDALEIDYLVCHLGSHLGKGVQAGIERVARAVNEALSKVETGCVLLLENMAGQKGSVGSRFEEIGEIFSRIEQPDRVGVCLDTCHLYAAGYDVRSEAGLEETLRAFEEKVGLRRLKVLHLNDSKGGLGSGLDRHEHIGHGHIGKEGFRRIVNHKVLRGLPMIIETPEDEKGDYSYDLGVLRSLYRPE
722	GC_00000196	146_bin_25	168	3	3	1	1	1	0.997636	0.998817	L	Replication, recombination and repair			COG0648	Endonuclease IV (Nfo) (PDB:2NQH)	-LLLGAHVSISGSIAKSVDRAKELGCTTFQIFTRNPRGWRAQKLKQEEVEEFKRRRREEGYRVVVAHMPYLPNIASPKQDGWRKSVNVLIDELRRCDALEIDYLVCHLGSHLGKGVQAGIERVARAVNEALSKVETGCVLLLENMAGQKGSVGSRFEEIGEIFSRIEQPDRVGVCLDTCHLYAAGYDVRSEAGLEETLRAFEEKVGLRRLKVLHLNDSKGGLGSGLDRHEHIGHGHIGKEGFRRIVNHKVLRGLPMIIETPEDEKGDYSYDLGVLRSLYRPE
723	GC_00000197	GCA_011364265_1_ASM1136426v1_genomic	500	3	3	1	1	1	0.961028	0.980127	K	Transcription	COG1095	RNA polymerase	COG1095	DNA-directed RNA polymerase, subunit E'/Rpb7 (RPB7) (PDB:1NT9)	MFFLVRVEDVVGIEPREFGRPLKQVVMEKLSSAYEGLVDEELGYVVAVIDAEVDPIGVLLPKDPASYHRVVCTLLAFIPQVQEVVEGEVVDVTEFGAFVRIGTVDALLHLSQIIDDYVSFDKRNMELIATKSGLRLGVGDRVRARIVAVSIAGGKVGLTTRQPYLGKLEWIEQQLAPKPQAKR
724	GC_00000197	GCA_011369755_1_ASM1136975v1_genomic	743	3	3	1	1	1	0.961028	0.980127	K	Transcription	COG1095	RNA polymerase	COG1095	DNA-directed RNA polymerase, subunit E'/Rpb7 (RPB7) (PDB:1NT9)	MFFLVRVEDVVGIEPREFGRPLKQVVMEKLSSAYEGLVDEELGYVVAVIDAEVDPIGVLLPKDPASYHRVVCTLLAFIPQVQEVVEGEVVDVTEFGAFVRIGTVDALLHLSQIIDDYVSFDKRNMELIATKSGLRLGVGDRVRARIVAVSIAGGKVGLTTRQPYLGKLEWIEQQLAPKPQAKR
725	GC_00000197	146_bin_25	650	3	3	1	1	1	0.961028	0.980127	K	Transcription	COG1095	RNA polymerase	COG1095	DNA-directed RNA polymerase, subunit E'/Rpb7 (RPB7) (PDB:1NT9)	-----------GIEPREFGRPLKQVVMEKLSSAYEGLVDEELGYVVAVIDAEVDPIGVLLPKDPASYHRVVCTLLAFIPQVQEVVEGEVVDVTEFGAFVRIGTVDALLHLSQIIDDYVSFDKRNMELIATKSGLRLGVGDRVRARIVAVSIAGGKVGLTTRQPYLGKLEWIEQQLAPKPQAKR
726	GC_00000198	GCA_011364265_1_ASM1136426v1_genomic	1397	3	3	1	1	1	0.839904	0.912987							MGLLRWIGSLLRRKGRRVEPDPVRVEELRRLLSDFRREDPRATRLRELRRRVEEELGTGGSGDGA
727	GC_00000198	GCA_011369755_1_ASM1136975v1_genomic	862	3	3	1	1	1	0.839904	0.912987							MGLLRWIGSLLRRKGRRVEPDPVRVEELRRLLSDFRREDPRATRLRELRRRVEEELGTGGSGDGA
728	GC_00000198	146_bin_25	172	3	3	1	1	1	0.839904	0.912987							------------------EPDPVRVEELRRLLSDFRREDPRATRLRELRRRVEEELGTGGSGDGA
729	GC_00000199	GCA_011364265_1_ASM1136426v1_genomic	703	2	3	2	0	0.924383	0.986396	0.954383	F	Nucleotide transport and metabolism	COG0041	Purine biosynthesis	COG0041	Phosphoribosylcarboxyaminoimidazole (NCAIR) mutase (PurE) (PDB:1D7A)	MAKVAIVAGSRSDEQLAREAAEVLAELGVEHETVFISAHRDPEGLREFVAKSDADVFIAIAGLAAHLPGVIASQTVKPVIGVPVSAKLGGLDSLLSIVQMPYGVPVATVGIDNARNAAILAAEILALRDPEIARALERLRRSLRGR
730	GC_00000199	GCA_011369755_1_ASM1136975v1_genomic	1297	2	3	2	0	0.924383	0.986396	0.954383	F	Nucleotide transport and metabolism	COG0041	Purine biosynthesis	COG0041	Phosphoribosylcarboxyaminoimidazole (NCAIR) mutase (PurE) (PDB:1D7A)	MAKVAIVAGSRSDEQLAREAAEVLAELGVEHETVFISAHRDPEGLREFVAKSDADVFIAIAGLAAHLPGVIASQTVKPVIGVPVSAKLGGLDSLLSIVQMPYGVPVATVGIDNARNAAILAAEILALRDPEIARALERLRRSLRGR
731	GC_00000199	GCA_011369755_1_ASM1136975v1_genomic	1653	2	3	2	0	0.924383	0.986396	0.954383	F	Nucleotide transport and metabolism	COG0041	Purine biosynthesis	COG0041	Phosphoribosylcarboxyaminoimidazole (NCAIR) mutase (PurE) (PDB:1D7A)	---MAIVAGSKSDEQLAKEAAAVLEELGIDHEIAFVSAHRDPERLSEFVRSSDADVFIAIAGLAAHLPGAIASRTIKPVIGVPVSVKLGGLDSLLSIVQMPYGVPVATVGIDNARNAALLAAEILALRDADVARRLERLREGLRGR
732	GC_00000200	GCA_011364265_1_ASM1136426v1_genomic	1122	3	3	1	1	0.988386	0.990403	0.989393							MWRRPGPAAAHLALLLALTAALVLLLWVQPVRAEGNIVSVTVTVLNGHNEVLQGANVTAYYTNETKVPNTGGMRGSAITNSSGRAVLQLMSGTTDAKYVIKVYFRGLLVNETQNEFDCSTECPRTSFSVKLDVYHLTIRVLSSSGVPVPGARVNVTSSLIDPQEIARNAQTDSSGNLVVRNLPAKYLTDSGELDVEYTIDVSYTAVGNVKLTKSVTHTLSSDRTSVEVRLDLYSISAKVQDMEGNSIQGVTVELLKGDSATPLLTETSDSNGLVTFKLLPGGTYSLRFKMDNELVYERRDLVVAGDVNLGDLTLPVKKLSFSLFSQNNRPVTGFQLSVKLIRTDDNSEYRSRTTSVDYVDFGYVRADRDYVVQVLFEGHKVYEGTLRGGDIRTNVRLTL…
733	GC_00000200	GCA_011369755_1_ASM1136975v1_genomic	887	3	3	1	1	0.988386	0.990403	0.989393							MWRRPGPAAAHLALLLALTAALVLLLWVQPVRAEGNIVSVTVTVLNGHNEVLQGANVTAYYTNETKVPNTGGMRGSAITNSSGRAVLQLMSGTTDAKYVIKVYFRGLLVNETQNEFDCSTECPRTSFSVKLDVYHLTIRVLSSSGVPVPGARVNVTSSLIDPQEIARNAQTDSSGNLVVRNLPAKYLTDSGELDVEYTIDVSYTAVGNVKLTKSVTHTLSSDRTSVEVRLDLYSISAKVQDMEGNSIQGVTVELLKGDSATPLLTETSDSNGLVTFKLLPGGTYSLRFKMDNELVYERRDLVVAGDVNLGDLTLPVKKLSFSLFSQNNRPVTGFQLSVKLIRTDDNSEYRSRTTSVDYVDFGYVRADRDYVVQVLFEGHKVYEGTLRGGDIRTNVRLTL…
734	GC_00000200	146_bin_25	1092	3	3	1	1	0.988386	0.990403	0.989393							--------------LLALTAALVLLLWVQPVRAEGNIVSITVTVLNGHNEVLQGANVTAYYTNETKVPNTGGMRGSAITNSSGRAVLQLMSGTTDAKYVIKVYFRGLLVNETQNEFDCSTECPRTSFSVKLDVYHLTIRVLSSSGVPVPGARVNVTSSLIDPQEIARNAQTDSSGNLVVRNLPAKYLTDSGELDVEYTIDVSYTAVGNVKLTKSVTHTLSSDRTSVEVRLDLYSISAKVQDMEGNSIQGVTVELLKEDSATPLLTTTSDSNGLVTFKLLPGGTYSLRFKIDNELVDERRDLVVAGDVNLGDLTLPVKKLAFSLVSQNNRPVTGFQLVVKLIRTDDNSEYRSRTTSVDSVDFGYVRADRDYVVQVLFDGQKVYEGTLRGDDIRTGVTLTL…
735	GC_00000201	GCA_011364265_1_ASM1136426v1_genomic	1309	3	3	1	1	0.993283	0.946677	0.96942	V	Defense mechanisms			COG2250	HEPN domain protein, predicted toxin of MNT-HEPN system (HEPN) (PDB:1O3U) (PUBMED:26112399)	MEGELRPEIEDWFYEACVDLEEAEDALSRGRNNWACFAAQQAAGKALKAAYLAIKRRRFPRTNDL----LELRGEISVGDEGKIGLLSSFYELSRYPNAGVRRPSRSISSEVAREMLNLAKEVVRTVGERIGLACGP---
736	GC_00000201	GCA_011369755_1_ASM1136975v1_genomic	751	3	3	1	1	0.993283	0.946677	0.96942	V	Defense mechanisms			COG2250	HEPN domain protein, predicted toxin of MNT-HEPN system (HEPN) (PDB:1O3U) (PUBMED:26112399)	MEGELRPEIEDWFYEACVDLEEAEDALSRGRNNWACFAAQQAAGKALKAAYLAIKRRRFPRTNDL----LELRGEISVGDEGKIGLLSSFYELSRYPNAGVRRPSRSISSEVAREMLNLAKEVVRTVGERIGLACGP---
737	GC_00000201	146_bin_25	656	3	3	1	1	0.993283	0.946677	0.96942	V	Defense mechanisms			COG2250	HEPN domain protein, predicted toxin of MNT-HEPN system (HEPN) (PDB:1O3U) (PUBMED:26112399)	-EGELRPEIEDWFYEACVDLEEAEDALSRGRNNWACFAAQQAAGKALKAAYLAIKRRRFPRTHDLLELYLELRGEISVGDEGKIGLLSSFYELSRYPNAGVRRPSRSISSDVAREMLNLAKEVVRTVGERIGLACGPQTR
738	GC_00000202	GCA_011364265_1_ASM1136426v1_genomic	551	3	3	1	1	0.995214	1	0.997601	I|I	Lipid transport and metabolism|Lipid transport and metabolism	COG1024|COG1250	Fatty acid biosynthesis|Fatty acid biosynthesis	COG1024|COG1250	Enoyl-CoA hydratase/carnithine racemase (CaiD) (PDB:1DCI)|3-hydroxyacyl-CoA dehydrogenase (FadB) (PDB:5ZQZ)	MSSGLERIVVIGAGTMGHGIAQVAAMSGYSVTVVDVSEEILGRALEKIRWSLGKFAERGRIRPEEVEKVMGRIRTTTSLESACADADVVIEAVFEDLQVKLDTWRRASRAARRARLLGTNTSSIPIDELQAAVEGPERFLGIHFFNPPQLMQLVEVIIGSRTSGETKRLATEFARSLGKTVVTVNRDVPGFIVNRVLTRFFEVACHLVEKGRYTPVQIDSALKYRAGFPMGAFELADYVGIDVAYNVSKVIAERDRTFRPIELLRRYVERGELGAKTGKGFYEWPAGARPSIPQDAGRDVDIWYMIVPGMNEAARLVEQGIASHEDVETAMKLGLNLPRGVFGYASELTPEKVNSVLSELRAELGEGYAPSSYLLSLVSQPRPAAASFEEIEVRREPPI…
739	GC_00000202	GCA_011369755_1_ASM1136975v1_genomic	598	3	3	1	1	0.995214	1	0.997601	I|I	Lipid transport and metabolism|Lipid transport and metabolism	COG1024|COG1250	Fatty acid biosynthesis|Fatty acid biosynthesis	COG1024|COG1250	Enoyl-CoA hydratase/carnithine racemase (CaiD) (PDB:1DCI)|3-hydroxyacyl-CoA dehydrogenase (FadB) (PDB:5ZQZ)	MSSGLERIVVIGAGTMGHGIAQVAAMSGYSVTVVDVSEEILGRALEKIRWSLGKFAERGRIRPEEVEKVMGRIRTTTSLESACADADVVIEAVFEDLQVKLDTWRRASRAARRARLLGTNTSSIPIDELQAAVEGPERFLGIHFFNPPQLMQLVEVIIGSRTSGETKRLATEFARSLGKTVVTVNRDVPGFIVNRVLTRFFEVACHLVEKGRYTPVQIDSALKYRAGFPMGAFELADYVGIDVAYNVSKVIAERDRTFRPIELLRRYVERGELGAKTGKGFYEWPAGARPSIPQDAGRDVDIWYMIVPGMNEAARLVEQGIASHEDVETAMKLGLNLPRGVFGYASELTPEKVNSVLSELRAELGEGYAPSSYLLSLVSQPRPAAASFEEIEVRREPPI…
740	GC_00000202	146_bin_25	424	3	3	1	1	0.995214	1	0.997601	I|I	Lipid transport and metabolism|Lipid transport and metabolism	COG1024|COG1250	Fatty acid biosynthesis|Fatty acid biosynthesis	COG1024|COG1250	Enoyl-CoA hydratase/carnithine racemase (CaiD) (PDB:1DCI)|3-hydroxyacyl-CoA dehydrogenase (FadB) (PDB:5ZQZ)	MSSGLERVVVIGAGTMGHGIAQVAAMSGYSVTVVDVSEEILGRALEKIRWSLGKFAERGRIRPEEVEKVMGRIRTTTSLESACADADVVIEAVFEDLQVKLDTWRRASRAARRARLLGTNTSSIPIDELQAAVERPERFLGIHFFNPPQLMQLVEVIIGSRTSEETKRLATEFARSLGKTVVTVNRDVPGFIVNRVLTRFFEVACHLVEKGRYTPVQIDSALKYRAGFPMGAFELADYVGIDVAYNVSKVIAERDRTFRPIELLRRYVERGELGAKTGRGFYEWPAGARPSIPQDAGRDVDIWYMIVPGMNEAARLVEQGVASHEDVETAMKLGLNLPRGVFGYASELTPEKVNSVLSELRAELGEGYAPSSYLLSLVSQPRPAAASFEEIEVRREPPI…
741	GC_00000203	GCA_011364265_1_ASM1136426v1_genomic	680	3	3	1	1	0.993377	1	0.996678	M	Cell wall/membrane/envelope biogenesis			COG0451	Nucleoside-diphosphate-sugar epimerase (WcaG) (PDB:2X4G)	MRIAVTGASGFIGSHLTRYLSDRGHEVLRIDVRGVDHPVDVTSFEQVNRFFAENRPESVIHLAAIASIPECIRDPRRCFEVNVLGTLNVVEASVRHGVSRLIYASSANVYGARPRTPVTEDEPLRPRSPYDHTKVAAESVVMSYVSSKGLDAVVFRSWKIFGEGEPETSVTTRFIDACLKGDPIPLYNGGRDVTDPYHVLNYCRAVELALNADGISGEVFNLGTGNRISIRELADLIRRLTGSSSELVDLPPRTDQEREPMISYPSIEKARRVLGYEPVLGLEDGLRRLIEWRSSLVRRRGP
742	GC_00000203	GCA_011369755_1_ASM1136975v1_genomic	376	3	3	1	1	0.993377	1	0.996678	M	Cell wall/membrane/envelope biogenesis			COG0451	Nucleoside-diphosphate-sugar epimerase (WcaG) (PDB:2X4G)	MRIAVTGASGFIGSHLTRYLSDRGHEVLRIDVRGVDHPVDVTSFEQVNRFFAENRPESVIHLAAIASIPECIRDPRRCFEVNVLGTLNVVEASVRHGVSRLIYASSANVYGARPRTPVTEDEPLRPRSPYDHTKVAAESVVMSYVSSKGLDAVVFRSWKIFGEGEPETSVTTRFIDACLKGDPIPLYNGGRDVTDPYHVLNYCRAVELALNADGISGEVFNLGTGNRISIRELADLIRRLTGSSSELVDLPPRTDQEREPMISYPSIEKARRVLGYEPVLGLEDGLRRLIEWRSSLVRRRGP
743	GC_00000203	146_bin_25	1444	3	3	1	1	0.993377	1	0.996678	M	Cell wall/membrane/envelope biogenesis			COG0451	Nucleoside-diphosphate-sugar epimerase (WcaG) (PDB:2X4G)	VRVAVTGASGFIGSHLTRYLSERGHEVLRIDVRGVDRPVDVASFEQVNRFFAENRPESVIHLAAIASIPECIRDPKRCFEVNVLGTLNVVEASVRHGVSRLIYASSANVYGARPRTPVTEDEPLRPRSPYDHTKVAAESVVMSYVSSKGLDAVVFRSWKIFGEGEPETSVTTRFIDACLRGDPIPLYNGGRDVTDPYHVLNYCRAVELALNADGISGEVFNLGTGNRISIRELADLIRRLTGSSSELVDLPPRTDQEREPMISYPSIEKARRVLGYEPVLGLEDGLRRLIEWRSSLVRRRGP
744	GC_00000204	GCA_011364265_1_ASM1136426v1_genomic	341	3	3	1	1	0.996084	1	0.998038	F	Nucleotide transport and metabolism	COG0125	Thymidylate biosynthesis	COG0125	Thymidylate kinase (Tmk) (PDB:3LV8)	MTSHRTAAPFRAFVVDFEGPDGSGKTTVLRKVARELRGMGYAVVTYKTPGPSPTGRFAVEYGNRRGTAPISRMLLFLTNTVEETREMLRRCKRRSADFLLLDRYYLCSIVFGLAYLSRSGIEVSIRVTELVRLFESLSGHHVIRPHLYVVVDVDEEERLRRVRSERGAGFLELDSTFQNLVRQYYADFRKDEGERVLWVVNERDSLEQAVAKVVDEILARSGRVQAR
745	GC_00000204	GCA_011369755_1_ASM1136975v1_genomic	154	3	3	1	1	0.996084	1	0.998038	F	Nucleotide transport and metabolism	COG0125	Thymidylate biosynthesis	COG0125	Thymidylate kinase (Tmk) (PDB:3LV8)	MTSHRTAAPFRAFVVDFEGPDGSGKTTVLRKVARELRGMGYAVVTYKTPGPSPTGRFAVEYGNRRGTAPISRMLLFLTNTVEETREMLRRCKRRSADFLLLDRYYLCSIVFGLAYLSRSGIEVSIRVTELVRLFESLSGHHVIRPHLYVVVDVDEEERLRRVRSERGAGFLELDSTFQNLVRQYYADFRKDEGERVLWVVNERDSLEQAVAKVVDEILARSGRVQAR
746	GC_00000204	146_bin_25	615	3	3	1	1	0.996084	1	0.998038	F	Nucleotide transport and metabolism	COG0125	Thymidylate biosynthesis	COG0125	Thymidylate kinase (Tmk) (PDB:3LV8)	LTSHQTAAPFRAFVVDFEGPDGSGKTTVLRKVARELRGMGYAVVTYKTPGPSPTGRFAVEYGNRRGTAPISRMLLFLTNTVEETREMLRRCKRRSADFLLLDRYYLCSIVFGLAYLSRSGIEVSIRVTELVRLFESLSGHHVIRPHLYVVVDVDEEERLRRVRSERGAGFLELDSTFQNLVRQYYADFRKDEGERVLWVVNERDSLEQAVAKVVDEILARSGRVQAR
747	GC_00000205	GCA_011364265_1_ASM1136426v1_genomic	758	3	3	1	1	1	0.999011	0.999505	C	Energy production and conversion	COG1143	NADH dehydrogenase	COG1143	Formate hydrogenlyase subunit 6/NADH:ubiquinone oxidoreductase 23 kD subunit (chain I) (NuoI) (PDB:1B0P)	MPTLKEVLGPLISAARHVFMKPYTIKYPYEKVPGMLQENYRYDPKAGIAYPGTKGRHLLRMDKCTGCSLCDIACQNIAEAITMVYAYDVFLDVPEDVFKEYGDPSSPVTGVAAALAEGLAEVAELGEVKYGFSHPVVPVLPDLKTVTKHDGYSSIRLVSGPVWARGIDYLVYNYLEGAFGALQRSGYTVSLVEDQSPDRVVYEVAKDVKAVRIRIEKRNMNIPVNKKSYFPSVDYGRCVFCGFCVDPMTPVIVNPGLKPIAEIGIGDKVLTHTGEYRPVTKIWELSYTGYLYKIEVYGHPDPLICTADHPILAVCRPFSSRKDRRLLRVKEPLGFVLPDQLKRGDYVVLPIPKKVVESPLYTQPVRLYRNGRVEEVLKLPNEPDLYRLIGYYLAEGFCD…
748	GC_00000205	GCA_011369755_1_ASM1136975v1_genomic	563	3	3	1	1	1	0.999011	0.999505	C	Energy production and conversion	COG1143	NADH dehydrogenase	COG1143	Formate hydrogenlyase subunit 6/NADH:ubiquinone oxidoreductase 23 kD subunit (chain I) (NuoI) (PDB:1B0P)	MPTLKEVLGPLISAARHVFMKPYTIKYPYEKVPGMLQENYRYDPKAGIAYPGTKGRHLLRMDKCTGCSLCDIACQNIAEAITMVYAYDVFLDVPEDVFKEYGDPSSPVTGVAAALAEGLAEVAELGEVKYGFSHPVVPVLPDLKTVTKHDGYSSIRLVSGPVWARGIDYLVYNYLEGAFGALQRSGYTVSLVEDQSPDRVVYEVAKDVKAVRIRIEKRNMNIPVNKKSYFPSVDYGRCVFCGFCVDPMTPVIVNPGLKPIAEIGIGDKVLTHTGEYRPVTKIWELSYTGYLYKIEVYGHPDPLICTADHPILAVCRPFSSRKDRRLLRVKEPLGFVLPDQLKRGDYVVLPIPKKVVESPLYTQPVRLYRNGRVEEVLKLPNEPDLYRLIGYYLAEGFCD…
749	GC_00000205	146_bin_25	1148	3	3	1	1	1	0.999011	0.999505	C	Energy production and conversion	COG1143	NADH dehydrogenase	COG1143	Formate hydrogenlyase subunit 6/NADH:ubiquinone oxidoreductase 23 kD subunit (chain I) (NuoI) (PDB:1B0P)	-PTLKEVLGPLISAARHVFMKPYTIKYPYEKVPGMLQENYRYDPKAGIAYPGTKGRHLLRMDKCTGCSLCDIACQNIAEAITMVYAYDVFLDVPEDVFKEYGDPSSPVTGVAAALAEGLAEVAELGEVKYGFSHPVVPVLPDLKTVTKHDGYSSIRLVSGPVWARGIDYLVYNYLEGAFGALQRSGYTVSLVEDQSPDRVVYEVAKDVKAVRIRIEKRNMNIPVNKKSYFPSVDYGRCVFCGFCVDPMTPVIVNPGLKPIAEIGIGDKVLTHTGEYRPVTKIWELSYTGYLYKIEVYGHPDPLICTADHPILAVCRPFSSRKDRRLLRVKEPLGFVLPDQLKRGDYVVLPIPKKVVESPLYTQPVRLYRNGRVEEVLKLPNEPDLYRLIGYYLAEGFCD…
750	GC_00000206	GCA_011364265_1_ASM1136426v1_genomic	465	3	3	1	1	0.999045	0.998569	0.998807	F	Nucleotide transport and metabolism	COG0044	Pyrimidine biosynthesis	COG0044	Dihydroorotase or related cyclic amidohydrolase (AllB) (PDB:1J79)	MTFDLLLRNCRAVDVTGVQECDVAIEDGRIAKLARNAEDQADRVIDCRGMLVFPGAIDGHVHFEMDYGPGIRTADDFRTGTESAACGGVTTVIDFVTPRRGQSLIEAFEERLGAAQAKAVVDFGLHVCVLEVNGQRLSELRHLVSERGVASVKVFTAYRARGLMIDDGSLVRLAREMAAMDVLMLCHCENEDMIAKATEELVFEGRTGIEHYESSRPDFAEAEAVNRIGFVSSLTGVEFLVVHISSAAALSSLRALKRSGVRARGETCPHYLLFTKDLYATDRGPLYVMAPPLRTEVDRRSLWQGIADGAIDVVGSDHAPYLAVHKTRSKDFREVPGGVQGTEVIVPVLFSEGVRKGIIGLERFVELTSHNPARLYGLSHRKGRIAVGWDADLVVLDPS…
751	GC_00000206	GCA_011369755_1_ASM1136975v1_genomic	394	3	3	1	1	0.999045	0.998569	0.998807	F	Nucleotide transport and metabolism	COG0044	Pyrimidine biosynthesis	COG0044	Dihydroorotase or related cyclic amidohydrolase (AllB) (PDB:1J79)	MTFDLLLRNCRAVDVTGVQECDVAIEDGRIAKLARNAEDQADRVIDCRGMLVFPGAIDGHVHFEMDYGPGIRTADDFRTGTESAACGGVTTVIDFVTPRRGQSLIEAFEERLGAAQAKAVVDFGLHVCVLEVNGQRLSELRHLVSERGVASVKVFTAYRARGLMIDDGSLVRLAREMAAMDVLMLCHCENEDMIAKATEELVFEGRTGIEHYESSRPDFAEAEAVNRIGFVSSLTGVEFLVVHISSAAALSSLRALKRSGVRARGETCPHYLLFTKDLYATDRGPLYVMAPPLRTEVDRRSLWQGIADGAIDVVGSDHAPYLAVHKTRSKDFREVPGGVQGTEVIVPVLFSEGVRKGIIGLERFVELTSHNPARLYGLSHRKGRIAVGWDADLVVLDPS…
752	GC_00000206	146_bin_25	375	3	3	1	1	0.999045	0.998569	0.998807	F	Nucleotide transport and metabolism	COG0044	Pyrimidine biosynthesis	COG0044	Dihydroorotase or related cyclic amidohydrolase (AllB) (PDB:1J79)	-TFDLLLRNCRAVDVTGVQECDVAIEDGRIAKLARNAEDQADRVIDCRGMLVFPGAIDGHVHFEMDYGPGIRTADDFRTGTESAACGGVTTVIDFVTPRRGQSLIEAFEERLGAAQAKAVVDFGLHVCVLEVNGQRLSELRHLVSERGVASVKVFTAYRARGLMIDDGSLVRLARELAAMDVLMLCHCENEDMIAKATEELVFEGRTGIEHYESSRPDFAEAEAVNRIGFVSSLTGVEFLVVHISSAAALSSLRALKRSGVRARGETCPHYLLFTKDLYATDRGPLYVMAPPLRTEVDRRSLWQGIADGAIDVVGSDHAPYLAVHKSRSKDFREVPGGVQGTEVIVPVLFSEGVRKGIIGLERFVELTSHNPARLYGLSHRKGRIAVGWDADLVVLDPS…
753	GC_00000207	GCA_011364265_1_ASM1136426v1_genomic	1115	3	3	1	1	1	0.998492	0.999245	E	Amino acid transport and metabolism			COG0683	ABC-type branched-chain amino acid transport system, periplasmic component (LivK) (PDB:1USG)	MATATSSKPSRKTLYIAVGVVIVIALIAAAVLVVMNPFQQQQKEIVIGLSLPLTNPVGIHARKAAELAVEEINAAGGVRLKDGVYRLRLVAEDTNEMDPLIPVDQGVAAFKRLIEVHGAQVIVGGVRTDVVVAQTQLLSQYKIVYLDIESNQGIVEGKVKDDYQNYKYYFHFFGGGPKSSAGPLIIGFLQRLKDMSAKDPKMPDVSKVALLAENALWTVGLAGRPAGNSTFFKRLADLGFKLVYAELYPTTESDFSSYLAKMKAQCPGVIVFLFSGPPGIIFTKQWQDYDWSPCKKPIVFGPGLLGGFSWFWDQTQGKAQGTIWWPSTVRVQVTPKTVEFIDKFKRRYGETPNTAAIDAYDAIYVLKDALERAGTWQAEELVKALEQTDYVGVMGRIKF…
754	GC_00000207	GCA_011369755_1_ASM1136975v1_genomic	770	3	3	1	1	1	0.998492	0.999245	E	Amino acid transport and metabolism			COG0683	ABC-type branched-chain amino acid transport system, periplasmic component (LivK) (PDB:1USG)	MATATSSKPSRKTLYIAVGVVIVIALIAAAVLVVMNPFQQQQKEIVIGLSLPLTNPVGIHARKAAELAVEEINAAGGVRLKDGVYRLRLVAEDTNEMDPLIPVDQGVAAFKRLIEVHGAQVIVGGVRTDVVVAQTQLLSQYKIVYLDIESNQGIVEGKVKDDYQNYKYYFHFFGGGPKSSAGPLIIGFLQRLKDMSAKDPKMPDVSKVALLAENALWTVGLAGRPAGNSTFFKRLADLGFKLVYAELYPTTESDFSSYLAKMKAQCPGVIVFLFSGPPGIIFTKQWQDYDWSPCKKPIVFGPGLLGGFSWFWDQTQGKAQGTIWWPSTVRVQVTPKTVEFIDKFKRRYGETPNTAAIDAYDAIYVLKDALERAGTWQAEELVKALEQTDYVGVMGRIKF…
755	GC_00000207	146_bin_25	39	3	3	1	1	1	0.998492	0.999245	E	Amino acid transport and metabolism			COG0683	ABC-type branched-chain amino acid transport system, periplasmic component (LivK) (PDB:1USG)	-ATATSSKPSRKTLYIAVGVVIVIALIAAAVLVVMNPFQQQQKEIVIGLSLPLTNPVGIHARKAAELAVEEINAAGGVRLKDGVYRLRLVAEDTNEMDPLIPVDQGVAAFKRLIEVHGAQVIVGGVRTDVVVAQTQLLSQYKIVYLDIESNQGIVEGKVKDDYQNYKYYFHFFGGGPKSSAGPLIIGFLQRLKDMSAKDPKMPDVSKVALLAENALWTVGLAGRPAGNSTFFKRLADLGFKLVYAELYPTTESDFSSYLAKMKAQCPGVIVFLFSGPPGIIFTKQWQDYDWSPCKKPIVFGPGLLGGFSWFWDQTQGKAQGTIWWPSTVRVQVTPKTVEFIDKFKRRYGETPNTAAIDAYDAIYVLKDALERAGTWQAEELVKALEQTDYVGVMGRIKF…
756	GC_00000208	GCA_011364265_1_ASM1136426v1_genomic	1432	3	3	1	1	0.997828	0.975048	0.986307	F	Nucleotide transport and metabolism	COG0540	Pyrimidine biosynthesis	COG0540	Aspartate carbamoyltransferase, catalytic subunit (PyrB) (PDB:1NBE)	MGEVLVSLKGADVVSSKDFTRPMVERVFEVADEALRSPERFSGSLSGKRVALLFVEPSTRTYSSFHVAARKMGADVLPLVDPEMTSLAKGESLYDTLKMIEGYGVDCIVMRHPARGAARYAADVVRVPVINAGSGSQEHPTQSLLDAYTIRRKRGSIDGLRIGFLGDLRFSRTVPSLVYTLSLFKDVTMHFIAPPALQVRPEVELHLRKRGVSYDKVEKQSEIPRVVGELDVLYVTRLQKERFPDPSEYERLKGSYRVDMELLSNARPTLGVMHPLPRVDELDPEVDGTPHAWYFEQASYGLPVRMALYHLILGG
757	GC_00000208	GCA_011369755_1_ASM1136975v1_genomic	722	3	3	1	1	0.997828	0.975048	0.986307	F	Nucleotide transport and metabolism	COG0540	Pyrimidine biosynthesis	COG0540	Aspartate carbamoyltransferase, catalytic subunit (PyrB) (PDB:1NBE)	MGEVLVSLKGADVVSSKDFTRPMVERVFEVADEALRSPERFSGSLSGKRVALLFVEPSTRTYSSFHVAARKMGADVLPLVDPEMTSLAKGESLYDTLKMIEGYGVDCIVMRHPARGAARYAADVVRVPVINAGSGSQEHPTQSLLDAYTIRRKRGSIDGLRIGFLGDLRFSRTVPSLVYTLSLFKDVTMHFIAPPALQVRPEVELHLRKRGVSYDKVEKQSEIPRVVGELDVLYVTRLQKERFPDPSEYERLKGSYRVDMELLSNARPTLGVMHPLPRVDELDPEVDGTPHAWYFEQASYGLPVRMALYHLILGG
758	GC_00000208	146_bin_25	506	3	3	1	1	0.997828	0.975048	0.986307	F	Nucleotide transport and metabolism	COG0540	Pyrimidine biosynthesis	COG0540	Aspartate carbamoyltransferase, catalytic subunit (PyrB) (PDB:1NBE)	------------VVSSKDFTRPMVERVFEVADEALRSPERFSGSLSGKRVALLFVEPSTRTYSSFHVAARKMGADVLPLVDPEMTSLTKGESLYDTLKMIEGYGVDCIVMRHPARGAARYAADVVRVPVINAGSGSQEHPTQSLLDAYTIRRKRGSIDGLRIGFLGDLRFSRTVPSLVYTLSLFKDVTMHFIAPPALQVRPEVELHLRKRGVSYDKVEKQSEIPRVVGELDVLYVTRLQKERFPDPSEYERLKGSYRVDMELLSNARPTLGVMHPLPRVDELDPEVDGTPHAWYFEQASYGLPVRMALYHLILGG
759	GC_00000209	GCA_011364265_1_ASM1136426v1_genomic	1201	3	3	1	1	0.997713	0.993209	0.995456	J	Translation, ribosomal structure and biogenesis	COG0441	Aminoacyl-tRNA synthetases	COG0441	Threonyl-tRNA synthetase (ThrS) (PDB:1NYQ)	----MRALQLHVDSIEYEPVQVEGRVFEEVDRRRYRVEEAVVLFTSVERDDTPEVAAEMLRQVASFMERLGVKRLLIYPYAHLSPELARPEKALEILRRMEAEARSMGLEVYRAPFGWNKRFTLSVKGHPLAEQLRVVTKDDVVARKEERAQVGAVQERAQRAEHVAERAEREPLHIRLGRELDVFSVNENVGSGLILFHPNGAIIREELIRLIREVNRRLGFREVWTPHLFRSTLWQRTGHYETFRDRMFLFRIGDEEYVLKPMNCPGHAMIYASSTRSYRDLPVKLSEFGTVYRNEQPGELTGLLRVRSITQDDGHVFARPDQVEQVVREILFAAFEVLDRVLGAPVHVNLSTRPERHIGTKELWDLAESDLKAALESTGIRYEIKHGEGAFYGPKI…
760	GC_00000209	GCA_011369755_1_ASM1136975v1_genomic	1230	3	3	1	1	0.997713	0.993209	0.995456	J	Translation, ribosomal structure and biogenesis	COG0441	Aminoacyl-tRNA synthetases	COG0441	Threonyl-tRNA synthetase (ThrS) (PDB:1NYQ)	----MRALQLHVDSIEYEPVQVEGRVFEEVDRRRYRVEEAVVLFTSVERDDTPEVAAEMLRQVASFMERLGVKRLLIYPYAHLSPELARPEKALEILRRMEAEARSMGLEVYRAPFGWNKRFTLSVKGHPLAEQLRVVTKDDVVARKEERAQVGAVQERAQRAEHVAERAEREPLHIRLGRELDVFSVNENVGSGLILFHPNGAIIREELIRLIREVNRRLGFREVWTPHLFRSTLWQRTGHYETFRDRMFLFRIGDEEYVLKPMNCPGHAMIYASSTRSYRDLPVKLSEFGTVYRNEQPGELTGLLRVRSITQDDGHVFARPDQVEQVVREILFAAFEVLDRVLGAPVHVNLSTRPERHIGTKELWDLAESDLKAALESTGIRYEIKHGEGAFYGPKI…
761	GC_00000209	146_bin_25	1254	3	3	1	1	0.997713	0.993209	0.995456	J	Translation, ribosomal structure and biogenesis	COG0441	Aminoacyl-tRNA synthetases	COG0441	Threonyl-tRNA synthetase (ThrS) (PDB:1NYQ)	VKRGMRALQLHVDSIEYEPVQVEGRVFEEVDRRRYRVEEAVVLFTSVERDDTPEVAAEMLRQVASFMERLGVKRLLIYPYAHLSPELARPEKALEILRRMEAEARSMGLEVYRAPFGWNKRFTLSVKGHPLAEQLRVVTKDDVVARKEERAQVGAVQERAQRAEHVAERAEREPLHIRLGRELDVFSVNENVGSGLILFHPNGAIIREELIRLIREVNRRLGFREVWTPHLFRSTLWQRTGHYETFRDRMFLFRIGDEEYVLKPMNCPGHAMIYASSTRSYRDLPVKLSEFGTVYRNEQPGELTGLLRVRSITQDDGHVFARPDQVEQVVREILFAAFEVLDRVLGAPVHVNLSTRPERHIGTKELWDLAESDLKAALESTGIRYEIKHGEGAFYGPKI…
762	GC_00000210	GCA_011364265_1_ASM1136426v1_genomic	462	3	3	1	1	0.995362	0.96408	0.979471							MDSSKGRTTLAVRRDVAEKLSELAKERKMSVYALASSILEQGIQVVRESGSDAIISNLWKVYKVLRDADAVVLPSYFMDALIKELYSHDRKRLFSLFSQLGRDVGLLMKTYAPSFEELVSLAALFSYFFPLKRVELRELGKDGLEISVIGVGDSVETTEAVSVAAREMLSVYGIEVINQTVSRGMIKLVIRPRSTSQRF
763	GC_00000210	GCA_011369755_1_ASM1136975v1_genomic	391	3	3	1	1	0.995362	0.96408	0.979471							MDSSKGRTTLAVRRDVAEKLSELAKERKMSVYALASSILEQGIQVVRESGSDAIISNLWKVYKVLRDADAVVLPSYFMDALIKELYSHDRKRLFSLFSQLGRDVGLLMKTYAPSFEELVSLAALFSYFFPLKRVELRELGKDGLEISVIGVGDSVETTEAVSVAAREMLSVYGIEVINQTVSRGMIKLVIRPRSTSQRF
764	GC_00000210	146_bin_25	372	3	3	1	1	0.995362	0.96408	0.979471							-----------VRRDVAEKLSELAKERKMSVYALASSILEQGIQVVRESGSDAIISNLWKVYKVLRDADAVVLPSYFMDALIKELYSHDRKRLFSLFSQLGRDVGLLMKTYAPSFEELVSLAALFSYFFPLKRVELRELGKDGLEISVIGVGDSVETTEAVSVAAREMLNVYGIDVINQTVSRGMIKLVIRPRSTSQRF
765	GC_00000211	GCA_011364265_1_ASM1136426v1_genomic	1209	3	3	1	1	1	0.99681	0.998403	R	General function prediction only			COG3413	Predicted transcriptional regulator, contains HTH domain (DmsR) (PUBMED:15716436)	MLVQLLLPFHCPWSQFLRSKGLKSGIVRCVPNQETGGVTALVKVRSEGAQPSEVEGLVGSASGVVGAKFLRSHDGSSLVGLVRTSRCMCAMSGIPLRKVIGVSEDERGIRIRVLLDEPSELNDLIREVTARGFRPSIEEVVQLREVERRPRLKPRQEQLLLAALELGYYEVPKRVGTRELADLFGVSPRAVSEVLRRAHKRLVESALLG
766	GC_00000211	GCA_011369755_1_ASM1136975v1_genomic	219	3	3	1	1	1	0.99681	0.998403	R	General function prediction only			COG3413	Predicted transcriptional regulator, contains HTH domain (DmsR) (PUBMED:15716436)	MLVQLLLPFHCPWSQFLRSKGLKSGIVRCVPNQETGGVTALVKVRSEGAQPSEVEGLVGSASGVVGAKFLRSHDGSSLVGLVRTSRCMCAMSGIPLRKVIGVSEDERGIRIRVLLDEPSELNDLIREVTARGFRPSIEEVVQLREVERRPRLKPRQEQLLLAALELGYYEVPKRVGTRELADLFGVSPRAVSEVLRRAHKRLVESALLG
767	GC_00000211	146_bin_25	1410	3	3	1	1	1	0.99681	0.998403	R	General function prediction only			COG3413	Predicted transcriptional regulator, contains HTH domain (DmsR) (PUBMED:15716436)	-LVQLLLPFHCPWSQFLRSKGLKSGIVRCVPNQETGGVTALVKVRSEGAQPSEVEGLVGSASGVVGAKFLRSHDGSSLVGLVRTSRCMCAMSGIPLRKVIGVSEDERGIRIRVLLDEPSELNDLIREVTARGFRPSIEEVVQLREVERRPRLKPRQEQLLLAALELGYYEVPKRVGTRELADLFGVSPRAVSEVLRRAHKRLVESALLG
768	GC_00000212	GCA_011364265_1_ASM1136426v1_genomic	1063	3	3	1	1	0.997636	1	0.998817							MGHYLIRIVVESSGLPELLRALLTRMRDRLKAAYVGPETDGEREVHVEVECGEEEIGELLGTLKAQRGLSSVRAESVEARFLLDPYEQGPRERS
769	GC_00000212	GCA_011369755_1_ASM1136975v1_genomic	208	3	3	1	1	0.997636	1	0.998817							MGHYLIRIVVESSGLPELLRALLTRMRDRLKAAYVGPETDGEREVHVEVECGEEEIGELLGTLKAQRGLSSVRAESVEARFLLDPYEQGPRERS
770	GC_00000212	146_bin_25	1399	3	3	1	1	0.997636	1	0.998817							LGHYLIRIVVESSGLPELLRALLTRMRDRLKAAYVGPETDGEREVHVEVECGEEEIGELLGTLKAQRGLSSVRAESVEARFLLDPYEQGPRERS
771	GC_00000213	GCA_011364265_1_ASM1136426v1_genomic	812	3	3	1	1	1	0.998222	0.99911	F	Nucleotide transport and metabolism			COG4603	ABC-type guanosine uptake system NupNOPQ, permease component NupP (NupP) (PUBMED:21926227)	MKPLKLRDRFLSAGSHYIDVAIRIPLRIERRLEVPASVSLAMTVVFLALALLFAAFLMQALGIDAMSVLHQIATVFTTRELLTAAFLRSVPIGLAAVGLTVSFRANFWNIGAEGQMFMGMFASTGIVLLHAYYGLIPGWALLPAMAAASFVAGGLYCALSGVLRSKLGVNEVLTTLMMNFIAILFVDYLVYGPWRDPRGYGFPLSIPFPPEARFGGLMGEAYEGLALLAVLAVLTHLLMTRTTFGVDVKVVGENPYIAGIAGVRIPRTYFLVNLISGGLAGLAGFFLLSGIIGRLRPRASPGYGYTAIIIAFLAGLHPILAIPAAVFMGGLIVAGDVLQATLNLPFAAVQLLQSTIFVMIVVAEFVKRYRIIWRW
772	GC_00000213	GCA_011369755_1_ASM1136975v1_genomic	764	3	3	1	1	1	0.998222	0.99911	F	Nucleotide transport and metabolism			COG4603	ABC-type guanosine uptake system NupNOPQ, permease component NupP (NupP) (PUBMED:21926227)	MKPLKLRDRFLSAGSHYIDVAIRIPLRIERRLEVPASVSLAMTVVFLALALLFAAFLMQALGIDAMSVLHQIATVFTTRELLTAAFLRSVPIGLAAVGLTVSFRANFWNIGAEGQMFMGMFASTGIVLLHAYYGLIPGWALLPAMAAASFVAGGLYCALSGVLRSKLGVNEVLTTLMMNFIAILFVDYLVYGPWRDPRGYGFPLSIPFPPEARFGGLMGEAYEGLALLAVLAVLTHLLMTRTTFGVDVKVVGENPYIAGIAGVRIPRTYFLVNLISGGLAGLAGFFLLSGIIGRLRPRASPGYGYTAIIIAFLAGLHPILAIPAAVFMGGLIVAGDVLQATLNLPFAAVQLLQSTIFVMIVVAEFVKRYRIIWRW
773	GC_00000213	146_bin_25	45	3	3	1	1	1	0.998222	0.99911	F	Nucleotide transport and metabolism			COG4603	ABC-type guanosine uptake system NupNOPQ, permease component NupP (NupP) (PUBMED:21926227)	-KPLKLRDRFLSAGSHYIDVAIRIPLRIERRLEVPASVSLAMTVVFLALALLFAAFLMQALGIDAMSVLHQIATVFTTRELLTAAFLRSVPIGLAAVGLTVSFRANFWNIGAEGQMFMGMFASTGIVLLHAYYGLIPGWALLPAMAAASFVAGGLYCALSGVLRSKLGVNEVLTTLMMNFIAILFVDYLVYGPWRDPRGYGFPLSIPFPPEARFGGLMGEAYEGLALLAVLAVLTHLLMTRTTFGVDVKVVGENPYIAGIAGVRIPRTYFLVNLISGGLAGLAGFFLLSGIIGRLRPRASPGYGYTAIIIAFLAGLHPILAIPAAVFMGGLIVAGDVLQATLNLPFAAVQLLQSTIFVMIVVAEFVKRYRIIWRW
774	GC_00000214	GCA_011364265_1_ASM1136426v1_genomic	436	3	3	1	1	1	0.998797	0.999398							MASITEALERSLANYIYLSGIPTTPRDYIRRVFNLLVASAVVTAVVTYLALAVARVPAMLIVGVMPLAYSLYLLFRPMVKARSFESQCMRELPYVAAFMTSYAAVGIPPHRSMASVSLKERIFPAFARLVKRMEAVRMITVKDPLETIEEEADKISSLPLKDFLQSAVGAERGGGGMYNVLKDKMRSLFNELKERYKALGDQLKLFGDLLLVFFGVLPLLLYTMLTVFASDMAITTSRLFTFMVTPLLVVTLAVMIDTGYPSTPQSFNRYYVRALMLGLPIGAAVASVFYLSPVLVETLLGARFVQYKLAISLGAGLVAFSLVATWVFYRDYKFMNDVDYALPSFVRDLTEEVKKGKSPTQATIYLSEVRSYNRAFNFVLQQIAAQLRVGRSLREALEP…
775	GC_00000214	GCA_011369755_1_ASM1136975v1_genomic	872	3	3	1	1	1	0.998797	0.999398							MASITEALERSLANYIYLSGIPTTPRDYIRRVFNLLVASAVVTAVVTYLALAVARVPAMLIVGVMPLAYSLYLLFRPMVKARSFESQCMRELPYVAAFMTSYAAVGIPPHRSMASVSLKERIFPAFARLVKRMEAVRMITVKDPLETIEEEADKISSLPLKDFLQSAVGAERGGGGMYNVLKDKMRSLFNELKERYKALGDQLKLFGDLLLVFFGVLPLLLYTMLTVFASDMAITTSRLFTFMVTPLLVVTLAVMIDTGYPSTPQSFNRYYVRALMLGLPIGAAVASVFYLSPVLVETLLGARFVQYKLAISLGAGLVAFSLVATWVFYRDYKFMNDVDYALPSFVRDLTEEVKKGKSPTQATIYLSEVRSYNRAFNFVLQQIAAQLRVGRSLREALEP…
776	GC_00000214	146_bin_25	1107	3	3	1	1	1	0.998797	0.999398							-ASITEALERSLANYIYLSGIPTTPRDYIRRVFNLLVASAVVTAVVTYLALAVARVPAMLIVGVMPLAYSLYLLFRPMVKARSFESQCMRELPYVAAFMTSYAAVGIPPHRSMASVSLKERIFPAFARLVKRMEAVRMITVKDPLETIEEEADKISSLPLKDFLQSAVGAERGGGGMYNVLKDKMRSLFNELKERYKALGDQLKLFGDLLLVFFGVLPLLLYTMLTVFASDMAITTSRLFTFMVTPLLVVTLAVMIDTGYPSTPQSFNRYYVRALMLGLPIGAAVASVFYLSPVLVETLLGARFVQYKLAISLGAGLVAFSLVATWVFYRDYKFMNDVDYALPSFVRDLTEEVKKGKSPTQATIYLSEVRSYNRAFNFVLQQIAAQLRVGRSLREALEP…
777	GC_00000215	GCA_011364265_1_ASM1136426v1_genomic	95	3	3	1	1	0.990544	1	0.995249	F	Nucleotide transport and metabolism			COG1146	NAD-dependent dihydropyrimidine dehydrogenase, PreA subunit (PreA)	MVRPVDFKSAPIDPDYKIKLKKTGTHHNHDVWGEGVQRLDAEGKPYPTKLGVHGSVVAVDWDSCVADGACMDVCPVNVFEWALNPGQSGSGKDRVIDPEKDKELWEKYRTDKSDPVRESDCIFCMACESACPVLAIKIYPP
778	GC_00000215	GCA_011369755_1_ASM1136975v1_genomic	189	3	3	1	1	0.990544	1	0.995249	F	Nucleotide transport and metabolism			COG1146	NAD-dependent dihydropyrimidine dehydrogenase, PreA subunit (PreA)	MVRPVDFKSAPIDPDYKSKLPKTGTHHNHDVWGEGVQRLDAEGKPYPTKLGVHGSVVAVDWDSCVADGACMDVCPVNVFEWALNPGQSGSGKDRVIDPEKDKELWEKYRTDKSDPVRESDCIFCMACESACPVLAIKIYPP
779	GC_00000215	146_bin_25	1545	3	3	1	1	0.990544	1	0.995249	F	Nucleotide transport and metabolism			COG1146	NAD-dependent dihydropyrimidine dehydrogenase, PreA subunit (PreA)	MVRPVDFKSAPIDPDYKSKLPKTGTHHNHDVWGEGVQRLDAEGKPYPTKLGVHGSVVAVDWDSCVADGACMDVCPVNVFEWALNPGQSGSGKDRVIDPEKDKELWEKYRTDKSDPVRESDCIFCMACESACPVLAIKIYPP
780	GC_00000216	GCA_011364265_1_ASM1136426v1_genomic	1123	3	3	1	1	0.997778	1	0.998888	H	Coenzyme transport and metabolism	COG1977	Molybdopterin biosynthesis	COG1977	Molybdopterin synthase sulfur carrier subunit MoaD (MoaD) (PDB:1FM0) (PUBMED:32239579)	MKQKVEVYIPAPLRPYVGNADKVSLEAETVGDAIRALVERYPQLRTQLLDEQGRVRRHVNVFLNDRNVNELGGLEARVRENDRILLLPAIAGGLAIRSSP
781	GC_00000216	GCA_011369755_1_ASM1136975v1_genomic	886	3	3	1	1	0.997778	1	0.998888	H	Coenzyme transport and metabolism	COG1977	Molybdopterin biosynthesis	COG1977	Molybdopterin synthase sulfur carrier subunit MoaD (MoaD) (PDB:1FM0) (PUBMED:32239579)	MKQKVEVYIPAPLRPYVGNADKVSLEAETVGDAIRALVERYPQLRTQLLDEQGRVRRHVNVFLNDRNVNELGGLEARVRENDRILLLPAIAGGLAIRSSP
782	GC_00000216	146_bin_25	1093	3	3	1	1	0.997778	1	0.998888	H	Coenzyme transport and metabolism	COG1977	Molybdopterin biosynthesis	COG1977	Molybdopterin synthase sulfur carrier subunit MoaD (MoaD) (PDB:1FM0) (PUBMED:32239579)	LKQKVEVYIPAPLRPYVGNADKVSLEAETVGDAIRALVERYPQLRTQLLDEQGRVRRHVNVFLNDRNVNELGGLEARVRENDRILLLPAIAGGLAIRSSP
783	GC_00000217	GCA_011364265_1_ASM1136426v1_genomic	978	3	3	1	1	0.999437	1	0.999719	E	Amino acid transport and metabolism	COG0137	Arginine biosynthesis	COG0137	Argininosuccinate synthase (ArgG) (PDB:1J1Z)	MRVALAYSGGLDTTVSIKWLQEKYNAEVITVTVDVGQPEDFEEVERRAYDAGAVKHYLIDGKSRFAEEFVKPAIKANALYEGEYPVSTALSRYLIAEEVARVAKKEGCDAVAHGCTGKGNDQLRFDATFSVLVPEMRVIAPVREWGMSRDQEIEYARSRGLKLDLKKSKYSIDENLWGRSIEAGDLEDPWHPVDWDAFKFLRPPSEWPEGEEITVEFERGAPVSVNGERMPLEAMITHLNFRAGRHGIGLIDHIEDRVIGLKSREVYEAPAATVLIRAHRDLEKLVLGRRTLAFKRAVEEEWTWLAYAGLWHDPLRRALDAFIEETQKVVTGEVRLRLEKGSLRVMGRRSGFSAYSEELITYSGMSTFDQRAGEAFSRLWSLETRILNRARRGVR
784	GC_00000217	GCA_011369755_1_ASM1136975v1_genomic	538	3	3	1	1	0.999437	1	0.999719	E	Amino acid transport and metabolism	COG0137	Arginine biosynthesis	COG0137	Argininosuccinate synthase (ArgG) (PDB:1J1Z)	MRVALAYSGGLDTTVSIKWLQEKYNAEVITVTVDVGQPEDFEEVERRAYDAGAVKHYLIDGKSRFAEEFVKPAIKANALYEGEYPVSTALSRYLIAEEVARVAKKEGCDAVAHGCTGKGNDQLRFDATFSVLVPEMRVIAPVREWGMSRDQEIEYARSRGLKLDLKKSKYSIDENLWGRSIEAGDLEDPWHPVDWDAFKFLRPPSEWPEGEEITVEFERGAPVSVNGERMPLEAMITHLNFRAGRHGIGLIDHIEDRVIGLKSREVYEAPAATVLIRAHRDLEKLVLGRRTLAFKRAVEEEWTWLAYAGLWHDPLRRALDAFIEETQKVVTGEVRLRLEKGSLRVMGRRSGFSAYSEELITYSGMSTFDQRAGEAFSRLWSLETRILNRARRGVR
785	GC_00000217	146_bin_25	267	3	3	1	1	0.999437	1	0.999719	E	Amino acid transport and metabolism	COG0137	Arginine biosynthesis	COG0137	Argininosuccinate synthase (ArgG) (PDB:1J1Z)	VRVALAYSGGLDTTVSIKWLQEKYNAEVITVTVDVGQPEDFEEVERRAYDAGAVKHYLIDGKSRFAEEFVKPAIKANALYEGEYPVSTALSRYLIAEEVARVAKKEGCDAVAHGCTGKGNDQLRFDATFSVLVPEMRVIAPVREWGMSRDQEIEYARSRGLKLDLKKSKYSIDENLWGRSIEAGDLEDPWHPVDWDAFKFLRPPSEWPEGEEITVEFERGAPVSVNGERMPLEAMITHLNFRAGRHGIGLIDHIEDRVIGLKSREVYEAPAATVLIRAHRDLEKLVLGRRTLAFKRAVEEEWTWLAYAGLWHDPLRRALDAFIEETQKVVTGEVRLRLEKGSLRVMGRRSGFSAYSEELITYSGMSTFDQRAGEAFSRLWSLETRILNRARRGVR
786	GC_00000218	GCA_011364265_1_ASM1136426v1_genomic	274	3	3	1	1	1	0.997234	0.998615	R	General function prediction only			COG1408	Predicted phosphohydrolase, MPP superfamily (YaeI)	MRLGRRSFLAGSVIAIASFAGVLSTQLTYELQITRLRVDLGGRLAFVPDLHYHRPSEGHVRNLLEALDREDPDAVVLAGDVVDEETSDVESLGSVLSRIESDLKLAVLGNHDYWSGKAGEVASMLRGHGFRVLLDDLVETPIGKVYGFDWREDRRYRPVMVDGIVIAHDPNAADSVSGNALVLAGHTHGGFSIGGLTLYSNSRYSRGLYELGSVRLYVSRGVGQMTHQIRINSPPELLIVE
787	GC_00000218	GCA_011369755_1_ASM1136975v1_genomic	279	3	3	1	1	1	0.997234	0.998615	R	General function prediction only			COG1408	Predicted phosphohydrolase, MPP superfamily (YaeI)	MRLGRRSFLAGSVIAIASFAGVLSTQLTYELQITRLRVDLGGRLAFVPDLHYHRPSEGHVRNLLEALDREDPDAVVLAGDVVDEETSDVESLGSVLSRIESDLKLAVLGNHDYWSGKAGEVASMLRGHGFRVLLDDLVETPIGKVYGFDWREDRRYRPVMVDGIVIAHDPNAADSVSGNALVLAGHTHGGFSIGGLTLYSNSRYSRGLYELGSVRLYVSRGVGQMTHQIRINSPPELLIVE
788	GC_00000218	146_bin_25	1318	3	3	1	1	1	0.997234	0.998615	R	General function prediction only			COG1408	Predicted phosphohydrolase, MPP superfamily (YaeI)	-RLGRRSFLAGSVIAIASFAGVLSTQLTYELQITRLRVDLGGRLAFVPDLHYHRPSEGHVRNLLEALDREDPDAVVLAGDVVDEETSDVESLGSVLSRIESDLKLAVLGNHDYWSGKAGEVASMLRGHGFRVLLDDLVETPIGKVYGFDWREDRRYRPVMVDGIVIAHDPNAADSVSGNALVLAGHTHGGFSIGGLTLYSNSRYSRGLYELGSVRLYVSRGVGQMTHQIRINSPPELLIVE
789	GC_00000219	GCA_011364265_1_ASM1136426v1_genomic	1330	3	3	1	1	0.99773	0.995488	0.996608	C	Energy production and conversion			COG1018	Flavodoxin/ferredoxin--NADP reductase (Fpr) (PDB:3OZU)	MGVGIEQPIGRTVRVIDQRGQLVYQYPMVITDVIQETELAKTYIFKNVGDRRIFDYHPGQDVKLYFDTPLKKGDFRFYSIAGSPTRSDGYFELMIKSEGGTFAPYLHQLAKIGDLVVIEGPYGRFLKKALNMIAEGKLKTVVFLAASSGIVPFKCFIEYAIDKRLGVSIHLLYVNRTRNDFIYRRLIPRLLDECKDLHLLVNFTREHDVSKEEILQELFGGDDRNGRVRMLLGRHIVFDDIKELVPDWDGAYYGICGGARFIAGDREKGVDGMLQKLEKGGVSRSMIEIDSFGTG
790	GC_00000219	GCA_011369755_1_ASM1136975v1_genomic	1481	3	3	1	1	0.99773	0.995488	0.996608	C	Energy production and conversion			COG1018	Flavodoxin/ferredoxin--NADP reductase (Fpr) (PDB:3OZU)	MGVGIEQPIGRTVRVIDQRGQLVYQYPMVITDVIQETELAKTYIFKNVGDRRIFDYHPGQDVKLYFDTPLKKGDFRFYSIAGSPTRSDGYFELMIKSEGGTFAPYLHQLAKIGDLVVIEGPYGRFLKKALNMIAEGKLKTVVFLAASSGIVPFKCFIEYAIDKRLGVSIHLLYVNRTRNDFIYRRLIPRLLDECKDLHLLVNFTREHDVSKEEILQELFGGDDRNGRVRMLLGRHIVFDDIKELVPDWDGAYYGICGGARFIAGDREKGVDGMLQKLEKGGVSRSMIEIDSFGTG
791	GC_00000219	146_bin_25	412	3	3	1	1	0.99773	0.995488	0.996608	C	Energy production and conversion			COG1018	Flavodoxin/ferredoxin--NADP reductase (Fpr) (PDB:3OZU)	--VGIEQPIGRTVRVIDQRGQLVYQYPMVITDVIQETELAKTYIFKNVGDRRIFDYHPGQDVKLYFDTPLKKGDFRFYSIAGSPTRSDGYFELMIKSEGGTFAPYLHQLAKIGDLVVIEGPYGRFLKKALNMIAEGKLKTVVFLAASSGIVPFKCFIEYAIDKRLGVSIHLLYVNRTRNDFIYRRLIPRLLDEYKDLHLLVNFTREHDVSKEEILQELFGGDDRNGRVRMLLGRHIVFDDIKELVPDWDGAYYGICGGARFIAGDREKGVDGMLQKLEKGGVSRSMIEIDSFGTG
792	GC_00000220	GCA_011364265_1_ASM1136426v1_genomic	1035	3	3	1	1	0.9967	1	0.998347	E	Amino acid transport and metabolism	COG0118	Histidine biosynthesis	COG0118	Imidazoleglycerol phosphate synthase glutamine amidotransferase subunit HisH (HisH) (PDB:1OX4)	MPRIGVLTYGVGNLFSVTRALSRLGAEVLLLDESGWTEIDGLVVPGVGNFEEGSRNISAHRERIADLIASGVPVLGICLGMQLLFEESEEGPGRGLGILKGRVLRLRVSAKLPHIGWSRLRVVRDCELLEGVNSGDWVYYVHSYAPSPEDPEVVVALSEYAGLEFPAVICSGNLCGTQFHPEKSGRTGMRILGNFVALCVRR
793	GC_00000220	GCA_011369755_1_ASM1136975v1_genomic	1055	3	3	1	1	0.9967	1	0.998347	E	Amino acid transport and metabolism	COG0118	Histidine biosynthesis	COG0118	Imidazoleglycerol phosphate synthase glutamine amidotransferase subunit HisH (HisH) (PDB:1OX4)	MPRIGVLTYGVGNLFSVTRALSRLGAEVLLLDESGWTEIDGLVVPGVGNFEEGSRNISAHRERIADLIASGVPVLGICLGMQLLFEESEEGPGRGLGILKGRVLRLRVSAKLPHIGWSRLRVVRDCELLEGVNSGDWVYYVHSYAPSPEDPEVVVALSEYAGLEFPAVICSGNLCGTQFHPEKSGRTGMRILGNFVALCVRR
794	GC_00000220	146_bin_25	703	3	3	1	1	0.9967	1	0.998347	E	Amino acid transport and metabolism	COG0118	Histidine biosynthesis	COG0118	Imidazoleglycerol phosphate synthase glutamine amidotransferase subunit HisH (HisH) (PDB:1OX4)	MPRIGVLTYGVGNLFSVTRALSRLGAEVLLLDESGWTEIDGLVVPGVGNFEEGSRNISAHRERIADLIASGVPVLGICLGMQLLFEESEEGPGRGLGILKGRVLRLRVSAKLPHIGWSRLRVVRDCELLEGVNSGDWVYYVHSYAPSPEDPEVVVALSEYAGLEFPAVICSGNLYGTQFHPEKSGRTGMRILGNFVALCVRR
795	GC_00000221	GCA_011364265_1_ASM1136426v1_genomic	1497	3	3	1	1	1	0.841645	0.914015	D	Cell cycle control, cell division, chromosome partitioning			COG1475	Chromosome segregation protein Spo0J, contains ParB-like nuclease domain (Spo0J) (PDB:1R71)	-------------------------------MDLLELRPRLVRLDQLREHEQHIPEHLEELLQEILRDGVLKRPILVDERTMIIIDGHHRYNCMKRLGKRYIPAYLIDYMREEIVVEPWDGKPPVTKEDVIRAGLTGMRLPPKSSKHMVRIGGELHHVTYIERENPTPLDQIP
796	GC_00000221	GCA_011369755_1_ASM1136975v1_genomic	1200	3	3	1	1	1	0.841645	0.914015	D	Cell cycle control, cell division, chromosome partitioning			COG1475	Chromosome segregation protein Spo0J, contains ParB-like nuclease domain (Spo0J) (PDB:1R71)	-------------------------------MDLLELRPRLVRLDQLREHEQHIPEHLEELLQEILRDGVLKRPILVDERTMIIIDGHHRYNCMKRLGKRYIPAYLIDYMREEIVVEPWDGKPPVTKEDVIRAGLTGMRLPPKSSKHMVRIGGELHHVTYIERENPTPLDQIP
797	GC_00000221	146_bin_25	341	3	3	1	1	1	0.841645	0.914015	D	Cell cycle control, cell division, chromosome partitioning			COG1475	Chromosome segregation protein Spo0J, contains ParB-like nuclease domain (Spo0J) (PDB:1R71)	LVFRLKFIEQEALEEALARLRVKLRSSRPLPMDLLELRPRLVRLDQLREHEQHIPEHLEELLQEILRDGVLKRPILVDERTMIIIDGHHRYNCMKRLGKRYIPAYLIDYMREEIVVEPWDGKPPVTKEDVIRAGLTGMRLPPKSSKHMVRIGGELHHVTYIERENPTPLDQIP
798	GC_00000222	GCA_011364265_1_ASM1136426v1_genomic	509	3	3	1	1	0.998947	1	0.999473							MIALQELLSHLRVLDPKEVSRKCEVAYLPPKEGKGPRYLINVLDLTYCFHLNDGTAEEVVRNEAAERELSVVMAKYLINQVHVEFEKGWVGIERFANVQPYHGEYVRRVLRPLSEAFGSRSELFVQSAFATGGRRERLGGISFSFKFFPKLLALVQLWPSDESGLRRAEVSVKLSPHAVRYLDGKDAVTVSEFLVRRLLHNRTSRRRSVPP
799	GC_00000222	GCA_011369755_1_ASM1136975v1_genomic	1442	3	3	1	1	0.998947	1	0.999473							MIALQELLSHLRVLDPKEVSRKCEVAYLPPKEGKGPRYLINVLDLTYCFHLNDGTAEEVVRNEAAERELSVVMAKYLINQVHVEFEKGWVGIERFANVQPYHGEYVRRVLRPLSEAFGSRSELFVQSAFATGGRRERLGGISFSFKFFPKLLALVQLWPSDESGLRRAEVSVKLSPHAVRYLDGKDAVTVSEFLVRRLLHNRTSRRRSVPP
800	GC_00000222	146_bin_25	641	3	3	1	1	0.998947	1	0.999473							VIALQELLSHLRVLDPKEVSRKCEVAYLPPKEGKGPRYLINVLDLTYCFHLNDGTAEEVVRNEAAERELSVVMAKYLINQVHVEFEKGWVGIERFANVQPYHGEYVRRVLRPLSEAFGSRSELFVQSAFATGGRRERLGGISFSFKFFPKLLALVQLWPSDESGLRRAEVSVKLSPHAVRYLDGKDAVTVSEFLVRRLLHNRTSRRRSVPP
801	GC_00000223	GCA_011364265_1_ASM1136426v1_genomic	186	3	3	1	1	0.991258	1	0.99561	C|P	Energy production and conversion|Inorganic ion transport and metabolism			COG0651	Formate hydrogenlyase subunit 3/Multisubunit Na+/H+ antiporter, MnhD subunit (HyfB) (PDB:6CFW)	MIELGVPSLLLTVALPVGFAPLAFLFGRIAGHRASELISHAVLGVVLALTALNALQVASGRVIEERYPWLPQLGLSLGFRLDGLSLLFLTLIALVGFLASVYSSRYMENELGLEAYYALLLLFVGGMLGVVLVTNLFLFYIFWELMLIPSYFLIAYWGTGNARVIGFKYFAMTHAGALALLTGIVWLNVLYGNVEFSTLLSRAPLDTRPELQIVSLLIFAGAAVKMALFPVHTWLPDAHAEAPTPISVLLSGVMIKTGVYAFARIVIEMLGPHFKPFAGAIALLSVITMIWGGAMALVQTDIKRVLAYSSVSQIGYISFGLSLLAPVGVMGGLLQVVTHGLAKSLLFMTAGVIIHSVGERDIRKLGGLMSSMPFTAVAFLAGGLSIAGTPPLAGFFSEL…
802	GC_00000223	GCA_011369755_1_ASM1136975v1_genomic	137	3	3	1	1	0.991258	1	0.99561	C|P	Energy production and conversion|Inorganic ion transport and metabolism			COG0651	Formate hydrogenlyase subunit 3/Multisubunit Na+/H+ antiporter, MnhD subunit (HyfB) (PDB:6CFW)	MIELGVPSLLLTVALPVGFAPLAFLFGRIAGHRASELISHAVLGVVLALTALNALQVASGRVIEERYPWLPQLGLSLGFRLDGLSLLFLTLIALVGFLASVYSSRYMENELGLEAYYALLLLFVGGMLGVVLVTNLFLFYIFWELMLIPSYFLIAYWGTGNARVIGFKYFAMTHAGALALLTGIVWLNVLYGNVEFSTLLSRAPLDTRPELQIVSLLIFAGAAVKMALFPVHTWLPDAHAEAPTPISVLLSGVMIKTGVYAFARIVIEMLGPHFKPFAGAIALLSVITMIWGGAMALVQTDIKRVLAYSSVSQIGYISFGLSLLAPVGVMGGLLQVVTHGLAKSLLFMTAGVIIHSVGERDIRKLGGLMSSMPFTAVAFLAGGLSIAGTPPLAGFFSEL…
803	GC_00000223	146_bin_25	598	3	3	1	1	0.991258	1	0.99561	C|P	Energy production and conversion|Inorganic ion transport and metabolism			COG0651	Formate hydrogenlyase subunit 3/Multisubunit Na+/H+ antiporter, MnhD subunit (HyfB) (PDB:6CFW)	MIELEVPSLLLTVALPVGFAPLAFLFGRIAGHRASELISHAVLGVVLALTALNALQVASGRVIEERYPWLPQLGLSLGFRLDGLSLLFLTLIALVGFLASVYSSRYMEGERGLEAYYALLLLFVGGMLGVVLVTNLFLFYIFWELMLIPSYFLIAYWGTGNARVIGFKYFAMTHAGALALLTGIVWLNVLYGNVEFSTLLSRAPLDTRPELQIVSLLIFAGAAVKMALFPVHTWLPDAHAEAPTPISVLLSGVMIKTGVYAFARIVIEMLGPHFKPFASAIALLSVVTMIWGGAMALVQTDIKRVLAYSSVSQIGYISFGLSLLAPVGVMGGLLQVVTHGLAKSLLFMTAGVIIHSVGERDIRKLGGLMSSMPFTAVAFLAGGLSIAGTPPLAGFFSEL…
804	GC_00000224	GCA_011364265_1_ASM1136426v1_genomic	830	3	3	1	1	0.999378	1	0.999689	E	Amino acid transport and metabolism			COG4177	ABC-type branched-chain amino acid transport system, permease component (LivM)	MIPEGGFVLATSFLFYLMIYAILALSTNLEYGYTGIPNLGKVLFYFVGGIVTAVLVTRTYDAVLGIEDPLSAVSAARRVELAASDPALALGLFAAALVASGLVAGLLGYLASYPALALKGPTLSIALLIFGEAARVFVRTYEPLVGGVFGISGIANPFVFLRDPMATTAAYLVTVALITLLVLILVERLSNSPFGRVMKAVRDDELAAYSLGKDVAAVRGRVLFIGSGLAGIAGSLYTFYSQAIFPDDFIPSLTFFVLTMVIVGGVANNLGVVVGALLMSVIERLSQASTLALFGIHVPFDISYVRYAVTGALIVLFLLYRPRGLIEERPVKTPLYDVLSEDRKASRTASERVEGKG
805	GC_00000224	GCA_011369755_1_ASM1136975v1_genomic	693	3	3	1	1	0.999378	1	0.999689	E	Amino acid transport and metabolism			COG4177	ABC-type branched-chain amino acid transport system, permease component (LivM)	MIPEGGFVLATSFLFYLMIYAILALSTNLEYGYTGIPNLGKVLFYFVGGIVTAVLVTRTYDAVLGIEDPLSAVSAARRVELAASDPALALGLFAAALVASGLVAGLLGYLASYPALALKGPTLSIALLIFGEAARVFVRTYEPLVGGVFGISGIANPFVFLRDPMATTAAYLVTVALITLLVLILVERLSNSPFGRVMKAVRDDELAAYSLGKDVAAVRGRVLFIGSGLAGIAGSLYTFYSQAIFPDDFIPSLTFFVLTMVIVGGVANNLGVVVGALLMSVIERLSQASTLALFGIHVPFDISYVRYAVTGALIVLFLLYRPRGLIEERPVKTPLYDVLSEDRKASRTASERVEGKG
806	GC_00000224	146_bin_25	1268	3	3	1	1	0.999378	1	0.999689	E	Amino acid transport and metabolism			COG4177	ABC-type branched-chain amino acid transport system, permease component (LivM)	VIPEGGFVLATSFLFYLMIYAILALSTNLEYGYTGIPNLGKVLFYFVGGIVTAVLVTRTYDAVLGIEDPLSAVSAARRVELAASDPALALGLFAAALVASGLVAGLLGYLASYPALALKGPTLSIALLIFGEAARVFVRTYEPLVGGVFGISGIANPFVFLRDPMATTAAYLVTVALITLLVLILVERLSNSPFGRVMKAVRDDELAAYSLGKDVAAVRGRVLFIGSGLAGIAGSLYTFYSQAIFPDDFIPSLTFFVLTMVIVGGVANNLGVVVGALLMSVIERLSQASTLALFGIHVPFDISYVRYAVTGALIVLFLLYRPRGLIEERPVKTPLYDVLSEDRKASRTASERVEGKG
807	GC_00000225	GCA_011364265_1_ASM1136426v1_genomic	66	3	3	1	1	1	0.997653	0.998825	E	Amino acid transport and metabolism			COG0411	ABC-type branched-chain amino acid transport system, ATPase component LivG (LivG) (PDB:1G9X) (PUBMED:29514851)	MKAAGSDGVLRSLELGRGNGASRIEQNTKSDQPLTSLLRMADERLMEVRDVYKYFGGLPALNGVSFSVRRGEILAIIGPNGAGKTTLFNVISGVFQPTKGKVIFEGKDITRLPPYKRAKLGIARTFQIPRPFAEMTVLDNVVVGMLANGGGSVSVARMKALEILEELGLRDKAGTEVRKLNVQEKKSVELARALAMEPKVLLLDEYMSGLNTGEVERAVEELKRINKERGITIVWIEHILRAVMKLAERVIVLNFGQIIAEGKPSEVANSASVIEAYLGRGMAH
808	GC_00000225	GCA_011369755_1_ASM1136975v1_genomic	96	3	3	1	1	1	0.997653	0.998825	E	Amino acid transport and metabolism			COG0411	ABC-type branched-chain amino acid transport system, ATPase component LivG (LivG) (PDB:1G9X) (PUBMED:29514851)	MKAAGSDGVLRSLELGRGNGASRIEQNTKSDQPLTSLLRMADERLMEVRDVYKYFGGLPALNGVSFSVRRGEILAIIGPNGAGKTTLFNVISGVFQPTKGKVIFEGKDITRLPPYKRAKLGIARTFQIPRPFAEMTVLDNVVVGMLANGGGSVSVARMKALEILEELGLRDKAGTEVRKLNVQEKKSVELARALAMEPKVLLLDEYMSGLNTGEVERAVEELKRINKERGITIVWIEHILRAVMKLAERVIVLNFGQIIAEGKPSEVANSASVIEAYLGRGMAH
809	GC_00000225	146_bin_25	1599	3	3	1	1	1	0.997653	0.998825	E	Amino acid transport and metabolism			COG0411	ABC-type branched-chain amino acid transport system, ATPase component LivG (LivG) (PDB:1G9X) (PUBMED:29514851)	-KAAGSDGVLRSLELGRGNGASRIEQNTKSDQPLTSLLRMADERLMEVRDVYKYFGGLPALNGVSFSVRRGEILAIIGPNGAGKTTLFNVISGVFQPTKGKVIFEGKDITRLPPYKRAKLGIARTFQIPRPFAEMTVLDNVVVGMLANGGGSVSVARMKALEILEELGLRDKAGTEVRKLNVQEKKSVELARALAMEPKVLLLDEYMSGLNTGEVERAVEELKRINKERGITIVWIEHILRAVMKLAERVIVLNFGQIIAEGKPSEVANSASVIEAYLGRGMAH
810	GC_00000226	GCA_011364265_1_ASM1136426v1_genomic	593	3	3	1	1	1	0.790084	0.882734							--------------------MPLTLLGRLTAATHHQDMGRGVREEWAAAMSKVYLLSEVLGMDPDSELVRRASDGLTWMS
811	GC_00000226	GCA_011369755_1_ASM1136975v1_genomic	270	3	3	1	1	1	0.790084	0.882734							--------------------MPLTLLGRLTAATHHQDMGRGVREEWAAAMSKVYLLSEVLGMDPDSELVRRASDGLTWMS
812	GC_00000226	146_bin_25	1519	3	3	1	1	1	0.790084	0.882734							LAMDGPRAGDAPVVLEPSHGMPLTLLGRLTAATHHQDMGRGVREEWAAAMSKVYLLSEVLGMDPDSELVRRASDGLTWMS
813	GC_00000227	GCA_011364265_1_ASM1136426v1_genomic	920	3	3	1	1	1	0.935234	0.966533							MIRVKVARSEYGYAYLEDGTIVLIRPVIVNVIETGPKYPTGPSFMTQNQIVVTVITPPELKEVVKDKPRPTGTNFWFNPDIWAIIPIKESTPGIDSVYYDCEDGRKYLIELEAYPDIISRTLEYKDEMGSPIYHIRYSTRLSVKLAD
814	GC_00000227	GCA_011369755_1_ASM1136975v1_genomic	574	3	3	1	1	1	0.935234	0.966533							MIRVKVARSEYGYAYLEDGTIVLIRPVIVNVIETGPKYPTGPSFMTQNQIVVTVITPPELKEVVKDKPRPTGTNFWFNPDIWAIIPIKESTPGIDSVYYDCEDGRKYLIELEAYPDIISRTLEYKDEMGSPIYHIRYSTRLSVKLAD
815	GC_00000227	146_bin_25	1159	3	3	1	1	1	0.935234	0.966533							---------------LEDGTIVLIRPVIVNVIETGPKYPTGPSFMTQNQIVVTVITPPELKEVVKDKPRPTGTNFWFNPDIWAIIPIKESTPGIDSVYYDCEDGRKYLIELEAYPDIISRTLEYKDEMGSPIYHIRYSTRLSVKLAD
816	GC_00000228	GCA_011364265_1_ASM1136426v1_genomic	1028	3	3	1	1	0.998982	0.996956	0.997968	J	Translation, ribosomal structure and biogenesis	COG0603	tRNA modification	COG0603	7-cyano-7-deazaguanine synthase (queuosine biosynthesis) (QueC) (PDB:2PG3) (PUBMED:14660578;17384645)	MSSVSRLGYLVLLSGGIDSATALYLVRRNAARCSTLSILYHRRNRREAEAARAIAEAAGVEEHVELDLGFLREAVDLGAQIRAEVESHGAPLTLIPFRNLVFYSVGCYCAWIRGLDRVVAGHNAEDSQLFPDVGRNLLSSFNELVGSMLPWRRVEVEAPLMGLSKLEVVRLALELGVPLELTWSCWREGEVHCGVCEGCRKRKEVFRELGIRDRTEYAE
817	GC_00000228	GCA_011369755_1_ASM1136975v1_genomic	582	3	3	1	1	0.998982	0.996956	0.997968	J	Translation, ribosomal structure and biogenesis	COG0603	tRNA modification	COG0603	7-cyano-7-deazaguanine synthase (queuosine biosynthesis) (QueC) (PDB:2PG3) (PUBMED:14660578;17384645)	MSSVSRLGYLVLLSGGIDSATALYLVRRNAARCSTLSILYHRRNRREAEAARAIAEAAGVEEHVELDLGFLREAVDLGAQIRAEVESHGAPLTLIPFRNLVFYSVGCYCAWIRGLDRVVAGHNAEDSQLFPDVGRNLLSSFNELVGSMLPWRRVEVEAPLMGLSKLEVVRLALELGVPLELTWSCWREGEVHCGVCEGCRKRKEVFRELGIRDRTEYAE
818	GC_00000228	146_bin_25	440	3	3	1	1	0.998982	0.996956	0.997968	J	Translation, ribosomal structure and biogenesis	COG0603	tRNA modification	COG0603	7-cyano-7-deazaguanine synthase (queuosine biosynthesis) (QueC) (PDB:2PG3) (PUBMED:14660578;17384645)	-SSVSRLGYLVLLSGGIDSATALYLVRRNAARCSTLSILYHRRNRREAEAARAIAEAAGVEEHVELDLGFLREAVDLGAQIRAEVESHGAPLTLIPFRNLVFYSVGCYCAWIRGLDRVVAGHNAEDSQLFPDVGRNLLSSFNELVGSMLPWRRVEVEAPLMGLSKLEVVRLALELGVPLELTWSCWKEGEVHCGVCEGCRKRKEVFRELGIRDRTEYAE
819	GC_00000229	GCA_011364265_1_ASM1136426v1_genomic	575	3	3	1	1	0.998229	1	0.999114	I	Lipid transport and metabolism			COG1788	Acyl CoA:acetate/3-ketoacid CoA transferase, alpha subunit (AtoD) (PDB:1K6D)	MPDKLVSMEEAVSLVKEGQTITISGISFYRNPMAFVFALEKAGVRGLGFVDREPGVGLEYMVKKGMVRRVRAAMVSLEWFGIPVNFRRSVERGEIEFLEDTCGAFMAGIRAGAFGIPFMPVRGVLGSDLVALHERAGTWKVVSDPFTGEDVVLVRAIVPDVAVIHCHRADPSGNAEILGPVYEDEFKARAAKVTIITAEEIVDEDYFRGKRPSIHSEHVTAVVHAPGGAKPTGMYGLYPADFEACWELVSG
820	GC_00000229	GCA_011369755_1_ASM1136975v1_genomic	1486	3	3	1	1	0.998229	1	0.999114	I	Lipid transport and metabolism			COG1788	Acyl CoA:acetate/3-ketoacid CoA transferase, alpha subunit (AtoD) (PDB:1K6D)	MPDKLVSMEEAVSLVKEGQTITISGISFYRNPMAFVFALEKAGVRGLGFVDREPGVGLEYMVKKGMVRRVRAAMVSLEWFGIPVNFRRSVERGEIEFLEDTCGAFMAGIRAGAFGIPFMPVRGVLGSDLVALHERAGTWKVVSDPFTGEDVVLVRAIVPDVAVIHCHRADPSGNAEILGPVYEDEFKARAAKVTIITAEEIVDEDYFRGKRPSIHSEHVTAVVHAPGGAKPTGMYGLYPADFEACWELVSG
821	GC_00000229	146_bin_25	1144	3	3	1	1	0.998229	1	0.999114	I	Lipid transport and metabolism			COG1788	Acyl CoA:acetate/3-ketoacid CoA transferase, alpha subunit (AtoD) (PDB:1K6D)	MPDKLVSIEEAVSLVKEGQTITISGISFYRNPMAFVFALEKAGVRGLGFVDREPGVGLEYMVKRGMVRRVRAAMVSLEWFGIPVNFRRSVERGEIEFLEDTCGAFMAGIRAGAFGIPFMPVRGVLGSDLVALHERAGTWKVVSDPFTGEDVVLVRAIVPDVAVIHCHRADPSGNAEILGPVYEDEFKARAAKVTIITAEEIVDEDYFRGKRPSIHSEHVTAVVHAPGGAKPTGMYGLYPADFEACWELVSG
822	GC_00000230	GCA_011364265_1_ASM1136426v1_genomic	883	2	3	2	0	0.916667	0.855891	0.885237							-----------MMAYLVRQPPSKERDSLIERLEKLRSRWLTSFLADLSKYERATGTRIPAELLPSQEEIEAWSREGGEE
823	GC_00000230	GCA_011369755_1_ASM1136975v1_genomic	1454	2	3	2	0	0.916667	0.855891	0.885237							-----------MMAYLVRQPPSKERDSLIERLEKLRSRWLTSFLADLSKYERATGTRIPAELLPSQEEIEAWSREGGEE
824	GC_00000230	GCA_011369755_1_ASM1136975v1_genomic	811	2	3	2	0	0.916667	0.855891	0.885237							MRDFSSTWKAQMMAYLVRQPPSKERDSLKDQLERLRSRWLTSFLADLGRYESASDTKIPAELIPSQEEIEMWSREGE--
825	GC_00000231	GCA_011364265_1_ASM1136426v1_genomic	240	3	3	1	1	0.999544	1	0.999772	C	Energy production and conversion			COG0843	Heme/copper-type cytochrome/quinol oxidase, subunit 1 (CyoB) (PDB:1AR1)	MEAGVKLEDLTRYPRLMVLTSLAWFLAGGTAGLLMVLAHATGLLRIPEYNTLLTFHGTVMTFGGLFQLMMGLSLLRAGFCYGKPVKGLLVKASYVLLNLGMLMIAASVLGLGVRTSYTLMFPLPAVGVFKGLWSMEGLTVFVWGVVLVLAVVVALYPAALARLVFGGKTQEALVLERFMGTLNPSGMAGMLPYVFILPPLGAAITVGAVAIGLALVGIVPLGSIGWALTPMNFNYPFWIFAHNLMEAMGIMALGTVYWLIPRYTASEEQRARTLFSEKLGLFAIVFYSTAAIMAFPHHLFTMPTSQPQGLSYTGQVASWLTGFGAAFSVFNVLATSYVFGLRLTPAVLAAMLGFGVYIADGFLAMQLGTIGWAFRLHGTYAATAHLMTILIAVTLIWIG…
826	GC_00000231	GCA_011369755_1_ASM1136975v1_genomic	982	3	3	1	1	0.999544	1	0.999772	C	Energy production and conversion			COG0843	Heme/copper-type cytochrome/quinol oxidase, subunit 1 (CyoB) (PDB:1AR1)	MEAGVKLEDLTRYPRLMVLTSLAWFLAGGTAGLLMVLAHATGLLRIPEYNTLLTFHGTVMTFGGLFQLMMGLSLLRAGFCYGKPVKGLLVKASYVLLNLGMLMIAASVLGLGVRTSYTLMFPLPAVGVFKGLWSMEGLTVFVWGVVLVLAVVVALYPAALARLVFGGKTQEALVLERFMGTLNPSGMAGMLPYVFILPPLGAAITVGAVAIGLALVGIVPLGSIGWALTPMNFNYPFWIFAHNLMEAMGIMALGTVYWLIPRYTASEEQRARTLFSEKLGLFAIVFYSTAAIMAFPHHLFTMPTSQPQGLSYTGQVASWLTGFGAAFSVFNVLATSYVFGLRLTPAVLAAMLGFGVYIADGFLAMQLGTIGWAFRLHGTYAATAHLMTILIAVTLIWIG…
827	GC_00000231	146_bin_25	80	3	3	1	1	0.999544	1	0.999772	C	Energy production and conversion			COG0843	Heme/copper-type cytochrome/quinol oxidase, subunit 1 (CyoB) (PDB:1AR1)	VEAGVKLEDLTRYPRLMVLTSLAWFLAGGTAGLLMVLAHATGLLRIPEYNTLLTFHGTVMTFGGLFQLMMGLSLLRAGFCYGKPVKGLLVKASYVLLNLGMLMIAASVLGLGVRTSYTLMFPLPAVGVFKGLWSMEGLTVFVWGVVLVLAVVVALYPAALARLVFGGKTQEALVLERFMGTLNPSGMAGMLPYVFILPPLGAAITVGAVAIGLALVGIVPLGSIGWALTPMNFNYPFWIFAHNLMEAMGIMALGTVYWLIPRYTASEEQRARTLFSEKLGLFAIVFYSTAAIMAFPHHLFTMPTSQPQGLSYTGQVASWLTGFGAAFSVFNVLATSYVFGLRLTPAVLAAMLGFGVYIADGFLAMQLGTIGWAFRLHGTYAATAHLMTILIAVTLIWIG…
828	GC_00000232	GCA_011364265_1_ASM1136426v1_genomic	98	3	3	1	1	0.995807	0.948241	0.971442	H	Coenzyme transport and metabolism	COG0142	Isoprenoid biosynthesis	COG0142	Geranylgeranyl pyrophosphate synthase (IspA) (PDB:2AZJ)	------------------MERGPVELEATVERLREEIDRHIRRRLSERPDSRIVSSVLEGGKRLRPVFLMLVFEALGGKERETALDVAYALELAHNASLVHDDVIDMDLFRRGRPALWRRIGIGRAVIEGHRIINAAFSTALEKGVEIARIFLEAWDKASMGVLDEIVSSRPPSEMFYLRLIENKTGSLFAAAAESAAVCADAPPELRAALKRYGLLVGTVYQLADDVVDLVHRRSVPVSLSLLMRQLEDAFAKAVIALRTGSLREALRFLRVPRNDLNFFTSLMERKLRELDALVEELPIAPEGKEKLRLFPRYCVREMLREGRVRADEVQLLRL
829	GC_00000232	GCA_011369755_1_ASM1136975v1_genomic	192	3	3	1	1	0.995807	0.948241	0.971442	H	Coenzyme transport and metabolism	COG0142	Isoprenoid biosynthesis	COG0142	Geranylgeranyl pyrophosphate synthase (IspA) (PDB:2AZJ)	------------------MERGPVELEATVERLREEIDRHIRRRLSERPDSRIVSSVLEGGKRLRPVFLMLVFEALGGKERETALDVAYALELAHNASLVHDDVIDMDLFRRGRPALWRRIGIGRAVIEGHRIINAAFSTALEKGVEIARIFLEAWDKASMGVLDEIVSSRPPSEMFYLRLIENKTGSLFAAAAESAAVCADAPPELRAALKRYGLLVGTVYQLADDVVDLVHRRSVPVSLSLLMRQLEDAFAKAVIALRTGSLREALRFLRVPRNDLNFFTSLMERKLRELDALVEELPIAPEGKEKLRLFPRYCVREMLREGRVRADEVQLLRL
830	GC_00000232	146_bin_25	1548	3	3	1	1	0.995807	0.948241	0.971442	H	Coenzyme transport and metabolism	COG0142	Isoprenoid biosynthesis	COG0142	Geranylgeranyl pyrophosphate synthase (IspA) (PDB:2AZJ)	PRDETRVIDPVLRTCHGLMERGLVELEATVERLREEIDRHIRRRLSERPDSRIVSSILEGGKRLRPVFLMLVFEALGGKERETALDVAYALELAHNASLVHDDVIDMDLFRRGRPALWRRIGIGRAVIEGHRIINAAFSTALEKGVEIARIFLEAWDKASMGVLDEIVSTRPPSEMFYLRLIENKTGSLFAAAAESAAVCADAPPELRAALKRYGLLVGTIYQLADDVVDLVHRRSVPVSLSLLMRQLEDAFAKAVIALRTGSLREALRFLRVPRNDLNFFTSLMERKLRELDALVEELPIAPEGKEKLRLFPRYCVREMLREGRVRADEVQLLRL
831	GC_00000233	GCA_011364265_1_ASM1136426v1_genomic	305	3	3	1	1	0.998752	1	0.999375							MDYERRFFRSLLTSVLLYLILVAGAFTPLSRSEAEERMRTLNELTSSINSPLQIFANNLLVSLLMLVPFVGPPAGAFVIYNTGLFFSALSITNNVPPIVAIVTPLITIYGALEFVAYGFFFHHGLRFSYTLLRRRFREELRPALFMIAVGAIVLLSAALLEYLLLEAVSNFIPQSVIR
832	GC_00000233	GCA_011369755_1_ASM1136975v1_genomic	780	3	3	1	1	0.998752	1	0.999375							MDYERRFFRSLLTSVLLYLILVAGAFTPLSRSEAEERMRTLNELTSSINSPLQIFANNLLVSLLMLVPFVGPPAGAFVIYNTGLFFSALSITNNVPPIVAIVTPLITIYGALEFVAYGFFFHHGLRFSYTLLRRRFREELRPALFMIAVGAIVLLSAALLEYLLLEAVSNFIPQSVIR
833	GC_00000233	146_bin_25	1195	3	3	1	1	0.998752	1	0.999375							LDYERRFFRSLLTSVLLYLILVAGAFTPLSRSEAEERMRTLNELTSSINSPLQIFANNLLVSLLMLVPFVGPPAGAFVIYNTGLFFSALSITNNVPPIVAIVTPLITIYGALEFVAYGFFFHHGLRFSYTLLRRRFREELRPALFMIAVGAIVLLSAALLEYLLLEAVSNFIPQSVIR
834	GC_00000234	GCA_011364265_1_ASM1136426v1_genomic	18	3	3	1	1	1	0.995526	0.997758							MDEGVSITLELTVGQRLKLTVTGSDPRSVVRAAKEVLDVIYVELAPPQEQQRQGVPPSVIEKLPKMSNKEIVLTLLYFEGEMSKEAINQRSKELGKEVTKEWLDKKLYTEMEGLISSVESGEGHKLYRLTVYGRQKAEEVLRSLGISLP
835	GC_00000234	GCA_011369755_1_ASM1136975v1_genomic	245	3	3	1	1	1	0.995526	0.997758							MDEGVSITLELTVGQRLKLTVTGSDPRSVVRAAKEVLDVIYVELAPPQEQQRQGVPPSVIEKLPKMSNKEIVLTLLYFEGEMSKEAINQRSKELGKEVTKEWLDKKLYTEMEGLISSVESGEGHKLYRLTVYGRQKAEEVLRSLGISLP
836	GC_00000234	146_bin_25	1494	3	3	1	1	1	0.995526	0.997758							-DEGVSITLELTVGQRLKLTVTGSDPRSVVRAAKEVLDVIYVELAPPQEQQRQGVPPSVIEKLPKMSNKEIVLTLLYFEGEMSKEAINQRSKELGKEVTKEWLDKKLYTEMEGLISSVESGEGHKLYRLTVYGRQKAEEVLRSLGISLP
837	GC_00000235	GCA_011364265_1_ASM1136426v1_genomic	1508	3	3	1	1	0.999453	1	0.999726	I	Lipid transport and metabolism	COG1960	Fatty acid biosynthesis	COG1960	Acyl-CoA dehydrogenase related to the alkylation response protein AidB (CaiA) (PDB:1BUC)	MDFSESPEHRIFRESVREFCKRHVEPIWIDVDERGVIPTDLIERMAQAGIYGLTISEEYGGQGGTFTEAAIAGEELAYHGPALSIAVLFLIQASWPYVLQLYGTEEAKAEVLPEIAKGRAAMGISSTEAHGGSDVSDVRLRAVREGDEWVISGEKTMTSLPTVIESLRWGGGWFTIARTGDPALKHRTITDFFVPMKRNGVRDPTVSYRPWTEIARRGLDTSVITFNGTRVKDHYRIGEVNGGFKIAMEGFNLARSMIGAVTIGCARWLLDQGLEWIRKREVFGRPIASYQSISFRFAELAKELEAARLLCYKAAWVADRYYFHKDPNFTLSDVALYGAMAKLKCAPLAVEIGMEVTKWFGGAAYFKELPIMRAWLGAFSYVVGAEGTENIMKLIVART…
838	GC_00000235	GCA_011369755_1_ASM1136975v1_genomic	747	3	3	1	1	0.999453	1	0.999726	I	Lipid transport and metabolism	COG1960	Fatty acid biosynthesis	COG1960	Acyl-CoA dehydrogenase related to the alkylation response protein AidB (CaiA) (PDB:1BUC)	MDFSESPEHRIFRESVREFCKRHVEPIWIDVDERGVIPTDLIERMAQAGIYGLTISEEYGGQGGTFTEAAIAGEELAYHGPALSIAVLFLIQASWPYVLQLYGTEEAKAEVLPEIAKGRAAMGISSTEAHGGSDVSDVRLRAVREGDEWVISGEKTMTSLPTVIESLRWGGGWFTIARTGDPALKHRTITDFFVPMKRNGVRDPTVSYRPWTEIARRGLDTSVITFNGTRVKDHYRIGEVNGGFKIAMEGFNLARSMIGAVTIGCARWLLDQGLEWIRKREVFGRPIASYQSISFRFAELAKELEAARLLCYKAAWVADRYYFHKDPNFTLSDVALYGAMAKLKCAPLAVEIGMEVTKWFGGAAYFKELPIMRAWLGAFSYVVGAEGTENIMKLIVART…
839	GC_00000235	146_bin_25	652	3	3	1	1	0.999453	1	0.999726	I	Lipid transport and metabolism	COG1960	Fatty acid biosynthesis	COG1960	Acyl-CoA dehydrogenase related to the alkylation response protein AidB (CaiA) (PDB:1BUC)	VDFSESPEHRIFRESVREFCKRHVEPIWIDVDERGVIPTDLIERMAQAGIYGLTISEEYGGQGGTFTEAAIAGEELAYHGPALSIAVLFLIQASWPYVLQLYGTEEAKAEVLPEIAKGRAAMGISSTEAHGGSDVSDVRLRAVREGDEWVISGEKTMTSLPTVIESLRWGGGWFTIARTGDPALKHRTITDFFVPMKRNGVRDPTVSYRPWTEIARRGLDTSVITFNGTRVKDHYRIGEVNGGFKIAMEGFNLARSMIGAVTIGCARWLLDQGLEWIRKREVFGRPIASYQSISFRFAELAKELEAARLLCYKAAWVADRYYFHKDPNFTLSDVALYGAMAKLKCAPLAVEIGMEVTKWFGGAAYFKELPIMRAWLGAFSYVVGAEGTENIMKLIVART…
840	GC_00000236	GCA_011364265_1_ASM1136426v1_genomic	152	3	3	1	1	1	0.993939	0.99696	J	Translation, ribosomal structure and biogenesis			COG0073	tRNA-binding EMAP/Myf domain (EMAP) (PDB:1MKH)	MAEQIDISEFRKVDIRIGKVVEAERVQGTDRLIRLTVDFGGVRKQALTGLGHLYQPEHFLGRKFAFVTNLKPKKVRGLVSECMILAAMKDENDVVPLVPERDIAEGSQVL
841	GC_00000236	GCA_011369755_1_ASM1136975v1_genomic	965	3	3	1	1	1	0.993939	0.99696	J	Translation, ribosomal structure and biogenesis			COG0073	tRNA-binding EMAP/Myf domain (EMAP) (PDB:1MKH)	MAEQIDISEFRKVDIRIGKVVEAERVQGTDRLIRLTVDFGGVRKQALTGLGHLYQPEHFLGRKFAFVTNLKPKKVRGLVSECMILAAMKDENDVVPLVPERDIAEGSQVL
842	GC_00000236	146_bin_25	746	3	3	1	1	1	0.993939	0.99696	J	Translation, ribosomal structure and biogenesis			COG0073	tRNA-binding EMAP/Myf domain (EMAP) (PDB:1MKH)	-AEQIDISEFRKVDIRIGKVVEAERVQGTDRLIRLTVDFGGVRKQALTGLGHLYQPEHFLGRKFAFVTNLKPKKVRGLVSECMILAAMKDENDVVPLVPERDIAEGSQVL
843	GC_00000237	GCA_011364265_1_ASM1136426v1_genomic	1266	3	3	1	1	1	0.77976	0.876253	R	General function prediction only			COG4938	Predicted ATPase	----------------------------------------------------------------------------------------------------------MTFDLDGLRELINNKIAPLLSPVVFIPAERAGIMRTYKQLLRLHLETSWSFVPPSLRQKVVELLGSKVRLPGLVRMLLDEILSIERFTLEERQRSDVGGALEVLEEEVLRGRLEMGEDLSVKYHEAAAENPIDLINASSMVSEVSAIYLLSGMLRRGGWLIIEEPEAHVHPRGQMGLARFMARLVRLGVNVVATTHSDLIALKLAQMVGLAKLSPEQRRSLGYREDEYLQKDELALYFFEPTESGSVTRKVEVSETGEVEDLPTYSRVTEEMYGEAVKLLELHGKIPKLP
844	GC_00000237	GCA_011369755_1_ASM1136975v1_genomic	655	3	3	1	1	1	0.77976	0.876253	R	General function prediction only			COG4938	Predicted ATPase	----------------------------------------------------------------------------------------------------------MTFDLDGLRELINNKIAPLLSPVVFIPAERAGIMRTYKQLLRLHLETSWSFVPPSLRQKVVELLGSKVRLPGLVRMLLDEILSIERFTLEERQRSDVGGALEVLEEEVLRGRLEMGEDLSVKYHEAAAENPIDLINASSMVSEVSAIYLLSGMLRRGGWLIIEEPEAHVHPRGQMGLARFMARLVRLGVNVVATTHSDLIALKLAQMVGLAKLSPEQRRSLGYREDEYLQKDELALYFFEPTESGSVTRKVEVSETGEVEDLPTYSRVTEEMYGEAVKLLELHGKIPKLP
845	GC_00000237	146_bin_25	69	3	3	1	1	1	0.77976	0.876253	R	General function prediction only			COG4938	Predicted ATPase	GKLTILMGPNNTGKTFTAALIPALEGLIISLTIIASVPIFKSDEKEYERFLKNRFNEIVINIYSVDDPRQLIRRGSDNTVLSYWLSPIEVLKGDHQLKIEFDRTGGMTFDLDGLRELINNKIAPLLSPVVFIPAERAGIMRTYKQLLRLHLETSWSFVPPSLRQKVVELLGSKVRLPGLVRMLLDEILSIERFTLEERQRSDVGGALEVLEEEVLRGRLEMGEDLSVKYHEAAAENPIDLINASSMVSEVSAIYLLSGMLRRGGWLIIEEPEAHVHPRGQMGLARFMARLVRLGVNVVATTHSDLIALKLAQMVGLAKLSPEQRRSLGYREDEYLQKDELALYFFEPTESGSVTRKVEVSETGEVEDLPTYSRVTEEMYGEAVKLLELHGKIPKLP
846	GC_00000238	GCA_011364265_1_ASM1136426v1_genomic	1091	3	3	1	1	1	0.998394	0.999196	J	Translation, ribosomal structure and biogenesis	COG1503	Translation factors	COG1503	Peptide chain release factor 1 (eRF1) (eRF1) (PDB:3E1Y)	MSKRDSVSIYKFKRFIEELEKKEGRGTELVTLYIPPGKRVDEVIGYLRQEYATASNIKSKSTRKNVMSAIESAIQRLKLYREIGPNGLIIFSGAIPEGGQGTEKIEVYDVIPPEPINTFLYRCDSKFYLEPLKELLKERDVYGVLVIDNEEAAIAVLKGRKIVELKTYTSGVPGKHSAGGQSARRFERLREQALEEYYKRVGEHANEIFLSYPELKAVIIAGPGPTKEIFAEGGYLHYTLRDKVKVVDTSYSGEEGVREAIERAAEELRELRLVEERRIVDNVMRLAISGSGVVYGERQVREALAKGELRTLVVVEELDRYEVTLECSKCGHVEKLTLSSDEMVSTLPKRLGEPCPKCGNVALVNRGEEPLVDVLIREAEAVGTKVELISSDHEAGEMF…
847	GC_00000238	GCA_011369755_1_ASM1136975v1_genomic	292	3	3	1	1	1	0.998394	0.999196	J	Translation, ribosomal structure and biogenesis	COG1503	Translation factors	COG1503	Peptide chain release factor 1 (eRF1) (eRF1) (PDB:3E1Y)	MSKRDSVSIYKFKRFIEELEKKEGRGTELVTLYIPPGKRVDEVIGYLRQEYATASNIKSKSTRKNVMSAIESAIQRLKLYREIGPNGLIIFSGAIPEGGQGTEKIEVYDVIPPEPINTFLYRCDSKFYLEPLKELLKERDVYGVLVIDNEEAAIAVLKGRKIVELKTYTSGVPGKHSAGGQSARRFERLREQALEEYYKRVGEHANEIFLSYPELKAVIIAGPGPTKEIFAEGGYLHYTLRDKVKVVDTSYSGEEGVREAIERAAEELRELRLVEERRIVDNVMRLAISGSGVVYGERQVREALAKGELRTLVVVEELDRYEVTLECSKCGHVEKLTLSSDEMVSTLPKRLGEPCPKCGNVALVNRGEEPLVDVLIREAEAVGTKVELISSDHEAGEMF…
848	GC_00000238	146_bin_25	1306	3	3	1	1	1	0.998394	0.999196	J	Translation, ribosomal structure and biogenesis	COG1503	Translation factors	COG1503	Peptide chain release factor 1 (eRF1) (eRF1) (PDB:3E1Y)	-SKRDSVSIYKFKRFIEELEKKEGRGTELVTLYIPPGKRVDEVIGYLRQEYATASNIKSKSTRKNVMSAIESAIQRLKLYREIGPNGLIIFSGAIPEGGQGTEKIEVYDVIPPEPINTFLYRCDSKFYLEPLKELLKERDVYGVLVIDNEEAAIAVLKGRKIVELKTYTSGVPGKHSAGGQSARRFERLREQALEEYYKRVGEHANEIFLSYPELKAVIIAGPGPTKEIFAEGGYLHYTLRDKVKVVDTSYSGEEGVREAIERAAEELRELRLVEERRIVDNVMRLAISGSGVVYGERQVREALAKGELRTLVVVEELDRYEVTLECSKCGHVEKLTLSSDEMVSTLPKRLGEPCPKCGNVALVNRGEEPLVDVLIREAEAVGTKVELISSDHEAGEMF…
849	GC_00000239	GCA_011364265_1_ASM1136426v1_genomic	1310	3	3	1	1	0.994366	0.994398	0.994382	R	General function prediction only			COG1708	Predicted nucleotidyltransferase, MJ0604 family (MJ0604) (PDB:5YEP)	MASRAALKLGDLGLPEDVRRRIERAVEVIRSVAADARVLLFGSFARGDWLEESDIDLLVISDAFGGMSYLERLERIKRALLENGLPRVHVIPLTWGELEELGERSVVISDAPEYAVEVV
850	GC_00000239	GCA_011369755_1_ASM1136975v1_genomic	752	3	3	1	1	0.994366	0.994398	0.994382	R	General function prediction only			COG1708	Predicted nucleotidyltransferase, MJ0604 family (MJ0604) (PDB:5YEP)	MASRAALKLGDLGLPEDVRRRIERAVEVIRSVAADARVLLFGSFARGDWLEESDIDLLVISDAFGGMSYLERLERIKRALLENGLPRVHVIPLTWGELEELGERSVVISDAPEYAVEVV
851	GC_00000239	146_bin_25	657	3	3	1	1	0.994366	0.994398	0.994382	R	General function prediction only			COG1708	Predicted nucleotidyltransferase, MJ0604 family (MJ0604) (PDB:5YEP)	-ASRAAPKLGDLGLPEDVRRRIERAVEVIRSVAADARVLLFGSFARGDWLEESDIDLLVISDAFGGMSYLERLERIKRALLENGLPRVHVIPLTWGELEELGERSVVISDAPEYAVEVV
852	GC_00000240	GCA_011364265_1_ASM1136426v1_genomic	997	3	3	1	1	1	0.998358	0.999178	I	Lipid transport and metabolism	COG1257	Isoprenoid biosynthesis	COG1257	Hydroxymethylglutaryl-CoA reductase (HMG1) (PDB:1DQ8)	MEELIEALSSGSLRLHELDVKLGSKEATRVRRSFLERVTGADLSALDADLPYDQIVGRNCENTIGAVAIPVGVAGPLPVEGSDFRREVYVPLATTEGALVATVNRGASAIRRSGWVRSRTLSDRMTRAPVLETPDLDHSIELARWVEQNLERLRSAFRSTTSHGDLIRVVPFVVGKYVFLRMEASTGDAMGMNMVTRGAQRVVEELLREFPWLRHVSVSGNLCTDKKATSVNWIMGRGKSVSAEAVIRRDVVSSVLKTTPEAIERVVRAKLHLGSARAGTIGGFSAHIANVIAAVFIATGQDPAQVVESSMAITYAEVTESGDLYLSVTLPSLEVGTVGGGTWLPAQRAALALMGVAGSGDPPGTNARRFAEIVASAALAGELSLLAALSSHHLVEAHE…
853	GC_00000240	GCA_011369755_1_ASM1136975v1_genomic	636	3	3	1	1	1	0.998358	0.999178	I	Lipid transport and metabolism	COG1257	Isoprenoid biosynthesis	COG1257	Hydroxymethylglutaryl-CoA reductase (HMG1) (PDB:1DQ8)	MEELIEALSSGSLRLHELDVKLGSKEATRVRRSFLERVTGADLSALDADLPYDQIVGRNCENTIGAVAIPVGVAGPLPVEGSDFRREVYVPLATTEGALVATVNRGASAIRRSGWVRSRTLSDRMTRAPVLETPDLDHSIELARWVEQNLERLRSAFRSTTSHGDLIRVVPFVVGKYVFLRMEASTGDAMGMNMVTRGAQRVVEELLREFPWLRHVSVSGNLCTDKKATSVNWIMGRGKSVSAEAVIRRDVVSSVLKTTPEAIERVVRAKLHLGSARAGTIGGFSAHIANVIAAVFIATGQDPAQVVESSMAITYAEVTESGDLYLSVTLPSLEVGTVGGGTWLPAQRAALALMGVAGSGDPPGTNARRFAEIVASAALAGELSLLAALSSHHLVEAHE…
854	GC_00000240	146_bin_25	1038	3	3	1	1	1	0.998358	0.999178	I	Lipid transport and metabolism	COG1257	Isoprenoid biosynthesis	COG1257	Hydroxymethylglutaryl-CoA reductase (HMG1) (PDB:1DQ8)	-EELIEALSSGSLRLHELDVKLGSKEATRVRRSFLERVTGADLSALDADLPYDQIVGRNCENTIGAVAIPVGVAGPLPVEGSDFRREVYVPLATTEGALVATVNRGASAIRRSGWVRSRTLSDRMTRAPVLETPDLDHSIELARWVEQNLERLRSAFRSTTSHGDLIRVVPFVVGKYVFLRMEASTGDAMGMNMVTRGAQRVVEELLREFPWLRHVSVSGNLCTDKKATSVNWIMGRGKSVSAEAVIRRDVVSSVLKTTPEAIERVVRAKLHLGSARAGTIGGFSAHIANVIAAVFIATGQDPAQVVESSMAITYAEVTESGDLYLSVTLPSLEVGTVGGGTWLPAQRAALALMGVAGSGDPPGTNARRFAEIVASAALAGELSLLAALSSHHLVEAHE…
855	GC_00000241	GCA_011364265_1_ASM1136426v1_genomic	473	3	3	1	1	0.991845	1	0.995906	K	Transcription			COG1321	Mn-dependent transcriptional regulator MntR, DtxR family (MntR) (PDB:1B1B)	MQPPSILISLLLDEQAVQRRGARPSYSTLDVLRALLLIRRVGLVSRAAMSEELGIGEGSVRSLVRKLALMGLVQVIRSGCTLTKTGEEFLAALSEHVAGPVRLDLRGVWRYPHSVGVSVRNGARFVGSGLEERDEAVRHGAEAAMVLTYETGRLLMPELEDLSTSYPDFSHHVNETMRPVDGDCIIIAGASTYGKAEAGALGAGLKLLKRIWGPSLTR
856	GC_00000241	GCA_011369755_1_ASM1136975v1_genomic	402	3	3	1	1	0.991845	1	0.995906	K	Transcription			COG1321	Mn-dependent transcriptional regulator MntR, DtxR family (MntR) (PDB:1B1B)	MQPPSILISLLLDEQAVQRRGARPSYSTLDVLRALLLIRRVGLVSRAAMSEELGIGEGSVRSLVRKLALMGLVQVIRSGCTLTKTGEEFLAALSEHVAGPVRLDLRGVWRYPHSVGVSVRNGARFVGSGLEERDEAVRHGAEAAMVLTYETGRLLMPELEDLSTSYPDFSHHVNETMRPVDGDCIIIAGASTYGKAEAGALGAGLKLLKRIWGPSLTR
857	GC_00000241	146_bin_25	383	3	3	1	1	0.991845	1	0.995906	K	Transcription			COG1321	Mn-dependent transcriptional regulator MntR, DtxR family (MntR) (PDB:1B1B)	MQPPSILISLLLDEQAVQRKGARPSYSTLDVLRALLLIRRVGLVSRAAMSEELGIGEGSVRSLVRKLALMGLVQVIRSGCTLTKTGEEFLSALSEHVAGPVRLDLRGVWRYPHSVGVSVRNGARFVGSGLEERDEAVRHGAEAAMVLTYETGRLLMPELEDLSTSYPDFSHRVNETTRPVDGDCIIIAGASTYGKAEAGALGAGLKLLKRIWGPSLTR
858	GC_00000242	GCA_011364265_1_ASM1136426v1_genomic	586	3	3	1	1	0.998812	0.960137	0.979093	F	Nucleotide transport and metabolism	COG0503	Purine salvage	COG0503	Adenine/guanine phosphoribosyltransferase or related PRPP-binding protein (Apt) (PDB:1QB7)	MREFFHGLQGEVILPLEGRRFYELEIEGFKRVLPMMKVSDNLYIAYFDSLGDLEFLSHCARLLAQRLVGSEVLITSETKGVPLVHEIAKILGHRYYVIARKRVIPYMIDPIVVEYKPITSNVPQTLTLDGRYVPLIRGKKVSIVDDIVSTRETMRALEEIVRRAGGIVYKKAAILVEGRVYDDIEHLGVLPLFRG
859	GC_00000242	GCA_011369755_1_ASM1136975v1_genomic	1360	3	3	1	1	0.998812	0.960137	0.979093	F	Nucleotide transport and metabolism	COG0503	Purine salvage	COG0503	Adenine/guanine phosphoribosyltransferase or related PRPP-binding protein (Apt) (PDB:1QB7)	MREFFHGLQGEVILPLEGRRFYELEIEGFKRVLPMMKVSDNLYIAYFDSLGDLEFLSHCARLLAQRLVGSEVLITSETKGVPLVHEIAKILGHRYYVIARKRVIPYMIDPIVVEYKPITSNVPQTLTLDGRYVPLIRGKKVSIVDDIVSTRETMRALEEIVRRAGGIVYKKAAILVEGRVYDDIEHLGVLPLFRG
860	GC_00000242	146_bin_25	984	3	3	1	1	0.998812	0.960137	0.979093	F	Nucleotide transport and metabolism	COG0503	Purine salvage	COG0503	Adenine/guanine phosphoribosyltransferase or related PRPP-binding protein (Apt) (PDB:1QB7)	------------ILPLEGRRFYELEIEGFKRVLPMMKVSDNLYIAYFDSLGDLEFLSHCARLLAQRLVGSEVLITSETKGVPLVHEIAKILGHRYYVIARKRVIPYMIDPIVVEYKPITSNAPQTLTLDGRYVPLIRGKKVSIVDDIVSTRETMRALEEIVRRAGGIVYKKAAILVEGRVYDDIEHLGVLPLFRG
861	GC_00000243	GCA_011364265_1_ASM1136426v1_genomic	107	3	3	1	1	0.996135	1	0.998064	P	Inorganic ion transport and metabolism			COG1055	Na+/H+ antiporter NhaD or related arsenite permease (ArsB)	MDRKALAYPIIPVGSLALSLAAGLSPQQSVAVGVFTGIIGGTLLFWRFRLAFALVGVSMLMAARLIDVPTFIEFSSLDVIVFLICMMIVIGFLEERRFFEVVVDRVLGIGRGSALRLMFVFLGMAALSAALVDEVTSILFMMSTGISLAARFQLPLKPLMLMTVFATNIGSSATVVGNPIGVLIALNSGYGFSDFLRYSAPAAALATVAVVLTSSAYFRDFFAKLNDGMKREVVEEAARDGEERSRIDRTAALVFLGVIAGLVLHAQIEALLGLKKNTMLIGVAMIGAGVVLLIEGPRARELVEKRVDWWTLTFFMLFFASVGTLHYTGVTKFIADALGGVFGSNPVVTLPSFYVVTGLMSAFMDNVLAVAFWVPVVQEMGAAGLDTRYLWWTMLKAGT…
862	GC_00000243	GCA_011369755_1_ASM1136975v1_genomic	200	3	3	1	1	0.996135	1	0.998064	P	Inorganic ion transport and metabolism			COG1055	Na+/H+ antiporter NhaD or related arsenite permease (ArsB)	MDRKALAYPIIPVGSLALSLAAGLSPQQSVAVGVFTGIIGGTLLFWRFRLAFALVGVSMLMAARLIDVPTFIEFSSLDVIVFLICMMIVIGFLEERRFFEVVVDRVLGIGRGSALRLMFVFLGMAALSAALVDEVTSILFMMSTGISLAARFQLPLKPLMLMTVFATNIGSSATVVGNPIGVLIALNSGYGFSDFLRYSAPAAALATVAVVLTSSAYFRDFFAKLNDGMKREVVEEAARDGEERSRIDRTAALVFLGVIAGLVLHAQIEALLGLKKNTMLIGVAMIGAGVVLLIEGPRARELVEKRVDWWTLTFFMLFFASVGTLHYTGVTKFIADALGGVFGSNPVVTLPSFYVVTGLMSAFMDNVLAVAFWVPVVQEMGAAGLDTRYLWWTMLKAGT…
863	GC_00000243	146_bin_25	1555	3	3	1	1	0.996135	1	0.998064	P	Inorganic ion transport and metabolism			COG1055	Na+/H+ antiporter NhaD or related arsenite permease (ArsB)	VDRKALAYPIIPVGSLALSLAAGLSPQQSVAVGVFTGIIGGTLLFWRFRLAFALVGVSMLMAARLIDVPTFIEFSSLDVIVFLICMMIVIGFLEERRFFEVVVDRVLGIGRGSALRLMFVFLGMAALSAALVDEVTSILFMMSTGISLAARFQLPLTPLLLMTVFATNIGSSATVVGNPIGVLIALNSGYGFSDFLRYSAPAAALATVAVVLTSSAYFRDFFAKLNDGMKREVVEEAARDGEERSRIDRTAALVFLGVIAGLVLHAQIEALLGLKKNTMLIGVAMIGAGVVLLIEGPRARELVEKRVDWWTLTFFMLFFASVGTLHYTGVTKFIADALGGVFGSNPVVTLPSFYVVTGLMSAFMDNVLAVAFWVPVVQEMGAAGLDTRYLWWTMLKAGT…
864	GC_00000244	GCA_011364265_1_ASM1136426v1_genomic	852	3	3	1	1	0.965368	1	0.982379	E	Amino acid transport and metabolism			COG4177	ABC-type branched-chain amino acid transport system, permease component (LivM)	MIEAEALRSAYIFLVNLLALMAIYLIVNLSLELEYGKSGIPNFGKVLSVAAGAFVAGSIPGRILGSLFNVYGGISGITDPVVAECIRGLSPQKPTILERMDYIEDNVVIVTCVNRVLYANPVLSVGILLMTLLVAAAVGAALGLVASYPALRLKEDYLAMTLLAFGEFLTAIGYYSRDIVGGTLGVSVVDPFGWVGGELRFLAATLIIAAVAGLIVLYVRLVSRSPLGRALRAMRDQEVAAEVLGKDTVALRRNVLMVSSAIAAIGGSLWAFYAGGVIATAYDRVTWTFLPWVMVILGGAGNEIGVLLGTSVYVTARMLIDQYKGLLEPVLPFSVVWLDRLLMGVVLILILLARPQGILPERPVYPLGRARIRKIVEAMRSRSSS
865	GC_00000244	GCA_011369755_1_ASM1136975v1_genomic	554	3	3	1	1	0.965368	1	0.982379	E	Amino acid transport and metabolism			COG4177	ABC-type branched-chain amino acid transport system, permease component (LivM)	MIEAEALRSAYIFLVNLLALMAIYLIVNLSLELEYGKSGIPNFGKVLSVAAGAFVAGSIPGRILGSLFNVYGGISGITDPVVAECIRGLSPQKPTILERMDYIEDNVVIVTCVNRVLYANPVLSVGILLMTLLVAAAVGAALGLVASYPALRLKEDYLAMTLLAFGEFLTAIGYYSRDIVGGTLGVSVVDPFGWVGGELRFLAATLIIAAVAGLIVLYVRLVSRSPLGRALRAMRDQEVAAEVLGKDTVALRRNVLMVSSAIAAIGGSLWAFYAGGVIATAYDRVTWTFLPWVMVILGGAGNEIGVLLGTSVYVTARMLIDQYKGLLEPVLPFSVVWLDRLLMGVVLILILLARPQGILPERPVYPLGRARIRKIVEAMRSRSSS
866	GC_00000244	146_bin_25	282	3	3	1	1	0.965368	1	0.982379	E	Amino acid transport and metabolism			COG4177	ABC-type branched-chain amino acid transport system, permease component (LivM)	LIDEEALRSAYVFLTYLLAYLAIYLIVNLSLDLEYGKSGIPNFGKVLSVAAGAFVAGSIPGRLLGYLFNVYSGVSGITDPVVAECIRGLSPQKPTILDRMDYIEDNSIIVICINKVLYANPVLSIGILLMTLLMAAAVGAALGLVASYPALRLREDYLAMTLLAFGEFLTAIGYYTRDIVGGTLGVSVVDPFGWVGGEFRFLSATLIIAAVAGLIVLYVRLVSRSPLGRALRAMRDQEVAAEVLGKDTVALRRNVLMVSSAIAAIGGALWAFYAGGLIATAYDRATWTFLPWVMVILGGAGNEVGVLLGTSIYVTARALIDQYKGLLEPVLPFSVVWLDRLLMGIVLIVILIARPQGILPEKPVYPLGRARIRRIVEAVKSRSSS
867	GC_00000245	GCA_011364265_1_ASM1136426v1_genomic	901	3	3	1	1	0.996594	1	0.998294	O|V	Posttranslational modification, protein turnover, chaperones|Defense mechanisms			COG1994|COG3582	Zn-dependent protease (includes sporulation protein SpoIVFB) (SpoIVFB) (PDB:3B4R)|CDC48-associated ubiquitin-like protein CUZ1, contains AN1-type Zn-finger (protection from As/Sb toxicity) (CUZ1) (PDB:5IJ4) (PUBMED:24121501;31403721)	MRCEKCGREEVLPFRCAYCGRYHCAEHRLPEAHDCEFLHQARSPVEIKAMEERSQSAPLVKARLSSTSLRISSSEALHLSVGALLVAGVGATLFDLGRLGPVFAAAAVVAFVFSFLVHELAHKFVAIGHGYLAVFRVSPIGALITAISILSPFKVIAPGAVNIFGAPNSRTFAKVAAVGPLTNTLISSVTFALGFGLTALGAEPRLIHLTLTVARINALLAFFNLLPFGPLDGLKVLSYSRSEWLKHFSPALALFLIGFFT
868	GC_00000245	GCA_011369755_1_ASM1136975v1_genomic	1544	3	3	1	1	0.996594	1	0.998294	O|V	Posttranslational modification, protein turnover, chaperones|Defense mechanisms			COG1994|COG3582	Zn-dependent protease (includes sporulation protein SpoIVFB) (SpoIVFB) (PDB:3B4R)|CDC48-associated ubiquitin-like protein CUZ1, contains AN1-type Zn-finger (protection from As/Sb toxicity) (CUZ1) (PDB:5IJ4) (PUBMED:24121501;31403721)	MRCEKCGREEVLPFRCAYCGRYHCAEHRLPEAHDCEFLHQARSPVEIKAMEERSQSAPLVKARLSSTSLRISSSEALHLSVGALLVAGVGATLFDLGRLGPVFAAAAVVAFVFSFLVHELAHKFVAIGHGYLAVFRVSPIGALITAISILSPFKVIAPGAVNIFGAPNSRTFAKVAAVGPLTNTLISSVTFALGFGLTALGAEPRLIHLTLTVARINALLAFFNLLPFGPLDGLKVLSYSRSEWMKHFAPALALFLIGFFT
869	GC_00000245	146_bin_25	367	3	3	1	1	0.996594	1	0.998294	O|V	Posttranslational modification, protein turnover, chaperones|Defense mechanisms			COG1994|COG3582	Zn-dependent protease (includes sporulation protein SpoIVFB) (SpoIVFB) (PDB:3B4R)|CDC48-associated ubiquitin-like protein CUZ1, contains AN1-type Zn-finger (protection from As/Sb toxicity) (CUZ1) (PDB:5IJ4) (PUBMED:24121501;31403721)	MRCEKCGREEVLPFRCAYCGRYHCAEHRLPEAHDCEFLHQARSPVEIKAMEERSQSAPLVKARLSSTSLRISSSEALHLSVGALLVAGVGATLFDLGRLGPVFAAAAVVAFVFSFLVHELAHKFVAIGHGYLAVFRVSPIGALITAISILSPFKVIAPGAVNIFGAPNSRTFAKVAAVGPLTNTLISSVTFALGFGLTALGAEPRLIHLTLTVARINALLAFFNLLPFGPLDGLKVLSYSRSEWMKHFAPALALFLIGFFT
870	GC_00000246	GCA_011364265_1_ASM1136426v1_genomic	715	3	3	1	1	1	0.988417	0.994175	C	Energy production and conversion	COG1053	TCA cycle	COG1053	Succinate dehydrogenase/fumarate reductase, flavoprotein subunit (SdhA) (PDB:1KF6)	MEVIDCDVVVVGSGLAGLRAAIEAARVGGPKLRVAVVTKTQPMRSHSVSAEGGTAAVLYPEEGDSFESHMWDTVKGSDFLADQDAVELFVREAPKEIIQLEHWGMPWARREDGKIAQRYFGGQSYPRACFAEDRVGFFEMSTLYTTCLRHDNIEFYDERCATAIVHEDGGRFAGVVAYDIKSGDLEYFRAKAGIIATGGAGRLYPFASFGHSSTPDGLAMAFRAGIPLKDMEFVQFHPTGLVPSGILITEASRGEGGILRNSKGERFMERYAPKMKDLAPRDIVSRSIMTEIREGRGFKDEESGYEYVLLDLTVIEPEKIVKRLTSIREICLKMRGIDPISEPIPVRPVAHYYMGGIDVNISGATEMPGLWAAGEAACVSINGANRLGSNSTTECLVWG…
871	GC_00000246	GCA_011369755_1_ASM1136975v1_genomic	70	3	3	1	1	1	0.988417	0.994175	C	Energy production and conversion	COG1053	TCA cycle	COG1053	Succinate dehydrogenase/fumarate reductase, flavoprotein subunit (SdhA) (PDB:1KF6)	MEVIDCDVVVVGSGLAGLRAAIEAARVGGPKLRVAVVTKTQPMRSHSVSAEGGTAAVLYPEEGDSFESHMWDTVKGSDFLADQDAVELFVREAPKEIIQLEHWGMPWARREDGKIAQRYFGGQSYPRACFAEDRVGFFEMSTLYTTCLRHDNIEFYDERCATAIVHEDGGRFAGVVAYDIKSGDLEYFRAKAGIIATGGAGRLYPFASFGHSSTPDGLAMAFRAGIPLKDMEFVQFHPTGLVPSGILITEASRGEGGILRNSKGERFMERYAPKMKDLAPRDIVSRSIMTEIREGRGFKDEESGYEYVLLDLTVIEPEKIVKRLTSIREICLKMRGIDPISEPIPVRPVAHYYMGGIDVNISGATEMPGLWAAGEAACVSINGANRLGSNSTTECLVWG…
872	GC_00000246	146_bin_25	849	3	3	1	1	1	0.988417	0.994175	C	Energy production and conversion	COG1053	TCA cycle	COG1053	Succinate dehydrogenase/fumarate reductase, flavoprotein subunit (SdhA) (PDB:1KF6)	----------VGSGLAGLRAAIEAARVGGPKLRVAVVTKTQPMRSHSVSAEGGTAAVLYPEEGDSFESHMWDTVKGSDFLADQDAVELFVREAPKEIIQLEHWGMPWARREDGKIAQRYFGGQSYPRACFAEDRVGFFEMSTLYTTCLRHDNIEFYDERCATAIVHEDGGRFAGVVAYDIKSGDLEYFRAKAGIIATGGAGRLYPFASFGHSSTPDGLAMAFRAGIPLKDMEFVQFHPTGLVPSGILITEASRGEGGILRNSKGERFMERYAPKMKDLAPRDIVSRSIMTEIREGRGFKDEESGYEYVLLDLTVIEPEKIVKRLTSIREICLKMRGIDPISEPIPVRPVAHYYMGGIDVNISGATEMPGLWAAGEAACVSINGANRLGSNSTTECLVWG…
873	GC_00000247	GCA_011364265_1_ASM1136426v1_genomic	47	3	3	1	1	0.995338	1	0.997664	R	General function prediction only			COG1708	Predicted nucleotidyltransferase, MJ0604 family (MJ0604) (PDB:5YEP)	MSYKERLRAATLERVKEYAEKLAEADVRPRSVILFGSYAKGDYTEESDVDVCVIAENLPEDELARRSLSSLYPHVGVRAIGYFPGEFLEMLERLNVIVLEIVEYGIPVIDDGTFARAKEVLERLKGTGVVRPEQGGWRFSTAR
874	GC_00000247	GCA_011369755_1_ASM1136975v1_genomic	115	3	3	1	1	0.995338	1	0.997664	R	General function prediction only			COG1708	Predicted nucleotidyltransferase, MJ0604 family (MJ0604) (PDB:5YEP)	MSYKERLRAATLERVKEYAEKLAEADVRPRSVILFGSYAKGDYTEESDVDVCVIAENLPEDELARRSLSSLYPHVGVRAIGYFPGEFLEMLERLNVIVLEIVEYGIPVIDDGTFARAKEVLERLKGTGVVRPEQGGWRFSTAR
875	GC_00000247	146_bin_25	1580	3	3	1	1	0.995338	1	0.997664	R	General function prediction only			COG1708	Predicted nucleotidyltransferase, MJ0604 family (MJ0604) (PDB:5YEP)	MSYKERLRAAALERVKEYAEKLAEADVRPRSVILFGSYAKGDYTEESDVDVCVIAENLPEDELARRSLSSLYPHVGVRAIGYFPGEFLEMLERLNVIVLEIVEYGIPVIDDGTFARAKEVLERLKGTGVVRPEQGGWRFSTAR
876	GC_00000248	GCA_011364265_1_ASM1136426v1_genomic	96	3	3	1	1	0.998193	1	0.999096	E	Amino acid transport and metabolism	COG0139	Histidine biosynthesis	COG0139	Phosphoribosyl-AMP cyclohydrolase (HisI1) (PDB:1ZPS)	MSSAGLDSLDFSKLNGLVTVVVQDHDSGEVLMVAFANEEAVRRTLAERKAYFWSRSRRKLWRKGEESGNEMEVVKVLVDCDGDALLYLVRPKGPACHTGNRTCFFRELEPTDPSAPSGARRPT
877	GC_00000248	GCA_011369755_1_ASM1136975v1_genomic	190	3	3	1	1	0.998193	1	0.999096	E	Amino acid transport and metabolism	COG0139	Histidine biosynthesis	COG0139	Phosphoribosyl-AMP cyclohydrolase (HisI1) (PDB:1ZPS)	MSSAGLDSLDFSKLNGLVTVVVQDHDSGEVLMVAFANEEAVRRTLAERKAYFWSRSRRKLWRKGEESGNEMEVVKVLVDCDGDALLYLVRPKGPACHTGNRTCFFRELEPTDPSAPSGARRPT
878	GC_00000248	146_bin_25	1546	3	3	1	1	0.998193	1	0.999096	E	Amino acid transport and metabolism	COG0139	Histidine biosynthesis	COG0139	Phosphoribosyl-AMP cyclohydrolase (HisI1) (PDB:1ZPS)	VSSAGLDSLDFSKLNGLVTVVVQDHDSGEVLMVAFANEEAVRRTLAERKAYFWSRSRRKLWRKGEESGNEMEVVKVLVDCDGDALLYLVRPKGPACHTGNRTCFFRELEPTDPSAPSGARRPT
879	GC_00000249	GCA_011364265_1_ASM1136426v1_genomic	23	3	3	1	1	1	0.998022	0.99901	J	Translation, ribosomal structure and biogenesis	COG0087	Ribosome 50S subunit	COG0087	Ribosomal protein L3 (RplC) (PDB:1VS6)	MGHRKWSAPRRGSLAFAPRRRAKTLLPSVKHWPSWTEEPKLLGFIGYKAGSVTIRYIDDFPGSLTHGTEVAAQGTVISTPPNYLVGITVLVPDVYGEPKEVGRVFATELPKPLVERIRGIKPGAGDIAELERNLSRASEVRAIVASIPAEAGLSQKKPFLLEVGVSGTPESAFSFLKERLGSRIGVDQVFTPGSFVDVIGVTKGHGFTGVVARHGVKELPRKQRKTRRAVGAIGGRKPPYVTRFVPRAGQYGFHKRTEFNKRIMLVLQDGSPLTPPGGFPHFTVLRSPAVVLLGSVMGPPKRPVVLREPAKPPSYKLGAPKIESILYSDHVLEVTVP
880	GC_00000249	GCA_011369755_1_ASM1136975v1_genomic	1120	3	3	1	1	1	0.998022	0.99901	J	Translation, ribosomal structure and biogenesis	COG0087	Ribosome 50S subunit	COG0087	Ribosomal protein L3 (RplC) (PDB:1VS6)	MGHRKWSAPRRGSLAFAPRRRAKTLLPSVKHWPSWTEEPKLLGFIGYKAGSVTIRYIDDFPGSLTHGTEVAAQGTVISTPPNYLVGITVLVPDVYGEPKEVGRVFATELPKPLVERIRGIKPGAGDIAELERNLSRASEVRAIVASIPAEAGLSQKKPFLLEVGVSGTPESAFSFLKERLGSRIGVDQVFTPGSFVDVIGVTKGHGFTGVVARHGVKELPRKQRKTRRAVGAIGGRKPPYVTRFVPRAGQYGFHKRTEFNKRIMLVLQDGSPLTPPGGFPHFTVLRSPAVVLLGSVMGPPKRPVVLREPAKPPSYKLGAPKIESILYSDHVLEVTVP
881	GC_00000249	146_bin_25	1489	3	3	1	1	1	0.998022	0.99901	J	Translation, ribosomal structure and biogenesis	COG0087	Ribosome 50S subunit	COG0087	Ribosomal protein L3 (RplC) (PDB:1VS6)	-GHRKWSAPRRGSLAFAPRRRAKTLLPSVKHWPSWTEEPKLLGFIGYKAGSVTIRYIDDFPGSLTHGTEVAAQGTVISTPPNYLVGITVLVPDVYGEPKEVGRVFATELPKPLVERIRGIKPGAGDIAELERNLSRASEVRAIVASIPAEAGLSQKKPFLLEVGVSGTPESAFSFLKERLGSRIGVDQVFTPGSFVDVIGVTKGHGFTGVVARHGVKELPRKQRKTRRAVGAIGGRKPPYVTRFVPRAGQYGFHKRTEFNKRIMLVLQDGSPLTPPGGFPHFTVLRSPAVVLLGSVMGPPKRPVVLREPAKPPSYKLGAPKIESILYSDHVLEVTVP
882	GC_00000250	GCA_011364265_1_ASM1136426v1_genomic	285	3	3	1	1	1	0.979262	0.989522	G	Carbohydrate transport and metabolism	COG0574	Gluconeogenesis	COG0574	Phosphoenolpyruvate synthase/pyruvate phosphate dikinase (PpsA) (PDB:5HV6)	-------------------MGRYVYLFEEAVGLTRFELGGKGYGLVEMTSVGLPVPPGMVIVTEACREYYRNGGRVPQQVLEEVRQKLEQLSAKVGRRLGDPERPLIVSVRSGAPYSMPGMMDTILNVGLNDRVVEALAERTGNRRFAYDAYRRLLQMFGRIVMGVPGEKFEEVLKRYKEREGVKYDHELSVDALRSIVEEFKRIIKEHTGKEFPQDPWKQIEMAIEAVFRSWNNPRAIEYRRYYKISDDLGTAVNIQLMVFGNTGPNSGTGVGFTRDPSTGEKRLYGEYLPNAQGEDVVAGIRTPLPIEKVDPEIYRQLKETAEKLERHFRDMQDFEFTVEDGKLYLLQTRNGKRTAQAAVKIAVDMVREGLITVEEALMRVSPSDLNQLLHRRLDPR…
883	GC_00000250	GCA_011369755_1_ASM1136975v1_genomic	22	3	3	1	1	1	0.979262	0.989522	G	Carbohydrate transport and metabolism	COG0574	Gluconeogenesis	COG0574	Phosphoenolpyruvate synthase/pyruvate phosphate dikinase (PpsA) (PDB:5HV6)	-------------------MGRYVYLFEEAVGLTRFELGGKGYGLVEMTSVGLPVPPGMVIVTEACREYYRNGGRVPQQVLEEVRQKLEQLSAKVGRRLGDPERPLIVSVRSGAPYSMPGMMDTILNVGLNDRVVEALAERTGNRRFAYDAYRRLLQMFGRIVMGVPGEKFEEVLKRYKEREGVKYDHELSVDALRSIVEEFKRIIKEHTGKEFPQDPWKQIEMAIEAVFRSWNNPRAIEYRRYYKISDDLGTAVNIQLMVFGNTGPNSGTGVGFTRDPSTGEKRLYGEYLPNAQGEDVVAGIRTPLPIEKVDPEIYRQLKETAEKLERHFRDMQDFEFTVEDGKLYLLQTRNGKRTAQAAVKIAVDMVREGLITVEEALMRVSPSDLNQLLHRRLDPR…
884	GC_00000250	146_bin_25	231	3	3	1	1	1	0.979262	0.989522	G	Carbohydrate transport and metabolism	COG0574	Gluconeogenesis	COG0574	Phosphoenolpyruvate synthase/pyruvate phosphate dikinase (PpsA) (PDB:5HV6)	ETSQSEVFINCLRNYCDRAMGRYVYLFEEAVGLTRFELGGKGYGLVEMTSVGLPVPPGMVIVTEACREYYRNGGRVPQQVLEEVRQKLEQLSAKVGRRLGDPERPLIVSVRSGAPYSMPGMMDTILNVGLNDRVVEALAERTGNRRFAYDAYRRLLQMFGRIVMGVPGEKFEEVLKRYKEREGVKYDHELSVDALRSIVEEFKRIIKEHTGKEFPQDPWKQIEMAIEAVFRSWNNPRAIEYRRYYKISDDLGTAVNIQLMVFGNTGPNSGTGVGFTRDPSTGEKRLYGEYLPNAQGEDVVAGIRTPLPIEKVDPEIYRQLKETAEKLERHFRDMQDFEFTVEDGKLYLLQTRNGKRTAQAAVKIAVDMVREGLITVEEALMRVSPSDLNQLLHRRLDPR…
885	GC_00000251	GCA_011364265_1_ASM1136426v1_genomic	1455	3	3	1	1	1	0.996169	0.998081	R	General function prediction only			COG4754	Extracellular substrate-binding protein	MEETEEGHSCPIDVTPSMITGLLEVLRLWKGRMDLNQLAREVGMEPGLLLRVAEVGKLLGLLEFVDGDLVLTKAGESYTRRSSSGKLGMLRELVPNIEPFRSVIGLLERNRSPMTVSEINEHLKVCTDDEQLETFKTFLIDWLVATGILEYSGEEETFRLKRRRARGQVSSGAS
886	GC_00000251	GCA_011369755_1_ASM1136975v1_genomic	77	3	3	1	1	1	0.996169	0.998081	R	General function prediction only			COG4754	Extracellular substrate-binding protein	MEETEEGHSCPIDVTPSMITGLLEVLRLWKGRMDLNQLAREVGMEPGLLLRVAEVGKLLGLLEFVDGDLVLTKAGESYTRRSSSGKLGMLRELVPNIEPFRSVIGLLERNRSPMTVSEINEHLKVCTDDEQLETFKTFLIDWLVATGILEYSGEEETFRLKRRRARGQVSSGAS
887	GC_00000251	146_bin_25	857	3	3	1	1	1	0.996169	0.998081	R	General function prediction only			COG4754	Extracellular substrate-binding protein	-EETEEGHSCPIDVTPSMITGLLEVLRLWKGRMDLNQLAREVGMEPGLLLRVAEVGKLLGLLEFVDGDLVLTKAGESYTRRSSSGKLGMLRELVPNIEPFRSVIGLLERNRSPMTVSEINEHLKVCTDDEQLETFKTFLIDWLVATGILEYSGEEETFRLKRRRARGQVSSGAS
[truncated: 3,939 more rows]
