# Supplementary material for: Metabolic versatility of Caldarchaeales from geothermal features of Hawai’i and Chile as revealed by five metagenome-assembled genomes
Source: Front Microbiol. 2023 Sep 20;14:1216591. doi: 10.3389/fmicb.2023.1216591 (PMC10547907; doi:10.3389/fmicb.2023.1216591)
Supplement: Supplementary file 15 [file Data_Sheet_2.zip › SuppDataFile1.txt]

(1054_108_bin.3:0.0007701613,1054_113_bin.10:0.0114340886,((1054_113_bin.2:0.0147360514,((((((146_bin.21:0.0278317610,(GB_GCA_015520425.1_d__Archaea_p__Thermoproteota_c__Nitrososphaeria_A_o__Caldarchaeales_f__Caldarchaeaceae_g__WAQC01_s__WAQC01_sp015520425:0.0003737323,GCA_015522085.1_ASM1552208v1_genomic:0.0029082319)100:0.0164996296)100:0.1604830994,GB_GCA_015661775.1_d__Archaea_p__Thermoproteota_c__Nitrososphaeria_A_o__Caldarchaeales_f__Caldarchaeaceae_g__SZUA-1515_s__SZUA-1515_sp015661775:0.2168377679)100:0.0833623762,(((((146_bin.25:0.0026703993,GB_GCA_011364265.1_d__Archaea_p__Thermoproteota_c__Nitrososphaeria_A_o__Caldarchaeales_f__HR02_g__JGI-OTU-1_s__JGI-OTU-1_sp011364265:0.0014614961)100:0.0577853230,GB_GCA_000494145.1_d__Archaea_p__Thermoproteota_c__Nitrososphaeria_A_o__Caldarchaeales_f__HR02_g__JGI-OTU-1_s__JGI-OTU-1_sp000494145:0.0694158304)100:0.3367156648,((GB_GCA_000494185.1_d__Archaea_p__Thermoproteota_c__Nitrososphaeria_A_o__Caldarchaeales_f__HR02_g__AWOC01_s__AWOC01_sp000494185:0.2051005429,(((GB_GCA_002898395.1_d__Archaea_p__Thermoproteota_c__Nitrososphaeria_A_o__Caldarchaeales_f__HR02_g__HRBIN02_s__HRBIN02_sp002898395:0.0614830570,GB_GCA_009889515.1_d__Archaea_p__Thermoproteota_c__Nitrososphaeria_A_o__Caldarchaeales_f__HR02_g__HRBIN02_s__HRBIN02_sp009889515:0.0256222143)100:0.0565610644,GB_GCA_011373505.1_d__Archaea_p__Thermoproteota_c__Nitrososphaeria_A_o__Caldarchaeales_f__HR02_g__HRBIN02_s__HRBIN02_sp011373505:0.0973106161)100:0.0435785884,GB_GCA_011373385.1_d__Archaea_p__Thermoproteota_c__Nitrososphaeria_A_o__Caldarchaeales_f__HR02_g__HRBIN02_s__HRBIN02_sp011373385:0.1424263736)100:0.1141082347)100:0.1583784577,(GB_GCA_011334935.1_d__Archaea_p__Thermoproteota_c__Nitrososphaeria_A_o__Caldarchaeales_f__HR02_g__DTDI01_s__DTDI01_sp011334935:0.0736318122,GB_GCA_011362255.1_d__Archaea_p__Thermoproteota_c__Nitrososphaeria_A_o__Caldarchaeales_f__HR02_g__DTDI01_s__DTDI01_sp011362255:0.0853739856)100:0.2103892008)100:0.0642462668)100:0.1872720526,(((((((((((((((GB_GCA_000008085.1_d__Archaea_p__Nanoarchaeota_c__Nanoarchaeia_o__Nanoarchaeales_f__Nanoarchaeaceae_g__Nanoarchaeum_s__Nanoarchaeum_equitans:0.7316867617,((((GB_GCA_000387965.1_d__Archaea_p__Nanoarchaeota_c__Nanoarchaeia_o__Nanoarchaeales_f__Nanopusillaceae_g__Nanopusillus_s__Nanopusillus_stetteri:0.0185973018,GB_GCA_003086415.1_d__Archaea_p__Nanoarchaeota_c__Nanoarchaeia_o__Nanoarchaeales_f__Nanopusillaceae_g__Nanopusillus_s__Nanopusillus_stetteri_A:0.0198116460)100:0.0190353814,GB_GCA_001552015.1_d__Archaea_p__Nanoarchaeota_c__Nanoarchaeia_o__Nanoarchaeales_f__Nanopusillaceae_g__Nanopusillus_s__Nanopusillus_acidilobi:0.0404002308)100:0.4436055864,GB_GCA_003568775.1_d__Archaea_p__Nanoarchaeota_c__Nanoarchaeia_o__Nanoarchaeales_f__Nanopusillaceae_g__Nanoclepta_s__Nanoclepta_minutus:0.4038922614)100:0.1138032375,GB_GCA_011331665.1_d__Archaea_p__Nanoarchaeota_c__Nanoarchaeia_o__Nanoarchaeales_f__Nanopusillaceae_g__DSQZ01_s__DSQZ01_sp011331665:0.2593275776)100:0.4115447342)100:0.4138953252,(((((((((GB_GCA_000402515.1_d__Archaea_p__Nanoarchaeota_c__Nanoarchaeia_o__SCGC-AAA011-G17_f__SCGC-AAA011-G17_g__SCGC-AAA011-G17_s__SCGC-AAA011-G17_sp000402515:0.4559617631,((((GB_GCA_002687825.1_d__Archaea_p__Nanoarchaeota_c__Nanoarchaeia_o__SCGC-AAA011-G17_f__ARS1403_g__ARS1403_s__ARS1403_sp002687825:0.1586950343,GB_GCA_002688395.1_d__Archaea_p__Nanoarchaeota_c__Nanoarchaeia_o__SCGC-AAA011-G17_f__ARS1403_g__ARS1403_s__ARS1403_sp002688395:0.1681830319)100:0.0726562991,GB_GCA_018302505.1_d__Archaea_p__Nanoarchaeota_c__Nanoarchaeia_o__SCGC-AAA011-G17_f__ARS1403_g__JAGVZL01_s__JAGVZL01_sp018302505:0.2500358525)100:0.0492498645,GB_GCA_018831025.1_d__Archaea_p__Nanoarchaeota_c__Nanoarchaeia_o__SCGC-AAA011-G17_f__ARS1403_g__JAHJRB01_s__JAHJRB01_sp018831025:0.2537057403)100:0.1905636544,(GB_GCA_002688095.1_d__Archaea_p__Nanoarchaeota_c__Nanoarchaeia_o__SCGC-AAA011-G17_f__GCA-2688095_g__GCA-2688095_s__GCA-2688095_sp002688095:0.3908000190,(GB_GCA_016181275.1_d__Archaea_p__Nanoarchaeota_c__Nanoarchaeia_o__SCGC-AAA011-G17_f__GCA-2688095_g__JACOZQ01_s__JACOZQ01_sp016181275:0.1984089732,(GB_GCA_016188065.1_d__Archaea_p__Nanoarchaeota_c__Nanoarchaeia_o__SCGC-AAA011-G17_f__GCA-2688095_g__JACPIN01_s__JACPIN01_sp016188065:0.1376443686,GB_GCA_018302705.1_d__Archaea_p__Nanoarchaeota_c__Nanoarchaeia_o__SCGC-AAA011-G17_f__GCA-2688095_g__JACPIN01_s__JACPIN01_sp018302705:0.1257227457)100:0.0984776979)100:0.0684878652)100:0.2051616895)100:0.0920953963)100:0.0957395202,GB_GCA_018302225.1_d__Archaea_p__Nanoarchaeota_c__Nanoarchaeia_o__SCGC-AAA011-G17_f__JAGVZY01_g__JAGVZY01_s__JAGVZY01_sp018302225:0.6258459868)97:0.0479446194,(GB_GCA_016432305.1_d__Archaea_p__Nanoarchaeota_c__Nanoarchaeia_o__SCGC-AAA011-G17_f__JAGVZH01_g__GCA-16432305_s__GCA-16432305_sp016432305:0.3694760764,GB_GCA_018302745.1_d__Archaea_p__Nanoarchaeota_c__Nanoarchaeia_o__SCGC-AAA011-G17_f__JAGVZH01_g__JAGVZH01_s__JAGVZH01_sp018302745:0.3893956244)100:0.2040871101)51:0.0284697781,GB_GCA_002688325.1_d__Archaea_p__Nanoarchaeota_c__Nanoarchaeia_o__SCGC-AAA011-G17_f__ARS1178_g__ARS1178_s__ARS1178_sp002688325:0.5967429575)45:0.0254627313,(((((((((GB_GCA_000806155.1_d__Archaea_p__Nanoarchaeota_c__Nanoarchaeia_o__SCGC-AAA011-G17_f__GW2011-AR18_g__GW2011-AR18_s__GW2011-AR18_sp000806155:0.3922578328,((GB_GCA_016179945.1_d__Archaea_p__Nanoarchaeota_c__Nanoarchaeia_o__SCGC-AAA011-G17_f__GW2011-AR18_g__JACPCE01_s__JACPCE01_sp016179945:0.1404279996,GB_GCA_018302765.1_d__Archaea_p__Nanoarchaeota_c__Nanoarchaeia_o__SCGC-AAA011-G17_f__GW2011-AR18_g__JACPCE01_s__JACPCE01_sp018302765:0.1251263928)100:0.1012988256,GB_GCA_018302545.1_d__Archaea_p__Nanoarchaeota_c__Nanoarchaeia_o__SCGC-AAA011-G17_f__GW2011-AR18_g__JAGVZM01_s__JAGVZM01_sp018302545:0.3273854660)100:0.0753880456)100:0.0441342702,GB_GCA_018302105.1_d__Archaea_p__Nanoarchaeota_c__Nanoarchaeia_o__SCGC-AAA011-G17_f__GW2011-AR18_g__JAGWAD01_s__JAGWAD01_sp018302105:0.3266547494)100:0.0797572380,GB_GCA_016219825.1_d__Archaea_p__Nanoarchaeota_c__Nanoarchaeia_o__SCGC-AAA011-G17_f__GW2011-AR18_g__JACRKJ01_s__JACRKJ01_sp016219825:0.4576315177)100:0.0926742958,GB_GCA_018303515.1_d__Archaea_p__Nanoarchaeota_c__Nanoarchaeia_o__SCGC-AAA011-G17_f__GW2011-AR18_g__JAGVXZ01_s__JAGVXZ01_sp018303515:0.5327097198)100:0.0477462695,GB_GCA_018302235.1_d__Archaea_p__Nanoarchaeota_c__Nanoarchaeia_o__SCGC-AAA011-G17_f__GW2011-AR18_g__JAGVZW01_s__JAGVZW01_sp018302235:0.5640621598)100:0.1325206151,(GB_GCA_017609465.1_d__Archaea_p__Nanoarchaeota_c__Nanoarchaeia_o__SCGC-AAA011-G17_f__JAFCDX01_g__JAFCDX01_s__JAFCDX01_sp017609465:0.3854383362,(GB_GCA_018302265.1_d__Archaea_p__Nanoarchaeota_c__Nanoarchaeia_o__SCGC-AAA011-G17_f__JAFCDX01_g__JAGVZV01_s__JAGVZV01_sp018302265:0.2359554623,GB_GCA_018816585.1_d__Archaea_p__Nanoarchaeota_c__Nanoarchaeia_o__SCGC-AAA011-G17_f__JAFCDX01_g__JAHIVQ01_s__JAHIVQ01_sp018816585:0.2174470925)100:0.1636071795)100:0.1954468153)100:0.0579475168,((((((GB_GCA_013824915.1_d__Archaea_p__Nanoarchaeota_c__Nanoarchaeia_o__SCGC-AAA011-G17_f__PNOQ01_g__PNOQ01_s__PNOQ01_sp013824915:0.0889789529,GB_GCA_018302135.1_d__Archaea_p__Nanoarchaeota_c__Nanoarchaeia_o__SCGC-AAA011-G17_f__PNOQ01_g__PNOQ01_s__PNOQ01_sp018302135:0.0815497932)100:0.2096765923,(GB_GCA_018663865.1_d__Archaea_p__Nanoarchaeota_c__Nanoarchaeia_o__SCGC-AAA011-G17_f__PNOQ01_g__JABJPM01_s__JABJPM01_sp018663865:0.1201207706,GB_GCA_018693795.1_d__Archaea_p__Nanoarchaeota_c__Nanoarchaeia_o__SCGC-AAA011-G17_f__PNOQ01_g__JABJPM01_s__JABJPM01_sp018693795:0.1108626550)100:0.2016948558)100:0.1397639631,GB_GCA_018652625.1_d__Archaea_p__Nanoarchaeota_c__Nanoarchaeia_o__SCGC-AAA011-G17_f__PNOQ01_g__JABIBT01_s__JABIBT01_sp018652625:0.3688321243)100:0.0698921743,(GB_GCA_018652475.1_d__Archaea_p__Nanoarchaeota_c__Nanoarchaeia_o__SCGC-AAA011-G17_f__PNOQ01_g__JABICB01_s__JABICB01_sp018652475:0.2635254081,GB_GCA_018671245.1_d__Archaea_p__Nanoarchaeota_c__Nanoarchaeia_o__SCGC-AAA011-G17_f__PNOQ01_g__JABHIB01_s__JABHIB01_sp018671245:0.2458915827)100:0.2312059892)100:0.1225915394,GB_GCA_018829185.1_d__Archaea_p__Nanoarchaeota_c__Nanoarchaeia_o__SCGC-AAA011-G17_f__PNOQ01_g__JAHJUI01_s__JAHJUI01_sp018829185:0.4295055143)100:0.1040791548,(GB_GCA_016185565.1_d__Archaea_p__Nanoarchaeota_c__Nanoarchaeia_o__SCGC-AAA011-G17_f__JAGVZF01_g__JACPNH01_s__JACPNH01_sp016185565:0.4003633819,(GB_GCA_018302785.1_d__Archaea_p__Nanoarchaeota_c__Nanoarchaeia_o__SCGC-AAA011-G17_f__JAGVZF01_g__JAGVZF01_s__JAGVZF01_sp018302785:0.1347676080,GB_GCA_018302805.1_d__Archaea_p__Nanoarchaeota_c__Nanoarchaeia_o__SCGC-AAA011-G17_f__JAGVZF01_g__JAGVZF01_s__JAGVZF01_sp018302805:0.1733574289)100:0.3164806384)100:0.1136631385)100:0.0460772663)99:0.0300071984,((((GB_GCA_000830315.1_d__Archaea_p__Nanoarchaeota_c__Nanoarchaeia_o__SCGC-AAA011-G17_f__GW2011-AR20_g__GW2011-AR20_s__GW2011-AR20_sp000830315:0.4370788474,(GB_GCA_002688355.1_d__Archaea_p__Nanoarchaeota_c__Nanoarchaeia_o__SCGC-AAA011-G17_f__GW2011-AR20_g__GCA-2688355_s__GCA-2688355_sp002688355:0.2579172408,GB_GCA_018303005.1_d__Archaea_p__Nanoarchaeota_c__Nanoarchaeia_o__SCGC-AAA011-G17_f__GW2011-AR20_g__JAGVYY01_s__JAGVYY01_sp018303005:0.2627480566)100:0.2375736995)91:0.0512181875,GB_GCA_018819375.1_d__Archaea_p__Nanoarchaeota_c__Nanoarchaeia_o__SCGC-AAA011-G17_f__GW2011-AR20_g__JAHJQH01_s__JAHJQH01_sp018819375:0.5961853918)53:0.0307075790,((((GB_GCA_016181245.1_d__Archaea_p__Nanoarchaeota_c__Nanoarchaeia_o__SCGC-AAA011-G17_f__GW2011-AR20_g__JACQNJ01_s__JACQNJ01_sp016181245:0.0848723250,GB_GCA_016203115.1_d__Archaea_p__Nanoarchaeota_c__Nanoarchaeia_o__SCGC-AAA011-G17_f__GW2011-AR20_g__JACQNJ01_s__JACQNJ01_sp016203115:0.0940357543)100:0.1353269732,(GB_GCA_018302465.1_d__Archaea_p__Nanoarchaeota_c__Nanoarchaeia_o__SCGC-AAA011-G17_f__GW2011-AR20_g__JAGVZJ01_s__JAGVZJ01_sp018302465:0.1248350425,GB_GCA_018302725.1_d__Archaea_p__Nanoarchaeota_c__Nanoarchaeia_o__SCGC-AAA011-G17_f__GW2011-AR20_g__JAGVZJ01_s__JAGVZJ01_sp018302725:0.1499957494)100:0.0935000602)100:0.2352523065,GB_GCA_018303025.1_d__Archaea_p__Nanoarchaeota_c__Nanoarchaeia_o__SCGC-AAA011-G17_f__GW2011-AR20_g__JAGVYZ01_s__JAGVYZ01_sp018303025:0.5894932768)95:0.0669300379,(GB_GCA_018302685.1_d__Archaea_p__Nanoarchaeota_c__Nanoarchaeia_o__SCGC-AAA011-G17_f__GW2011-AR20_g__JAGVZK01_s__JAGVZK01_sp018302685:0.3169373744,(GB_GCA_018302885.1_d__Archaea_p__Nanoarchaeota_c__Nanoarchaeia_o__SCGC-AAA011-G17_f__GW2011-AR20_g__JAGVZC01_s__JAGVZC01_sp018302885:0.1674275220,GB_GCA_018302915.1_d__Archaea_p__Nanoarchaeota_c__Nanoarchaeia_o__SCGC-AAA011-G17_f__GW2011-AR20_g__JAGVZC01_s__JAGVZC01_sp018302915:0.1923867322)100:0.1047081833)100:0.2355651056)96:0.0583134253)100:0.0660300367,GB_GCA_002687185.1_d__Archaea_p__Nanoarchaeota_c__Nanoarchaeia_o__SCGC-AAA011-G17_f__GCA-2687185_g__GCA-2687185_s__GCA-2687185_sp002687185:0.7753786924)99:0.0561563438)99:0.0329328262,((((((GB_GCA_002505585.1_d__Archaea_p__Nanoarchaeota_c__Nanoarchaeia_o__SCGC-AAA011-G17_f__UBA489_g__UBA489_s__UBA489_sp002505585:0.3508703085,(GB_GCA_016177265.1_d__Archaea_p__Nanoarchaeota_c__Nanoarchaeia_o__SCGC-AAA011-G17_f__UBA489_g__JACOVP01_s__JACOVP01_sp016177265:0.1518300907,GB_GCA_018302985.1_d__Archaea_p__Nanoarchaeota_c__Nanoarchaeia_o__SCGC-AAA011-G17_f__UBA489_g__JACOVP01_s__JACOVP01_sp018302985:0.1476779359)100:0.2422494563)100:0.1143601428,((GB_GCA_016845225.1_d__Archaea_p__Nanoarchaeota_c__Nanoarchaeia_o__SCGC-AAA011-G17_f__UBA489_g__JABIKK01_s__JABIKK01_sp016845225:0.0341800304,GB_GCA_018658955.1_d__Archaea_p__Nanoarchaeota_c__Nanoarchaeia_o__SCGC-AAA011-G17_f__UBA489_g__JABIKK01_s__JABIKK01_sp018658955:0.0438595338)100:0.2021678630,(GB_GCA_018655015.1_d__Archaea_p__Nanoarchaeota_c__Nanoarchaeia_o__SCGC-AAA011-G17_f__UBA489_g__JABIKK01_s__JABIKK01_sp018655015:0.0888043328,GB_GCA_018658265.1_d__Archaea_p__Nanoarchaeota_c__Nanoarchaeia_o__SCGC-AAA011-G17_f__UBA489_g__JABIKK01_s__JABIKK01_sp018658265:0.1039655800)100:0.1172847748)100:0.4006869164)100:0.1174510514,((GB_GCA_016185635.1_d__Archaea_p__Nanoarchaeota_c__Nanoarchaeia_o__SCGC-AAA011-G17_f__JACPIM01_g__JACPNF01_s__JACPNF01_sp016185635:0.2846502091,GB_GCA_018302125.1_d__Archaea_p__Nanoarchaeota_c__Nanoarchaeia_o__SCGC-AAA011-G17_f__JACPIM01_g__JAGWAC01_s__JAGWAC01_sp018302125:0.2628847882)100:0.2375964587,GB_GCA_016188045.1_d__Archaea_p__Nanoarchaeota_c__Nanoarchaeia_o__SCGC-AAA011-G17_f__JACPIM01_g__JACPIM01_s__JACPIM01_sp016188045:0.4584112486)100:0.0866416940)43:0.0289064546,(GB_GCA_016181215.1_d__Archaea_p__Nanoarchaeota_c__Nanoarchaeia_o__SCGC-AAA011-G17_f__JACOZS01_g__JACOZS01_s__JACOZS01_sp016181215:0.4718189922,GB_GCA_016203175.1_d__Archaea_p__Nanoarchaeota_c__Nanoarchaeia_o__SCGC-AAA011-G17_f__JACQNH01_g__JACQNH01_s__JACQNH01_sp016203175:0.6028618390)82:0.0866702732)100:0.0614145906,(((((GB_GCA_003694495.1_d__Archaea_p__Nanoarchaeota_c__Nanoarchaeia_o__SCGC-AAA011-G17_f__GW2011-AR17_g__J104_s__J104_sp003694495:0.4013855311,((GB_GCA_013329215.1_d__Archaea_p__Nanoarchaeota_c__Nanoarchaeia_o__SCGC-AAA011-G17_f__GW2011-AR17_g__UBA9640_s__UBA9640_sp9640u:0.1754025175,GB_GCA_018830945.1_d__Archaea_p__Nanoarchaeota_c__Nanoarchaeia_o__SCGC-AAA011-G17_f__GW2011-AR17_g__UBA9640_s__UBA9640_sp018830945:0.1827485847)100:0.2110904211,GB_GCA_018896675.1_d__Archaea_p__Nanoarchaeota_c__Nanoarchaeia_o__SCGC-AAA011-G17_f__GW2011-AR17_g__JAHIMK01_s__JAHIMK01_sp018896675:0.3106500790)100:0.1198802346)100:0.0544481414,(((((GB_GCA_009691355.1_d__Archaea_p__Nanoarchaeota_c__Nanoarchaeia_o__SCGC-AAA011-G17_f__GW2011-AR17_g__GW2011-AR17_s__GW2011-AR17_sp009691355:0.1173066567,GB_GCA_013331795.1_d__Archaea_p__Nanoarchaeota_c__Nanoarchaeia_o__SCGC-AAA011-G17_f__GW2011-AR17_g__GW2011-AR17_s__GW2011-AR17_sp10136u:0.1102517855)100:0.0775220974,GB_GCA_016235495.1_d__Archaea_p__Nanoarchaeota_c__Nanoarchaeia_o__SCGC-AAA011-G17_f__GW2011-AR17_g__GW2011-AR17_s__GW2011-AR17_sp016235495:0.1763753790)100:0.0670307832,(GB_GCA_018302165.1_d__Archaea_p__Nanoarchaeota_c__Nanoarchaeia_o__SCGC-AAA011-G17_f__GW2011-AR17_g__JAGVZZ01_s__JAGVZZ01_sp018302165:0.0650428523,GB_GCA_018302205.1_d__Archaea_p__Nanoarchaeota_c__Nanoarchaeia_o__SCGC-AAA011-G17_f__GW2011-AR17_g__JAGVZZ01_s__JAGVZZ01_sp018302205:0.0814446787)100:0.1955834947)100:0.1203851244,(GB_GCA_016784245.1_d__Archaea_p__Nanoarchaeota_c__Nanoarchaeia_o__SCGC-AAA011-G17_f__GW2011-AR17_g__BS150m-G60_s__BS150m-G60_sp016784245:0.2013882866,GB_GCA_018692925.1_d__Archaea_p__Nanoarchaeota_c__Nanoarchaeia_o__SCGC-AAA011-G17_f__GW2011-AR17_g__BS150m-G60_s__BS150m-G60_sp018692925:0.0628331101)100:0.2501485106)100:0.0905732897,(GB_GCA_018653605.1_d__Archaea_p__Nanoarchaeota_c__Nanoarchaeia_o__SCGC-AAA011-G17_f__GW2011-AR17_g__JABHYY01_s__JABHYY01_sp018653605:0.3608991405,GB_GCA_018656555.1_d__Archaea_p__Nanoarchaeota_c__Nanoarchaeia_o__SCGC-AAA011-G17_f__GW2011-AR17_g__JABHZQ01_s__JABHZQ01_sp018656555:0.2972229216)59:0.0506714854)100:0.1563662570)100:0.0555350638,(GB_GCA_016211095.1_d__Archaea_p__Nanoarchaeota_c__Nanoarchaeia_o__SCGC-AAA011-G17_f__GW2011-AR17_g__JACQSW01_s__JACQSW01_sp016211095:0.3797843401,GB_GCA_017608525.1_d__Archaea_p__Nanoarchaeota_c__Nanoarchaeia_o__SCGC-AAA011-G17_f__GW2011-AR17_g__JAFCFS01_s__JAFCFS01_sp017608525:0.4103009726)100:0.0868296391)100:0.0639198257,GB_GCA_018303545.1_d__Archaea_p__Nanoarchaeota_c__Nanoarchaeia_o__SCGC-AAA011-G17_f__JAGVXY01_g__JAGVXY01_s__JAGVXY01_sp018303545:0.6210839299)88:0.0498654594,((((GB_GCA_016185555.1_d__Archaea_p__Nanoarchaeota_c__Nanoarchaeia_o__SCGC-AAA011-G17_f__JACPNG01_g__JACPNI01_s__JACPNI01_sp016185555:0.4198569591,(GB_GCA_018303485.1_d__Archaea_p__Nanoarchaeota_c__Nanoarchaeia_o__SCGC-AAA011-G17_f__JACPNG01_g__JAGVYC01_s__JAGVYC01_sp018303485:0.2614767175,GB_GCA_018303705.1_d__Archaea_p__Nanoarchaeota_c__Nanoarchaeia_o__SCGC-AAA011-G17_f__JACPNG01_g__JAGVXQ01_s__JAGVXQ01_sp018303705:0.2724757274)100:0.2514173470)54:0.0499472621,((GB_GCA_016185605.1_d__Archaea_p__Nanoarchaeota_c__Nanoarchaeia_o__SCGC-AAA011-G17_f__JACPNG01_g__JACPNG01_s__JACPNG01_sp016185605:0.1812873942,GB_GCA_016185615.1_d__Archaea_p__Nanoarchaeota_c__Nanoarchaeia_o__SCGC-AAA011-G17_f__JACPNG01_g__JACPNE01_s__JACPNE01_sp016185615:0.1630399573)100:0.2083610391,GB_GCA_016203135.1_d__Archaea_p__Nanoarchaeota_c__Nanoarchaeia_o__SCGC-AAA011-G17_f__JACPNG01_g__JACQNI01_s__JACQNI01_sp016203135:0.4695598910)99:0.0588504225)36:0.0316528064,((GB_GCA_017609525.1_d__Archaea_p__Nanoarchaeota_c__Nanoarchaeia_o__SCGC-AAA011-G17_f__JACPNG01_g__JAFCDT01_s__JAFCDT01_sp017609525:0.2299729183,GB_GCA_017609845.1_d__Archaea_p__Nanoarchaeota_c__Nanoarchaeia_o__SCGC-AAA011-G17_f__JACPNG01_g__JAFCDD01_s__JAFCDD01_sp017609845:0.2644127366)100:0.1572534412,GB_GCA_018303365.1_d__Archaea_p__Nanoarchaeota_c__Nanoarchaeia_o__SCGC-AAA011-G17_f__JACPNG01_g__JAGVYI01_s__JAGVYI01_sp018303365:0.5116608129)96:0.0593179209)100:0.0530117489,(GB_GCA_016866645.1_d__Archaea_p__Nanoarchaeota_c__Nanoarchaeia_o__SCGC-AAA011-G17_f__VGLX01_g__VGLX01_s__VGLX01_sp016866645:0.2387994484,GB_GCA_018894775.1_d__Archaea_p__Nanoarchaeota_c__Nanoarchaeia_o__SCGC-AAA011-G17_f__VGLX01_g__JAHIPG01_s__JAHIPG01_sp018894775:0.2292700200)100:0.2754348042)88:0.0468075080)100:0.0383360433)100:0.0258912443,GB_GCA_002687815.1_d__Archaea_p__Nanoarchaeota_c__Nanoarchaeia_o__SCGC-AAA011-G17_f__GCA-2687815_g__GCA-2687815_s__GCA-2687815_sp002687815:0.5049940424)67:0.0272520589)77:0.0307619240)100:0.0910207323,(((((((((((((((GB_GCA_000830295.1_d__Archaea_p__Nanoarchaeota_c__Nanoarchaeia_o__Woesearchaeales_f__GW2011-AR15_g__GW2011-AR15_s__GW2011-AR15_sp000830295:0.2480747564,GB_GCA_018657065.1_d__Archaea_p__Nanoarchaeota_c__Nanoarchaeia_o__Woesearchaeales_f__GW2011-AR15_g__GW2011-AR15_s__GW2011-AR15_sp018657065:0.2575723275)100:0.0541287171,GB_GCA_013335235.1_d__Archaea_p__Nanoarchaeota_c__Nanoarchaeia_o__Woesearchaeales_f__GW2011-AR15_g__JAAXVZ01_s__JAAXVZ01_sp013335235:0.3382613574)100:0.0422042770,GB_GCA_016934775.1_d__Archaea_p__Nanoarchaeota_c__Nanoarchaeia_o__Woesearchaeales_f__GW2011-AR15_g__JAFGSP01_s__JAFGSP01_sp016934775:0.2837409625)100:0.1029947645,GB_GCA_018671515.1_d__Archaea_p__Nanoarchaeota_c__Nanoarchaeia_o__Woesearchaeales_f__GW2011-AR15_g__JABHHN01_s__JABHHN01_sp018671515:0.4396638104)100:0.0420762153,((GB_GCA_014729915.1_d__Archaea_p__Nanoarchaeota_c__Nanoarchaeia_o__Woesearchaeales_f__GW2011-AR15_g__WJJD01_s__WJJD01_sp014729915:0.2911865784,(GB_GCA_016935095.1_d__Archaea_p__Nanoarchaeota_c__Nanoarchaeia_o__Woesearchaeales_f__GW2011-AR15_g__JAFGRO01_s__JAFGRO01_sp016935095:0.1894292140,GB_GCA_018815145.1_d__Archaea_p__Nanoarchaeota_c__Nanoarchaeia_o__Woesearchaeales_f__GW2011-AR15_g__JAHIYL01_s__JAHIYL01_sp018815145:0.2891779044)100:0.0449199193)100:0.0978480064,GB_GCA_016928835.1_d__Archaea_p__Nanoarchaeota_c__Nanoarchaeia_o__Woesearchaeales_f__GW2011-AR15_g__JAFGJW01_s__JAFGJW01_sp016928835:0.3165258128)100:0.0438701958)100:0.1536885600,GB_GCA_003564925.1_d__Archaea_p__Nanoarchaeota_c__Nanoarchaeia_o__Woesearchaeales_f__PXDW01_g__PXDW01_s__PXDW01_sp003564925:0.3940587837)53:0.0365171440,((GB_GCA_002867475.1_d__Archaea_p__Nanoarchaeota_c__Nanoarchaeia_o__Woesearchaeales_f__BM511_g__BM511_s__BM511_sp002867475:0.2787714055,GB_GCA_018221135.1_d__Archaea_p__Nanoarchaeota_c__Nanoarchaeia_o__Woesearchaeales_f__BM511_g__JAAOYB01_s__JAAOYB01_sp018221135:0.2696378709)100:0.1555272351,GB_GCA_018221175.1_d__Archaea_p__Nanoarchaeota_c__Nanoarchaeia_o__Woesearchaeales_f__BM511_g__JAAOYE01_s__JAAOYE01_sp018221175:0.3189077226)100:0.1444623440)100:0.0421629095,((((((((GB_GCA_001595785.1_d__Archaea_p__Nanoarchaeota_c__Nanoarchaeia_o__Woesearchaeales_f__SM23-78_g__SM23-78_s__SM23-78_sp001595785:0.1095023694,GB_GCA_011372335.1_d__Archaea_p__Nanoarchaeota_c__Nanoarchaeia_o__Woesearchaeales_f__SM23-78_g__SM23-78_s__SM23-78_sp011372335:0.1341196690)100:0.0415208676,GB_GCA_018819305.1_d__Archaea_p__Nanoarchaeota_c__Nanoarchaeia_o__Woesearchaeales_f__SM23-78_g__SM23-78_s__SM23-78_sp018819305:0.1980734146)100:0.0464819128,(GB_GCA_016932315.1_d__Archaea_p__Nanoarchaeota_c__Nanoarchaeia_o__Woesearchaeales_f__SM23-78_g__SM23-78_s__SM23-78_sp016932315:0.1908194260,GB_GCA_016935175.1_d__Archaea_p__Nanoarchaeota_c__Nanoarchaeia_o__Woesearchaeales_f__SM23-78_g__SM23-78_s__SM23-78_sp016935175:0.1863949008)100:0.0562480218)100:0.0575779897,(GB_GCA_016930415.1_d__Archaea_p__Nanoarchaeota_c__Nanoarchaeia_o__Woesearchaeales_f__SM23-78_g__JAFGBP01_s__JAFGBP01_sp016930415:0.1369498989,GB_GCA_016933095.1_d__Archaea_p__Nanoarchaeota_c__Nanoarchaeia_o__Woesearchaeales_f__SM23-78_g__JAFGBP01_s__JAFGBP01_sp016933095:0.1522247634)100:0.1769776016)100:0.1926258682,(GB_GCA_016929855.1_d__Archaea_p__Nanoarchaeota_c__Nanoarchaeia_o__Woesearchaeales_f__JAHJEM01_g__JAFGHY01_s__JAFGHY01_sp016929855:0.4409358342,GB_GCA_018825425.1_d__Archaea_p__Nanoarchaeota_c__Nanoarchaeia_o__Woesearchaeales_f__JAHJEM01_g__JAHJEM01_s__JAHJEM01_sp018825425:0.3753059715)100:0.0867106492)66:0.0389493551,(((GB_GCA_002686295.1_d__Archaea_p__Nanoarchaeota_c__Nanoarchaeia_o__Woesearchaeales_f__GCA-2686295_g__GCA-2686295_s__GCA-2686295_sp002686295:0.2695971348,GB_GCA_018819065.1_d__Archaea_p__Nanoarchaeota_c__Nanoarchaeia_o__Woesearchaeales_f__GCA-2686295_g__GCA-2686295_s__GCA-2686295_sp018819065:0.2055027310)100:0.0384759437,(((GB_GCA_013202845.1_d__Archaea_p__Nanoarchaeota_c__Nanoarchaeia_o__Woesearchaeales_f__GCA-2686295_g__GCA-2686295_s__GCA-2686295_sp013202845:0.1169563461,GB_GCA_018812505.1_d__Archaea_p__Nanoarchaeota_c__Nanoarchaeia_o__Woesearchaeales_f__GCA-2686295_g__GCA-2686295_s__GCA-2686295_sp018812505:0.1789906202)100:0.0510537131,GB_GCA_014384375.1_d__Archaea_p__Nanoarchaeota_c__Nanoarchaeia_o__Woesearchaeales_f__GCA-2686295_g__GCA-2686295_s__GCA-2686295_sp014384375:0.1457484886)100:0.0386873583,GB_GCA_016784125.1_d__Archaea_p__Nanoarchaeota_c__Nanoarchaeia_o__Woesearchaeales_f__GCA-2686295_g__GCA-2686295_s__GCA-2686295_sp014384455:0.2030115635)100:0.0412200266)100:0.1071965205,GB_GCA_018817005.1_d__Archaea_p__Nanoarchaeota_c__Nanoarchaeia_o__Woesearchaeales_f__GCA-2686295_g__JAHIUF01_s__JAHIUF01_sp018817005:0.2694103153)100:0.1205698338)67:0.0426143840,(((((((GB_GCA_002498125.1_d__Archaea_p__Nanoarchaeota_c__Nanoarchaeia_o__Woesearchaeales_f__UBA525_g__UBA525_s__UBA525_sp002498125:0.1773940265,GB_GCA_013331575.1_d__Archaea_p__Nanoarchaeota_c__Nanoarchaeia_o__Woesearchaeales_f__UBA525_g__UBA525_s__UBA525_sp10207u:0.2136602307)100:0.1220551309,GB_GCA_018221245.1_d__Archaea_p__Nanoarchaeota_c__Nanoarchaeia_o__Woesearchaeales_f__UBA525_g__UBA525_s__UBA525_sp018221245:0.3308661916)100:0.2179414697,(((GB_GCA_002503705.1_d__Archaea_p__Nanoarchaeota_c__Nanoarchaeia_o__Woesearchaeales_f__UBA525_g__UBA153_s__UBA153_sp002503705:0.2393887667,GB_GCA_014874255.1_d__Archaea_p__Nanoarchaeota_c__Nanoarchaeia_o__Woesearchaeales_f__UBA525_g__UBA153_s__UBA153_sp014874255:0.2007915860)100:0.0682327463,GB_GCA_018221165.1_d__Archaea_p__Nanoarchaeota_c__Nanoarchaeia_o__Woesearchaeales_f__UBA525_g__UBA153_s__UBA153_sp018221165:0.2624814408)100:0.0515690965,GB_GCA_003694385.1_d__Archaea_p__Nanoarchaeota_c__Nanoarchaeia_o__Woesearchaeales_f__UBA525_g__UBA153_s__UBA153_sp003694385:0.2750529556)100:0.1633891800)100:0.0979685104,GB_GCA_003694805.1_d__Archaea_p__Nanoarchaeota_c__Nanoarchaeia_o__Woesearchaeales_f__J110_g__J110_s__J110_sp003694805:0.4941499630)98:0.0624082400,(((GB_GCA_007116645.1_d__Archaea_p__Nanoarchaeota_c__Nanoarchaeia_o__Woesearchaeales_f__SKIA01_g__SKIA01_s__SKIA01_sp007116645:0.0885779040,GB_GCA_007128245.1_d__Archaea_p__Nanoarchaeota_c__Nanoarchaeia_o__Woesearchaeales_f__SKIA01_g__SKIA01_s__SKIA01_sp007128245:0.0913592878)100:0.2377146622,GB_GCA_007117065.1_d__Archaea_p__Nanoarchaeota_c__Nanoarchaeia_o__Woesearchaeales_f__SKIA01_g__SKIA01_s__SKIA01_sp007117065:0.3962297879)100:0.3411978115,(GB_GCA_007117735.1_d__Archaea_p__Nanoarchaeota_c__Nanoarchaeia_o__Woesearchaeales_f__SKGA01_g__SKGA01_s__SKGA01_sp007117735:0.3528709716,GB_GCA_016926395.1_d__Archaea_p__Nanoarchaeota_c__Nanoarchaeia_o__Woesearchaeales_f__SKGA01_g__SKGA01_s__SKGA01_sp016926395:0.3074956266)100:0.2587622414)50:0.0701564086)39:0.0466926111,((((GB_GCA_002762915.1_d__Archaea_p__Nanoarchaeota_c__Nanoarchaeia_o__Woesearchaeales_f__21-14-0-10-32-9_g__21-14-0-10-32-9_s__21-14-0-10-32-9_sp002762915:0.2303962204,GB_GCA_903891505.1_d__Archaea_p__Nanoarchaeota_c__Nanoarchaeia_o__Woesearchaeales_f__21-14-0-10-32-9_g__21-14-0-10-32-9_s__21-14-0-10-32-9_sp903891505:0.2811018454)100:0.0865183728,((GB_GCA_003560545.1_d__Archaea_p__Nanoarchaeota_c__Nanoarchaeia_o__Woesearchaeales_f__21-14-0-10-32-9_g__PWWA01_s__PWWA01_sp003560545:0.0805762569,GB_GCA_003562145.1_d__Archaea_p__Nanoarchaeota_c__Nanoarchaeia_o__Woesearchaeales_f__21-14-0-10-32-9_g__PWWA01_s__PWWA01_sp003562145:0.1364744458)99:0.0201952923,GB_GCA_007131205.1_d__Archaea_p__Nanoarchaeota_c__Nanoarchaeia_o__Woesearchaeales_f__21-14-0-10-32-9_g__PWWA01_s__PWWA01_sp007131205:0.0679201445)100:0.2227708395)100:0.0583997653,((GB_GCA_007116295.1_d__Archaea_p__Nanoarchaeota_c__Nanoarchaeia_o__Woesearchaeales_f__21-14-0-10-32-9_g__SKIS01_s__SKIS01_sp007116295:0.3133428585,GB_GCA_007117145.1_d__Archaea_p__Nanoarchaeota_c__Nanoarchaeia_o__Woesearchaeales_f__21-14-0-10-32-9_g__SKIS01_s__SKIS01_sp007117145:0.2697320061)100:0.0565455413,GB_GCA_007117755.1_d__Archaea_p__Nanoarchaeota_c__Nanoarchaeia_o__Woesearchaeales_f__21-14-0-10-32-9_g__SKIS01_s__SKIS01_sp007117755:0.3587699560)100:0.1200741313)100:0.1666693607,(GB_GCA_014729015.1_d__Archaea_p__Nanoarchaeota_c__Nanoarchaeia_o__Woesearchaeales_f__WJKR01_g__WJKR01_s__WJKR01_sp014729015:0.1881935571,GB_GCA_016927245.1_d__Archaea_p__Nanoarchaeota_c__Nanoarchaeia_o__Woesearchaeales_f__WJKR01_g__WJKR01_s__WJKR01_sp016927245:0.2106070652)100:0.3711512103)50:0.0601113850)88:0.0308554273,GB_GCA_002685855.1_d__Archaea_p__Nanoarchaeota_c__Nanoarchaeia_o__Woesearchaeales_f__GCA-2685855_g__GCA-2685855_s__GCA-2685855_sp002685855:0.4911139749)55:0.0302558737)100:0.0490418243,((GB_GCA_003599145.1_d__Archaea_p__Nanoarchaeota_c__Nanoarchaeia_o__Woesearchaeales_f__UBA9642_g__SURF-58_s__SURF-58_sp003599145:0.4166346960,(GB_GCA_011329125.1_d__Archaea_p__Nanoarchaeota_c__Nanoarchaeia_o__Woesearchaeales_f__UBA9642_g__UBA9642_s__UBA9642_sp011329125:0.1434781445,GB_GCA_013330595.1_d__Archaea_p__Nanoarchaeota_c__Nanoarchaeia_o__Woesearchaeales_f__UBA9642_g__UBA9642_s__UBA9642_sp12459u:0.1745782594)100:0.3024856264)100:0.0658234229,GB_GCA_016928115.1_d__Archaea_p__Nanoarchaeota_c__Nanoarchaeia_o__Woesearchaeales_f__JAFGLI01_g__JAFGLI01_s__JAFGLI01_sp016928115:0.5867344537)100:0.0626766504)100:0.0797847904)100:0.0435568291,(GB_GCA_003695265.1_d__Archaea_p__Nanoarchaeota_c__Nanoarchaeia_o__Woesearchaeales_f__J072_g__J072_s__J072_sp003695265:0.3607869682,GB_GCA_016784165.1_d__Archaea_p__Nanoarchaeota_c__Nanoarchaeia_o__Woesearchaeales_f__BS150m-G63_g__BS150m-G63_s__BS150m-G63_sp016784165:0.4282184743)100:0.0882714515)50:0.0290691377,(((GB_GCA_002762705.1_d__Archaea_p__Nanoarchaeota_c__Nanoarchaeia_o__Woesearchaeales_f__CG08-08-20-14_g__CG08-08-20-14_s__CG08-08-20-14_sp002762705:0.4878108870,GB_GCA_018221105.1_d__Archaea_p__Nanoarchaeota_c__Nanoarchaeia_o__Woesearchaeales_f__JAAOYA01_g__JAAOYA01_s__JAAOYA01_sp018221105:0.4857073230)98:0.0903937407,(GB_GCA_016928155.1_d__Archaea_p__Nanoarchaeota_c__Nanoarchaeia_o__Woesearchaeales_f__JAFGLG01_g__JAFGLG01_s__JAFGLG01_sp016928155:0.4444918490,GB_GCA_016938695.1_d__Archaea_p__Nanoarchaeota_c__Nanoarchaeia_o__Woesearchaeales_f__JAFGUC01_g__JAFGUC01_s__JAFGUC01_sp016938695:0.6200102170)89:0.0640040603)89:0.0366068657,(((((GB_GCA_002762985.1_d__Archaea_p__Nanoarchaeota_c__Nanoarchaeia_o__Woesearchaeales_f__UBA12501_g__1-14-0-10-44-13_s__1-14-0-10-44-13_sp002762985:0.3015030006,(GB_GCA_014729495.1_d__Archaea_p__Nanoarchaeota_c__Nanoarchaeia_o__Woesearchaeales_f__UBA12501_g__WJJV01_s__WJJV01_sp014729495:0.1869369145,GB_GCA_018812465.1_d__Archaea_p__Nanoarchaeota_c__Nanoarchaeia_o__Woesearchaeales_f__UBA12501_g__WJJV01_s__WJJV01_sp018812465:0.1537102066)100:0.1587803206)100:0.0770462978,((GB_GCA_013331695.1_d__Archaea_p__Nanoarchaeota_c__Nanoarchaeia_o__Woesearchaeales_f__UBA12501_g__UBA12501_s__UBA12501_sp10192u:0.3850264059,(GB_GCA_016177345.1_d__Archaea_p__Nanoarchaeota_c__Nanoarchaeia_o__Woesearchaeales_f__UBA12501_g__JACPCA01_s__JACPCA01_sp016177345:0.2035117189,GB_GCA_016180035.1_d__Archaea_p__Nanoarchaeota_c__Nanoarchaeia_o__Woesearchaeales_f__UBA12501_g__JACPCA01_s__JACPCA01_sp016180035:0.2255849497)100:0.1615374972)100:0.0610688703,GB_GCA_016203375.1_d__Archaea_p__Nanoarchaeota_c__Nanoarchaeia_o__Woesearchaeales_f__UBA12501_g__JACQMX01_s__JACQMX01_sp016203375:0.3137178150)100:0.0621493302)100:0.0461174187,GB_GCA_016177315.1_d__Archaea_p__Nanoarchaeota_c__Nanoarchaeia_o__Woesearchaeales_f__UBA12501_g__JACOVN01_s__JACOVN01_sp016177315:0.4539712818)100:0.0616393615,((GB_GCA_003695435.1_d__Archaea_p__Nanoarchaeota_c__Nanoarchaeia_o__Woesearchaeales_f__UBA11576_g__J101_s__J101_sp003695435:0.5155012737,((((GB_GCA_013203345.1_d__Archaea_p__Nanoarchaeota_c__Nanoarchaeia_o__Woesearchaeales_f__UBA11576_g__JABMQF01_s__JABMQF01_sp013203345:0.2293111405,(GB_GCA_016929255.1_d__Archaea_p__Nanoarchaeota_c__Nanoarchaeia_o__Woesearchaeales_f__UBA11576_g__JABMQF01_s__JABMQF01_sp016929255:0.0522883509,GB_GCA_018830225.1_d__Archaea_p__Nanoarchaeota_c__Nanoarchaeia_o__Woesearchaeales_f__UBA11576_g__JABMQF01_s__JABMQF01_sp018830225:0.0483716638)100:0.1298446234)100:0.0653272393,GB_GCA_013331125.1_d__Archaea_p__Nanoarchaeota_c__Nanoarchaeia_o__Woesearchaeales_f__UBA11576_g__UBA11576_s__UBA11576_sp11576u:0.2642342673)100:0.0850691662,(GB_GCA_016208715.1_d__Archaea_p__Nanoarchaeota_c__Nanoarchaeia_o__Woesearchaeales_f__UBA11576_g__JACQX01_s__JACQX01_sp016208715:0.0681479595,GB_GCA_016219765.1_d__Archaea_p__Nanoarchaeota_c__Nanoarchaeia_o__Woesearchaeales_f__UBA11576_g__JACQX01_s__JACQX01_sp016219765:0.0649812506)100:0.2791337046)100:0.0680050411,(GB_GCA_018668595.1_d__Archaea_p__Nanoarchaeota_c__Nanoarchaeia_o__Woesearchaeales_f__UBA11576_g__JABJCP01_s__JABJCP01_sp018668595:0.2081727581,GB_GCA_018675335.1_d__Archaea_p__Nanoarchaeota_c__Nanoarchaeia_o__Woesearchaeales_f__UBA11576_g__JABJCP01_s__JABJCP01_sp018675335:0.2104021242)100:0.1963351478)100:0.0463455449)100:0.0735390497,GB_GCA_018646625.1_d__Archaea_p__Nanoarchaeota_c__Nanoarchaeia_o__Woesearchaeales_f__JABGUJ01_g__JABGUJ01_s__JABGUJ01_sp018646625:0.4712415499)100:0.0436888782)100:0.0319505035,((GB_GCA_013331965.1_d__Archaea_p__Nanoarchaeota_c__Nanoarchaeia_o__Woesearchaeales_f__UBA10107_g__UBA10107_s__UBA10107_sp10107u:0.2231220602,GB_GCA_016935155.1_d__Archaea_p__Nanoarchaeota_c__Nanoarchaeia_o__Woesearchaeales_f__UBA10107_g__UBA10107_s__UBA10107_sp016935155:0.2389377289)100:0.3778426213,((GB_GCA_903842985.1_d__Archaea_p__Nanoarchaeota_c__Nanoarchaeia_o__Woesearchaeales_f__CAIVOO01_g__CAIMOB01_s__CAIMOB01_sp903842985:0.3258480644,GB_GCA_903904885.1_d__Archaea_p__Nanoarchaeota_c__Nanoarchaeia_o__Woesearchaeales_f__CAIVOO01_g__CAIVED01_s__CAIVED01_sp903904885:0.3807982999)100:0.0739667762,GB_GCA_903907555.1_d__Archaea_p__Nanoarchaeota_c__Nanoarchaeia_o__Woesearchaeales_f__CAIVOO01_g__CAIVOO01_s__CAIVOO01_sp903907555:0.3604842765)100:0.1418344854)99:0.0624436854)93:0.0260928908)94:0.0328172050)28:0.0170974225,((((((GB_GCA_001871415.1_d__Archaea_p__Nanoarchaeota_c__Nanoarchaeia_o__Woesearchaeales_f__CG1-02-57-44_g__CG1-02-57-44_s__CG1-02-57-44_sp001871415:0.6798529419,GB_GCA_013329045.1_d__Archaea_p__Nanoarchaeota_c__Nanoarchaeia_o__Woesearchaeales_f__UBA9989_g__UBA9989_s__UBA9989_sp9989u:0.5001176538)82:0.0984258557,(GB_GCA_016203335.1_d__Archaea_p__Nanoarchaeota_c__Nanoarchaeia_o__Woesearchaeales_f__JACQNA01_g__JACQNA01_s__JACQNA01_sp016203335:0.4948127363,GB_GCA_018303105.1_d__Archaea_p__Nanoarchaeota_c__Nanoarchaeia_o__Woesearchaeales_f__JAGVYU01_g__JAGVYU01_s__JAGVYU01_sp018303105:0.4540401015)64:0.0731469232)72:0.0376834930,((((((GB_GCA_002687275.1_d__Archaea_p__Nanoarchaeota_c__Nanoarchaeia_o__Woesearchaeales_f__ARS49_g__GCA-2687275_s__GCA-2687275_sp002687275:0.3114379335,GB_GCA_016203395.1_d__Archaea_p__Nanoarchaeota_c__Nanoarchaeia_o__Woesearchaeales_f__ARS49_g__JACQMV01_s__JACQMV01_sp016203395:0.2821772290)100:0.2228107793,GB_GCA_016203445.1_d__Archaea_p__Nanoarchaeota_c__Nanoarchaeia_o__Woesearchaeales_f__ARS49_g__JACQMS01_s__JACQMS01_sp016203445:0.6437822683)77:0.0845572358,(GB_GCA_014729505.1_d__Archaea_p__Nanoarchaeota_c__Nanoarchaeia_o__Woesearchaeales_f__ARS49_g__WJJS01_s__WJJS01_sp014729505:0.5532671423,(GB_GCA_016188265.1_d__Archaea_p__Nanoarchaeota_c__Nanoarchaeia_o__Woesearchaeales_f__ARS49_g__JACPID01_s__JACPID01_sp016188265:0.3552494049,(GB_GCA_016213425.1_d__Archaea_p__Nanoarchaeota_c__Nanoarchaeia_o__Woesearchaeales_f__ARS49_g__JACRKG01_s__JACRKG01_sp016213425:0.1634502957,GB_GCA_016215315.1_d__Archaea_p__Nanoarchaeota_c__Nanoarchaeia_o__Woesearchaeales_f__ARS49_g__JACRKG01_s__JACRKG01_sp016215315:0.1981767132)100:0.2137735608)100:0.1022448406)71:0.0425262685)69:0.0380498742,(((GB_GCA_002762795.1_d__Archaea_p__Nanoarchaeota_c__Nanoarchaeia_o__Woesearchaeales_f__ARS49_g__1-14-0-10-37-12_s__1-14-0-10-37-12_sp002762795:0.3229243672,((((GB_GCA_003599055.1_d__Archaea_p__Nanoarchaeota_c__Nanoarchaeia_o__Woesearchaeales_f__ARS49_g__SURF-65_s__SURF-65_sp003599055:0.1860130957,GB_GCA_016203305.1_d__Archaea_p__Nanoarchaeota_c__Nanoarchaeia_o__Woesearchaeales_f__ARS49_g__SURF-65_s__SURF-65_sp016203305:0.1522950373)100:0.0695102122,(GB_GCA_018302815.1_d__Archaea_p__Nanoarchaeota_c__Nanoarchaeia_o__Woesearchaeales_f__ARS49_g__JAGVZE01_s__JAGVZE01_sp018302815:0.2028792504,GB_GCA_018303245.1_d__Archaea_p__Nanoarchaeota_c__Nanoarchaeia_o__Woesearchaeales_f__ARS49_g__JAGVYM01_s__JAGVYM01_sp018303245:0.2330954245)100:0.0349089583)100:0.0497481974,GB_GCA_902385765.1_d__Archaea_p__Nanoarchaeota_c__Nanoarchaeia_o__Woesearchaeales_f__ARS49_g__CABMGU01_s__CABMGU01_sp902385765:0.2253540661)100:0.0510669897,GB_GCA_003694525.1_d__Archaea_p__Nanoarchaeota_c__Nanoarchaeia_o__Woesearchaeales_f__ARS49_g__J152_s__J152_sp003694525:0.3572048472)100:0.0475675618)100:0.1090772410,GB_GCA_017609645.1_d__Archaea_p__Nanoarchaeota_c__Nanoarchaeia_o__Woesearchaeales_f__ARS49_g__JAFCDQ01_s__JAFCDQ01_sp017609645:0.4587411655)87:0.0608998736,((GB_GCA_011331795.1_d__Archaea_p__Nanoarchaeota_c__Nanoarchaeia_o__Woesearchaeales_f__ARS49_g__DSQK01_s__DSQK01_sp011331795:0.1446158012,(GB_GCA_016203225.1_d__Archaea_p__Nanoarchaeota_c__Nanoarchaeia_o__Woesearchaeales_f__ARS49_g__DSQK01_s__DSQK01_sp016203225:0.1439327356,GB_GCA_016203265.1_d__Archaea_p__Nanoarchaeota_c__Nanoarchaeia_o__Woesearchaeales_f__ARS49_g__DSQK01_s__DSQK01_sp016203265:0.2053668887)100:0.0412824749)100:0.2794099540,((GB_GCA_016198725.1_d__Archaea_p__Nanoarchaeota_c__Nanoarchaeia_o__Woesearchaeales_f__ARS49_g__JACQIC01_s__JACQIC01_sp016198725:0.1512736961,GB_GCA_016203345.1_d__Archaea_p__Nanoarchaeota_c__Nanoarchaeia_o__Woesearchaeales_f__ARS49_g__JACQIC01_s__JACQIC01_sp016203345:0.1788144805)100:0.2234144296,GB_GCA_016203425.1_d__Archaea_p__Nanoarchaeota_c__Nanoarchaeia_o__Woesearchaeales_f__ARS49_g__JACQMU01_s__JACQMU01_sp016203425:0.3426252473)100:0.0854099473)98:0.0444702066)84:0.0363097705)77:0.0335953100,((GB_GCA_014729195.1_d__Archaea_p__Nanoarchaeota_c__Nanoarchaeia_o__Woesearchaeales_f__ARS49_g__WJKI01_s__WJKI01_sp014729195:0.1093498985,GB_GCA_016929895.1_d__Archaea_p__Nanoarchaeota_c__Nanoarchaeia_o__Woesearchaeales_f__ARS49_g__WJKI01_s__WJKI01_sp016929895:0.1176104338)100:0.2145910158,GB_GCA_014729555.1_d__Archaea_p__Nanoarchaeota_c__Nanoarchaeia_o__Woesearchaeales_f__ARS49_g__WJJT01_s__WJJT01_sp014729555:0.2822645611)100:0.1320736961)100:0.0928440222,((GB_GCA_016211165.1_d__Archaea_p__Nanoarchaeota_c__Nanoarchaeia_o__Woesearchaeales_f__JAGWAF01_g__JACQSU01_s__JACQSU01_sp016211165:0.4829427441,(GB_GCA_018302085.1_d__Archaea_p__Nanoarchaeota_c__Nanoarchaeia_o__Woesearchaeales_f__JAGWAF01_g__JAGWAF01_s__JAGWAF01_sp018302085:0.2570589026,GB_GCA_018303205.1_d__Archaea_p__Nanoarchaeota_c__Nanoarchaeia_o__Woesearchaeales_f__JAGWAF01_g__JAGVYP01_s__JAGVYP01_sp018303205:0.2522277912)100:0.1908999121)100:0.0523597712,GB_GCA_016932755.1_d__Archaea_p__Nanoarchaeota_c__Nanoarchaeia_o__Woesearchaeales_f__JAGWAF01_g__JAFGCE01_s__JAFGCE01_sp016932755:0.3644678552)100:0.0507050962)100:0.0625713718)64:0.0237523805,((((((((((GB_GCA_002686855.1_d__Archaea_p__Nanoarchaeota_c__Nanoarchaeia_o__Woesearchaeales_f__GW2011-AR4_g__GCA-2686855_s__GCA-2686855_sp002686855:0.1310591924,GB_GCA_016784105.1_d__Archaea_p__Nanoarchaeota_c__Nanoarchaeia_o__Woesearchaeales_f__GW2011-AR4_g__BS150m-G66_s__BS150m-G66_sp016784105:0.2708616418)99:0.0271118290,(GB_GCA_016180235.1_d__Archaea_p__Nanoarchaeota_c__Nanoarchaeia_o__Woesearchaeales_f__GW2011-AR4_g__JACPDF01_s__JACPDF01_sp016180235:0.0906688935,GB_GCA_016184145.1_d__Archaea_p__Nanoarchaeota_c__Nanoarchaeia_o__Woesearchaeales_f__GW2011-AR4_g__JACPDF01_s__JACPDF01_sp016184145:0.0731670174)100:0.1162724768)100:0.0327292792,GB_GCA_002688925.1_d__Archaea_p__Nanoarchaeota_c__Nanoarchaeia_o__Woesearchaeales_f__GW2011-AR4_g__GCA-2688925_s__GCA-2688925_sp002688925:0.1956652158)100:0.0273905526,(GB_GCA_016185955.1_d__Archaea_p__Nanoarchaeota_c__Nanoarchaeia_o__Woesearchaeales_f__GW2011-AR4_g__JACPJP01_s__JACPJP01_sp016185955:0.2108853327,GB_GCA_016187495.1_d__Archaea_p__Nanoarchaeota_c__Nanoarchaeia_o__Woesearchaeales_f__GW2011-AR4_g__JACPJP01_s__JACPJP01_sp016187495:0.1894121125)100:0.0534583741)100:0.1074932622,(GB_GCA_018303185.1_d__Archaea_p__Nanoarchaeota_c__Nanoarchaeia_o__Woesearchaeales_f__GW2011-AR4_g__JAGVYR01_s__JAGVYR01_sp018303185:0.3185021356,GB_GCA_018303625.1_d__Archaea_p__Nanoarchaeota_c__Nanoarchaeia_o__Woesearchaeales_f__GW2011-AR4_g__JAGVXV01_s__JAGVXV01_sp018303625:0.2000383662)100:0.0795130683)100:0.0230337161,GB_GCA_016784195.1_d__Archaea_p__Nanoarchaeota_c__Nanoarchaeia_o__Woesearchaeales_f__GW2011-AR4_g__BS150m-G64_s__BS150m-G64_sp016784195:0.3028366397)100:0.0397925059,((((GB_GCA_002688775.1_d__Archaea_p__Nanoarchaeota_c__Nanoarchaeia_o__Woesearchaeales_f__GW2011-AR4_g__GCA-2688775_s__GCA-2688775_sp002688775:0.1694519014,((((GB_GCA_016181305.1_d__Archaea_p__Nanoarchaeota_c__Nanoarchaeia_o__Woesearchaeales_f__GW2011-AR4_g__GCA-2688775_s__GCA-2688775_sp016181305:0.0298540373,GB_GCA_018303685.1_d__Archaea_p__Nanoarchaeota_c__Nanoarchaeia_o__Woesearchaeales_f__GW2011-AR4_g__GCA-2688775_s__GCA-2688775_sp018303685:0.0261774890)100:0.1069566388,GB_GCA_016187465.1_d__Archaea_p__Nanoarchaeota_c__Nanoarchaeia_o__Woesearchaeales_f__GW2011-AR4_g__GCA-2688775_s__GCA-2688775_sp016187465:0.1242448684)92:0.0212751293,GB_GCA_018303645.1_d__Archaea_p__Nanoarchaeota_c__Nanoarchaeia_o__Woesearchaeales_f__GW2011-AR4_g__GCA-2688775_s__GCA-2688775_sp018303645:0.1512064120)81:0.0126711204,(((GB_GCA_016185755.1_d__Archaea_p__Nanoarchaeota_c__Nanoarchaeia_o__Woesearchaeales_f__GW2011-AR4_g__GCA-2688775_s__GCA-2688775_sp016185755:0.1370858779,GB_GCA_016192955.1_d__Archaea_p__Nanoarchaeota_c__Nanoarchaeia_o__Woesearchaeales_f__GW2011-AR4_g__GCA-2688775_s__GCA-2688775_sp016192955:0.1245902003)90:0.0272249530,(((GB_GCA_016185815.1_d__Archaea_p__Nanoarchaeota_c__Nanoarchaeia_o__Woesearchaeales_f__GW2011-AR4_g__GCA-2688775_s__GCA-2688775_sp016185815:0.0826529203,(GB_GCA_016185865.1_d__Archaea_p__Nanoarchaeota_c__Nanoarchaeia_o__Woesearchaeales_f__GW2011-AR4_g__GCA-2688775_s__GCA-2688775_sp016185865:0.0578762511,GB_GCA_018303655.1_d__Archaea_p__Nanoarchaeota_c__Nanoarchaeia_o__Woesearchaeales_f__GW2011-AR4_g__GCA-2688775_s__GCA-2688775_sp018303655:0.0378209204)100:0.0346999991)100:0.0193992137,GB_GCA_018303505.1_d__Archaea_p__Nanoarchaeota_c__Nanoarchaeia_o__Woesearchaeales_f__GW2011-AR4_g__GCA-2688775_s__GCA-2688775_sp018303505:0.0663275408)100:0.0437883915,(GB_GCA_016185875.1_d__Archaea_p__Nanoarchaeota_c__Nanoarchaeia_o__Woesearchaeales_f__GW2011-AR4_g__GCA-2688775_s__GCA-2688775_sp016185875:0.1097502236,GB_GCA_016185915.1_d__Archaea_p__Nanoarchaeota_c__Nanoarchaeia_o__Woesearchaeales_f__GW2011-AR4_g__GCA-2688775_s__GCA-2688775_sp016185915:0.0991640348)90:0.0181820129)90:0.0151767984)100:0.0151324705,((GB_GCA_016185805.1_d__Archaea_p__Nanoarchaeota_c__Nanoarchaeia_o__Woesearchaeales_f__GW2011-AR4_g__GCA-2688775_s__GCA-2688775_sp016185805:0.1127980844,GB_GCA_016188245.1_d__Archaea_p__Nanoarchaeota_c__Nanoarchaeia_o__Woesearchaeales_f__GW2011-AR4_g__GCA-2688775_s__GCA-2688775_sp016188245:0.1261323807)100:0.0576249177,(GB_GCA_016185945.1_d__Archaea_p__Nanoarchaeota_c__Nanoarchaeia_o__Woesearchaeales_f__GW2011-AR4_g__GCA-2688775_s__GCA-2688775_sp016185945:0.1117126998,GB_GCA_016192985.1_d__Archaea_p__Nanoarchaeota_c__Nanoarchaeia_o__Woesearchaeales_f__GW2011-AR4_g__GCA-2688775_s__GCA-2688775_sp016192985:0.1598562220)99:0.0227968666)80:0.0134220888)80:0.0146363495)98:0.0192405158)52:0.0204904906,(GB_GCA_016177615.1_d__Archaea_p__Nanoarchaeota_c__Nanoarchaeia_o__Woesearchaeales_f__GW2011-AR4_g__GCA-2688775_s__GCA-2688775_sp016177615:0.1683875649,(GB_GCA_016185845.1_d__Archaea_p__Nanoarchaeota_c__Nanoarchaeia_o__Woesearchaeales_f__GW2011-AR4_g__GCA-2688775_s__GCA-2688775_sp016185845:0.1109982470,GB_GCA_016211245.1_d__Archaea_p__Nanoarchaeota_c__Nanoarchaeia_o__Woesearchaeales_f__GW2011-AR4_g__GCA-2688775_s__GCA-2688775_sp016211245:0.1252441167)100:0.0592663072)100:0.0276715072)100:0.1080636375,GB_GCA_016181325.1_d__Archaea_p__Nanoarchaeota_c__Nanoarchaeia_o__Woesearchaeales_f__GW2011-AR4_g__JACOZO01_s__JACOZO01_sp016181325:0.3309868669)100:0.0496194077,GB_GCA_013330825.1_d__Archaea_p__Nanoarchaeota_c__Nanoarchaeia_o__Woesearchaeales_f__GW2011-AR4_g__GW2011-AR11_s__GW2011-AR11_sp12027u:0.4412127825)100:0.0761688992)100:0.0728168999,(((GB_GCA_013329175.1_d__Archaea_p__Nanoarchaeota_c__Nanoarchaeia_o__Woesearchaeales_f__UBA11716_g__UBA11716_s__UBA11716_sp9638u:0.4679065437,GB_GCA_018303225.1_d__Archaea_p__Nanoarchaeota_c__Nanoarchaeia_o__Woesearchaeales_f__JAGVYO01_g__JAGVYO01_s__JAGVYO01_sp018303225:0.2982547902)56:0.0749393000,(((GB_GCA_014729995.1_d__Archaea_p__Nanoarchaeota_c__Nanoarchaeia_o__Woesearchaeales_f__WJIZ01_g__WJIZ01_s__WJIZ01_sp014729995:0.2775219059,(GB_GCA_018221205.1_d__Archaea_p__Nanoarchaeota_c__Nanoarchaeia_o__Woesearchaeales_f__WJIZ01_g__JAAOYF01_s__JAAOYF01_sp018221205:0.2139438091,GB_GCA_018303575.1_d__Archaea_p__Nanoarchaeota_c__Nanoarchaeia_o__Woesearchaeales_f__WJIZ01_g__JAGVXW01_s__JAGVXW01_sp018303575:0.3835499297)65:0.0558334027)62:0.0403363109,GB_GCA_018303125.1_d__Archaea_p__Nanoarchaeota_c__Nanoarchaeia_o__Woesearchaeales_f__WJIZ01_g__JAGVYS01_s__JAGVYS01_sp018303125:0.3718339832)100:0.1725677313,GB_GCA_016211215.1_d__Archaea_p__Nanoarchaeota_c__Nanoarchaeia_o__Woesearchaeales_f__JACQSR01_g__JACQSR01_s__JACQSR01_sp016211215:0.4185348962)55:0.0401272738)73:0.0312712958,((((GB_GCA_016180135.1_d__Archaea_p__Nanoarchaeota_c__Nanoarchaeia_o__Woesearchaeales_f__JACPBV01_g__JACPBV01_s__JACPBV01_sp016180135:0.1882894768,GB_GCA_016180165.1_d__Archaea_p__Nanoarchaeota_c__Nanoarchaeia_o__Woesearchaeales_f__JACPBV01_g__JACPBV01_s__JACPBV01_sp016180165:0.1849932693)100:0.1343267084,GB_GCA_016188175.1_d__Archaea_p__Nanoarchaeota_c__Nanoarchaeia_o__Woesearchaeales_f__JACPBV01_g__JACPII01_s__JACPII01_sp016188175:0.2654999628)100:0.1535408427,GB_GCA_018813685.1_d__Archaea_p__Nanoarchaeota_c__Nanoarchaeia_o__Woesearchaeales_f__JACPBV01_g__JAHJAV01_s__JAHJAV01_sp018813685:0.2554991057)100:0.0999201728,(GB_GCA_018303725.1_d__Archaea_p__Nanoarchaeota_c__Nanoarchaeia_o__Woesearchaeales_f__JAGVXP01_g__JAGVXP01_s__JAGVXP01_sp018303725:0.2490378881,GB_GCA_018813725.1_d__Archaea_p__Nanoarchaeota_c__Nanoarchaeia_o__Woesearchaeales_f__JAHJBD01_g__JAHJBD01_s__JAHJBD01_sp018813725:0.3491486590)97:0.0494813974)95:0.0382260357)100:0.0326140058)100:0.0551964906,((GB_GCA_002687795.1_d__Archaea_p__Nanoarchaeota_c__Nanoarchaeia_o__Woesearchaeales_f__GCA-2687795_g__GCA-2687795_s__GCA-2687795_sp002687795:0.3716505117,GB_GCA_016188215.1_d__Archaea_p__Nanoarchaeota_c__Nanoarchaeia_o__Woesearchaeales_f__JACPIF01_g__JACPIF01_s__JACPIF01_sp016188215:0.4066245867)89:0.0546909237,GB_GCA_005222965.1_d__Archaea_p__Nanoarchaeota_c__Nanoarchaeia_o__Woesearchaeales_f__B3-WOES_g__B3-WOES_s__B3-WOES_sp005222965:0.4247795950)89:0.0437030412)89:0.0355997942,((((GB_GCA_014729145.1_d__Archaea_p__Nanoarchaeota_c__Nanoarchaeia_o__Woesearchaeales_f__WJKL01_g__WJKL01_s__WJKL01_sp014729145:0.2185834699,GB_GCA_018221125.1_d__Archaea_p__Nanoarchaeota_c__Nanoarchaeia_o__Woesearchaeales_f__WJKL01_g__JAAOYC01_s__JAAOYC01_sp018221125:0.1998606841)100:0.1061798906,GB_GCA_014729675.1_d__Archaea_p__Nanoarchaeota_c__Nanoarchaeia_o__Woesearchaeales_f__WJKL01_g__WJJM01_s__WJJM01_sp014729675:0.2988558003)100:0.1209478545,GB_GCA_014729345.1_d__Archaea_p__Nanoarchaeota_c__Nanoarchaeia_o__Woesearchaeales_f__WJKB01_g__WJKB01_s__WJKB01_sp014729345:0.3612633751)100:0.0527910500,GB_GCA_016180285.1_d__Archaea_p__Nanoarchaeota_c__Nanoarchaeia_o__Woesearchaeales_f__JACPBO01_g__JACPBO01_s__JACPBO01_sp016180285:0.4408863148)72:0.0285301992)80:0.0363466459)70:0.0224614546,(((GB_GCA_013331615.1_d__Archaea_p__Nanoarchaeota_c__Nanoarchaeia_o__Woesearchaeales_f__UBA10200_g__UBA10200_s__UBA10200_sp10200u:0.0514714942,GB_GCA_018302185.1_d__Archaea_p__Nanoarchaeota_c__Nanoarchaeia_o__Woesearchaeales_f__UBA10200_g__UBA10200_s__UBA10200_sp018302185:0.0226580902)100:0.0332655474,GB_GCA_016180275.1_d__Archaea_p__Nanoarchaeota_c__Nanoarchaeia_o__Woesearchaeales_f__UBA10200_g__UBA10200_s__UBA10200_sp016180275:0.0539406549)100:0.4117018866,(GB_GCA_016211195.1_d__Archaea_p__Nanoarchaeota_c__Nanoarchaeia_o__Woesearchaeales_f__JACQSS01_g__JACQSS01_s__JACQSS01_sp016211195:0.5180294471,GB_GCA_018303425.1_d__Archaea_p__Nanoarchaeota_c__Nanoarchaeia_o__Woesearchaeales_f__JAGVYF01_g__JAGVYF01_s__JAGVYF01_sp018303425:0.4729836390)100:0.0939053863)100:0.0723823789)99:0.0237491670,(((GB_GCA_003695045.1_d__Archaea_p__Nanoarchaeota_c__Nanoarchaeia_o__Woesearchaeales_f__J091_g__J091_s__J091_sp003695045:0.3884743689,GB_GCA_016935985.1_d__Archaea_p__Nanoarchaeota_c__Nanoarchaeia_o__Woesearchaeales_f__JAFGPW01_g__JAFGPW01_s__JAFGPW01_sp016935985:0.4478481426)98:0.0912567476,(((GB_GCA_013152815.1_d__Archaea_p__Nanoarchaeota_c__Nanoarchaeia_o__Woesearchaeales_f__JAADFO01_g__JAADFO01_s__JAADFO01_sp013152815:0.4086569770,GB_GCA_016926055.1_d__Archaea_p__Nanoarchaeota_c__Nanoarchaeia_o__Woesearchaeales_f__JAADFO01_g__JAFGPE01_s__JAFGPE01_sp016926055:0.3579595420)100:0.1335931489,((GB_GCA_013202955.1_d__Archaea_p__Nanoarchaeota_c__Nanoarchaeia_o__Woesearchaeales_f__JABMPP01_g__JABMPP01_s__JABMPP01_sp013202955:0.3403862702,GB_GCA_018303405.1_d__Archaea_p__Nanoarchaeota_c__Nanoarchaeia_o__Woesearchaeales_f__JABMPP01_g__JAGVYD01_s__JAGVYD01_sp018303405:0.3885759845)100:0.0756591405,GB_GCA_018816705.1_d__Archaea_p__Nanoarchaeota_c__Nanoarchaeia_o__Woesearchaeales_f__JAHIVG01_g__JAHIVG01_s__JAHIVG01_sp018816705:0.4789749030)100:0.0502558415)49:0.0258187786,GB_GCA_016187565.1_d__Archaea_p__Nanoarchaeota_c__Nanoarchaeia_o__Woesearchaeales_f__JACPJR01_g__JACPJR01_s__JACPJR01_sp016187565:0.4930957784)35:0.0179072690)46:0.0319203893,(((GB_GCA_011368255.1_d__Archaea_p__Nanoarchaeota_c__Nanoarchaeia_o__Woesearchaeales_f__DSVV01_g__DSVV01_s__DSVV01_sp011368255:0.3923354174,GB_GCA_016935125.1_d__Archaea_p__Nanoarchaeota_c__Nanoarchaeia_o__Woesearchaeales_f__DSVV01_g__JAFGRM01_s__JAFGRM01_sp016935125:0.3762829098)100:0.1035950335,(((GB_GCA_016192995.1_d__Archaea_p__Nanoarchaeota_c__Nanoarchaeia_o__Woesearchaeales_f__DSVV01_g__JACPTB01_s__JACPTB01_sp016192995:0.3930084842,(GB_GCA_016219865.1_d__Archaea_p__Nanoarchaeota_c__Nanoarchaeia_o__Woesearchaeales_f__DSVV01_g__JACRKF01_s__JACRKF01_sp016219865:0.0569427301,GB_GCA_018303075.1_d__Archaea_p__Nanoarchaeota_c__Nanoarchaeia_o__Woesearchaeales_f__DSVV01_g__JACRKF01_s__JACRKF01_sp018303075:0.0517834620)100:0.3345140375)100:0.0672357825,((GB_GCA_016205905.1_d__Archaea_p__Nanoarchaeota_c__Nanoarchaeia_o__Woesearchaeales_f__DSVV01_g__JACQSP01_s__JACQSP01_sp016205905:0.0393724185,GB_GCA_018303325.1_d__Archaea_p__Nanoarchaeota_c__Nanoarchaeia_o__Woesearchaeales_f__DSVV01_g__JACQSP01_s__JACQSP01_sp018303325:0.0363913993)100:0.2089076479,(GB_GCA_018657385.1_d__Archaea_p__Nanoarchaeota_c__Nanoarchaeia_o__Woesearchaeales_f__DSVV01_g__JABHXF01_s__JABHXF01_sp018657385:0.1986818407,GB_GCA_018661705.1_d__Archaea_p__Nanoarchaeota_c__Nanoarchaeia_o__Woesearchaeales_f__DSVV01_g__JABHXF01_s__JABHXF01_sp018661705:0.1725280376)100:0.0978949996)100:0.1606156775)100:0.0564309854,(GB_GCA_016214075.1_d__Archaea_p__Nanoarchaeota_c__Nanoarchaeia_o__Woesearchaeales_f__DSVV01_g__JACRPI01_s__JACRPI01_sp016214075:0.1338613937,GB_GCA_016215305.1_d__Archaea_p__Nanoarchaeota_c__Nanoarchaeia_o__Woesearchaeales_f__DSVV01_g__JACRPI01_s__JACRPI01_sp016215305:0.1445098112)100:0.3751762051)100:0.0487606814)100:0.0617984335,(GB_GCA_016219795.1_d__Archaea_p__Nanoarchaeota_c__Nanoarchaeia_o__Woesearchaeales_f__JACRKL01_g__JACRKK01_s__JACRKK01_sp016219795:0.3958213342,GB_GCA_016219835.1_d__Archaea_p__Nanoarchaeota_c__Nanoarchaeia_o__Woesearchaeales_f__JACRKL01_g__JACRKL01_s__JACRKL01_sp016219835:0.4889944904)100:0.1241517020)95:0.0428838928)51:0.0285058162)50:0.0217190633)95:0.0288093186,((((((((((GB_GCA_002688315.1_d__Archaea_p__Nanoarchaeota_c__Nanoarchaeia_o__Woesearchaeales_f__UBA10216_g__UBA492_s__UBA492_sp002688315:0.1560696539,GB_GCA_018303115.1_d__Archaea_p__Nanoarchaeota_c__Nanoarchaeia_o__Woesearchaeales_f__UBA10216_g__UBA492_s__UBA492_sp018303115:0.1525854379)100:0.0455592242,GB_GCA_016185705.1_d__Archaea_p__Nanoarchaeota_c__Nanoarchaeia_o__Woesearchaeales_f__UBA10216_g__UBA492_s__UBA492_sp016185705:0.2277424335)100:0.0902470709,GB_GCA_016180145.1_d__Archaea_p__Nanoarchaeota_c__Nanoarchaeia_o__Woesearchaeales_f__UBA10216_g__JACPBT01_s__JACPBT01_sp016180145:0.2413938756)100:0.1730875713,(((GB_GCA_013331515.1_d__Archaea_p__Nanoarchaeota_c__Nanoarchaeia_o__Woesearchaeales_f__UBA10216_g__UBA10216_s__UBA10216_sp10216u:0.2145796669,GB_GCA_016180105.1_d__Archaea_p__Nanoarchaeota_c__Nanoarchaeia_o__Woesearchaeales_f__UBA10216_g__UBA10216_s__UBA10216_sp016180105:0.1680643239)100:0.0286581516,((GB_GCA_016180085.1_d__Archaea_p__Nanoarchaeota_c__Nanoarchaeia_o__Woesearchaeales_f__UBA10216_g__UBA10216_s__UBA10216_sp016180085:0.0627471849,GB_GCA_016188145.1_d__Archaea_p__Nanoarchaeota_c__Nanoarchaeia_o__Woesearchaeales_f__UBA10216_g__UBA10216_s__UBA10216_sp016188145:0.0581744232)100:0.0876730020,(GB_GCA_016184345.1_d__Archaea_p__Nanoarchaeota_c__Nanoarchaeia_o__Woesearchaeales_f__UBA10216_g__UBA10216_s__UBA10216_sp016184345:0.1276531771,(GB_GCA_016188155.1_d__Archaea_p__Nanoarchaeota_c__Nanoarchaeia_o__Woesearchaeales_f__UBA10216_g__UBA10216_s__UBA10216_sp016188155:0.0464481485,GB_GCA_016192915.1_d__Archaea_p__Nanoarchaeota_c__Nanoarchaeia_o__Woesearchaeales_f__UBA10216_g__UBA10216_s__UBA10216_sp016192915:0.0558097538)100:0.0748531714)100:0.0290519314)100:0.0302471820)100:0.0513253128,GB_GCA_016180065.1_d__Archaea_p__Nanoarchaeota_c__Nanoarchaeia_o__Woesearchaeales_f__UBA10216_g__UBA10216_s__UBA10216_sp016180065:0.1748271751)100:0.2344666277)100:0.1056907772,((((GB_GCA_016180195.1_d__Archaea_p__Nanoarchaeota_c__Nanoarchaeia_o__Woesearchaeales_f__UBA10216_g__JACPBS01_s__JACPBS01_sp016180195:0.2390318125,GB_GCA_016192945.1_d__Archaea_p__Nanoarchaeota_c__Nanoarchaeia_o__Woesearchaeales_f__UBA10216_g__JACPTE01_s__JACPTE01_sp016192945:0.1842393670)100:0.0402349142,GB_GCA_016192905.1_d__Archaea_p__Nanoarchaeota_c__Nanoarchaeia_o__Woesearchaeales_f__UBA10216_g__JACPTG01_s__JACPTG01_sp016192905:0.2826339523)100:0.0319637235,GB_GCA_016211185.1_d__Archaea_p__Nanoarchaeota_c__Nanoarchaeia_o__Woesearchaeales_f__UBA10216_g__JACQST01_s__JACQST01_sp016211185:0.3104471545)100:0.0411581035,GB_GCA_016188205.1_d__Archaea_p__Nanoarchaeota_c__Nanoarchaeia_o__Woesearchaeales_f__UBA10216_g__JACPIG01_s__JACPIG01_sp016188205:0.2186908186)100:0.1703436544)100:0.0412712237,GB_GCA_016935265.1_d__Archaea_p__Nanoarchaeota_c__Nanoarchaeia_o__Woesearchaeales_f__UBA10216_g__JAFGRH01_s__JAFGRH01_sp016935265:0.3928909326)100:0.0659851152,(GB_GCA_002763335.1_d__Archaea_p__Nanoarchaeota_c__Nanoarchaeia_o__Woesearchaeales_f__CG1-02-47-18_g__CG1-02-47-18_s__CG1-02-47-18_sp002763335:0.4779107672,GB_GCA_018303315.1_d__Archaea_p__Nanoarchaeota_c__Nanoarchaeia_o__Woesearchaeales_f__JAGVYJ01_g__JAGVYJ01_s__JAGVYJ01_sp018303315:0.5253696403)100:0.0618203232)100:0.0676574712,(GB_GCA_002779235.1_d__Archaea_p__Nanoarchaeota_c__Nanoarchaeia_o__Woesearchaeales_f__0-14-0-80-44-23_g__0-14-0-80-44-23_s__0-14-0-80-44-23_sp002779235:0.4783014198,GB_GCA_015520525.1_d__Archaea_p__Nanoarchaeota_c__Nanoarchaeia_o__Woesearchaeales_f__WAPY01_g__WAPY01_s__WAPY01_sp015520525:0.5598422423)100:0.1205636867)90:0.0377949779,(((GB_GCA_003650585.1_d__Archaea_p__Nanoarchaeota_c__Nanoarchaeia_o__Woesearchaeales_f__B29-G15_g__B29-G15_s__B29-G15_sp003650585:0.2355704672,GB_GCA_903915225.1_d__Archaea_p__Nanoarchaeota_c__Nanoarchaeia_o__Woesearchaeales_f__B29-G15_g__CAIWSB01_s__CAIWSB01_sp903915225:0.2947859310)100:0.0655434220,GB_GCA_017610005.1_d__Archaea_p__Nanoarchaeota_c__Nanoarchaeia_o__Woesearchaeales_f__B29-G15_g__JAFCCU01_s__JAFCCU01_sp017610005:0.3194144102)100:0.3811616833,((GB_GCA_017608295.1_d__Archaea_p__Nanoarchaeota_c__Nanoarchaeia_o__Woesearchaeales_f__JAGVZT01_g__JAFCGF01_s__JAFCGF01_sp017608295:0.2707162899,GB_GCA_018302335.1_d__Archaea_p__Nanoarchaeota_c__Nanoarchaeia_o__Woesearchaeales_f__JAGVZT01_g__JAGVZT01_s__JAGVZT01_sp018302335:0.3301421806)100:0.2799383853,GB_GCA_018263355.1_d__Archaea_p__Nanoarchaeota_c__Nanoarchaeia_o__Woesearchaeales_f__JAGVZT01_g__JAANXH01_s__JAANXH01_sp018263355:0.4592518810)100:0.0934648826)90:0.0506088089)100:0.0300145848,((((((GB_GCA_002762865.1_d__Archaea_p__Nanoarchaeota_c__Nanoarchaeia_o__Woesearchaeales_f__CG1-02-33-12_g__CG1-02-33-12_s__CG1-02-33-12_sp002762865:0.0642662044,GB_GCA_017610505.1_d__Archaea_p__Nanoarchaeota_c__Nanoarchaeia_o__Woesearchaeales_f__CG1-02-33-12_g__CG1-02-33-12_s__CG1-02-33-12_sp017610505:0.0578046078)100:0.0249941896,(GB_GCA_017610275.1_d__Archaea_p__Nanoarchaeota_c__Nanoarchaeia_o__Woesearchaeales_f__CG1-02-33-12_g__CG1-02-33-12_s__CG1-02-33-12_sp017610275:0.0666168730,GB_GCA_018901315.1_d__Archaea_p__Nanoarchaeota_c__Nanoarchaeia_o__Woesearchaeales_f__CG1-02-33-12_g__CG1-02-33-12_s__CG1-02-33-12_sp018901315:0.0684058439)100:0.0296150611)100:0.0195254810,(GB_GCA_017609385.1_d__Archaea_p__Nanoarchaeota_c__Nanoarchaeia_o__Woesearchaeales_f__CG1-02-33-12_g__CG1-02-33-12_s__CG1-02-33-12_sp017609385:0.0743966409,GB_GCA_018819345.1_d__Archaea_p__Nanoarchaeota_c__Nanoarchaeia_o__Woesearchaeales_f__CG1-02-33-12_g__CG1-02-33-12_s__CG1-02-33-12_sp018819345:0.0676114344)100:0.0185058144)100:0.0795250126,GB_GCA_018399355.1_d__Archaea_p__Nanoarchaeota_c__Nanoarchaeia_o__Woesearchaeales_f__CG1-02-33-12_g__M55A3_s__M55A3_sp018399355:0.2052829002)100:0.0675555640,GB_GCA_003561825.1_d__Archaea_p__Nanoarchaeota_c__Nanoarchaeia_o__Woesearchaeales_f__CG1-02-33-12_g__PWVO01_s__PWVO01_sp003561825:0.2712118963)100:0.1524524093,GB_GCA_003650545.1_d__Archaea_p__Nanoarchaeota_c__Nanoarchaeia_o__Woesearchaeales_f__B72-G16_g__B72-G16_s__B72-G16_sp003650545:0.4119567196)97:0.0771562168)96:0.0317634935)95:0.0387257267,((((((((((((GB_GCA_002686315.1_d__Archaea_p__Nanoarchaeota_c__Nanoarchaeia_o__Woesearchaeales_f__GW2011-AR9_g__UBA11998_s__UBA11998_sp002686315:0.2918512709,(GB_GCA_002762785.1_d__Archaea_p__Nanoarchaeota_c__Nanoarchaeia_o__Woesearchaeales_f__GW2011-AR9_g__PCXY01_s__PCXY01_sp002762785:0.1963035930,GB_GCA_016188115.1_d__Archaea_p__Nanoarchaeota_c__Nanoarchaeia_o__Woesearchaeales_f__GW2011-AR9_g__JACPIK01_s__JACPIK01_sp016188115:0.3297405262)84:0.0432330473)94:0.0532931424,((GB_GCA_002762845.1_d__Archaea_p__Nanoarchaeota_c__Nanoarchaeia_o__Woesearchaeales_f__GW2011-AR9_g__PCYB01_s__PCYB01_sp002762845:0.0878540445,GB_GCA_018676855.1_d__Archaea_p__Nanoarchaeota_c__Nanoarchaeia_o__Woesearchaeales_f__GW2011-AR9_g__PCYB01_s__PCYB01_sp018676855:0.0771624635)100:0.1877755603,(GB_GCA_002763025.1_d__Archaea_p__Nanoarchaeota_c__Nanoarchaeia_o__Woesearchaeales_f__GW2011-AR9_g__1-14-0-10-32-24_s__1-14-0-10-32-24_sp002763025:0.0919406875,(GB_GCA_013204355.1_d__Archaea_p__Nanoarchaeota_c__Nanoarchaeia_o__Woesearchaeales_f__GW2011-AR9_g__1-14-0-10-32-24_s__1-14-0-10-32-24_sp013204355:0.0585667557,GB_GCA_018655525.1_d__Archaea_p__Nanoarchaeota_c__Nanoarchaeia_o__Woesearchaeales_f__GW2011-AR9_g__1-14-0-10-32-24_s__1-14-0-10-32-24_sp018655525:0.0540723452)100:0.0371335950)100:0.2260534987)94:0.0381423378)80:0.0324836758,(((GB_GCA_013331555.1_d__Archaea_p__Nanoarchaeota_c__Nanoarchaeia_o__Woesearchaeales_f__GW2011-AR9_g__UBA10204_s__UBA10204_sp10204u:0.3687476963,((GB_GCA_016181265.1_d__Archaea_p__Nanoarchaeota_c__Nanoarchaeia_o__Woesearchaeales_f__GW2011-AR9_g__JACOZP01_s__JACOZP01_sp016181265:0.1026450335,(GB_GCA_016203205.1_d__Archaea_p__Nanoarchaeota_c__Nanoarchaeia_o__Woesearchaeales_f__GW2011-AR9_g__JACOZP01_s__JACOZP01_sp016203205:0.0439916983,GB_GCA_018302605.1_d__Archaea_p__Nanoarchaeota_c__Nanoarchaeia_o__Woesearchaeales_f__GW2011-AR9_g__JACOZP01_s__JACOZP01_sp018302605:0.0398361807)100:0.0982344855)98:0.0262068209,GB_GCA_016203215.1_d__Archaea_p__Nanoarchaeota_c__Nanoarchaeia_o__Woesearchaeales_f__GW2011-AR9_g__JACOZP01_s__JACOZP01_sp016203215:0.1442051494)100:0.1601004922)94:0.0413683693,GB_GCA_016185725.1_d__Archaea_p__Nanoarchaeota_c__Nanoarchaeia_o__Woesearchaeales_f__GW2011-AR9_g__JACPNA01_s__JACPNA01_sp016185725:0.2792780442)78:0.0305643422,((GB_GCA_018303045.1_d__Archaea_p__Nanoarchaeota_c__Nanoarchaeia_o__Woesearchaeales_f__GW2011-AR9_g__JAGVYX01_s__JAGVYX01_sp018303045:0.2839987155,GB_GCA_018303445.1_d__Archaea_p__Nanoarchaeota_c__Nanoarchaeia_o__Woesearchaeales_f__GW2011-AR9_g__JAGVYE01_s__JAGVYE01_sp018303445:0.2724337736)99:0.0531793262,GB_GCA_018303265.1_d__Archaea_p__Nanoarchaeota_c__Nanoarchaeia_o__Woesearchaeales_f__GW2011-AR9_g__JAGVYN01_s__JAGVYN01_sp018303265:0.2509281071)75:0.0258915445)80:0.0261376375)96:0.0245482000,((GB_GCA_016188105.1_d__Archaea_p__Nanoarchaeota_c__Nanoarchaeia_o__Woesearchaeales_f__GW2011-AR9_g__JACPIL01_s__JACPIL01_sp016188105:0.2534088487,(GB_GCA_018812765.1_d__Archaea_p__Nanoarchaeota_c__Nanoarchaeia_o__Woesearchaeales_f__GW2011-AR9_g__JAHJDB01_s__JAHJDB01_sp018812765:0.1970047223,GB_GCA_018824365.1_d__Archaea_p__Nanoarchaeota_c__Nanoarchaeia_o__Woesearchaeales_f__GW2011-AR9_g__JAHJGQ01_s__JAHJGQ01_sp018824365:0.1762675412)100:0.0364465946)100:0.0534939247,(GB_GCA_018657475.1_d__Archaea_p__Nanoarchaeota_c__Nanoarchaeia_o__Woesearchaeales_f__GW2011-AR9_g__JABHXC01_s__JABHXC01_sp018657475:0.3138492188,GB_GCA_018812355.1_d__Archaea_p__Nanoarchaeota_c__Nanoarchaeia_o__Woesearchaeales_f__GW2011-AR9_g__JAHJDQ01_s__JAHJDQ01_sp018812355:0.2257435759)100:0.0716644153)67:0.0264974634)67:0.0264880592,(((GB_GCA_013331635.1_d__Archaea_p__Nanoarchaeota_c__Nanoarchaeia_o__Woesearchaeales_f__GW2011-AR9_g__GW2011-AR9_s__GW2011-AR9_sp10194u:0.2869733693,GB_GCA_016185625.1_d__Archaea_p__Nanoarchaeota_c__Nanoarchaeia_o__Woesearchaeales_f__GW2011-AR9_g__JACPND01_s__JACPND01_sp016185625:0.2982077410)77:0.0421399709,(GB_GCA_016213985.1_d__Archaea_p__Nanoarchaeota_c__Nanoarchaeia_o__Woesearchaeales_f__GW2011-AR9_g__JACRPH01_s__JACRPH01_sp016213985:0.1900314727,GB_GCA_016214025.1_d__Archaea_p__Nanoarchaeota_c__Nanoarchaeia_o__Woesearchaeales_f__GW2011-AR9_g__JACRPH01_s__JACRPH01_sp016214025:0.2091299628)100:0.1167557133)88:0.0338676771,(GB_GCA_016179955.1_d__Archaea_p__Nanoarchaeota_c__Nanoarchaeia_o__Woesearchaeales_f__GW2011-AR9_g__JACPCD01_s__JACPCD01_sp016179955:0.3012463126,((GB_GCA_016179995.1_d__Archaea_p__Nanoarchaeota_c__Nanoarchaeia_o__Woesearchaeales_f__GW2011-AR9_g__JACPCC01_s__JACPCC01_sp016179995:0.2968259803,GB_GCA_016185685.1_d__Archaea_p__Nanoarchaeota_c__Nanoarchaeia_o__Woesearchaeales_f__GW2011-AR9_g__JACPNC01_s__JACPNC01_sp016185685:0.3337577347)90:0.0432520726,GB_GCA_016181345.1_d__Archaea_p__Nanoarchaeota_c__Nanoarchaeia_o__Woesearchaeales_f__GW2011-AR9_g__JACOZM01_s__JACOZM01_sp016181345:0.2920242987)100:0.0524944351)88:0.0350208095)100:0.0442373352)71:0.0264966172,(GB_GCA_002792115.1_d__Archaea_p__Nanoarchaeota_c__Nanoarchaeia_o__Woesearchaeales_f__GW2011-AR9_g__GCA-002792115_s__GCA-002792115_sp002792115:0.2189210305,((GB_GCA_018664115.1_d__Archaea_p__Nanoarchaeota_c__Nanoarchaeia_o__Woesearchaeales_f__GW2011-AR9_g__JABJOX01_s__JABJOX01_sp018664115:0.0405388453,GB_GCA_018670095.1_d__Archaea_p__Nanoarchaeota_c__Nanoarchaeia_o__Woesearchaeales_f__GW2011-AR9_g__JABJOX01_s__JABJOX01_sp018670095:0.0571268813)100:0.0936075312,GB_GCA_018696595.1_d__Archaea_p__Nanoarchaeota_c__Nanoarchaeia_o__Woesearchaeales_f__GW2011-AR9_g__JABJOX01_s__JABJOX01_sp018696595:0.1386060890)100:0.1006245920)100:0.0639647741)95:0.0505164077,((((GB_GCA_002688265.1_d__Archaea_p__Nanoarchaeota_c__Nanoarchaeia_o__Woesearchaeales_f__GW2011-AR9_g__GCA-2688265_s__GCA-2688265_sp002688265:0.1322448076,GB_GCA_018670085.1_d__Archaea_p__Nanoarchaeota_c__Nanoarchaeia_o__Woesearchaeales_f__GW2011-AR9_g__GCA-2688265_s__GCA-2688265_sp018670085:0.1279454378)100:0.1823870960,GB_GCA_018697095.1_d__Archaea_p__Nanoarchaeota_c__Nanoarchaeia_o__Woesearchaeales_f__GW2011-AR9_g__GCA-2688265_s__GCA-2688265_sp018697095:0.3122767497)100:0.1326458486,GB_GCA_902529885.1_d__Archaea_p__Nanoarchaeota_c__Nanoarchaeia_o__Woesearchaeales_f__GW2011-AR9_g__CABZYC01_s__CABZYC01_sp902529885:0.5878129823)100:0.0741586325,GB_GCA_018696395.1_d__Archaea_p__Nanoarchaeota_c__Nanoarchaeia_o__Woesearchaeales_f__GW2011-AR9_g__JABHQR01_s__JABHQR01_sp018696395:0.2948760633)100:0.1107817331)100:0.0607147992,GB_GCA_018657845.1_d__Archaea_p__Nanoarchaeota_c__Nanoarchaeia_o__Woesearchaeales_f__GW2011-AR9_g__JABHWJ01_s__JABHWJ01_sp018657845:0.2905564504)100:0.0594345039,GB_GCA_018221085.1_d__Archaea_p__Nanoarchaeota_c__Nanoarchaeia_o__Woesearchaeales_f__GW2011-AR9_g__JAAOXZ01_s__JAAOXZ01_sp018221085:0.3224094287)100:0.0499971326,GB_GCA_002687775.1_d__Archaea_p__Nanoarchaeota_c__Nanoarchaeia_o__Woesearchaeales_f__GW2011-AR9_g__NZBF01_s__NZBF01_sp002687775:0.4474113986)100:0.0846486629,GB_GCA_018303285.1_d__Archaea_p__Nanoarchaeota_c__Nanoarchaeia_o__Woesearchaeales_f__JAGVYL01_g__JAGVYL01_s__JAGVYL01_sp018303285:0.5241734546)100:0.1533898244,GB_GCA_018653365.1_d__Archaea_p__Nanoarchaeota_c__Nanoarchaeia_o__Woesearchaeales_f__JABIAG01_g__JABIAG01_s__JABIAG01_sp018653365:0.5720053598)88:0.0618136395)57:0.0243837050,((GB_GCA_003648985.1_d__Archaea_p__Nanoarchaeota_c__Nanoarchaeia_o__Woesearchaeales_f__B54-G15_g__B54-G15_s__B54-G15_sp003648985:0.5344703877,(GB_GCA_017608625.1_d__Archaea_p__Nanoarchaeota_c__Nanoarchaeia_o__Woesearchaeales_f__JAFCFN01_g__JAFCFN01_s__JAFCFN01_sp017608625:0.1230430560,GB_GCA_017609245.1_d__Archaea_p__Nanoarchaeota_c__Nanoarchaeia_o__Woesearchaeales_f__JAFCFN01_g__JAFCFN01_s__JAFCFN01_sp017609245:0.2244614576)100:0.2560342072)62:0.0477002194,GB_GCA_015522765.1_d__Archaea_p__Nanoarchaeota_c__Nanoarchaeia_o__Woesearchaeales_f__WALR01_g__WALR01_s__WALR01_sp015522765:0.6176425821)34:0.0357923208)51:0.0361386881,((((GB_GCA_002505525.1_d__Archaea_p__Nanoarchaeota_c__Nanoarchaeia_o__Woesearchaeales_f__UBA583_g__UBA583_s__UBA583_sp002505525:0.3118437974,((GB_GCA_002506365.1_d__Archaea_p__Nanoarchaeota_c__Nanoarchaeia_o__Woesearchaeales_f__UBA583_g__UBA583_s__UBA583_sp002506365:0.0741108960,GB_GCA_013215525.1_d__Archaea_p__Nanoarchaeota_c__Nanoarchaeia_o__Woesearchaeales_f__UBA583_g__UBA583_s__UBA583_sp013215525:0.0984541281)100:0.3209637529,GB_GCA_007117405.1_d__Archaea_p__Nanoarchaeota_c__Nanoarchaeia_o__Woesearchaeales_f__UBA583_g__UBA583_s__UBA583_sp007117405:0.2753959576)100:0.0795891787)100:0.8463360434,GB_GCA_018675975.1_d__Archaea_p__Nanoarchaeota_c__Nanoarchaeia_o__Woesearchaeales_f__JABGXB01_g__JABGXB01_s__JABGXB01_sp018675975:0.8007036269)94:0.1433113030,((GB_GCA_002505945.1_d__Archaea_p__Nanoarchaeota_c__Nanoarchaeia_o__Woesearchaeales_f__UBA119_g__UBA119_s__UBA119_sp002505945:0.5687245299,GB_GCA_011045925.1_d__Archaea_p__Nanoarchaeota_c__Nanoarchaeia_o__Woesearchaeales_f__UBA119_g__DSBS01_s__DSBS01_sp011045925:0.6290781477)100:0.1562467707,(GB_GCA_015519985.1_d__Archaea_p__Nanoarchaeota_c__Nanoarchaeia_o__Woesearchaeales_f__WAPJ01_g__WIAN01_s__WIAN01_sp015519985:0.4277747394,GB_GCA_015520785.1_d__Archaea_p__Nanoarchaeota_c__Nanoarchaeia_o__Woesearchaeales_f__WAPJ01_g__WAPJ01_s__WAPJ01_sp015520785:0.6458863773)100:0.2461969944)74:0.0534959321)92:0.0496560752,GB_GCA_014728875.1_d__Archaea_p__Nanoarchaeota_c__Nanoarchaeia_o__Woesearchaeales_f__WJKV01_g__WJKV01_s__WJKV01_sp014728875:0.5952925755)52:0.0417368513)98:0.0998493390)98:0.0789830004,(((((((((((((((((((GB_GCA_000405225.1_d__Archaea_p__Nanoarchaeota_c__Nanoarchaeia_o__Pacearchaeales_f__GW2011-AR1_g__ASMP01_s__ASMP01_sp000405225:0.2686098844,GB_GCA_018303885.1_d__Archaea_p__Nanoarchaeota_c__Nanoarchaeia_o__Pacearchaeales_f__GW2011-AR1_g__ASMP01_s__ASMP01_sp018303885:0.2082724633)100:0.0546631774,((GB_GCA_018821425.1_d__Archaea_p__Nanoarchaeota_c__Nanoarchaeia_o__Pacearchaeales_f__GW2011-AR1_g__ASMP01_s__ASMP01_sp018821425:0.0662488751,GB_GCA_018829425.1_d__Archaea_p__Nanoarchaeota_c__Nanoarchaeia_o__Pacearchaeales_f__GW2011-AR1_g__ASMP01_s__ASMP01_sp018829425:0.0681807108)100:0.1565044914,(GB_GCA_018830685.1_d__Archaea_p__Nanoarchaeota_c__Nanoarchaeia_o__Pacearchaeales_f__GW2011-AR1_g__ASMP01_s__ASMP01_sp018830685:0.0400695268,GB_GCA_018830905.1_d__Archaea_p__Nanoarchaeota_c__Nanoarchaeia_o__Pacearchaeales_f__GW2011-AR1_g__ASMP01_s__ASMP01_sp018830905:0.0343462289)100:0.2242276359)100:0.1001340471)88:0.0296069588,(GB_GCA_016866915.1_d__Archaea_p__Nanoarchaeota_c__Nanoarchaeia_o__Pacearchaeales_f__GW2011-AR1_g__ASMP01_s__ASMP01_sp016866915:0.2422225331,GB_GCA_017610405.1_d__Archaea_p__Nanoarchaeota_c__Nanoarchaeia_o__Pacearchaeales_f__GW2011-AR1_g__ASMP01_s__ASMP01_sp017610405:0.2356387400)100:0.0533183606)100:0.1014635548,((((GB_GCA_000806015.1_d__Archaea_p__Nanoarchaeota_c__Nanoarchaeia_o__Pacearchaeales_f__GW2011-AR1_g__JWKY01_s__JWKY01_sp000806015:0.1112111200,GB_GCA_016176815.1_d__Archaea_p__Nanoarchaeota_c__Nanoarchaeia_o__Pacearchaeales_f__GW2011-AR1_g__JWKY01_s__JWKY01_sp016176815:0.1247512978)100:0.1873726977,GB_GCA_002069705.1_d__Archaea_p__Nanoarchaeota_c__Nanoarchaeia_o__Pacearchaeales_f__GW2011-AR1_g__MWBV01_s__MWBV01_sp002069705:0.2709284710)100:0.0514136710,(GB_GCA_018303895.1_d__Archaea_p__Nanoarchaeota_c__Nanoarchaeia_o__Pacearchaeales_f__GW2011-AR1_g__CABMGN01_s__CABMGN01_sp018303895:0.2284378900,GB_GCA_902385635.1_d__Archaea_p__Nanoarchaeota_c__Nanoarchaeia_o__Pacearchaeales_f__GW2011-AR1_g__CABMGN01_s__CABMGN01_sp902385635:0.2216498235)100:0.1913524185)96:0.0474532472,((((((((GB_GCA_002254395.1_d__Archaea_p__Nanoarchaeota_c__Nanoarchaeia_o__Pacearchaeales_f__GW2011-AR1_g__EX4484-71_s__EX4484-71_sp002254395:0.2863100942,((((GB_GCA_002762735.1_d__Archaea_p__Nanoarchaeota_c__Nanoarchaeia_o__Pacearchaeales_f__GW2011-AR1_g__GW2011-AR1_s__GW2011-AR1_sp002762735:0.1008177430,GB_GCA_009992175.1_d__Archaea_p__Nanoarchaeota_c__Nanoarchaeia_o__Pacearchaeales_f__GW2011-AR1_g__GW2011-AR1_s__GW2011-AR1_sp009992175:0.0980521188)100:0.0647303455,(GB_GCA_018303925.1_d__Archaea_p__Nanoarchaeota_c__Nanoarchaeia_o__Pacearchaeales_f__GW2011-AR1_g__GW2011-AR1_s__GW2011-AR1_sp018303925:0.1471929232,GB_GCA_018830845.1_d__Archaea_p__Nanoarchaeota_c__Nanoarchaeia_o__Pacearchaeales_f__GW2011-AR1_g__GW2011-AR1_s__GW2011-AR1_sp018830845:0.1533709364)100:0.0394126695)100:0.1276345559,GB_GCA_009992215.1_d__Archaea_p__Nanoarchaeota_c__Nanoarchaeia_o__Pacearchaeales_f__GW2011-AR1_g__GW2011-AR1_s__GW2011-AR1_sp009992215:0.2339952991)100:0.0784491559,GB_GCA_903831045.1_d__Archaea_p__Nanoarchaeota_c__Nanoarchaeia_o__Pacearchaeales_f__GW2011-AR1_g__GW2011-AR1_s__GW2011-AR1_sp903831045:0.3028710030)100:0.0584944963)100:0.0807730859,GB_GCA_018657525.1_d__Archaea_p__Nanoarchaeota_c__Nanoarchaeia_o__Pacearchaeales_f__GW2011-AR1_g__JABHWZ01_s__JABHWZ01_sp018657525:0.3139665756)55:0.0326908038,(GB_GCA_013329055.1_d__Archaea_p__Nanoarchaeota_c__Nanoarchaeia_o__Pacearchaeales_f__GW2011-AR1_g__GW2011-AR13_s__GW2011-AR13_sp9966u:0.2527564805,GB_GCA_018651925.1_d__Archaea_p__Nanoarchaeota_c__Nanoarchaeia_o__Pacearchaeales_f__GW2011-AR1_g__JABIDC01_s__JABIDC01_sp018651925:0.3136844198)60:0.0450147028)98:0.0313342294,GB_GCA_016784085.1_d__Archaea_p__Nanoarchaeota_c__Nanoarchaeia_o__Pacearchaeales_f__GW2011-AR1_g__BS150m-G67_s__BS150m-G67_sp016784085:0.3350840291)69:0.0258780441,((GB_GCA_002686355.1_d__Archaea_p__Nanoarchaeota_c__Nanoarchaeia_o__Pacearchaeales_f__GW2011-AR1_g__ARS1301_s__ARS1301_sp002686355:0.2317289874,GB_GCA_017609205.1_d__Archaea_p__Nanoarchaeota_c__Nanoarchaeia_o__Pacearchaeales_f__GW2011-AR1_g__ARS1301_s__ARS1301_sp017609205:0.1961363863)100:0.0761044719,(GB_GCA_018221285.1_d__Archaea_p__Nanoarchaeota_c__Nanoarchaeia_o__Pacearchaeales_f__GW2011-AR1_g__JAHKAF01_s__JAHKAF01_sp018221285:0.1104980909,GB_GCA_018825865.1_d__Archaea_p__Nanoarchaeota_c__Nanoarchaeia_o__Pacearchaeales_f__GW2011-AR1_g__JAHKAF01_s__JAHKAF01_sp018825865:0.1168093010)100:0.1266408762)100:0.0413640473)66:0.0247934306,(((GB_GCA_002689985.1_d__Archaea_p__Nanoarchaeota_c__Nanoarchaeia_o__Pacearchaeales_f__GW2011-AR1_g__NP1466_s__NP1466_sp002689985:0.0991826215,GB_GCA_002731115.1_d__Archaea_p__Nanoarchaeota_c__Nanoarchaeia_o__Pacearchaeales_f__GW2011-AR1_g__NP1466_s__NP1466_sp002731115:0.1078865554)100:0.1304528764,GB_GCA_002897655.1_d__Archaea_p__Nanoarchaeota_c__Nanoarchaeia_o__Pacearchaeales_f__GW2011-AR1_g__BMS3ABIN17_s__BMS3ABIN17_sp002897655:0.2367890403)100:0.0405913846,(GB_GCA_018830245.1_d__Archaea_p__Nanoarchaeota_c__Nanoarchaeia_o__Pacearchaeales_f__GW2011-AR1_g__JAHJSW01_s__JAHJSW01_sp018830245:0.2112268694,GB_GCA_018898425.1_d__Archaea_p__Nanoarchaeota_c__Nanoarchaeia_o__Pacearchaeales_f__GW2011-AR1_g__JAHIHG01_s__JAHIHG01_sp018898425:0.2342642739)93:0.0374370491)78:0.0224364779)66:0.0171160252,((((GB_GCA_016181885.1_d__Archaea_p__Nanoarchaeota_c__Nanoarchaeia_o__Pacearchaeales_f__GW2011-AR1_g__JACOYJ01_s__JACOYJ01_sp016181885:0.2767767806,GB_GCA_018816625.1_d__Archaea_p__Nanoarchaeota_c__Nanoarchaeia_o__Pacearchaeales_f__GW2011-AR1_g__JAHIVR01_s__JAHIVR01_sp018816625:0.2098163143)99:0.0864489287,(GB_GCA_017608305.1_d__Archaea_p__Nanoarchaeota_c__Nanoarchaeia_o__Pacearchaeales_f__GW2011-AR1_g__JAFCGC01_s__JAFCGC01_sp017608305:0.2117691010,GB_GCA_018815925.1_d__Archaea_p__Nanoarchaeota_c__Nanoarchaeia_o__Pacearchaeales_f__GW2011-AR1_g__JAHIWS01_s__JAHIWS01_sp018815925:0.1838014537)100:0.0412865351)97:0.0267485311,GB_GCA_017608405.1_d__Archaea_p__Nanoarchaeota_c__Nanoarchaeia_o__Pacearchaeales_f__GW2011-AR1_g__JAFCFX01_s__JAFCFX01_sp017608405:0.2172975249)99:0.0384678373,(GB_GCA_017608985.1_d__Archaea_p__Nanoarchaeota_c__Nanoarchaeia_o__Pacearchaeales_f__GW2011-AR1_g__JAFCEV01_s__JAFCEV01_sp017608985:0.1582548848,GB_GCA_017609755.1_d__Archaea_p__Nanoarchaeota_c__Nanoarchaeia_o__Pacearchaeales_f__GW2011-AR1_g__JAFCEV01_s__JAFCEV01_sp017609755:0.1803092152)100:0.0875789850)49:0.0190784458)50:0.0252188159,(GB_GCA_014728745.1_d__Archaea_p__Nanoarchaeota_c__Nanoarchaeia_o__Pacearchaeales_f__GW2011-AR1_g__WJLC01_s__WJLC01_sp014728745:0.3444523591,(GB_GCA_017609475.1_d__Archaea_p__Nanoarchaeota_c__Nanoarchaeia_o__Pacearchaeales_f__GW2011-AR1_g__JAFCDW01_s__JAFCDW01_sp017609475:0.3235975449,GB_GCA_018897135.1_d__Archaea_p__Nanoarchaeota_c__Nanoarchaeia_o__Pacearchaeales_f__GW2011-AR1_g__JAHILJ01_s__JAHILJ01_sp018897135:0.2268347035)100:0.0589207521)97:0.0496031366)87:0.0170264506)98:0.0260029178)87:0.0242794892,(GB_GCA_015520065.1_d__Archaea_p__Nanoarchaeota_c__Nanoarchaeia_o__Pacearchaeales_f__GW2011-AR1_g__WAQV01_s__WAQV01_sp015520065:0.2905544490,((GB_GCA_016181895.1_d__Archaea_p__Nanoarchaeota_c__Nanoarchaeia_o__Pacearchaeales_f__GW2011-AR1_g__JACQLK01_s__JACQLK01_sp016181895:0.1771563177,GB_GCA_016204145.1_d__Archaea_p__Nanoarchaeota_c__Nanoarchaeia_o__Pacearchaeales_f__GW2011-AR1_g__JACQLK01_s__JACQLK01_sp016204145:0.1956848360)100:0.1250307537,(GB_GCA_016234065.1_d__Archaea_p__Nanoarchaeota_c__Nanoarchaeia_o__Pacearchaeales_f__GW2011-AR1_g__JAGVWT01_s__JAGVWT01_sp016234065:0.2594955115,GB_GCA_018304175.1_d__Archaea_p__Nanoarchaeota_c__Nanoarchaeia_o__Pacearchaeales_f__GW2011-AR1_g__JAGVWT01_s__JAGVWT01_sp018304175:0.2085777004)100:0.1161858242)100:0.0658455830)62:0.0347925641)62:0.0212091886,(((GB_GCA_001786415.1_d__Archaea_p__Nanoarchaeota_c__Nanoarchaeia_o__Pacearchaeales_f__GW2011-AR1_g__RBG-13-33-26_s__RBG-13-33-26_sp001786415:0.1766322331,GB_GCA_902386025.1_d__Archaea_p__Nanoarchaeota_c__Nanoarchaeia_o__Pacearchaeales_f__GW2011-AR1_g__RBG-13-33-26_s__RBG-13-33-26_sp902386025:0.1868701659)99:0.0566766670,GB_GCA_012798335.1_d__Archaea_p__Nanoarchaeota_c__Nanoarchaeia_o__Pacearchaeales_f__GW2011-AR1_g__RBG-13-33-26_s__RBG-13-33-26_sp012798335:0.3219896023)100:0.0949767899,GB_GCA_017608945.1_d__Archaea_p__Nanoarchaeota_c__Nanoarchaeia_o__Pacearchaeales_f__GW2011-AR1_g__JAFCEY01_s__JAFCEY01_sp017608945:0.3161827048)66:0.0407279233)100:0.0404337319,((GB_GCA_002763085.1_d__Archaea_p__Nanoarchaeota_c__Nanoarchaeia_o__Pacearchaeales_f__GW2011-AR1_g__PFCY01_s__PFCY01_sp002763085:0.4122632390,GB_GCA_017609175.1_d__Archaea_p__Nanoarchaeota_c__Nanoarchaeia_o__Pacearchaeales_f__GW2011-AR1_g__JAFCEJ01_s__JAFCEJ01_sp017609175:0.2022849125)78:0.0460643670,(GB_GCA_018303855.1_d__Archaea_p__Nanoarchaeota_c__Nanoarchaeia_o__Pacearchaeales_f__GW2011-AR1_g__JAGVXI01_s__JAGVXI01_sp018303855:0.2858430647,GB_GCA_018901675.1_d__Archaea_p__Nanoarchaeota_c__Nanoarchaeia_o__Pacearchaeales_f__GW2011-AR1_g__JAHIEH01_s__JAHIEH01_sp018901675:0.2769186790)100:0.0573032590)78:0.0308471606)100:0.0748321413,GB_GCA_017609405.1_d__Archaea_p__Nanoarchaeota_c__Nanoarchaeia_o__Pacearchaeales_f__GW2011-AR1_g__JAFCDZ01_s__JAFCDZ01_sp017609405:0.4618139788)100:0.1390419318,((((GB_GCA_001872315.1_d__Archaea_p__Nanoarchaeota_c__Nanoarchaeia_o__Pacearchaeales_f__GW2011-AR1_g__CG1-02-39-14_s__CG1-02-39-14_sp001872315:0.2193982647,GB_GCA_002497285.1_d__Archaea_p__Nanoarchaeota_c__Nanoarchaeia_o__Pacearchaeales_f__GW2011-AR1_g__UBA92_s__UBA92_sp002497285:0.2173356616)97:0.0475023982,GB_GCA_002792635.1_d__Archaea_p__Nanoarchaeota_c__Nanoarchaeia_o__Pacearchaeales_f__GW2011-AR1_g__CG1-02-35-32_s__CG1-02-35-32_sp002792635:0.2217591858)100:0.1482030653,(GB_GCA_002763075.1_d__Archaea_p__Nanoarchaeota_c__Nanoarchaeia_o__Pacearchaeales_f__GW2011-AR1_g__1-14-0-10-34-76_s__1-14-0-10-34-76_sp002763075:0.3271529309,(GB_GCA_004195435.1_d__Archaea_p__Nanoarchaeota_c__Nanoarchaeia_o__Pacearchaeales_f__GW2011-AR1_g__PSPM01_s__PSPM01_sp004195435:0.3323133707,(GB_GCA_009694755.1_d__Archaea_p__Nanoarchaeota_c__Nanoarchaeia_o__Pacearchaeales_f__GW2011-AR1_g__SICU01_s__SICU01_sp009694755:0.2191538841,(GB_GCA_016866935.1_d__Archaea_p__Nanoarchaeota_c__Nanoarchaeia_o__Pacearchaeales_f__GW2011-AR1_g__SICU01_s__SICU01_sp016866935:0.1512766706,GB_GCA_018303995.1_d__Archaea_p__Nanoarchaeota_c__Nanoarchaeia_o__Pacearchaeales_f__GW2011-AR1_g__SICU01_s__SICU01_sp018303995:0.1813252515)100:0.0782998730)100:0.2323296364)97:0.0446704460)94:0.0378582492)100:0.0747714446,((((((((GB_GCA_002496015.1_d__Archaea_p__Nanoarchaeota_c__Nanoarchaeia_o__Pacearchaeales_f__GW2011-AR1_g__UBA73_s__UBA73_sp002496015:0.1409377958,GB_GCA_018304105.1_d__Archaea_p__Nanoarchaeota_c__Nanoarchaeia_o__Pacearchaeales_f__GW2011-AR1_g__UBA73_s__UBA73_sp018304105:0.1155310745)100:0.0572376757,GB_GCA_018816205.1_d__Archaea_p__Nanoarchaeota_c__Nanoarchaeia_o__Pacearchaeales_f__GW2011-AR1_g__UBA73_s__UBA73_sp018816205:0.1379173608)100:0.1033538026,(GB_GCA_018817405.1_d__Archaea_p__Nanoarchaeota_c__Nanoarchaeia_o__Pacearchaeales_f__GW2011-AR1_g__UBA73_s__UBA73_sp018817405:0.1586136256,GB_GCA_018817905.1_d__Archaea_p__Nanoarchaeota_c__Nanoarchaeia_o__Pacearchaeales_f__GW2011-AR1_g__UBA73_s__UBA73_sp018817905:0.1742648925)100:0.0480318941)100:0.0901897621,(GB_GCA_016188825.1_d__Archaea_p__Nanoarchaeota_c__Nanoarchaeia_o__Pacearchaeales_f__GW2011-AR1_g__JACPHA01_s__JACPHA01_sp016188825:0.2835427405,GB_GCA_016234025.1_d__Archaea_p__Nanoarchaeota_c__Nanoarchaeia_o__Pacearchaeales_f__GW2011-AR1_g__JACQLL01_s__JACQLL01_sp016234025:0.2722976059)90:0.0419356805)90:0.0386186222,GB_GCA_003694055.1_d__Archaea_p__Nanoarchaeota_c__Nanoarchaeia_o__Pacearchaeales_f__GW2011-AR1_g__J144_s__J144_sp003694055:0.4751960203)100:0.0415246553,GB_GCA_018304025.1_d__Archaea_p__Nanoarchaeota_c__Nanoarchaeia_o__Pacearchaeales_f__GW2011-AR1_g__JAGVXA01_s__JAGVXA01_sp018304025:0.3049012926)100:0.0650006220,(((GB_GCA_002686195.1_d__Archaea_p__Nanoarchaeota_c__Nanoarchaeia_o__Pacearchaeales_f__GW2011-AR1_g__ARS23_s__ARS23_sp002686195:0.2655415751,GB_GCA_002687255.1_d__Archaea_p__Nanoarchaeota_c__Nanoarchaeia_o__Pacearchaeales_f__GW2011-AR1_g__ARS50_s__ARS50_sp002687255:0.4195926892)64:0.0493892084,GB_GCA_002688015.1_d__Archaea_p__Nanoarchaeota_c__Nanoarchaeia_o__Pacearchaeales_f__GW2011-AR1_g__ARS1309_s__ARS1309_sp002688015:0.2932627551)100:0.0434552366,GB_GCA_018304205.1_d__Archaea_p__Nanoarchaeota_c__Nanoarchaeia_o__Pacearchaeales_f__GW2011-AR1_g__JAGVWR01_s__JAGVWR01_sp018304205:0.2942769291)50:0.0354776350)51:0.0420711155,(((((GB_GCA_009694725.1_d__Archaea_p__Nanoarchaeota_c__Nanoarchaeia_o__Pacearchaeales_f__GW2011-AR1_g__SICV01_s__SICV01_sp009694725:0.0895734998,GB_GCA_016866955.1_d__Archaea_p__Nanoarchaeota_c__Nanoarchaeia_o__Pacearchaeales_f__GW2011-AR1_g__SICV01_s__SICV01_sp016866955:0.0704878851)100:0.3468600895,GB_GCA_016196285.1_d__Archaea_p__Nanoarchaeota_c__Nanoarchaeia_o__Pacearchaeales_f__GW2011-AR1_g__SICV01_s__SICV01_sp016196285:0.2205205030)100:0.0786442661,GB_GCA_018303945.1_d__Archaea_p__Nanoarchaeota_c__Nanoarchaeia_o__Pacearchaeales_f__GW2011-AR1_g__JAGVXD01_s__JAGVXD01_sp018303945:0.2605562506)100:0.0557605536,((GB_GCA_016186375.1_d__Archaea_p__Nanoarchaeota_c__Nanoarchaeia_o__Pacearchaeales_f__GW2011-AR1_g__JACPLS01_s__JACPLS01_sp016186375:0.2811864643,GB_GCA_016866975.1_d__Archaea_p__Nanoarchaeota_c__Nanoarchaeia_o__Pacearchaeales_f__GW2011-AR1_g__VGKP01_s__VGKP01_sp016866975:0.2497217151)100:0.0324625373,GB_GCA_903873955.1_d__Archaea_p__Nanoarchaeota_c__Nanoarchaeia_o__Pacearchaeales_f__GW2011-AR1_g__CAIQQL01_s__CAIQQL01_sp903873955:0.3466907832)100:0.0479536282)100:0.0495805880,GB_GCA_018303825.1_d__Archaea_p__Nanoarchaeota_c__Nanoarchaeia_o__Pacearchaeales_f__GW2011-AR1_g__JAGVXK01_s__JAGVXK01_sp018303825:0.3369766296)100:0.0810975104)100:0.0799388382)100:0.2239311755)87:0.0400988016,((((((GB_GCA_001872185.1_d__Archaea_p__Nanoarchaeota_c__Nanoarchaeia_o__Pacearchaeales_f__GW2011-AR1_g__MNVX01_s__MNVX01_sp001872185:0.0865356846,GB_GCA_018304325.1_d__Archaea_p__Nanoarchaeota_c__Nanoarchaeia_o__Pacearchaeales_f__GW2011-AR1_g__MNVX01_s__MNVX01_sp018304325:0.0878160338)100:0.2162380948,GB_GCA_002763155.1_d__Archaea_p__Nanoarchaeota_c__Nanoarchaeia_o__Pacearchaeales_f__GW2011-AR1_g__PFCU01_s__PFCU01_sp002763155:0.3359619175)86:0.0419423780,GB_GCA_018303755.1_d__Archaea_p__Nanoarchaeota_c__Nanoarchaeia_o__Pacearchaeales_f__GW2011-AR1_g__JAGVXO01_s__JAGVXO01_sp018303755:0.3069363798)84:0.0362653608,(GB_GCA_016186425.1_d__Archaea_p__Nanoarchaeota_c__Nanoarchaeia_o__Pacearchaeales_f__GW2011-AR1_g__JACPLR01_s__JACPLR01_sp016186425:0.0596168981,GB_GCA_018304985.1_d__Archaea_p__Nanoarchaeota_c__Nanoarchaeia_o__Pacearchaeales_f__GW2011-AR1_g__JACPLR01_s__JACPLR01_sp018304985:0.0558144474)100:0.2407092623)86:0.0486221366,GB_GCA_017609885.1_d__Archaea_p__Nanoarchaeota_c__Nanoarchaeia_o__Pacearchaeales_f__GW2011-AR1_g__JAFCDB01_s__JAFCDB01_sp017609885:0.3267479626)100:0.1715265427,GB_GCA_017609745.1_d__Archaea_p__Nanoarchaeota_c__Nanoarchaeia_o__Pacearchaeales_f__GW2011-AR1_g__JAFCDK01_s__JAFCDK01_sp017609745:0.4339223877)97:0.0608029659)83:0.0308945070,((((((GB_GCA_002688415.1_d__Archaea_p__Nanoarchaeota_c__Nanoarchaeia_o__Pacearchaeales_f__GW2011-AR1_g__JAGVXH01_s__JAGVXH01_sp002688415:0.3280666101,((((((GB_GCA_018303845.1_d__Archaea_p__Nanoarchaeota_c__Nanoarchaeia_o__Pacearchaeales_f__GW2011-AR1_g__JAGVXH01_s__JAGVXH01_sp018303845:0.1478589439,GB_GCA_018697035.1_d__Archaea_p__Nanoarchaeota_c__Nanoarchaeia_o__Pacearchaeales_f__GW2011-AR1_g__JAGVXH01_s__JAGVXH01_sp018697035:0.1353228129)100:0.0827139379,GB_GCA_018901375.1_d__Archaea_p__Nanoarchaeota_c__Nanoarchaeia_o__Pacearchaeales_f__GW2011-AR1_g__JAGVXH01_s__JAGVXH01_sp018901375:0.1982540849)100:0.0415783018,GB_GCA_018693315.1_d__Archaea_p__Nanoarchaeota_c__Nanoarchaeia_o__Pacearchaeales_f__GW2011-AR1_g__JAGVXH01_s__JAGVXH01_sp018693315:0.1259971743)100:0.0570114491,GB_GCA_018830525.1_d__Archaea_p__Nanoarchaeota_c__Nanoarchaeia_o__Pacearchaeales_f__GW2011-AR1_g__JAGVXH01_s__JAGVXH01_sp018830525:0.1571058516)100:0.0461967681,GB_GCA_018697295.1_d__Archaea_p__Nanoarchaeota_c__Nanoarchaeia_o__Pacearchaeales_f__GW2011-AR1_g__JAGVXH01_s__JAGVXH01_sp018697295:0.2554944254)100:0.0457122249,GB_GCA_018694115.1_d__Archaea_p__Nanoarchaeota_c__Nanoarchaeia_o__Pacearchaeales_f__GW2011-AR1_g__JAGVXH01_s__JAGVXH01_sp018694115:0.1666604341)100:0.0632890196)100:0.0397632006,GB_GCA_003693875.1_d__Archaea_p__Nanoarchaeota_c__Nanoarchaeia_o__Pacearchaeales_f__GW2011-AR1_g__JAGVXH01_s__JAGVXH01_sp003693875:0.4130915821)100:0.0588834820,GB_GCA_002690445.1_d__Archaea_p__Nanoarchaeota_c__Nanoarchaeia_o__Pacearchaeales_f__GW2011-AR1_g__ARS10_s__ARS10_sp002690445:0.2536405077)100:0.0380427267,GB_GCA_903828655.1_d__Archaea_p__Nanoarchaeota_c__Nanoarchaeia_o__Pacearchaeales_f__GW2011-AR1_g__CAIKMX01_s__CAIKMX01_sp903828655:0.2816293734)100:0.0644828323,GB_GCA_902385655.1_d__Archaea_p__Nanoarchaeota_c__Nanoarchaeia_o__Pacearchaeales_f__GW2011-AR1_g__CABMGO01_s__CABMGO01_sp902385655:0.4149174469)100:0.0535894887,GB_GCA_017609535.1_d__Archaea_p__Nanoarchaeota_c__Nanoarchaeia_o__Pacearchaeales_f__GW2011-AR1_g__JAFCDU01_s__JAFCDU01_sp017609535:0.2942592137)100:0.3117405708)83:0.0339796671,((GB_GCA_001786395.1_d__Archaea_p__Nanoarchaeota_c__Nanoarchaeia_o__Pacearchaeales_f__GW2011-AR1_g__MFWN01_s__MFWN01_sp001786395:0.2732394170,GB_GCA_017609085.1_d__Archaea_p__Nanoarchaeota_c__Nanoarchaeia_o__Pacearchaeales_f__GW2011-AR1_g__JAFCEO01_s__JAFCEO01_sp017609085:0.2051600763)100:0.1395611971,((((((((GB_GCA_002688165.1_d__Archaea_p__Nanoarchaeota_c__Nanoarchaeia_o__Pacearchaeales_f__GW2011-AR1_g__ARS1285_s__ARS1285_sp002688165:0.2373510768,(GB_GCA_002688335.1_d__Archaea_p__Nanoarchaeota_c__Nanoarchaeia_o__Pacearchaeales_f__GW2011-AR1_g__ARS1285_s__ARS1285_sp002688335:0.1707506939,GB_GCA_002688875.1_d__Archaea_p__Nanoarchaeota_c__Nanoarchaeia_o__Pacearchaeales_f__GW2011-AR1_g__ARS1285_s__ARS1285_sp002688875:0.2275178305)100:0.0601916683)100:0.0570663726,(GB_GCA_018303785.1_d__Archaea_p__Nanoarchaeota_c__Nanoarchaeia_o__Pacearchaeales_f__GW2011-AR1_g__JAGVXM01_s__JAGVXM01_sp018303785:0.2223748385,GB_GCA_018304055.1_d__Archaea_p__Nanoarchaeota_c__Nanoarchaeia_o__Pacearchaeales_f__GW2011-AR1_g__JAGVXM01_s__JAGVXM01_sp018304055:0.2125762095)100:0.1032987711)100:0.0382082078,GB_GCA_014728565.1_d__Archaea_p__Nanoarchaeota_c__Nanoarchaeia_o__Pacearchaeales_f__GW2011-AR1_g__WJLK01_s__WJLK01_sp014728565:0.2589184190)100:0.0323995527,(GB_GCA_018651605.1_d__Archaea_p__Nanoarchaeota_c__Nanoarchaeia_o__Pacearchaeales_f__GW2011-AR1_g__JABIDS01_s__JABIDS01_sp018651605:0.2459155691,GB_GCA_018653485.1_d__Archaea_p__Nanoarchaeota_c__Nanoarchaeia_o__Pacearchaeales_f__GW2011-AR1_g__JABIDS01_s__JABIDS01_sp018653485:0.1954073666)100:0.0765143433)54:0.0279400229,(((GB_GCA_017609695.1_d__Archaea_p__Nanoarchaeota_c__Nanoarchaeia_o__Pacearchaeales_f__GW2011-AR1_g__JAFCDM01_s__JAFCDM01_sp017609695:0.1605535036,GB_GCA_017609795.1_d__Archaea_p__Nanoarchaeota_c__Nanoarchaeia_o__Pacearchaeales_f__GW2011-AR1_g__JAFCDM01_s__JAFCDM01_sp017609795:0.1552686167)100:0.0523625760,GB_GCA_017610445.1_d__Archaea_p__Nanoarchaeota_c__Nanoarchaeia_o__Pacearchaeales_f__GW2011-AR1_g__JAFCCB01_s__JAFCCB01_sp017610445:0.2147683510)100:0.0623283688,GB_GCA_018221305.1_d__Archaea_p__Nanoarchaeota_c__Nanoarchaeia_o__Pacearchaeales_f__GW2011-AR1_g__JAAOYK01_s__JAAOYK01_sp018221305:0.3094331266)54:0.0298322681)100:0.0407897034,((GB_GCA_018304045.1_d__Archaea_p__Nanoarchaeota_c__Nanoarchaeia_o__Pacearchaeales_f__GW2011-AR1_g__CABMGE01_s__CABMGE01_sp018304045:0.2113386555,GB_GCA_902385625.1_d__Archaea_p__Nanoarchaeota_c__Nanoarchaeia_o__Pacearchaeales_f__GW2011-AR1_g__CABMGE01_s__CABMGE01_sp902385625:0.1656814940)100:0.0662734630,GB_GCA_018304145.1_d__Archaea_p__Nanoarchaeota_c__Nanoarchaeia_o__Pacearchaeales_f__GW2011-AR1_g__JAGVWU01_s__JAGVWU01_sp018304145:0.2102626000)72:0.0362752896)72:0.0510138273,GB_GCA_011333975.1_d__Archaea_p__Nanoarchaeota_c__Nanoarchaeia_o__Pacearchaeales_f__GW2011-AR1_g__DTIM01_s__DTIM01_sp011333975:0.2897991549)100:0.1676334091,(GB_GCA_016867035.1_d__Archaea_p__Nanoarchaeota_c__Nanoarchaeia_o__Pacearchaeales_f__GW2011-AR1_g__CAIPOI01_s__CAIPOI01_sp016867035:0.1999561715,GB_GCA_903866625.1_d__Archaea_p__Nanoarchaeota_c__Nanoarchaeia_o__Pacearchaeales_f__GW2011-AR1_g__CAIPOI01_s__CAIPOI01_sp903866625:0.1650707742)100:0.3188202525)100:0.0969882295)98:0.0628699563)57:0.0245357533,(((GB_GCA_002763035.1_d__Archaea_p__Nanoarchaeota_c__Nanoarchaeia_o__Pacearchaeales_f__GW2011-AR1_g__PFDC01_s__PFDC01_sp002763035:0.4478640833,GB_GCA_018304165.1_d__Archaea_p__Nanoarchaeota_c__Nanoarchaeia_o__Pacearchaeales_f__GW2011-AR1_g__JAGVWS01_s__JAGVWS01_sp018304165:0.3260217563)100:0.1665320475,GB_GCA_018816335.1_d__Archaea_p__Nanoarchaeota_c__Nanoarchaeia_o__Pacearchaeales_f__GW2011-AR1_g__JAHIVP01_s__JAHIVP01_sp018816335:0.4784916064)89:0.0535711657,(((GB_GCA_003554465.1_d__Archaea_p__Nanoarchaeota_c__Nanoarchaeia_o__Pacearchaeales_f__GW2011-AR1_g__PWGL01_s__PWGL01_sp003554465:0.6301032027,((GB_GCA_017609045.1_d__Archaea_p__Nanoarchaeota_c__Nanoarchaeia_o__Pacearchaeales_f__GW2011-AR1_g__JAFCES01_s__JAFCES01_sp017609045:0.2235895653,GB_GCA_017609285.1_d__Archaea_p__Nanoarchaeota_c__Nanoarchaeia_o__Pacearchaeales_f__GW2011-AR1_g__JAFCEE01_s__JAFCEE01_sp017609285:0.1999646715)100:0.0516415835,GB_GCA_018818285.1_d__Archaea_p__Nanoarchaeota_c__Nanoarchaeia_o__Pacearchaeales_f__GW2011-AR1_g__JAHIRT01_s__JAHIRT01_sp018818285:0.3148984136)100:0.0287814148)100:0.0472068687,GB_GCA_016186365.1_d__Archaea_p__Nanoarchaeota_c__Nanoarchaeia_o__Pacearchaeales_f__GW2011-AR1_g__JACPLT01_s__JACPLT01_sp016186365:0.3330545238)100:0.0815637200,(GB_GCA_016866995.1_d__Archaea_p__Nanoarchaeota_c__Nanoarchaeia_o__Pacearchaeales_f__GW2011-AR1_g__VGKQ01_s__VGKQ01_sp016866995:0.2299971682,GB_GCA_018901625.1_d__Archaea_p__Nanoarchaeota_c__Nanoarchaeia_o__Pacearchaeales_f__GW2011-AR1_g__JAHIEM01_s__JAHIEM01_sp018901625:0.2608767835)100:0.1639364252)90:0.0461292560)98:0.0528213681)63:0.0369835154,(GB_GCA_016181905.1_d__Archaea_p__Nanoarchaeota_c__Nanoarchaeia_o__Pacearchaeales_f__GW2011-AR1_g__JACOYM01_s__JACOYM01_sp016181905:0.3953569132,GB_GCA_016188895.1_d__Archaea_p__Nanoarchaeota_c__Nanoarchaeia_o__Pacearchaeales_f__GW2011-AR1_g__JACPGZ01_s__JACPGZ01_sp016188895:0.5156196085)96:0.0542462114)100:0.0455558150,GB_GCA_017608705.1_d__Archaea_p__Nanoarchaeota_c__Nanoarchaeia_o__Pacearchaeales_f__GW2011-AR1_g__JAFCFJ01_s__JAFCFJ01_sp017608705:0.4532862577)100:0.1136644463,(GB_GCA_011362825.1_d__Archaea_p__Nanoarchaeota_c__Nanoarchaeia_o__Pacearchaeales_f__DTIR01_g__DTIR01_s__DTIR01_sp011362825:0.3907748134,(GB_GCA_016211995.1_d__Archaea_p__Nanoarchaeota_c__Nanoarchaeia_o__Pacearchaeales_f__DTIR01_g__JACRHU01_s__JACRHU01_sp016211995:0.3607231213,GB_GCA_018303805.1_d__Archaea_p__Nanoarchaeota_c__Nanoarchaeia_o__Pacearchaeales_f__DTIR01_g__JAGVXL01_s__JAGVXL01_sp018303805:0.4364353018)88:0.0478668633)100:0.0921592908)100:0.0663118375,(GB_GCA_002780285.1_d__Archaea_p__Nanoarchaeota_c__Nanoarchaeia_o__Pacearchaeales_f__PEVX01_g__PEVX01_s__PEVX01_sp002780285:0.4953686601,GB_GCA_018829845.1_d__Archaea_p__Nanoarchaeota_c__Nanoarchaeia_o__Pacearchaeales_f__JAHJTO01_g__JAHJTO01_s__JAHJTO01_sp018829845:0.5545804130)100:0.0947381498)100:0.0385917764,((GB_GCA_002254805.1_d__Archaea_p__Nanoarchaeota_c__Nanoarchaeia_o__Pacearchaeales_f__EX4484-31_g__EX4484-31_s__EX4484-31_sp002254805:0.4329501226,((GB_GCA_002499185.1_d__Archaea_p__Nanoarchaeota_c__Nanoarchaeia_o__Pacearchaeales_f__UBA284_g__UBA284_s__UBA284_sp002499185:0.2579863486,GB_GCA_018304245.1_d__Archaea_p__Nanoarchaeota_c__Nanoarchaeia_o__Pacearchaeales_f__UBA284_g__UBA284_s__UBA284_sp018304245:0.2357065290)100:0.2601239855,GB_GCA_011371765.1_d__Archaea_p__Nanoarchaeota_c__Nanoarchaeia_o__Pacearchaeales_f__DRVD01_g__DRVD01_s__DRVD01_sp011371765:0.2722549091)100:0.0849037070)100:0.1213254912,GB_GCA_002763115.1_d__Archaea_p__Nanoarchaeota_c__Nanoarchaeia_o__Pacearchaeales_f__CG1-02-31-27_g__CG1-02-31-27_s__CG1-02-31-27_sp002763115:0.5959080929)100:0.0544405271)100:0.1230552852,(GB_GCA_013331945.1_d__Archaea_p__Nanoarchaeota_c__Nanoarchaeia_o__Pacearchaeales_f__UBA12030_g__UBA12030_s__UBA12030_sp10106u:0.3323903132,GB_GCA_018829485.1_d__Archaea_p__Nanoarchaeota_c__Nanoarchaeia_o__Pacearchaeales_f__UBA12030_g__JAHJTU01_s__JAHJTU01_sp018829485:0.2835135696)100:0.3428934510)100:0.3285244385)100:0.0777842974,(((((((GB_GCA_002686215.1_d__Archaea_p__Nanoarchaeota_c__Nanoarchaeia_o__UBA10117_f__ARS21_g__ARS21_s__ARS21_sp002686215:0.0027778253,GB_GCA_002725495.1_d__Archaea_p__Nanoarchaeota_c__Nanoarchaeia_o__UBA10117_f__ARS21_g__ARS21_s__ARS21_sp002725495:0.0012576188)100:0.3783616185,GB_GCA_014239585.1_d__Archaea_p__Nanoarchaeota_c__Nanoarchaeia_o__UBA10117_f__ARS21_g__ARS21_s__ARS21_sp014239585:0.2314242657)100:0.1323356567,(GB_GCA_014240455.1_d__Archaea_p__Nanoarchaeota_c__Nanoarchaeia_o__UBA10117_f__ARS21_g__JAAZWY01_s__JAAZWY01_sp014240455:0.1091409506,GB_GCA_018698915.1_d__Archaea_p__Nanoarchaeota_c__Nanoarchaeia_o__UBA10117_f__ARS21_g__JAAZWY01_s__JAAZWY01_sp018698915:0.1286463295)100:0.2057513970)100:0.4056641949,(GB_GCA_017608025.1_d__Archaea_p__Nanoarchaeota_c__Nanoarchaeia_o__UBA10117_f__JAFCGM01_g__JAFCGM01_s__JAFCGM01_sp017608025:0.5368443479,(GB_GCA_017609995.1_d__Archaea_p__Nanoarchaeota_c__Nanoarchaeia_o__UBA10117_f__JABICX01_g__JAFCCX01_s__JAFCCX01_sp017609995:0.4127367821,(GB_GCA_018652045.1_d__Archaea_p__Nanoarchaeota_c__Nanoarchaeia_o__UBA10117_f__JABICX01_g__JABICX01_s__JABICX01_sp018652045:0.2071040787,GB_GCA_018692915.1_d__Archaea_p__Nanoarchaeota_c__Nanoarchaeia_o__UBA10117_f__JABICX01_g__JABICX01_s__JABICX01_sp018692915:0.1768430984)100:0.2583126482)100:0.0727994547)100:0.0593333862)94:0.0386340189,GB_GCA_017608345.1_d__Archaea_p__Nanoarchaeota_c__Nanoarchaeia_o__UBA10117_f__JAFCGA01_g__JAFCGA01_s__JAFCGA01_sp017608345:0.5065193569)100:0.0863698239,GB_GCA_017608235.1_d__Archaea_p__Nanoarchaeota_c__Nanoarchaeia_o__UBA10117_f__JAFCGI01_g__JAFCGI01_s__JAFCGI01_sp017608235:0.5033951372)100:0.0614175119,((((GB_GCA_011333955.1_d__Archaea_p__Nanoarchaeota_c__Nanoarchaeia_o__UBA10117_f__UBA10117_g__DTIP01_s__DTIP01_sp011333955:0.3714130779,GB_GCA_903864915.1_d__Archaea_p__Nanoarchaeota_c__Nanoarchaeia_o__UBA10117_f__UBA10117_g__CAIPHS01_s__CAIPHS01_sp903864915:0.2841626189)100:0.1973788747,(GB_GCA_013331935.1_d__Archaea_p__Nanoarchaeota_c__Nanoarchaeia_o__UBA10117_f__UBA10117_g__UBA10117_s__UBA10117_sp10117u:0.3104819427,(GB_GCA_016182015.1_d__Archaea_p__Nanoarchaeota_c__Nanoarchaeia_o__UBA10117_f__UBA10117_g__JACOYC01_s__JACOYC01_sp016182015:0.0652829816,GB_GCA_016204275.1_d__Archaea_p__Nanoarchaeota_c__Nanoarchaeia_o__UBA10117_f__UBA10117_g__JACOYC01_s__JACOYC01_sp016204275:0.0737121793)100:0.2438009094)100:0.1690728440)100:0.0562534276,(GB_GCA_018304345.1_d__Archaea_p__Nanoarchaeota_c__Nanoarchaeia_o__UBA10117_f__UBA10117_g__JAGVWH01_s__JAGVWH01_sp018304345:0.1530587819,GB_GCA_018304365.1_d__Archaea_p__Nanoarchaeota_c__Nanoarchaeia_o__UBA10117_f__UBA10117_g__JAGVWH01_s__JAGVWH01_sp018304365:0.1538638624)100:0.3759766838)100:0.0861509914,GB_GCA_014728835.1_d__Archaea_p__Nanoarchaeota_c__Nanoarchaeia_o__UBA10117_f__WJKY01_g__WJKY01_s__WJKY01_sp014728835:0.4175001651)100:0.1005489222)100:0.2998306720)100:0.0909515388,(((((((GB_GCA_002502045.1_d__Archaea_p__Nanoarchaeota_c__Nanoarchaeia_o__Parvarchaeales_f__Parvarchaeaceae_g__Parvarchaeum_s__Parvarchaeum_acidiphilum:0.1514909738,GB_GCA_002503215.1_d__Archaea_p__Nanoarchaeota_c__Nanoarchaeia_o__Parvarchaeales_f__Parvarchaeaceae_g__Parvarchaeum_s__Parvarchaeum_acidophilus:0.1747772599)100:0.3154894842,GB_GCA_015122075.1_d__Archaea_p__Nanoarchaeota_c__Nanoarchaeia_o__Parvarchaeales_f__Parvarchaeaceae_g__JADFAT01_s__JADFAT01_sp015122075:0.4416136005)100:0.8373901776,GB_GCA_011366705.1_d__Archaea_p__Nanoarchaeota_c__Nanoarchaeia_o__DTBS01_f__DTBS01_g__DTBS01_s__DTBS01_sp011366705:0.6720955618)99:0.1228686783,(((GB_GCA_003563585.1_d__Archaea_p__Nanoarchaeota_c__Nanoarchaeia_o__CSSed11-243R1_f__CSSed11-243R1_g__CSSed11-243R1_s__CSSed11-243R1_sp003563585:0.0529477448,GB_GCA_007133845.1_d__Archaea_p__Nanoarchaeota_c__Nanoarchaeia_o__CSSed11-243R1_f__CSSed11-243R1_g__CSSed11-243R1_s__CSSed11-243R1_sp007133845:0.0679352012)100:0.3189031573,GB_GCA_015522785.1_d__Archaea_p__Nanoarchaeota_c__Nanoarchaeia_o__CSSed11-243R1_f__CSSed11-243R1_g__WALP01_s__WALP01_sp015522785:0.2602716382)100:0.1401502935,GB_GCA_011333755.1_d__Archaea_p__Nanoarchaeota_c__Nanoarchaeia_o__CSSed11-243R1_f__CSSed11-243R1_g__DTJS01_s__DTJS01_sp011333755:0.4808004565)100:0.2733990580)99:0.0640335999,((GB_GCA_003660925.1_d__Archaea_p__Nanoarchaeota_c__Nanoarchaeia_o__B33-G15_f__B33-G15_g__B33-G15_s__B33-G15_sp003660925:0.3241502391,GB_GCA_017608385.1_d__Archaea_p__Nanoarchaeota_c__Nanoarchaeia_o__B33-G15_f__B33-G15_g__JAFCFZ01_s__JAFCFZ01_sp017608385:0.4975456640)100:0.2385664691,(GB_GCA_017608045.1_d__Archaea_p__Nanoarchaeota_c__Nanoarchaeia_o__B33-G15_f__JAFCGN01_g__JAFCGN01_s__JAFCGN01_sp017608045:0.1172466433,GB_GCA_017609105.1_d__Archaea_p__Nanoarchaeota_c__Nanoarchaeia_o__B33-G15_f__JAFCGN01_g__JAFCGN01_s__JAFCGN01_sp017609105:0.1048037658)100:0.5257513316)99:0.0765108804)67:0.0409091458,(((GB_GCA_002779595.1_d__Archaea_p__Nanoarchaeota_c__Nanoarchaeia_o__Tiddalikarchaeales_f__Tiddalikarchaeaceae_g__CG07-land_s__CG07-land_sp002779595:0.2627678384,GB_GCA_016931175.1_d__Archaea_p__Nanoarchaeota_c__Nanoarchaeia_o__Tiddalikarchaeales_f__Tiddalikarchaeaceae_g__CG07-land_s__CG07-land_sp016931175:0.2136283197)100:0.1482335324,GB_GCA_902385255.1_d__Archaea_p__Nanoarchaeota_c__Nanoarchaeia_o__Tiddalikarchaeales_f__Tiddalikarchaeaceae_g__Tiddalikarchaeum_s__Tiddalikarchaeum_anstoanum:0.3582895633)100:0.4775529270,(GB_GCA_014729335.1_d__Archaea_p__Nanoarchaeota_c__Nanoarchaeia_o__WJKC01_f__WJKC01_g__WJKC01_s__WJKC01_sp014729335:0.5093469738,GB_GCA_017608505.1_d__Archaea_p__Nanoarchaeota_c__Nanoarchaeia_o__WJKC01_f__WJKC01_g__JAFCFT01_s__JAFCFT01_sp017608505:0.3520883787)100:0.3603567456)100:0.0765009557)67:0.0424639063,((GB_GCA_002763265.1_d__Archaea_p__Nanoarchaeota_c__Nanoarchaeia_o__PEZQ01_f__PEZQ01_g__PEZQ01_s__PEZQ01_sp002763265:0.4517706068,GB_GCA_018220985.1_d__Archaea_p__Nanoarchaeota_c__Nanoarchaeia_o__PEZQ01_f__PEZQ01_g__JAAOXS01_s__JAAOXS01_sp018220985:0.4519630319)100:0.4039910709,GB_GCA_018221045.1_d__Archaea_p__Nanoarchaeota_c__Nanoarchaeia_o__PEZQ01_f__JAAOXT01_g__JAAOXT01_s__JAAOXT01_sp018221045:0.7168015731)100:0.1033326150)100:0.1294660184)94:0.0611560296)92:0.1016471771,((((GB_GCA_000220355.1_d__Archaea_p__Nanohaloarchaeota_c__Nanosalinia_o__Nanosalinales_f__Nanosalinaceae_g__Nanosalinarum_s__Nanosalinarum_sp000220355:0.4735168201,(((GB_GCA_000220375.1_d__Archaea_p__Nanohaloarchaeota_c__Nanosalinia_o__Nanosalinales_f__Nanosalinaceae_g__Nanosalina_s__Nanosalina_sp000220375:0.3119083817,GB_GCA_013343275.1_d__Archaea_p__Nanohaloarchaeota_c__Nanosalinia_o__Nanosalinales_f__Nanosalinaceae_g__M3-22_s__M3-22_sp013343275:0.2037870750)100:0.0404215535,(((GB_GCA_001563915.1_d__Archaea_p__Nanohaloarchaeota_c__Nanosalinia_o__Nanosalinales_f__Nanosalinaceae_g__B1-Br10-U2g21_s__B1-Br10-U2g21_sp001563915:0.0711763809,GB_GCA_001564035.1_d__Archaea_p__Nanohaloarchaeota_c__Nanosalinia_o__Nanosalinales_f__Nanosalinaceae_g__B1-Br10-U2g21_s__B1-Br10-U2g21_sp001564035:0.0582617433)100:0.1187389308,GB_GCA_001564145.1_d__Archaea_p__Nanohaloarchaeota_c__Nanosalinia_o__Nanosalinales_f__Nanosalinaceae_g__B1-Br10-U2g21_s__B1-Br10-U2g21_sp001564145:0.1596435622)100:0.1818956403,(GB_GCA_001761425.1_d__Archaea_p__Nanohaloarchaeota_c__Nanosalinia_o__Nanosalinales_f__Nanosalinaceae_g__Nanohalobium_s__Nanohalobium_sp001761425:0.2181613335,RS_GCF_009617975.1_d__Archaea_p__Nanohaloarchaeota_c__Nanosalinia_o__Nanosalinales_f__Nanosalinaceae_g__Nanohalobium_s__Nanohalobium_constans:0.2192939267)100:0.0475681392)100:0.0350027792)100:0.0543265088,((GB_GCA_001563875.1_d__Archaea_p__Nanohaloarchaeota_c__Nanosalinia_o__Nanosalinales_f__Nanosalinaceae_g__B1-Br10-U2g19_s__B1-Br10-U2g19_sp001563875:0.1090840021,GB_GCA_001563905.1_d__Archaea_p__Nanohaloarchaeota_c__Nanosalinia_o__Nanosalinales_f__Nanosalinaceae_g__B1-Br10-U2g19_s__B1-Br10-U2g19_sp001563905:0.0995047307)100:0.1315186004,((GB_GCA_001563995.1_d__Archaea_p__Nanohaloarchaeota_c__Nanosalinia_o__Nanosalinales_f__Nanosalinaceae_g__PL-Br10-U2g16_s__PL-Br10-U2g16_sp001563995:0.2037751655,GB_GCA_014297435.1_d__Archaea_p__Nanohaloarchaeota_c__Nanosalinia_o__Nanosalinales_f__Nanosalinaceae_g__PL-Br10-U2g16_s__PL-Br10-U2g16_sp014297435:0.1638021402)100:0.0575847981,(GB_GCA_003009795.1_d__Archaea_p__Nanohaloarchaeota_c__Nanosalinia_o__Nanosalinales_f__Nanosalinaceae_g__SW-4-43-9_s__SW-4-43-9_sp003009795:0.0400183550,GB_GCA_003009815.1_d__Archaea_p__Nanohaloarchaeota_c__Nanosalinia_o__Nanosalinales_f__Nanosalinaceae_g__SW-4-43-9_s__SW-4-43-9_sp003009815:0.0257229153)100:0.1988131170)100:0.0398302632)100:0.0433504048)100:0.0919814533)100:0.4704806660,(GB_GCA_017610385.1_d__Archaea_p__Nanohaloarchaeota_c__Nanosalinia_o__Nanosalinales_f__JAFCCC01_g__JAFCCC01_s__JAFCCC01_sp017610385:0.5623702802,GB_GCA_018609855.1_d__Archaea_p__Nanohaloarchaeota_c__Nanosalinia_o__Nanosalinales_f__JAHENU01_g__JAHENU01_s__JAHENU01_sp018609855:0.6872040669)100:0.1020974092)100:0.3073416994,((((GB_GCA_002254415.1_d__Archaea_p__EX4484-52_c__EX4484-52_o__EX4484-52_f__EX4484-52_g__EX4484-52_s__EX4484-52_sp002254415:0.3036719108,GB_GCA_003660905.1_d__Archaea_p__EX4484-52_c__EX4484-52_o__EX4484-52_f__EX4484-52_g__EX4484-52_s__EX4484-52_sp003660905:0.2658741841)100:0.7583884571,((((GB_GCA_003660865.1_d__Archaea_p__EX4484-52_c__EX4484-52_o__EX4484-52_f__B79-G9_g__B79-G9_s__B79-G9_sp003660865:0.0497842362,GB_GCA_017610525.1_d__Archaea_p__EX4484-52_c__EX4484-52_o__EX4484-52_f__B79-G9_g__B79-G9_s__B79-G9_sp017610525:0.0482279425)100:0.3690452897,GB_GCA_013139905.1_d__Archaea_p__EX4484-52_c__EX4484-52_o__EX4484-52_f__B79-G9_g__GLR112_s__GLR112_sp013139905:0.4572865678)100:0.0527031055,GB_GCA_017610545.1_d__Archaea_p__EX4484-52_c__EX4484-52_o__EX4484-52_f__JAFCBV01_g__JAFCBV01_s__JAFCBV01_sp017610545:0.5015817188)100:0.0520166289,(GB_GCA_018897155.1_d__Archaea_p__EX4484-52_c__EX4484-52_o__EX4484-52_f__LFW-46_g__LFW-46_s__LFW-46_sp018897155:0.1430362808,GB_GCA_902384675.1_d__Archaea_p__EX4484-52_c__EX4484-52_o__EX4484-52_f__LFW-46_g__LFW-46_s__LFW-46_sp902384675:0.0974877862)100:0.4232434858)100:0.0603718982)100:0.0532239425,(GB_GCA_013138765.1_d__Archaea_p__EX4484-52_c__EX4484-52_o__EX4484-52_f__GLR71_g__GLR71_s__GLR71_sp013138765:0.1699816612,GB_GCA_013138805.1_d__Archaea_p__EX4484-52_c__EX4484-52_o__EX4484-52_f__GLR71_g__GLR71_s__GLR71_sp013138805:0.1448487284)100:0.5034925934)100:0.0951493472,(((GB_GCA_013153555.1_d__Archaea_p__EX4484-52_c__EX4484-52_o__EX4484-52_f__JAADEF01_g__JAADEF01_s__JAADEF01_sp013153555:0.1423182288,GB_GCA_015520895.1_d__Archaea_p__EX4484-52_c__EX4484-52_o__EX4484-52_f__JAADEF01_g__JAADEF01_s__JAADEF01_sp015520895:0.1613518597)100:0.2146787304,GB_GCA_015521505.1_d__Archaea_p__EX4484-52_c__EX4484-52_o__EX4484-52_f__JAADEF01_g__WAOB01_s__WAOB01_sp015521505:0.4150552674)100:0.3674370648,GB_GCA_015520605.1_d__Archaea_p__EX4484-52_c__EX4484-52_o__EX4484-52_f__WAPT01_g__WAPT01_s__WAPT01_sp015520605:0.4827668422)100:0.1123887825)100:0.1567757013)100:0.0793514557,((((((((GB_GCA_000405245.1_d__Archaea_p__Aenigmatarchaeota_c__Aenigmatarchaeia_o__Aenigmatarchaeales_f__Aenigmatarchaeaceae_g__Aenigmatarchaeum_s__Aenigmatarchaeum_subterraneum:0.3362797958,((GB_GCA_011773475.1_d__Archaea_p__Aenigmatarchaeota_c__Aenigmatarchaeia_o__Aenigmatarchaeales_f__Aenigmatarchaeaceae_g__CS1-C013_s__CS1-C013_sp011773475:0.1397875981,GB_GCA_017608545.1_d__Archaea_p__Aenigmatarchaeota_c__Aenigmatarchaeia_o__Aenigmatarchaeales_f__Aenigmatarchaeaceae_g__CS1-C013_s__CS1-C013_sp017608545:0.0812833021)100:0.1221595304,GB_GCA_016933455.1_d__Archaea_p__Aenigmatarchaeota_c__Aenigmatarchaeia_o__Aenigmatarchaeales_f__Aenigmatarchaeaceae_g__JAFGAZ01_s__JAFGAZ01_sp016933455:0.3510740647)100:0.1338188655)100:0.0627150459,((GB_GCA_017609445.1_d__Archaea_p__Aenigmatarchaeota_c__Aenigmatarchaeia_o__Aenigmatarchaeales_f__Aenigmatarchaeaceae_g__JAFCDY01_s__JAFCDY01_sp017609445:0.3077781896,GB_GCA_018221065.1_d__Archaea_p__Aenigmatarchaeota_c__Aenigmatarchaeia_o__Aenigmatarchaeales_f__Aenigmatarchaeaceae_g__JAAOXY01_s__JAAOXY01_sp018221065:0.4130783510)100:0.0855238698,(GB_GCA_018901655.1_d__Archaea_p__Aenigmatarchaeota_c__Aenigmatarchaeia_o__Aenigmatarchaeales_f__Aenigmatarchaeaceae_g__JAHIEG01_s__JAHIEG01_sp018901655:0.3295288547,GB_GCA_018901755.1_d__Archaea_p__Aenigmatarchaeota_c__Aenigmatarchaeia_o__Aenigmatarchaeales_f__Aenigmatarchaeaceae_g__JAHIDZ01_s__JAHIDZ01_sp018901755:0.3148636082)100:0.1715414553)100:0.0576448120)100:0.0494513316,(GB_GCA_016198755.1_d__Archaea_p__Aenigmatarchaeota_c__Aenigmatarchaeia_o__Aenigmatarchaeales_f__JACQIB01_g__JACQIB01_s__JACQIB01_sp016198755:0.5388777776,GB_GCA_018920245.1_d__Archaea_p__Aenigmatarchaeota_c__Aenigmatarchaeia_o__Aenigmatarchaeales_f__JAHLMS01_g__JAHLMS01_s__JAHLMS01_sp018920245:0.3734933888)100:0.0900576598)100:0.0641124985,GB_GCA_018920255.1_d__Archaea_p__Aenigmatarchaeota_c__Aenigmatarchaeia_o__Aenigmatarchaeales_f__JAHLMR01_g__JAHLMR01_s__JAHLMR01_sp018920255:0.5448213072)100:0.0981904254,((GB_GCA_013152905.1_d__Archaea_p__Aenigmatarchaeota_c__Aenigmatarchaeia_o__Aenigmatarchaeales_f__JAADFI01_g__JAADFI01_s__JAADFI01_sp013152905:0.2567038176,GB_GCA_015521825.1_d__Archaea_p__Aenigmatarchaeota_c__Aenigmatarchaeia_o__Aenigmatarchaeales_f__JAADFI01_g__WANL01_s__WANL01_sp015521825:0.3134463486)100:0.1995929163,(GB_GCA_015521535.1_d__Archaea_p__Aenigmatarchaeota_c__Aenigmatarchaeia_o__Aenigmatarchaeales_f__SZUA-1535_g__SZUA-1535_s__SZUA-1535_sp015521535:0.1933834921,GB_GCA_015661515.1_d__Archaea_p__Aenigmatarchaeota_c__Aenigmatarchaeia_o__Aenigmatarchaeales_f__SZUA-1535_g__SZUA-1535_s__SZUA-1535_sp015661515:0.1739141607)100:0.2921565512)100:0.0959957649)100:0.1480827067,((((GB_GCA_003550625.1_d__Archaea_p__Aenigmatarchaeota_c__Aenigmatarchaeia_o__PWEA01_f__PWEA01_g__PWEA01_s__PWEA01_sp003550625:0.1880832403,GB_GCA_003554235.1_d__Archaea_p__Aenigmatarchaeota_c__Aenigmatarchaeia_o__PWEA01_f__PWEA01_g__PWEA01_s__PWEA01_sp003554235:0.1907346564)100:0.0355101087,((GB_GCA_003553905.1_d__Archaea_p__Aenigmatarchaeota_c__Aenigmatarchaeia_o__PWEA01_f__PWEA01_g__PWEA01_s__PWEA01_sp003553905:0.1334849125,GB_GCA_003554845.1_d__Archaea_p__Aenigmatarchaeota_c__Aenigmatarchaeia_o__PWEA01_f__PWEA01_g__PWEA01_s__PWEA01_sp003554845:0.1294922628)100:0.0640871473,GB_GCA_003555465.1_d__Archaea_p__Aenigmatarchaeota_c__Aenigmatarchaeia_o__PWEA01_f__PWEA01_g__PWEA01_s__PWEA01_sp003555465:0.1509922831)100:0.0469399516)100:0.5036572629,GB_GCA_003663345.1_d__Archaea_p__Aenigmatarchaeota_c__Aenigmatarchaeia_o__PWEA01_f__B50-G16_g__B50-G16_s__B50-G16_sp003663345:0.3858643236)100:0.0857582807,((GB_GCA_016198635.1_d__Archaea_p__Aenigmatarchaeota_c__Aenigmatarchaeia_o__PWEA01_f__JACQIF01_g__JACQIF01_s__JACQIF01_sp016198635:0.2047303142,GB_GCA_016432325.1_d__Archaea_p__Aenigmatarchaeota_c__Aenigmatarchaeia_o__PWEA01_f__JACQIF01_g__JACQIF01_s__JACQIF01_sp016432325:0.1923710631)100:0.4116378709,GB_GCA_016219455.1_d__Archaea_p__Aenigmatarchaeota_c__Aenigmatarchaeia_o__PWEA01_f__JACRMZ01_g__JACRMZ01_s__JACRMZ01_sp016219455:0.6293573844)100:0.0846240483)100:0.1492013535)97:0.0504479355,(((((GB_GCA_001784635.1_d__Archaea_p__Aenigmatarchaeota_c__Aenigmatarchaeia_o__CG10238-14_f__CG10238-14_g__RBG-16-49-10_s__RBG-16-49-10_sp001784635:0.4229367760,((GB_GCA_002789635.1_d__Archaea_p__Aenigmatarchaeota_c__Aenigmatarchaeia_o__CG10238-14_f__CG10238-14_g__CG10238-14_s__CG10238-14_sp002789635:0.2363879198,GB_GCA_017610225.1_d__Archaea_p__Aenigmatarchaeota_c__Aenigmatarchaeia_o__CG10238-14_f__CG10238-14_g__CG10238-14_s__CG10238-14_sp017610225:0.1505280925)100:0.0567635397,GB_GCA_014728985.1_d__Archaea_p__Aenigmatarchaeota_c__Aenigmatarchaeia_o__CG10238-14_f__CG10238-14_g__CG10238-14_s__CG10238-14_sp014728985:0.2586114642)100:0.1433748249)100:0.1184932174,(GB_GCA_018304545.1_d__Archaea_p__Aenigmatarchaeota_c__Aenigmatarchaeia_o__CG10238-14_f__CG10238-14_g__JAGVVZ01_s__JAGVVZ01_sp018304545:0.3316171853,(GB_GCA_018920345.1_d__Archaea_p__Aenigmatarchaeota_c__Aenigmatarchaeia_o__CG10238-14_f__CG10238-14_g__JAHLMN01_s__JAHLMN01_sp018920345:0.1364260379,GB_GCA_018920365.1_d__Archaea_p__Aenigmatarchaeota_c__Aenigmatarchaeia_o__CG10238-14_f__CG10238-14_g__JAHLMN01_s__JAHLMN01_sp018920365:0.1621892078)100:0.2001716483)100:0.1295937880)100:0.0505589700,GB_GCA_017608955.1_d__Archaea_p__Aenigmatarchaeota_c__Aenigmatarchaeia_o__CG10238-14_f__CG10238-14_g__JAFCEW01_s__JAFCEW01_sp017608955:0.3814124744)100:0.1850264367,(((GB_GCA_002254545.1_d__Archaea_p__Aenigmatarchaeota_c__Aenigmatarchaeia_o__CG10238-14_f__EX4484-224_g__EX4484-224_s__EX4484-224_sp002254545:0.4098574197,GB_GCA_011047985.1_d__Archaea_p__Aenigmatarchaeota_c__Aenigmatarchaeia_o__CG10238-14_f__EX4484-224_g__SpSt-28_s__SpSt-28_sp011047985:0.4798278154)85:0.0646584377,(GB_GCA_011333035.1_d__Archaea_p__Aenigmatarchaeota_c__Aenigmatarchaeia_o__CG10238-14_f__EX4484-224_g__SpSt-9_s__SpSt-9_sp011333035:0.3684737357,(GB_GCA_015522145.1_d__Archaea_p__Aenigmatarchaeota_c__Aenigmatarchaeia_o__CG10238-14_f__EX4484-224_g__WAMV01_s__WAMV01_sp015522145:0.3759458582,GB_GCA_018920305.1_d__Archaea_p__Aenigmatarchaeota_c__Aenigmatarchaeia_o__CG10238-14_f__EX4484-224_g__JAHLMO01_s__JAHLMO01_sp018920305:0.8347517531)85:0.0984676817)85:0.0763631576)100:0.0726023041,(((((GB_GCA_004297575.1_d__Archaea_p__Aenigmatarchaeota_c__Aenigmatarchaeia_o__CG10238-14_f__SCSR01_g__SCSR01_s__SCSR01_sp004297575:0.4068725514,GB_GCA_016198705.1_d__Archaea_p__Aenigmatarchaeota_c__Aenigmatarchaeia_o__CG10238-14_f__SCSR01_g__JACQIA01_s__JACQIA01_sp016198705:0.3001453818)100:0.0593582964,(GB_GCA_014238095.1_d__Archaea_p__Aenigmatarchaeota_c__Aenigmatarchaeia_o__CG10238-14_f__SCSR01_g__JABABT01_s__JABABT01_sp014238095:0.3930996931,GB_GCA_016213525.1_d__Archaea_p__Aenigmatarchaeota_c__Aenigmatarchaeia_o__CG10238-14_f__SCSR01_g__JABABT01_s__JABABT01_sp016213525:0.3102911783)100:0.2286442567)100:0.0500516455,((((GB_GCA_016177025.1_d__Archaea_p__Aenigmatarchaeota_c__Aenigmatarchaeia_o__CG10238-14_f__SCSR01_g__JACOWB01_s__JACOWB01_sp016177025:0.1553917901,GB_GCA_018920185.1_d__Archaea_p__Aenigmatarchaeota_c__Aenigmatarchaeia_o__CG10238-14_f__SCSR01_g__JACOWB01_s__JACOWB01_sp018920185:0.1620488358)100:0.0406240503,GB_GCA_016187415.1_d__Archaea_p__Aenigmatarchaeota_c__Aenigmatarchaeia_o__CG10238-14_f__SCSR01_g__JACOWB01_s__JACOWB01_sp016187415:0.2214475802)100:0.0510931600,(GB_GCA_016181005.1_d__Archaea_p__Aenigmatarchaeota_c__Aenigmatarchaeia_o__CG10238-14_f__SCSR01_g__JACPAE01_s__JACPAE01_sp016181005:0.2413085223,GB_GCA_016187385.1_d__Archaea_p__Aenigmatarchaeota_c__Aenigmatarchaeia_o__CG10238-14_f__SCSR01_g__JACPAE01_s__JACPAE01_sp016187385:0.2235147325)100:0.0560051909)100:0.0364355781,GB_GCA_016187405.1_d__Archaea_p__Aenigmatarchaeota_c__Aenigmatarchaeia_o__CG10238-14_f__SCSR01_g__JACPJS01_s__JACPJS01_sp016187405:0.3042479699)100:0.1942621968)100:0.0498271755,(GB_GCA_011334385.1_d__Archaea_p__Aenigmatarchaeota_c__Aenigmatarchaeia_o__CG10238-14_f__SCSR01_g__SpSt-971_s__SpSt-971_sp011334385:0.2947627545,GB_GCA_018304615.1_d__Archaea_p__Aenigmatarchaeota_c__Aenigmatarchaeia_o__CG10238-14_f__SCSR01_g__JAGVVV01_s__JAGVVV01_sp018304615:0.3830297844)100:0.0638070605)100:0.0501478597,(GB_GCA_011335085.1_d__Archaea_p__Aenigmatarchaeota_c__Aenigmatarchaeia_o__CG10238-14_f__SCSR01_g__SpSt-742_s__SpSt-742_sp011335085:0.3648202349,GB_GCA_011363135.1_d__Archaea_p__Aenigmatarchaeota_c__Aenigmatarchaeia_o__CG10238-14_f__SCSR01_g__SpSt-734_s__SpSt-734_sp011363135:0.3656875323)100:0.0581889927)100:0.0706210778)100:0.1177449943)100:0.1692527155,(((((((((GB_GCA_003663225.1_d__Archaea_p__Aenigmatarchaeota_c__Aenigmatarchaeia_o__QMZP01_f__QMZP01_g__QMZP01_s__QMZP01_sp003663225:0.3374244070,GB_GCA_016867675.1_d__Archaea_p__Aenigmatarchaeota_c__Aenigmatarchaeia_o__QMZP01_f__QMZP01_g__VGIZ01_s__VGIZ01_sp016867675:0.4890362613)100:0.0746542121,GB_GCA_017609225.1_d__Archaea_p__Aenigmatarchaeota_c__Aenigmatarchaeia_o__QMZP01_f__QMZP01_g__JAFCEK01_s__JAFCEK01_sp017609225:0.3166067852)100:0.0442517243,GB_GCA_016783545.1_d__Archaea_p__Aenigmatarchaeota_c__Aenigmatarchaeia_o__QMZP01_f__QMZP01_g__BS750m-G24_s__BS750m-G24_sp016783545:0.5565619779)100:0.0376965349,GB_GCA_017609145.1_d__Archaea_p__Aenigmatarchaeota_c__Aenigmatarchaeia_o__QMZP01_f__QMZP01_g__JAFCEM01_s__JAFCEM01_sp017609145:0.4125762582)75:0.0452617109,(((GB_GCA_003663445.1_d__Archaea_p__Aenigmatarchaeota_c__Aenigmatarchaeia_o__QMZP01_f__QMZP01_g__QMZZ01_s__QMZZ01_sp003663445:0.4811137722,(GB_GCA_016185435.1_d__Archaea_p__Aenigmatarchaeota_c__Aenigmatarchaeia_o__QMZP01_f__QMZP01_g__JACPNN01_s__JACPNN01_sp016185435:0.3997064673,GB_GCA_016202785.1_d__Archaea_p__Aenigmatarchaeota_c__Aenigmatarchaeia_o__QMZP01_f__QMZP01_g__JACQOC01_s__JACQOC01_sp016202785:0.3703964078)100:0.1846431312)100:0.0642304091,(((GB_GCA_016198585.1_d__Archaea_p__Aenigmatarchaeota_c__Aenigmatarchaeia_o__QMZP01_f__QMZP01_g__JACQOD01_s__JACQOD01_sp016198585:0.2469497654,GB_GCA_016202725.1_d__Archaea_p__Aenigmatarchaeota_c__Aenigmatarchaeia_o__QMZP01_f__QMZP01_g__JACQOD01_s__JACQOD01_sp016202725:0.3083836234)100:0.0957020401,GB_GCA_016782405.1_d__Archaea_p__Aenigmatarchaeota_c__Aenigmatarchaeia_o__QMZP01_f__QMZP01_g__BS750m-G81_s__BS750m-G81_sp016782405:0.3521205696)100:0.1865958692,GB_GCA_018816245.1_d__Archaea_p__Aenigmatarchaeota_c__Aenigmatarchaeia_o__QMZP01_f__QMZP01_g__JAHIVW01_s__JAHIVW01_sp018816245:0.5187360083)90:0.0744376616)87:0.0405274914,(GB_GCA_016198605.1_d__Archaea_p__Aenigmatarchaeota_c__Aenigmatarchaeia_o__QMZP01_f__QMZP01_g__JACQIG01_s__JACQIG01_sp016198605:0.1693237060,GB_GCA_016202745.1_d__Archaea_p__Aenigmatarchaeota_c__Aenigmatarchaeia_o__QMZP01_f__QMZP01_g__JACQIG01_s__JACQIG01_sp016202745:0.2042458884)100:0.2804866508)98:0.0484097242)70:0.0355150657,((GB_GCA_003663415.1_d__Archaea_p__Aenigmatarchaeota_c__Aenigmatarchaeia_o__QMZP01_f__QMZP01_g__QMZY01_s__QMZY01_sp003663415:0.3447324190,GB_GCA_015520105.1_d__Archaea_p__Aenigmatarchaeota_c__Aenigmatarchaeia_o__QMZP01_f__QMZP01_g__WAQT01_s__WAQT01_sp015520105:0.3947540294)100:0.0586299772,GB_GCA_018818465.1_d__Archaea_p__Aenigmatarchaeota_c__Aenigmatarchaeia_o__QMZP01_f__QMZP01_g__JAHIRU01_s__JAHIRU01_sp018818465:0.4855711251)75:0.0399971074)99:0.0662197072,(GB_GCA_016202865.1_d__Archaea_p__Aenigmatarchaeota_c__Aenigmatarchaeia_o__QMZP01_f__JACQNV01_g__JACQNV01_s__JACQNV01_sp016202865:0.5452655585,(GB_GCA_016931255.1_d__Archaea_p__Aenigmatarchaeota_c__Aenigmatarchaeia_o__QMZP01_f__JAFGSV01_g__JAFGFG01_s__JAFGFG01_sp016931255:0.3108133417,GB_GCA_016934325.1_d__Archaea_p__Aenigmatarchaeota_c__Aenigmatarchaeia_o__QMZP01_f__JAFGSV01_g__JAFGSV01_s__JAFGSV01_sp016934325:0.2735713771)100:0.2385254293)97:0.0676424825)97:0.0396120652,((GB_GCA_003663325.1_d__Archaea_p__Aenigmatarchaeota_c__Aenigmatarchaeia_o__QMZP01_f__QMZT01_g__QMZT01_s__QMZT01_sp003663325:0.4241313305,(GB_GCA_011772645.1_d__Archaea_p__Aenigmatarchaeota_c__Aenigmatarchaeia_o__QMZP01_f__QMZT01_g__CS3-C152_s__CS3-C152_sp011772645:0.2996125728,GB_GCA_016932215.1_d__Archaea_p__Aenigmatarchaeota_c__Aenigmatarchaeia_o__QMZP01_f__QMZT01_g__JAFGDH01_s__JAFGDH01_sp016932215:0.3161693889)100:0.1296288731)100:0.0713649018,(GB_GCA_013151465.1_d__Archaea_p__Aenigmatarchaeota_c__Aenigmatarchaeia_o__QMZP01_f__QMZT01_g__JAADIF01_s__JAADIF01_sp013151465:0.1891282026,GB_GCA_016932735.1_d__Archaea_p__Aenigmatarchaeota_c__Aenigmatarchaeia_o__QMZP01_f__QMZT01_g__JAADIF01_s__JAADIF01_sp016932735:0.2373903012)100:0.3639979686)100:0.0686476828)100:0.2250333274,((GB_GCA_016177205.1_d__Archaea_p__Aenigmatarchaeota_c__Aenigmatarchaeia_o__JACPZZ01_f__JACPZZ01_g__JACPZZ01_s__JACPZZ01_sp016177205:0.0994777611,GB_GCA_016195275.1_d__Archaea_p__Aenigmatarchaeota_c__Aenigmatarchaeia_o__JACPZZ01_f__JACPZZ01_g__JACPZZ01_s__JACPZZ01_sp016195275:0.1192051246)100:0.0170280238,(GB_GCA_016180965.1_d__Archaea_p__Aenigmatarchaeota_c__Aenigmatarchaeia_o__JACPZZ01_f__JACPZZ01_g__JACPZZ01_s__JACPZZ01_sp016180965:0.1103766977,(GB_GCA_016202795.1_d__Archaea_p__Aenigmatarchaeota_c__Aenigmatarchaeia_o__JACPZZ01_f__JACPZZ01_g__JACPZZ01_s__JACPZZ01_sp016202795:0.0801178463,GB_GCA_016202815.1_d__Archaea_p__Aenigmatarchaeota_c__Aenigmatarchaeia_o__JACPZZ01_f__JACPZZ01_g__JACPZZ01_s__JACPZZ01_sp016202815:0.0911929804)98:0.0172592416)100:0.0166782293)100:0.6100050725)98:0.0581429791)100:0.0587116775)97:0.0347285608,(((((((((((((GB_GCA_000806115.1_d__Archaea_p__Aenigmatarchaeota_c__Aenigmatarchaeia_o__GW2011-AR5_f__GW2011-AR5_g__GW2011-AR5_s__GW2011-AR5_sp000806115:0.0948483677,GB_GCA_018304605.1_d__Archaea_p__Aenigmatarchaeota_c__Aenigmatarchaeia_o__GW2011-AR5_f__GW2011-AR5_g__GW2011-AR5_s__GW2011-AR5_sp018304605:0.0775649569)100:0.1029913537,GB_GCA_013331845.1_d__Archaea_p__Aenigmatarchaeota_c__Aenigmatarchaeia_o__GW2011-AR5_f__GW2011-AR5_g__GW2011-AR5_s__GW2011-AR5_sp10154u:0.1684363390)100:0.1435597802,GB_GCA_016191585.1_d__Archaea_p__Aenigmatarchaeota_c__Aenigmatarchaeia_o__GW2011-AR5_f__GW2011-AR5_g__JACPVU01_s__JACPVU01_sp016191585:0.3974262054)100:0.0533349082,(GB_GCA_016202845.1_d__Archaea_p__Aenigmatarchaeota_c__Aenigmatarchaeia_o__GW2011-AR5_f__GW2011-AR5_g__JACQNW01_s__JACQNW01_sp016202845:0.4192233295,GB_GCA_016202875.1_d__Archaea_p__Aenigmatarchaeota_c__Aenigmatarchaeia_o__GW2011-AR5_f__GW2011-AR5_g__JACQNX01_s__JACQNX01_sp016202875:0.2972338789)100:0.0542417145)100:0.0374708030,(GB_GCA_016180925.1_d__Archaea_p__Aenigmatarchaeota_c__Aenigmatarchaeia_o__GW2011-AR5_f__GW2011-AR5_g__JACPAH01_s__JACPAH01_sp016180925:0.1736715623,GB_GCA_016187365.1_d__Archaea_p__Aenigmatarchaeota_c__Aenigmatarchaeia_o__GW2011-AR5_f__GW2011-AR5_g__JACPAH01_s__JACPAH01_sp016187365:0.1565468202)100:0.2679134299)100:0.0586473723,((GB_GCA_016184005.1_d__Archaea_p__Aenigmatarchaeota_c__Aenigmatarchaeia_o__GW2011-AR5_f__GW2011-AR5_g__JACPDL01_s__JACPDL01_sp016184005:0.0179111239,GB_GCA_018304565.1_d__Archaea_p__Aenigmatarchaeota_c__Aenigmatarchaeia_o__GW2011-AR5_f__GW2011-AR5_g__JACPDL01_s__JACPDL01_sp018304565:0.0138068051)100:0.3435474009,(GB_GCA_016187335.1_d__Archaea_p__Aenigmatarchaeota_c__Aenigmatarchaeia_o__GW2011-AR5_f__GW2011-AR5_g__JACPJW01_s__JACPJW01_sp016187335:0.1186887354,GB_GCA_016198625.1_d__Archaea_p__Aenigmatarchaeota_c__Aenigmatarchaeia_o__GW2011-AR5_f__GW2011-AR5_g__JACPJW01_s__JACPJW01_sp016198625:0.1503205198)100:0.1936398438)100:0.0709343727)100:0.0394823584,((GB_GCA_016180945.1_d__Archaea_p__Aenigmatarchaeota_c__Aenigmatarchaeia_o__GW2011-AR5_f__GW2011-AR5_g__JACPAG01_s__JACPAG01_sp016180945:0.3059740814,GB_GCA_016193585.1_d__Archaea_p__Aenigmatarchaeota_c__Aenigmatarchaeia_o__GW2011-AR5_f__GW2011-AR5_g__JACPRW01_s__JACPRW01_sp016193585:0.3405615984)66:0.0404414712,GB_GCA_903825675.1_d__Archaea_p__Aenigmatarchaeota_c__Aenigmatarchaeia_o__GW2011-AR5_f__GW2011-AR5_g__CAIKBN01_s__CAIKBN01_sp903825675:0.3616176808)100:0.0523536390)100:0.0426031393,(GB_GCA_016198645.1_d__Archaea_p__Aenigmatarchaeota_c__Aenigmatarchaeia_o__GW2011-AR5_f__GW2011-AR5_g__JACQID01_s__JACQID01_sp016198645:0.3156963039,(GB_GCA_016198685.1_d__Archaea_p__Aenigmatarchaeota_c__Aenigmatarchaeia_o__GW2011-AR5_f__GW2011-AR5_g__JACQID01_s__JACQID01_sp016198685:0.0558973778,GB_GCA_018304585.1_d__Archaea_p__Aenigmatarchaeota_c__Aenigmatarchaeia_o__GW2011-AR5_f__GW2011-AR5_g__JACQID01_s__JACQID01_sp018304585:0.0581756092)100:0.1999718267)100:0.2948300286)100:0.0673765598,(GB_GCA_016187395.1_d__Archaea_p__Aenigmatarchaeota_c__Aenigmatarchaeia_o__GW2011-AR5_f__JACRAC01_g__JACPJV01_s__JACPJV01_sp016187395:0.5568676014,(GB_GCA_016213555.1_d__Archaea_p__Aenigmatarchaeota_c__Aenigmatarchaeia_o__GW2011-AR5_f__JACRAC01_g__JACRAC01_s__JACRAC01_sp016213555:0.2181346474,GB_GCA_016219465.1_d__Archaea_p__Aenigmatarchaeota_c__Aenigmatarchaeia_o__GW2011-AR5_f__JACRAC01_g__JACRAC01_s__JACRAC01_sp016219465:0.2672288374)100:0.2529929410)100:0.1436203629)84:0.0557586266,(GB_GCA_002688965.1_d__Archaea_p__Aenigmatarchaeota_c__Aenigmatarchaeia_o__GW2011-AR5_f__GCA-2688965_g__GCA-2688965_s__GCA-2688965_sp002688965:0.6714685799,(GB_GCA_016219485.1_d__Archaea_p__Aenigmatarchaeota_c__Aenigmatarchaeia_o__GW2011-AR5_f__JACRMX01_g__JACRMX01_s__JACRMX01_sp016219485:0.3900757349,GB_GCA_018304635.1_d__Archaea_p__Aenigmatarchaeota_c__Aenigmatarchaeia_o__GW2011-AR5_f__JACRMX01_g__JAGVVW01_s__JAGVVW01_sp018304635:0.5098077974)100:0.0839935732)100:0.0812333330)100:0.1325552439,(GB_GCA_015522745.1_d__Archaea_p__Aenigmatarchaeota_c__Aenigmatarchaeia_o__GW2011-AR5_f__WALA01_g__WALA01_s__WALA01_sp015522745:0.0706286832,GB_GCA_015523085.1_d__Archaea_p__Aenigmatarchaeota_c__Aenigmatarchaeia_o__GW2011-AR5_f__WALA01_g__WALA01_s__WALA01_sp015523085:0.0318983389)100:0.6071174095)86:0.0515409082,(GB_GCA_011373045.1_d__Archaea_p__Aenigmatarchaeota_c__Aenigmatarchaeia_o__GW2011-AR5_f__SpSt-1120_g__SpSt-1120_s__SpSt-1120_sp011373045:0.5790268542,GB_GCA_018920315.1_d__Archaea_p__Aenigmatarchaeota_c__Aenigmatarchaeia_o__GW2011-AR5_f__JAHLMP01_g__JAHLMP01_s__JAHLMP01_sp018920315:0.5328140651)100:0.1976305454)100:0.0779453184,((GB_GCA_003663295.1_d__Archaea_p__Aenigmatarchaeota_c__Aenigmatarchaeia_o__QMZS01_f__QMZS01_g__QMZS01_s__QMZS01_sp003663295:0.2853752624,GB_GCA_003663355.1_d__Archaea_p__Aenigmatarchaeota_c__Aenigmatarchaeia_o__QMZS01_f__QMZS01_g__QMZS01_s__QMZS01_sp003663355:0.1893755743)100:0.1559900658,GB_GCA_016932615.1_d__Archaea_p__Aenigmatarchaeota_c__Aenigmatarchaeia_o__QMZS01_f__QMZS01_g__JAFGCN01_s__JAFGCN01_sp016932615:0.4561674860)100:0.7044257942)100:0.0986171820)100:0.0714868436)100:0.0985947136)65:0.0464108411,(GB_GCA_002789275.1_d__Archaea_p__Huberarchaeota_c__Huberarchaeia_o__Huberarchaeales_f__Huberarchaeaceae_g__Huberarchaeum_s__Huberarchaeum_crystalense:1.6556393939,(((GB_GCA_011049195.1_d__Archaea_p__SpSt-1190_c__SpSt-1190_o__SpSt-1190_f__SpSt-1190_g__SpSt-1190_s__SpSt-1190_sp011049195:0.3025046795,GB_GCA_018221005.1_d__Archaea_p__SpSt-1190_c__SpSt-1190_o__SpSt-1190_f__SpSt-1190_g__JAAOXW01_s__JAAOXW01_sp018221005:0.2841732239)100:0.2691673672,(GB_GCA_015522095.1_d__Archaea_p__SpSt-1190_c__SpSt-1190_o__SpSt-1190_f__SpSt-1190_g__WAMX01_s__WAMX01_sp015522095:0.3348255169,(GB_GCA_018220935.1_d__Archaea_p__SpSt-1190_c__SpSt-1190_o__SpSt-1190_f__SpSt-1190_g__JAAOXX01_s__JAAOXX01_sp018220935:0.2557234995,GB_GCA_018221025.1_d__Archaea_p__SpSt-1190_c__SpSt-1190_o__SpSt-1190_f__SpSt-1190_g__JAAOXX01_s__JAAOXX01_sp018221025:0.2163884597)100:0.1583846570)100:0.1347241754)100:0.0772655053,GB_GCA_018220955.1_d__Archaea_p__SpSt-1190_c__SpSt-1190_o__SpSt-1190_f__SpSt-1190_g__JAAOXV01_s__JAAOXV01_sp018220955:0.4518947235)100:0.4719358902)67:0.1669174465)100:0.0611039808,((((GB_GCA_002495465.1_d__Archaea_p__Undinarchaeota_c__Undinarchaeia_o__Undinarchaeales_f__Undinarchaeaceae_g__Undinarchaeum_s__Undinarchaeum_marinum:0.0326164065,GB_GCA_014189675.1_d__Archaea_p__Undinarchaeota_c__Undinarchaeia_o__Undinarchaeales_f__Undinarchaeaceae_g__Undinarchaeum_s__Undinarchaeum_sp014189675:0.0214880615)100:0.0408167245,GB_GCA_002687935.1_d__Archaea_p__Undinarchaeota_c__Undinarchaeia_o__Undinarchaeales_f__Undinarchaeaceae_g__Undinarchaeum_s__Undinarchaeum_sp002687935:0.0622344413)100:0.4896389519,GB_GCA_002502135.1_d__Archaea_p__Undinarchaeota_c__Undinarchaeia_o__Undinarchaeales_f__UBA543_g__UBA543_s__UBA543_sp002502135:0.4524156872)100:0.0947299229,GB_GCA_014189685.1_d__Archaea_p__Undinarchaeota_c__Undinarchaeia_o__Undinarchaeales_f__Naiadarchaeaceae_g__Naiadarchaeum_s__Naiadarchaeum_limnaeum:0.4081261144)100:0.4252099741)100:0.0546166834,(((((((((((((((GB_GCA_000402355.1_d__Archaea_p__Iainarchaeota_c__Iainarchaeia_o__Iainarchaeales_f__Iainarchaeaceae_g__Iainarchaeum_s__Iainarchaeum_andersonii:0.2620488682,((GB_GCA_005239615.1_d__Archaea_p__Iainarchaeota_c__Iainarchaeia_o__Iainarchaeales_f__Iainarchaeaceae_g__UBA10205_s__UBA10205_sp005239615:0.1823205563,GB_GCA_902386385.1_d__Archaea_p__Iainarchaeota_c__Iainarchaeia_o__Iainarchaeales_f__Iainarchaeaceae_g__UBA10205_s__UBA10205_sp902386385:0.2245251762)100:0.1416794740,(GB_GCA_013331625.1_d__Archaea_p__Iainarchaeota_c__Iainarchaeia_o__Iainarchaeales_f__Iainarchaeaceae_g__UBA10205_s__UBA10205_sp10205u:0.2285817685,GB_GCA_016202305.1_d__Archaea_p__Iainarchaeota_c__Iainarchaeia_o__Iainarchaeales_f__Iainarchaeaceae_g__UBA10205_s__UBA10205_sp016202305:0.2123904407)100:0.0744627831)100:0.0524115805)91:0.0392836105,(GB_GCA_002687735.1_d__Archaea_p__Iainarchaeota_c__Iainarchaeia_o__Iainarchaeales_f__Iainarchaeaceae_g__UBA493_s__UBA493_sp002687735:0.2319901548,GB_GCA_002762975.1_d__Archaea_p__Iainarchaeota_c__Iainarchaeia_o__Iainarchaeales_f__Iainarchaeaceae_g__PCWY01_s__PCWY01_sp002762975:0.2781141380)91:0.0434279564)100:0.2037361740,(GB_GCA_016218635.1_d__Archaea_p__Iainarchaeota_c__Iainarchaeia_o__Iainarchaeales_f__JAFGBZ01_g__JACRDJ01_s__JACRDJ01_sp016218635:0.4415015370,GB_GCA_016932875.1_d__Archaea_p__Iainarchaeota_c__Iainarchaeia_o__Iainarchaeales_f__JAFGBZ01_g__JAFGBZ01_s__JAFGBZ01_sp016932875:0.3406855825)100:0.1795953655)100:0.0431561551,((GB_GCA_000830275.1_d__Archaea_p__Iainarchaeota_c__Iainarchaeia_o__Iainarchaeales_f__GW2011-AR10_g__GW2011-AR10_s__GW2011-AR10_sp000830275:0.2847862552,(GB_GCA_016186855.1_d__Archaea_p__Iainarchaeota_c__Iainarchaeia_o__Iainarchaeales_f__GW2011-AR10_g__JACPKT01_s__JACPKT01_sp016186855:0.3380818874,GB_GCA_016198165.1_d__Archaea_p__Iainarchaeota_c__Iainarchaeia_o__Iainarchaeales_f__GW2011-AR10_g__JACQJF01_s__JACQJF01_sp016198165:0.3987471632)100:0.0821310190)100:0.0816179597,GB_GCA_017610305.1_d__Archaea_p__Iainarchaeota_c__Iainarchaeia_o__Iainarchaeales_f__JAFCCJ01_g__JAFCCJ01_s__JAFCCJ01_sp017610305:0.3592198960)86:0.0419045100)86:0.0421042801,GB_GCA_018304425.1_d__Archaea_p__Iainarchaeota_c__Iainarchaeia_o__Iainarchaeales_f__UBA10219_g__UBA10219_s__UBA10219_sp10219u:0.4589779028)100:0.0568915717,((GB_GCA_013331925.1_d__Archaea_p__Iainarchaeota_c__Iainarchaeia_o__Iainarchaeales_f__UBA10191_g__UBA10191_s__UBA10191_sp10036u:0.4504380083,(GB_GCA_016198125.1_d__Archaea_p__Iainarchaeota_c__Iainarchaeia_o__Iainarchaeales_f__VGJJ01_g__JACQJG01_s__JACQJG01_sp016198125:0.5067009121,(GB_GCA_016699555.1_d__Archaea_p__Iainarchaeota_c__Iainarchaeia_o__Iainarchaeales_f__VGJJ01_g__VGJJ01_s__VGJJ01_sp016699555:0.2754401370,GB_GCA_016867455.1_d__Archaea_p__Iainarchaeota_c__Iainarchaeia_o__Iainarchaeales_f__VGJJ01_g__VGJJ01_s__VGJJ01_sp016867455:0.2715860477)100:0.3140665767)100:0.1400701918)95:0.0546398863,(GB_GCA_016187745.1_d__Archaea_p__Iainarchaeota_c__Iainarchaeia_o__Iainarchaeales_f__JACPJC01_g__JACPJC01_s__JACPJC01_sp016187745:0.0330253265,GB_GCA_018304445.1_d__Archaea_p__Iainarchaeota_c__Iainarchaeia_o__Iainarchaeales_f__JACPJC01_g__JACPJC01_s__JACPJC01_sp018304445:0.0339072272)100:0.5155071602)86:0.0410837113)86:0.0342062047,(((GB_GCA_002763225.1_d__Archaea_p__Iainarchaeota_c__Iainarchaeia_o__Iainarchaeales_f__1-14-0-10-31-34_g__1-14-0-10-31-34_s__1-14-0-10-31-34_sp002763225:0.1507741641,GB_GCA_018829335.1_d__Archaea_p__Iainarchaeota_c__Iainarchaeia_o__Iainarchaeales_f__1-14-0-10-31-34_g__1-14-0-10-31-34_s__1-14-0-10-31-34_sp018829335:0.1303494898)100:0.0390872625,GB_GCA_017609625.1_d__Archaea_p__Iainarchaeota_c__Iainarchaeia_o__Iainarchaeales_f__1-14-0-10-31-34_g__1-14-0-10-31-34_s__1-14-0-10-31-34_sp017609625:0.1274664265)100:0.3580099060,(GB_GCA_018304465.1_d__Archaea_p__Iainarchaeota_c__Iainarchaeia_o__Iainarchaeales_f__JAGVWC01_g__JAGVWC01_s__JAGVWC01_sp018304465:0.4116022410,GB_GCA_018813975.1_d__Archaea_p__Iainarchaeota_c__Iainarchaeia_o__Iainarchaeales_f__JAGVWC01_g__JAHJAQ01_s__JAHJAQ01_sp018813975:0.3435244399)100:0.1967816744)93:0.0640338301)100:0.0564638157,(((((GB_GCA_002688035.1_d__Archaea_p__Iainarchaeota_c__Iainarchaeia_o__Iainarchaeales_f__GCA-2688035_g__GCA-2688035_s__GCA-2688035_sp002688035:0.1996875223,(GB_GCA_017609945.1_d__Archaea_p__Iainarchaeota_c__Iainarchaeia_o__Iainarchaeales_f__GCA-2688035_g__JAFCCZ01_s__JAFCCZ01_sp017609945:0.1790429322,GB_GCA_017610175.1_d__Archaea_p__Iainarchaeota_c__Iainarchaeia_o__Iainarchaeales_f__GCA-2688035_g__JAFCCZ01_s__JAFCCZ01_sp017610175:0.1995894614)100:0.0447384345)100:0.0336355559,GB_GCA_017610245.1_d__Archaea_p__Iainarchaeota_c__Iainarchaeia_o__Iainarchaeales_f__GCA-2688035_g__JAFCCK01_s__JAFCCK01_sp017610245:0.1580957544)100:0.1299190871,((GB_GCA_016932355.1_d__Archaea_p__Iainarchaeota_c__Iainarchaeia_o__Iainarchaeales_f__GCA-2688035_g__JAFGDB01_s__JAFGDB01_sp016932355:0.1463313727,GB_GCA_017608725.1_d__Archaea_p__Iainarchaeota_c__Iainarchaeia_o__Iainarchaeales_f__GCA-2688035_g__JAFGDB01_s__JAFGDB01_sp017608725:0.1239301739)100:0.1154395864,(((GB_GCA_017610205.1_d__Archaea_p__Iainarchaeota_c__Iainarchaeia_o__Iainarchaeales_f__GCA-2688035_g__JAFCCL01_s__JAFCCL01_sp017610205:0.0667313637,GB_GCA_017610335.1_d__Archaea_p__Iainarchaeota_c__Iainarchaeia_o__Iainarchaeales_f__GCA-2688035_g__JAFCCL01_s__JAFCCL01_sp017610335:0.0708552389)100:0.1061088910,GB_GCA_017610265.1_d__Archaea_p__Iainarchaeota_c__Iainarchaeia_o__Iainarchaeales_f__GCA-2688035_g__JAFCCL01_s__JAFCCL01_sp017610265:0.1718901990)100:0.0450631327,GB_GCA_017610485.1_d__Archaea_p__Iainarchaeota_c__Iainarchaeia_o__Iainarchaeales_f__GCA-2688035_g__JAFCCL01_s__JAFCCL01_sp017610485:0.1767827995)100:0.1234209575)100:0.0999411983)100:0.0563942714,GB_GCA_016931555.1_d__Archaea_p__Iainarchaeota_c__Iainarchaeia_o__Iainarchaeales_f__GCA-2688035_g__JAFGEM01_s__JAFGEM01_sp016931555:0.4032138929)100:0.0666243888,(GB_GCA_016205145.1_d__Archaea_p__Iainarchaeota_c__Iainarchaeia_o__Iainarchaeales_f__JACQJH01_g__JACQJH01_s__JACQJH01_sp016205145:0.4405466694,GB_GCA_017609985.1_d__Archaea_p__Iainarchaeota_c__Iainarchaeia_o__Iainarchaeales_f__JAFCCW01_g__JAFCCW01_s__JAFCCW01_sp017609985:0.4165431551)99:0.0680404043)99:0.0539053492)85:0.0371992136,(((GB_GCA_002068885.1_d__Archaea_p__Iainarchaeota_c__Iainarchaeia_o__Iainarchaeales_f__JAAZKV01_g__JAAZKV01_s__JAAZKV01_sp002068885:0.2301748852,GB_GCA_902385225.1_d__Archaea_p__Iainarchaeota_c__Iainarchaeia_o__Iainarchaeales_f__JAAZKV01_g__JAAZKV01_s__JAAZKV01_sp902385225:0.1958928707)100:0.0921109652,GB_GCA_012799645.1_d__Archaea_p__Iainarchaeota_c__Iainarchaeia_o__Iainarchaeales_f__JAAZKV01_g__JAAZKV01_s__JAAZKV01_sp012799645:0.2766088112)100:0.0509143085,(GB_GCA_018651445.1_d__Archaea_p__Iainarchaeota_c__Iainarchaeia_o__Iainarchaeales_f__JAAZKV01_g__JABIDZ01_s__JABIDZ01_sp018651445:0.2212112702,GB_GCA_018691995.1_d__Archaea_p__Iainarchaeota_c__Iainarchaeia_o__Iainarchaeales_f__JAAZKV01_g__JABIDZ01_s__JABIDZ01_sp018691995:0.2248985272)100:0.1026447341)100:0.4154755765)94:0.0498774037,(GB_GCA_002779065.1_d__Archaea_p__Iainarchaeota_c__Iainarchaeia_o__Iainarchaeales_f__0-14-0-20-34-12_g__0-14-0-20-34-12_s__0-14-0-20-34-12_sp002779065:0.5428344513,((GB_GCA_011334955.1_d__Archaea_p__Iainarchaeota_c__Iainarchaeia_o__Iainarchaeales_f__DTGL01_g__DTGL01_s__DTGL01_sp011334955:0.2961852331,GB_GCA_017608995.1_d__Archaea_p__Iainarchaeota_c__Iainarchaeia_o__Iainarchaeales_f__DTGL01_g__JAFCEU01_s__JAFCEU01_sp017608995:0.1992761882)100:0.2172199803,GB_GCA_017608575.1_d__Archaea_p__Iainarchaeota_c__Iainarchaeia_o__Iainarchaeales_f__DTGL01_g__JAFCFP01_s__JAFCFP01_sp017608575:0.3532825644)100:0.1012643680)100:0.1016821996)100:0.1371471128,(((GB_GCA_002779075.1_d__Archaea_p__Iainarchaeota_c__Iainarchaeia_o__0-14-0-20-30-16_f__0-14-0-20-30-16_g__0-14-0-20-30-16_s__0-14-0-20-30-16_sp002779075:0.1881182664,GB_GCA_903916665.1_d__Archaea_p__Iainarchaeota_c__Iainarchaeia_o__0-14-0-20-30-16_f__0-14-0-20-30-16_g__0-14-0-20-30-16_s__0-14-0-20-30-16_sp903916665:0.2007516651)100:0.8574005134,GB_GCA_017608775.1_d__Archaea_p__Iainarchaeota_c__Iainarchaeia_o__0-14-0-20-30-16_f__JAFCFF01_g__JAFCFF01_s__JAFCFF01_sp017608775:0.8266848393)100:0.1147941282,(GB_GCA_003559395.1_d__Archaea_p__Iainarchaeota_c__Iainarchaeia_o__0-14-0-20-30-16_f__CSSED10-239_g__CSSED10-239_s__CSSED10-239_sp003559395:0.4077891395,GB_GCA_009392915.1_d__Archaea_p__Iainarchaeota_c__Iainarchaeia_o__0-14-0-20-30-16_f__CSSED10-239_g__Forterrea_s__Forterrea_multitransposorum:0.4236976085)100:0.5351164816)100:0.1016992987)100:0.1491827926,GB_GCA_016926295.1_d__Archaea_p__Iainarchaeota_c__Iainarchaeia_o__JAFGOX01_f__JAFGOX01_g__JAFGOX01_s__JAFGOX01_sp016926295:0.8825216113)100:0.0812501183,((GB_GCA_013154035.1_d__Archaea_p__Iainarchaeota_c__Iainarchaeia_o__JAADDC01_f__JAADDC01_g__JAADDH01_s__JAADDH01_sp013154035:0.2196643022,GB_GCA_015662385.1_d__Archaea_p__Iainarchaeota_c__Iainarchaeia_o__JAADDC01_f__JAADDC01_g__SZUA-1452_s__SZUA-1452_sp015662385:0.1832687320)100:0.2374491252,((GB_GCA_013154145.1_d__Archaea_p__Iainarchaeota_c__Iainarchaeia_o__JAADDC01_f__JAADDC01_g__JAADDC01_s__JAADDC01_sp013154145:0.1093408420,GB_GCA_015520865.1_d__Archaea_p__Iainarchaeota_c__Iainarchaeia_o__JAADDC01_f__JAADDC01_g__JAADDC01_s__JAADDC01_sp015520865:0.1064916056)100:0.0997677251,GB_GCA_015521515.1_d__Archaea_p__Iainarchaeota_c__Iainarchaeia_o__JAADDC01_f__JAADDC01_g__WANZ01_s__WANZ01_sp015521515:0.2624969854)100:0.2582596846)100:0.3886982063)100:0.1322451318,(((((((((GB_GCA_001871475.1_d__Archaea_p__Micrarchaeota_c__Micrarchaeia_o__Anstonellales_f__CG1-02-47-40_g__CG1-02-47-40_s__CG1-02-47-40_sp001871475:0.4846707751,GB_GCA_016866895.1_d__Archaea_p__Micrarchaeota_c__Micrarchaeia_o__Anstonellales_f__VGKX01_g__VGKX01_s__VGKX01_sp016866895:0.4445517686)100:0.0652934768,(((GB_GCA_002778455.1_d__Archaea_p__Micrarchaeota_c__Micrarchaeia_o__Anstonellales_f__Anstonellaceae_g__1-14-0-10-45-29_s__1-14-0-10-45-29_sp002778455:0.3003300321,GB_GCA_011334515.1_d__Archaea_p__Micrarchaeota_c__Micrarchaeia_o__Anstonellales_f__Anstonellaceae_g__DTIH01_s__DTIH01_sp011334515:0.5816810304)100:0.1060044207,(GB_GCA_902384555.1_d__Archaea_p__Micrarchaeota_c__Micrarchaeia_o__Anstonellales_f__Anstonellaceae_g__CAIXYX01_s__CAIXYX01_sp902384555:0.1620779959,GB_GCA_903923795.1_d__Archaea_p__Micrarchaeota_c__Micrarchaeia_o__Anstonellales_f__Anstonellaceae_g__CAIXYX01_s__CAIXYX01_sp903923795:0.1770768413)100:0.1953520925)100:0.2066265486,((GB_GCA_013331805.1_d__Archaea_p__Micrarchaeota_c__Micrarchaeia_o__Anstonellales_f__Anstonellaceae_g__UBA10161_s__UBA10161_sp10161u:0.1892346359,GB_GCA_903892905.1_d__Archaea_p__Micrarchaeota_c__Micrarchaeia_o__Anstonellales_f__Anstonellaceae_g__UBA10161_s__UBA10161_sp903892905:0.2227436113)100:0.2182888712,(GB_GCA_018304295.1_d__Archaea_p__Micrarchaeota_c__Micrarchaeia_o__Anstonellales_f__Anstonellaceae_g__Anstonella_s__Anstonella_sp018304295:0.1150382170,GB_GCA_902384585.1_d__Archaea_p__Micrarchaeota_c__Micrarchaeia_o__Anstonellales_f__Anstonellaceae_g__Anstonella_s__Anstonella_stagnisolia:0.1062244868)100:0.2808622418)100:0.0596397363)100:0.0715192287)100:0.0953393745,(GB_GCA_001871535.1_d__Archaea_p__Micrarchaeota_c__Micrarchaeia_o__Anstonellales_f__UBA8471_g__UBA8471_s__UBA8471_sp001871535:0.7764412373,(((((GB_GCA_003694965.1_d__Archaea_p__Micrarchaeota_c__Micrarchaeia_o__Anstonellales_f__J096_g__J096_s__J096_sp003694965:0.4025249812,GB_GCA_015522475.1_d__Archaea_p__Micrarchaeota_c__Micrarchaeia_o__Anstonellales_f__J096_g__J096_s__J096_sp015522475:0.3866135242)100:0.1881370778,(GB_GCA_011380495.1_d__Archaea_p__Micrarchaeota_c__Micrarchaeia_o__Anstonellales_f__J096_g__JAADEL01_s__JAADEL01_sp011380495:0.6289118814,(GB_GCA_013153395.1_d__Archaea_p__Micrarchaeota_c__Micrarchaeia_o__Anstonellales_f__J096_g__JAADEL01_s__JAADEL01_sp013153395:0.1092505004,GB_GCA_015520875.1_d__Archaea_p__Micrarchaeota_c__Micrarchaeia_o__Anstonellales_f__J096_g__JAADEL01_s__JAADEL01_sp015520875:0.1229995499)100:0.2781764480)100:0.4554682916)100:0.0762303578,GB_GCA_015523325.1_d__Archaea_p__Micrarchaeota_c__Micrarchaeia_o__Anstonellales_f__J096_g__WAKO01_s__WAKO01_sp015523325:0.5730815460)100:0.1406604625,GB_GCA_011362975.1_d__Archaea_p__Micrarchaeota_c__Micrarchaeia_o__Anstonellales_f__J096_g__DTGI01_s__DTGI01_sp011362975:0.4092834589)100:0.1978298371,(((((((GB_GCA_011358475.1_d__Archaea_p__Micrarchaeota_c__Micrarchaeia_o__Anstonellales_f__Bilamarchaeaceae_g__DTNT01_s__DTNT01_sp011358475:0.3842087422,(GB_GCA_011358535.1_d__Archaea_p__Micrarchaeota_c__Micrarchaeia_o__Anstonellales_f__Bilamarchaeaceae_g__JACCLJ01_s__JACCLJ01_sp011358535:0.1644163869,GB_GCA_013425425.1_d__Archaea_p__Micrarchaeota_c__Micrarchaeia_o__Anstonellales_f__Bilamarchaeaceae_g__JACCLJ01_s__JACCLJ01_sp013425425:0.1789070986)100:0.1214205307)100:0.0975108230,(((((GB_GCA_013425375.1_d__Archaea_p__Micrarchaeota_c__Micrarchaeia_o__Anstonellales_f__Bilamarchaeaceae_g__Bilamarchaeum_s__Bilamarchaeum_sp013425375:0.1548545002,GB_GCA_902386555.1_d__Archaea_p__Micrarchaeota_c__Micrarchaeia_o__Anstonellales_f__Bilamarchaeaceae_g__Bilamarchaeum_s__Bilamarchaeum_dharawalense:0.1633143994)100:0.0568961317,(((GB_GCA_014730115.1_d__Archaea_p__Micrarchaeota_c__Micrarchaeia_o__Anstonellales_f__Bilamarchaeaceae_g__Bilamarchaeum_s__Bilamarchaeum_sp014730115:0.2021554379,GB_GCA_018812715.1_d__Archaea_p__Micrarchaeota_c__Micrarchaeia_o__Anstonellales_f__Bilamarchaeaceae_g__Bilamarchaeum_s__Bilamarchaeum_sp018812715:0.1541058326)100:0.0862678796,(GB_GCA_016926175.1_d__Archaea_p__Micrarchaeota_c__Micrarchaeia_o__Anstonellales_f__Bilamarchaeaceae_g__Bilamarchaeum_s__Bilamarchaeum_sp016926175:0.2053467587,GB_GCA_018812625.1_d__Archaea_p__Micrarchaeota_c__Micrarchaeia_o__Anstonellales_f__Bilamarchaeaceae_g__Bilamarchaeum_s__Bilamarchaeum_sp018812625:0.1990542205)100:0.0964300726)100:0.0329460046,GB_GCA_018813505.1_d__Archaea_p__Micrarchaeota_c__Micrarchaeia_o__Anstonellales_f__Bilamarchaeaceae_g__Bilamarchaeum_s__Bilamarchaeum_sp018813505:0.2674625016)100:0.0526983137)100:0.0406256229,GB_GCA_903835325.1_d__Archaea_p__Micrarchaeota_c__Micrarchaeia_o__Anstonellales_f__Bilamarchaeaceae_g__Bilamarchaeum_s__Bilamarchaeum_sp903835325:0.2748408715)88:0.0255921672,(GB_GCA_016212505.1_d__Archaea_p__Micrarchaeota_c__Micrarchaeia_o__Anstonellales_f__Bilamarchaeaceae_g__Bilamarchaeum_s__Bilamarchaeum_sp016212505:0.2432465957,GB_GCA_016212525.1_d__Archaea_p__Micrarchaeota_c__Micrarchaeia_o__Anstonellales_f__Bilamarchaeaceae_g__Bilamarchaeum_s__Bilamarchaeum_sp016212525:0.3464298573)88:0.0494090479)100:0.0940815257,GB_GCA_903835385.1_d__Archaea_p__Micrarchaeota_c__Micrarchaeia_o__Anstonellales_f__Bilamarchaeaceae_g__CAILMQ01_s__CAILMQ01_sp903835385:0.3589610200)100:0.0431594661)100:0.0707954880,GB_GCA_018304385.1_d__Archaea_p__Micrarchaeota_c__Micrarchaeia_o__Anstonellales_f__Bilamarchaeaceae_g__JAGVWJ01_s__JAGVWJ01_sp018304385:0.3575721575)94:0.0486316672,(GB_GCA_013331535.1_d__Archaea_p__Micrarchaeota_c__Micrarchaeia_o__Anstonellales_f__Bilamarchaeaceae_g__UBA10214_s__UBA10214_sp10214u:0.3436117073,GB_GCA_016180665.1_d__Archaea_p__Micrarchaeota_c__Micrarchaeia_o__Anstonellales_f__Bilamarchaeaceae_g__JACPAS01_s__JACPAS01_sp016180665:0.2984773436)100:0.0861976262)100:0.0784734371,GB_GCA_016935455.1_d__Archaea_p__Micrarchaeota_c__Micrarchaeia_o__Anstonellales_f__Bilamarchaeaceae_g__JAFGQX01_s__JAFGQX01_sp016935455:0.5066640372)100:0.0461556636,GB_GCA_018813445.1_d__Archaea_p__Micrarchaeota_c__Micrarchaeia_o__Anstonellales_f__Bilamarchaeaceae_g__JAHJBR01_s__JAHJBR01_sp018813445:0.5203072893)100:0.0559093226,((GB_GCA_013425455.1_d__Archaea_p__Micrarchaeota_c__Micrarchaeia_o__Anstonellales_f__Bilamarchaeaceae_g__CAIXOA01_s__CAIXOA01_sp013425455:0.0371337228,GB_GCA_903920925.1_d__Archaea_p__Micrarchaeota_c__Micrarchaeia_o__Anstonellales_f__Bilamarchaeaceae_g__CAIXOA01_s__CAIXOA01_sp903920925:0.0325912500)100:0.2995374727,(((GB_GCA_014727925.1_d__Archaea_p__Micrarchaeota_c__Micrarchaeia_o__Anstonellales_f__Bilamarchaeaceae_g__CAIKOA01_s__CAIKOA01_sp014727925:0.1881599167,GB_GCA_014727975.1_d__Archaea_p__Micrarchaeota_c__Micrarchaeia_o__Anstonellales_f__Bilamarchaeaceae_g__CAIKOA01_s__CAIKOA01_sp014727975:0.1250295581)100:0.0738875966,GB_GCA_016932815.1_d__Archaea_p__Micrarchaeota_c__Micrarchaeia_o__Anstonellales_f__Bilamarchaeaceae_g__CAIKOA01_s__CAIKOA01_sp016932815:0.1825081036)100:0.1030274760,GB_GCA_903828955.1_d__Archaea_p__Micrarchaeota_c__Micrarchaeia_o__Anstonellales_f__Bilamarchaeaceae_g__CAIKOA01_s__CAIKOA01_sp903828955:0.2430002041)100:0.1584885796)100:0.1939555597)100:0.0737693037)100:0.1746335226)100:0.0744626597)100:0.0921388102,GB_GCA_902384795.1_d__Archaea_p__Micrarchaeota_c__Micrarchaeia_o__Gugararchaeales_f__Gugararchaeaceae_g__Gugararchaeum_s__Gugararchaeum_adminiculabundum:0.5408276814)87:0.0486738501,(((GB_GCA_003660965.1_d__Archaea_p__Micrarchaeota_c__Micrarchaeia_o__Burarchaeales_f__Burarchaeaceae_g__B9-G16_s__B9-G16_sp003660965:0.2117691489,GB_GCA_902386535.1_d__Archaea_p__Micrarchaeota_c__Micrarchaeia_o__Burarchaeales_f__Burarchaeaceae_g__Burarchaeum_s__Burarchaeum_australiense:0.2087774502)100:0.3149670926,(GB_GCA_016207225.1_d__Archaea_p__Micrarchaeota_c__Micrarchaeia_o__JACQQB01_f__JACQQB01_g__JACQQB01_s__JACQQB01_sp016207225:0.3903204861,GB_GCA_016212395.1_d__Archaea_p__Micrarchaeota_c__Micrarchaeia_o__JACRGF01_f__JACRGF01_g__JACRGF01_s__JACRGF01_sp016212395:0.4343343603)96:0.0609448915)94:0.0480983036,((GB_GCA_011335015.1_d__Archaea_p__Micrarchaeota_c__Micrarchaeia_o__DTNL01_f__DTGH01_g__DTGH01_s__DTGH01_sp011335015:0.1407230270,((GB_GCA_013425335.1_d__Archaea_p__Micrarchaeota_c__Micrarchaeia_o__DTNL01_f__DTGH01_g__Fermentimicrarchaeum_s__Fermentimicrarchaeum_sp013425335:0.0641337186,GB_GCA_013425405.1_d__Archaea_p__Micrarchaeota_c__Micrarchaeia_o__DTNL01_f__DTGH01_g__Fermentimicrarchaeum_s__Fermentimicrarchaeum_sp013425405:0.0677095318)100:0.0893102208,GB_GCA_013426015.1_d__Archaea_p__Micrarchaeota_c__Micrarchaeia_o__DTNL01_f__DTGH01_g__Fermentimicrarchaeum_s__Fermentimicrarchaeum_limneticum:0.1287760964)100:0.0678961140)100:0.2623003022,(GB_GCA_011358645.1_d__Archaea_p__Micrarchaeota_c__Micrarchaeia_o__DTNL01_f__DTNL01_g__DTNL01_s__DTNL01_sp011358645:0.2423690060,(GB_GCA_903884505.1_d__Archaea_p__Micrarchaeota_c__Micrarchaeia_o__DTNL01_f__DTNL01_g__CAISET01_s__CAISET01_sp903884505:0.1866189432,GB_GCA_903921825.1_d__Archaea_p__Micrarchaeota_c__Micrarchaeia_o__DTNL01_f__DTNL01_g__CAIXRF01_s__CAIXRF01_sp903921825:0.2052303395)100:0.0937657177)100:0.1857452529)100:0.0799101601)98:0.0639532651)99:0.0609382311,((GB_GCA_011332735.1_d__Archaea_p__Micrarchaeota_c__Micrarchaeia_o__CABMEP01_f__CABMEP01_g__DTQF01_s__DTQF01_sp011332735:0.2684402640,GB_GCA_902385155.1_d__Archaea_p__Micrarchaeota_c__Micrarchaeia_o__CABMEP01_f__CABMEP01_g__CABMEP01_s__CABMEP01_sp902385155:0.2792139311)100:0.4516089170,(GB_GCA_011389055.1_d__Archaea_p__Micrarchaeota_c__Micrarchaeia_o__CAILAH01_f__CAILAH01_g__CAILAH01_s__CAILAH01_sp011389055:0.1036839237,GB_GCA_903832205.1_d__Archaea_p__Micrarchaeota_c__Micrarchaeia_o__CAILAH01_f__CAILAH01_g__CAILAH01_s__CAILAH01_sp903832205:0.1740376813)100:0.6510139535)67:0.1037854542)67:0.0560287574,(((((GB_GCA_009387755.1_d__Archaea_p__Micrarchaeota_c__Micrarchaeia_o__Micrarchaeales_f__Micrarchaeaceae_g__Micrarchaeum_s__Micrarchaeum_acidiphilum:0.3182697717,RS_GCF_016806735.1_d__Archaea_p__Micrarchaeota_c__Micrarchaeia_o__Micrarchaeales_f__Micrarchaeaceae_g__Micrarchaeum_A_s__Micrarchaeum_A_acidiphilum_A:0.3637672647)100:0.0582041658,RS_GCF_002214165.1_d__Archaea_p__Micrarchaeota_c__Micrarchaeia_o__Micrarchaeales_f__Micrarchaeaceae_g__Mancarchaeum_s__Mancarchaeum_acidiphilum:0.4710530964)100:0.0892397256,((GB_GCA_013330215.1_d__Archaea_p__Micrarchaeota_c__Micrarchaeia_o__Micrarchaeales_f__Micrarchaeaceae_g__UBA12276_s__UBA12276_sp8261u:0.2904123232,GB_GCA_903858385.1_d__Archaea_p__Micrarchaeota_c__Micrarchaeia_o__Micrarchaeales_f__Micrarchaeaceae_g__CAIOIN01_s__CAIOIN01_sp903858385:0.2573338984)100:0.0680262473,GB_GCA_903884115.1_d__Archaea_p__Micrarchaeota_c__Micrarchaeia_o__Micrarchaeales_f__Micrarchaeaceae_g__CAISDH01_s__CAISDH01_sp903884115:0.3716190926)100:0.1176859589)100:0.0497694481,GB_GCA_014874295.1_d__Archaea_p__Micrarchaeota_c__Micrarchaeia_o__Micrarchaeales_f__Micrarchaeaceae_g__A-MIC-10_s__A-MIC-10_sp014874295:0.4296103798)100:0.1909982821,GB_GCA_902385515.1_d__Archaea_p__Micrarchaeota_c__Micrarchaeia_o__Micrarchaeales_f__Micrarchaeaceae_g__CABMGC01_s__CABMGC01_sp902385515:0.5251431819)100:0.4484034011)100:0.0859555707,(((((((GB_GCA_001871495.1_d__Archaea_p__Micrarchaeota_c__Micrarchaeia_o__Norongarragalinales_f__UBA8480_g__UBA8480_s__UBA8480_sp001871495:0.1898428812,GB_GCA_013425325.1_d__Archaea_p__Micrarchaeota_c__Micrarchaeia_o__Norongarragalinales_f__UBA8480_g__UBA8480_s__UBA8480_sp013425325:0.1279137914)100:0.2943372046,GB_GCA_016212465.1_d__Archaea_p__Micrarchaeota_c__Micrarchaeia_o__Norongarragalinales_f__JACRGE01_g__JACRGE01_s__JACRGE01_sp016212465:0.3975685434)91:0.0522005311,((GB_GCA_005239845.1_d__Archaea_p__Micrarchaeota_c__Micrarchaeia_o__Norongarragalinales_f__SBBD01_g__SBBD01_s__SBBD01_sp005239845:0.2319852856,GB_GCA_018819225.1_d__Archaea_p__Micrarchaeota_c__Micrarchaeia_o__Norongarragalinales_f__SBBD01_g__JAHJQN01_s__JAHJQN01_sp018819225:0.2363627799)100:0.1512605447,GB_GCA_016212475.1_d__Archaea_p__Micrarchaeota_c__Micrarchaeia_o__Norongarragalinales_f__SBBD01_g__JACRGC01_s__JACRGC01_sp016212475:0.3943973819)100:0.1747766128)72:0.0360219607,(((GB_GCA_001871595.1_d__Archaea_p__Micrarchaeota_c__Micrarchaeia_o__Norongarragalinales_f__UBA97_g__UBA97_s__UBA97_sp001871595:0.4559428760,GB_GCA_016194335.1_d__Archaea_p__Micrarchaeota_c__Micrarchaeia_o__Norongarragalinales_f__UBA97_g__JACQBR01_s__JACQBR01_sp016194335:0.3763076122)100:0.1241150352,GB_GCA_016217775.1_d__Archaea_p__Micrarchaeota_c__Micrarchaeia_o__Norongarragalinales_f__UBA97_g__JACRGG01_s__JACRGG01_sp016217775:0.5299278923)91:0.0889650949,((((GB_GCA_002499405.1_d__Archaea_p__Micrarchaeota_c__Micrarchaeia_o__Norongarragalinales_f__Norongarragalinaceae_g__UBA95_s__UBA95_sp002499405:0.4369838651,GB_GCA_002792915.1_d__Archaea_p__Micrarchaeota_c__Micrarchaeia_o__Norongarragalinales_f__Norongarragalinaceae_g__UBA93_s__UBA93_sp002792915:0.3645943622)100:0.1597526616,(GB_GCA_002763345.1_d__Archaea_p__Micrarchaeota_c__Micrarchaeia_o__Norongarragalinales_f__Norongarragalinaceae_g__Norongarragalina_s__Norongarragalina_sp002763345:0.0673330615,GB_GCA_902384935.1_d__Archaea_p__Micrarchaeota_c__Micrarchaeia_o__Norongarragalinales_f__Norongarragalinaceae_g__Norongarragalina_s__Norongarragalina_meridionalis:0.0682738046)100:0.3287296149)100:0.0530762981,GB_GCA_903893865.1_d__Archaea_p__Micrarchaeota_c__Micrarchaeia_o__Norongarragalinales_f__CAITNU01_g__CAITNU01_s__CAITNU01_sp903893865:0.4975774872)97:0.0518566181,(((GB_GCA_013331595.1_d__Archaea_p__Micrarchaeota_c__Micrarchaeia_o__Norongarragalinales_f__UBA10210_g__UBA10210_s__UBA10210_sp10210u:0.2175862435,GB_GCA_018304285.1_d__Archaea_p__Micrarchaeota_c__Micrarchaeia_o__Norongarragalinales_f__UBA10210_g__UBA10210_s__UBA10210_sp018304285:0.2086489710)100:0.1872645349,GB_GCA_013360305.1_d__Archaea_p__Micrarchaeota_c__Micrarchaeia_o__Norongarragalinales_f__UBA10210_g__JABWCK01_s__JABWCK01_sp013360305:0.4179523028)100:0.1056979870,(((GB_GCA_016188965.1_d__Archaea_p__Micrarchaeota_c__Micrarchaeia_o__Norongarragalinales_f__JACPGT01_g__JACPGT01_s__JACPGT01_sp016188965:0.0912613834,GB_GCA_016212375.1_d__Archaea_p__Micrarchaeota_c__Micrarchaeia_o__Norongarragalinales_f__JACPGT01_g__JACPGT01_s__JACPGT01_sp016212375:0.1077715419)100:0.1702666556,GB_GCA_016207165.1_d__Archaea_p__Micrarchaeota_c__Micrarchaeia_o__Norongarragalinales_f__JACPGT01_g__JACPGT01_s__JACPGT01_sp016207165:0.2466085021)100:0.0964461623,GB_GCA_016214445.1_d__Archaea_p__Micrarchaeota_c__Micrarchaeia_o__Norongarragalinales_f__JACPGT01_g__JACROM01_s__JACROM01_sp016214445:0.2897231199)100:0.2155040225)95:0.0390980075)100:0.0614137404)75:0.0424913304)60:0.0406938766,GB_GCA_903851445.1_d__Archaea_p__Micrarchaeota_c__Micrarchaeia_o__Norongarragalinales_f__CAINOH01_g__CAINOH01_s__CAINOH01_sp903851445:0.5678116413)79:0.0566785977,(GB_GCA_011358415.1_d__Archaea_p__Micrarchaeota_c__Micrarchaeia_o__Norongarragalinales_f__DTNV01_g__DTNV01_s__DTNV01_sp011358415:0.6902964542,GB_GCA_902385045.1_d__Archaea_p__Micrarchaeota_c__Micrarchaeia_o__Norongarragalinales_f__CABMDW01_g__CABMDW01_s__CABMDW01_sp902385045:0.7448275599)82:0.0864920810)100:0.0779814192,GB_GCA_015522865.1_d__Archaea_p__Micrarchaeota_c__Micrarchaeia_o__Norongarragalinales_f__WALN01_g__WALN01_s__WALN01_sp015522865:0.6091982697)100:0.2381726565)100:0.1908259392,((((GB_GCA_003551125.1_d__Archaea_p__B1Sed10-29_c__B1Sed10-29_o__B1Sed10-29_f__B1Sed10-29_g__B1Sed10-29_s__B1Sed10-29_sp003551125:0.1595701113,GB_GCA_003553825.1_d__Archaea_p__B1Sed10-29_c__B1Sed10-29_o__B1Sed10-29_f__B1Sed10-29_g__B1Sed10-29_s__B1Sed10-29_sp003553825:0.1871590350)100:0.2953233908,GB_GCA_003558235.1_d__Archaea_p__B1Sed10-29_c__B1Sed10-29_o__B1Sed10-29_f__B1Sed10-29_g__CSSED10-269_s__CSSED10-269_sp003558235:0.3674978940)100:0.4251705977,(GB_GCA_003660975.1_d__Archaea_p__B1Sed10-29_c__B1Sed10-29_o__B1Sed10-29_f__B47-G15_g__B47-G15_s__B47-G15_sp003660975:0.4687126296,(GB_GCA_016177165.1_d__Archaea_p__B1Sed10-29_c__B1Sed10-29_o__B1Sed10-29_f__JACOVT01_g__JACOVT01_s__JACOVT01_sp016177165:0.5850143311,GB_GCA_018304505.1_d__Archaea_p__B1Sed10-29_c__B1Sed10-29_o__B1Sed10-29_f__JAGVWA01_g__JAGVWA01_s__JAGVWA01_sp018304505:0.5874712394)100:0.0843979906)100:0.0919456623)100:0.1425256958,(GB_GCA_015522495.1_d__Archaea_p__B1Sed10-29_c__B1Sed10-29_o__WALL01_f__WAMD01_g__WAMD01_s__WAMD01_sp015522495:0.5188576381,(GB_GCA_015522845.1_d__Archaea_p__B1Sed10-29_c__B1Sed10-29_o__WALL01_f__WALL01_g__WALL01_s__WALL01_sp015522845:0.3623221853,GB_GCA_016939415.1_d__Archaea_p__B1Sed10-29_c__B1Sed10-29_o__WALL01_f__WALL01_g__JAFGGZ01_s__JAFGGZ01_sp016939415:0.3812335042)100:0.1643400803)100:0.1879421679)100:0.1022757412)100:0.0496000043)100:0.0899357889,(((((((GB_GCA_000402775.1_d__Archaea_p__Altiarchaeota_c__Altiarchaeia_o__IMC4_f__SCGC-AAA252-I15_g__SCGC-AAA252-I15_s__SCGC-AAA252-I15_sp000402775:0.4342640400,GB_GCA_016867655.1_d__Archaea_p__Altiarchaeota_c__Altiarchaeia_o__IMC4_f__SCGC-AAA252-I15_g__VGJA01_s__VGJA01_sp016867655:0.3710553959)85:0.0571685341,(((GB_GCA_011380095.1_d__Archaea_p__Altiarchaeota_c__Altiarchaeia_o__IMC4_f__SCGC-AAA252-I15_g__DSAL01_s__DSAL01_sp011380095:0.3492323941,GB_GCA_014729705.1_d__Archaea_p__Altiarchaeota_c__Altiarchaeia_o__IMC4_f__SCGC-AAA252-I15_g__WJJK01_s__WJJK01_sp014729705:0.3791608274)100:0.1492489710,(GB_GCA_014727915.1_d__Archaea_p__Altiarchaeota_c__Altiarchaeia_o__IMC4_f__SCGC-AAA252-I15_g__WJMO01_s__WJMO01_sp014727915:0.2140277523,GB_GCA_018815265.1_d__Archaea_p__Altiarchaeota_c__Altiarchaeia_o__IMC4_f__SCGC-AAA252-I15_g__JAHIYG01_s__JAHIYG01_sp018815265:0.3301505383)100:0.1420851647)100:0.0777405641,GB_GCA_902384455.1_d__Archaea_p__Altiarchaeota_c__Altiarchaeia_o__IMC4_f__SCGC-AAA252-I15_g__CABMCB01_s__CABMCB01_sp902384455:0.5142982608)85:0.0427473266)100:0.0817093124,((((GB_GCA_002254405.1_d__Archaea_p__Altiarchaeota_c__Altiarchaeia_o__IMC4_f__QMZM01_g__EX4484-2_s__EX4484-2_sp002254405:0.1723665424,GB_GCA_002254565.1_d__Archaea_p__Altiarchaeota_c__Altiarchaeia_o__IMC4_f__QMZM01_g__EX4484-2_s__EX4484-2_sp002254565:0.1510676491)100:0.3093155616,(GB_GCA_015523055.1_d__Archaea_p__Altiarchaeota_c__Altiarchaeia_o__IMC4_f__QMZM01_g__WALD01_s__WALD01_sp015523055:0.1380509112,GB_GCA_018897475.1_d__Archaea_p__Altiarchaeota_c__Altiarchaeia_o__IMC4_f__QMZM01_g__WALD01_s__WALD01_sp018897475:0.1085329592)100:0.2307355280)100:0.0474324605,((GB_GCA_003663115.1_d__Archaea_p__Altiarchaeota_c__Altiarchaeia_o__IMC4_f__QMZM01_g__QMZJ01_s__QMZJ01_sp003663115:0.1722998036,GB_GCA_016931955.1_d__Archaea_p__Altiarchaeota_c__Altiarchaeia_o__IMC4_f__QMZM01_g__JAFGDV01_s__JAFGDV01_sp016931955:0.2358118712)100:0.0745870912,GB_GCA_003663175.1_d__Archaea_p__Altiarchaeota_c__Altiarchaeia_o__IMC4_f__QMZM01_g__QMZM01_s__QMZM01_sp003663175:0.3059016293)100:0.0547749973)100:0.0379154476,(GB_GCA_003663045.1_d__Archaea_p__Altiarchaeota_c__Altiarchaeia_o__IMC4_f__QMZM01_g__QMZG01_s__QMZG01_sp003663045:0.1695302462,GB_GCA_903930485.1_d__Archaea_p__Altiarchaeota_c__Altiarchaeia_o__IMC4_f__QMZM01_g__CAIYYO01_s__CAIYYO01_sp903930485:0.3156804633)100:0.1044926276)100:0.0627280496)100:0.0433127716,(GB_GCA_001723845.1_d__Archaea_p__Altiarchaeota_c__Altiarchaeia_o__IMC4_f__WOR-SM1-SCG_g__WOR-SM1-SCG_s__WOR-SM1-SCG_sp001723845:0.4110154084,GB_GCA_001742785.1_d__Archaea_p__Altiarchaeota_c__Altiarchaeia_o__IMC4_f__IMC4_g__IMC4_s__IMC4_sp001742785:0.4250628820)72:0.0545469487)100:0.0645210177,GB_GCA_001723855.1_d__Archaea_p__Altiarchaeota_c__Altiarchaeia_o__IMC4_f__MCBC01_g__MCBC01_s__MCBC01_sp001723855:0.4417001671)100:0.0964435443,((GB_GCA_001873845.1_d__Archaea_p__Altiarchaeota_c__Altiarchaeia_o__Altiarchaeales_f__Altiarchaeaceae_g__Altiarchaeum_s__Altiarchaeum_hamiconexum:0.0903228213,GB_GCA_002083985.1_d__Archaea_p__Altiarchaeota_c__Altiarchaeia_o__Altiarchaeales_f__Altiarchaeaceae_g__Altiarchaeum_s__Altiarchaeum_sp002083985:0.0759191518)100:0.0545281626,(GB_GCA_018260615.1_d__Archaea_p__Altiarchaeota_c__Altiarchaeia_o__Altiarchaeales_f__Altiarchaeaceae_g__Altiarchaeum_s__Altiarchaeum_sp002841105:0.0549716254,GB_GCA_018260755.1_d__Archaea_p__Altiarchaeota_c__Altiarchaeia_o__Altiarchaeales_f__Altiarchaeaceae_g__Altiarchaeum_s__Altiarchaeum_sp018260755:0.0766623623)100:0.0559772997)100:0.8107418689)100:0.1250503267,GB_GCA_016935655.1_d__Archaea_p__Altiarchaeota_c__Altiarchaeia_o__JAFGQM01_f__JAFGQM01_g__JAFGQM01_s__JAFGQM01_sp016935655:0.7500715137)100:0.1633278149)100:0.0474707982)100:0.0781971772,((((((((GB_GCA_013153845.1_d__Archaea_p__Methanobacteriota_A_c__Methanococci_o__Methanococcales_f__Methanocaldococcaceae_g__Methanocaldococcus_s__Methanocaldococcus_sp013153845:0.0070159811,RS_GCF_000024625.1_d__Archaea_p__Methanobacteriota_A_c__Methanococci_o__Methanococcales_f__Methanocaldococcaceae_g__Methanocaldococcus_s__Methanocaldococcus_vulcanius:0.0063310148)100:0.0733872854,RS_GCF_000091665.1_d__Archaea_p__Methanobacteriota_A_c__Methanococci_o__Methanococcales_f__Methanocaldococcaceae_g__Methanocaldococcus_s__Methanocaldococcus_jannaschii:0.0091721024)100:0.0153467080,RS_GCF_000025525.1_d__Archaea_p__Methanobacteriota_A_c__Methanococci_o__Methanococcales_f__Methanocaldococcaceae_g__Methanocaldococcus_s__Methanocaldococcus_sp000025525:0.0123643711)100:0.0088729021,RS_GCF_000739065.1_d__Archaea_p__Methanobacteriota_A_c__Methanococci_o__Methanococcales_f__Methanocaldococcaceae_g__Methanocaldococcus_s__Methanocaldococcus_bathoardescens:0.0164725317)100:0.0084841641,RS_GCF_000023985.1_d__Archaea_p__Methanobacteriota_A_c__Methanococci_o__Methanococcales_f__Methanocaldococcaceae_g__Methanocaldococcus_s__Methanocaldococcus_fervens:0.0262633015)100:0.0246010845,GB_GCA_902827205.1_d__Archaea_p__Methanobacteriota_A_c__Methanococci_o__Methanococcales_f__Methanocaldococcaceae_g__Methanocaldococcus_s__Methanocaldococcus_sp902827205:0.0536629894)100:0.0311516844,(RS_GCF_000092305.1_d__Archaea_p__Methanobacteriota_A_c__Methanococci_o__Methanococcales_f__Methanocaldococcaceae_g__Methanocaldococcus_A_s__Methanocaldococcus_A_infernus:0.1349495115,RS_GCF_000371805.1_d__Archaea_p__Methanobacteriota_A_c__Methanococci_o__Methanococcales_f__Methanocaldococcaceae_g__Methanocaldococcus_A_s__Methanocaldococcus_A_villosus:0.1153751173)100:0.0405286887)100:0.1215239552,(((((GB_GCA_015523155.1_d__Archaea_p__Methanobacteriota_A_c__Methanococci_o__Methanococcales_f__Methanococcaceae_g__Methanothermococcus_A_s__Methanothermococcus_A_sp015523155:0.0315656135,RS_GCF_000179575.2_d__Archaea_p__Methanobacteriota_A_c__Methanococci_o__Methanococcales_f__Methanococcaceae_g__Methanothermococcus_A_s__Methanothermococcus_A_okinawensis:0.0465121345)100:0.0311102744,RS_GCF_000017185.1_d__Archaea_p__Methanobacteriota_A_c__Methanococci_o__Methanococcales_f__Methanococcaceae_g__Methanothermococcus_A_s__Methanothermococcus_A_aeolicus:0.2130197317)100:0.0265757459,((((GB_GCA_015661555.1_d__Archaea_p__Methanobacteriota_A_c__Methanococci_o__Methanococcales_f__Methanococcaceae_g__Methanofervidicoccus_s__Methanofervidicoccus_okinawensis_B:0.0353578991,GB_GCA_015662355.1_d__Archaea_p__Methanobacteriota_A_c__Methanococci_o__Methanococcales_f__Methanococcaceae_g__Methanofervidicoccus_s__Methanofervidicoccus_okinawensis_A:0.0477414226)100:0.0345096743,RS_GCF_003351865.1_d__Archaea_p__Methanobacteriota_A_c__Methanococci_o__Methanococcales_f__Methanococcaceae_g__Methanofervidicoccus_s__Methanofervidicoccus_sp003351865:0.0291071686)100:0.0109961245,(GB_GCA_015661585.1_d__Archaea_p__Methanobacteriota_A_c__Methanococci_o__Methanococcales_f__Methanococcaceae_g__Methanofervidicoccus_s__Methanofervidicoccus_okinawensis_D:0.0168450590,RS_GCF_004310395.1_d__Archaea_p__Methanobacteriota_A_c__Methanococci_o__Methanococcales_f__Methanococcaceae_g__Methanofervidicoccus_s__Methanofervidicoccus_abyssi:0.0261759147)100:0.0208679016)100:0.1460401101,GB_GCA_015663075.1_d__Archaea_p__Methanobacteriota_A_c__Methanococci_o__Methanococcales_f__Methanococcaceae_g__Methanofervidicoccus_s__Methanofervidicoccus_okinawensis_C:0.1045569194)100:0.0516334550)100:0.0591811652,(((RS_GCF_000006175.1_d__Archaea_p__Methanobacteriota_A_c__Methanococci_o__Methanococcales_f__Methanococcaceae_g__Methanococcus_s__Methanococcus_voltae_A:0.0267232945,(RS_GCF_017875395.1_d__Archaea_p__Methanobacteriota_A_c__Methanococci_o__Methanococcales_f__Methanococcaceae_g__Methanococcus_s__Methanococcus_voltae_C:0.0088207856,RS_GCF_017875625.1_d__Archaea_p__Methanobacteriota_A_c__Methanococci_o__Methanococcales_f__Methanococcaceae_g__Methanococcus_s__Methanococcus_voltae_B:0.0121498355)100:0.0174492824)100:0.1985017424,(((RS_GCF_000016125.1_d__Archaea_p__Methanobacteriota_A_c__Methanococci_o__Methanococcales_f__Methanococcaceae_g__Methanococcus_s__Methanococcus_maripaludis_D:0.0161931764,(RS_GCF_000017225.1_d__Archaea_p__Methanobacteriota_A_c__Methanococci_o__Methanococcales_f__Methanococcaceae_g__Methanococcus_s__Methanococcus_maripaludis_A:0.0170461217,RS_GCF_000018485.1_d__Archaea_p__Methanobacteriota_A_c__Methanococci_o__Methanococcales_f__Methanococcaceae_g__Methanococcus_s__Methanococcus_maripaludis_C:0.0122399577)100:0.0122174250)100:0.0111917645,RS_GCF_002945325.1_d__Archaea_p__Methanobacteriota_A_c__Methanococci_o__Methanococcales_f__Methanococcaceae_g__Methanococcus_s__Methanococcus_maripaludis:0.0246108446)100:0.0560577474,RS_GCF_000017165.1_d__Archaea_p__Methanobacteriota_A_c__Methanococci_o__Methanococcales_f__Methanococcaceae_g__Methanococcus_s__Methanococcus_vannielii:0.0952018596)100:0.0762812809)100:0.1081121378,RS_GCF_000376965.1_d__Archaea_p__Methanobacteriota_A_c__Methanococci_o__Methanococcales_f__Methanococcaceae_g__Methanothermococcus_s__Methanothermococcus_thermolithotrophicus:0.0887886329)100:0.0417615749)100:0.1288586592,(RS_GCF_000214415.1_d__Archaea_p__Methanobacteriota_A_c__Methanococci_o__Methanococcales_f__Methanococcaceae_g__Methanotorris_s__Methanotorris_igneus:0.0252697299,RS_GCF_000243455.1_d__Archaea_p__Methanobacteriota_A_c__Methanococci_o__Methanococcales_f__Methanococcaceae_g__Methanotorris_s__Methanotorris_formicicus:0.0507102437)100:0.0651991425)100:0.0806540727)100:0.4672647199)89:0.0434903969,((((((((((((((((((GB_GCA_000309865.1_d__Archaea_p__Methanobacteriota_c__Methanobacteria_o__Methanobacteriales_f__Methanobacteriaceae_g__Methanobacterium_s__Methanobacterium_sp000309865:0.0182684057,GB_GCA_016217785.1_d__Archaea_p__Methanobacteriota_c__Methanobacteria_o__Methanobacteriales_f__Methanobacteriaceae_g__Methanobacterium_s__Methanobacterium_sp016217785:0.0208290281)100:0.0105677608,RS_GCF_000302455.1_d__Archaea_p__Methanobacteriota_c__Methanobacteria_o__Methanobacteriales_f__Methanobacteriaceae_g__Methanobacterium_s__Methanobacterium_formicicum_A:0.0333465657)100:0.0125207516,RS_GCF_002813695.1_d__Archaea_p__Methanobacteriota_c__Methanobacteria_o__Methanobacteriales_f__Methanobacteriaceae_g__Methanobacterium_s__Methanobacterium_subterraneum:0.0339440809)100:0.0210722930,(GB_GCA_000499765.1_d__Archaea_p__Methanobacteriota_c__Methanobacteria_o__Methanobacteriales_f__Methanobacteriaceae_g__Methanobacterium_s__Methanobacterium_sp000499765:0.0361786527,(GB_GCA_001316325.1_d__Archaea_p__Methanobacteriota_c__Methanobacteria_o__Methanobacteriales_f__Methanobacteriaceae_g__Methanobacterium_s__Methanobacterium_formicicum:0.0065312434,GB_GCA_003491305.1_d__Archaea_p__Methanobacteriota_c__Methanobacteria_o__Methanobacteriales_f__Methanobacteriaceae_g__Methanobacterium_s__Methanobacterium_sp003491305:0.0056578656)100:0.0126791896)100:0.0372860979)100:0.0224237952,((GB_GCA_002067065.1_d__Archaea_p__Methanobacteriota_c__Methanobacteria_o__Methanobacteriales_f__Methanobacteriaceae_g__Methanobacterium_s__Methanobacterium_sp002067065:0.0156362254,RS_GCF_017873625.1_d__Archaea_p__Methanobacteriota_c__Methanobacteria_o__Methanobacteriales_f__Methanobacteriaceae_g__Methanobacterium_s__Methanobacterium_petrolearium:0.0177998410)100:0.0417443793,(GB_GCA_002496805.1_d__Archaea_p__Methanobacteriota_c__Methanobacteria_o__Methanobacteriales_f__Methanobacteriaceae_g__Methanobacterium_s__Methanobacterium_sp002496805:0.0240970681,GB_GCA_012838205.1_d__Archaea_p__Methanobacteriota_c__Methanobacteria_o__Methanobacteriales_f__Methanobacteriaceae_g__Methanobacterium_s__Methanobacterium_sp012838205:0.0220307771)100:0.0617877257)100:0.0191972298)94:0.0125494592,GB_GCA_013403005.1_d__Archaea_p__Methanobacteriota_c__Methanobacteria_o__Methanobacteriales_f__Methanobacteriaceae_g__Methanobacterium_s__Methanobacterium_sp013403005:0.0520657193)100:0.1220164447,((((((((GB_GCA_002067325.1_d__Archaea_p__Methanobacteriota_c__Methanobacteria_o__Methanobacteriales_f__Methanobacteriaceae_g__Methanobacterium_A_s__Methanobacterium_A_sp002067325:0.0048513345,GB_GCA_002495625.1_d__Archaea_p__Methanobacteriota_c__Methanobacteria_o__Methanobacteriales_f__Methanobacteriaceae_g__Methanobacterium_A_s__Methanobacterium_A_sp002495625:0.0086945922)100:0.0045564909,(GB_GCA_002502855.1_d__Archaea_p__Methanobacteriota_c__Methanobacteria_o__Methanobacteriales_f__Methanobacteriaceae_g__Methanobacterium_A_s__Methanobacterium_A_sp002502855:0.0138369826,GB_GCA_011620845.1_d__Archaea_p__Methanobacteriota_c__Methanobacteria_o__Methanobacteriales_f__Methanobacteriaceae_g__Methanobacterium_A_s__Methanobacterium_A_sp011620845:0.0161930321)100:0.0035099329)100:0.0283329781,GB_GCA_002494495.1_d__Archaea_p__Methanobacteriota_c__Methanobacteria_o__Methanobacteriales_f__Methanobacteriaceae_g__Methanobacterium_A_s__Methanobacterium_A_sp002494495:0.0838860574)100:0.0523466120,GB_GCA_018263005.1_d__Archaea_p__Methanobacteriota_c__Methanobacteria_o__Methanobacteriales_f__Methanobacteriaceae_g__Methanobacterium_A_s__Methanobacterium_A_sp018263005:0.0810376122)100:0.0265783044,GB_GCA_002067565.1_d__Archaea_p__Methanobacteriota_c__Methanobacteria_o__Methanobacteriales_f__Methanobacteriaceae_g__Methanobacterium_A_s__Methanobacterium_A_sp002067565:0.0765506061)100:0.0219053773,(GB_GCA_003161815.1_d__Archaea_p__Methanobacteriota_c__Methanobacteria_o__Methanobacteriales_f__Methanobacteriaceae_g__Methanobacterium_A_s__Methanobacterium_A_sp003161815:0.0409979737,(GB_GCA_003166335.1_d__Archaea_p__Methanobacteriota_c__Methanobacteria_o__Methanobacteriales_f__Methanobacteriaceae_g__Methanobacterium_A_s__Methanobacterium_A_sp003166335:0.0215061702,GB_GCA_015661405.1_d__Archaea_p__Methanobacteriota_c__Methanobacteria_o__Methanobacteriales_f__Methanobacteriaceae_g__Methanobacterium_A_s__Methanobacterium_A_sp015661405:0.0329252145)100:0.0301904987)100:0.0756548436)100:0.0324528582,GB_GCA_017883605.1_d__Archaea_p__Methanobacteriota_c__Methanobacteria_o__Methanobacteriales_f__Methanobacteriaceae_g__Methanobacterium_A_s__Methanobacterium_A_sp017883605:0.1110673787)100:0.0464211600,(((GB_GCA_002498385.1_d__Archaea_p__Methanobacteriota_c__Methanobacteria_o__Methanobacteriales_f__Methanobacteriaceae_g__Methanobacterium_C_s__Methanobacterium_C_sp002498385:0.0978254774,RS_GCF_000214725.1_d__Archaea_p__Methanobacteriota_c__Methanobacteria_o__Methanobacteriales_f__Methanobacteriaceae_g__Methanobacterium_C_s__Methanobacterium_C_paludis:0.0603571901)100:0.0401445363,(RS_GCF_017874455.1_d__Archaea_p__Methanobacteriota_c__Methanobacteria_o__Methanobacteriales_f__Methanobacteriaceae_g__Methanobacterium_C_s__Methanobacterium_C_aggregans:0.0318570902,RS_GCF_900095295.1_d__Archaea_p__Methanobacteriota_c__Methanobacteria_o__Methanobacteriales_f__Methanobacteriaceae_g__Methanobacterium_C_s__Methanobacterium_C_congolense:0.0286700674)100:0.0726340301)100:0.0336439152,((((GB_GCA_003151535.1_d__Archaea_p__Methanobacteriota_c__Methanobacteria_o__Methanobacteriales_f__Methanobacteriaceae_g__Methanobacterium_B_s__Methanobacterium_B_sp003151535:0.0097375398,(GB_GCA_003158115.1_d__Archaea_p__Methanobacteriota_c__Methanobacteria_o__Methanobacteriales_f__Methanobacteriaceae_g__Methanobacterium_B_s__Methanobacterium_B_sp003158115:0.0079690798,GB_GCA_003164415.1_d__Archaea_p__Methanobacteriota_c__Methanobacteria_o__Methanobacteriales_f__Methanobacteriaceae_g__Methanobacterium_B_s__Methanobacterium_B_sp003164415:0.0164246935)100:0.0056204872)100:0.0376969822,(GB_GCA_003162115.1_d__Archaea_p__Methanobacteriota_c__Methanobacteria_o__Methanobacteriales_f__Methanobacteriaceae_g__Methanobacterium_B_s__Methanobacterium_B_sp003162115:0.0123355575,GB_GCA_003162655.1_d__Archaea_p__Methanobacteriota_c__Methanobacteria_o__Methanobacteriales_f__Methanobacteriaceae_g__Methanobacterium_B_s__Methanobacterium_B_sp003162655:0.0129363050)100:0.0240389694)100:0.0145452785,RS_GCF_000744455.1_d__Archaea_p__Methanobacteriota_c__Methanobacteria_o__Methanobacteriales_f__Methanobacteriaceae_g__Methanobacterium_B_s__Methanobacterium_B_sp000744455:0.0472697224)100:0.0328681245,(GB_GCA_009712615.1_d__Archaea_p__Methanobacteriota_c__Methanobacteria_o__Methanobacteriales_f__Methanobacteriaceae_g__Methanobacterium_B_s__Methanobacterium_B_sp009712615:0.0134428440,RS_GCF_000191585.1_d__Archaea_p__Methanobacteriota_c__Methanobacteria_o__Methanobacteriales_f__Methanobacteriaceae_g__Methanobacterium_B_s__Methanobacterium_B_lacus:0.0166603580)100:0.0729837056)100:0.0763956343)100:0.0371915274)79:0.0215315100)81:0.0261223370,((((((GB_GCA_003266065.1_d__Archaea_p__Methanobacteriota_c__Methanobacteria_o__Methanobacteriales_f__Methanobacteriaceae_g__Methanosphaera_s__Methanosphaera_sp003266065:0.0370279938,(GB_GCA_017652595.1_d__Archaea_p__Methanobacteriota_c__Methanobacteria_o__Methanobacteriales_f__Methanobacteriaceae_g__Methanosphaera_s__Methanosphaera_sp017652595:0.0269776384,RS_GCF_003268005.1_d__Archaea_p__Methanobacteriota_c__Methanobacteria_o__Methanobacteriales_f__Methanobacteriaceae_g__Methanosphaera_s__Methanosphaera_sp003268005:0.0097227142)100:0.0112689512)100:0.0108048630,GB_GCA_003266145.1_d__Archaea_p__Methanobacteriota_c__Methanobacteria_o__Methanobacteriales_f__Methanobacteriaceae_g__Methanosphaera_s__Methanosphaera_sp003266145:0.0195526633)100:0.0412072204,GB_GCA_015062825.1_d__Archaea_p__Methanobacteriota_c__Methanobacteria_o__Methanobacteriales_f__Methanobacteriaceae_g__Methanosphaera_s__Methanosphaera_stadtmanae_A:0.0632628044)100:0.0196640953,GB_GCA_003266075.1_d__Archaea_p__Methanobacteriota_c__Methanobacteria_o__Methanobacteriales_f__Methanobacteriaceae_g__Methanosphaera_s__Methanosphaera_sp003266075:0.1360411136)100:0.0284679700,(((((GB_GCA_003266105.1_d__Archaea_p__Methanobacteriota_c__Methanobacteria_o__Methanobacteriales_f__Methanobacteriaceae_g__Methanosphaera_s__Methanosphaera_sp003266105:0.0445408033,(GB_GCA_013330915.1_d__Archaea_p__Methanobacteriota_c__Methanobacteria_o__Methanobacteriales_f__Methanobacteriaceae_g__Methanosphaera_s__Methanosphaera_sp11921u:0.0208102675,(GB_GCA_015062805.1_d__Archaea_p__Methanobacteriota_c__Methanobacteria_o__Methanobacteriales_f__Methanobacteriaceae_g__Methanosphaera_s__Methanosphaera_stadtmanae_C:0.0130106620,GB_GCA_016282985.1_d__Archaea_p__Methanobacteriota_c__Methanobacteria_o__Methanobacteriales_f__Methanobacteriaceae_g__Methanosphaera_s__Methanosphaera_sp016282985:0.0108479756)100:0.0106806616)100:0.0174734754)98:0.0068381551,GB_GCA_902797085.1_d__Archaea_p__Methanobacteriota_c__Methanobacteria_o__Methanobacteriales_f__Methanobacteriaceae_g__Methanosphaera_s__Methanosphaera_sp902797085:0.0394156630)98:0.0067604370,(GB_GCA_003266165.1_d__Archaea_p__Methanobacteriota_c__Methanobacteria_o__Methanobacteriales_f__Methanobacteriaceae_g__Methanosphaera_s__Methanosphaera_sp003266165:0.0497440427,GB_GCA_017431845.1_d__Archaea_p__Methanobacteriota_c__Methanobacteria_o__Methanobacteriales_f__Methanobacteriaceae_g__Methanosphaera_s__Methanosphaera_sp017431845:0.0304280636)100:0.0184723042)100:0.0198995273,GB_GCA_017430835.1_d__Archaea_p__Methanobacteriota_c__Methanobacteria_o__Methanobacteriales_f__Methanobacteriaceae_g__Methanosphaera_s__Methanosphaera_sp017430835:0.0604734638)100:0.0402712060,(((GB_GCA_902782945.1_d__Archaea_p__Methanobacteriota_c__Methanobacteria_o__Methanobacteriales_f__Methanobacteriaceae_g__Methanosphaera_s__Methanosphaera_sp900322125:0.0714211725,RS_GCF_001729965.1_d__Archaea_p__Methanobacteriota_c__Methanobacteria_o__Methanobacteriales_f__Methanobacteriaceae_g__Methanosphaera_s__Methanosphaera_sp001729965:0.0595439855)94:0.0128581628,RS_GCF_000012545.1_d__Archaea_p__Methanobacteriota_c__Methanobacteria_o__Methanobacteriales_f__Methanobacteriaceae_g__Methanosphaera_s__Methanosphaera_stadtmanae:0.0628213249)100:0.0153144701,RS_GCF_003149675.1_d__Archaea_p__Methanobacteriota_c__Methanobacteria_o__Methanobacteriales_f__Methanobacteriaceae_g__Methanosphaera_s__Methanosphaera_cuniculi:0.1172346054)100:0.0216465539)100:0.0308427038)100:0.0301056117,GB_GCA_015062815.1_d__Archaea_p__Methanobacteriota_c__Methanobacteria_o__Methanobacteriales_f__Methanobacteriaceae_g__Methanosphaera_s__Methanosphaera_stadtmanae_B:0.0874448451)100:0.3549654937)100:0.0289665365,(((GB_GCA_002494885.1_d__Archaea_p__Methanobacteriota_c__Methanobacteria_o__Methanobacteriales_f__Methanobacteriaceae_g__Methanobacterium_D_s__Methanobacterium_D_sp002494885:0.0451564148,GB_GCA_002505765.1_d__Archaea_p__Methanobacteriota_c__Methanobacteria_o__Methanobacteriales_f__Methanobacteriaceae_g__Methanobacterium_D_s__Methanobacterium_D_sp002505765:0.0612900608)100:0.0394893315,GB_GCA_016222945.1_d__Archaea_p__Methanobacteriota_c__Methanobacteria_o__Methanobacteriales_f__Methanobacteriaceae_g__Methanobacterium_D_s__Methanobacterium_D_sp016222945:0.0895482409)100:0.0228981644,(GB_GCA_002509665.1_d__Archaea_p__Methanobacteriota_c__Methanobacteria_o__Methanobacteriales_f__Methanobacteriaceae_g__Methanobacterium_D_s__Methanobacterium_D_sp002509665:0.0191092088,(RS_GCF_000745485.1_d__Archaea_p__Methanobacteriota_c__Methanobacteria_o__Methanobacteriales_f__Methanobacteriaceae_g__Methanobacterium_D_s__Methanobacterium_D_veterum:0.0115986165,RS_GCF_002287175.1_d__Archaea_p__Methanobacteriota_c__Methanobacteria_o__Methanobacteriales_f__Methanobacteriaceae_g__Methanobacterium_D_s__Methanobacterium_D_bryantii:0.0182490359)100:0.0095213601)100:0.0826050945)100:0.0772777551)100:0.0361998812,(GB_GCA_003491285.1_d__Archaea_p__Methanobacteriota_c__Methanobacteria_o__Methanobacteriales_f__Methanobacteriaceae_g__UBA117_s__UBA117_sp002494785:0.1350962817,GB_GCA_016874685.1_d__Archaea_p__Methanobacteriota_c__Methanobacteria_o__Methanobacteriales_f__Methanobacteriaceae_g__VGTM01_s__VGTM01_sp016874685:0.1507527127)67:0.0284244977)100:0.0727464603,((GB_GCA_002504725.1_d__Archaea_p__Methanobacteriota_c__Methanobacteria_o__Methanobacteriales_f__Methanobacteriaceae_g__UBA587_s__UBA587_sp002504725:0.0855575167,((GB_GCA_002509745.1_d__Archaea_p__Methanobacteriota_c__Methanobacteria_o__Methanobacteriales_f__Methanobacteriaceae_g__UBA349_s__UBA349_sp002509745:0.0132805877,GB_GCA_002839705.1_d__Archaea_p__Methanobacteriota_c__Methanobacteria_o__Methanobacteriales_f__Methanobacteriaceae_g__UBA349_s__UBA349_sp002839705:0.0118200466)100:0.0791514892,GB_GCA_902795935.1_d__Archaea_p__Methanobacteriota_c__Methanobacteria_o__Methanobacteriales_f__Methanobacteriaceae_g__CADBMS01_s__CADBMS01_sp902795935:0.2370048935)100:0.0311140725)100:0.0306820934,(GB_GCA_003558085.1_d__Archaea_p__Methanobacteriota_c__Methanobacteria_o__Methanobacteriales_f__Methanobacteriaceae_g__UBA588_s__UBA588_sp003558085:0.1330769547,(GB_GCA_019084405.1_d__Archaea_p__Methanobacteriota_c__Methanobacteria_o__Methanobacteriales_f__Methanobacteriaceae_g__UBA588_s__UBA588_sp019084405:0.0244248688,RS_GCF_018141185.1_d__Archaea_p__Methanobacteriota_c__Methanobacteria_o__Methanobacteriales_f__Methanobacteriaceae_g__UBA588_s__UBA588_sp002509085:0.0178551685)100:0.0593620058)100:0.0724380679)100:0.0390128432)100:0.0301110486,(((GB_GCA_002495685.1_d__Archaea_p__Methanobacteriota_c__Methanobacteria_o__Methanobacteriales_f__Methanobacteriaceae_g__UBA412_s__UBA412_sp002495685:0.1729177293,(((((((((((GB_GCA_004553595.1_d__Archaea_p__Methanobacteriota_c__Methanobacteria_o__Methanobacteriales_f__Methanobacteriaceae_g__Methanobrevibacter_s__Methanobrevibacter_ruminantium_A:0.0097169453,GB_GCA_015063035.1_d__Archaea_p__Methanobacteriota_c__Methanobacteria_o__Methanobacteriales_f__Methanobacteriaceae_g__Methanobrevibacter_s__Methanobrevibacter_olleyae_A:0.0112287803)100:0.0014242325,GB_GCA_016291275.1_d__Archaea_p__Methanobacteriota_c__Methanobacteria_o__Methanobacteriales_f__Methanobacteriaceae_g__Methanobrevibacter_s__Methanobrevibacter_sp016291275:0.0102531117)100:0.0025244785,GB_GCA_902784195.1_d__Archaea_p__Methanobacteriota_c__Methanobacteria_o__Methanobacteriales_f__Methanobacteriaceae_g__Methanobrevibacter_s__Methanobrevibacter_sp902784195:0.0087957074)100:0.0048618676,GB_GCA_017432245.1_d__Archaea_p__Methanobacteriota_c__Methanobacteria_o__Methanobacteriales_f__Methanobacteriaceae_g__Methanobrevibacter_s__Methanobrevibacter_sp017432245:0.0359769795)98:0.0027055104,(GB_GCA_017646885.1_d__Archaea_p__Methanobacteriota_c__Methanobacteria_o__Methanobacteriales_f__Methanobacteriaceae_g__Methanobrevibacter_s__Methanobrevibacter_sp017646885:0.0294359238,GB_GCA_017652345.1_d__Archaea_p__Methanobacteriota_c__Methanobacteria_o__Methanobacteriales_f__Methanobacteriaceae_g__Methanobrevibacter_s__Methanobrevibacter_sp017652345:0.0062853453)98:0.0097595368)100:0.0062976225,(GB_GCA_017404125.1_d__Archaea_p__Methanobacteriota_c__Methanobacteria_o__Methanobacteriales_f__Methanobacteriaceae_g__Methanobrevibacter_s__Methanobrevibacter_sp017404125:0.0412433920,GB_GCA_017410345.1_d__Archaea_p__Methanobacteriota_c__Methanobacteria_o__Methanobacteriales_f__Methanobacteriaceae_g__Methanobrevibacter_s__Methanobrevibacter_sp017410345:0.0194105038)100:0.0046426263)100:0.0120921094,(GB_GCA_016838945.1_d__Archaea_p__Methanobacteriota_c__Methanobacteria_o__Methanobacteriales_f__Methanobacteriaceae_g__Methanobrevibacter_s__Methanobrevibacter_sp016838945:0.0104615334,(GB_GCA_902774685.1_d__Archaea_p__Methanobacteriota_c__Methanobacteria_o__Methanobacteriales_f__Methanobacteriaceae_g__Methanobrevibacter_s__Methanobrevibacter_sp902774685:0.0065527682,GB_GCA_905235495.1_d__Archaea_p__Methanobacteriota_c__Methanobacteria_o__Methanobacteriales_f__Methanobacteriaceae_g__Methanobrevibacter_s__Methanobrevibacter_sp905235495:0.0213744168)100:0.0030852751)100:0.0118879329)100:0.0073200443,GB_GCA_902769175.1_d__Archaea_p__Methanobacteriota_c__Methanobacteria_o__Methanobacteriales_f__Methanobacteriaceae_g__Methanobrevibacter_s__Methanobrevibacter_sp902769175:0.0371850052)100:0.0111326323,RS_GCF_900114585.1_d__Archaea_p__Methanobacteriota_c__Methanobacteria_o__Methanobacteriales_f__Methanobacteriaceae_g__Methanobrevibacter_s__Methanobrevibacter_olleyae:0.0450462395)100:0.0369258119,(GB_GCA_900321995.1_d__Archaea_p__Methanobacteriota_c__Methanobacteria_o__Methanobacteriales_f__Methanobacteriaceae_g__Methanobrevibacter_s__Methanobrevibacter_sp900321995:0.0518356936,RS_GCF_000024185.1_d__Archaea_p__Methanobacteriota_c__Methanobacteria_o__Methanobacteriales_f__Methanobacteriaceae_g__Methanobrevibacter_s__Methanobrevibacter_ruminantium:0.0378316988)100:0.0292845941)100:0.0537966066,GB_GCA_900314635.1_d__Archaea_p__Methanobacteriota_c__Methanobacteria_o__Methanobacteriales_f__Methanobacteriaceae_g__Methanobrevibacter_s__Methanobrevibacter_sp900314635:0.1177362768)100:0.1163159306)100:0.0288963461,((((GB_GCA_002496065.1_d__Archaea_p__Methanobacteriota_c__Methanobacteria_o__Methanobacteriales_f__Methanobacteriaceae_g__Methanobrevibacter_A_s__Methanobrevibacter_A_sp002496065:0.0381421533,GB_GCA_900766745.1_d__Archaea_p__Methanobacteriota_c__Methanobacteria_o__Methanobacteriales_f__Methanobacteriaceae_g__Methanobrevibacter_A_s__Methanobrevibacter_A_sp900766745:0.0536119919)100:0.0712153697,RS_GCF_003111605.1_d__Archaea_p__Methanobacteriota_c__Methanobacteria_o__Methanobacteriales_f__Methanobacteriaceae_g__Methanobrevibacter_A_s__Methanobrevibacter_A_woesei:0.0837088321)100:0.0178874824,((((((((((((((GB_GCA_015062905.1_d__Archaea_p__Methanobacteriota_c__Methanobacteria_o__Methanobacteriales_f__Methanobacteriaceae_g__Methanobrevibacter_A_s__Methanobrevibacter_A_thaueri_A:0.0254130981,(GB_GCA_900316895.1_d__Archaea_p__Methanobacteriota_c__Methanobacteria_o__Methanobacteriales_f__Methanobacteriaceae_g__Methanobrevibacter_A_s__Methanobrevibacter_A_sp900316895:0.0084916212,GB_GCA_900320515.1_d__Archaea_p__Methanobacteriota_c__Methanobacteria_o__Methanobacteriales_f__Methanobacteriaceae_g__Methanobrevibacter_A_s__Methanobrevibacter_A_sp900320515:0.0214794492)100:0.0177208025)92:0.0038502725,(GB_GCA_902764015.1_d__Archaea_p__Methanobacteriota_c__Methanobacteria_o__Methanobacteriales_f__Methanobacteriaceae_g__Methanobrevibacter_A_s__Methanobrevibacter_A_sp902764015:0.0408449788,GB_GCA_902794475.1_d__Archaea_p__Methanobacteriota_c__Methanobacteria_o__Methanobacteriales_f__Methanobacteriaceae_g__Methanobrevibacter_A_s__Methanobrevibacter_A_sp902794475:0.0155481928)93:0.0153982863)100:0.0128328136,GB_GCA_015062925.1_d__Archaea_p__Methanobacteriota_c__Methanobacteria_o__Methanobacteriales_f__Methanobacteriaceae_g__Methanobrevibacter_A_s__Methanobrevibacter_A_thaueri_C:0.0726610574)64:0.0067256830,(GB_GCA_017468685.1_d__Archaea_p__Methanobacteriota_c__Methanobacteria_o__Methanobacteriales_f__Methanobacteriaceae_g__Methanobrevibacter_A_s__Methanobrevibacter_A_sp017468685:0.0219215656,GB_GCA_902788255.1_d__Archaea_p__Methanobacteriota_c__Methanobacteria_o__Methanobacteriales_f__Methanobacteriaceae_g__Methanobrevibacter_A_s__Methanobrevibacter_A_sp902788255:0.0313678619)100:0.0078487074)78:0.0135376479,((GB_GCA_015062915.1_d__Archaea_p__Methanobacteriota_c__Methanobacteria_o__Methanobacteriales_f__Methanobacteriaceae_g__Methanobrevibacter_A_s__Methanobrevibacter_A_thaueri_B:0.0235959471,RS_GCF_003111625.1_d__Archaea_p__Methanobacteriota_c__Methanobacteria_o__Methanobacteriales_f__Methanobacteriaceae_g__Methanobrevibacter_A_s__Methanobrevibacter_A_thaueri:0.0245149321)100:0.0157157515,((GB_GCA_017634055.1_d__Archaea_p__Methanobacteriota_c__Methanobacteria_o__Methanobacteriales_f__Methanobacteriaceae_g__Methanobrevibacter_A_s__Methanobrevibacter_A_sp017634055:0.0209821537,GB_GCA_902774605.1_d__Archaea_p__Methanobacteriota_c__Methanobacteria_o__Methanobacteriales_f__Methanobacteriaceae_g__Methanobrevibacter_A_s__Methanobrevibacter_A_sp902774605:0.0283187633)100:0.0154735850,GB_GCA_017940815.1_d__Archaea_p__Methanobacteriota_c__Methanobacteria_o__Methanobacteriales_f__Methanobacteriaceae_g__Methanobrevibacter_A_s__Methanobrevibacter_A_sp017940815:0.0218540185)100:0.0087358495)97:0.0083149242)63:0.0055994750,GB_GCA_900313645.1_d__Archaea_p__Methanobacteriota_c__Methanobacteria_o__Methanobacteriales_f__Methanobacteriaceae_g__Methanobrevibacter_A_s__Methanobrevibacter_A_sp900313645:0.0423917582)63:0.0044935036,((GB_GCA_017406825.1_d__Archaea_p__Methanobacteriota_c__Methanobacteria_o__Methanobacteriales_f__Methanobacteriaceae_g__Methanobrevibacter_A_s__Methanobrevibacter_A_sp017406825:0.0229362614,GB_GCA_017539065.1_d__Archaea_p__Methanobacteriota_c__Methanobacteria_o__Methanobacteriales_f__Methanobacteriaceae_g__Methanobrevibacter_A_s__Methanobrevibacter_A_sp017539065:0.0205794694)100:0.0184352825,(GB_GCA_902772665.1_d__Archaea_p__Methanobacteriota_c__Methanobacteria_o__Methanobacteriales_f__Methanobacteriaceae_g__Methanobrevibacter_A_s__Methanobrevibacter_A_sp902772665:0.0225205317,GB_GCA_902782595.1_d__Archaea_p__Methanobacteriota_c__Methanobacteria_o__Methanobacteriales_f__Methanobacteriaceae_g__Methanobrevibacter_A_s__Methanobrevibacter_A_sp902782595:0.0083346047)100:0.0537358387)78:0.0141873196)100:0.0163805576,((GB_GCA_017431965.1_d__Archaea_p__Methanobacteriota_c__Methanobacteria_o__Methanobacteriales_f__Methanobacteriaceae_g__Methanobrevibacter_A_s__Methanobrevibacter_A_sp017431965:0.0325648460,GB_GCA_902789505.1_d__Archaea_p__Methanobacteriota_c__Methanobacteria_o__Methanobacteriales_f__Methanobacteriaceae_g__Methanobrevibacter_A_s__Methanobrevibacter_A_sp902789505:0.0445044837)100:0.0129547365,(((GB_GCA_900314695.1_d__Archaea_p__Methanobacteriota_c__Methanobacteria_o__Methanobacteriales_f__Methanobacteriaceae_g__Methanobrevibacter_A_s__Methanobrevibacter_A_sp900314695:0.0055203424,GB_GCA_900320955.1_d__Archaea_p__Methanobacteriota_c__Methanobacteria_o__Methanobacteriales_f__Methanobacteriaceae_g__Methanobrevibacter_A_s__Methanobrevibacter_A_sp900320955:0.0412256518)100:0.0181966283,GB_GCA_902801725.1_d__Archaea_p__Methanobacteriota_c__Methanobacteria_o__Methanobacteriales_f__Methanobacteriaceae_g__Methanobrevibacter_A_s__Methanobrevibacter_A_sp902801725:0.0246287455)100:0.0145753243,GB_GCA_900319985.1_d__Archaea_p__Methanobacteriota_c__Methanobacteria_o__Methanobacteriales_f__Methanobacteriaceae_g__Methanobrevibacter_A_s__Methanobrevibacter_A_sp900319985:0.0295218955)99:0.0140623721)100:0.0198201520)71:0.0038014179,(((GB_GCA_015062985.1_d__Archaea_p__Methanobacteriota_c__Methanobacteria_o__Methanobacteriales_f__Methanobacteriaceae_g__Methanobrevibacter_A_s__Methanobrevibacter_A_sp015062985:0.0334238292,RS_GCF_001548675.1_d__Archaea_p__Methanobacteriota_c__Methanobacteria_o__Methanobacteriales_f__Methanobacteriaceae_g__Methanobrevibacter_A_s__Methanobrevibacter_A_sp001548675:0.0259390320)100:0.0100169615,GB_GCA_904501935.1_d__Archaea_p__Methanobacteriota_c__Methanobacteria_o__Methanobacteriales_f__Methanobacteriaceae_g__Methanobrevibacter_A_s__Methanobrevibacter_A_sp904501935:0.0496123074)99:0.0100541128,GB_GCA_017459665.1_d__Archaea_p__Methanobacteriota_c__Methanobacteria_o__Methanobacteriales_f__Methanobacteriaceae_g__Methanobrevibacter_A_s__Methanobrevibacter_A_sp017459665:0.0378027358)89:0.0073991162)90:0.0118926232,(((((((GB_GCA_015062935.1_d__Archaea_p__Methanobacteriota_c__Methanobacteria_o__Methanobacteriales_f__Methanobacteriaceae_g__Methanobrevibacter_A_s__Methanobrevibacter_A_sp015062935:0.0166465141,GB_GCA_900314615.1_d__Archaea_p__Methanobacteriota_c__Methanobacteria_o__Methanobacteriales_f__Methanobacteriaceae_g__Methanobrevibacter_A_s__Methanobrevibacter_A_sp900314615:0.0331336838)100:0.0141836732,GB_GCA_902764455.1_d__Archaea_p__Methanobacteriota_c__Methanobacteria_o__Methanobacteriales_f__Methanobacteriaceae_g__Methanobrevibacter_A_s__Methanobrevibacter_A_sp902764455:0.0332107755)100:0.0120250019,(GB_GCA_017427765.1_d__Archaea_p__Methanobacteriota_c__Methanobacteria_o__Methanobacteriales_f__Methanobacteriaceae_g__Methanobrevibacter_A_s__Methanobrevibacter_A_sp017427765:0.0330371785,(GB_GCA_900318035.1_d__Archaea_p__Methanobacteriota_c__Methanobacteria_o__Methanobacteriales_f__Methanobacteriaceae_g__Methanobrevibacter_A_s__Methanobrevibacter_A_sp900318035:0.0212923966,GB_GCA_902771435.1_d__Archaea_p__Methanobacteriota_c__Methanobacteria_o__Methanobacteriales_f__Methanobacteriaceae_g__Methanobrevibacter_A_s__Methanobrevibacter_A_sp902771435:0.0121318002)100:0.0300090206)93:0.0044102872)94:0.0077966178,GB_GCA_017473945.1_d__Archaea_p__Methanobacteriota_c__Methanobacteria_o__Methanobacteriales_f__Methanobacteriaceae_g__Methanobrevibacter_A_s__Methanobrevibacter_A_sp017473945:0.0323198408)94:0.0076927793,(GB_GCA_017407115.1_d__Archaea_p__Methanobacteriota_c__Methanobacteria_o__Methanobacteriales_f__Methanobacteriaceae_g__Methanobrevibacter_A_s__Methanobrevibacter_A_sp017407115:0.0220077083,GB_GCA_017434525.1_d__Archaea_p__Methanobacteriota_c__Methanobacteria_o__Methanobacteriales_f__Methanobacteriaceae_g__Methanobrevibacter_A_s__Methanobrevibacter_A_sp017434525:0.0283097167)100:0.0098894742)94:0.0069617367,GB_GCA_017409525.1_d__Archaea_p__Methanobacteriota_c__Methanobacteria_o__Methanobacteriales_f__Methanobacteriaceae_g__Methanobrevibacter_A_s__Methanobrevibacter_A_sp017409525:0.0373046584)100:0.0270174323,((GB_GCA_900769095.1_d__Archaea_p__Methanobacteriota_c__Methanobacteria_o__Methanobacteriales_f__Methanobacteriaceae_g__Methanobrevibacter_A_s__Methanobrevibacter_A_sp900769095:0.0332230814,RS_GCF_003814835.1_d__Archaea_p__Methanobacteriota_c__Methanobacteria_o__Methanobacteriales_f__Methanobacteriaceae_g__Methanobrevibacter_A_s__Methanobrevibacter_A_gottschalkii:0.0262356206)100:0.0433558875,GB_GCA_902770715.1_d__Archaea_p__Methanobacteriota_c__Methanobacteria_o__Methanobacteriales_f__Methanobacteriaceae_g__Methanobrevibacter_A_s__Methanobrevibacter_A_sp902770715:0.0357037901)97:0.0166393543)88:0.0047975754)92:0.0195224783,GB_GCA_902785855.1_d__Archaea_p__Methanobacteriota_c__Methanobacteria_o__Methanobacteriales_f__Methanobacteriaceae_g__Methanobrevibacter_A_s__Methanobrevibacter_A_sp902785855:0.0643051155)100:0.0420445839,(((((GB_GCA_015063005.1_d__Archaea_p__Methanobacteriota_c__Methanobacteria_o__Methanobacteriales_f__Methanobacteriaceae_g__Methanobrevibacter_A_s__Methanobrevibacter_A_millerae_B:0.0294784038,(GB_GCA_017447225.1_d__Archaea_p__Methanobacteriota_c__Methanobacteria_o__Methanobacteriales_f__Methanobacteriaceae_g__Methanobrevibacter_A_s__Methanobrevibacter_A_sp017447225:0.0087059717,GB_GCA_017460025.1_d__Archaea_p__Methanobacteriota_c__Methanobacteria_o__Methanobacteriales_f__Methanobacteriaceae_g__Methanobrevibacter_A_s__Methanobrevibacter_A_sp017460025:0.0113181880)100:0.0130217665)100:0.0132651976,(((GB_GCA_017434555.1_d__Archaea_p__Methanobacteriota_c__Methanobacteria_o__Methanobacteriales_f__Methanobacteriaceae_g__Methanobrevibacter_A_s__Methanobrevibacter_A_sp017434555:0.0144627089,GB_GCA_902777885.1_d__Archaea_p__Methanobacteriota_c__Methanobacteria_o__Methanobacteriales_f__Methanobacteriaceae_g__Methanobrevibacter_A_s__Methanobrevibacter_A_sp902777885:0.0225483957)100:0.0124644396,((GB_GCA_017553445.1_d__Archaea_p__Methanobacteriota_c__Methanobacteria_o__Methanobacteriales_f__Methanobacteriaceae_g__Methanobrevibacter_A_s__Methanobrevibacter_A_sp017553445:0.0166666506,GB_GCA_902771225.1_d__Archaea_p__Methanobacteriota_c__Methanobacteria_o__Methanobacteriales_f__Methanobacteriaceae_g__Methanobrevibacter_A_s__Methanobrevibacter_A_sp900319535:0.0234634558)100:0.0091095212,GB_GCA_900317865.1_d__Archaea_p__Methanobacteriota_c__Methanobacteria_o__Methanobacteriales_f__Methanobacteriaceae_g__Methanobrevibacter_A_s__Methanobrevibacter_A_sp900317865:0.0329989389)100:0.0041037088)100:0.0060662732,RS_GCF_001477655.1_d__Archaea_p__Methanobacteriota_c__Methanobacteria_o__Methanobacteriales_f__Methanobacteriaceae_g__Methanobrevibacter_A_s__Methanobrevibacter_A_millerae_A:0.0209966352)100:0.0091311455)100:0.0115551653,RS_GCF_900103415.1_d__Archaea_p__Methanobacteriota_c__Methanobacteria_o__Methanobacteriales_f__Methanobacteriaceae_g__Methanobrevibacter_A_s__Methanobrevibacter_A_millerae:0.0428034583)100:0.0195825101,GB_GCA_902796575.1_d__Archaea_p__Methanobacteriota_c__Methanobacteria_o__Methanobacteriales_f__Methanobacteriaceae_g__Methanobrevibacter_A_s__Methanobrevibacter_A_sp902796575:0.1105722672)100:0.0123691906,GB_GCA_902783085.1_d__Archaea_p__Methanobacteriota_c__Methanobacteria_o__Methanobacteriales_f__Methanobacteriaceae_g__Methanobrevibacter_A_s__Methanobrevibacter_A_sp902783085:0.0630031654)100:0.0556323337)100:0.0209691740,RS_GCF_001639275.1_d__Archaea_p__Methanobacteriota_c__Methanobacteria_o__Methanobacteriales_f__Methanobacteriaceae_g__Methanobrevibacter_A_s__Methanobrevibacter_A_oralis:0.0902278027)100:0.0383747180,(RS_GCF_000016525.1_d__Archaea_p__Methanobacteriota_c__Methanobacteria_o__Methanobacteriales_f__Methanobacteriaceae_g__Methanobrevibacter_A_s__Methanobrevibacter_A_smithii:0.0099490779,RS_GCF_002252585.1_d__Archaea_p__Methanobacteriota_c__Methanobacteria_o__Methanobacteriales_f__Methanobacteriaceae_g__Methanobrevibacter_A_s__Methanobrevibacter_A_smithii_A:0.0091147473)100:0.0747349990)100:0.0266189200)100:0.1111389538,(((GB_GCA_900314605.1_d__Archaea_p__Methanobacteriota_c__Methanobacteria_o__Methanobacteriales_f__Methanobacteriaceae_g__Methanobrevibacter_B_s__Methanobrevibacter_B_sp900314605:0.0536891738,GB_GCA_905235195.1_d__Archaea_p__Methanobacteriota_c__Methanobacteria_o__Methanobacteriales_f__Methanobacteriaceae_g__Methanobrevibacter_B_s__Methanobrevibacter_B_sp905235195:0.0436582917)100:0.0910989640,RS_GCF_000320505.1_d__Archaea_p__Methanobacteriota_c__Methanobacteria_o__Methanobacteriales_f__Methanobacteriaceae_g__Methanobrevibacter_B_s__Methanobrevibacter_B_boviskoreani:0.0707736002)100:0.0232579588,(RS_GCF_000621965.1_d__Archaea_p__Methanobacteriota_c__Methanobacteria_o__Methanobacteriales_f__Methanobacteriaceae_g__Methanobrevibacter_B_s__Methanobrevibacter_B_wolinii:0.0216389743,RS_GCF_002208625.1_d__Archaea_p__Methanobacteriota_c__Methanobacteria_o__Methanobacteriales_f__Methanobacteriaceae_g__Methanobrevibacter_B_s__Methanobrevibacter_B_sp002208625:0.0272136820)100:0.0815825427)100:0.1298739674)100:0.0321387815)100:0.0743298810,(((((GB_GCA_003315655.1_d__Archaea_p__Methanobacteriota_c__Methanobacteria_o__Methanobacteriales_f__Methanobacteriaceae_g__Methanobrevibacter_C_s__Methanobrevibacter_C_sp003315655:0.0756725442,(RS_GCF_000513315.1_d__Archaea_p__Methanobacteriota_c__Methanobacteria_o__Methanobacteriales_f__Methanobacteriaceae_g__Methanobrevibacter_C_s__Methanobrevibacter_C_arboriphilus_A:0.0065111764,RS_GCF_002072215.1_d__Archaea_p__Methanobacteriota_c__Methanobacteria_o__Methanobacteriales_f__Methanobacteriaceae_g__Methanobrevibacter_C_s__Methanobrevibacter_C_arboriphilus:0.0094351648)100:0.0515091054)100:0.0322629817,GB_GCA_009784145.1_d__Archaea_p__Methanobacteriota_c__Methanobacteria_o__Methanobacteriales_f__Methanobacteriaceae_g__Methanobrevibacter_C_s__Methanobrevibacter_C_sp009784145:0.1001140205)100:0.0337820717,RS_GCF_001639285.1_d__Archaea_p__Methanobacteriota_c__Methanobacteria_o__Methanobacteriales_f__Methanobacteriaceae_g__Methanobrevibacter_C_s__Methanobrevibacter_C_cuticularis:0.1091818847)100:0.0213730235,(GB_GCA_009776495.1_d__Archaea_p__Methanobacteriota_c__Methanobacteria_o__Methanobacteriales_f__Methanobacteriaceae_g__Methanobrevibacter_C_s__Methanobrevibacter_C_sp009776495:0.0575073701,GB_GCA_009777005.1_d__Archaea_p__Methanobacteriota_c__Methanobacteria_o__Methanobacteriales_f__Methanobacteriaceae_g__Methanobrevibacter_C_s__Methanobrevibacter_C_sp009777005:0.0533802735)100:0.0813896039)100:0.0385410572,(RS_GCF_001639265.1_d__Archaea_p__Methanobacteriota_c__Methanobacteria_o__Methanobacteriales_f__Methanobacteriaceae_g__Methanobrevibacter_D_s__Methanobrevibacter_D_filiformis:0.1435396508,RS_GCF_001639295.1_d__Archaea_p__Methanobacteriota_c__Methanobacteria_o__Methanobacteriales_f__Methanobacteriaceae_g__Methanobrevibacter_D_s__Methanobrevibacter_D_curvatus:0.2339191962)100:0.0607578502)100:0.0293726352)100:0.1452847967)100:0.0836088038,(GB_GCA_900095815.1_d__Archaea_p__Methanobacteriota_c__Methanobacteria_o__Methanobacteriales_f__Methanothermobacteraceae_g__Methanothermobacter_s__Methanothermobacter_wolfeii:0.0542058403,(((RS_GCF_000008645.1_d__Archaea_p__Methanobacteriota_c__Methanobacteria_o__Methanobacteriales_f__Methanothermobacteraceae_g__Methanothermobacter_s__Methanothermobacter_thermautotrophicus:0.0078902503,RS_GCF_014889545.1_d__Archaea_p__Methanobacteriota_c__Methanobacteria_o__Methanobacteriales_f__Methanothermobacteraceae_g__Methanothermobacter_s__Methanothermobacter_thermautotrophicus_A:0.0219854375)100:0.0154736929,RS_GCF_000828575.1_d__Archaea_p__Methanobacteriota_c__Methanobacteria_o__Methanobacteriales_f__Methanothermobacteraceae_g__Methanothermobacter_s__Methanothermobacter_sp000828575:0.0051594674)100:0.0335389246,RS_GCF_000145295.1_d__Archaea_p__Methanobacteriota_c__Methanobacteria_o__Methanobacteriales_f__Methanothermobacteraceae_g__Methanothermobacter_s__Methanothermobacter_marburgensis:0.0381465486)100:0.0317842052)100:0.1124228613)100:0.0661661015,((((GB_GCA_001507955.1_d__Archaea_p__Methanobacteriota_c__Methanobacteria_o__Methanobacteriales_f__Methanothermobacteraceae_A_g__Methanothermobacter_A_s__Methanothermobacter_A_sp001507955:0.0431458096,RS_GCF_003264935.1_d__Archaea_p__Methanobacteriota_c__Methanobacteria_o__Methanobacteriales_f__Methanothermobacteraceae_A_g__Methanothermobacter_A_s__Methanothermobacter_A_tenebrarum:0.0309459878)100:0.0219282161,GB_GCA_003584625.1_d__Archaea_p__Methanobacteriota_c__Methanobacteria_o__Methanobacteriales_f__Methanothermobacteraceae_A_g__Methanothermobacter_A_s__Methanothermobacter_A_sp003584625:0.0547310924)100:0.0543392103,GB_GCA_011370395.1_d__Archaea_p__Methanobacteriota_c__Methanobacteria_o__Methanobacteriales_f__Methanothermobacteraceae_A_g__Methanothermobacter_A_s__Methanothermobacter_A_sp011370395:0.0539935916)99:0.0127202337,GB_GCA_012840175.1_d__Archaea_p__Methanobacteriota_c__Methanobacteria_o__Methanobacteriales_f__Methanothermobacteraceae_A_g__Methanothermobacter_A_s__Methanothermobacter_A_sp012840175:0.0469705354)100:0.1148296830)100:0.1311186719,RS_GCF_000166095.1_d__Archaea_p__Methanobacteriota_c__Methanobacteria_o__Methanobacteriales_f__Methanothermaceae_g__Methanothermus_s__Methanothermus_fervidus:0.2535491405)100:0.2642903806,(GB_GCA_013154335.1_d__Archaea_p__Methanobacteriota_A_c__Methanopyri_o__Methanopyrales_f__Methanopyraceae_g__Methanopyrus_s__Methanopyrus_sp013154335:0.1394713933,(RS_GCF_000007185.1_d__Archaea_p__Methanobacteriota_A_c__Methanopyri_o__Methanopyrales_f__Methanopyraceae_g__Methanopyrus_s__Methanopyrus_kandleri:0.0118481613,RS_GCF_002201895.1_d__Archaea_p__Methanobacteriota_A_c__Methanopyri_o__Methanopyrales_f__Methanopyraceae_g__Methanopyrus_s__Methanopyrus_sp002201895:0.0291454227)100:0.1355660104)100:0.5816472460)91:0.0584475301,(((((GB_GCA_002011125.1_d__Archaea_p__Hydrothermarchaeota_c__Hydrothermarchaeia_o__Hydrothermarchaeales_f__Hydrothermarchaeaceae_g__Hydrothermarchaeum_s__Hydrothermarchaeum_profundi:0.2231770978,GB_GCA_018830205.1_d__Archaea_p__Hydrothermarchaeota_c__Hydrothermarchaeia_o__Hydrothermarchaeales_f__Hydrothermarchaeaceae_g__JAHJSX01_s__JAHJSX01_sp018830205:0.3620251243)100:0.0550186060,(GB_GCA_015520145.1_d__Archaea_p__Hydrothermarchaeota_c__Hydrothermarchaeia_o__Hydrothermarchaeales_f__WAQR01_g__WAQR01_s__WAQR01_sp015520145:0.2733153873,(GB_GCA_016207475.1_d__Archaea_p__Hydrothermarchaeota_c__Hydrothermarchaeia_o__Hydrothermarchaeales_f__WAQR01_g__JACQPM01_s__JACQPM01_sp016207475:0.2978901926,GB_GCA_016212785.1_d__Archaea_p__Hydrothermarchaeota_c__Hydrothermarchaeia_o__Hydrothermarchaeales_f__WAQR01_g__JACRDW01_s__JACRDW01_sp016212785:0.2106495098)100:0.0434040811)100:0.0494285612)100:0.0433697731,GB_GCA_013152845.1_d__Archaea_p__Hydrothermarchaeota_c__Hydrothermarchaeia_o__Hydrothermarchaeales_f__JAADFM01_g__JAADFM01_s__JAADFM01_sp013152845:0.3446776892)100:0.0395147517,((GB_GCA_002897955.1_d__Archaea_p__Hydrothermarchaeota_c__Hydrothermarchaeia_o__Hydrothermarchaeales_f__BMS3B_g__BMS3B_s__BMS3B_sp002897955:0.0237288969,GB_GCA_003229935.1_d__Archaea_p__Hydrothermarchaeota_c__Hydrothermarchaeia_o__Hydrothermarchaeales_f__BMS3B_g__BMS3B_s__BMS3B_sp003229935:0.0341575983)100:0.3395435091,(((GB_GCA_013152685.1_d__Archaea_p__Hydrothermarchaeota_c__Hydrothermarchaeia_o__Hydrothermarchaeales_f__BMS3B_g__JAADFX01_s__JAADFX01_sp013152685:0.0262863323,GB_GCA_015521565.1_d__Archaea_p__Hydrothermarchaeota_c__Hydrothermarchaeia_o__Hydrothermarchaeales_f__BMS3B_g__JAADFX01_s__JAADFX01_sp015521565:0.0601121166)100:0.0225724730,GB_GCA_015521615.1_d__Archaea_p__Hydrothermarchaeota_c__Hydrothermarchaeia_o__Hydrothermarchaeales_f__BMS3B_g__JAADFX01_s__JAADFX01_sp015521615:0.0252787435)100:0.0759305827,(GB_GCA_013152995.1_d__Archaea_p__Hydrothermarchaeota_c__Hydrothermarchaeia_o__Hydrothermarchaeales_f__BMS3B_g__JAADFH01_s__JAADFH01_sp013152995:0.0378270289,GB_GCA_015521945.1_d__Archaea_p__Hydrothermarchaeota_c__Hydrothermarchaeia_o__Hydrothermarchaeales_f__BMS3B_g__JAADFH01_s__JAADFH01_sp015521945:0.0587955629)100:0.1861413089)100:0.1351657693)100:0.1149622749)100:0.0701708240,((GB_GCA_002923215.1_d__Archaea_p__Hydrothermarchaeota_c__Hydrothermarchaeia_o__Hydrothermarchaeales_f__SZUA-236_g__SZUA-236_s__SZUA-236_sp002923215:0.0417452592,GB_GCA_003230355.1_d__Archaea_p__Hydrothermarchaeota_c__Hydrothermarchaeia_o__Hydrothermarchaeales_f__SZUA-236_g__SZUA-236_s__SZUA-236_sp003230355:0.0504261182)100:0.2314510026,GB_GCA_003695745.1_d__Archaea_p__Hydrothermarchaeota_c__Hydrothermarchaeia_o__Hydrothermarchaeales_f__SZUA-236_g__J060_s__J060_sp003695745:0.1711431737)100:0.3140852213)100:0.2666154084)87:0.0404372278,(((((((GB_GCA_001515185.1_d__Archaea_p__Hadarchaeota_c__Hadarchaeia_o__Hadarchaeales_f__Hadarchaeaceae_g__DG-33_s__DG-33_sp001515185:0.0408136697,GB_GCA_004375695.1_d__Archaea_p__Hadarchaeota_c__Hadarchaeia_o__Hadarchaeales_f__Hadarchaeaceae_g__DG-33_s__DG-33_sp004375695:0.0554579435)100:0.1911592389,(GB_GCA_003661465.1_d__Archaea_p__Hadarchaeota_c__Hadarchaeia_o__Hadarchaeales_f__Hadarchaeaceae_g__B75-G9_s__B75-G9_sp003661465:0.1244101688,GB_GCA_012962055.1_d__Archaea_p__Hadarchaeota_c__Hadarchaeia_o__Hadarchaeales_f__Hadarchaeaceae_g__B75-G9_s__B75-G9_sp012962055:0.1213822924)100:0.0888026009)100:0.0514399474,(GB_GCA_001515205.2_d__Archaea_p__Hadarchaeota_c__Hadarchaeia_o__Hadarchaeales_f__Hadarchaeaceae_g__Hadarchaeum_s__Hadarchaeum_yellowstonense:0.0602266483,GB_GCA_014361095.1_d__Archaea_p__Hadarchaeota_c__Hadarchaeia_o__Hadarchaeales_f__Hadarchaeaceae_g__Hadarchaeum_s__Hadarchaeum_sp014361095:0.0834307768)100:0.1503393072)100:0.1262181852,(GB_GCA_011367225.1_d__Archaea_p__Hadarchaeota_c__Hadarchaeia_o__Hadarchaeales_f__DTKF01_g__DTKF01_s__DTKF01_sp011367225:0.1699686006,GB_GCA_011370445.1_d__Archaea_p__Hadarchaeota_c__Hadarchaeia_o__Hadarchaeales_f__DTKF01_g__DTKF01_s__DTKF01_sp011370445:0.1681350642)100:0.3041310790)100:0.0771854701,((GB_GCA_004347925.1_d__Archaea_p__Hadarchaeota_c__Hadarchaeia_o__Hadarchaeales_f__WYZ-LMO6_g__WYZ-LMO6_s__WYZ-LMO6_sp004347925:0.1105373272,GB_GCA_011367165.1_d__Archaea_p__Hadarchaeota_c__Hadarchaeia_o__Hadarchaeales_f__WYZ-LMO6_g__WYZ-LMO6_s__WYZ-LMO6_sp011367165:0.1076050146)100:0.2887150717,(GB_GCA_011361855.1_d__Archaea_p__Hadarchaeota_c__Hadarchaeia_o__Hadarchaeales_f__DSZJ01_g__DSZJ01_s__DSZJ01_sp011361855:0.1580971278,GB_GCA_011367145.1_d__Archaea_p__Hadarchaeota_c__Hadarchaeia_o__Hadarchaeales_f__DSZJ01_g__DSZJ01_s__DSZJ01_sp011367145:0.1684742788)100:0.3069699948)100:0.1381978904)100:0.2526617024,GB_GCA_003660555.1_d__Archaea_p__Hadarchaeota_c__B88-G9_o__B88-G9_f__B88-G9_g__B88-G9_s__B88-G9_sp003660555:0.6112594778)99:0.0569806214,((((((((GB_GCA_001587575.1_d__Archaea_p__Methanobacteriota_B_c__Thermococci_o__Methanofastidiosales_f__Methanofastidiosaceae_g__Methanofastidiosum_s__Methanofastidiosum_sp001587575:0.0323662524,GB_GCA_013178285.1_d__Archaea_p__Methanobacteriota_B_c__Thermococci_o__Methanofastidiosales_f__Methanofastidiosaceae_g__Methanofastidiosum_s__Methanofastidiosum_sp013178285:0.0336829487)100:0.0081782940,(GB_GCA_001587595.1_d__Archaea_p__Methanobacteriota_B_c__Thermococci_o__Methanofastidiosales_f__Methanofastidiosaceae_g__Methanofastidiosum_s__Methanofastidiosum_sp001587595:0.0174903048,GB_GCA_012799835.1_d__Archaea_p__Methanobacteriota_B_c__Thermococci_o__Methanofastidiosales_f__Methanofastidiosaceae_g__Methanofastidiosum_s__Methanofastidiosum_sp012799835:0.0251818122)100:0.0639065185)100:0.0107596702,(GB_GCA_001587715.1_d__Archaea_p__Methanobacteriota_B_c__Thermococci_o__Methanofastidiosales_f__Methanofastidiosaceae_g__Methanofastidiosum_s__Methanofastidiosum_sp001587715:0.0187400394,GB_GCA_013329085.1_d__Archaea_p__Methanobacteriota_B_c__Thermococci_o__Methanofastidiosales_f__Methanofastidiosaceae_g__Methanofastidiosum_s__Methanofastidiosum_sp9950u:0.0279157325)100:0.0206225015)100:0.0236852461,GB_GCA_001587675.1_d__Archaea_p__Methanobacteriota_B_c__Thermococci_o__Methanofastidiosales_f__Methanofastidiosaceae_g__Methanofastidiosum_s__Methanofastidiosum_sp001587675:0.0937593058)100:0.0404585166,GB_GCA_003558335.1_d__Archaea_p__Methanobacteriota_B_c__Thermococci_o__Methanofastidiosales_f__Methanofastidiosaceae_g__Methanofastidiosum_s__Methanofastidiosum_sp003558335:0.0896628800)100:0.4636091521,(GB_GCA_018992565.1_d__Archaea_p__Methanobacteriota_B_c__Thermococci_o__Methanofastidiosales_f__SZ-28-30_g__SZ-28-30_s__SZ-28-30_sp018992565:0.0402483755,GB_GCA_018992685.1_d__Archaea_p__Methanobacteriota_B_c__Thermococci_o__Methanofastidiosales_f__SZ-28-30_g__SZ-28-30_s__SZ-28-30_sp018992685:0.0483740664)100:0.4706933337)83:0.0471422282,(GB_GCA_003660605.1_d__Archaea_p__Methanobacteriota_B_c__Thermococci_o__Methanofastidiosales_f__B48-G16_g__B48-G16_s__B48-G16_sp003660605:0.4681082045,((GB_GCA_004212155.1_d__Archaea_p__Methanobacteriota_B_c__Thermococci_o__Methanofastidiosales_f__NM3_g__NM3_s__NM3_sp004212155:0.0049725877,GB_GCA_011372835.1_d__Archaea_p__Methanobacteriota_B_c__Thermococci_o__Methanofastidiosales_f__NM3_g__NM3_s__NM3_sp011372835:0.0163710178)100:0.2082431398,GB_GCA_016930445.1_d__Archaea_p__Methanobacteriota_B_c__Thermococci_o__Methanofastidiosales_f__NM3_g__JAFGGT01_s__JAFGGT01_sp016930445:0.2124820487)100:0.3137534024)100:0.0728462601)100:0.1603269386,((GB_GCA_002009975.1_d__Archaea_p__Methanobacteriota_B_c__Thermococci_o__Thermococcales_f__Thermococcaceae_g__Thermococcus_C_s__Thermococcus_C_sp002009975:0.0985401203,(((((((((GB_GCA_003660485.1_d__Archaea_p__Methanobacteriota_B_c__Thermococci_o__Thermococcales_f__Thermococcaceae_g__Pyrococcus_s__Pyrococcus_sp003660485:0.0142107716,RS_GCF_001577775.1_d__Archaea_p__Methanobacteriota_B_c__Thermococci_o__Thermococcales_f__Thermococcaceae_g__Pyrococcus_s__Pyrococcus_kukulkanii:0.0067673007)100:0.0048530015,RS_GCF_002214605.1_d__Archaea_p__Methanobacteriota_B_c__Thermococci_o__Thermococcales_f__Thermococcaceae_g__Pyrococcus_s__Pyrococcus_chitonophagus:0.0125633442)100:0.0174846400,RS_GCF_000263735.1_d__Archaea_p__Methanobacteriota_B_c__Thermococci_o__Thermococcales_f__Thermococcaceae_g__Pyrococcus_s__Pyrococcus_sp000263735:0.0423772820)100:0.0127670419,(RS_GCF_000011105.1_d__Archaea_p__Methanobacteriota_B_c__Thermococci_o__Thermococcales_f__Thermococcaceae_g__Pyrococcus_s__Pyrococcus_horikoshii:0.0449113409,(RS_GCF_000195935.2_d__Archaea_p__Methanobacteriota_B_c__Thermococci_o__Thermococcales_f__Thermococcaceae_g__Pyrococcus_s__Pyrococcus_abyssi:0.0313366226,RS_GCF_000211475.1_d__Archaea_p__Methanobacteriota_B_c__Thermococci_o__Thermococcales_f__Thermococcaceae_g__Pyrococcus_s__Pyrococcus_sp000211475:0.0442876754)100:0.0114484965)100:0.0263367876)100:0.0084757485,RS_GCF_000007305.1_d__Archaea_p__Methanobacteriota_B_c__Thermococci_o__Thermococcales_f__Thermococcaceae_g__Pyrococcus_s__Pyrococcus_furiosus:0.0679496610)100:0.0372583626,RS_GCF_000215995.1_d__Archaea_p__Methanobacteriota_B_c__Thermococci_o__Thermococcales_f__Thermococcaceae_g__Pyrococcus_s__Pyrococcus_yayanosii:0.0506324630)100:0.0927079461,(((((((GB_GCA_011050175.1_d__Archaea_p__Methanobacteriota_B_c__Thermococci_o__Thermococcales_f__Thermococcaceae_g__Thermococcus_s__Thermococcus_sp011050175:0.0357261395,(RS_GCF_000221185.1_d__Archaea_p__Methanobacteriota_B_c__Thermococci_o__Thermococcales_f__Thermococcaceae_g__Thermococcus_s__Thermococcus_sp000221185:0.0083542892,((((RS_GCF_001484195.1_d__Archaea_p__Methanobacteriota_B_c__Thermococci_o__Thermococcales_f__Thermococcaceae_g__Thermococcus_s__Thermococcus_celericrescens:0.0107154053,RS_GCF_012027495.1_d__Archaea_p__Methanobacteriota_B_c__Thermococci_o__Thermococcales_f__Thermococcaceae_g__Thermococcus_s__Thermococcus_sp012027495:0.0170416839)96:0.0052891319,RS_GCF_904067545.1_d__Archaea_p__Methanobacteriota_B_c__Thermococci_o__Thermococcales_f__Thermococcaceae_g__Thermococcus_s__Thermococcus_camini:0.0178253558)88:0.0025729480,RS_GCF_012027645.1_d__Archaea_p__Methanobacteriota_B_c__Thermococci_o__Thermococcales_f__Thermococcaceae_g__Thermococcus_s__Thermococcus_sp012027645:0.0093481755)86:0.0025317373,RS_GCF_006274605.1_d__Archaea_p__Methanobacteriota_B_c__Thermococci_o__Thermococcales_f__Thermococcaceae_g__Thermococcus_s__Thermococcus_indicus:0.0134629426)91:0.0050884412)100:0.0209577083)100:0.0214148314,(((GB_GCA_015522395.1_d__Archaea_p__Methanobacteriota_B_c__Thermococci_o__Thermococcales_f__Thermococcaceae_g__Thermococcus_s__Thermococcus_sp015522395:0.0569937145,RS_GCF_002214485.1_d__Archaea_p__Methanobacteriota_B_c__Thermococci_o__Thermococcales_f__Thermococcaceae_g__Thermococcus_s__Thermococcus_pacificus:0.0286936774)100:0.0162636353,RS_GCF_002214505.1_d__Archaea_p__Methanobacteriota_B_c__Thermococci_o__Thermococcales_f__Thermococcaceae_g__Thermococcus_s__Thermococcus_siculi:0.0303885427)100:0.0134192314,RS_GCF_000265525.1_d__Archaea_p__Methanobacteriota_B_c__Thermococci_o__Thermococcales_f__Thermococcaceae_g__Thermococcus_s__Thermococcus_cleftensis:0.0330682638)52:0.0058851946)100:0.0088520085,(((((GB_GCA_015521605.1_d__Archaea_p__Methanobacteriota_B_c__Thermococci_o__Thermococcales_f__Thermococcaceae_g__Thermococcus_s__Thermococcus_sp015521605:0.0177010929,RS_GCF_002214545.1_d__Archaea_p__Methanobacteriota_B_c__Thermococci_o__Thermococcales_f__Thermococcaceae_g__Thermococcus_s__Thermococcus_thioreducens:0.0181890759)100:0.0093150904,RS_GCF_012027305.1_d__Archaea_p__Methanobacteriota_B_c__Thermococci_o__Thermococcales_f__Thermococcaceae_g__Thermococcus_s__Thermococcus_sp012027305:0.0130930549)97:0.0051865214,(RS_GCF_002214565.1_d__Archaea_p__Methanobacteriota_B_c__Thermococci_o__Thermococcales_f__Thermococcaceae_g__Thermococcus_s__Thermococcus_radiotolerans:0.0114361495,RS_GCF_012027615.1_d__Archaea_p__Methanobacteriota_B_c__Thermococci_o__Thermococcales_f__Thermococcaceae_g__Thermococcus_s__Thermococcus_sp012027615:0.0208712865)100:0.0070062550)97:0.0078748208,RS_GCF_002214465.1_d__Archaea_p__Methanobacteriota_B_c__Thermococci_o__Thermococcales_f__Thermococcaceae_g__Thermococcus_s__Thermococcus_barossii:0.0179677807)100:0.0071565119,(RS_GCF_002214365.1_d__Archaea_p__Methanobacteriota_B_c__Thermococci_o__Thermococcales_f__Thermococcaceae_g__Thermococcus_s__Thermococcus_celer:0.0513218679,RS_GCF_002214525.1_d__Archaea_p__Methanobacteriota_B_c__Thermococci_o__Thermococcales_f__Thermococcaceae_g__Thermococcus_s__Thermococcus_sp002214525:0.0979966383)100:0.0280658701)100:0.0073962850)100:0.0078239034,RS_GCF_012027355.1_d__Archaea_p__Methanobacteriota_B_c__Thermococci_o__Thermococcales_f__Thermococcaceae_g__Thermococcus_s__Thermococcus_sp012027355:0.0338558149)100:0.0119382829,((RS_GCF_000018365.1_d__Archaea_p__Methanobacteriota_B_c__Thermococci_o__Thermococcales_f__Thermococcaceae_g__Thermococcus_s__Thermococcus_onnurineus:0.0111817696,RS_GCF_012027395.1_d__Archaea_p__Methanobacteriota_B_c__Thermococci_o__Thermococcales_f__Thermococcaceae_g__Thermococcus_s__Thermococcus_sp012027395:0.0058557906)100:0.0103230003,(RS_GCF_001647085.1_d__Archaea_p__Methanobacteriota_B_c__Thermococci_o__Thermococcales_f__Thermococcaceae_g__Thermococcus_s__Thermococcus_piezophilus:0.0162204281,RS_GCF_012027555.1_d__Archaea_p__Methanobacteriota_B_c__Thermococci_o__Thermococcales_f__Thermococcaceae_g__Thermococcus_s__Thermococcus_sp012027555:0.0067332474)100:0.0237470441)100:0.0152456109)100:0.0185806711,((GB_GCA_013153595.1_d__Archaea_p__Methanobacteriota_B_c__Thermococci_o__Thermococcales_f__Thermococcaceae_g__Thermococcus_s__Thermococcus_sp013153595:0.1740731537,(((GB_GCA_015523185.1_d__Archaea_p__Methanobacteriota_B_c__Thermococci_o__Thermococcales_f__Thermococcaceae_g__Thermococcus_s__Thermococcus_sp015523185:0.0337764744,(RS_GCF_000585495.1_d__Archaea_p__Methanobacteriota_B_c__Thermococci_o__Thermococcales_f__Thermococcaceae_g__Thermococcus_s__Thermococcus_nautili:0.0073964348,(RS_GCF_012027635.1_d__Archaea_p__Methanobacteriota_B_c__Thermococci_o__Thermococcales_f__Thermococcaceae_g__Thermococcus_s__Thermococcus_sp012027635:0.0092392618,RS_GCF_900198835.1_d__Archaea_p__Methanobacteriota_B_c__Thermococci_o__Thermococcales_f__Thermococcaceae_g__Thermococcus_s__Thermococcus_sp900198835:0.0092313137)100:0.0040379098)100:0.0104415436)100:0.0085741450,RS_GCF_000769655.1_d__Archaea_p__Methanobacteriota_B_c__Thermococci_o__Thermococcales_f__Thermococcaceae_g__Thermococcus_s__Thermococcus_eurythermalis:0.0311221742)100:0.0192755706,((RS_GCF_000022365.1_d__Archaea_p__Methanobacteriota_B_c__Thermococci_o__Thermococcales_f__Thermococcaceae_g__Thermococcus_s__Thermococcus_gammatolerans:0.0138118692,RS_GCF_000151205.2_d__Archaea_p__Methanobacteriota_B_c__Thermococci_o__Thermococcales_f__Thermococcaceae_g__Thermococcus_s__Thermococcus_sp000151205:0.0174919574)100:0.0146958378,RS_GCF_000816105.1_d__Archaea_p__Methanobacteriota_B_c__Thermococci_o__Thermococcales_f__Thermococcaceae_g__Thermococcus_s__Thermococcus_guaymasensis:0.0259736776)100:0.0193425962)94:0.0116995240)100:0.0152808758,(((GB_GCA_015523195.1_d__Archaea_p__Methanobacteriota_B_c__Thermococci_o__Thermococcales_f__Thermococcaceae_g__Thermococcus_s__Thermococcus_sp015523195:0.0897591622,(RS_GCF_002214585.1_d__Archaea_p__Methanobacteriota_B_c__Thermococci_o__Thermococcales_f__Thermococcaceae_g__Thermococcus_s__Thermococcus_profundus:0.0378596194,RS_GCF_012027595.1_d__Archaea_p__Methanobacteriota_B_c__Thermococci_o__Thermococcales_f__Thermococcaceae_g__Thermococcus_s__Thermococcus_sp012027595:0.0753019931)92:0.0183905429)100:0.0172390482,(RS_GCF_000258515.1_d__Archaea_p__Methanobacteriota_B_c__Thermococci_o__Thermococcales_f__Thermococcaceae_g__Thermococcus_s__Thermococcus_zilligii:0.0733915720,RS_GCF_002214385.1_d__Archaea_p__Methanobacteriota_B_c__Thermococci_o__Thermococcales_f__Thermococcaceae_g__Thermococcus_s__Thermococcus_gorgonarius:0.0191990286)100:0.0295206539)100:0.0135988867,((RS_GCF_000009965.1_d__Archaea_p__Methanobacteriota_B_c__Thermococci_o__Thermococcales_f__Thermococcaceae_g__Thermococcus_s__Thermococcus_kodakarensis:0.0103844295,RS_GCF_001592435.1_d__Archaea_p__Methanobacteriota_B_c__Thermococci_o__Thermococcales_f__Thermococcaceae_g__Thermococcus_s__Thermococcus_peptonophilus:0.0136228165)100:0.0060502605,RS_GCF_017873335.1_d__Archaea_p__Methanobacteriota_B_c__Thermococci_o__Thermococcales_f__Thermococcaceae_g__Thermococcus_s__Thermococcus_stetteri:0.0192720264)100:0.0455388095)96:0.0101812529)100:0.0206099590)100:0.0364994022,GB_GCA_015520705.1_d__Archaea_p__Methanobacteriota_B_c__Thermococci_o__Thermococcales_f__Thermococcaceae_g__Thermococcus_s__Thermococcus_sp015520705:0.1090938336)100:0.0349540053)98:0.0263594733,((GB_GCA_015662175.1_d__Archaea_p__Methanobacteriota_B_c__Thermococci_o__Thermococcales_f__Thermococcaceae_g__Thermococcus_B_s__Thermococcus_B_paralvinellae_A:0.0417843194,(RS_GCF_000517445.1_d__Archaea_p__Methanobacteriota_B_c__Thermococci_o__Thermococcales_f__Thermococcaceae_g__Thermococcus_B_s__Thermococcus_B_paralvinellae:0.0110612016,RS_GCF_012027325.1_d__Archaea_p__Methanobacteriota_B_c__Thermococci_o__Thermococcales_f__Thermococcaceae_g__Thermococcus_B_s__Thermococcus_B_sp012027325:0.0134349990)100:0.0059647598)92:0.0023506002,(GB_GCA_017656495.1_d__Archaea_p__Methanobacteriota_B_c__Thermococci_o__Thermococcales_f__Thermococcaceae_g__Thermococcus_B_s__Thermococcus_B_sp017656495:0.0103884943,RS_GCF_000151105.2_d__Archaea_p__Methanobacteriota_B_c__Thermococci_o__Thermococcales_f__Thermococcaceae_g__Thermococcus_B_s__Thermococcus_B_barophilus:0.0201335654)96:0.0033920821)100:0.0447600313)98:0.0177079536,((((GB_GCA_003663525.1_d__Archaea_p__Methanobacteriota_B_c__Thermococci_o__Thermococcales_f__Thermococcaceae_g__Thermococcus_A_s__Thermococcus_A_sp003663525:0.0132309453,GB_GCA_003663535.1_d__Archaea_p__Methanobacteriota_B_c__Thermococci_o__Thermococcales_f__Thermococcaceae_g__Thermococcus_A_s__Thermococcus_A_sp003663535:0.0074955966)100:0.0121805526,RS_GCF_000022545.1_d__Archaea_p__Methanobacteriota_B_c__Thermococci_o__Thermococcales_f__Thermococcaceae_g__Thermococcus_A_s__Thermococcus_A_sibiricus:0.0244789153)100:0.0431632791,(RS_GCF_001317345.1_d__Archaea_p__Methanobacteriota_B_c__Thermococci_o__Thermococcales_f__Thermococcaceae_g__Thermococcus_A_s__Thermococcus_A_sp001317345:0.0053459266,RS_GCF_012027425.1_d__Archaea_p__Methanobacteriota_B_c__Thermococci_o__Thermococcales_f__Thermococcaceae_g__Thermococcus_A_s__Thermococcus_A_sp012027425:0.0096931604)100:0.0418860668)100:0.0377945348,((RS_GCF_000246985.2_d__Archaea_p__Methanobacteriota_B_c__Thermococci_o__Thermococcales_f__Thermococcaceae_g__Thermococcus_A_s__Thermococcus_A_litoralis:0.0063283530,RS_GCF_001484685.1_d__Archaea_p__Methanobacteriota_B_c__Thermococci_o__Thermococcales_f__Thermococcaceae_g__Thermococcus_A_s__Thermococcus_A_sp001484685:0.0279325703)100:0.0104350409,RS_GCF_000430485.1_d__Archaea_p__Methanobacteriota_B_c__Thermococci_o__Thermococcales_f__Thermococcaceae_g__Thermococcus_A_s__Thermococcus_A_sp000430485:0.0288245865)100:0.0190996773)100:0.0666523817)98:0.0382588106)99:0.0280951230,((GB_GCA_003663695.1_d__Archaea_p__Methanobacteriota_B_c__Thermococci_o__Thermococcales_f__Thermococcaceae_g__Palaeococcus_s__Palaeococcus_sp003663695:0.0818894742,RS_GCF_000725425.1_d__Archaea_p__Methanobacteriota_B_c__Thermococci_o__Thermococcales_f__Thermococcaceae_g__Palaeococcus_s__Palaeococcus_pacificus:0.0576467979)100:0.0341296832,RS_GCF_000966265.1_d__Archaea_p__Methanobacteriota_B_c__Thermococci_o__Thermococcales_f__Thermococcaceae_g__Palaeococcus_s__Palaeococcus_ferrophilus:0.1175758232)100:0.0486629059)100:0.4072239069)100:0.1040144109)98:0.0454223657)85:0.0370992467)93:0.0359356824,((((((((((((((((GB_GCA_000224475.1_d__Archaea_p__Halobacteriota_c__Halobacteria_o__Halobacteriales_f__Haloferacaceae_g__Halolamina_s__Halolamina_sp000224475:0.0879489048,((((RS_GCF_000739555.1_d__Archaea_p__Halobacteriota_c__Halobacteria_o__Halobacteriales_f__Haloferacaceae_g__Halolamina_s__Halolamina_rubra:0.0179638170,RS_GCF_001307315.1_d__Archaea_p__Halobacteriota_c__Halobacteria_o__Halobacteriales_f__Haloferacaceae_g__Halolamina_s__Halolamina_pelagica_B:0.0189715256)100:0.0096551569,RS_GCF_900115675.1_d__Archaea_p__Halobacteriota_c__Halobacteria_o__Halobacteriales_f__Haloferacaceae_g__Halolamina_s__Halolamina_pelagica:0.0208548954)100:0.0159668104,(RS_GCF_001282785.1_d__Archaea_p__Halobacteriota_c__Halobacteria_o__Halobacteriales_f__Haloferacaceae_g__Halolamina_s__Halolamina_sediminis:0.0260080103,RS_GCF_002025255.2_d__Archaea_p__Halobacteriota_c__Halobacteria_o__Halobacteriales_f__Haloferacaceae_g__Halolamina_s__Halolamina_sp002025255:0.0313437454)100:0.0151654619)100:0.0210535747,RS_GCF_017874235.1_d__Archaea_p__Halobacteriota_c__Halobacteria_o__Halobacteriales_f__Haloferacaceae_g__Halolamina_s__Halolamina_salifodinae:0.0448477769)100:0.0354284973)100:0.1211863280,(((GB_GCA_003020945.1_d__Archaea_p__Halobacteriota_c__Halobacteria_o__Halobacteriales_f__Haloferacaceae_g__Halobaculum_s__Halobaculum_sp003020945:0.0649383748,(RS_GCF_009831625.1_d__Archaea_p__Halobacteriota_c__Halobacteria_o__Halobacteriales_f__Haloferacaceae_g__Halobaculum_s__Halobaculum_sp009831625:0.0304137943,RS_GCF_900129775.1_d__Archaea_p__Halobacteriota_c__Halobacteria_o__Halobacteriales_f__Haloferacaceae_g__Halobaculum_s__Halobaculum_gomorrense:0.0342970111)100:0.0200217527)100:0.0696024401,(RS_GCF_000495475.1_d__Archaea_p__Halobacteriota_c__Halobacteria_o__Halobacteriales_f__Haloferacaceae_g__Halobaculum_s__Halobaculum_tyrrellense:0.0918318063,(RS_GCF_013401515.1_d__Archaea_p__Halobacteriota_c__Halobacteria_o__Halobacteriales_f__Haloferacaceae_g__Halobaculum_s__Halobaculum_sp013401515:0.0435155470,RS_GCF_013402875.1_d__Archaea_p__Halobacteriota_c__Halobacteria_o__Halobacteriales_f__Haloferacaceae_g__Halobaculum_s__Halobaculum_sp013402875:0.0535321781)100:0.0501483927)100:0.0258178517)100:0.0352568229,GB_GCA_018609965.1_d__Archaea_p__Halobacteriota_c__Halobacteria_o__Halobacteriales_f__Haloferacaceae_g__Halobaculum_s__Halobaculum_sp018609965:0.2156031394)100:0.0493498372)100:0.0309218908,((((((((GB_GCA_000496175.1_d__Archaea_p__Halobacteriota_c__Halobacteria_o__Halobacteriales_f__Haloferacaceae_g__Halorubrum_s__Halorubrum_sp000496175:0.0626065513,((((RS_GCF_001542905.1_d__Archaea_p__Halobacteriota_c__Halobacteria_o__Halobacteriales_f__Haloferacaceae_g__Halorubrum_s__Halorubrum_aethiopicum:0.0076336100,RS_GCF_002252985.1_d__Archaea_p__Halobacteriota_c__Halobacteria_o__Halobacteriales_f__Haloferacaceae_g__Halorubrum_s__Halorubrum_halodurans:0.0129274491)100:0.0111361986,RS_GCF_900182635.1_d__Archaea_p__Halobacteriota_c__Halobacteria_o__Halobacteriales_f__Haloferacaceae_g__Halorubrum_s__Halorubrum_cibi:0.0133329451)100:0.0068858334,RS_GCF_900113615.1_d__Archaea_p__Halobacteriota_c__Halobacteria_o__Halobacteriales_f__Haloferacaceae_g__Halorubrum_s__Halorubrum_aquaticum:0.0144855215)100:0.0049594511,(RS_GCF_003287355.1_d__Archaea_p__Halobacteriota_c__Halobacteria_o__Halobacteriales_f__Haloferacaceae_g__Halorubrum_s__Halorubrum_sp003287355:0.0293798796,RS_GCF_003697845.1_d__Archaea_p__Halobacteriota_c__Halobacteria_o__Halobacteriales_f__Haloferacaceae_g__Halorubrum_s__Halorubrum_sp003697845:0.0160517416)100:0.0069229065)100:0.0163320051)100:0.0106524372,RS_GCF_017873815.1_d__Archaea_p__Halobacteriota_c__Halobacteria_o__Halobacteriales_f__Haloferacaceae_g__Halorubrum_s__Halorubrum_alkaliphilum:0.0514425897)100:0.0166194203,(((((GB_GCA_001564205.1_d__Archaea_p__Halobacteriota_c__Halobacteria_o__Halobacteriales_f__Haloferacaceae_g__Halorubrum_s__Halorubrum_sp001564205:0.0343717488,RS_GCF_000336995.1_d__Archaea_p__Halobacteriota_c__Halobacteria_o__Halobacteriales_f__Haloferacaceae_g__Halorubrum_s__Halorubrum_aidingense:0.0247563774)100:0.0148161516,((RS_GCF_001261915.1_d__Archaea_p__Halobacteriota_c__Halobacteria_o__Halobacteriales_f__Haloferacaceae_g__Halorubrum_s__Halorubrum_sp001261915:0.0239434096,RS_GCF_003721435.2_d__Archaea_p__Halobacteriota_c__Halobacteria_o__Halobacteriales_f__Haloferacaceae_g__Halorubrum_s__Halorubrum_sp003721435:0.0150068784)100:0.0045121517,(RS_GCF_002252755.1_d__Archaea_p__Halobacteriota_c__Halobacteria_o__Halobacteriales_f__Haloferacaceae_g__Halorubrum_s__Halorubrum_sp002252755:0.0138253032,RS_GCF_007671725.1_d__Archaea_p__Halobacteriota_c__Halobacteria_o__Halobacteriales_f__Haloferacaceae_g__Halorubrum_s__Halorubrum_depositum:0.0117076611)100:0.0047653445)100:0.0130521572)100:0.0069314139,((RS_GCF_000022205.1_d__Archaea_p__Halobacteriota_c__Halobacteria_o__Halobacteriales_f__Haloferacaceae_g__Halorubrum_s__Halorubrum_lacusprofundi:0.0234186078,((RS_GCF_000337355.1_d__Archaea_p__Halobacteriota_c__Halobacteria_o__Halobacteriales_f__Haloferacaceae_g__Halorubrum_s__Halorubrum_kocurii:0.0157947414,RS_GCF_000337375.1_d__Archaea_p__Halobacteriota_c__Halobacteria_o__Halobacteriales_f__Haloferacaceae_g__Halorubrum_s__Halorubrum_lipolyticum:0.0138303371)100:0.0056131053,((RS_GCF_000337915.1_d__Archaea_p__Halobacteriota_c__Halobacteria_o__Halobacteriales_f__Haloferacaceae_g__Halorubrum_s__Halorubrum_saccharovorum:0.0130041327,RS_GCF_002727125.1_d__Archaea_p__Halobacteriota_c__Halobacteria_o__Halobacteriales_f__Haloferacaceae_g__Halorubrum_s__Halorubrum_persicum:0.0191641614)91:0.0031106466,((RS_GCF_000739595.1_d__Archaea_p__Halobacteriota_c__Halobacteria_o__Halobacteriales_f__Haloferacaceae_g__Halorubrum_s__Halorubrum_halophilum:0.0157950723,(RS_GCF_004114995.1_d__Archaea_p__Halobacteriota_c__Halobacteria_o__Halobacteriales_f__Haloferacaceae_g__Halorubrum_s__Halorubrum_amylolyticum:0.0223962881,RS_GCF_007671685.1_d__Archaea_p__Halobacteriota_c__Halobacteria_o__Halobacteriales_f__Haloferacaceae_g__Halorubrum_s__Halorubrum_salsamenti:0.0124135556)99:0.0035147691)99:0.0020499952,(RS_GCF_002286985.1_d__Archaea_p__Halobacteriota_c__Halobacteria_o__Halobacteriales_f__Haloferacaceae_g__Halorubrum_s__Halorubrum_sp002286985:0.0146421402,RS_GCF_003781945.1_d__Archaea_p__Halobacteriota_c__Halobacteria_o__Halobacteriales_f__Haloferacaceae_g__Halorubrum_s__Halorubrum_sp003781945:0.0141141205)99:0.0074874896)99:0.0023218004)91:0.0044855850)100:0.0040572260)80:0.0040045842,RS_GCF_003990725.2_d__Archaea_p__Halobacteriota_c__Halobacteria_o__Halobacteriales_f__Haloferacaceae_g__Halorubrum_s__Halorubrum_sp003990725:0.0307397354)100:0.0111307383)100:0.0094419260,RS_GCF_000746205.1_d__Archaea_p__Halobacteriota_c__Halobacteria_o__Halobacteriales_f__Haloferacaceae_g__Halorubrum_s__Halorubrum_sp000746205:0.0383930590)100:0.0086322366,((((GB_GCA_003023405.1_d__Archaea_p__Halobacteriota_c__Halobacteria_o__Halobacteriales_f__Haloferacaceae_g__Halorubrum_s__Halorubrum_sp003023405:0.0278655750,(RS_GCF_000337075.1_d__Archaea_p__Halobacteriota_c__Halobacteria_o__Halobacteriales_f__Haloferacaceae_g__Halorubrum_s__Halorubrum_hochstenium:0.0058328389,RS_GCF_000337415.1_d__Archaea_p__Halobacteriota_c__Halobacteria_o__Halobacteriales_f__Haloferacaceae_g__Halorubrum_s__Halorubrum_tebenquichense:0.0078671119)100:0.0064935726)100:0.0109964264,(((((RS_GCF_000336875.1_d__Archaea_p__Halobacteriota_c__Halobacteria_o__Halobacteriales_f__Haloferacaceae_g__Halorubrum_s__Halorubrum_californiense:0.0242328857,RS_GCF_005435165.1_d__Archaea_p__Halobacteriota_c__Halobacteria_o__Halobacteriales_f__Haloferacaceae_g__Halorubrum_s__Halorubrum_sp005435165:0.0235690868)100:0.0524529586,((RS_GCF_000337035.1_d__Archaea_p__Halobacteriota_c__Halobacteria_o__Halobacteriales_f__Haloferacaceae_g__Halorubrum_s__Halorubrum_coriense:0.0159711273,RS_GCF_002114285.1_d__Archaea_p__Halobacteriota_c__Halobacteria_o__Halobacteriales_f__Haloferacaceae_g__Halorubrum_s__Halorubrum_ezzemoulense:0.0152144631)100:0.0076994525,RS_GCF_001280455.1_d__Archaea_p__Halobacteriota_c__Halobacteria_o__Halobacteriales_f__Haloferacaceae_g__Halorubrum_s__Halorubrum_tropicale:0.0168828074)99:0.0014727851)98:0.0023758062,(((RS_GCF_000337335.1_d__Archaea_p__Halobacteriota_c__Halobacteria_o__Halobacteriales_f__Haloferacaceae_g__Halorubrum_s__Halorubrum_distributum:0.0122496138,(RS_GCF_003666015.1_d__Archaea_p__Halobacteriota_c__Halobacteria_o__Halobacteriales_f__Haloferacaceae_g__Halorubrum_s__Halorubrum_sp003666015:0.0097502611,RS_GCF_018228765.1_d__Archaea_p__Halobacteriota_c__Halobacteria_o__Halobacteriales_f__Haloferacaceae_g__Halorubrum_s__Halorubrum_sp000296615:0.0082633297)100:0.0038911361)100:0.0033217318,RS_GCF_002355655.1_d__Archaea_p__Halobacteriota_c__Halobacteria_o__Halobacteriales_f__Haloferacaceae_g__Halorubrum_s__Halorubrum_trapanicum_A:0.0128396894)98:0.0052542108,RS_GCF_900102375.1_d__Archaea_p__Halobacteriota_c__Halobacteria_o__Halobacteriales_f__Haloferacaceae_g__Halorubrum_s__Halorubrum_xinjiangense:0.0177528694)60:0.0036144894)98:0.0051243646,RS_GCF_900111935.1_d__Archaea_p__Halobacteriota_c__Halobacteria_o__Halobacteriales_f__Haloferacaceae_g__Halorubrum_s__Halorubrum_sodomense:0.0227618540)100:0.0054739684,(RS_GCF_017873555.1_d__Archaea_p__Halobacteriota_c__Halobacteria_o__Halobacteriales_f__Haloferacaceae_g__Halorubrum_s__Halorubrum_trapanicum:0.0144533208,RS_GCF_018623055.1_d__Archaea_p__Halobacteriota_c__Halobacteria_o__Halobacteriales_f__Haloferacaceae_g__Halorubrum_s__Halorubrum_sp018623055:0.0172039411)100:0.0048007693)97:0.0045796394)95:0.0047906054,RS_GCF_004114375.1_d__Archaea_p__Halobacteriota_c__Halobacteria_o__Halobacteriales_f__Haloferacaceae_g__Halorubrum_s__Halorubrum_sp004114375:0.0411348068)100:0.0268256061,RS_GCF_009742825.1_d__Archaea_p__Halobacteriota_c__Halobacteria_o__Halobacteriales_f__Haloferacaceae_g__Halorubrum_s__Halorubrum_sp009742825:0.0471705741)100:0.0071013174)100:0.0188155806)100:0.0193508678,((GB_GCA_003554605.1_d__Archaea_p__Halobacteriota_c__Halobacteria_o__Halobacteriales_f__Haloferacaceae_g__Halorubrum_s__Halorubrum_sp003554605:0.0215463886,RS_GCF_900188065.1_d__Archaea_p__Halobacteriota_c__Halobacteria_o__Halobacteriales_f__Haloferacaceae_g__Halorubrum_s__Halorubrum_vacuolatum:0.0263494250)100:0.0601169707,RS_GCF_009806985.1_d__Archaea_p__Halobacteriota_c__Halobacteria_o__Halobacteriales_f__Haloferacaceae_g__Halorubrum_s__Halorubrum_sp009806985:0.0537088039)100:0.0194130556)100:0.0569006893,RS_GCF_001462205.1_d__Archaea_p__Halobacteriota_c__Halobacteria_o__Halobacteriales_f__Haloferacaceae_g__Haloparvum_s__Haloparvum_sedimenti:0.0796862391)100:0.0233842818,((RS_GCF_002355635.1_d__Archaea_p__Halobacteriota_c__Halobacteria_o__Halobacteriales_f__Haloferacaceae_g__Halopenitus_s__Halopenitus_persicus_A:0.0120308771,RS_GCF_900107205.1_d__Archaea_p__Halobacteriota_c__Halobacteria_o__Halobacteriales_f__Haloferacaceae_g__Halopenitus_s__Halopenitus_persicus:0.0099712908)100:0.0161660323,RS_GCF_900108505.1_d__Archaea_p__Halobacteriota_c__Halobacteria_o__Halobacteriales_f__Haloferacaceae_g__Halopenitus_s__Halopenitus_malekzadehii:0.0297595935)100:0.0784714781)100:0.0495173035,(GB_GCA_000496235.1_d__Archaea_p__Halobacteriota_c__Halobacteria_o__Halobacteriales_f__Haloferacaceae_g__J07HR59_s__J07HR59_sp000496235:0.3042213248,RS_GCF_002952775.1_d__Archaea_p__Halobacteriota_c__Halobacteria_o__Halobacteriales_f__Haloferacaceae_g__Halalkaliarchaeum_s__Halalkaliarchaeum_desulfuricum:0.1290327590)84:0.0294466195)100:0.0277231003,(((GB_GCA_000496215.1_d__Archaea_p__Halobacteriota_c__Halobacteria_o__Halobacteriales_f__Haloferacaceae_g__Halonotius_s__Halonotius_sp000496215:0.0801499223,(((RS_GCF_003605575.1_d__Archaea_p__Halobacteriota_c__Halobacteria_o__Halobacteriales_f__Haloferacaceae_g__Halonotius_s__Halonotius_sp003605575:0.0094884935,RS_GCF_003605635.1_d__Archaea_p__Halobacteriota_c__Halobacteria_o__Halobacteriales_f__Haloferacaceae_g__Halonotius_s__Halonotius_pteroides:0.0297442399)100:0.0175284404,RS_GCF_006861655.1_d__Archaea_p__Halobacteriota_c__Halobacteria_o__Halobacteriales_f__Haloferacaceae_g__Halonotius_s__Halonotius_roseus:0.0222416338)100:0.0339677254,RS_GCF_006861665.1_d__Archaea_p__Halobacteriota_c__Halobacteria_o__Halobacteriales_f__Haloferacaceae_g__Halonotius_s__Halonotius_terrestris:0.0471189587)57:0.0138899453)100:0.0646034971,(((GB_GCA_001563795.1_d__Archaea_p__Halobacteriota_c__Halobacteria_o__Halobacteriales_f__Haloferacaceae_g__Halohasta_s__Halohasta_sp001563795:0.0351208672,GB_GCA_003554115.1_d__Archaea_p__Halobacteriota_c__Halobacteria_o__Halobacteriales_f__Haloferacaceae_g__Halohasta_s__Halohasta_sp003554115:0.0385211767)100:0.0404382846,RS_GCF_900109065.1_d__Archaea_p__Halobacteriota_c__Halobacteria_o__Halobacteriales_f__Haloferacaceae_g__Halohasta_s__Halohasta_litchfieldiae:0.0634919321)100:0.0303861105,GB_GCA_001563965.1_d__Archaea_p__Halobacteriota_c__Halobacteria_o__Halobacteriales_f__Haloferacaceae_g__PL-Br10-E2g29_s__PL-Br10-E2g29_sp001563965:0.0896357436)100:0.0255553783)100:0.0612099968,((GB_GCA_005239175.1_d__Archaea_p__Halobacteriota_c__Halobacteria_o__Halobacteriales_f__Haloferacaceae_g__Halalkalirubrum_s__Halalkalirubrum_sp005239175:0.0091298505,RS_GCF_005543295.1_d__Archaea_p__Halobacteriota_c__Halobacteria_o__Halobacteriales_f__Haloferacaceae_g__Halalkalirubrum_s__Halalkalirubrum_salinum:0.0133251712)100:0.0639141487,GB_GCA_013342525.1_d__Archaea_p__Halobacteriota_c__Halobacteria_o__Halobacteriales_f__Haloferacaceae_g__Halalkalirubrum_s__Halalkalirubrum_sp003551725:0.0930329340)100:0.0596119639)100:0.0496772275)99:0.0217442250)100:0.0213467793,(((((((((GB_GCA_000415965.1_d__Archaea_p__Halobacteriota_c__Halobacteria_o__Halobacteriales_f__Haloferacaceae_g__Haloquadratum_s__Haloquadratum_walsbyi_A:0.0252939586,RS_GCF_000237865.1_d__Archaea_p__Halobacteriota_c__Halobacteria_o__Halobacteriales_f__Haloferacaceae_g__Haloquadratum_s__Haloquadratum_walsbyi:0.0301204647)100:0.0151586335,GB_GCA_000415985.1_d__Archaea_p__Halobacteriota_c__Halobacteria_o__Halobacteriales_f__Haloferacaceae_g__Haloquadratum_s__Haloquadratum_walsbyi_B:0.0335921386)100:0.0838336144,GB_GCA_000416005.1_d__Archaea_p__Halobacteriota_c__Halobacteria_o__Halobacteriales_f__Haloferacaceae_g__Haloquadratum_s__Haloquadratum_sp000416005:0.1842718730)100:0.1283199182,((((RS_GCF_000739575.1_d__Archaea_p__Halobacteriota_c__Halobacteria_o__Halobacteriales_f__Haloferacaceae_g__Halobellus_s__Halobellus_rufus:0.0245769956,RS_GCF_007655485.1_d__Archaea_p__Halobacteriota_c__Halobacteria_o__Halobacteriales_f__Haloferacaceae_g__Halobellus_s__Halobellus_captivus:0.0352134605)100:0.0193846311,RS_GCF_004799685.1_d__Archaea_p__Halobacteriota_c__Halobacteria_o__Halobacteriales_f__Haloferacaceae_g__Halobellus_s__Halobellus_limi:0.0304215595)100:0.0149328056,(RS_GCF_003665925.1_d__Archaea_p__Halobacteriota_c__Halobacteria_o__Halobacteriales_f__Haloferacaceae_g__Halobellus_s__Halobellus_sp003665925:0.0182208537,RS_GCF_003665935.1_d__Archaea_p__Halobacteriota_c__Halobacteria_o__Halobacteriales_f__Haloferacaceae_g__Halobellus_s__Halobellus_sp003665935:0.0306265542)100:0.0194704345)100:0.0106080015,((RS_GCF_014212355.1_d__Archaea_p__Halobacteriota_c__Halobacteria_o__Halobacteriales_f__Haloferacaceae_g__Halobellus_s__Halobellus_ruber:0.0305544811,RS_GCF_014646875.1_d__Archaea_p__Halobacteriota_c__Halobacteria_o__Halobacteriales_f__Haloferacaceae_g__Halobellus_s__Halobellus_salinus:0.0447058444)100:0.0626184258,RS_GCF_900107195.1_d__Archaea_p__Halobacteriota_c__Halobacteria_o__Halobacteriales_f__Haloferacaceae_g__Halobellus_s__Halobellus_clavatus:0.0509178257)93:0.0128279392)94:0.0202969122)100:0.0430626016,(((RS_GCF_000172995.2_d__Archaea_p__Halobacteriota_c__Halobacteria_o__Halobacteriales_f__Haloferacaceae_g__Halogeometricum_s__Halogeometricum_borinquense:0.0386351935,RS_GCF_900112175.1_d__Archaea_p__Halobacteriota_c__Halobacteria_o__Halobacteriales_f__Haloferacaceae_g__Halogeometricum_s__Halogeometricum_rufum:0.0326899085)100:0.0133464591,(RS_GCF_000337095.1_d__Archaea_p__Halobacteriota_c__Halobacteria_o__Halobacteriales_f__Haloferacaceae_g__Halogeometricum_s__Halogeometricum_pallidum:0.0519878331,RS_GCF_900115785.1_d__Archaea_p__Halobacteriota_c__Halobacteria_o__Halobacteriales_f__Haloferacaceae_g__Halogeometricum_s__Halogeometricum_limi:0.0437327467)100:0.0144831688)100:0.0436775878,(RS_GCF_900100875.1_d__Archaea_p__Halobacteriota_c__Halobacteria_o__Halobacteriales_f__Haloferacaceae_g__Halopelagius_s__Halopelagius_longus:0.0285198011,RS_GCF_900113245.1_d__Archaea_p__Halobacteriota_c__Halobacteria_o__Halobacteriales_f__Haloferacaceae_g__Halopelagius_s__Halopelagius_inordinatus:0.0368703376)100:0.0608241620)63:0.0195423143)100:0.0396101292,((((((((RS_GCF_000025685.1_d__Archaea_p__Halobacteriota_c__Halobacteria_o__Halobacteriales_f__Haloferacaceae_g__Haloferax_s__Haloferax_volcanii:0.0094207245,RS_GCF_001368915.1_d__Archaea_p__Halobacteriota_c__Halobacteria_o__Halobacteriales_f__Haloferacaceae_g__Haloferax_s__Haloferax_massiliensis:0.0071543366)99:0.0028016837,(RS_GCF_000337795.1_d__Archaea_p__Halobacteriota_c__Halobacteria_o__Halobacteriales_f__Haloferacaceae_g__Haloferax_s__Haloferax_denitrificans:0.0034221960,RS_GCF_000337835.1_d__Archaea_p__Halobacteriota_c__Halobacteria_o__Halobacteriales_f__Haloferacaceae_g__Haloferax_s__Haloferax_sulfurifontis:0.0031989227)100:0.0034743790)100:0.0048107058,RS_GCF_001469875.2_d__Archaea_p__Halobacteriota_c__Halobacteria_o__Halobacteriales_f__Haloferacaceae_g__Haloferax_s__Haloferax_marisrubri:0.0047983216)100:0.0030160923,RS_GCF_001482285.1_d__Archaea_p__Halobacteriota_c__Halobacteria_o__Halobacteriales_f__Haloferacaceae_g__Haloferax_s__Haloferax_sp001482285:0.0044918680)100:0.0024457268,(RS_GCF_000336775.1_d__Archaea_p__Halobacteriota_c__Halobacteria_o__Halobacteriales_f__Haloferacaceae_g__Haloferax_s__Haloferax_gibbonsii:0.0036073180,RS_GCF_000336815.1_d__Archaea_p__Halobacteriota_c__Halobacteria_o__Halobacteriales_f__Haloferacaceae_g__Haloferax_s__Haloferax_prahovense:0.0053581340)100:0.0025883894)100:0.0254264576,(RS_GCF_000306765.2_d__Archaea_p__Halobacteriota_c__Halobacteria_o__Halobacteriales_f__Haloferacaceae_g__Haloferax_s__Haloferax_mediterranei:0.0212245772,RS_GCF_000337815.1_d__Archaea_p__Halobacteriota_c__Halobacteria_o__Halobacteriales_f__Haloferacaceae_g__Haloferax_s__Haloferax_mucosum:0.0238542391)100:0.0117323403)100:0.0159295483,((RS_GCF_001469865.1_d__Archaea_p__Halobacteriota_c__Halobacteria_o__Halobacteriales_f__Haloferacaceae_g__Haloferax_s__Haloferax_profundi:0.0059193702,RS_GCF_009674605.1_d__Archaea_p__Halobacteriota_c__Halobacteria_o__Halobacteriales_f__Haloferacaceae_g__Haloferax_s__Haloferax_sp009674605:0.0044795226)100:0.0110268407,(RS_GCF_009674585.1_d__Archaea_p__Halobacteriota_c__Halobacteria_o__Halobacteriales_f__Haloferacaceae_g__Haloferax_s__Haloferax_sp009674585:0.0154839534,RS_GCF_009674625.1_d__Archaea_p__Halobacteriota_c__Halobacteria_o__Halobacteriales_f__Haloferacaceae_g__Haloferax_s__Haloferax_sp009674625:0.0230600809)100:0.0071494267)100:0.0183592989)100:0.0146913727,(RS_GCF_000336755.1_d__Archaea_p__Halobacteriota_c__Halobacteria_o__Halobacteriales_f__Haloferacaceae_g__Haloferax_s__Haloferax_elongans:0.0073939246,RS_GCF_000336955.1_d__Archaea_p__Halobacteriota_c__Halobacteria_o__Halobacteriales_f__Haloferacaceae_g__Haloferax_s__Haloferax_larsenii:0.0050089317)100:0.0364665764)100:0.1014830965)100:0.0289091277,((RS_GCF_002906575.1_d__Archaea_p__Halobacteriota_c__Halobacteria_o__Halobacteriales_f__Haloferacaceae_g__Salinigranum_s__Salinigranum_rubrum:0.0316569222,RS_GCF_007004735.1_d__Archaea_p__Halobacteriota_c__Halobacteria_o__Halobacteriales_f__Haloferacaceae_g__Salinigranum_s__Salinigranum_halophilum:0.0302211051)100:0.0264304455,RS_GCF_009176545.1_d__Archaea_p__Halobacteriota_c__Halobacteria_o__Halobacteriales_f__Haloferacaceae_g__Salinigranum_s__Salinigranum_salinum:0.0432979927)100:0.0984995579)100:0.0160642200,(((GB_GCA_004116405.1_d__Archaea_p__Halobacteriota_c__Halobacteria_o__Halobacteriales_f__Haloferacaceae_g__Halegenticoccus_s__Halegenticoccus_sp004116405:0.0613452627,RS_GCF_002844195.1_d__Archaea_p__Halobacteriota_c__Halobacteria_o__Halobacteriales_f__Haloferacaceae_g__Halegenticoccus_s__Halegenticoccus_soli:0.0463404573)100:0.0559644560,(RS_GCF_900103715.1_d__Archaea_p__Halobacteriota_c__Halobacteria_o__Halobacteriales_f__Haloferacaceae_g__Halogranum_s__Halogranum_gelatinilyticum:0.0484952520,(RS_GCF_900110465.1_d__Archaea_p__Halobacteriota_c__Halobacteria_o__Halobacteriales_f__Haloferacaceae_g__Halogranum_s__Halogranum_amylolyticum:0.0305851275,RS_GCF_900114455.1_d__Archaea_p__Halobacteriota_c__Halobacteria_o__Halobacteriales_f__Haloferacaceae_g__Halogranum_s__Halogranum_rubrum:0.0310436293)100:0.0195625941)100:0.0742635176)100:0.0187570230,(RS_GCF_001469955.1_d__Archaea_p__Halobacteriota_c__Halobacteria_o__Halobacteriales_f__Haloferacaceae_g__Haloprofundus_s__Haloprofundus_marisrubri:0.0260989011,RS_GCF_003439925.1_d__Archaea_p__Halobacteriota_c__Halobacteria_o__Halobacteriales_f__Haloferacaceae_g__Haloprofundus_s__Haloprofundus_halophilus:0.0164397728)100:0.1041012639)100:0.0267355496)100:0.0267363830,(GB_GCA_000496195.1_d__Archaea_p__Halobacteriota_c__Halobacteria_o__Halobacteriales_f__Haloferacaceae_g__A07HB70_s__A07HB70_sp000496195:0.2290323568,(((RS_GCF_000427685.1_d__Archaea_p__Halobacteriota_c__Halobacteria_o__Halobacteriales_f__Haloferacaceae_g__Haloplanus_s__Haloplanus_natans:0.0311125573,((RS_GCF_003336245.1_d__Archaea_p__Halobacteriota_c__Halobacteria_o__Halobacteriales_f__Haloferacaceae_g__Haloplanus_s__Haloplanus_salinus:0.0297806755,RS_GCF_003856835.1_d__Archaea_p__Halobacteriota_c__Halobacteria_o__Halobacteriales_f__Haloferacaceae_g__Haloplanus_s__Haloplanus_aerogenes:0.0391925992)100:0.0567419353,RS_GCF_003342675.1_d__Archaea_p__Halobacteriota_c__Halobacteria_o__Halobacteriales_f__Haloferacaceae_g__Haloplanus_s__Haloplanus_rubicundus:0.0137571843)100:0.0085496681)100:0.0197888945,RS_GCF_900107665.1_d__Archaea_p__Halobacteriota_c__Halobacteria_o__Halobacteriales_f__Haloferacaceae_g__Haloplanus_s__Haloplanus_vescus:0.0513240808)100:0.0158545572,RS_GCF_009762275.1_d__Archaea_p__Halobacteriota_c__Halobacteria_o__Halobacteriales_f__Haloferacaceae_g__Haloplanus_s__Haloplanus_rallus:0.0470664353)100:0.0694898482)99:0.0323546001)99:0.0175375969)100:0.0777836844,(((GB_GCA_018334775.1_d__Archaea_p__Halobacteriota_c__Halobacteria_o__Halobacteriales_f__Halobacteriaceae_g__Halodesulfurarchaeum_s__Halodesulfurarchaeum_sp018334775:0.0961374571,RS_GCF_001886955.1_d__Archaea_p__Halobacteriota_c__Halobacteria_o__Halobacteriales_f__Halobacteriaceae_g__Halodesulfurarchaeum_s__Halodesulfurarchaeum_formicicum:0.0645742301)100:0.1214791240,RS_GCF_001011115.1_d__Archaea_p__Halobacteriota_c__Halobacteria_o__Halobacteriales_f__Halobacteriaceae_g__Halanaeroarchaeum_s__Halanaeroarchaeum_sulfurireducens:0.1407315194)100:0.0623587741,(((RS_GCF_000230955.2_d__Archaea_p__Halobacteriota_c__Halobacteria_o__Halobacteriales_f__Halobacteriaceae_g__Halobacterium_s__Halobacterium_sp000230955:0.0705917137,((((RS_GCF_001485535.1_d__Archaea_p__Halobacteriota_c__Halobacteria_o__Halobacteriales_f__Halobacteriaceae_g__Halobacterium_s__Halobacterium_sp001485535:0.0245612026,RS_GCF_001488575.1_d__Archaea_p__Halobacteriota_c__Halobacteria_o__Halobacteriales_f__Halobacteriaceae_g__Halobacterium_s__Halobacterium_hubeiense:0.0170263010)100:0.0080570521,RS_GCF_009741975.1_d__Archaea_p__Halobacteriota_c__Halobacteria_o__Halobacteriales_f__Halobacteriaceae_g__Halobacterium_s__Halobacterium_sp009741975:0.0259710715)100:0.0103106573,RS_GCF_011734195.1_d__Archaea_p__Halobacteriota_c__Halobacteria_o__Halobacteriales_f__Halobacteriaceae_g__Halobacterium_s__Halobacterium_sp011734195:0.0296358551)100:0.0296055181,RS_GCF_009831555.1_d__Archaea_p__Halobacteriota_c__Halobacteria_o__Halobacteriales_f__Halobacteriaceae_g__Halobacterium_s__Halobacterium_sp009831555:0.0623917775)100:0.0291533543)100:0.0170945999,(RS_GCF_008124605.1_d__Archaea_p__Halobacteriota_c__Halobacteria_o__Halobacteriales_f__Halobacteriaceae_g__Halobacterium_s__Halobacterium_salinarum:0.0816007776,RS_GCF_900110535.1_d__Archaea_p__Halobacteriota_c__Halobacteria_o__Halobacteriales_f__Halobacteriaceae_g__Halobacterium_s__Halobacterium_jilantaiense:0.0409088408)100:0.0505671306)100:0.0856072577,((((((RS_GCF_000474235.1_d__Archaea_p__Halobacteriota_c__Halobacteria_o__Halobacteriales_f__Halobacteriaceae_g__Halarchaeum_s__Halarchaeum_acidiphilum:0.0848337274,RS_GCF_014647155.1_d__Archaea_p__Halobacteriota_c__Halobacteria_o__Halobacteriales_f__Halobacteriaceae_g__Halarchaeum_s__Halarchaeum_nitratireducens:0.0538893413)96:0.0303809650,RS_GCF_014647115.1_d__Archaea_p__Halobacteriota_c__Halobacteria_o__Halobacteriales_f__Halobacteriaceae_g__Halarchaeum_s__Halarchaeum_rubridurum:0.0163779407)96:0.0101311619,RS_GCF_017874335.1_d__Archaea_p__Halobacteriota_c__Halobacteria_o__Halobacteriales_f__Halobacteriaceae_g__Halarchaeum_s__Halarchaeum_salinum:0.0319776384)100:0.0344380094,RS_GCF_014647455.2_d__Archaea_p__Halobacteriota_c__Halobacteria_o__Halobacteriales_f__Halobacteriaceae_g__Halarchaeum_s__Halarchaeum_grantii:0.0381898701)100:0.0921846257,RS_GCF_014647475.1_d__Archaea_p__Halobacteriota_c__Halobacteria_o__Halobacteriales_f__Halobacteriaceae_g__Halocalculus_s__Halocalculus_aciditolerans:0.1479183085)100:0.0304939369,RS_GCF_007833275.1_d__Archaea_p__Halobacteriota_c__Halobacteria_o__Halobacteriales_f__Halobacteriaceae_g__Salarchaeum_s__Salarchaeum_sp007833275:0.1342789417)100:0.0283322120)100:0.0320491814)100:0.0799320157)86:0.0205122214,((((((((((((((((GB_GCA_000336895.1_d__Archaea_p__Halobacteriota_c__Halobacteria_o__Halobacteriales_f__Haloarculaceae_g__Haloarcula_s__Haloarcula_argentinensis:0.0044833327,RS_GCF_014647415.1_d__Archaea_p__Halobacteriota_c__Halobacteria_o__Halobacteriales_f__Haloarculaceae_g__Haloarcula_s__Haloarcula_sebkhae:0.0050607600)100:0.0035503599,(RS_GCF_000011085.1_d__Archaea_p__Halobacteriota_c__Halobacteria_o__Halobacteriales_f__Haloarculaceae_g__Haloarcula_s__Haloarcula_marismortui:0.0119112484,RS_GCF_001485575.1_d__Archaea_p__Halobacteriota_c__Halobacteria_o__Halobacteriales_f__Haloarculaceae_g__Haloarcula_s__Haloarcula_sp001485575:0.0045018325)100:0.0031546358)100:0.0016006701,RS_GCF_000336635.1_d__Archaea_p__Halobacteriota_c__Halobacteria_o__Halobacteriales_f__Haloarculaceae_g__Haloarcula_s__Haloarcula_japonica:0.0123782304)100:0.0036787691,(RS_GCF_000223905.1_d__Archaea_p__Halobacteriota_c__Halobacteria_o__Halobacteriales_f__Haloarculaceae_g__Haloarcula_s__Haloarcula_hispanica:0.0064226868,RS_GCF_000336615.1_d__Archaea_p__Halobacteriota_c__Halobacteria_o__Halobacteriales_f__Haloarculaceae_g__Haloarcula_s__Haloarcula_amylolytica:0.0076261842)100:0.0045022212)76:0.0029972668,RS_GCF_008729015.1_d__Archaea_p__Halobacteriota_c__Halobacteria_o__Halobacteriales_f__Haloarculaceae_g__Haloarcula_s__Haloarcula_sp008729015:0.0118786675)81:0.0024542673,RS_GCF_005406125.1_d__Archaea_p__Halobacteriota_c__Halobacteria_o__Halobacteriales_f__Haloarculaceae_g__Haloarcula_s__Haloarcula_sp005406125:0.0154328453)100:0.0031094428,RS_GCF_000337775.1_d__Archaea_p__Halobacteriota_c__Halobacteria_o__Halobacteriales_f__Haloarculaceae_g__Haloarcula_s__Haloarcula_vallismortis:0.0130024551)100:0.0036181792,(RS_GCF_001280425.1_d__Archaea_p__Halobacteriota_c__Halobacteria_o__Halobacteriales_f__Haloarculaceae_g__Haloarcula_s__Haloarcula_rubripromontorii:0.0083614981,RS_GCF_002844335.1_d__Archaea_p__Halobacteriota_c__Halobacteria_o__Halobacteriales_f__Haloarculaceae_g__Haloarcula_s__Haloarcula_taiwanensis:0.0069564738)100:0.0037123816)100:0.0304955747,RS_GCF_010119195.1_d__Archaea_p__Halobacteriota_c__Halobacteria_o__Halobacteriales_f__Haloarculaceae_g__Haloarcula_s__Haloarcula_salina:0.0364132760)100:0.0337020700,((GB_GCA_003020925.1_d__Archaea_p__Halobacteriota_c__Halobacteria_o__Halobacteriales_f__Haloarculaceae_g__Halomicroarcula_s__Halomicroarcula_sp003020925:0.0982986511,GB_GCA_003021755.1_d__Archaea_p__Halobacteriota_c__Halobacteria_o__Halobacteriales_f__Haloarculaceae_g__Halomicroarcula_s__Halomicroarcula_sp003021755:0.0395678277)100:0.0463525676,((RS_GCF_004681185.1_d__Archaea_p__Halobacteriota_c__Halobacteria_o__Halobacteriales_f__Haloarculaceae_g__Halomicroarcula_s__Halomicroarcula_amylolytica:0.0132907300,RS_GCF_010119205.1_d__Archaea_p__Halobacteriota_c__Halobacteria_o__Halobacteriales_f__Haloarculaceae_g__Halomicroarcula_s__Halomicroarcula_limicola:0.0149536217)100:0.0485094638,RS_GCF_014647235.1_d__Archaea_p__Halobacteriota_c__Halobacteria_o__Halobacteriales_f__Haloarculaceae_g__Halomicroarcula_s__Halomicroarcula_pellucida:0.0355481257)96:0.0118205245)98:0.0191420197)100:0.0753537138,((GB_GCA_003021685.1_d__Archaea_p__Halobacteriota_c__Halobacteria_o__Halobacteriales_f__Haloarculaceae_g__Halomicrobium_s__Halomicrobium_sp003021685:0.1419211182,((RS_GCF_000023965.1_d__Archaea_p__Halobacteriota_c__Halobacteria_o__Halobacteriales_f__Haloarculaceae_g__Halomicrobium_s__Halomicrobium_mukohataei:0.0036355734,RS_GCF_000379085.1_d__Archaea_p__Halobacteriota_c__Halobacteria_o__Halobacteriales_f__Haloarculaceae_g__Halomicrobium_s__Halomicrobium_katesii:0.0086612449)100:0.0063639833,RS_GCF_009617995.1_d__Archaea_p__Halobacteriota_c__Halobacteria_o__Halobacteriales_f__Haloarculaceae_g__Halomicrobium_s__Halomicrobium_sp009617995:0.0073317863)100:0.0511577651)100:0.0496078975,RS_GCF_900114435.1_d__Archaea_p__Halobacteriota_c__Halobacteria_o__Halobacteriales_f__Haloarculaceae_g__Halomicrobium_s__Halomicrobium_zhouii:0.1090910719)100:0.0395894808)100:0.0442707219,((((((GB_GCA_000416085.1_d__Archaea_p__Halobacteriota_c__Halobacteria_o__Halobacteriales_f__Haloarculaceae_g__Halovenus_s__Halovenus_sp000416085:0.1662243853,GB_GCA_003021335.1_d__Archaea_p__Halobacteriota_c__Halobacteria_o__Halobacteriales_f__Haloarculaceae_g__Halovenus_s__Halovenus_sp003021335:0.1889111638)73:0.0350959608,(((GB_GCA_003021015.1_d__Archaea_p__Halobacteriota_c__Halobacteria_o__Halobacteriales_f__Haloarculaceae_g__Halovenus_s__Halovenus_sp003021015:0.0125558585,GB_GCA_003022845.1_d__Archaea_p__Halobacteriota_c__Halobacteria_o__Halobacteriales_f__Haloarculaceae_g__Halovenus_s__Halovenus_sp003022845:0.0098204857)100:0.0392926096,GB_GCA_003022725.1_d__Archaea_p__Halobacteriota_c__Halobacteria_o__Halobacteriales_f__Haloarculaceae_g__Halovenus_s__Halovenus_sp003022725:0.0389747467)100:0.0249590947,GB_GCA_003022085.1_d__Archaea_p__Halobacteriota_c__Halobacteria_o__Halobacteriales_f__Haloarculaceae_g__Halovenus_s__Halovenus_sp003022085:0.0695809317)100:0.0590356938)69:0.0207808930,(((GB_GCA_001564135.1_d__Archaea_p__Halobacteriota_c__Halobacteria_o__Halobacteriales_f__Haloarculaceae_g__Halovenus_s__Halovenus_sp001564135:0.0759795225,GB_GCA_003551945.1_d__Archaea_p__Halobacteriota_c__Halobacteria_o__Halobacteriales_f__Haloarculaceae_g__Halovenus_s__Halovenus_sp003551945:0.0832145705)100:0.1345140234,GB_GCA_003021285.1_d__Archaea_p__Halobacteriota_c__Halobacteria_o__Halobacteriales_f__Haloarculaceae_g__Halovenus_s__Halovenus_sp003021285:0.1549350588)90:0.0481812156,(GB_GCA_003551265.1_d__Archaea_p__Halobacteriota_c__Halobacteria_o__Halobacteriales_f__Haloarculaceae_g__Halovenus_s__Halovenus_sp003551265:0.1201428501,RS_GCF_900100385.1_d__Archaea_p__Halobacteriota_c__Halobacteria_o__Halobacteriales_f__Haloarculaceae_g__Halovenus_s__Halovenus_aranensis:0.1025089003)99:0.0431241485)92:0.0245789106)98:0.0176942436,(GB_GCA_004015825.1_d__Archaea_p__Halobacteriota_c__Halobacteria_o__Halobacteriales_f__Haloarculaceae_g__Halovenus_s__Halovenus_sp004015825:0.0902764144,RS_GCF_009831575.1_d__Archaea_p__Halobacteriota_c__Halobacteria_o__Halobacteriales_f__Haloarculaceae_g__Halovenus_s__Halovenus_sp009831575:0.0756235334)100:0.0580792010)100:0.0420822222,((((GB_GCA_003022745.1_d__Archaea_p__Halobacteriota_c__Halobacteria_o__Halobacteriales_f__Haloarculaceae_g__SW-9-67-25_s__SW-9-67-25_sp003022745:0.1000473344,GB_GCA_018609945.1_d__Archaea_p__Halobacteriota_c__Halobacteria_o__Halobacteriales_f__Haloarculaceae_g__SW-9-67-25_s__SW-9-67-25_sp018609945:0.0299673424)100:0.0281500541,GB_GCA_003023485.1_d__Archaea_p__Halobacteriota_c__Halobacteria_o__Halobacteriales_f__Haloarculaceae_g__SW-9-67-25_s__SW-9-67-25_sp003023485:0.0518135746)100:0.1062696247,RS_GCF_009831455.1_d__Archaea_p__Halobacteriota_c__Halobacteria_o__Halobacteriales_f__Haloarculaceae_g__Salinirussus_s__Salinirussus_salinus:0.1168786798)70:0.0220835127,GB_GCA_009789175.1_d__Archaea_p__Halobacteriota_c__Halobacteria_o__Halobacteriales_f__Haloarculaceae_g__Salinibaculum_s__Salinibaculum_litoreum:0.1180982681)63:0.0179242001)100:0.0439669410,(((GB_GCA_003021305.1_d__Archaea_p__Halobacteriota_c__Halobacteria_o__Halobacteriales_f__Haloarculaceae_g__QH-10-67-22_s__QH-10-67-22_sp003021305:0.0822029532,GB_GCA_003021655.1_d__Archaea_p__Halobacteriota_c__Halobacteria_o__Halobacteriales_f__Haloarculaceae_g__QS-4-69-31_s__QS-4-69-31_sp003021655:0.0820318288)100:0.0308955990,GB_GCA_003023785.1_d__Archaea_p__Halobacteriota_c__Halobacteria_o__Halobacteriales_f__Haloarculaceae_g__QS-5-68-33_s__QS-5-68-33_sp003023785:0.1045961080)100:0.0248132243,((GB_GCA_003023165.1_d__Archaea_p__Halobacteriota_c__Halobacteria_o__Halobacteriales_f__Haloarculaceae_g__Halosimplex_s__Halosimplex_sp003023165:0.0572431296,RS_GCF_003730195.1_d__Archaea_p__Halobacteriota_c__Halobacteria_o__Halobacteriales_f__Haloarculaceae_g__Halosimplex_s__Halosimplex_salinum:0.0445418864)100:0.0166647660,(((RS_GCF_000337455.1_d__Archaea_p__Halobacteriota_c__Halobacteria_o__Halobacteriales_f__Haloarculaceae_g__Halosimplex_s__Halosimplex_carlsbadense:0.0152103350,RS_GCF_016065055.1_d__Archaea_p__Halobacteriota_c__Halobacteria_o__Halobacteriales_f__Haloarculaceae_g__Halosimplex_s__Halosimplex_litoreum:0.0236322110)100:0.0087964979,(RS_GCF_013415885.1_d__Archaea_p__Halobacteriota_c__Halobacteria_o__Halobacteriales_f__Haloarculaceae_g__Halosimplex_s__Halosimplex_rubrum:0.0174250650,RS_GCF_013415905.1_d__Archaea_p__Halobacteriota_c__Halobacteria_o__Halobacteriales_f__Haloarculaceae_g__Halosimplex_s__Halosimplex_pelagicum:0.0160237516)100:0.0055654270)100:0.0204881456,RS_GCF_004698125.1_d__Archaea_p__Halobacteriota_c__Halobacteria_o__Halobacteriales_f__Haloarculaceae_g__Halosimplex_s__Halosimplex_halophilum:0.0306679176)100:0.0232241894)100:0.0549727361)100:0.0656092569)100:0.0224149863)100:0.0189746516,((GB_GCA_003058365.1_d__Archaea_p__Halobacteriota_c__Halobacteria_o__Halobacteriales_f__Haloarculaceae_g__HARCEL1_s__HARCEL1_sp003058365:0.2593252855,((RS_GCF_000023945.1_d__Archaea_p__Halobacteriota_c__Halobacteria_o__Halobacteriales_f__Haloarculaceae_g__Halorhabdus_s__Halorhabdus_utahensis:0.0318888005,RS_GCF_000470655.1_d__Archaea_p__Halobacteriota_c__Halobacteria_o__Halobacteriales_f__Haloarculaceae_g__Halorhabdus_s__Halorhabdus_tiamatea:0.0902174647)100:0.0583938755,((RS_GCF_004944975.1_d__Archaea_p__Halobacteriota_c__Halobacteria_o__Halobacteriales_f__Haloarculaceae_g__Halorhabdus_s__Halorhabdus_sp004944975:0.0360433604,RS_GCF_900880625.1_d__Archaea_p__Halobacteriota_c__Halobacteria_o__Halobacteriales_f__Haloarculaceae_g__Halorhabdus_s__Halorhabdus_rudnickae:0.0365162055)100:0.0335868731,(RS_GCF_009690625.1_d__Archaea_p__Halobacteriota_c__Halobacteria_o__Halobacteriales_f__Haloarculaceae_g__Halorhabdus_s__Halorhabdus_sp009690625:0.0273533813,RS_GCF_013839425.1_d__Archaea_p__Halobacteriota_c__Halobacteria_o__Halobacteriales_f__Haloarculaceae_g__Halorhabdus_s__Halorhabdus_sp013839425:0.0305978319)100:0.0552562345)100:0.0208598962)100:0.0632859891)100:0.0323476600,(((GB_GCA_017094465.1_d__Archaea_p__Halobacteriota_c__Halobacteria_o__Halobacteriales_f__Haloarculaceae_g__Halapricum_s__Halapricum_sp017094465:0.0422316571,(GB_GCA_017094505.1_d__Archaea_p__Halobacteriota_c__Halobacteria_o__Halobacteriales_f__Haloarculaceae_g__Halapricum_s__Halapricum_sp017094505:0.0162351356,GB_GCA_017094525.1_d__Archaea_p__Halobacteriota_c__Halobacteria_o__Halobacteriales_f__Haloarculaceae_g__Halapricum_s__Halapricum_sp017094525:0.0127707850)100:0.0335672140)100:0.0373295838,RS_GCF_004799665.1_d__Archaea_p__Halobacteriota_c__Halobacteria_o__Halobacteriales_f__Haloarculaceae_g__Halapricum_s__Halapricum_salinum:0.0605728919)100:0.0340651626,RS_GCF_009741825.1_d__Archaea_p__Halobacteriota_c__Halobacteria_o__Halobacteriales_f__Haloarculaceae_g__Halapricum_s__Halapricum_sp009741825:0.1146182211)100:0.0512680678)100:0.0376326960)100:0.0222804457,(GB_GCA_003021105.1_d__Archaea_p__Halobacteriota_c__Halobacteria_o__Halobacteriales_f__Haloarculaceae_g__QS-1-68-17_s__QS-1-68-17_sp003021105:0.1306216400,(GB_GCA_005049285.1_d__Archaea_p__Halobacteriota_c__Halobacteria_o__Halobacteriales_f__Haloarculaceae_g__Halorientalis_s__Halorientalis_sp005049285:0.0887257876,(RS_GCF_001989615.1_d__Archaea_p__Halobacteriota_c__Halobacteria_o__Halobacteriales_f__Haloarculaceae_g__Halorientalis_s__Halorientalis_sp001989615:0.0251261896,((RS_GCF_004118325.1_d__Archaea_p__Halobacteriota_c__Halobacteria_o__Halobacteriales_f__Haloarculaceae_g__Halorientalis_s__Halorientalis_sp004118325:0.0218490470,RS_GCF_900102305.1_d__Archaea_p__Halobacteriota_c__Halobacteria_o__Halobacteriales_f__Haloarculaceae_g__Halorientalis_s__Halorientalis_regularis:0.0246495293)100:0.0090682428,RS_GCF_900110215.1_d__Archaea_p__Halobacteriota_c__Halobacteria_o__Halobacteriales_f__Haloarculaceae_g__Halorientalis_s__Halorientalis_persicus:0.0179770823)100:0.0141648557)100:0.0627517858)100:0.0618273297)99:0.0225293027)100:0.0414126121,((((((((((GB_GCA_003020965.1_d__Archaea_p__Halobacteriota_c__Halobacteria_o__Halobacteriales_f__Haloarculaceae_g__Natronomonas_s__Natronomonas_sp003020965:0.0091253987,(GB_GCA_003022945.1_d__Archaea_p__Halobacteriota_c__Halobacteria_o__Halobacteriales_f__Haloarculaceae_g__Natronomonas_s__Natronomonas_sp003022945:0.0157628080,GB_GCA_003023535.1_d__Archaea_p__Halobacteriota_c__Halobacteria_o__Halobacteriales_f__Haloarculaceae_g__Natronomonas_s__Natronomonas_sp003023535:0.0217260463)100:0.0039575039)100:0.0344047631,GB_GCA_018609665.1_d__Archaea_p__Halobacteriota_c__Halobacteria_o__Halobacteriales_f__Haloarculaceae_g__Natronomonas_s__Natronomonas_sp018609665:0.0338756572)100:0.0359849711,GB_GCA_003021325.1_d__Archaea_p__Halobacteriota_c__Halobacteria_o__Halobacteriales_f__Haloarculaceae_g__Natronomonas_s__Natronomonas_sp003021325:0.0494586081)100:0.0120390204,(GB_GCA_003021005.1_d__Archaea_p__Halobacteriota_c__Halobacteria_o__Halobacteriales_f__Haloarculaceae_g__Natronomonas_s__Natronomonas_sp003021005:0.1086899296,GB_GCA_003021745.1_d__Archaea_p__Halobacteriota_c__Halobacteria_o__Halobacteriales_f__Haloarculaceae_g__Natronomonas_s__Natronomonas_sp003021745:0.0124785999)100:0.0719933938)100:0.0117286351,(GB_GCA_003022815.1_d__Archaea_p__Halobacteriota_c__Halobacteria_o__Halobacteriales_f__Haloarculaceae_g__Natronomonas_s__Natronomonas_sp003022815:0.0142323723,GB_GCA_003022905.1_d__Archaea_p__Halobacteriota_c__Halobacteria_o__Halobacteriales_f__Haloarculaceae_g__Natronomonas_s__Natronomonas_sp003022905:0.0109149905)100:0.0688602129)100:0.0381953301,GB_GCA_007135435.1_d__Archaea_p__Halobacteriota_c__Halobacteria_o__Halobacteriales_f__Haloarculaceae_g__Natronomonas_s__Natronomonas_sp007135435:0.1156665309)88:0.0152026309,(((((GB_GCA_007121575.1_d__Archaea_p__Halobacteriota_c__Halobacteria_o__Halobacteriales_f__Haloarculaceae_g__Natronomonas_s__Natronomonas_sp007121575:0.0830038166,RS_GCF_005239135.1_d__Archaea_p__Halobacteriota_c__Halobacteria_o__Halobacteriales_f__Haloarculaceae_g__Natronomonas_s__Natronomonas_salsuginis:0.0533888523)100:0.0188185516,(RS_GCF_000591055.1_d__Archaea_p__Halobacteriota_c__Halobacteria_o__Halobacteriales_f__Haloarculaceae_g__Natronomonas_s__Natronomonas_moolapensis:0.1110232692,RS_GCF_013839515.1_d__Archaea_p__Halobacteriota_c__Halobacteria_o__Halobacteriales_f__Haloarculaceae_g__Natronomonas_s__Natronomonas_sp013839515:0.0385597949)100:0.0332255583)100:0.0374585078,RS_GCF_000026045.1_d__Archaea_p__Halobacteriota_c__Halobacteria_o__Halobacteriales_f__Haloarculaceae_g__Natronomonas_s__Natronomonas_pharaonis:0.0808144691)100:0.0325844381,RS_GCF_013391105.1_d__Archaea_p__Halobacteriota_c__Halobacteria_o__Halobacteriales_f__Haloarculaceae_g__Natronomonas_s__Natronomonas_salina:0.0796513355)96:0.0146870568,((RS_GCF_009741925.1_d__Archaea_p__Halobacteriota_c__Halobacteria_o__Halobacteriales_f__Haloarculaceae_g__Natronomonas_s__Natronomonas_sp009741925:0.0065887317,RS_GCF_013391635.1_d__Archaea_p__Halobacteriota_c__Halobacteria_o__Halobacteriales_f__Haloarculaceae_g__Natronomonas_s__Natronomonas_gomsonensis:0.0083468247)100:0.0631923684,RS_GCF_013391085.1_d__Archaea_p__Halobacteriota_c__Halobacteria_o__Halobacteriales_f__Haloarculaceae_g__Natronomonas_s__Natronomonas_halophila:0.0876763628)96:0.0159926600)100:0.0149765894)100:0.0303468959,GB_GCA_007122455.1_d__Archaea_p__Halobacteriota_c__Halobacteria_o__Halobacteriales_f__Haloarculaceae_g__Natronomonas_s__Natronomonas_sp007122455:0.1278931330)100:0.0576512181,(((GB_GCA_003020985.1_d__Archaea_p__Halobacteriota_c__Halobacteria_o__Halobacteriales_f__Haloarculaceae_g__Haloglomus_s__Haloglomus_sp003020985:0.0523053738,RS_GCF_007421925.1_d__Archaea_p__Halobacteriota_c__Halobacteria_o__Halobacteriales_f__Haloarculaceae_g__Haloglomus_s__Haloglomus_irregulare:0.0694058444)100:0.0953120214,GB_GCA_003022005.1_d__Archaea_p__Halobacteriota_c__Halobacteria_o__Halobacteriales_f__Haloarculaceae_g__QS-5-70-15_s__QS-5-70-15_sp003022005:0.1493868114)100:0.0342560396,((GB_GCA_003021175.1_d__Archaea_p__Halobacteriota_c__Halobacteria_o__Halobacteriales_f__Haloarculaceae_g__CBA1134_s__CBA1134_sp003021175:0.0164363860,GB_GCA_003023185.1_d__Archaea_p__Halobacteriota_c__Halobacteria_o__Halobacteriales_f__Haloarculaceae_g__CBA1134_s__CBA1134_sp003023185:0.0184590791)100:0.0865120446,(GB_GCA_003021785.1_d__Archaea_p__Halobacteriota_c__Halobacteria_o__Halobacteriales_f__Haloarculaceae_g__CBA1134_s__CBA1134_sp003021785:0.1152285638,(RS_GCF_001950595.1_d__Archaea_p__Halobacteriota_c__Halobacteria_o__Halobacteriales_f__Haloarculaceae_g__CBA1134_s__CBA1134_sp001950595:0.0106612248,RS_GCF_009184545.1_d__Archaea_p__Halobacteriota_c__Halobacteria_o__Halobacteriales_f__Haloarculaceae_g__CBA1134_s__CBA1134_sp009184545:0.0183043531)100:0.0198737513)100:0.0917399587)100:0.0948532860)100:0.0232663855)100:0.0344678658,((GB_GCA_003021975.1_d__Archaea_p__Halobacteriota_c__Halobacteria_o__Halobacteriales_f__Haloarculaceae_g__Halomarina_s__Halomarina_sp003021975:0.1033231859,RS_GCF_009791395.1_d__Archaea_p__Halobacteriota_c__Halobacteria_o__Halobacteriales_f__Haloarculaceae_g__Halomarina_s__Halomarina_oriensis:0.1264769510)100:0.0424064850,RS_GCF_003862495.1_d__Archaea_p__Halobacteriota_c__Halobacteria_o__Halobacteriales_f__Haloarculaceae_g__Halomarina_s__Halomarina_oriensis_A:0.2005247120)100:0.0460827212)100:0.0348900924)100:0.0221089148,((GB_GCA_003021045.1_d__Archaea_p__Halobacteriota_c__Halobacteria_o__Halobacteriales_f__Halococcaceae_g__Halococcus_s__Halococcus_sp003021045:0.1707737686,(((GB_GCA_003022685.1_d__Archaea_p__Halobacteriota_c__Halobacteria_o__Halobacteriales_f__Halococcaceae_g__Halococcus_s__Halococcus_sp003022685:0.0463392405,RS_GCF_000334895.1_d__Archaea_p__Halobacteriota_c__Halobacteria_o__Halobacteriales_f__Halococcaceae_g__Halococcus_s__Halococcus_agarilyticus:0.0193744721)100:0.0140846380,(RS_GCF_000336915.1_d__Archaea_p__Halobacteriota_c__Halobacteria_o__Halobacteriales_f__Halococcaceae_g__Halococcus_s__Halococcus_saccharolyticus:0.0239270534,RS_GCF_000336935.1_d__Archaea_p__Halobacteriota_c__Halobacteria_o__Halobacteriales_f__Halococcaceae_g__Halococcus_s__Halococcus_salifodinae:0.0307923046)100:0.0110300189)100:0.0605597109,((RS_GCF_000336675.1_d__Archaea_p__Halobacteriota_c__Halobacteria_o__Halobacteriales_f__Halococcaceae_g__Halococcus_s__Halococcus_hamelinensis:0.0156915284,RS_GCF_009900715.1_d__Archaea_p__Halobacteriota_c__Halobacteria_o__Halobacteriales_f__Halococcaceae_g__Halococcus_s__Halococcus_salsus:0.0163231468)100:0.0984067467,((RS_GCF_000336695.1_d__Archaea_p__Halobacteriota_c__Halobacteria_o__Halobacteriales_f__Halococcaceae_g__Halococcus_s__Halococcus_morrhuae:0.0164059757,RS_GCF_000336715.1_d__Archaea_p__Halobacteriota_c__Halobacteria_o__Halobacteriales_f__Halococcaceae_g__Halococcus_s__Halococcus_thailandensis:0.0162027372)100:0.0338849525,RS_GCF_000755245.1_d__Archaea_p__Halobacteriota_c__Halobacteria_o__Halobacteriales_f__Halococcaceae_g__Halococcus_s__Halococcus_sediminicola:0.0393659193)100:0.0458254208)100:0.0286616381)100:0.0600286343)100:0.0490474666,((GB_GCA_003021235.1_d__Archaea_p__Halobacteriota_c__Halobacteria_o__Halobacteriales_f__Halococcaceae_g__Halococcus_s__Halococcus_sp003021235:0.0698193880,(GB_GCA_003021705.1_d__Archaea_p__Halobacteriota_c__Halobacteria_o__Halobacteriales_f__Halococcaceae_g__Halococcus_s__Halococcus_sp003021705:0.0369420667,GB_GCA_003021725.1_d__Archaea_p__Halobacteriota_c__Halobacteria_o__Halobacteriales_f__Halococcaceae_g__Halococcus_s__Halococcus_sp003021725:0.0398586133)100:0.0604287687)100:0.0245226943,GB_GCA_003022925.1_d__Archaea_p__Halobacteriota_c__Halobacteria_o__Halobacteriales_f__Halococcaceae_g__Halococcus_s__Halococcus_sp003022925:0.0862295027)100:0.1509583089)100:0.0682860315)83:0.0246453509)52:0.0147619732,((((((((((((((((((GB_GCA_000690595.2_d__Archaea_p__Halobacteriota_c__Halobacteria_o__Halobacteriales_f__Natrialbaceae_g__Natrinema_s__Natrinema_mahii:0.0106925696,RS_GCF_001953745.1_d__Archaea_p__Halobacteriota_c__Halobacteria_o__Halobacteriales_f__Natrialbaceae_g__Natrinema_s__Natrinema_saccharevitans:0.0131311301)100:0.0044198204,(RS_GCF_000230735.2_d__Archaea_p__Halobacteriota_c__Halobacteria_o__Halobacteriales_f__Natrialbaceae_g__Natrinema_s__Natrinema_pellirubrum:0.0063980935,RS_GCF_000337115.1_d__Archaea_p__Halobacteriota_c__Halobacteria_o__Halobacteriales_f__Natrialbaceae_g__Natrinema_s__Natrinema_thermotolerans:0.0049214811)100:0.0050424599)100:0.0347709705,(((((RS_GCF_000337175.1_d__Archaea_p__Halobacteriota_c__Halobacteria_o__Halobacteriales_f__Natrialbaceae_g__Natrinema_s__Natrinema_gari:0.0109997805,(RS_GCF_000337615.1_d__Archaea_p__Halobacteriota_c__Halobacteria_o__Halobacteriales_f__Natrialbaceae_g__Natrinema_s__Natrinema_pallidum:0.0067950144,RS_GCF_000731985.1_d__Archaea_p__Halobacteriota_c__Halobacteria_o__Halobacteriales_f__Natrialbaceae_g__Natrinema_s__Natrinema_altunense:0.0079797124)96:0.0037778366)100:0.0243587000,(RS_GCF_000337195.1_d__Archaea_p__Halobacteriota_c__Halobacteria_o__Halobacteriales_f__Natrialbaceae_g__Natrinema_s__Natrinema_versiforme:0.0126944953,RS_GCF_005576615.1_d__Archaea_p__Halobacteriota_c__Halobacteria_o__Halobacteriales_f__Natrialbaceae_g__Natrinema_s__Natrinema_versiforme_A:0.0117822074)100:0.0210643443)61:0.0065171383,RS_GCF_002494345.1_d__Archaea_p__Halobacteriota_c__Halobacteria_o__Halobacteriales_f__Natrialbaceae_g__Natrinema_s__Natrinema_ejinorense:0.0264037328)92:0.0064321620,(RS_GCF_002572525.1_d__Archaea_p__Halobacteriota_c__Halobacteria_o__Halobacteriales_f__Natrialbaceae_g__Natrinema_s__Natrinema_sp002572525:0.0200099561,RS_GCF_013456555.1_d__Archaea_p__Halobacteriota_c__Halobacteria_o__Halobacteriales_f__Natrialbaceae_g__Natrinema_s__Natrinema_sp013456555:0.0199221768)100:0.0274464728)68:0.0072356817,RS_GCF_900110865.1_d__Archaea_p__Halobacteriota_c__Halobacteria_o__Halobacteriales_f__Natrialbaceae_g__Natrinema_s__Natrinema_salaciae:0.0310991401)91:0.0090651499)100:0.0094759510,((RS_GCF_000337475.1_d__Archaea_p__Halobacteriota_c__Halobacteria_o__Halobacteriales_f__Natrialbaceae_g__Natrinema_s__Natrinema_limicola:0.0087569458,(RS_GCF_004217335.1_d__Archaea_p__Halobacteriota_c__Halobacteria_o__Halobacteriales_f__Natrialbaceae_g__Natrinema_s__Natrinema_hispanicum:0.0066998052,RS_GCF_900111485.1_d__Archaea_p__Halobacteriota_c__Halobacteria_o__Halobacteriales_f__Natrialbaceae_g__Natrinema_s__Natrinema_hispanicum_A:0.0096589868)100:0.0029041014)100:0.0118174769,RS_GCF_005938085.1_d__Archaea_p__Halobacteriota_c__Halobacteria_o__Halobacteriales_f__Natrialbaceae_g__Natrinema_s__Natrinema_sp005938085:0.0173620354)100:0.0262742701)100:0.0107262195,RS_GCF_013402815.1_d__Archaea_p__Halobacteriota_c__Halobacteria_o__Halobacteriales_f__Natrialbaceae_g__Natrinema_s__Natrinema_sp013402815:0.0544696819)100:0.0116525344,RS_GCF_900110455.1_d__Archaea_p__Halobacteriota_c__Halobacteria_o__Halobacteriales_f__Natrialbaceae_g__Natrinema_s__Natrinema_salifodinae:0.0471275125)100:0.0182344957,((((GB_GCA_003670115.1_d__Archaea_p__Halobacteriota_c__Halobacteria_o__Halobacteriales_f__Natrialbaceae_g__Natronorubrum_s__Natronorubrum_sp003670115:0.0495748651,RS_GCF_009834785.1_d__Archaea_p__Halobacteriota_c__Halobacteria_o__Halobacteriales_f__Natrialbaceae_g__Natronorubrum_s__Natronorubrum_halalkaliphilum:0.0434017036)100:0.0108292201,(((RS_GCF_000337735.1_d__Archaea_p__Halobacteriota_c__Halobacteria_o__Halobacteriales_f__Natrialbaceae_g__Natronorubrum_s__Natronorubrum_sulfidifaciens:0.0204037063,RS_GCF_004799645.1_d__Archaea_p__Halobacteriota_c__Halobacteria_o__Halobacteriales_f__Natrialbaceae_g__Natronorubrum_s__Natronorubrum_bangense:0.0267778923)100:0.0086128499,RS_GCF_900156475.1_d__Archaea_p__Halobacteriota_c__Halobacteria_o__Halobacteriales_f__Natrialbaceae_g__Natronorubrum_s__Natronorubrum_thiooxidans:0.0253474939)100:0.0091892516,RS_GCF_009392895.1_d__Archaea_p__Halobacteriota_c__Halobacteria_o__Halobacteriales_f__Natrialbaceae_g__Natronorubrum_s__Natronorubrum_aibiense:0.0231713889)100:0.0278229819)100:0.0092598766,((RS_GCF_000383975.1_d__Archaea_p__Halobacteriota_c__Halobacteria_o__Halobacteriales_f__Natrialbaceae_g__Natronorubrum_s__Natronorubrum_tibetense:0.0135023550,RS_GCF_900100335.1_d__Archaea_p__Halobacteriota_c__Halobacteria_o__Halobacteriales_f__Natrialbaceae_g__Natronorubrum_s__Natronorubrum_texcoconense:0.0122885356)100:0.0341928002,(RS_GCF_001971705.1_d__Archaea_p__Halobacteriota_c__Halobacteria_o__Halobacteriales_f__Natrialbaceae_g__Natronorubrum_s__Natronorubrum_daqingense:0.0067811690,RS_GCF_900108095.1_d__Archaea_p__Halobacteriota_c__Halobacteria_o__Halobacteriales_f__Natrialbaceae_g__Natronorubrum_s__Natronorubrum_sediminis:0.0046961831)100:0.0542468837)100:0.0147878265)100:0.0169303198,(((RS_GCF_000025325.1_d__Archaea_p__Halobacteriota_c__Halobacteria_o__Halobacteriales_f__Natrialbaceae_g__Haloterrigena_s__Haloterrigena_turkmenica:0.0105242901,((RS_GCF_000337495.1_d__Archaea_p__Halobacteriota_c__Halobacteria_o__Halobacteriales_f__Natrialbaceae_g__Haloterrigena_s__Haloterrigena_salina:0.0042755911,RS_GCF_003977755.1_d__Archaea_p__Halobacteriota_c__Halobacteria_o__Halobacteriales_f__Natrialbaceae_g__Haloterrigena_s__Haloterrigena_salifodinae:0.0079498744)100:0.0046272371,RS_GCF_013342135.1_d__Archaea_p__Halobacteriota_c__Halobacteria_o__Halobacteriales_f__Natrialbaceae_g__Haloterrigena_s__Haloterrigena_sp013342135:0.0062489542)100:0.0085437147)100:0.0284238824,RS_GCF_017352155.1_d__Archaea_p__Halobacteriota_c__Halobacteria_o__Halobacteriales_f__Natrialbaceae_g__Haloterrigena_s__Haloterrigena_sp017352155:0.0384884514)100:0.0137401026,RS_GCF_000337215.1_d__Archaea_p__Halobacteriota_c__Halobacteria_o__Halobacteriales_f__Natrialbaceae_g__Natronolimnohabitans_s__Natronolimnohabitans_innermongolicus:0.0553949071)100:0.0137794266)100:0.0125349991)99:0.0106872329,((((RS_GCF_000025625.1_d__Archaea_p__Halobacteriota_c__Halobacteria_o__Halobacteriales_f__Natrialbaceae_g__Natrialba_s__Natrialba_magadii:0.0099837554,(RS_GCF_000337135.1_d__Archaea_p__Halobacteriota_c__Halobacteria_o__Halobacteriales_f__Natrialbaceae_g__Natrialba_s__Natrialba_chahannaoensis:0.0169747980,(RS_GCF_000337575.1_d__Archaea_p__Halobacteriota_c__Halobacteria_o__Halobacteriales_f__Natrialbaceae_g__Natrialba_s__Natrialba_hulunbeirensis:0.0084397988,RS_GCF_001861355.1_d__Archaea_p__Halobacteriota_c__Halobacteria_o__Halobacteriales_f__Natrialbaceae_g__Natrialba_s__Natrialba_sp001861355:0.0060724269)100:0.0039661990)98:0.0041694217)100:0.0334772396,((RS_GCF_000337535.1_d__Archaea_p__Halobacteriota_c__Halobacteria_o__Halobacteriales_f__Natrialbaceae_g__Natrialba_s__Natrialba_aegyptia:0.0060105751,RS_GCF_000337595.1_d__Archaea_p__Halobacteriota_c__Halobacteria_o__Halobacteriales_f__Natrialbaceae_g__Natrialba_s__Natrialba_taiwanensis:0.0071199869)100:0.0046844748,RS_GCF_000337555.1_d__Archaea_p__Halobacteriota_c__Halobacteria_o__Halobacteriales_f__Natrialbaceae_g__Natrialba_s__Natrialba_asiatica:0.0097620224)100:0.0461823102)100:0.0276248533,(RS_GCF_002177135.1_d__Archaea_p__Halobacteriota_c__Halobacteria_o__Halobacteriales_f__Natrialbaceae_g__Natronolimnobius_s__Natronolimnobius_baerhuensis:0.0248176267,RS_GCF_011043775.1_d__Archaea_p__Halobacteriota_c__Halobacteria_o__Halobacteriales_f__Natrialbaceae_g__Natronolimnobius_s__Natronolimnobius_sp011043775:0.0247176886)100:0.0521708448)96:0.0145478264,((RS_GCF_000217715.1_d__Archaea_p__Halobacteriota_c__Halobacteria_o__Halobacteriales_f__Natrialbaceae_g__Halopiger_s__Halopiger_xanaduensis:0.0137546261,RS_GCF_003610195.1_d__Archaea_p__Halobacteriota_c__Halobacteria_o__Halobacteriales_f__Natrialbaceae_g__Halopiger_s__Halopiger_aswanensis:0.0107348719)100:0.0376776111,((((RS_GCF_000226975.2_d__Archaea_p__Halobacteriota_c__Halobacteria_o__Halobacteriales_f__Natrialbaceae_g__Halobiforma_s__Halobiforma_lacisalsi:0.0096477774,RS_GCF_900112205.1_d__Archaea_p__Halobacteriota_c__Halobacteria_o__Halobacteriales_f__Natrialbaceae_g__Halobiforma_s__Halobiforma_haloterrestris:0.0058534215)100:0.0234230542,RS_GCF_000337895.1_d__Archaea_p__Halobacteriota_c__Halobacteria_o__Halobacteriales_f__Natrialbaceae_g__Halobiforma_s__Halobiforma_nitratireducens:0.0311477701)100:0.0142146516,(RS_GCF_000230715.2_d__Archaea_p__Halobacteriota_c__Halobacteria_o__Halobacteriales_f__Natrialbaceae_g__Natronobacterium_s__Natronobacterium_gregoryi:0.0396449545,RS_GCF_900104065.1_d__Archaea_p__Halobacteriota_c__Halobacteria_o__Halobacteriales_f__Natrialbaceae_g__Natronobacterium_s__Natronobacterium_texcoconense:0.0319042509)100:0.0199720911)100:0.0240617968,RS_GCF_000455365.1_d__Archaea_p__Halobacteriota_c__Halobacteria_o__Halobacteriales_f__Natrialbaceae_g__Halopiger_B_s__Halopiger_B_djelfimassiliensis:0.0464529097)100:0.0128017454)95:0.0104132651)97:0.0075742061)98:0.0092956111,(((((GB_GCA_001563805.1_d__Archaea_p__Halobacteriota_c__Halobacteria_o__Halobacteriales_f__Natrialbaceae_g__Natrarchaeobaculum_s__Natrarchaeobaculum_sp001563805:0.0237761336,RS_GCF_003430825.1_d__Archaea_p__Halobacteriota_c__Halobacteria_o__Halobacteriales_f__Natrialbaceae_g__Natrarchaeobaculum_s__Natrarchaeobaculum_sulfurireducens:0.0250219458)100:0.0304744975,RS_GCF_002156705.1_d__Archaea_p__Halobacteriota_c__Halobacteria_o__Halobacteriales_f__Natrialbaceae_g__Natrarchaeobaculum_s__Natrarchaeobaculum_aegyptiacum:0.0559519263)100:0.0126268002,GB_GCA_001563885.1_d__Archaea_p__Halobacteriota_c__Halobacteria_o__Halobacteriales_f__Natrialbaceae_g__Natrarchaeobaculum_s__Natrarchaeobaculum_sp001563885:0.0703026781)100:0.0182711589,RS_GCF_000455345.1_d__Archaea_p__Halobacteriota_c__Halobacteria_o__Halobacteriales_f__Natrialbaceae_g__Halopiger_A_s__Halopiger_A_goleimassiliensis:0.0580754089)100:0.0186889284,(((RS_GCF_003841465.1_d__Archaea_p__Halobacteriota_c__Halobacteria_o__Halobacteriales_f__Natrialbaceae_g__Natrarchaeobius_s__Natrarchaeobius_chitinivorans_A:0.0476225695,RS_GCF_003841485.1_d__Archaea_p__Halobacteriota_c__Halobacteria_o__Halobacteriales_f__Natrialbaceae_g__Natrarchaeobius_s__Natrarchaeobius_halalkaliphilus:0.0580171952)100:0.0165820361,(RS_GCF_003841505.1_d__Archaea_p__Halobacteriota_c__Halobacteria_o__Halobacteriales_f__Natrialbaceae_g__Natrarchaeobius_s__Natrarchaeobius_chitinivorans:0.0423079483,RS_GCF_008245225.1_d__Archaea_p__Halobacteriota_c__Halobacteria_o__Halobacteriales_f__Natrialbaceae_g__Natrarchaeobius_s__Natrarchaeobius_swarupiae:0.0596090554)75:0.0136355963)100:0.0197363192,RS_GCF_006543045.1_d__Archaea_p__Halobacteriota_c__Halobacteria_o__Halobacteriales_f__Natrialbaceae_g__Salinadaptatus_s__Salinadaptatus_halalkaliphilus:0.0683230777)100:0.0119672383)95:0.0077449222)95:0.0095029706,(((GB_GCA_003559215.1_d__Archaea_p__Halobacteriota_c__Halobacteria_o__Halobacteriales_f__Natrialbaceae_g__Natronococcus_s__Natronococcus_sp003559215:0.0143874741,RS_GCF_000337675.1_d__Archaea_p__Halobacteriota_c__Halobacteria_o__Halobacteriales_f__Natrialbaceae_g__Natronococcus_s__Natronococcus_amylolyticus:0.0144982575)100:0.0178103538,(RS_GCF_000328685.1_d__Archaea_p__Halobacteriota_c__Halobacteria_o__Halobacteriales_f__Natrialbaceae_g__Natronococcus_s__Natronococcus_occultus:0.0821538986,RS_GCF_000337695.1_d__Archaea_p__Halobacteriota_c__Halobacteria_o__Halobacteriales_f__Natrialbaceae_g__Natronococcus_s__Natronococcus_jeotgali:0.0252210649)100:0.0138163956)100:0.0311201703,RS_GCF_008122205.1_d__Archaea_p__Halobacteriota_c__Halobacteria_o__Halobacteriales_f__Natrialbaceae_g__Natronococcus_s__Natronococcus_sp008122205:0.0452269763)100:0.0286800055)100:0.0274028788,(((GB_GCA_001564275.1_d__Archaea_p__Halobacteriota_c__Halobacteria_o__Halobacteriales_f__Natrialbaceae_g__Tc-Br11_s__Tc-Br11_sp001564275:0.0635275713,GB_GCA_003552325.1_d__Archaea_p__Halobacteriota_c__Halobacteria_o__Halobacteriales_f__Natrialbaceae_g__Tc-Br11_s__Tc-Br11_sp003552325:0.0583488913)100:0.0261630180,GB_GCA_017357105.1_d__Archaea_p__Halobacteriota_c__Halobacteria_o__Halobacteriales_f__Natrialbaceae_g__Tc-Br11_s__Tc-Br11_sp017357105:0.0598966192)100:0.0599768484,(RS_GCF_000517625.1_d__Archaea_p__Halobacteriota_c__Halobacteria_o__Halobacteriales_f__Natrialbaceae_g__Halostagnicola_s__Halostagnicola_larsenii:0.0194149704,(RS_GCF_000691505.1_d__Archaea_p__Halobacteriota_c__Halobacteria_o__Halobacteriales_f__Natrialbaceae_g__Halostagnicola_s__Halostagnicola_sp000691505:0.0130380294,RS_GCF_900116205.1_d__Archaea_p__Halobacteriota_c__Halobacteria_o__Halobacteriales_f__Natrialbaceae_g__Halostagnicola_s__Halostagnicola_kamekurae:0.0118683427)100:0.0174894062)100:0.0728253714)99:0.0209622673)99:0.0123971415,(RS_GCF_003344565.1_d__Archaea_p__Halobacteriota_c__Halobacteria_o__Halobacteriales_f__Natrialbaceae_g__Saliphagus_s__Saliphagus_sp003344565:0.1296517219,RS_GCF_017357405.1_d__Archaea_p__Halobacteriota_c__Halobacteria_o__Halobacteriales_f__Natrialbaceae_g__KZCA124_s__KZCA124_sp017357405:0.0671115690)99:0.0331351341)99:0.0133969098,((GB_GCA_001564115.1_d__Archaea_p__Halobacteriota_c__Halobacteria_o__Halobacteriales_f__Natrialbaceae_g__Tc-Br11-E2g8_s__Tc-Br11-E2g8_sp001564115:0.0270444203,GB_GCA_003552885.1_d__Archaea_p__Halobacteriota_c__Halobacteria_o__Halobacteriales_f__Natrialbaceae_g__Tc-Br11-E2g8_s__Tc-Br11-E2g8_sp003552885:0.0316080093)100:0.0940753527,GB_GCA_001564255.1_d__Archaea_p__Halobacteriota_c__Halobacteria_o__Halobacteriales_f__Natrialbaceae_g__Tc-Br11-E2g1_s__Tc-Br11-E2g1_sp001564255:0.0876284053)100:0.0266234376)99:0.0163628081,(GB_GCA_007119345.1_d__Archaea_p__Halobacteriota_c__Halobacteria_o__Halobacteriales_f__Natrialbaceae_g__Halovivax_s__Halovivax_sp007119345:0.0735806792,(GB_GCA_007135505.1_d__Archaea_p__Halobacteriota_c__Halobacteria_o__Halobacteriales_f__Natrialbaceae_g__Halovivax_s__Halovivax_sp007135505:0.0733928824,(RS_GCF_000328525.1_d__Archaea_p__Halobacteriota_c__Halobacteria_o__Halobacteriales_f__Natrialbaceae_g__Halovivax_s__Halovivax_ruber:0.0091820308,RS_GCF_000337515.1_d__Archaea_p__Halobacteriota_c__Halobacteria_o__Halobacteriales_f__Natrialbaceae_g__Halovivax_s__Halovivax_asiaticus:0.0083396364)100:0.0727590474)100:0.0395901153)100:0.0391004957)100:0.0844111026,(RS_GCF_011440375.1_d__Archaea_p__Halobacteriota_c__Halobacteria_o__Halobacteriales_f__Natrialbaceae_g__Halorubellus_s__Halorubellus_sp011440375:0.1381600828,RS_GCF_900103505.1_d__Archaea_p__Halobacteriota_c__Halobacteria_o__Halobacteriales_f__Natrialbaceae_g__Haloarchaeobius_s__Haloarchaeobius_iranensis:0.1160196463)100:0.0698283412)100:0.0307497454,((((GB_GCA_003023565.1_d__Archaea_p__Halobacteriota_c__Halobacteria_o__Halobacteriales_f__QS-9-68-17_g__Halostella_s__Halostella_sp003023565:0.0410178304,RS_GCF_003675875.1_d__Archaea_p__Halobacteriota_c__Halobacteria_o__Halobacteriales_f__QS-9-68-17_g__Halostella_s__Halostella_sp003675875:0.0187083509)100:0.0290240954,GB_GCA_005954745.1_d__Archaea_p__Halobacteriota_c__Halobacteria_o__Halobacteriales_f__QS-9-68-17_g__Halostella_s__Halostella_pelagica:0.0613205748)100:0.0152259390,(RS_GCF_003675855.1_d__Archaea_p__Halobacteriota_c__Halobacteria_o__Halobacteriales_f__QS-9-68-17_g__Halostella_s__Halostella_salina:0.0283701004,RS_GCF_004785955.1_d__Archaea_p__Halobacteriota_c__Halobacteria_o__Halobacteriales_f__QS-9-68-17_g__Halostella_s__Halostella_litorea:0.0265750142)100:0.0313717374)100:0.0730810450,(GB_GCA_017094485.1_d__Archaea_p__Halobacteriota_c__Halobacteria_o__Halobacteriales_f__Natronoarchaeaceae_g__Natronoarchaeum_s__Natronoarchaeum_sp017094485:0.1858070654,RS_GCF_900215575.1_d__Archaea_p__Halobacteriota_c__Halobacteria_o__Halobacteriales_f__Natronoarchaeaceae_g__Natronoarchaeum_s__Natronoarchaeum_philippinense:0.0742996394)100:0.0629359723)98:0.0316507218)64:0.0187934809,(GB_GCA_003021085.1_d__Archaea_p__Halobacteriota_c__Halobacteria_o__Halobacteriales_f__PXRE01_g__PXRE01_s__PXRE01_sp003021085:0.1932868897,((GB_GCA_003022865.1_d__Archaea_p__Halobacteriota_c__Halobacteria_o__Halobacteriales_f__SW-7-71-33_g__SW-7-71-33_s__SW-7-71-33_sp003022865:0.2181242877,GB_GCA_003023195.1_d__Archaea_p__Halobacteriota_c__Halobacteria_o__Halobacteriales_f__SW-7-71-33_g__SW-7-71-33_s__SW-7-71-33_sp003023195:0.1472562330)100:0.0798760162,RS_GCF_000403645.1_d__Archaea_p__Halobacteriota_c__Halobacteria_o__Halobacteriales_f__Salinarchaeaceae_g__Salinarchaeum_s__Salinarchaeum_sp000403645:0.2059338801)98:0.0308812484)69:0.0272840712)68:0.0177469824,(((((GB_GCA_003023465.1_d__Archaea_p__Halobacteriota_c__Halobacteria_o__Halobacteriales_f__Haladaptataceae_g__Halorussus_s__Halorussus_sp003023465:0.0657567028,(RS_GCF_003382685.1_d__Archaea_p__Halobacteriota_c__Halobacteria_o__Halobacteriales_f__Haladaptataceae_g__Halorussus_s__Halorussus_litoreus:0.0415647341,RS_GCF_004765805.1_d__Archaea_p__Halobacteriota_c__Halobacteria_o__Halobacteriales_f__Haladaptataceae_g__Halorussus_s__Halorussus_sp004765805:0.1297263154)100:0.0305960021)100:0.0106453744,((GB_GCA_005239435.1_d__Archaea_p__Halobacteriota_c__Halobacteria_o__Halobacteriales_f__Haladaptataceae_g__Halorussus_s__Halorussus_sp005239435:0.0334534175,((RS_GCF_003369835.1_d__Archaea_p__Halobacteriota_c__Halobacteria_o__Halobacteriales_f__Haladaptataceae_g__Halorussus_s__Halorussus_rarus:0.0538579988,RS_GCF_010747475.1_d__Archaea_p__Halobacteriota_c__Halobacteria_o__Halobacteriales_f__Haladaptataceae_g__Halorussus_s__Halorussus_sp010747475:0.0365188753)97:0.0116679295,(RS_GCF_004087835.1_d__Archaea_p__Halobacteriota_c__Halobacteria_o__Halobacteriales_f__Haladaptataceae_g__Halorussus_s__Halorussus_sp004087835:0.0338007955,RS_GCF_004765815.2_d__Archaea_p__Halobacteriota_c__Halobacteria_o__Halobacteriales_f__Haladaptataceae_g__Halorussus_s__Halorussus_salinus:0.0872905383)100:0.0214915416)67:0.0087669138)97:0.0117611869,RS_GCF_004765785.1_d__Archaea_p__Halobacteriota_c__Halobacteria_o__Halobacteriales_f__Haladaptataceae_g__Halorussus_s__Halorussus_ruber:0.0464493365)100:0.0220765951)100:0.0160410492,(RS_GCF_004143485.2_d__Archaea_p__Halobacteriota_c__Halobacteria_o__Halobacteriales_f__Haladaptataceae_g__Halorussus_s__Halorussus_amylolyticus:0.0662678343,RS_GCF_004765795.1_d__Archaea_p__Halobacteriota_c__Halobacteria_o__Halobacteriales_f__Haladaptataceae_g__Halorussus_s__Halorussus_sp004765795:0.0637125998)100:0.0215772266)100:0.0221004234,RS_GCF_008831545.1_d__Archaea_p__Halobacteriota_c__Halobacteria_o__Halobacteriales_f__Haladaptataceae_g__Halorussus_s__Halorussus_sp008831545:0.0842652190)100:0.0507888995,(GB_GCA_003298465.1_d__Archaea_p__Halobacteriota_c__Halobacteria_o__Halobacteriales_f__Haladaptataceae_g__Haladaptatus_s__Haladaptatus_sp003298465:0.0822912492,((RS_GCF_000376445.1_d__Archaea_p__Halobacteriota_c__Halobacteria_o__Halobacteriales_f__Haladaptataceae_g__Haladaptatus_s__Haladaptatus_paucihalophilus:0.0289578001,RS_GCF_001625445.1_d__Archaea_p__Halobacteriota_c__Halobacteria_o__Halobacteriales_f__Haladaptataceae_g__Haladaptatus_s__Haladaptatus_sp001625445:0.0358906231)100:0.0421438004,(RS_GCF_000710615.1_d__Archaea_p__Halobacteriota_c__Halobacteria_o__Halobacteriales_f__Haladaptataceae_g__Haladaptatus_s__Haladaptatus_cibarius:0.0117115602,RS_GCF_900156425.1_d__Archaea_p__Halobacteriota_c__Halobacteria_o__Halobacteriales_f__Haladaptataceae_g__Haladaptatus_s__Haladaptatus_litoreus:0.0072148707)100:0.0543092171)100:0.0685860274)100:0.0305101966)100:0.0665848414)60:0.0153392299)71:0.0319808011,((GB_GCA_007128515.1_d__Archaea_p__Halobacteriota_c__Halobacteria_o__Halobacteriales_f__Halalkalicoccaceae_g__SKXI01_s__SKXI01_sp007128515:0.0300592704,GB_GCA_007129135.1_d__Archaea_p__Halobacteriota_c__Halobacteria_o__Halobacteriales_f__Halalkalicoccaceae_g__SKXI01_s__SKXI01_sp007129135:0.0394604488)100:0.1753763544,((RS_GCF_000196895.1_d__Archaea_p__Halobacteriota_c__Halobacteria_o__Halobacteriales_f__Halalkalicoccaceae_g__Halalkalicoccus_s__Halalkalicoccus_jeotgali:0.0464176493,RS_GCF_003697815.1_d__Archaea_p__Halobacteriota_c__Halobacteria_o__Halobacteriales_f__Halalkalicoccaceae_g__Halalkalicoccus_s__Halalkalicoccus_subterraneus:0.0558686733)54:0.0126638860,RS_GCF_001593955.1_d__Archaea_p__Halobacteriota_c__Halobacteria_o__Halobacteriales_f__Halalkalicoccaceae_g__Halalkalicoccus_s__Halalkalicoccus_paucihalophilus:0.0342058936)100:0.1047604667)100:0.0729626322)100:0.0354884743,GB_GCA_007122875.1_d__Archaea_p__Halobacteriota_c__Halobacteria_o__Halobacteriales_f__QS-1-68-20_g__QS-1-68-20_s__QS-1-68-20_sp007122875:0.2116577000)100:0.0409340404,(GB_GCA_007118975.1_d__Archaea_p__Halobacteriota_c__Halobacteria_o__Halobacteriales_f__SKNY01_g__SKNY01_s__SKNY01_sp007118975:0.2829526852,GB_GCA_007123105.1_d__Archaea_p__Halobacteriota_c__Halobacteria_o__Halobacteriales_f__SKNY01_g__SKNY01_s__SKNY01_sp007123105:0.1749128055)100:0.1094074904)100:0.0530034643,(GB_GCA_007118075.1_d__Archaea_p__Halobacteriota_c__Halobacteria_o__Halobacteriales_f__SKSH01_g__SKSH01_s__SKSH01_sp007118075:0.1817791122,GB_GCA_007118145.1_d__Archaea_p__Halobacteriota_c__Halobacteria_o__Halobacteriales_f__SKSH01_g__SKSH01_s__SKSH01_sp007118145:0.2098388431)100:0.1681253446)100:0.0930918655,((GB_GCA_002503845.1_d__Archaea_p__Halobacteriota_c__Halobacteria_o__Halobacteriales_f__UBA12382_g__UBA12382_s__UBA12382_sp002503845:0.0478492700,GB_GCA_009889685.1_d__Archaea_p__Halobacteriota_c__Halobacteria_o__Halobacteriales_f__UBA12382_g__UBA12382_s__UBA12382_sp009889685:0.0848771964)100:0.0392510274,GB_GCA_009889625.1_d__Archaea_p__Halobacteriota_c__Halobacteria_o__Halobacteriales_f__UBA12382_g__UBA12382_s__UBA12382_sp009889625:0.0862754311)100:0.4334301456)100:0.2135822906,GB_GCA_018609935.1_d__Archaea_p__Halobacteriota_c__Halobacteria_o__JAHENH01_f__JAHENH01_g__JAHENH01_s__JAHENH01_sp018609935:0.6058189271)100:0.1970190887,(((GB_GCA_001914405.1_d__Archaea_p__Halobacteriota_c__Methanonatronarchaeia_o__Methanonatronarchaeales_f__Methanohalarchaeaceae_g__Methanohalarchaeum_s__Methanohalarchaeum_thermophilum:0.2602509389,GB_GCA_003034855.1_d__Archaea_p__Halobacteriota_c__Methanonatronarchaeia_o__Methanonatronarchaeales_f__PZKD01_g__PZKD01_s__PZKD01_sp003034855:0.3597534256)100:0.0862148837,(GB_GCA_004212035.1_d__Archaea_p__Halobacteriota_c__Methanonatronarchaeia_o__Methanonatronarchaeales_f__Methanonatronarchaeaceae_g__Methanonatronarchaeum_s__Methanonatronarchaeum_sp004212035:0.0869862834,RS_GCF_002153915.1_d__Archaea_p__Halobacteriota_c__Methanonatronarchaeia_o__Methanonatronarchaeales_f__Methanonatronarchaeaceae_g__Methanonatronarchaeum_s__Methanonatronarchaeum_thermophilum:0.0941631633)100:0.2272249449)100:0.1999405765,GB_GCA_018263395.1_d__Archaea_p__Halobacteriota_c__Methanonatronarchaeia_o__JAANXF01_f__JAANXF01_g__JAANXF01_s__JAANXF01_sp018263395:0.5631186278)100:0.1358648112)74:0.0802325959,((((((((((((((((((GB_GCA_000306725.1_d__Archaea_p__Halobacteriota_c__Methanosarcinia_o__Methanosarcinales_f__Methanosarcinaceae_g__Methanolobus_s__Methanolobus_psychrophilus:0.0162244081,GB_GCA_016278365.1_d__Archaea_p__Halobacteriota_c__Methanosarcinia_o__Methanosarcinales_f__Methanosarcinaceae_g__Methanolobus_s__Methanolobus_sp016278365:0.0237831598)100:0.0237172254,GB_GCA_002501695.1_d__Archaea_p__Halobacteriota_c__Methanosarcinia_o__Methanosarcinales_f__Methanosarcinaceae_g__Methanolobus_s__Methanolobus_sp002501695:0.0390971596)100:0.0697357840,(((GB_GCA_002508635.1_d__Archaea_p__Halobacteriota_c__Methanosarcinia_o__Methanosarcinales_f__Methanosarcinaceae_g__Methanolobus_s__Methanolobus_sp002508635:0.0068619379,RS_GCF_013388255.1_d__Archaea_p__Halobacteriota_c__Methanosarcinia_o__Methanosarcinales_f__Methanosarcinaceae_g__Methanolobus_s__Methanolobus_zinderi:0.0042178663)100:0.0588315953,RS_GCF_004745425.1_d__Archaea_p__Halobacteriota_c__Methanosarcinia_o__Methanosarcinales_f__Methanosarcinaceae_g__Methanolobus_s__Methanolobus_sp004745425:0.0656164618)100:0.0145730601,GB_GCA_016932675.1_d__Archaea_p__Halobacteriota_c__Methanosarcinia_o__Methanosarcinales_f__Methanosarcinaceae_g__Methanolobus_s__Methanolobus_sp016932675:0.0660435042)100:0.0405604754)100:0.0350922820,(((GB_GCA_002507205.1_d__Archaea_p__Halobacteriota_c__Methanosarcinia_o__Methanosarcinales_f__Methanosarcinaceae_g__Methanolobus_s__Methanolobus_sp002507205:0.0510456140,(GB_GCA_016278385.1_d__Archaea_p__Halobacteriota_c__Methanosarcinia_o__Methanosarcinales_f__Methanosarcinaceae_g__Methanolobus_s__Methanolobus_sp016278385:0.0548363896,(((RS_GCF_000504205.1_d__Archaea_p__Halobacteriota_c__Methanosarcinia_o__Methanosarcinales_f__Methanosarcinaceae_g__Methanolobus_s__Methanolobus_tindarius:0.0206251139,(RS_GCF_006546655.1_d__Archaea_p__Halobacteriota_c__Methanosarcinia_o__Methanosarcinales_f__Methanosarcinaceae_g__Methanolobus_s__Methanolobus_vulcani_A:0.0235312690,RS_GCF_900100715.1_d__Archaea_p__Halobacteriota_c__Methanosarcinia_o__Methanosarcinales_f__Methanosarcinaceae_g__Methanolobus_s__Methanolobus_vulcani:0.0201388429)100:0.0076862030)100:0.0184569242,RS_GCF_017873415.1_d__Archaea_p__Halobacteriota_c__Methanosarcinia_o__Methanosarcinales_f__Methanosarcinaceae_g__Methanolobus_s__Methanolobus_bombayensis:0.0477606834)100:0.0294436288,RS_GCF_900114835.1_d__Archaea_p__Halobacteriota_c__Methanosarcinia_o__Methanosarcinales_f__Methanosarcinaceae_g__Methanolobus_s__Methanolobus_profundi:0.0429276392)100:0.0216036042)100:0.0162962115)100:0.0147650721,RS_GCF_002243045.1_d__Archaea_p__Halobacteriota_c__Methanosarcinia_o__Methanosarcinales_f__Methanosarcinaceae_g__Methanolobus_s__Methanolobus_psychrotolerans:0.0569168880)100:0.0214226805,GB_GCA_003565715.1_d__Archaea_p__Halobacteriota_c__Methanosarcinia_o__Methanosarcinales_f__Methanosarcinaceae_g__Methanolobus_s__Methanolobus_sp003565715:0.1182832697)100:0.0526726709)100:0.0556279579,((((GB_GCA_001896725.1_d__Archaea_p__Halobacteriota_c__Methanosarcinia_o__Methanosarcinales_f__Methanosarcinaceae_g__Methanomethylovorans_s__Methanomethylovorans_sp001896725:0.0553403211,GB_GCA_002067275.1_d__Archaea_p__Halobacteriota_c__Methanosarcinia_o__Methanosarcinales_f__Methanosarcinaceae_g__Methanomethylovorans_s__Methanomethylovorans_sp002067275:0.0199582103)100:0.0140352037,RS_GCF_000328665.1_d__Archaea_p__Halobacteriota_c__Methanosarcinia_o__Methanosarcinales_f__Methanosarcinaceae_g__Methanomethylovorans_s__Methanomethylovorans_hollandica:0.0466123468)100:0.0098006126,(GB_GCA_002067265.1_d__Archaea_p__Halobacteriota_c__Methanosarcinia_o__Methanosarcinales_f__Methanosarcinaceae_g__Methanomethylovorans_s__Methanomethylovorans_sp002067265:0.0419224372,GB_GCA_002508425.1_d__Archaea_p__Halobacteriota_c__Methanosarcinia_o__Methanosarcinales_f__Methanosarcinaceae_g__Methanomethylovorans_s__Methanomethylovorans_sp002508425:0.0233333360)100:0.0169247569)100:0.0291614569,GB_GCA_014361205.1_d__Archaea_p__Halobacteriota_c__Methanosarcinia_o__Methanosarcinales_f__Methanosarcinaceae_g__Methanomethylovorans_s__Methanomethylovorans_sp014361205:0.0651333052)100:0.1375222317)100:0.0493637442,((RS_GCF_000013725.1_d__Archaea_p__Halobacteriota_c__Methanosarcinia_o__Methanosarcinales_f__Methanosarcinaceae_g__Methanococcoides_s__Methanococcoides_burtonii:0.0917471596,(((RS_GCF_000765475.1_d__Archaea_p__Halobacteriota_c__Methanosarcinia_o__Methanosarcinales_f__Methanosarcinaceae_g__Methanococcoides_s__Methanococcoides_methylutens:0.0152295675,RS_GCF_900774055.1_d__Archaea_p__Halobacteriota_c__Methanosarcinia_o__Methanosarcinales_f__Methanosarcinaceae_g__Methanococcoides_s__Methanococcoides_sp900774055:0.0119122126)100:0.0062733098,RS_GCF_900111645.1_d__Archaea_p__Halobacteriota_c__Methanosarcinia_o__Methanosarcinales_f__Methanosarcinaceae_g__Methanococcoides_s__Methanococcoides_vulcani:0.0180174460)100:0.0255429932,RS_GCF_000970325.1_d__Archaea_p__Halobacteriota_c__Methanosarcinia_o__Methanosarcinales_f__Methanosarcinaceae_g__Methanococcoides_s__Methanococcoides_methylutens_A:0.0381614948)100:0.0348564970)100:0.0956555794,((((((RS_GCF_000025865.1_d__Archaea_p__Halobacteriota_c__Methanosarcinia_o__Methanosarcinales_f__Methanosarcinaceae_g__Methanohalophilus_s__Methanohalophilus_mahii:0.0261259764,RS_GCF_001889405.1_d__Archaea_p__Halobacteriota_c__Methanosarcinia_o__Methanosarcinales_f__Methanosarcinaceae_g__Methanohalophilus_s__Methanohalophilus_halophilus:0.0097699729)70:0.0023044344,RS_GCF_004137855.1_d__Archaea_p__Halobacteriota_c__Methanosarcinia_o__Methanosarcinales_f__Methanosarcinaceae_g__Methanohalophilus_s__Methanohalophilus_profundi:0.0153941891)66:0.0011173206,RS_GCF_002761295.1_d__Archaea_p__Halobacteriota_c__Methanosarcinia_o__Methanosarcinales_f__Methanosarcinaceae_g__Methanohalophilus_s__Methanohalophilus_portucalensis:0.0078944031)66:0.0036820165,RS_GCF_003722075.1_d__Archaea_p__Halobacteriota_c__Methanosarcinia_o__Methanosarcinales_f__Methanosarcinaceae_g__Methanohalophilus_s__Methanohalophilus_sp003722075:0.0151385437)99:0.0060933444,RS_GCF_900215215.1_d__Archaea_p__Halobacteriota_c__Methanosarcinia_o__Methanosarcinales_f__Methanosarcinaceae_g__Methanohalophilus_s__Methanohalophilus_euhalobius:0.0110873743)100:0.1628728989,RS_GCF_017874375.1_d__Archaea_p__Halobacteriota_c__Methanosarcinia_o__Methanosarcinales_f__Methanosarcinaceae_g__Methanohalophilus_s__Methanohalophilus_levihalophilus:0.1432659793)100:0.0807174519)100:0.0385712421)100:0.0247715257,(GB_GCA_016926455.1_d__Archaea_p__Halobacteriota_c__Methanosarcinia_o__Methanosarcinales_f__Methanosarcinaceae_g__JAFGQV01_s__JAFGQV01_sp016926455:0.0503626654,GB_GCA_016935475.1_d__Archaea_p__Halobacteriota_c__Methanosarcinia_o__Methanosarcinales_f__Methanosarcinaceae_g__JAFGQV01_s__JAFGQV01_sp016935475:0.0519518034)100:0.1094251397)100:0.0241413733,((GB_GCA_003555325.1_d__Archaea_p__Halobacteriota_c__Methanosarcinia_o__Methanosarcinales_f__Methanosarcinaceae_g__Methanosalsum_s__Methanosalsum_natronophilum:0.1547894534,(GB_GCA_007127385.1_d__Archaea_p__Halobacteriota_c__Methanosarcinia_o__Methanosarcinales_f__Methanosarcinaceae_g__Methanosalsum_s__Methanosalsum_sp007127385:0.0197566750,RS_GCF_000217995.1_d__Archaea_p__Halobacteriota_c__Methanosarcinia_o__Methanosarcinales_f__Methanosarcinaceae_g__Methanosalsum_s__Methanosalsum_zhilinae:0.0203379693)100:0.0765483121)100:0.1269342359,(GB_GCA_018609725.1_d__Archaea_p__Halobacteriota_c__Methanosarcinia_o__Methanosarcinales_f__Methanosarcinaceae_g__Methanohalobium_s__Methanohalobium_sp018609725:0.0148039208,RS_GCF_000196655.1_d__Archaea_p__Halobacteriota_c__Methanosarcinia_o__Methanosarcinales_f__Methanosarcinaceae_g__Methanohalobium_s__Methanohalobium_evestigatum:0.0105927965)100:0.2485824661)100:0.0373988149)100:0.0282643389,GB_GCA_012329085.1_d__Archaea_p__Halobacteriota_c__Methanosarcinia_o__Methanosarcinales_f__Methanosarcinaceae_g__JAAXQB01_s__JAAXQB01_sp012329085:0.3756592584)100:0.0306731508,((((((GB_GCA_001714685.2_d__Archaea_p__Halobacteriota_c__Methanosarcinia_o__Methanosarcinales_f__Methanosarcinaceae_g__Methanosarcina_s__Methanosarcina_sp001714685:0.0437651566,(GB_GCA_003157235.1_d__Archaea_p__Halobacteriota_c__Methanosarcinia_o__Methanosarcinales_f__Methanosarcinaceae_g__Methanosarcina_s__Methanosarcina_sp003157235:0.0188395881,GB_GCA_003164755.1_d__Archaea_p__Halobacteriota_c__Methanosarcinia_o__Methanosarcinales_f__Methanosarcinaceae_g__Methanosarcina_s__Methanosarcina_sp003164755:0.0263920067)100:0.0717490543)96:0.0081315562,GB_GCA_017883485.1_d__Archaea_p__Halobacteriota_c__Methanosarcinia_o__Methanosarcinales_f__Methanosarcinaceae_g__Methanosarcina_s__Methanosarcina_sp017883485:0.0625008017)100:0.0175641276,((GB_GCA_002496565.1_d__Archaea_p__Halobacteriota_c__Methanosarcinia_o__Methanosarcinales_f__Methanosarcinaceae_g__Methanosarcina_s__Methanosarcina_sp002496565:0.0235566001,((GB_GCA_002505485.1_d__Archaea_p__Halobacteriota_c__Methanosarcinia_o__Methanosarcinales_f__Methanosarcinaceae_g__Methanosarcina_s__Methanosarcina_sp002505485:0.0256358550,((GB_GCA_013331275.1_d__Archaea_p__Halobacteriota_c__Methanosarcinia_o__Methanosarcinales_f__Methanosarcinaceae_g__Methanosarcina_s__Methanosarcina_sp11020u:0.0073119146,RS_GCF_000970305.1_d__Archaea_p__Halobacteriota_c__Methanosarcinia_o__Methanosarcinales_f__Methanosarcinaceae_g__Methanosarcina_s__Methanosarcina_barkeri_A:0.0044279019)100:0.0030928208,RS_GCF_002287235.1_d__Archaea_p__Halobacteriota_c__Methanosarcinia_o__Methanosarcinales_f__Methanosarcinaceae_g__Methanosarcina_s__Methanosarcina_spelaei:0.0115912506)100:0.0163753067)73:0.0041547862,((RS_GCF_000195895.1_d__Archaea_p__Halobacteriota_c__Methanosarcinia_o__Methanosarcinales_f__Methanosarcinaceae_g__Methanosarcina_s__Methanosarcina_barkeri_B:0.0215108037,RS_GCF_000970025.1_d__Archaea_p__Halobacteriota_c__Methanosarcinia_o__Methanosarcinales_f__Methanosarcinaceae_g__Methanosarcina_s__Methanosarcina_barkeri:0.0135222339)100:0.0105102340,RS_GCF_000969905.1_d__Archaea_p__Halobacteriota_c__Methanosarcinia_o__Methanosarcinales_f__Methanosarcinaceae_g__Methanosarcina_s__Methanosarcina_vacuolata:0.0147184019)100:0.0070524929)100:0.0091354606)100:0.0159659106,(((GB_GCA_002499445.1_d__Archaea_p__Halobacteriota_c__Methanosarcinia_o__Methanosarcinales_f__Methanosarcinaceae_g__Methanosarcina_s__Methanosarcina_sp002499445:0.0229553982,GB_GCA_002509325.1_d__Archaea_p__Halobacteriota_c__Methanosarcinia_o__Methanosarcinales_f__Methanosarcinaceae_g__Methanosarcina_s__Methanosarcina_sp002509325:0.0227578556)100:0.0369760547,(RS_GCF_000969885.1_d__Archaea_p__Halobacteriota_c__Methanosarcinia_o__Methanosarcinales_f__Methanosarcinaceae_g__Methanosarcina_s__Methanosarcina_thermophila:0.0363814258,RS_GCF_001304615.2_d__Archaea_p__Halobacteriota_c__Methanosarcinia_o__Methanosarcinales_f__Methanosarcinaceae_g__Methanosarcina_s__Methanosarcina_flavescens:0.0133144113)100:0.0277050419)96:0.0083502065,RS_GCF_004099695.1_d__Archaea_p__Halobacteriota_c__Methanosarcinia_o__Methanosarcinales_f__Methanosarcinaceae_g__Methanosarcina_s__Methanosarcina_sp004099695:0.0287882013)100:0.0077914695)100:0.0221135394)100:0.0163234365,(((((GB_GCA_013330315.1_d__Archaea_p__Halobacteriota_c__Methanosarcinia_o__Methanosarcinales_f__Methanosarcinaceae_g__Methanosarcina_s__Methanosarcina_sp8098u:0.0296626600,RS_GCF_000970205.1_d__Archaea_p__Halobacteriota_c__Methanosarcinia_o__Methanosarcinales_f__Methanosarcinaceae_g__Methanosarcina_s__Methanosarcina_mazei:0.0260703829)66:0.0063939138,RS_GCF_000970285.1_d__Archaea_p__Halobacteriota_c__Methanosarcinia_o__Methanosarcinales_f__Methanosarcinaceae_g__Methanosarcina_s__Methanosarcina_horonobensis:0.0200969656)66:0.0064912485,GB_GCA_013331265.1_d__Archaea_p__Halobacteriota_c__Methanosarcinia_o__Methanosarcinales_f__Methanosarcinaceae_g__Methanosarcina_s__Methanosarcina_sp10923u:0.0450347342)100:0.0087435997,(RS_GCF_000007345.1_d__Archaea_p__Halobacteriota_c__Methanosarcinia_o__Methanosarcinales_f__Methanosarcinaceae_g__Methanosarcina_s__Methanosarcina_acetivorans:0.0133784342,RS_GCF_000970085.1_d__Archaea_p__Halobacteriota_c__Methanosarcinia_o__Methanosarcinales_f__Methanosarcinaceae_g__Methanosarcina_s__Methanosarcina_siciliae:0.0181928417)100:0.0219280433)98:0.0069452585,(RS_GCF_000969965.1_d__Archaea_p__Halobacteriota_c__Methanosarcinia_o__Methanosarcinales_f__Methanosarcinaceae_g__Methanosarcina_s__Methanosarcina_sp000969965:0.0252671382,(RS_GCF_000970265.1_d__Archaea_p__Halobacteriota_c__Methanosarcinia_o__Methanosarcinales_f__Methanosarcinaceae_g__Methanosarcina_s__Methanosarcina_lacustris:0.0350390291,RS_GCF_000979455.1_d__Archaea_p__Halobacteriota_c__Methanosarcinia_o__Methanosarcinales_f__Methanosarcinaceae_g__Methanosarcina_s__Methanosarcina_sp000979455:0.0202881165)100:0.0138774327)100:0.0221711802)100:0.0176516815)100:0.0590746569,(((GB_GCA_013329415.1_d__Archaea_p__Halobacteriota_c__Methanosarcinia_o__Methanosarcinales_f__Methanosarcinaceae_g__MTP4_s__MTP4_sp9310u:0.0087110680,GB_GCA_016841265.1_d__Archaea_p__Halobacteriota_c__Methanosarcinia_o__Methanosarcinales_f__Methanosarcinaceae_g__MTP4_s__MTP4_sp016841265:0.0166511468)100:0.0063515630,RS_GCF_000970045.1_d__Archaea_p__Halobacteriota_c__Methanosarcinia_o__Methanosarcinales_f__Methanosarcinaceae_g__MTP4_s__MTP4_sp000970045:0.0168228302)100:0.0245844384,GB_GCA_016841625.1_d__Archaea_p__Halobacteriota_c__Methanosarcinia_o__Methanosarcinales_f__Methanosarcinaceae_g__MTP4_s__MTP4_sp016841625:0.0334892173)100:0.0546441767)100:0.1189530997,((GB_GCA_009776675.1_d__Archaea_p__Halobacteriota_c__Methanosarcinia_o__Methanosarcinales_f__Methanosarcinaceae_g__Methanimicrococcus_s__Methanimicrococcus_sp009776675:0.1269750950,((GB_GCA_009783635.1_d__Archaea_p__Halobacteriota_c__Methanosarcinia_o__Methanosarcinales_f__Methanosarcinaceae_g__Methanimicrococcus_s__Methanimicrococcus_sp009783635:0.0494946733,GB_GCA_009784005.1_d__Archaea_p__Halobacteriota_c__Methanosarcinia_o__Methanosarcinales_f__Methanosarcinaceae_g__Methanimicrococcus_s__Methanimicrococcus_sp009784005:0.0546777825)100:0.0494950178,RS_GCF_004363215.1_d__Archaea_p__Halobacteriota_c__Methanosarcinia_o__Methanosarcinales_f__Methanosarcinaceae_g__Methanimicrococcus_s__Methanimicrococcus_blatticola:0.0615052007)100:0.0430419876)100:0.1005072602,(GB_GCA_012518265.1_d__Archaea_p__Halobacteriota_c__Methanosarcinia_o__Methanosarcinales_f__Methanosarcinaceae_g__Methanimicrococcus_s__Methanimicrococcus_sp012518265:0.2712590329,GB_GCA_017613335.1_d__Archaea_p__Halobacteriota_c__Methanosarcinia_o__Methanosarcinales_f__Methanosarcinaceae_g__Methanimicrococcus_s__Methanimicrococcus_sp017613335:0.1923363836)100:0.0668695351)100:0.2002730442)100:0.0787507481)100:0.1352172383,((((GB_GCA_002503595.1_d__Archaea_p__Halobacteriota_c__Methanosarcinia_o__Methanosarcinales_f__Methanogasteraceae_g__Methanogaster_s__Methanogaster_sp002503595:0.0207055536,((GB_GCA_003194445.1_d__Archaea_p__Halobacteriota_c__Methanosarcinia_o__Methanosarcinales_f__Methanogasteraceae_g__Methanogaster_s__Methanogaster_sp003194445:0.0190924102,GB_GCA_003661105.1_d__Archaea_p__Halobacteriota_c__Methanosarcinia_o__Methanosarcinales_f__Methanogasteraceae_g__Methanogaster_s__Methanogaster_sp003661105:0.0225674879)100:0.0208685154,GB_GCA_013572355.1_d__Archaea_p__Halobacteriota_c__Methanosarcinia_o__Methanosarcinales_f__Methanogasteraceae_g__Methanogaster_s__Methanogaster_sp013572355:0.0284343740)100:0.0172460453)100:0.1109969757,GB_GCA_003601535.1_d__Archaea_p__Halobacteriota_c__Methanosarcinia_o__Methanosarcinales_f__Methanogasteraceae_g__Methanogaster_s__Methanogaster_sp003601535:0.1134932513)97:0.0246200822,GB_GCA_002506015.1_d__Archaea_p__Halobacteriota_c__Methanosarcinia_o__Methanosarcinales_f__Methanogasteraceae_g__Methanogaster_s__Methanogaster_sp002506015:0.1679646863)100:0.0257788422,(GB_GCA_004211975.1_d__Archaea_p__Halobacteriota_c__Methanosarcinia_o__Methanosarcinales_f__Methanogasteraceae_g__Methanogaster_s__Methanogaster_sp004211975:0.1117295981,GB_GCA_012961645.1_d__Archaea_p__Halobacteriota_c__Methanosarcinia_o__Methanosarcinales_f__Methanogasteraceae_g__Methanogaster_s__Methanogaster_sp012961645:0.0666781082)100:0.0982306660)100:0.2888191815)74:0.0377962237,((((GB_GCA_002254825.2_d__Archaea_p__Halobacteriota_c__Methanosarcinia_o__Methanosarcinales_f__EX4572-44_g__EX4572-44_s__EX4572-44_sp002254825:0.0781304691,GB_GCA_905171695.1_d__Archaea_p__Halobacteriota_c__Methanosarcinia_o__Methanosarcinales_f__EX4572-44_g__EX4572-44_s__EX4572-44_sp905171695:0.1048312378)100:0.1497396682,(((GB_GCA_004193545.1_d__Archaea_p__Halobacteriota_c__Methanosarcinia_o__Methanosarcinales_f__EX4572-44_g__Ethanoperedens_s__Ethanoperedens_ethanivorans_A:0.0131879373,(GB_GCA_905067535.1_d__Archaea_p__Halobacteriota_c__Methanosarcinia_o__Methanosarcinales_f__EX4572-44_g__Ethanoperedens_s__Ethanoperedens_ethanivorans_B:0.0056260122,GB_GCA_905067555.1_d__Archaea_p__Halobacteriota_c__Methanosarcinia_o__Methanosarcinales_f__EX4572-44_g__Ethanoperedens_s__Ethanoperedens_ethanivorans_C:0.0106830721)100:0.0060715741)100:0.0093755766,GB_GCA_004212095.1_d__Archaea_p__Halobacteriota_c__Methanosarcinia_o__Methanosarcinales_f__EX4572-44_g__Ethanoperedens_s__Ethanoperedens_sp004212095:0.0366673207)100:0.0165834228,GB_GCA_012910725.1_d__Archaea_p__Halobacteriota_c__Methanosarcinia_o__Methanosarcinales_f__EX4572-44_g__Ethanoperedens_s__Ethanoperedens_thermophilum:0.0254257360)100:0.1992516054)100:0.1784143671,(((GB_GCA_002839545.1_d__Archaea_p__Halobacteriota_c__Methanosarcinia_o__Methanosarcinales_f__Methanoperedenaceae_g__Methanoperedens_A_s__Methanoperedens_A_sp002839545:0.0669996420,GB_GCA_014859785.1_d__Archaea_p__Halobacteriota_c__Methanosarcinia_o__Methanosarcinales_f__Methanoperedenaceae_g__Methanoperedens_A_s__Methanoperedens_A_sp014859785:0.0698747977)100:0.1204477072,(((GB_GCA_003104905.1_d__Archaea_p__Halobacteriota_c__Methanosarcinia_o__Methanosarcinales_f__Methanoperedenaceae_g__Methanoperedens_s__Methanoperedens_sp003104905:0.0472931821,((GB_GCA_012026795.1_d__Archaea_p__Halobacteriota_c__Methanosarcinia_o__Methanosarcinales_f__Methanoperedenaceae_g__Methanoperedens_s__Methanoperedens_sp012026795:0.0212101126,(GB_GCA_902384525.1_d__Archaea_p__Halobacteriota_c__Methanosarcinia_o__Methanosarcinales_f__Methanoperedenaceae_g__Methanoperedens_s__Methanoperedens_sp902384525:0.0131122394,RS_GCF_002487355.1_d__Archaea_p__Halobacteriota_c__Methanosarcinia_o__Methanosarcinales_f__Methanoperedenaceae_g__Methanoperedens_s__Methanoperedens_sp002487355:0.0137334806)100:0.0031194990)100:0.0150557607,GB_GCA_905339155.1_d__Archaea_p__Halobacteriota_c__Methanosarcinia_o__Methanosarcinales_f__Methanoperedenaceae_g__Methanoperedens_s__Methanoperedens_sp905339155:0.0296685524)100:0.0233754273)100:0.0774566087,GB_GCA_902386255.1_d__Archaea_p__Halobacteriota_c__Methanosarcinia_o__Methanosarcinales_f__Methanoperedenaceae_g__Methanoperedens_s__Methanoperedens_sp902386255:0.0739527918)100:0.0488085603,((((GB_GCA_012026835.1_d__Archaea_p__Halobacteriota_c__Methanosarcinia_o__Methanosarcinales_f__Methanoperedenaceae_g__Methanoperedens_s__Methanoperedens_sp012026835:0.0215758587,GB_GCA_902386205.1_d__Archaea_p__Halobacteriota_c__Methanosarcinia_o__Methanosarcinales_f__Methanoperedenaceae_g__Methanoperedens_s__Methanoperedens_sp902386205:0.0195084665)100:0.0728509152,((GB_GCA_018899795.1_d__Archaea_p__Halobacteriota_c__Methanosarcinia_o__Methanosarcinales_f__Methanoperedenaceae_g__Methanoperedens_s__Methanoperedens_sp018899795:0.0463447812,GB_GCA_018900975.1_d__Archaea_p__Halobacteriota_c__Methanosarcinia_o__Methanosarcinales_f__Methanoperedenaceae_g__Methanoperedens_s__Methanoperedens_sp018900975:0.0485700498)100:0.0205805718,GB_GCA_902386115.1_d__Archaea_p__Halobacteriota_c__Methanosarcinia_o__Methanosarcinales_f__Methanoperedenaceae_g__Methanoperedens_s__Methanoperedens_sp902386115:0.0504623157)100:0.0747523854)100:0.0134114873,GB_GCA_902386085.1_d__Archaea_p__Halobacteriota_c__Methanosarcinia_o__Methanosarcinales_f__Methanoperedenaceae_g__Methanoperedens_s__Methanoperedens_sp902386085:0.0913714476)99:0.0068560476,((GB_GCA_902386135.1_d__Archaea_p__Halobacteriota_c__Methanosarcinia_o__Methanosarcinales_f__Methanoperedenaceae_g__Methanoperedens_s__Methanoperedens_sp902386135:0.0185338654,RS_GCF_900196725.1_d__Archaea_p__Halobacteriota_c__Methanosarcinia_o__Methanosarcinales_f__Methanoperedenaceae_g__Methanoperedens_s__Methanoperedens_nitroreducens_A:0.0212633985)100:0.0629899792,RS_GCF_000685155.1_d__Archaea_p__Halobacteriota_c__Methanosarcinia_o__Methanosarcinales_f__Methanoperedenaceae_g__Methanoperedens_s__Methanoperedens_nitroreducens:0.1038763487)100:0.0249998743)100:0.0278748432)100:0.0560934243)100:0.1239379968,GB_GCA_013331375.1_d__Archaea_p__Halobacteriota_c__Methanosarcinia_o__Methanosarcinales_f__Methanoperedenaceae_g__UBA10536_s__UBA10536_sp10536u:0.2979523043)100:0.0536146494)100:0.0475675495,(GB_GCA_002926195.1_d__Archaea_p__Halobacteriota_c__Methanosarcinia_o__Methanosarcinales_f__Methanocomedenaceae_g__Methanomarinus_s__Methanomarinus_sp002926195:0.1916437510,((((GB_GCA_009649835.1_d__Archaea_p__Halobacteriota_c__Methanosarcinia_o__Methanosarcinales_f__Methanocomedenaceae_g__Methanocomedens_s__Methanocomedens_sp009649835:0.0251877722,GB_GCA_014237145.1_d__Archaea_p__Halobacteriota_c__Methanosarcinia_o__Methanosarcinales_f__Methanocomedenaceae_g__Methanocomedens_s__Methanocomedens_sp014237145:0.0355736824)100:0.0096857052,GB_GCA_013330355.1_d__Archaea_p__Halobacteriota_c__Methanosarcinia_o__Methanosarcinales_f__Methanocomedenaceae_g__Methanocomedens_s__Methanocomedens_sp7939u:0.0334316462)100:0.0989575256,GB_GCA_013374385.1_d__Archaea_p__Halobacteriota_c__Methanosarcinia_o__Methanosarcinales_f__Methanocomedenaceae_g__QBUR01_s__QBUR01_sp013374385:0.1438278782)100:0.0272899607,GB_GCA_014859725.1_d__Archaea_p__Halobacteriota_c__Methanosarcinia_o__Methanosarcinales_f__Methanocomedenaceae_g__Kmv04_s__Kmv04_sp014859725:0.1522606181)100:0.0310810994)100:0.1924739080)100:0.0530843293)100:0.0484400132,((GB_GCA_002010075.1_d__Archaea_p__Halobacteriota_c__Methanosarcinia_o__Methanosarcinales_A_f__Methermicoccaceae_g__JdFR-19_s__JdFR-19_sp002010075:0.0107934272,GB_GCA_003661015.1_d__Archaea_p__Halobacteriota_c__Methanosarcinia_o__Methanosarcinales_A_f__Methermicoccaceae_g__JdFR-19_s__JdFR-19_sp003661015:0.0153246535)100:0.2892278417,RS_GCF_000711905.1_d__Archaea_p__Halobacteriota_c__Methanosarcinia_o__Methanosarcinales_A_f__Methermicoccaceae_g__Methermicoccus_s__Methermicoccus_shengliensis:0.2705429277)100:0.2293224291)66:0.0281678844,((((GB_GCA_001509375.1_d__Archaea_p__Halobacteriota_c__Methanosarcinia_o__Methanotrichales_f__Methanotrichaceae_g__Methanothrix_A_s__Methanothrix_A_harundinacea_D:0.0489818375,(GB_GCA_002502785.1_d__Archaea_p__Halobacteriota_c__Methanosarcinia_o__Methanotrichales_f__Methanotrichaceae_g__Methanothrix_A_s__Methanothrix_A_harundinacea_A:0.0254122025,GB_GCA_013329455.1_d__Archaea_p__Halobacteriota_c__Methanosarcinia_o__Methanotrichales_f__Methanotrichaceae_g__Methanothrix_A_s__Methanothrix_A_sp9297u:0.0573918605)100:0.0211664173)99:0.0129041866,((GB_GCA_001602645.1_d__Archaea_p__Halobacteriota_c__Methanosarcinia_o__Methanotrichales_f__Methanotrichaceae_g__Methanothrix_A_s__Methanothrix_A_sp001602645:0.0345080817,RS_GCF_000235565.1_d__Archaea_p__Halobacteriota_c__Methanosarcinia_o__Methanotrichales_f__Methanotrichaceae_g__Methanothrix_A_s__Methanothrix_A_harundinacea_E:0.0378203236)100:0.0391060293,GB_GCA_002506535.1_d__Archaea_p__Halobacteriota_c__Methanosarcinia_o__Methanotrichales_f__Methanotrichaceae_g__Methanothrix_A_s__Methanothrix_A_harundinacea_B:0.0751117055)100:0.0155276073)100:0.1136742812,GB_GCA_002501765.1_d__Archaea_p__Halobacteriota_c__Methanosarcinia_o__Methanotrichales_f__Methanotrichaceae_g__UBA204_s__UBA204_sp002501765:0.1900278163)100:0.0712912412,(((((GB_GCA_002067365.1_d__Archaea_p__Halobacteriota_c__Methanosarcinia_o__Methanotrichales_f__Methanotrichaceae_g__Methanothrix_s__Methanothrix_sp002067365:0.0966416037,(((((((GB_GCA_002067705.1_d__Archaea_p__Halobacteriota_c__Methanosarcinia_o__Methanotrichales_f__Methanotrichaceae_g__Methanothrix_s__Methanothrix_sp002067705:0.0588889564,GB_GCA_011391755.1_d__Archaea_p__Halobacteriota_c__Methanosarcinia_o__Methanotrichales_f__Methanotrichaceae_g__Methanothrix_s__Methanothrix_sp011391755:0.0377594036)100:0.0273599428,GB_GCA_016927055.1_d__Archaea_p__Halobacteriota_c__Methanosarcinia_o__Methanotrichales_f__Methanotrichaceae_g__Methanothrix_s__Methanothrix_sp016927055:0.0449944699)100:0.0227543230,((GB_GCA_002256595.1_d__Archaea_p__Halobacteriota_c__Methanosarcinia_o__Methanotrichales_f__Methanotrichaceae_g__Methanothrix_s__Methanothrix_sp002256595:0.0279139407,(GB_GCA_002505805.1_d__Archaea_p__Halobacteriota_c__Methanosarcinia_o__Methanotrichales_f__Methanotrichaceae_g__Methanothrix_s__Methanothrix_sp002505805:0.0297426165,GB_GCA_017994055.1_d__Archaea_p__Halobacteriota_c__Methanosarcinia_o__Methanotrichales_f__Methanotrichaceae_g__Methanothrix_s__Methanothrix_sp017994055:0.0203041130)100:0.0201372768)100:0.0496165690,GB_GCA_018052825.1_d__Archaea_p__Halobacteriota_c__Methanosarcinia_o__Methanotrichales_f__Methanotrichaceae_g__Methanothrix_s__Methanothrix_sp018052825:0.0927907475)100:0.0149420864)100:0.0157769990,(((GB_GCA_011620785.1_d__Archaea_p__Halobacteriota_c__Methanosarcinia_o__Methanotrichales_f__Methanotrichaceae_g__Methanothrix_s__Methanothrix_sp011620785:0.0091392526,RS_GCF_000204415.1_d__Archaea_p__Halobacteriota_c__Methanosarcinia_o__Methanotrichales_f__Methanotrichaceae_g__Methanothrix_s__Methanothrix_soehngenii:0.0111769525)100:0.0220332047,GB_GCA_016706325.1_d__Archaea_p__Halobacteriota_c__Methanosarcinia_o__Methanotrichales_f__Methanotrichaceae_g__Methanothrix_s__Methanothrix_sp016706325:0.0683787634)100:0.0603418619,GB_GCA_903871465.1_d__Archaea_p__Halobacteriota_c__Methanosarcinia_o__Methanotrichales_f__Methanotrichaceae_g__Methanothrix_s__Methanothrix_sp903871465:0.0598561163)100:0.0205959641)100:0.0151700050,GB_GCA_902385025.1_d__Archaea_p__Halobacteriota_c__Methanosarcinia_o__Methanotrichales_f__Methanotrichaceae_g__Methanothrix_s__Methanothrix_sp902385025:0.0599926333)100:0.0172624987,GB_GCA_003857025.1_d__Archaea_p__Halobacteriota_c__Methanosarcinia_o__Methanotrichales_f__Methanotrichaceae_g__Methanothrix_s__Methanothrix_sp003857025:0.0732642241)100:0.0138527343,(GB_GCA_002067755.1_d__Archaea_p__Halobacteriota_c__Methanosarcinia_o__Methanotrichales_f__Methanotrichaceae_g__Methanothrix_s__Methanothrix_sp002067755:0.0203458937,GB_GCA_012798025.1_d__Archaea_p__Halobacteriota_c__Methanosarcinia_o__Methanotrichales_f__Methanotrichaceae_g__Methanothrix_s__Methanothrix_sp012798025:0.0162979857)100:0.0531082147)100:0.0284347038)100:0.0472573872,GB_GCA_013178225.1_d__Archaea_p__Halobacteriota_c__Methanosarcinia_o__Methanotrichales_f__Methanotrichaceae_g__JABLXE01_s__JABLXE01_sp013178225:0.1299416344)100:0.0301972713,GB_GCA_002506335.1_d__Archaea_p__Halobacteriota_c__Methanosarcinia_o__Methanotrichales_f__Methanotrichaceae_g__UBA114_s__UBA114_sp002506335:0.1962808937)51:0.0212235364,GB_GCA_003162615.1_d__Archaea_p__Halobacteriota_c__Methanosarcinia_o__Methanotrichales_f__Methanotrichaceae_g__Fen-7_s__Fen-7_sp003162615:0.1358443223)100:0.0737453992,(((GB_GCA_002067795.1_d__Archaea_p__Halobacteriota_c__Methanosarcinia_o__Methanotrichales_f__Methanotrichaceae_g__MVQI01_s__MVQI01_sp002067795:0.1538720907,RS_GCF_000014945.1_d__Archaea_p__Halobacteriota_c__Methanosarcinia_o__Methanotrichales_f__Methanotrichaceae_g__Methanothrix_B_s__Methanothrix_B_thermoacetophila:0.1668252796)100:0.0465281112,GB_GCA_013415595.1_d__Archaea_p__Halobacteriota_c__Methanosarcinia_o__Methanotrichales_f__Methanotrichaceae_g__JAAEEW01_s__JAAEEW01_sp013415595:0.1485493243)100:0.0281371690,GB_GCA_016927425.1_d__Archaea_p__Halobacteriota_c__Methanosarcinia_o__Methanotrichales_f__Methanotrichaceae_g__JAFGMR01_s__JAFGMR01_sp016927425:0.1902763060)100:0.0265136808)100:0.0657681360)100:0.2330358100)92:0.0398449096,((((GB_GCA_002067315.1_d__Archaea_p__Halobacteriota_c__Methanocellia_o__Methanocellales_f__Methanocellaceae_g__Methanocella_A_s__Methanocella_A_sp002067315:0.1002952677,RS_GCF_000063445.1_d__Archaea_p__Halobacteriota_c__Methanocellia_o__Methanocellales_f__Methanocellaceae_g__Methanocella_A_s__Methanocella_A_arvoryzae:0.1134793272)100:0.0635649348,(RS_GCF_000011005.1_d__Archaea_p__Halobacteriota_c__Methanocellia_o__Methanocellales_f__Methanocellaceae_g__Methanocella_s__Methanocella_paludicola:0.0848404561,RS_GCF_000251105.1_d__Archaea_p__Halobacteriota_c__Methanocellia_o__Methanocellales_f__Methanocellaceae_g__Methanocella_s__Methanocella_conradii:0.0734106909)100:0.0733521560)100:0.2763827784,(((GB_GCA_003139855.1_d__Archaea_p__Halobacteriota_c__Bog-38_o__Bog-38_f__Bog-38_g__Bog-38_s__Bog-38_sp003139855:0.0047931914,GB_GCA_003158275.1_d__Archaea_p__Halobacteriota_c__Bog-38_o__Bog-38_f__Bog-38_g__Bog-38_s__Bog-38_sp003158275:0.0026657942)100:0.0382969513,(GB_GCA_003162175.1_d__Archaea_p__Halobacteriota_c__Bog-38_o__Bog-38_f__Bog-38_g__Bog-38_s__Bog-38_sp003162175:0.0266437252,GB_GCA_015661395.1_d__Archaea_p__Halobacteriota_c__Bog-38_o__Bog-38_f__Bog-38_g__Bog-38_s__Bog-38_sp015661395:0.0176907138)100:0.0158165781)100:0.0493072337,(GB_GCA_003170935.1_d__Archaea_p__Halobacteriota_c__Bog-38_o__Bog-38_f__Bog-38_g__Bog-38_s__Bog-38_sp003170935:0.0857332919,GB_GCA_015660915.1_d__Archaea_p__Halobacteriota_c__Bog-38_o__Bog-38_f__Bog-38_g__Bog-38_s__Bog-38_sp015660915:0.0444163130)100:0.0343230768)100:0.4083730812)93:0.0408768171,(GB_GCA_002495885.1_d__Archaea_p__Halobacteriota_c__UBA148_o__UBA148_f__UBA148_g__UBA148_s__UBA148_sp002495885:0.1048380490,GB_GCA_013415795.1_d__Archaea_p__Halobacteriota_c__UBA148_o__UBA148_f__UBA148_g__UBA148_s__UBA148_sp013415795:0.1002882838)100:0.2834022772)99:0.0470130071)95:0.0487326628,(((GB_GCA_001766815.1_d__Archaea_p__Halobacteriota_c__Syntropharchaeia_o__Syntropharchaeales_f__Syntropharchaeaceae_g__Syntropharchaeum_A_s__Syntropharchaeum_A_caldarius:0.1732861187,GB_GCA_001766825.1_d__Archaea_p__Halobacteriota_c__Syntropharchaeia_o__Syntropharchaeales_f__Syntropharchaeaceae_g__Syntropharchaeum_s__Syntropharchaeum_butanivorans:0.1126511212)100:0.3223569251,((((((((GB_GCA_003160755.1_d__Archaea_p__Halobacteriota_c__Syntropharchaeia_o__ANME-1_f__ANME-1_g__QEXZ01_s__QEXZ01_sp003160755:0.0361478510,GB_GCA_013180605.1_d__Archaea_p__Halobacteriota_c__Syntropharchaeia_o__ANME-1_f__ANME-1_g__QEXZ01_s__QEXZ01_sp013180605:0.0365807628)100:0.0775476049,GB_GCA_003601795.1_d__Archaea_p__Halobacteriota_c__Syntropharchaeia_o__ANME-1_f__ANME-1_g__QEXZ01_s__QEXZ01_sp003601795:0.0673307861)100:0.0632962738,GB_GCA_003661125.1_d__Archaea_p__Halobacteriota_c__Syntropharchaeia_o__ANME-1_f__ANME-1_g__QEXZ01_s__QEXZ01_sp003661125:0.0823281480)100:0.0245774612,GB_GCA_003194425.1_d__Archaea_p__Halobacteriota_c__Syntropharchaeia_o__ANME-1_f__ANME-1_g__ANME1a_s__ANME1a_sp003194425:0.2535824791)100:0.0206970096,(GB_GCA_009618475.1_d__Archaea_p__Halobacteriota_c__Syntropharchaeia_o__ANME-1_f__ANME-1_g__WJOV01_s__WJOV01_sp009618475:0.0204767086,GB_GCA_016782355.1_d__Archaea_p__Halobacteriota_c__Syntropharchaeia_o__ANME-1_f__ANME-1_g__WJOV01_s__WJOV01_sp016782355:0.0184488601)100:0.0953278975)100:0.0222189441,(GB_GCA_003194435.1_d__Archaea_p__Halobacteriota_c__Syntropharchaeia_o__ANME-1_f__ANME-1_g__G60ANME1_s__G60ANME1_sp003194435:0.1905927201,(GB_GCA_013180585.1_d__Archaea_p__Halobacteriota_c__Syntropharchaeia_o__ANME-1_f__ANME-1_g__QENJ01_s__QENJ01_sp013180585:0.0728433955,GB_GCA_013374505.1_d__Archaea_p__Halobacteriota_c__Syntropharchaeia_o__ANME-1_f__ANME-1_g__QENJ01_s__QENJ01_sp013374505:0.1218841781)100:0.0930946653)100:0.0615649019)100:0.0265880936,((GB_GCA_003336485.1_d__Archaea_p__Halobacteriota_c__Syntropharchaeia_o__ANME-1_f__ANME-1_g__QENH01_s__QENH01_sp003336485:0.0450194412,(GB_GCA_009903405.1_d__Archaea_p__Halobacteriota_c__Syntropharchaeia_o__ANME-1_f__ANME-1_g__QENH01_s__QENH01_sp009903405:0.0186617830,(GB_GCA_013139985.1_d__Archaea_p__Halobacteriota_c__Syntropharchaeia_o__ANME-1_f__ANME-1_g__QENH01_s__QENH01_sp013139985:0.0061934112,GB_GCA_013180565.1_d__Archaea_p__Halobacteriota_c__Syntropharchaeia_o__ANME-1_f__ANME-1_g__QENH01_s__QENH01_sp013180565:0.0064482656)100:0.0175687429)100:0.0185185622)100:0.1719168426,(((GB_GCA_004212135.1_d__Archaea_p__Halobacteriota_c__Syntropharchaeia_o__ANME-1_f__ANME-1_g__ANME-1-THS_s__ANME-1-THS_sp004212135:0.1366013033,GB_GCA_014859735.1_d__Archaea_p__Halobacteriota_c__Syntropharchaeia_o__ANME-1_f__ANME-1_g__ANME-1-THS_s__ANME-1-THS_sp014859735:0.0848871784)100:0.0448707565,(((GB_GCA_011049045.1_d__Archaea_p__Halobacteriota_c__Syntropharchaeia_o__ANME-1_f__ANME-1_g__JACGMN01_s__JACGMN01_sp011049045:0.0496738832,GB_GCA_016928455.1_d__Archaea_p__Halobacteriota_c__Syntropharchaeia_o__ANME-1_f__ANME-1_g__JACGMN01_s__JACGMN01_sp016928455:0.0464850905)100:0.1625035354,GB_GCA_016930255.1_d__Archaea_p__Halobacteriota_c__Syntropharchaeia_o__ANME-1_f__ANME-1_g__JACGMN01_s__JACGMN01_sp016930255:0.0968154426)100:0.0468467794,(GB_GCA_014061035.1_d__Archaea_p__Halobacteriota_c__Syntropharchaeia_o__ANME-1_f__ANME-1_g__JACGMN01_s__JACGMN01_sp014061035:0.1876909644,GB_GCA_016649585.1_d__Archaea_p__Halobacteriota_c__Syntropharchaeia_o__ANME-1_f__ANME-1_g__JACGMN01_s__JACGMN01_sp016649585:0.0878360422)100:0.0165756444)100:0.0580753849)100:0.0477407055,GB_GCA_017883965.1_d__Archaea_p__Halobacteriota_c__Syntropharchaeia_o__ANME-1_f__ANME-1_g__JAFNKG01_s__JAFNKG01_sp017883965:0.0950188344)100:0.0182418219)100:0.0188515763)100:0.2524175522,GB_GCA_003661185.1_d__Archaea_p__Halobacteriota_c__Syntropharchaeia_o__ANME-1_f__B39-G2_g__B39-G2_s__B39-G2_sp003661185:0.2894210617)100:0.1720913931)90:0.0347094002,GB_GCA_016207465.1_d__Archaea_p__Halobacteriota_c__Syntropharchaeia_o__JACQPP01_f__JACQPP01_g__JACQPP01_s__JACQPP01_sp016207465:0.6868911639)100:0.0486118947)95:0.0457468516,((((((((GB_GCA_000789255.1_d__Archaea_p__Halobacteriota_c__Archaeoglobi_o__Archaeoglobales_f__Archaeoglobaceae_g__Geoglobus_s__Geoglobus_acetivorans:0.0128887973,GB_GCA_015163485.1_d__Archaea_p__Halobacteriota_c__Archaeoglobi_o__Archaeoglobales_f__Archaeoglobaceae_g__Geoglobus_s__Geoglobus_acetivorans_A:0.0145826781)100:0.1117776896,(((GB_GCA_002494725.1_d__Archaea_p__Halobacteriota_c__Archaeoglobi_o__Archaeoglobales_f__Archaeoglobaceae_g__Geoglobus_s__Geoglobus_sp002494725:0.0511765866,GB_GCA_015522195.1_d__Archaea_p__Halobacteriota_c__Archaeoglobi_o__Archaeoglobales_f__Archaeoglobaceae_g__Geoglobus_s__Geoglobus_sp015522195:0.0929645006)100:0.0757550099,GB_GCA_015523645.1_d__Archaea_p__Halobacteriota_c__Archaeoglobi_o__Archaeoglobales_f__Archaeoglobaceae_g__Geoglobus_s__Geoglobus_sp015523645:0.1411482259)95:0.0277798148,RS_GCF_001006045.1_d__Archaea_p__Halobacteriota_c__Archaeoglobi_o__Archaeoglobales_f__Archaeoglobaceae_g__Geoglobus_s__Geoglobus_ahangari:0.0550364121)95:0.0203751944)100:0.0563855238,GB_GCA_011357905.1_d__Archaea_p__Halobacteriota_c__Archaeoglobi_o__Archaeoglobales_f__Archaeoglobaceae_g__Geoglobus_s__Geoglobus_ahangari_A:0.1406916802)100:0.0643514891,((GB_GCA_015520115.1_d__Archaea_p__Halobacteriota_c__Archaeoglobi_o__Archaeoglobales_f__Archaeoglobaceae_g__Ferroglobus_s__Ferroglobus_sp015520115:0.0188415331,RS_GCF_000025505.1_d__Archaea_p__Halobacteriota_c__Archaeoglobi_o__Archaeoglobales_f__Archaeoglobaceae_g__Ferroglobus_s__Ferroglobus_placidus:0.0144260498)100:0.1232210125,GB_GCA_015523665.1_d__Archaea_p__Halobacteriota_c__Archaeoglobi_o__Archaeoglobales_f__Archaeoglobaceae_g__WAJX01_s__WAJX01_sp015523665:0.1786512372)100:0.0336349456)100:0.0617994619,(((((GB_GCA_002010045.1_d__Archaea_p__Halobacteriota_c__Archaeoglobi_o__Archaeoglobales_f__Archaeoglobaceae_g__JdFR-22_s__JdFR-22_sp002010045:0.2615517306,((((GB_GCA_002010195.1_d__Archaea_p__Halobacteriota_c__Archaeoglobi_o__Archaeoglobales_f__Archaeoglobaceae_g__Archaeoglobus_A_s__Archaeoglobus_A_sp002010195:0.1148564575,GB_GCA_002494625.1_d__Archaea_p__Halobacteriota_c__Archaeoglobi_o__Archaeoglobales_f__Archaeoglobaceae_g__Archaeoglobus_A_s__Archaeoglobus_A_sp002494625:0.0872568394)100:0.0380687119,((GB_GCA_002011235.1_d__Archaea_p__Halobacteriota_c__Archaeoglobi_o__Archaeoglobales_f__Archaeoglobaceae_g__Archaeoglobus_A_s__Archaeoglobus_A_sp002011235:0.0386503635,GB_GCA_003662985.1_d__Archaea_p__Halobacteriota_c__Archaeoglobi_o__Archaeoglobales_f__Archaeoglobaceae_g__Archaeoglobus_A_s__Archaeoglobus_A_sp003662985:0.0278986305)100:0.0281892242,GB_GCA_017656505.1_d__Archaea_p__Halobacteriota_c__Archaeoglobi_o__Archaeoglobales_f__Archaeoglobaceae_g__Archaeoglobus_A_s__Archaeoglobus_A_sp017656505:0.0566726905)100:0.0711877828)100:0.0263130406,RS_GCF_000385565.1_d__Archaea_p__Halobacteriota_c__Archaeoglobi_o__Archaeoglobales_f__Archaeoglobaceae_g__Archaeoglobus_A_s__Archaeoglobus_A_sulfaticallidus:0.1574037788)100:0.0387208252,GB_GCA_002011215.1_d__Archaea_p__Halobacteriota_c__Archaeoglobi_o__Archaeoglobales_f__Archaeoglobaceae_g__Archaeoglobus_A_s__Archaeoglobus_A_sp002011215:0.1328949030)100:0.1109181736)99:0.0320145020,GB_GCA_002010215.1_d__Archaea_p__Halobacteriota_c__Archaeoglobi_o__Archaeoglobales_f__Archaeoglobaceae_g__JdFR-37_s__JdFR-37_sp002010215:0.1834138767)99:0.0220635300,((GB_GCA_003663055.1_d__Archaea_p__Halobacteriota_c__Archaeoglobi_o__Archaeoglobales_f__Archaeoglobaceae_g__Archaeoglobus_C_s__Archaeoglobus_C_sp003663055:0.0780204103,RS_GCF_000194625.1_d__Archaea_p__Halobacteriota_c__Archaeoglobi_o__Archaeoglobales_f__Archaeoglobaceae_g__Archaeoglobus_C_s__Archaeoglobus_C_veneficus:0.0537049456)100:0.0422447656,(GB_GCA_003978865.1_d__Archaea_p__Halobacteriota_c__Archaeoglobi_o__Archaeoglobales_f__Archaeoglobaceae_g__Archaeoglobus_C_s__Archaeoglobus_C_sp003978865:0.0998518231,GB_GCA_015520485.1_d__Archaea_p__Halobacteriota_c__Archaeoglobi_o__Archaeoglobales_f__Archaeoglobaceae_g__Archaeoglobus_C_s__Archaeoglobus_C_sp015520485:0.0699548146)100:0.1373455998)100:0.0455690996)99:0.0252286772,((GB_GCA_002010285.1_d__Archaea_p__Halobacteriota_c__Archaeoglobi_o__Archaeoglobales_f__Archaeoglobaceae_g__JdFR-41_s__JdFR-41_sp002010285:0.1389967201,(((GB_GCA_002507545.1_d__Archaea_p__Halobacteriota_c__Archaeoglobi_o__Archaeoglobales_f__Archaeoglobaceae_g__Archaeoglobus_s__Archaeoglobus_sp002507545:0.0635936074,RS_GCF_016757965.1_d__Archaea_p__Halobacteriota_c__Archaeoglobi_o__Archaeoglobales_f__Archaeoglobaceae_g__Archaeoglobus_s__Archaeoglobus_sp016757965:0.0732720750)100:0.0237906572,((GB_GCA_011333375.1_d__Archaea_p__Halobacteriota_c__Archaeoglobi_o__Archaeoglobales_f__Archaeoglobaceae_g__Archaeoglobus_s__Archaeoglobus_fulgidus_A:0.0681709520,GB_GCA_017656475.1_d__Archaea_p__Halobacteriota_c__Archaeoglobi_o__Archaeoglobales_f__Archaeoglobaceae_g__Archaeoglobus_s__Archaeoglobus_sp017656475:0.0233565296)100:0.0178914131,RS_GCF_000008665.1_d__Archaea_p__Halobacteriota_c__Archaeoglobi_o__Archaeoglobales_f__Archaeoglobaceae_g__Archaeoglobus_s__Archaeoglobus_fulgidus:0.0243659229)100:0.0488974098)100:0.0673471886,((GB_GCA_004347865.1_d__Archaea_p__Halobacteriota_c__Archaeoglobi_o__Archaeoglobales_f__Archaeoglobaceae_g__WYZ-LMO2_s__WYZ-LMO2_sp004347865:0.0605674426,GB_GCA_011361745.1_d__Archaea_p__Halobacteriota_c__Archaeoglobi_o__Archaeoglobales_f__Archaeoglobaceae_g__WYZ-LMO2_s__WYZ-LMO2_sp011361745:0.0611519838)100:0.0737704724,((GB_GCA_011048195.1_d__Archaea_p__Halobacteriota_c__Archaeoglobi_o__Archaeoglobales_f__Archaeoglobaceae_g__WYZ-LMO2_s__WYZ-LMO2_sp011048195:0.0686421166,GB_GCA_011605865.1_d__Archaea_p__Halobacteriota_c__Archaeoglobi_o__Archaeoglobales_f__Archaeoglobaceae_g__WYZ-LMO2_s__WYZ-LMO2_sp011605865:0.0582124684)100:0.0749065931,GB_GCA_011367245.1_d__Archaea_p__Halobacteriota_c__Archaeoglobi_o__Archaeoglobales_f__Archaeoglobaceae_g__WYZ-LMO2_s__WYZ-LMO2_sp011367245:0.0957962010)100:0.0490446726)100:0.1760024434)100:0.0308082965)100:0.0785261634,GB_GCA_003662995.1_d__Archaea_p__Halobacteriota_c__Archaeoglobi_o__Archaeoglobales_f__Archaeoglobaceae_g__B5-G16_s__B5-G16_sp003662995:0.1635877058)99:0.0360850554)99:0.0257663023,((GB_GCA_003663025.1_d__Archaea_p__Halobacteriota_c__Archaeoglobi_o__Archaeoglobales_f__Archaeoglobaceae_g__Archaeoglobus_B_s__Archaeoglobus_B_sp003663025:0.1567031013,RS_GCF_000025285.1_d__Archaea_p__Halobacteriota_c__Archaeoglobi_o__Archaeoglobales_f__Archaeoglobaceae_g__Archaeoglobus_B_s__Archaeoglobus_B_profundus:0.0568442251)100:0.1044904058,GB_GCA_015523335.1_d__Archaea_p__Halobacteriota_c__Archaeoglobi_o__Archaeoglobales_f__Archaeoglobaceae_g__WAKM01_s__WAKM01_sp015523335:0.0866555742)100:0.0837440088)100:0.0287862215)100:0.2283829001,(GB_GCA_002010305.1_d__Archaea_p__Halobacteriota_c__Archaeoglobi_o__Archaeoglobales_f__JdFR-42_g__JdFR-42_s__JdFR-42_sp002010305:0.2067775553,GB_GCA_015523685.1_d__Archaea_p__Halobacteriota_c__Archaeoglobi_o__Archaeoglobales_f__JdFR-42_g__WAJW01_s__WAJW01_sp015523685:0.1849326553)100:0.1487132320)100:0.1621180201,(GB_GCA_002011165.1_d__Archaea_p__Halobacteriota_c__Archaeoglobi_o__JdFR-21_f__JdFR-21_g__JdFR-21_s__JdFR-21_sp002011165:0.1017697607,GB_GCA_014361165.1_d__Archaea_p__Halobacteriota_c__Archaeoglobi_o__JdFR-21_f__JdFR-21_g__JdFR-21_s__JdFR-21_sp014361165:0.0869463428)100:0.3219431007)100:0.0575890847,((GB_GCA_004212075.1_d__Archaea_p__Halobacteriota_c__Methanoliparia_o__Methanoliparales_f__Methanoliparaceae_g__Methanoliparum_s__Methanoliparum_thermophilum:0.1042485008,GB_GCA_013329575.1_d__Archaea_p__Halobacteriota_c__Methanoliparia_o__Methanoliparales_f__Methanoliparaceae_g__Methanoliparum_s__Methanoliparum_sp8915u:0.0813191323)100:0.2961450549,((GB_GCA_004212085.1_d__Archaea_p__Halobacteriota_c__Methanoliparia_o__Methanoliparales_f__Methanoliparaceae_g__Methanolliviera_s__Methanolliviera_hydrocarbonicum:0.0282415177,GB_GCA_902158735.1_d__Archaea_p__Halobacteriota_c__Methanoliparia_o__Methanoliparales_f__Methanoliparaceae_g__Methanolliviera_s__Methanolliviera_sp902158735:0.0267499137)100:0.0152300403,GB_GCA_902158745.1_d__Archaea_p__Halobacteriota_c__Methanoliparia_o__Methanoliparales_f__Methanoliparaceae_g__Methanolliviera_s__Methanolliviera_sp902158745:0.0270753098)100:0.2421433783)100:0.3218218877)48:0.0373930628)47:0.0327824544,(((((((((((((((((((((((GB_GCA_001315965.1_d__Archaea_p__Halobacteriota_c__Methanomicrobia_o__Methanomicrobiales_f__Methanoculleaceae_g__Methanoculleus_s__Methanoculleus_chikugoensis:0.0334824182,RS_GCF_900095385.1_d__Archaea_p__Halobacteriota_c__Methanomicrobia_o__Methanomicrobiales_f__Methanoculleaceae_g__Methanoculleus_s__Methanoculleus_chikugoensis_A:0.0106973972)100:0.0143461058,GB_GCA_012511245.1_d__Archaea_p__Halobacteriota_c__Methanomicrobia_o__Methanomicrobiales_f__Methanoculleaceae_g__Methanoculleus_s__Methanoculleus_sp012511245:0.0737684777)100:0.0108258315,RS_GCF_017874195.1_d__Archaea_p__Halobacteriota_c__Methanomicrobia_o__Methanomicrobiales_f__Methanoculleaceae_g__Methanoculleus_s__Methanoculleus_hydrogenitrophicus:0.0339973065)100:0.0110736619,((RS_GCF_000015825.1_d__Archaea_p__Halobacteriota_c__Methanomicrobia_o__Methanomicrobiales_f__Methanoculleaceae_g__Methanoculleus_s__Methanoculleus_marisnigri:0.0160228262,RS_GCF_000691865.1_d__Archaea_p__Halobacteriota_c__Methanomicrobia_o__Methanomicrobiales_f__Methanoculleaceae_g__Methanoculleus_s__Methanoculleus_sp000691865:0.0167438548)100:0.0083555191,RS_GCF_001017125.1_d__Archaea_p__Halobacteriota_c__Methanomicrobia_o__Methanomicrobiales_f__Methanoculleaceae_g__Methanoculleus_s__Methanoculleus_sediminis:0.0176073294)100:0.0060674122)98:0.0044761290,RS_GCF_001602375.1_d__Archaea_p__Halobacteriota_c__Methanomicrobia_o__Methanomicrobiales_f__Methanoculleaceae_g__Methanoculleus_s__Methanoculleus_horonobensis:0.0286294250)100:0.0231471733,GB_GCA_002839575.1_d__Archaea_p__Halobacteriota_c__Methanomicrobia_o__Methanomicrobiales_f__Methanoculleaceae_g__Methanoculleus_s__Methanoculleus_sp002839575:0.0313256409)99:0.0129850361,GB_GCA_002498065.1_d__Archaea_p__Halobacteriota_c__Methanomicrobia_o__Methanomicrobiales_f__Methanoculleaceae_g__Methanoculleus_s__Methanoculleus_sp002498065:0.0233581344)99:0.0114100050,GB_GCA_018433835.1_d__Archaea_p__Halobacteriota_c__Methanomicrobia_o__Methanomicrobiales_f__Methanoculleaceae_g__Methanoculleus_s__Methanoculleus_sp018433835:0.0201798523)98:0.0097899043,GB_GCA_016841955.1_d__Archaea_p__Halobacteriota_c__Methanomicrobia_o__Methanomicrobiales_f__Methanoculleaceae_g__Methanoculleus_s__Methanoculleus_sp016841955:0.0174868969)100:0.0186643799,((GB_GCA_002503885.1_d__Archaea_p__Halobacteriota_c__Methanomicrobia_o__Methanomicrobiales_f__Methanoculleaceae_g__Methanoculleus_s__Methanoculleus_marisnigri_B:0.0109683802,GB_GCA_002839645.1_d__Archaea_p__Halobacteriota_c__Methanomicrobia_o__Methanomicrobiales_f__Methanoculleaceae_g__Methanoculleus_s__Methanoculleus_sp002839645:0.0129679477)100:0.0301948078,GB_GCA_016841385.1_d__Archaea_p__Halobacteriota_c__Methanomicrobia_o__Methanomicrobiales_f__Methanoculleaceae_g__Methanoculleus_s__Methanoculleus_sp016841385:0.0178251101)100:0.0149318823)100:0.0158425897,(GB_GCA_002506585.1_d__Archaea_p__Halobacteriota_c__Methanomicrobia_o__Methanomicrobiales_f__Methanoculleaceae_g__Methanoculleus_s__Methanoculleus_sp002506585:0.0475175883,GB_GCA_002508705.1_d__Archaea_p__Halobacteriota_c__Methanomicrobia_o__Methanomicrobiales_f__Methanoculleaceae_g__Methanoculleus_s__Methanoculleus_sp002508705:0.0613584397)95:0.0115179494)95:0.0107371749,GB_GCA_002501655.1_d__Archaea_p__Halobacteriota_c__Methanomicrobia_o__Methanomicrobiales_f__Methanoculleaceae_g__Methanoculleus_s__Methanoculleus_sp002501655:0.0485663210)66:0.0110512919,((GB_GCA_001896715.1_d__Archaea_p__Halobacteriota_c__Methanomicrobia_o__Methanomicrobiales_f__Methanoculleaceae_g__Methanoculleus_s__Methanoculleus_sp001896715:0.0424328613,GB_GCA_019136335.1_d__Archaea_p__Halobacteriota_c__Methanomicrobia_o__Methanomicrobiales_f__Methanoculleaceae_g__Methanoculleus_s__Methanoculleus_sp019136335:0.0209460987)100:0.0250042117,GB_GCA_002499455.1_d__Archaea_p__Halobacteriota_c__Methanomicrobia_o__Methanomicrobiales_f__Methanoculleaceae_g__Methanoculleus_s__Methanoculleus_sp002499455:0.0632452314)65:0.0093534348)94:0.0147048603,((GB_GCA_001512375.1_d__Archaea_p__Halobacteriota_c__Methanomicrobia_o__Methanomicrobiales_f__Methanoculleaceae_g__Methanoculleus_s__Methanoculleus_thermohydrogenotrophicum:0.0469587700,GB_GCA_012797575.1_d__Archaea_p__Halobacteriota_c__Methanomicrobia_o__Methanomicrobiales_f__Methanoculleaceae_g__Methanoculleus_s__Methanoculleus_sp012797575:0.0720701896)100:0.0179145645,(((GB_GCA_012510295.1_d__Archaea_p__Halobacteriota_c__Methanomicrobia_o__Methanomicrobiales_f__Methanoculleaceae_g__Methanoculleus_s__Methanoculleus_sp012510295:0.0199160835,GB_GCA_012521035.1_d__Archaea_p__Halobacteriota_c__Methanomicrobia_o__Methanomicrobiales_f__Methanoculleaceae_g__Methanoculleus_s__Methanoculleus_sp012521035:0.0204745667)100:0.0315640821,GB_GCA_012510335.1_d__Archaea_p__Halobacteriota_c__Methanomicrobia_o__Methanomicrobiales_f__Methanoculleaceae_g__Methanoculleus_s__Methanoculleus_sp012510335:0.0590867147)100:0.0236331115,RS_GCF_000304355.2_d__Archaea_p__Halobacteriota_c__Methanomicrobia_o__Methanomicrobiales_f__Methanoculleaceae_g__Methanoculleus_s__Methanoculleus_bourgensis:0.0296703706)94:0.0098961020)100:0.0458158655)98:0.0199115117,RS_GCF_001571405.1_d__Archaea_p__Halobacteriota_c__Methanomicrobia_o__Methanomicrobiales_f__Methanoculleaceae_g__Methanoculleus_s__Methanoculleus_thermophilus:0.0748943803)100:0.0236775295,GB_GCA_002497965.1_d__Archaea_p__Halobacteriota_c__Methanomicrobia_o__Methanomicrobiales_f__Methanoculleaceae_g__Methanoculleus_s__Methanoculleus_sp002497965:0.1189051319)100:0.0632632722,(GB_GCA_002503105.1_d__Archaea_p__Halobacteriota_c__Methanomicrobia_o__Methanomicrobiales_f__Methanoculleaceae_g__UBA206_s__UBA206_sp002503105:0.1357034622,RS_GCF_004102725.1_d__Archaea_p__Halobacteriota_c__Methanomicrobia_o__Methanomicrobiales_f__Methanoculleaceae_g__Methanoculleus_A_s__Methanoculleus_A_taiwanensis:0.1318151110)99:0.0267293332)100:0.0786728969,GB_GCA_002503135.1_d__Archaea_p__Halobacteriota_c__Methanomicrobia_o__Methanomicrobiales_f__Methanoculleaceae_g__UBA207_s__UBA207_sp002503135:0.2430731097)100:0.0379297048,(((GB_GCA_001412355.1_d__Archaea_p__Halobacteriota_c__Methanomicrobia_o__Methanomicrobiales_f__Methanomicrobiaceae_g__LKUD01_s__LKUD01_sp001412355:0.0308587163,GB_GCA_016926855.1_d__Archaea_p__Halobacteriota_c__Methanomicrobia_o__Methanomicrobiales_f__Methanomicrobiaceae_g__LKUD01_s__LKUD01_sp016926855:0.0462726415)100:0.0718900408,GB_GCA_013415665.1_d__Archaea_p__Halobacteriota_c__Methanomicrobia_o__Methanomicrobiales_f__Methanomicrobiaceae_g__LKUD01_s__LKUD01_sp013415665:0.0897085816)100:0.0863064303,(((((GB_GCA_011045995.1_d__Archaea_p__Halobacteriota_c__Methanomicrobia_o__Methanomicrobiales_f__Methanomicrobiaceae_g__Methanogenium_s__Methanogenium_sp011045995:0.0475199213,GB_GCA_016841485.1_d__Archaea_p__Halobacteriota_c__Methanomicrobia_o__Methanomicrobiales_f__Methanomicrobiaceae_g__Methanogenium_s__Methanogenium_sp016841485:0.0338812757)100:0.0174382114,GB_GCA_018687785.1_d__Archaea_p__Halobacteriota_c__Methanomicrobia_o__Methanomicrobiales_f__Methanomicrobiaceae_g__Methanogenium_s__Methanogenium_sp018687785:0.0342770592)100:0.1006565207,(GB_GCA_012523385.1_d__Archaea_p__Halobacteriota_c__Methanomicrobia_o__Methanomicrobiales_f__Methanomicrobiaceae_g__Methanogenium_s__Methanogenium_sp012523385:0.0923483392,(RS_GCF_001315945.1_d__Archaea_p__Halobacteriota_c__Methanomicrobia_o__Methanomicrobiales_f__Methanomicrobiaceae_g__Methanogenium_s__Methanogenium_cariaci:0.0390663792,RS_GCF_009914725.1_d__Archaea_p__Halobacteriota_c__Methanomicrobia_o__Methanomicrobiales_f__Methanomicrobiaceae_g__Methanogenium_s__Methanogenium_sp009914725:0.0257484803)100:0.0406658598)100:0.1094600845)100:0.0755011838,(((GB_GCA_016928355.1_d__Archaea_p__Halobacteriota_c__Methanomicrobia_o__Methanomicrobiales_f__Methanomicrobiaceae_g__Methanolacinia_s__Methanolacinia_sp016928355:0.0622742000,(RS_GCF_000147875.1_d__Archaea_p__Halobacteriota_c__Methanomicrobia_o__Methanomicrobiales_f__Methanomicrobiaceae_g__Methanolacinia_s__Methanolacinia_petrolearia:0.0083249237,RS_GCF_000784355.1_d__Archaea_p__Halobacteriota_c__Methanomicrobia_o__Methanomicrobiales_f__Methanomicrobiaceae_g__Methanolacinia_s__Methanolacinia_paynteri:0.0069365130)100:0.0522293456)100:0.0959904968,RS_GCF_000243255.1_d__Archaea_p__Halobacteriota_c__Methanomicrobia_o__Methanomicrobiales_f__Methanomicrobiaceae_g__Methanoplanus_s__Methanoplanus_limicola:0.1643584961)98:0.0257349328,((GB_GCA_016937345.1_d__Archaea_p__Halobacteriota_c__Methanomicrobia_o__Methanomicrobiales_f__Methanomicrobiaceae_g__Methanomicrobium_s__Methanomicrobium_sp016937345:0.0882709621,RS_GCF_017875315.1_d__Archaea_p__Halobacteriota_c__Methanomicrobia_o__Methanomicrobiales_f__Methanomicrobiaceae_g__Methanomicrobium_s__Methanomicrobium_sp017875315:0.0986278589)100:0.0249193666,((GB_GCA_017412625.1_d__Archaea_p__Halobacteriota_c__Methanomicrobia_o__Methanomicrobiales_f__Methanomicrobiaceae_g__Methanomicrobium_s__Methanomicrobium_sp017412625:0.0072655071,RS_GCF_000711215.1_d__Archaea_p__Halobacteriota_c__Methanomicrobia_o__Methanomicrobiales_f__Methanomicrobiaceae_g__Methanomicrobium_s__Methanomicrobium_mobile:0.0098074921)100:0.0097089193,GB_GCA_017553245.1_d__Archaea_p__Halobacteriota_c__Methanomicrobia_o__Methanomicrobiales_f__Methanomicrobiaceae_g__Methanomicrobium_s__Methanomicrobium_sp017553245:0.0215181717)100:0.1549388190)100:0.0685003222)100:0.0801092820)100:0.0816020090,(GB_GCA_011048835.1_d__Archaea_p__Halobacteriota_c__Methanomicrobia_o__Methanomicrobiales_f__Methanomicrobiaceae_g__DSDF01_s__DSDF01_sp011048835:0.0500928555,GB_GCA_016841665.1_d__Archaea_p__Halobacteriota_c__Methanomicrobia_o__Methanomicrobiales_f__Methanomicrobiaceae_g__DSDF01_s__DSDF01_sp016841665:0.0449117178)100:0.1283270870)97:0.0255055247)100:0.0801622650)100:0.0300258069,GB_GCA_015660865.1_d__Archaea_p__Halobacteriota_c__Methanomicrobia_o__Methanomicrobiales_f__JACTUA01_g__JACTUA01_s__JACTUA01_sp015660865:0.3113580278)59:0.0257028954,((((((((GB_GCA_001412335.1_d__Archaea_p__Halobacteriota_c__Methanomicrobia_o__Methanomicrobiales_f__Methanoregulaceae_g__SD8_s__SD8_sp001412335:0.0153638431,(GB_GCA_002509485.1_d__Archaea_p__Halobacteriota_c__Methanomicrobia_o__Methanomicrobiales_f__Methanoregulaceae_g__SD8_s__SD8_sp002509485:0.0102815374,GB_GCA_018432765.1_d__Archaea_p__Halobacteriota_c__Methanomicrobia_o__Methanomicrobiales_f__Methanoregulaceae_g__SD8_s__SD8_sp018432765:0.0111777448)100:0.0113532630)100:0.1378201562,GB_GCA_002503825.1_d__Archaea_p__Halobacteriota_c__Methanomicrobia_o__Methanomicrobiales_f__Methanoregulaceae_g__UBA467_s__UBA467_sp002503825:0.1217049880)54:0.0266160389,((((((GB_GCA_002067095.1_d__Archaea_p__Halobacteriota_c__Methanomicrobia_o__Methanomicrobiales_f__Methanoregulaceae_g__Methanolinea_A_s__Methanolinea_A_sp002067095:0.0191468387,GB_GCA_002501965.1_d__Archaea_p__Halobacteriota_c__Methanomicrobia_o__Methanomicrobiales_f__Methanoregulaceae_g__Methanolinea_A_s__Methanolinea_A_sp002501965:0.0429438770)93:0.0069216116,GB_GCA_018263335.1_d__Archaea_p__Halobacteriota_c__Methanomicrobia_o__Methanomicrobiales_f__Methanoregulaceae_g__Methanolinea_A_s__Methanolinea_A_sp002067155:0.0188728424)100:0.0210751777,GB_GCA_013331225.1_d__Archaea_p__Halobacteriota_c__Methanomicrobia_o__Methanomicrobiales_f__Methanoregulaceae_g__Methanolinea_A_s__Methanolinea_A_sp11423u:0.0380153613)100:0.0332076090,(GB_GCA_002506105.1_d__Archaea_p__Halobacteriota_c__Methanomicrobia_o__Methanomicrobiales_f__Methanoregulaceae_g__Methanolinea_A_s__Methanolinea_A_sp002506105:0.0465506430,GB_GCA_018262855.1_d__Archaea_p__Halobacteriota_c__Methanomicrobia_o__Methanomicrobiales_f__Methanoregulaceae_g__Methanolinea_A_s__Methanolinea_A_sp018262855:0.0401332620)100:0.0518411033)100:0.0624524435,GB_GCA_002509495.1_d__Archaea_p__Halobacteriota_c__Methanomicrobia_o__Methanomicrobiales_f__Methanoregulaceae_g__Methanolinea_A_s__Methanolinea_A_sp002509495:0.1195458559)100:0.0568970103,(((GB_GCA_002068435.1_d__Archaea_p__Halobacteriota_c__Methanomicrobia_o__Methanomicrobiales_f__Methanoregulaceae_g__UBA9949_s__UBA9949_sp002068435:0.0168726223,GB_GCA_012516785.1_d__Archaea_p__Halobacteriota_c__Methanomicrobia_o__Methanomicrobiales_f__Methanoregulaceae_g__UBA9949_s__UBA9949_sp012516785:0.0179965002)100:0.0807360176,GB_GCA_013331415.1_d__Archaea_p__Halobacteriota_c__Methanomicrobia_o__Methanomicrobiales_f__Methanoregulaceae_g__UBA9949_s__UBA9949_sp10516u:0.0945784207)100:0.0401865459,((GB_GCA_002499905.1_d__Archaea_p__Halobacteriota_c__Methanomicrobia_o__Methanomicrobiales_f__Methanoregulaceae_g__UBA9949_s__UBA9949_sp002499905:0.0342099162,GB_GCA_013415575.1_d__Archaea_p__Halobacteriota_c__Methanomicrobia_o__Methanomicrobiales_f__Methanoregulaceae_g__UBA9949_s__UBA9949_sp013415575:0.0365855861)100:0.0126122468,(GB_GCA_013415565.1_d__Archaea_p__Halobacteriota_c__Methanomicrobia_o__Methanomicrobiales_f__Methanoregulaceae_g__UBA9949_s__UBA9949_sp013415565:0.0311467094,GB_GCA_016699325.1_d__Archaea_p__Halobacteriota_c__Methanomicrobia_o__Methanomicrobiales_f__Methanoregulaceae_g__UBA9949_s__UBA9949_sp016699325:0.0842473647)100:0.0132451340)100:0.0750540432)100:0.0662932435)100:0.0229251344)54:0.0168800225,RS_GCF_017873855.1_d__Archaea_p__Halobacteriota_c__Methanomicrobia_o__Methanomicrobiales_f__Methanoregulaceae_g__Methanolinea_B_s__Methanolinea_B_mesophila:0.1604143956)100:0.0407774317,(GB_GCA_903819595.1_d__Archaea_p__Halobacteriota_c__Methanomicrobia_o__Methanomicrobiales_f__Methanoregulaceae_g__CAIKOD01_s__CAIKOD01_sp903819595:0.0421645641,GB_GCA_903828975.1_d__Archaea_p__Halobacteriota_c__Methanomicrobia_o__Methanomicrobiales_f__Methanoregulaceae_g__CAIKOD01_s__CAIKOD01_sp903828975:0.0393497119)100:0.1639801551)100:0.0321640839,(((((GB_GCA_002067035.1_d__Archaea_p__Halobacteriota_c__Methanomicrobia_o__Methanomicrobiales_f__Methanoregulaceae_g__Methanoregula_s__Methanoregula_sp002067035:0.0552358979,(GB_GCA_002497485.1_d__Archaea_p__Halobacteriota_c__Methanomicrobia_o__Methanomicrobiales_f__Methanoregulaceae_g__Methanoregula_s__Methanoregula_sp002497485:0.0552513123,(GB_GCA_002502245.1_d__Archaea_p__Halobacteriota_c__Methanomicrobia_o__Methanomicrobiales_f__Methanoregulaceae_g__Methanoregula_s__Methanoregula_sp002502245:0.0411548031,GB_GCA_003157895.1_d__Archaea_p__Halobacteriota_c__Methanomicrobia_o__Methanomicrobiales_f__Methanoregulaceae_g__Methanoregula_s__Methanoregula_sp003157895:0.0498231266)100:0.0058507625)100:0.0151607736)100:0.0272720490,(((GB_GCA_002508495.1_d__Archaea_p__Halobacteriota_c__Methanomicrobia_o__Methanomicrobiales_f__Methanoregulaceae_g__Methanoregula_s__Methanoregula_sp002508495:0.0627151575,(GB_GCA_002839605.1_d__Archaea_p__Halobacteriota_c__Methanomicrobia_o__Methanomicrobiales_f__Methanoregulaceae_g__Methanoregula_s__Methanoregula_sp002839605:0.0167199020,GB_GCA_013331015.1_d__Archaea_p__Halobacteriota_c__Methanomicrobia_o__Methanomicrobiales_f__Methanoregulaceae_g__Methanoregula_s__Methanoregula_sp11803u:0.0237911191)100:0.0262461307)100:0.0309849714,GB_GCA_012798365.1_d__Archaea_p__Halobacteriota_c__Methanomicrobia_o__Methanomicrobiales_f__Methanoregulaceae_g__Methanoregula_s__Methanoregula_sp012798365:0.0551529552)100:0.0276887219,(GB_GCA_002835825.1_d__Archaea_p__Halobacteriota_c__Methanomicrobia_o__Methanomicrobiales_f__Methanoregulaceae_g__Methanoregula_s__Methanoregula_sp002835825:0.0313490217,RS_GCF_000327485.1_d__Archaea_p__Halobacteriota_c__Methanomicrobia_o__Methanomicrobiales_f__Methanoregulaceae_g__Methanoregula_s__Methanoregula_formicica:0.0168071882)100:0.0668127700)100:0.0167838371)100:0.0255661903,((((GB_GCA_002495055.1_d__Archaea_p__Halobacteriota_c__Methanomicrobia_o__Methanomicrobiales_f__Methanoregulaceae_g__Methanoregula_s__Methanoregula_sp002495055:0.0445143543,GB_GCA_003154335.1_d__Archaea_p__Halobacteriota_c__Methanomicrobia_o__Methanomicrobiales_f__Methanoregulaceae_g__Methanoregula_s__Methanoregula_sp003154335:0.0585204144)100:0.0124422294,(GB_GCA_002495065.1_d__Archaea_p__Halobacteriota_c__Methanomicrobia_o__Methanomicrobiales_f__Methanoregulaceae_g__Methanoregula_s__Methanoregula_sp002495065:0.0400362784,GB_GCA_015660885.1_d__Archaea_p__Halobacteriota_c__Methanomicrobia_o__Methanomicrobiales_f__Methanoregulaceae_g__Methanoregula_s__Methanoregula_sp015660885:0.0351469021)100:0.0277400112)100:0.0091733968,GB_GCA_003141335.1_d__Archaea_p__Halobacteriota_c__Methanomicrobia_o__Methanomicrobiales_f__Methanoregulaceae_g__Methanoregula_s__Methanoregula_sp003141335:0.0440029992)100:0.0431596400,(GB_GCA_002839675.1_d__Archaea_p__Halobacteriota_c__Methanomicrobia_o__Methanomicrobiales_f__Methanoregulaceae_g__Methanoregula_s__Methanoregula_sp002839675:0.0307797878,GB_GCA_903832665.1_d__Archaea_p__Halobacteriota_c__Methanomicrobia_o__Methanomicrobiales_f__Methanoregulaceae_g__Methanoregula_s__Methanoregula_sp903832665:0.0387289002)100:0.0726393795)100:0.0199593681)100:0.0371671419,(((GB_GCA_002502735.1_d__Archaea_p__Halobacteriota_c__Methanomicrobia_o__Methanomicrobiales_f__Methanoregulaceae_g__Methanoregula_s__Methanoregula_sp002502735:0.0653079727,RS_GCF_000017625.1_d__Archaea_p__Halobacteriota_c__Methanomicrobia_o__Methanomicrobiales_f__Methanoregulaceae_g__Methanoregula_s__Methanoregula_boonei:0.0559974773)100:0.0197673658,GB_GCA_003170075.1_d__Archaea_p__Halobacteriota_c__Methanomicrobia_o__Methanomicrobiales_f__Methanoregulaceae_g__Methanoregula_s__Methanoregula_sp003170075:0.0595261635)100:0.0571274018,GB_GCA_003136075.1_d__Archaea_p__Halobacteriota_c__Methanomicrobia_o__Methanomicrobiales_f__Methanoregulaceae_g__Methanoregula_s__Methanoregula_sp003136075:0.1005771048)100:0.0309718424)100:0.0350948078,(GB_GCA_002067895.1_d__Archaea_p__Halobacteriota_c__Methanomicrobia_o__Methanomicrobiales_f__Methanoregulaceae_g__MVRE01_s__MVRE01_sp002067895:0.1092119658,(GB_GCA_015660965.1_d__Archaea_p__Halobacteriota_c__Methanomicrobia_o__Methanomicrobiales_f__Methanoregulaceae_g__MVRE01_s__MVRE01_sp015660965:0.1009467323,GB_GCA_903900025.1_d__Archaea_p__Halobacteriota_c__Methanomicrobia_o__Methanomicrobiales_f__Methanoregulaceae_g__MVRE01_s__MVRE01_sp903900025:0.0929558101)100:0.0321228479)100:0.0464918768)100:0.1177767586)100:0.0347830409,((((GB_GCA_003251955.1_d__Archaea_p__Halobacteriota_c__Methanomicrobia_o__Methanomicrobiales_f__Methanospirillaceae_g__Methanospirillum_s__Methanospirillum_hungatei_A:0.0270006111,RS_GCF_003173355.1_d__Archaea_p__Halobacteriota_c__Methanomicrobia_o__Methanomicrobiales_f__Methanospirillaceae_g__Methanospirillum_s__Methanospirillum_lacunae:0.0291285290)100:0.1169275327,(((GB_GCA_012520015.1_d__Archaea_p__Halobacteriota_c__Methanomicrobia_o__Methanomicrobiales_f__Methanospirillaceae_g__Methanospirillum_s__Methanospirillum_sp012520015:0.0809545434,RS_GCF_000013445.1_d__Archaea_p__Halobacteriota_c__Methanomicrobia_o__Methanomicrobiales_f__Methanospirillaceae_g__Methanospirillum_s__Methanospirillum_hungatei:0.0266749117)97:0.0171761415,GB_GCA_019263745.1_d__Archaea_p__Halobacteriota_c__Methanomicrobia_o__Methanomicrobiales_f__Methanospirillaceae_g__Methanospirillum_s__Methanospirillum_sp012729995:0.0379105382)97:0.0155589420,(GB_GCA_012729535.1_d__Archaea_p__Halobacteriota_c__Methanomicrobia_o__Methanomicrobiales_f__Methanospirillaceae_g__Methanospirillum_s__Methanospirillum_sp012729535:0.0568276528,RS_GCF_003173335.1_d__Archaea_p__Halobacteriota_c__Methanomicrobia_o__Methanomicrobiales_f__Methanospirillaceae_g__Methanospirillum_s__Methanospirillum_stamsii:0.0431571570)100:0.0207623262)100:0.1070521523)100:0.0966739160,(GB_GCA_009779205.1_d__Archaea_p__Halobacteriota_c__Methanomicrobia_o__Methanomicrobiales_f__Methanospirillaceae_g__WRER01_s__WRER01_sp009779205:0.2778572258,GB_GCA_016926505.1_d__Archaea_p__Halobacteriota_c__Methanomicrobia_o__Methanomicrobiales_f__Methanospirillaceae_g__JAFGOM01_s__JAFGOM01_sp016926505:0.2046091335)100:0.0416485857)100:0.1376059069,GB_GCA_903926075.1_d__Archaea_p__Halobacteriota_c__Methanomicrobia_o__Methanomicrobiales_f__Methanospirillaceae_g__CAIYHQ01_s__CAIYHQ01_sp903926075:0.3117126832)96:0.0462551658)96:0.0290041735,((((GB_GCA_002495225.1_d__Archaea_p__Halobacteriota_c__Methanomicrobia_o__Methanomicrobiales_f__Methanosphaerulaceae_g__UBA288_s__UBA288_sp002495225:0.0516242208,(GB_GCA_013331215.1_d__Archaea_p__Halobacteriota_c__Methanomicrobia_o__Methanomicrobiales_f__Methanosphaerulaceae_g__UBA288_s__UBA288_sp11384u:0.0170307033,GB_GCA_017883495.1_d__Archaea_p__Halobacteriota_c__Methanomicrobia_o__Methanomicrobiales_f__Methanosphaerulaceae_g__UBA288_s__UBA288_sp017883495:0.0141808382)100:0.0264404732)100:0.0285757269,GB_GCA_012728895.1_d__Archaea_p__Halobacteriota_c__Methanomicrobia_o__Methanomicrobiales_f__Methanosphaerulaceae_g__UBA288_s__UBA288_sp012728895:0.1067580364)100:0.0327734017,GB_GCA_004332335.1_d__Archaea_p__Halobacteriota_c__Methanomicrobia_o__Methanomicrobiales_f__Methanosphaerulaceae_g__UBA288_s__UBA288_sp004332335:0.0736095380)100:0.1537601486,RS_GCF_000021965.1_d__Archaea_p__Halobacteriota_c__Methanomicrobia_o__Methanomicrobiales_f__Methanosphaerulaceae_g__Methanosphaerula_s__Methanosphaerula_palustris:0.1639676489)100:0.0948139487)100:0.0502625380)100:0.0347791992,(((GB_GCA_002498315.1_d__Archaea_p__Halobacteriota_c__Methanomicrobia_o__Methanomicrobiales_f__Methanofollaceae_g__Methanofollis_s__Methanofollis_sp002498315:0.0046358407,RS_GCF_001571385.1_d__Archaea_p__Halobacteriota_c__Methanomicrobia_o__Methanomicrobiales_f__Methanofollaceae_g__Methanofollis_s__Methanofollis_ethanolicus:0.0076217886)100:0.1059003929,((RS_GCF_000275865.1_d__Archaea_p__Halobacteriota_c__Methanomicrobia_o__Methanomicrobiales_f__Methanofollaceae_g__Methanofollis_s__Methanofollis_liminatans:0.0069374817,RS_GCF_013377755.1_d__Archaea_p__Halobacteriota_c__Methanomicrobia_o__Methanomicrobiales_f__Methanofollaceae_g__Methanofollis_s__Methanofollis_tationis:0.0109530329)100:0.0807670245,RS_GCF_004297185.1_d__Archaea_p__Halobacteriota_c__Methanomicrobia_o__Methanomicrobiales_f__Methanofollaceae_g__Methanofollis_s__Methanofollis_sp004297185:0.0990317893)100:0.0355185146)100:0.0325535023,RS_GCF_017875325.1_d__Archaea_p__Halobacteriota_c__Methanomicrobia_o__Methanomicrobiales_f__Methanofollaceae_g__Methanofollis_s__Methanofollis_sp017875325:0.1390711697)100:0.1602540438)100:0.0412050029,(((GB_GCA_001940805.1_d__Archaea_p__Halobacteriota_c__Methanomicrobia_o__Methanomicrobiales_f__Methanocorpusculaceae_g__Methanocorpusculum_s__Methanocorpusculum_sp001940805:0.0231547522,GB_GCA_018883755.1_d__Archaea_p__Halobacteriota_c__Methanomicrobia_o__Methanomicrobiales_f__Methanocorpusculaceae_g__Methanocorpusculum_s__Methanocorpusculum_faecipullorum:0.0211231483)100:0.0451572272,(((GB_GCA_002287215.1_d__Archaea_p__Halobacteriota_c__Methanomicrobia_o__Methanomicrobiales_f__Methanocorpusculaceae_g__Methanocorpusculum_s__Methanocorpusculum_parvum:0.0267291227,(GB_GCA_002498375.1_d__Archaea_p__Halobacteriota_c__Methanomicrobia_o__Methanomicrobiales_f__Methanocorpusculaceae_g__Methanocorpusculum_s__Methanocorpusculum_sp002498375:0.0087478123,(GB_GCA_003315675.1_d__Archaea_p__Halobacteriota_c__Methanomicrobia_o__Methanomicrobiales_f__Methanocorpusculaceae_g__Methanocorpusculum_s__Methanocorpusculum_sp003315675:0.0169905823,RS_GCF_000015765.1_d__Archaea_p__Halobacteriota_c__Methanomicrobia_o__Methanomicrobiales_f__Methanocorpusculaceae_g__Methanocorpusculum_s__Methanocorpusculum_labreanum:0.0096641012)100:0.0063151079)100:0.0148594770)100:0.0345028509,GB_GCA_002506085.1_d__Archaea_p__Halobacteriota_c__Methanomicrobia_o__Methanomicrobiales_f__Methanocorpusculaceae_g__Methanocorpusculum_s__Methanocorpusculum_sp002506085:0.0729732162)100:0.0498160070,((((GB_GCA_015063085.1_d__Archaea_p__Halobacteriota_c__Methanomicrobia_o__Methanomicrobiales_f__Methanocorpusculaceae_g__Methanocorpusculum_s__Methanocorpusculum_parvum_A:0.0084089691,(GB_GCA_017387505.1_d__Archaea_p__Halobacteriota_c__Methanomicrobia_o__Methanomicrobiales_f__Methanocorpusculaceae_g__Methanocorpusculum_s__Methanocorpusculum_sp017387505:0.0116490599,GB_GCA_017408885.1_d__Archaea_p__Halobacteriota_c__Methanomicrobia_o__Methanomicrobiales_f__Methanocorpusculaceae_g__Methanocorpusculum_s__Methanocorpusculum_sp017408885:0.0077129877)100:0.0049134566)100:0.0057348509,GB_GCA_017555685.1_d__Archaea_p__Halobacteriota_c__Methanomicrobia_o__Methanomicrobiales_f__Methanocorpusculaceae_g__Methanocorpusculum_s__Methanocorpusculum_sp017555685:0.0151750306)100:0.0073729617,(GB_GCA_017399555.1_d__Archaea_p__Halobacteriota_c__Methanomicrobia_o__Methanomicrobiales_f__Methanocorpusculaceae_g__Methanocorpusculum_s__Methanocorpusculum_sp017399555:0.0021839170,GB_GCA_017622255.1_d__Archaea_p__Halobacteriota_c__Methanomicrobia_o__Methanomicrobiales_f__Methanocorpusculaceae_g__Methanocorpusculum_s__Methanocorpusculum_sp017622255:0.0017523095)100:0.0100582663)100:0.0577174754,GB_GCA_018065685.1_d__Archaea_p__Halobacteriota_c__Methanomicrobia_o__Methanomicrobiales_f__Methanocorpusculaceae_g__Methanocorpusculum_s__Methanocorpusculum_sp018065685:0.1407247117)100:0.0551049367)100:0.0310979525)100:0.2593368695,(((GB_GCA_002496395.1_d__Archaea_p__Halobacteriota_c__Methanomicrobia_o__Methanomicrobiales_f__Methanocorpusculaceae_g__Methanocalculus_s__Methanocalculus_sp002496395:0.0293791109,GB_GCA_013329165.1_d__Archaea_p__Halobacteriota_c__Methanomicrobia_o__Methanomicrobiales_f__Methanocorpusculaceae_g__Methanocalculus_s__Methanocalculus_sp9912u:0.0364303310)100:0.0645481401,(GB_GCA_003838065.1_d__Archaea_p__Halobacteriota_c__Methanomicrobia_o__Methanomicrobiales_f__Methanocorpusculaceae_g__Methanocalculus_s__Methanocalculus_sp003838065:0.0947119708,GB_GCA_003838185.1_d__Archaea_p__Halobacteriota_c__Methanomicrobia_o__Methanomicrobiales_f__Methanocorpusculaceae_g__Methanocalculus_s__Methanocalculus_sp003838185:0.0970367505)100:0.0281401852)100:0.0364001836,(GB_GCA_007130455.1_d__Archaea_p__Halobacteriota_c__Methanomicrobia_o__Methanomicrobiales_f__Methanocorpusculaceae_g__Methanocalculus_s__Methanocalculus_sp007130455:0.0313838559,RS_GCF_018132105.1_d__Archaea_p__Halobacteriota_c__Methanomicrobia_o__Methanomicrobiales_f__Methanocorpusculaceae_g__Methanocalculus_s__Methanocalculus_chunghsingensis:0.0259210947)100:0.0840383173)100:0.1451368294)100:0.1020763164)100:0.4274762971)70:0.0500226001)100:0.1103057071,(((((((((((((((((((((GB_GCA_000246735.1_d__Archaea_p__Thermoplasmatota_c__Poseidoniia_o__Poseidoniales_f__Poseidoniaceae_g__MGIIa-L1_s__MGIIa-L1_sp000246735:0.0267002639,GB_GCA_009887095.1_d__Archaea_p__Thermoplasmatota_c__Poseidoniia_o__Poseidoniales_f__Poseidoniaceae_g__MGIIa-L1_s__MGIIa-L1_sp009887095:0.0137438315)100:0.0189533581,GB_GCA_013330285.1_d__Archaea_p__Thermoplasmatota_c__Poseidoniia_o__Poseidoniales_f__Poseidoniaceae_g__MGIIa-L1_s__MGIIa-L1_sp8160u:0.0267327619)100:0.0172382372,((GB_GCA_002495535.1_d__Archaea_p__Thermoplasmatota_c__Poseidoniia_o__Poseidoniales_f__Poseidoniaceae_g__MGIIa-L1_s__MGIIa-L1_sp002495535:0.0427604559,(GB_GCA_002502605.1_d__Archaea_p__Thermoplasmatota_c__Poseidoniia_o__Poseidoniales_f__Poseidoniaceae_g__MGIIa-L1_s__MGIIa-L1_sp002502605:0.0068193051,GB_GCA_003602645.1_d__Archaea_p__Thermoplasmatota_c__Poseidoniia_o__Poseidoniales_f__Poseidoniaceae_g__MGIIa-L1_s__MGIIa-L1_sp003602645:0.0120356649)100:0.0303670927)100:0.0087628163,((GB_GCA_013329255.1_d__Archaea_p__Thermoplasmatota_c__Poseidoniia_o__Poseidoniales_f__Poseidoniaceae_g__MGIIa-L1_s__MGIIa-L1_sp9513u:0.0095802502,GB_GCA_905181785.1_d__Archaea_p__Thermoplasmatota_c__Poseidoniia_o__Poseidoniales_f__Poseidoniaceae_g__MGIIa-L1_s__MGIIa-L1_sp905181785:0.0065114505)100:0.0260629723,GB_GCA_905182125.1_d__Archaea_p__Thermoplasmatota_c__Poseidoniia_o__Poseidoniales_f__Poseidoniaceae_g__MGIIa-L1_s__MGIIa-L1_sp905182125:0.0508478212)100:0.0136772585)100:0.0113947062)100:0.0496470549,(((((GB_GCA_002170315.2_d__Archaea_p__Thermoplasmatota_c__Poseidoniia_o__Poseidoniales_f__Poseidoniaceae_g__MGIIa-L1_s__MGIIa-L1_sp002170315:0.0125983965,(GB_GCA_002499705.1_d__Archaea_p__Thermoplasmatota_c__Poseidoniia_o__Poseidoniales_f__Poseidoniaceae_g__MGIIa-L1_s__MGIIa-L1_sp002499705:0.0101769880,GB_GCA_902520595.1_d__Archaea_p__Thermoplasmatota_c__Poseidoniia_o__Poseidoniales_f__Poseidoniaceae_g__MGIIa-L1_s__MGIIa-L1_sp902520595:0.0132404330)100:0.0117053548)100:0.0356831319,(GB_GCA_009937025.1_d__Archaea_p__Thermoplasmatota_c__Poseidoniia_o__Poseidoniales_f__Poseidoniaceae_g__MGIIa-L1_s__MGIIa-L1_sp009937025:0.0306335308,GB_GCA_018662825.1_d__Archaea_p__Thermoplasmatota_c__Poseidoniia_o__Poseidoniales_f__Poseidoniaceae_g__MGIIa-L1_s__MGIIa-L1_sp018662825:0.0257578262)100:0.0142885112)100:0.0122073613,(GB_GCA_905182635.1_d__Archaea_p__Thermoplasmatota_c__Poseidoniia_o__Poseidoniales_f__Poseidoniaceae_g__MGIIa-L1_s__MGIIa-L1_sp905182635:0.0372917346,(GB_GCA_905182715.1_d__Archaea_p__Thermoplasmatota_c__Poseidoniia_o__Poseidoniales_f__Poseidoniaceae_g__MGIIa-L1_s__MGIIa-L1_sp905182715:0.0129170641,GB_GCA_905182725.1_d__Archaea_p__Thermoplasmatota_c__Poseidoniia_o__Poseidoniales_f__Poseidoniaceae_g__MGIIa-L1_s__MGIIa-L1_sp905182725:0.0110727498)100:0.0284577347)100:0.0333692031)100:0.0243824261,(((GB_GCA_002506275.1_d__Archaea_p__Thermoplasmatota_c__Poseidoniia_o__Poseidoniales_f__Poseidoniaceae_g__MGIIa-L1_s__MGIIa-L1_sp002506275:0.0125614007,GB_GCA_018691345.1_d__Archaea_p__Thermoplasmatota_c__Poseidoniia_o__Poseidoniales_f__Poseidoniaceae_g__MGIIa-L1_s__MGIIa-L1_sp018691345:0.0128028357)100:0.0159809572,(GB_GCA_003602605.1_d__Archaea_p__Thermoplasmatota_c__Poseidoniia_o__Poseidoniales_f__Poseidoniaceae_g__MGIIa-L1_s__MGIIa-L1_sp003602605:0.0176567881,GB_GCA_018701175.1_d__Archaea_p__Thermoplasmatota_c__Poseidoniia_o__Poseidoniales_f__Poseidoniaceae_g__MGIIa-L1_s__MGIIa-L1_sp018701175:0.0120648527)87:0.0058676334)100:0.0351513708,GB_GCA_002687075.1_d__Archaea_p__Thermoplasmatota_c__Poseidoniia_o__Poseidoniales_f__Poseidoniaceae_g__MGIIa-L1_s__MGIIa-L1_sp002687075:0.0636483317)97:0.0161263718)100:0.0511391735,GB_GCA_002499545.1_d__Archaea_p__Thermoplasmatota_c__Poseidoniia_o__Poseidoniales_f__Poseidoniaceae_g__MGIIa-L1_s__MGIIa-L1_sp002499545:0.0714770988)100:0.0652951056)100:0.0499762841,(((GB_GCA_002499015.1_d__Archaea_p__Thermoplasmatota_c__Poseidoniia_o__Poseidoniales_f__Poseidoniaceae_g__MGIIa-L1_s__MGIIa-L1_sp002499015:0.0246514354,GB_GCA_905182185.1_d__Archaea_p__Thermoplasmatota_c__Poseidoniia_o__Poseidoniales_f__Poseidoniaceae_g__MGIIa-L1_s__MGIIa-L1_sp905182185:0.0184542937)100:0.0106202499,GB_GCA_009937205.1_d__Archaea_p__Thermoplasmatota_c__Poseidoniia_o__Poseidoniales_f__Poseidoniaceae_g__MGIIa-L1_s__MGIIa-L1_sp009937205:0.0205954550)100:0.0447993623,(GB_GCA_012959845.1_d__Archaea_p__Thermoplasmatota_c__Poseidoniia_o__Poseidoniales_f__Poseidoniaceae_g__MGIIa-L1_s__MGIIa-L1_sp012959845:0.0396274759,GB_GCA_018650105.1_d__Archaea_p__Thermoplasmatota_c__Poseidoniia_o__Poseidoniales_f__Poseidoniaceae_g__MGIIa-L1_s__MGIIa-L1_sp018650105:0.0413584688)100:0.0149409559)100:0.1337115643)92:0.0225784707,(((((GB_GCA_002172355.2_d__Archaea_p__Thermoplasmatota_c__Poseidoniia_o__Poseidoniales_f__Poseidoniaceae_g__MGIIa-L1_s__MGIIa-L1_sp002172355:0.0120865522,GB_GCA_002697705.1_d__Archaea_p__Thermoplasmatota_c__Poseidoniia_o__Poseidoniales_f__Poseidoniaceae_g__MGIIa-L1_s__MGIIa-L1_sp002697705:0.0201995475)100:0.0099708925,GB_GCA_003602575.1_d__Archaea_p__Thermoplasmatota_c__Poseidoniia_o__Poseidoniales_f__Poseidoniaceae_g__MGIIa-L1_s__MGIIa-L1_sp003602575:0.0220460327)100:0.0112875753,GB_GCA_018667575.1_d__Archaea_p__Thermoplasmatota_c__Poseidoniia_o__Poseidoniales_f__Poseidoniaceae_g__MGIIa-L1_s__MGIIa-L1_sp018667575:0.0318817126)100:0.0361399347,((GB_GCA_002702945.1_d__Archaea_p__Thermoplasmatota_c__Poseidoniia_o__Poseidoniales_f__Poseidoniaceae_g__MGIIa-L1_s__MGIIa-L1_sp002702945:0.0245775084,GB_GCA_002727485.1_d__Archaea_p__Thermoplasmatota_c__Poseidoniia_o__Poseidoniales_f__Poseidoniaceae_g__MGIIa-L1_s__MGIIa-L1_sp002727485:0.0489418594)100:0.0082641098,GB_GCA_002729095.1_d__Archaea_p__Thermoplasmatota_c__Poseidoniia_o__Poseidoniales_f__Poseidoniaceae_g__MGIIa-L1_s__MGIIa-L1_sp002729095:0.0292084442)100:0.0364203038)100:0.0539958816,((GB_GCA_002495945.1_d__Archaea_p__Thermoplasmatota_c__Poseidoniia_o__Poseidoniales_f__Poseidoniaceae_g__MGIIa-L1_s__MGIIa-L1_sp002495945:0.0658664323,(((GB_GCA_002496955.1_d__Archaea_p__Thermoplasmatota_c__Poseidoniia_o__Poseidoniales_f__Poseidoniaceae_g__MGIIa-L1_s__MGIIa-L1_sp002496955:0.0656767515,(GB_GCA_002505355.1_d__Archaea_p__Thermoplasmatota_c__Poseidoniia_o__Poseidoniales_f__Poseidoniaceae_g__MGIIa-L1_s__MGIIa-L1_sp002505355:0.0443822062,(GB_GCA_002506025.1_d__Archaea_p__Thermoplasmatota_c__Poseidoniia_o__Poseidoniales_f__Poseidoniaceae_g__MGIIa-L1_s__MGIIa-L1_sp002506025:0.0219384096,(GB_GCA_013329355.1_d__Archaea_p__Thermoplasmatota_c__Poseidoniia_o__Poseidoniales_f__Poseidoniaceae_g__MGIIa-L1_s__MGIIa-L1_sp9354u:0.0150314489,GB_GCA_013329865.1_d__Archaea_p__Thermoplasmatota_c__Poseidoniia_o__Poseidoniales_f__Poseidoniaceae_g__MGIIa-L1_s__MGIIa-L1_sp8725u:0.0082448624)100:0.0307502573)100:0.0172274202)100:0.0107008327)100:0.0108603671,GB_GCA_013329295.1_d__Archaea_p__Thermoplasmatota_c__Poseidoniia_o__Poseidoniales_f__Poseidoniaceae_g__MGIIa-L1_s__MGIIa-L1_sp9596u:0.0518213028)82:0.0093208922,GB_GCA_011526375.1_d__Archaea_p__Thermoplasmatota_c__Poseidoniia_o__Poseidoniales_f__Poseidoniaceae_g__MGIIa-L1_s__MGIIa-L1_sp011526375:0.0340759172)53:0.0098089905)100:0.0270294783,((GB_GCA_002688825.1_d__Archaea_p__Thermoplasmatota_c__Poseidoniia_o__Poseidoniales_f__Poseidoniaceae_g__MGIIa-L1_s__MGIIa-L1_sp002688825:0.0228497715,GB_GCA_013329925.1_d__Archaea_p__Thermoplasmatota_c__Poseidoniia_o__Poseidoniales_f__Poseidoniaceae_g__MGIIa-L1_s__MGIIa-L1_sp8734u:0.0151347653)100:0.0080112476,(GB_GCA_002726395.1_d__Archaea_p__Thermoplasmatota_c__Poseidoniia_o__Poseidoniales_f__Poseidoniaceae_g__MGIIa-L1_s__MGIIa-L1_sp002726395:0.0162318814,(GB_GCA_009887195.1_d__Archaea_p__Thermoplasmatota_c__Poseidoniia_o__Poseidoniales_f__Poseidoniaceae_g__MGIIa-L1_s__MGIIa-L1_sp009887195:0.0128049006,GB_GCA_018659375.1_d__Archaea_p__Thermoplasmatota_c__Poseidoniia_o__Poseidoniales_f__Poseidoniaceae_g__MGIIa-L1_s__MGIIa-L1_sp018659375:0.0147444444)100:0.0128380370)100:0.0096285999)100:0.0711134930)100:0.0574061748)100:0.0641799151)92:0.0299569259,((((GB_GCA_002494645.1_d__Archaea_p__Thermoplasmatota_c__Poseidoniia_o__Poseidoniales_f__Poseidoniaceae_g__Poseidonia_s__Poseidonia_sp002494645:0.0197570494,(GB_GCA_003602485.1_d__Archaea_p__Thermoplasmatota_c__Poseidoniia_o__Poseidoniales_f__Poseidoniaceae_g__Poseidonia_s__Poseidonia_sp003602485:0.0337429570,GB_GCA_016778305.1_d__Archaea_p__Thermoplasmatota_c__Poseidoniia_o__Poseidoniales_f__Poseidoniaceae_g__Poseidonia_s__Poseidonia_sp016778305:0.0203438829)100:0.0108744612)100:0.0758662245,((((((GB_GCA_002495645.1_d__Archaea_p__Thermoplasmatota_c__Poseidoniia_o__Poseidoniales_f__Poseidoniaceae_g__Poseidonia_s__Poseidonia_sp002495645:0.0316968475,GB_GCA_002689105.1_d__Archaea_p__Thermoplasmatota_c__Poseidoniia_o__Poseidoniales_f__Poseidoniaceae_g__Poseidonia_s__Poseidonia_sp002689105:0.0346451752)100:0.0219044701,(GB_GCA_002694525.1_d__Archaea_p__Thermoplasmatota_c__Poseidoniia_o__Poseidoniales_f__Poseidoniaceae_g__Poseidonia_s__Poseidonia_sp002694525:0.0335010660,GB_GCA_002722695.1_d__Archaea_p__Thermoplasmatota_c__Poseidoniia_o__Poseidoniales_f__Poseidoniaceae_g__Poseidonia_s__Poseidonia_sp002722695:0.0403186801)100:0.0299294665)54:0.0125008601,(GB_GCA_002497765.1_d__Archaea_p__Thermoplasmatota_c__Poseidoniia_o__Poseidoniales_f__Poseidoniaceae_g__Poseidonia_s__Poseidonia_sp002497765:0.0256409313,GB_GCA_002725275.1_d__Archaea_p__Thermoplasmatota_c__Poseidoniia_o__Poseidoniales_f__Poseidoniaceae_g__Poseidonia_s__Poseidonia_sp002725275:0.0390844459)100:0.0175754397)54:0.0082028581,(GB_GCA_002502295.1_d__Archaea_p__Thermoplasmatota_c__Poseidoniia_o__Poseidoniales_f__Poseidoniaceae_g__Poseidonia_s__Poseidonia_sp002502295:0.0352871407,((GB_GCA_002704515.1_d__Archaea_p__Thermoplasmatota_c__Poseidoniia_o__Poseidoniales_f__Poseidoniaceae_g__Poseidonia_s__Poseidonia_sp002704515:0.0154494305,GB_GCA_013330155.1_d__Archaea_p__Thermoplasmatota_c__Poseidoniia_o__Poseidoniales_f__Poseidoniaceae_g__Poseidonia_s__Poseidonia_sp8339u:0.0117338676)100:0.0093711005,GB_GCA_002714305.1_d__Archaea_p__Thermoplasmatota_c__Poseidoniia_o__Poseidoniales_f__Poseidoniaceae_g__Poseidonia_s__Poseidonia_sp002714305:0.0099466992)100:0.0159166482)100:0.0305771104)54:0.0085295198,GB_GCA_902625885.1_d__Archaea_p__Thermoplasmatota_c__Poseidoniia_o__Poseidoniales_f__Poseidoniaceae_g__Poseidonia_s__Poseidonia_sp902625885:0.0744528250)100:0.0243847365,(GB_GCA_002728035.1_d__Archaea_p__Thermoplasmatota_c__Poseidoniia_o__Poseidoniales_f__Poseidoniaceae_g__Poseidonia_s__Poseidonia_sp002728035:0.0800485731,GB_GCA_016779705.1_d__Archaea_p__Thermoplasmatota_c__Poseidoniia_o__Poseidoniales_f__Poseidoniaceae_g__Poseidonia_s__Poseidonia_sp016779705:0.0882347988)100:0.0179539119)100:0.0395707870)100:0.0161957858,(GB_GCA_003602475.1_d__Archaea_p__Thermoplasmatota_c__Poseidoniia_o__Poseidoniales_f__Poseidoniaceae_g__Poseidonia_s__Poseidonia_sp003602475:0.0607345783,GB_GCA_011524855.1_d__Archaea_p__Thermoplasmatota_c__Poseidoniia_o__Poseidoniales_f__Poseidoniaceae_g__Poseidonia_s__Poseidonia_sp011524855:0.0593990135)100:0.0622783468)100:0.0291609903,((GB_GCA_002505405.1_d__Archaea_p__Thermoplasmatota_c__Poseidoniia_o__Poseidoniales_f__Poseidoniaceae_g__Poseidonia_s__Poseidonia_alphae:0.0193454597,GB_GCA_018662715.1_d__Archaea_p__Thermoplasmatota_c__Poseidoniia_o__Poseidoniales_f__Poseidoniaceae_g__Poseidonia_s__Poseidonia_sp018662715:0.0236764081)100:0.0308951585,GB_GCA_002726495.1_d__Archaea_p__Thermoplasmatota_c__Poseidoniia_o__Poseidoniales_f__Poseidoniaceae_g__Poseidonia_s__Poseidonia_sp002726495:0.0573967472)100:0.0623530269)100:0.0950482965)100:0.0419722905,(((GB_GCA_002171315.2_d__Archaea_p__Thermoplasmatota_c__Poseidoniia_o__Poseidoniales_f__Poseidoniaceae_g__MGIIa-L2_s__MGIIa-L2_sp002171315:0.0129787682,((GB_GCA_003602665.1_d__Archaea_p__Thermoplasmatota_c__Poseidoniia_o__Poseidoniales_f__Poseidoniaceae_g__MGIIa-L2_s__MGIIa-L2_sp003602665:0.0168668342,((GB_GCA_009887135.1_d__Archaea_p__Thermoplasmatota_c__Poseidoniia_o__Poseidoniales_f__Poseidoniaceae_g__MGIIa-L2_s__MGIIa-L2_sp009887135:0.0096359478,GB_GCA_016777125.1_d__Archaea_p__Thermoplasmatota_c__Poseidoniia_o__Poseidoniales_f__Poseidoniaceae_g__MGIIa-L2_s__MGIIa-L2_sp016777125:0.0111110523)100:0.0071655576,GB_GCA_018645535.1_d__Archaea_p__Thermoplasmatota_c__Poseidoniia_o__Poseidoniales_f__Poseidoniaceae_g__MGIIa-L2_s__MGIIa-L2_sp018645535:0.0202323899)100:0.0039335638)100:0.0091743065,GB_GCA_018666575.1_d__Archaea_p__Thermoplasmatota_c__Poseidoniia_o__Poseidoniales_f__Poseidoniaceae_g__MGIIa-L2_s__MGIIa-L2_sp018666575:0.0178960103)100:0.0179938598)100:0.0045763497,GB_GCA_002496635.1_d__Archaea_p__Thermoplasmatota_c__Poseidoniia_o__Poseidoniales_f__Poseidoniaceae_g__MGIIa-L2_s__MGIIa-L2_sp002496635:0.0119506684)100:0.0773769103,((GB_GCA_002499195.1_d__Archaea_p__Thermoplasmatota_c__Poseidoniia_o__Poseidoniales_f__Poseidoniaceae_g__MGIIa-L2_s__MGIIa-L2_sp002499195:0.0362911833,(((GB_GCA_002502215.1_d__Archaea_p__Thermoplasmatota_c__Poseidoniia_o__Poseidoniales_f__Poseidoniaceae_g__MGIIa-L2_s__MGIIa-L2_sp002502215:0.0113973616,GB_GCA_002698145.1_d__Archaea_p__Thermoplasmatota_c__Poseidoniia_o__Poseidoniales_f__Poseidoniaceae_g__MGIIa-L2_s__MGIIa-L2_sp002698145:0.0118472160)100:0.0369852627,GB_GCA_002706065.1_d__Archaea_p__Thermoplasmatota_c__Poseidoniia_o__Poseidoniales_f__Poseidoniaceae_g__MGIIa-L2_s__MGIIa-L2_sp002706065:0.0377752661)84:0.0085657427,((((GB_GCA_002692685.1_d__Archaea_p__Thermoplasmatota_c__Poseidoniia_o__Poseidoniales_f__Poseidoniaceae_g__MGIIa-L2_s__MGIIa-L2_sp002692685:0.0274149361,GB_GCA_012270265.1_d__Archaea_p__Thermoplasmatota_c__Poseidoniia_o__Poseidoniales_f__Poseidoniaceae_g__MGIIa-L2_s__MGIIa-L2_sp012270265:0.0157023115)93:0.0061063129,GB_GCA_018623995.1_d__Archaea_p__Thermoplasmatota_c__Poseidoniia_o__Poseidoniales_f__Poseidoniaceae_g__MGIIa-L2_s__MGIIa-L2_sp018623995:0.0085221495)100:0.0120744127,GB_GCA_013330015.1_d__Archaea_p__Thermoplasmatota_c__Poseidoniia_o__Poseidoniales_f__Poseidoniaceae_g__MGIIa-L2_s__MGIIa-L2_sp8574u:0.0147239805)100:0.0254808903,(GB_GCA_002722615.1_d__Archaea_p__Thermoplasmatota_c__Poseidoniia_o__Poseidoniales_f__Poseidoniaceae_g__MGIIa-L2_s__MGIIa-L2_sp002722615:0.0181099222,GB_GCA_013911465.1_d__Archaea_p__Thermoplasmatota_c__Poseidoniia_o__Poseidoniales_f__Poseidoniaceae_g__MGIIa-L2_s__MGIIa-L2_sp013911465:0.0095455996)100:0.0384150368)78:0.0084628711)94:0.0121583380)94:0.0121666188,(GB_GCA_002719815.1_d__Archaea_p__Thermoplasmatota_c__Poseidoniia_o__Poseidoniales_f__Poseidoniaceae_g__MGIIa-L2_s__MGIIa-L2_sp002719815:0.0503125861,GB_GCA_002726845.1_d__Archaea_p__Thermoplasmatota_c__Poseidoniia_o__Poseidoniales_f__Poseidoniaceae_g__MGIIa-L2_s__MGIIa-L2_sp002726845:0.0756257789)85:0.0103693208)100:0.0429289506)100:0.1566964358)100:0.0240656555,(((((GB_GCA_002496845.1_d__Archaea_p__Thermoplasmatota_c__Poseidoniia_o__Poseidoniales_f__Poseidoniaceae_g__MGIIa-L3_s__MGIIa-L3_sp002496845:0.0077247538,GB_GCA_002723635.1_d__Archaea_p__Thermoplasmatota_c__Poseidoniia_o__Poseidoniales_f__Poseidoniaceae_g__MGIIa-L3_s__MGIIa-L3_sp002723635:0.0136797758)100:0.0183674989,GB_GCA_003602635.1_d__Archaea_p__Thermoplasmatota_c__Poseidoniia_o__Poseidoniales_f__Poseidoniaceae_g__MGIIa-L3_s__MGIIa-L3_sp003602635:0.0142416529)100:0.0230784987,((GB_GCA_002694585.1_d__Archaea_p__Thermoplasmatota_c__Poseidoniia_o__Poseidoniales_f__Poseidoniaceae_g__MGIIa-L3_s__MGIIa-L3_sp002694585:0.0096110436,GB_GCA_002722135.1_d__Archaea_p__Thermoplasmatota_c__Poseidoniia_o__Poseidoniales_f__Poseidoniaceae_g__MGIIa-L3_s__MGIIa-L3_sp002722135:0.0101285817)100:0.0067764303,GB_GCA_002731395.1_d__Archaea_p__Thermoplasmatota_c__Poseidoniia_o__Poseidoniales_f__Poseidoniaceae_g__MGIIa-L3_s__MGIIa-L3_sp002731395:0.0227330346)100:0.0261195226)100:0.0133191950,(GB_GCA_013330765.1_d__Archaea_p__Thermoplasmatota_c__Poseidoniia_o__Poseidoniales_f__Poseidoniaceae_g__MGIIa-L3_s__MGIIa-L3_sp12206u:0.0456039787,GB_GCA_013330925.1_d__Archaea_p__Thermoplasmatota_c__Poseidoniia_o__Poseidoniales_f__Poseidoniaceae_g__MGIIa-L3_s__MGIIa-L3_sp11892u:0.0314273089)100:0.0088015184)100:0.1970293420,GB_GCA_002718195.1_d__Archaea_p__Thermoplasmatota_c__Poseidoniia_o__Poseidoniales_f__Poseidoniaceae_g__MGIIa-L4_s__MGIIa-L4_sp002718195:0.2104932419)100:0.0682885623)100:0.0661455911,((((((((((((GB_GCA_002498185.1_d__Archaea_p__Thermoplasmatota_c__Poseidoniia_o__Poseidoniales_f__Poseidoniaceae_g__MGIIa-K1_s__MGIIa-K1_sp002498185:0.0097389172,GB_GCA_002727695.1_d__Archaea_p__Thermoplasmatota_c__Poseidoniia_o__Poseidoniales_f__Poseidoniaceae_g__MGIIa-K1_s__MGIIa-K1_sp002727695:0.0146356042)100:0.0127690932,GB_GCA_002709705.1_d__Archaea_p__Thermoplasmatota_c__Poseidoniia_o__Poseidoniales_f__Poseidoniaceae_g__MGIIa-K1_s__MGIIa-K1_sp002709705:0.0107119506)100:0.0065095719,GB_GCA_002710205.1_d__Archaea_p__Thermoplasmatota_c__Poseidoniia_o__Poseidoniales_f__Poseidoniaceae_g__MGIIa-K1_s__MGIIa-K1_sp002710205:0.0179904936)100:0.0117987602,(GB_GCA_002715725.1_d__Archaea_p__Thermoplasmatota_c__Poseidoniia_o__Poseidoniales_f__Poseidoniaceae_g__MGIIa-K1_s__MGIIa-K1_sp002715725:0.0050110473,GB_GCA_902563095.1_d__Archaea_p__Thermoplasmatota_c__Poseidoniia_o__Poseidoniales_f__Poseidoniaceae_g__MGIIa-K1_s__MGIIa-K1_sp902563095:0.0078066457)100:0.0300206991)100:0.0135254322,((((GB_GCA_002506705.1_d__Archaea_p__Thermoplasmatota_c__Poseidoniia_o__Poseidoniales_f__Poseidoniaceae_g__MGIIa-K1_s__MGIIa-K1_sp002506705:0.0050263803,GB_GCA_011525095.1_d__Archaea_p__Thermoplasmatota_c__Poseidoniia_o__Poseidoniales_f__Poseidoniaceae_g__MGIIa-K1_s__MGIIa-K1_sp011525095:0.0058951784)100:0.0170087910,GB_GCA_011522915.1_d__Archaea_p__Thermoplasmatota_c__Poseidoniia_o__Poseidoniales_f__Poseidoniaceae_g__MGIIa-K1_s__MGIIa-K1_sp011522915:0.0266318916)100:0.0093621990,GB_GCA_002720115.1_d__Archaea_p__Thermoplasmatota_c__Poseidoniia_o__Poseidoniales_f__Poseidoniaceae_g__MGIIa-K1_s__MGIIa-K1_sp002720115:0.0674691976)100:0.0101370439,GB_GCA_002689565.1_d__Archaea_p__Thermoplasmatota_c__Poseidoniia_o__Poseidoniales_f__Poseidoniaceae_g__MGIIa-K1_s__MGIIa-K1_sp002689565:0.0506900600)100:0.0055630363)100:0.0236599325,((GB_GCA_002507425.1_d__Archaea_p__Thermoplasmatota_c__Poseidoniia_o__Poseidoniales_f__Poseidoniaceae_g__MGIIa-K1_s__MGIIa-K1_sp002507425:0.0587076232,GB_GCA_002710015.1_d__Archaea_p__Thermoplasmatota_c__Poseidoniia_o__Poseidoniales_f__Poseidoniaceae_g__MGIIa-K1_s__MGIIa-K1_sp002710015:0.0327306964)100:0.0598521002,GB_GCA_002694245.1_d__Archaea_p__Thermoplasmatota_c__Poseidoniia_o__Poseidoniales_f__Poseidoniaceae_g__MGIIa-K1_s__MGIIa-K1_sp002694245:0.0545896617)59:0.0124408001)59:0.0136381100,(GB_GCA_002689345.1_d__Archaea_p__Thermoplasmatota_c__Poseidoniia_o__Poseidoniales_f__Poseidoniaceae_g__MGIIa-K1_s__MGIIa-K1_sp002689345:0.0536958929,GB_GCA_003602415.1_d__Archaea_p__Thermoplasmatota_c__Poseidoniia_o__Poseidoniales_f__Poseidoniaceae_g__MGIIa-K1_s__MGIIa-K1_sp003602415:0.0443635408)60:0.0089379056)64:0.0146395563,(((GB_GCA_002701145.1_d__Archaea_p__Thermoplasmatota_c__Poseidoniia_o__Poseidoniales_f__Poseidoniaceae_g__MGIIa-K1_s__MGIIa-K1_sp002701145:0.0060730129,GB_GCA_902605365.1_d__Archaea_p__Thermoplasmatota_c__Poseidoniia_o__Poseidoniales_f__Poseidoniaceae_g__MGIIa-K1_s__MGIIa-K1_sp902605365:0.0069782379)100:0.0471249517,GB_GCA_018650165.1_d__Archaea_p__Thermoplasmatota_c__Poseidoniia_o__Poseidoniales_f__Poseidoniaceae_g__MGIIa-K1_s__MGIIa-K1_sp018650165:0.0794443678)100:0.0125144147,(GB_GCA_003602535.1_d__Archaea_p__Thermoplasmatota_c__Poseidoniia_o__Poseidoniales_f__Poseidoniaceae_g__MGIIa-K1_s__MGIIa-K1_sp003602535:0.0344007670,GB_GCA_009936765.1_d__Archaea_p__Thermoplasmatota_c__Poseidoniia_o__Poseidoniales_f__Poseidoniaceae_g__MGIIa-K1_s__MGIIa-K1_sp009936765:0.0503471774)100:0.0204284079)100:0.0145877683)100:0.0236733062,(GB_GCA_002707335.2_d__Archaea_p__Thermoplasmatota_c__Poseidoniia_o__Poseidoniales_f__Poseidoniaceae_g__MGIIa-K1_s__MGIIa-K1_sp002707335:0.0088799825,GB_GCA_002727515.1_d__Archaea_p__Thermoplasmatota_c__Poseidoniia_o__Poseidoniales_f__Poseidoniaceae_g__MGIIa-K1_s__MGIIa-K1_sp002727515:0.0069708845)100:0.1216888029)100:0.0319428440,GB_GCA_002706615.1_d__Archaea_p__Thermoplasmatota_c__Poseidoniia_o__Poseidoniales_f__Poseidoniaceae_g__MGIIa-K1_s__MGIIa-K1_sp002706615:0.1133877262)100:0.0251726577,GB_GCA_004195515.1_d__Archaea_p__Thermoplasmatota_c__Poseidoniia_o__Poseidoniales_f__Poseidoniaceae_g__MGIIa-K1_s__MGIIa-K1_sp004195515:0.1370390276)100:0.0725765624,((GB_GCA_002699425.1_d__Archaea_p__Thermoplasmatota_c__Poseidoniia_o__Poseidoniales_f__Poseidoniaceae_g__MGIIa-K2_s__MGIIa-K2_sp002699425:0.0229194256,GB_GCA_002719395.1_d__Archaea_p__Thermoplasmatota_c__Poseidoniia_o__Poseidoniales_f__Poseidoniaceae_g__MGIIa-K2_s__MGIIa-K2_sp002719395:0.0204171492)100:0.1738603978,GB_GCA_905181715.1_d__Archaea_p__Thermoplasmatota_c__Poseidoniia_o__Poseidoniales_f__Poseidoniaceae_g__MGIIa-K2_s__MGIIa-K2_sp905181715:0.1883519425)100:0.0710048229)100:0.0524806591)100:0.1009956128,((GB_GCA_002503395.1_d__Archaea_p__Thermoplasmatota_c__Poseidoniia_o__Poseidoniales_f__Poseidoniaceae_g__UBA60_s__UBA60_sp002503395:0.1944022405,(GB_GCA_004195635.1_d__Archaea_p__Thermoplasmatota_c__Poseidoniia_o__Poseidoniales_f__Poseidoniaceae_g__PSPT01_s__PSPT01_sp004195635:0.0163846061,GB_GCA_018649825.1_d__Archaea_p__Thermoplasmatota_c__Poseidoniia_o__Poseidoniales_f__Poseidoniaceae_g__PSPT01_s__PSPT01_sp018649825:0.0105561561)100:0.1936950841)100:0.0935252144,((GB_GCA_002505935.1_d__Archaea_p__Thermoplasmatota_c__Poseidoniia_o__Poseidoniales_f__Poseidoniaceae_g__UBA226_s__UBA226_sp002505935:0.0160681029,GB_GCA_002719475.1_d__Archaea_p__Thermoplasmatota_c__Poseidoniia_o__Poseidoniales_f__Poseidoniaceae_g__UBA226_s__UBA226_sp002719475:0.0187383435)100:0.1163765166,(GB_GCA_012959275.1_d__Archaea_p__Thermoplasmatota_c__Poseidoniia_o__Poseidoniales_f__Poseidoniaceae_g__UBA226_s__UBA226_sp012959275:0.0240722186,GB_GCA_014240385.1_d__Archaea_p__Thermoplasmatota_c__Poseidoniia_o__Poseidoniales_f__Poseidoniaceae_g__UBA226_s__UBA226_sp014240385:0.0223510745)100:0.1348453267)100:0.1273319918)100:0.0500338838)100:0.0738286968,((((GB_GCA_002498205.1_d__Archaea_p__Thermoplasmatota_c__Poseidoniia_o__Poseidoniales_f__Poseidoniaceae_g__MGIIa-I_s__MGIIa-I_sp002498205:0.0291486050,GB_GCA_002696315.1_d__Archaea_p__Thermoplasmatota_c__Poseidoniia_o__Poseidoniales_f__Poseidoniaceae_g__MGIIa-I_s__MGIIa-I_sp002696315:0.0271902043)100:0.0145494416,(GB_GCA_002692465.1_d__Archaea_p__Thermoplasmatota_c__Poseidoniia_o__Poseidoniales_f__Poseidoniaceae_g__MGIIa-I_s__MGIIa-I_sp002692465:0.0191590723,GB_GCA_002720275.1_d__Archaea_p__Thermoplasmatota_c__Poseidoniia_o__Poseidoniales_f__Poseidoniaceae_g__MGIIa-I_s__MGIIa-I_sp002720275:0.0155323713)100:0.0284336089)100:0.0483078773,GB_GCA_002720095.2_d__Archaea_p__Thermoplasmatota_c__Poseidoniia_o__Poseidoniales_f__Poseidoniaceae_g__MGIIa-I_s__MGIIa-I_sp002720095:0.0990922232)100:0.0263787267,GB_GCA_002699515.1_d__Archaea_p__Thermoplasmatota_c__Poseidoniia_o__Poseidoniales_f__Poseidoniaceae_g__MGIIa-I_s__MGIIa-I_sp002699515:0.0639872767)100:0.3149676047)100:0.0775702330,((((((((((((((((((((GB_GCA_001628485.1_d__Archaea_p__Thermoplasmatota_c__Poseidoniia_o__Poseidoniales_f__Thalassarchaeaceae_g__MGIIb-O3_s__MGIIb-O3_sp001628485:0.0081619363,GB_GCA_902625325.1_d__Archaea_p__Thermoplasmatota_c__Poseidoniia_o__Poseidoniales_f__Thalassarchaeaceae_g__MGIIb-O3_s__MGIIb-O3_sp902625325:0.0163229883)69:0.0041739596,GB_GCA_001629235.1_d__Archaea_p__Thermoplasmatota_c__Poseidoniia_o__Poseidoniales_f__Thalassarchaeaceae_g__MGIIb-O3_s__MGIIb-O3_sp001629235:0.0113856637)60:0.0027187310,(GB_GCA_001629255.1_d__Archaea_p__Thermoplasmatota_c__Poseidoniia_o__Poseidoniales_f__Thalassarchaeaceae_g__MGIIb-O3_s__MGIIb-O3_sp001629255:0.0162217771,GB_GCA_902601345.1_d__Archaea_p__Thermoplasmatota_c__Poseidoniia_o__Poseidoniales_f__Thalassarchaeaceae_g__MGIIb-O3_s__MGIIb-O3_sp902601345:0.0132788843)100:0.0046491912)93:0.0034991638,GB_GCA_902573015.1_d__Archaea_p__Thermoplasmatota_c__Poseidoniia_o__Poseidoniales_f__Thalassarchaeaceae_g__MGIIb-O3_s__MGIIb-O3_sp902573015:0.0129226985)100:0.0082560757,GB_GCA_902573085.1_d__Archaea_p__Thermoplasmatota_c__Poseidoniia_o__Poseidoniales_f__Thalassarchaeaceae_g__MGIIb-O3_s__MGIIb-O3_sp902573085:0.0288288812)100:0.0178146059,GB_GCA_002697065.1_d__Archaea_p__Thermoplasmatota_c__Poseidoniia_o__Poseidoniales_f__Thalassarchaeaceae_g__MGIIb-O3_s__MGIIb-O3_sp002697065:0.0279128964)100:0.0602656856,(((GB_GCA_002457155.1_d__Archaea_p__Thermoplasmatota_c__Poseidoniia_o__Poseidoniales_f__Thalassarchaeaceae_g__MGIIb-O3_s__MGIIb-O3_sp002457155:0.0325076496,(GB_GCA_002723045.1_d__Archaea_p__Thermoplasmatota_c__Poseidoniia_o__Poseidoniales_f__Thalassarchaeaceae_g__MGIIb-O3_s__MGIIb-O3_sp002723045:0.0277205268,(GB_GCA_002730445.1_d__Archaea_p__Thermoplasmatota_c__Poseidoniia_o__Poseidoniales_f__Thalassarchaeaceae_g__MGIIb-O3_s__MGIIb-O3_sp002730445:0.0281673760,GB_GCA_003602515.1_d__Archaea_p__Thermoplasmatota_c__Poseidoniia_o__Poseidoniales_f__Thalassarchaeaceae_g__MGIIb-O3_s__MGIIb-O3_sp003602515:0.0300680658)95:0.0050032180)95:0.0098261419)100:0.0083562879,GB_GCA_002683155.1_d__Archaea_p__Thermoplasmatota_c__Poseidoniia_o__Poseidoniales_f__Thalassarchaeaceae_g__MGIIb-O3_s__MGIIb-O3_sp002683155:0.0460705770)100:0.0195536633,(GB_GCA_004195615.1_d__Archaea_p__Thermoplasmatota_c__Poseidoniia_o__Poseidoniales_f__Thalassarchaeaceae_g__MGIIb-O3_s__MGIIb-O3_sp004195615:0.0399767734,GB_GCA_014239955.1_d__Archaea_p__Thermoplasmatota_c__Poseidoniia_o__Poseidoniales_f__Thalassarchaeaceae_g__MGIIb-O3_s__MGIIb-O3_sp014239955:0.0196484190)100:0.0494975810)100:0.0320681557)100:0.0353754456,((((GB_GCA_002172185.1_d__Archaea_p__Thermoplasmatota_c__Poseidoniia_o__Poseidoniales_f__Thalassarchaeaceae_g__MGIIb-O3_s__MGIIb-O3_sp002172185:0.0423301202,GB_GCA_002720055.1_d__Archaea_p__Thermoplasmatota_c__Poseidoniia_o__Poseidoniales_f__Thalassarchaeaceae_g__MGIIb-O3_s__MGIIb-O3_sp002720055:0.0347283879)100:0.0093965431,GB_GCA_002713185.1_d__Archaea_p__Thermoplasmatota_c__Poseidoniia_o__Poseidoniales_f__Thalassarchaeaceae_g__MGIIb-O3_s__MGIIb-O3_sp002713185:0.0352246980)100:0.0880502485,(GB_GCA_002506755.1_d__Archaea_p__Thermoplasmatota_c__Poseidoniia_o__Poseidoniales_f__Thalassarchaeaceae_g__MGIIb-O3_s__MGIIb-O3_sp002506755:0.0207257858,GB_GCA_902573115.1_d__Archaea_p__Thermoplasmatota_c__Poseidoniia_o__Poseidoniales_f__Thalassarchaeaceae_g__MGIIb-O3_s__MGIIb-O3_sp902573115:0.0121299205)100:0.0977195860)98:0.0335981005,(GB_GCA_002716085.1_d__Archaea_p__Thermoplasmatota_c__Poseidoniia_o__Poseidoniales_f__Thalassarchaeaceae_g__MGIIb-O3_s__MGIIb-O3_sp002716085:0.0796555149,GB_GCA_002718695.1_d__Archaea_p__Thermoplasmatota_c__Poseidoniia_o__Poseidoniales_f__Thalassarchaeaceae_g__MGIIb-O3_s__MGIIb-O3_sp002718695:0.0986621810)92:0.0191470632)60:0.0082654767)100:0.0396670611,GB_GCA_002725315.1_d__Archaea_p__Thermoplasmatota_c__Poseidoniia_o__Poseidoniales_f__Thalassarchaeaceae_g__MGIIb-O3_s__MGIIb-O3_sp002725315:0.0949747443)100:0.0340715399,GB_GCA_002728565.1_d__Archaea_p__Thermoplasmatota_c__Poseidoniia_o__Poseidoniales_f__Thalassarchaeaceae_g__MGIIb-O3_s__MGIIb-O3_sp002728565:0.1748299555)100:0.0268515378,GB_GCA_002722735.1_d__Archaea_p__Thermoplasmatota_c__Poseidoniia_o__Poseidoniales_f__Thalassarchaeaceae_g__MGIIb-O3_s__MGIIb-O3_sp002722735:0.1340445026)100:0.0389198841,(GB_GCA_001629205.1_d__Archaea_p__Thermoplasmatota_c__Poseidoniia_o__Poseidoniales_f__Thalassarchaeaceae_g__MGIIb-O3_s__MGIIb-O3_sp001629205:0.0329706757,GB_GCA_002496485.1_d__Archaea_p__Thermoplasmatota_c__Poseidoniia_o__Poseidoniales_f__Thalassarchaeaceae_g__MGIIb-O3_s__MGIIb-O3_sp002496485:0.0390419369)100:0.1617972746)100:0.0796490460,((((GB_GCA_002172375.1_d__Archaea_p__Thermoplasmatota_c__Poseidoniia_o__Poseidoniales_f__Thalassarchaeaceae_g__MGIIb-O3_s__MGIIb-O3_sp002172375:0.0181655907,((GB_GCA_002712575.1_d__Archaea_p__Thermoplasmatota_c__Poseidoniia_o__Poseidoniales_f__Thalassarchaeaceae_g__MGIIb-O3_s__MGIIb-O3_sp002712575:0.0088053030,GB_GCA_002719615.1_d__Archaea_p__Thermoplasmatota_c__Poseidoniia_o__Poseidoniales_f__Thalassarchaeaceae_g__MGIIb-O3_s__MGIIb-O3_sp002719615:0.0106937653)100:0.0080782668,GB_GCA_003602595.1_d__Archaea_p__Thermoplasmatota_c__Poseidoniia_o__Poseidoniales_f__Thalassarchaeaceae_g__MGIIb-O3_s__MGIIb-O3_sp003602595:0.0199961894)100:0.0120817463)100:0.0297287912,GB_GCA_002731195.1_d__Archaea_p__Thermoplasmatota_c__Poseidoniia_o__Poseidoniales_f__Thalassarchaeaceae_g__MGIIb-O3_s__MGIIb-O3_sp002731195:0.0301852817)100:0.0187081381,GB_GCA_002457145.1_d__Archaea_p__Thermoplasmatota_c__Poseidoniia_o__Poseidoniales_f__Thalassarchaeaceae_g__MGIIb-O3_s__MGIIb-O3_sp002457145:0.0661823817)100:0.0644986623,(GB_GCA_002503285.1_d__Archaea_p__Thermoplasmatota_c__Poseidoniia_o__Poseidoniales_f__Thalassarchaeaceae_g__MGIIb-O3_s__MGIIb-O3_sp002503285:0.0812108508,GB_GCA_905182515.1_d__Archaea_p__Thermoplasmatota_c__Poseidoniia_o__Poseidoniales_f__Thalassarchaeaceae_g__MGIIb-O3_s__MGIIb-O3_sp905182515:0.0846481366)100:0.0371720779)100:0.1603261573)97:0.0368148292,(((GB_GCA_002496725.1_d__Archaea_p__Thermoplasmatota_c__Poseidoniia_o__Poseidoniales_f__Thalassarchaeaceae_g__MGIIb-O5_s__MGIIb-O5_sp002496725:0.0610314356,((((GB_GCA_002499325.1_d__Archaea_p__Thermoplasmatota_c__Poseidoniia_o__Poseidoniales_f__Thalassarchaeaceae_g__MGIIb-O5_s__MGIIb-O5_sp002499325:0.0178664934,GB_GCA_002501805.1_d__Archaea_p__Thermoplasmatota_c__Poseidoniia_o__Poseidoniales_f__Thalassarchaeaceae_g__MGIIb-O5_s__MGIIb-O5_sp002501805:0.0120066350)78:0.0014428638,GB_GCA_002502095.1_d__Archaea_p__Thermoplasmatota_c__Poseidoniia_o__Poseidoniales_f__Thalassarchaeaceae_g__MGIIb-O5_s__MGIIb-O5_sp002502095:0.0145208565)100:0.0029092223,GB_GCA_002499865.1_d__Archaea_p__Thermoplasmatota_c__Poseidoniia_o__Poseidoniales_f__Thalassarchaeaceae_g__MGIIb-O5_s__MGIIb-O5_sp002499865:0.0119029207)100:0.0173270233,(GB_GCA_002499345.1_d__Archaea_p__Thermoplasmatota_c__Poseidoniia_o__Poseidoniales_f__Thalassarchaeaceae_g__MGIIb-O5_s__MGIIb-O5_sp002499345:0.0200246383,GB_GCA_002506825.1_d__Archaea_p__Thermoplasmatota_c__Poseidoniia_o__Poseidoniales_f__Thalassarchaeaceae_g__MGIIb-O5_s__MGIIb-O5_sp002506825:0.0167507779)100:0.0266218047)100:0.0285806047)100:0.0186500014,((GB_GCA_002501605.1_d__Archaea_p__Thermoplasmatota_c__Poseidoniia_o__Poseidoniales_f__Thalassarchaeaceae_g__MGIIb-O5_s__MGIIb-O5_sp002501605:0.0129020133,GB_GCA_002505775.1_d__Archaea_p__Thermoplasmatota_c__Poseidoniia_o__Poseidoniales_f__Thalassarchaeaceae_g__MGIIb-O5_s__MGIIb-O5_sp002505775:0.0117449591)100:0.0365883399,GB_GCA_002730095.1_d__Archaea_p__Thermoplasmatota_c__Poseidoniia_o__Poseidoniales_f__Thalassarchaeaceae_g__MGIIb-O5_s__MGIIb-O5_sp002730095:0.0298128181)100:0.0310287287)100:0.0664766637,((GB_GCA_002497985.1_d__Archaea_p__Thermoplasmatota_c__Poseidoniia_o__Poseidoniales_f__Thalassarchaeaceae_g__MGIIb-O5_s__MGIIb-O5_sp002497985:0.0128890283,GB_GCA_002726275.1_d__Archaea_p__Thermoplasmatota_c__Poseidoniia_o__Poseidoniales_f__Thalassarchaeaceae_g__MGIIb-O5_s__MGIIb-O5_sp002726275:0.0123045025)100:0.0360772039,((GB_GCA_002498925.1_d__Archaea_p__Thermoplasmatota_c__Poseidoniia_o__Poseidoniales_f__Thalassarchaeaceae_g__MGIIb-O5_s__MGIIb-O5_sp002498925:0.0222535124,GB_GCA_002718995.2_d__Archaea_p__Thermoplasmatota_c__Poseidoniia_o__Poseidoniales_f__Thalassarchaeaceae_g__MGIIb-O5_s__MGIIb-O5_sp002718995:0.0197087083)100:0.0236485700,GB_GCA_002504435.1_d__Archaea_p__Thermoplasmatota_c__Poseidoniia_o__Poseidoniales_f__Thalassarchaeaceae_g__MGIIb-O5_s__MGIIb-O5_sp002504435:0.0408205627)100:0.0235511136)100:0.0605895765)100:0.1305489202)88:0.0225376866,(((((GB_GCA_002457605.1_d__Archaea_p__Thermoplasmatota_c__Poseidoniia_o__Poseidoniales_f__Thalassarchaeaceae_g__Thalassarchaeum_s__Thalassarchaeum_sp002457605:0.0108893004,GB_GCA_002505325.1_d__Archaea_p__Thermoplasmatota_c__Poseidoniia_o__Poseidoniales_f__Thalassarchaeaceae_g__Thalassarchaeum_s__Thalassarchaeum_sp002505325:0.0188105813)100:0.0202985855,(GB_GCA_002495735.1_d__Archaea_p__Thermoplasmatota_c__Poseidoniia_o__Poseidoniales_f__Thalassarchaeaceae_g__Thalassarchaeum_s__Thalassarchaeum_sp002495735:0.0238760985,GB_GCA_004195715.1_d__Archaea_p__Thermoplasmatota_c__Poseidoniia_o__Poseidoniales_f__Thalassarchaeaceae_g__Thalassarchaeum_s__Thalassarchaeum_sp004195715:0.0173221284)100:0.0217627166)100:0.0189681168,GB_GCA_014240285.1_d__Archaea_p__Thermoplasmatota_c__Poseidoniia_o__Poseidoniales_f__Thalassarchaeaceae_g__Thalassarchaeum_s__Thalassarchaeum_sp014240285:0.0422243859)100:0.0563160442,((((GB_GCA_002501885.1_d__Archaea_p__Thermoplasmatota_c__Poseidoniia_o__Poseidoniales_f__Thalassarchaeaceae_g__Thalassarchaeum_s__Thalassarchaeum_sp002501885:0.0241578669,GB_GCA_002503055.1_d__Archaea_p__Thermoplasmatota_c__Poseidoniia_o__Poseidoniales_f__Thalassarchaeaceae_g__Thalassarchaeum_s__Thalassarchaeum_sp002503055:0.0277193258)100:0.0208760835,GB_GCA_002727275.1_d__Archaea_p__Thermoplasmatota_c__Poseidoniia_o__Poseidoniales_f__Thalassarchaeaceae_g__Thalassarchaeum_s__Thalassarchaeum_sp002727275:0.0509692681)98:0.0126862138,GB_GCA_002714745.1_d__Archaea_p__Thermoplasmatota_c__Poseidoniia_o__Poseidoniales_f__Thalassarchaeaceae_g__Thalassarchaeum_s__Thalassarchaeum_sp002714745:0.0399581169)98:0.0171659174,GB_GCA_002698225.1_d__Archaea_p__Thermoplasmatota_c__Poseidoniia_o__Poseidoniales_f__Thalassarchaeaceae_g__Thalassarchaeum_s__Thalassarchaeum_sp002698225:0.0526692077)100:0.0891361632)98:0.0309561782,(GB_GCA_002507125.1_d__Archaea_p__Thermoplasmatota_c__Poseidoniia_o__Poseidoniales_f__Thalassarchaeaceae_g__Thalassarchaeum_s__Thalassarchaeum_sp002507125:0.0755412482,GB_GCA_003193925.1_d__Archaea_p__Thermoplasmatota_c__Poseidoniia_o__Poseidoniales_f__Thalassarchaeaceae_g__Thalassarchaeum_s__Thalassarchaeum_betae:0.0888459603)100:0.0361124398)100:0.0896392726)97:0.0260134487,(((((GB_GCA_002494975.1_d__Archaea_p__Thermoplasmatota_c__Poseidoniia_o__Poseidoniales_f__Thalassarchaeaceae_g__MGIIb-O2_s__MGIIb-O2_sp002494975:0.0140649557,GB_GCA_902511005.1_d__Archaea_p__Thermoplasmatota_c__Poseidoniia_o__Poseidoniales_f__Thalassarchaeaceae_g__MGIIb-O2_s__MGIIb-O2_sp902511005:0.0074560563)100:0.0062758739,GB_GCA_902514485.1_d__Archaea_p__Thermoplasmatota_c__Poseidoniia_o__Poseidoniales_f__Thalassarchaeaceae_g__MGIIb-O2_s__MGIIb-O2_sp902514485:0.0198015071)100:0.0210719467,GB_GCA_016777225.1_d__Archaea_p__Thermoplasmatota_c__Poseidoniia_o__Poseidoniales_f__Thalassarchaeaceae_g__MGIIb-O2_s__MGIIb-O2_sp016777225:0.0380353885)100:0.0347738601,(((GB_GCA_002495525.1_d__Archaea_p__Thermoplasmatota_c__Poseidoniia_o__Poseidoniales_f__Thalassarchaeaceae_g__MGIIb-O2_s__MGIIb-O2_sp002495525:0.0279826703,(GB_GCA_002498985.1_d__Archaea_p__Thermoplasmatota_c__Poseidoniia_o__Poseidoniales_f__Thalassarchaeaceae_g__MGIIb-O2_s__MGIIb-O2_sp002498985:0.0112403297,GB_GCA_002685315.1_d__Archaea_p__Thermoplasmatota_c__Poseidoniia_o__Poseidoniales_f__Thalassarchaeaceae_g__MGIIb-O2_s__MGIIb-O2_sp002685315:0.0108494920)100:0.0082551067)100:0.0129615398,((GB_GCA_002497245.1_d__Archaea_p__Thermoplasmatota_c__Poseidoniia_o__Poseidoniales_f__Thalassarchaeaceae_g__MGIIb-O2_s__MGIIb-O2_sp002497245:0.0205206140,GB_GCA_902593945.1_d__Archaea_p__Thermoplasmatota_c__Poseidoniia_o__Poseidoniales_f__Thalassarchaeaceae_g__MGIIb-O2_s__MGIIb-O2_sp902593945:0.0171094874)100:0.0081458990,GB_GCA_002504905.1_d__Archaea_p__Thermoplasmatota_c__Poseidoniia_o__Poseidoniales_f__Thalassarchaeaceae_g__MGIIb-O2_s__MGIIb-O2_sp002504905:0.0346505280)100:0.0105252080)100:0.0113057910,GB_GCA_002686525.1_d__Archaea_p__Thermoplasmatota_c__Poseidoniia_o__Poseidoniales_f__Thalassarchaeaceae_g__MGIIb-O2_s__MGIIb-O2_sp002686525:0.0539165532)100:0.0317969177)100:0.1050174711,(GB_GCA_012960975.1_d__Archaea_p__Thermoplasmatota_c__Poseidoniia_o__Poseidoniales_f__Thalassarchaeaceae_g__MGIIb-O2_s__MGIIb-O2_sp004195525:0.0371966400,GB_GCA_018654845.1_d__Archaea_p__Thermoplasmatota_c__Poseidoniia_o__Poseidoniales_f__Thalassarchaeaceae_g__MGIIb-O2_s__MGIIb-O2_sp002499785:0.0235961962)100:0.1227079324)100:0.0798261034)100:0.0544038943,((((((GB_GCA_002457555.1_d__Archaea_p__Thermoplasmatota_c__Poseidoniia_o__Poseidoniales_f__Thalassarchaeaceae_g__MGIIb-O1_s__MGIIb-O1_sp002457555:0.0272028993,(GB_GCA_002497025.1_d__Archaea_p__Thermoplasmatota_c__Poseidoniia_o__Poseidoniales_f__Thalassarchaeaceae_g__MGIIb-O1_s__MGIIb-O1_sp002497025:0.0090681279,GB_GCA_902560445.1_d__Archaea_p__Thermoplasmatota_c__Poseidoniia_o__Poseidoniales_f__Thalassarchaeaceae_g__MGIIb-O1_s__MGIIb-O1_sp902560445:0.0228292505)100:0.0066851446)100:0.0293348842,(GB_GCA_002496905.1_d__Archaea_p__Thermoplasmatota_c__Poseidoniia_o__Poseidoniales_f__Thalassarchaeaceae_g__MGIIb-O1_s__MGIIb-O1_sp002496905:0.0266681518,(GB_GCA_002502175.1_d__Archaea_p__Thermoplasmatota_c__Poseidoniia_o__Poseidoniales_f__Thalassarchaeaceae_g__MGIIb-O1_s__MGIIb-O1_sp002502175:0.0105609543,GB_GCA_002685415.1_d__Archaea_p__Thermoplasmatota_c__Poseidoniia_o__Poseidoniales_f__Thalassarchaeaceae_g__MGIIb-O1_s__MGIIb-O1_sp002685415:0.0189858213)100:0.0079102745)100:0.0121120799)100:0.0096867314,(GB_GCA_002502365.1_d__Archaea_p__Thermoplasmatota_c__Poseidoniia_o__Poseidoniales_f__Thalassarchaeaceae_g__MGIIb-O1_s__MGIIb-O1_sp002502365:0.0088634725,GB_GCA_002708385.1_d__Archaea_p__Thermoplasmatota_c__Poseidoniia_o__Poseidoniales_f__Thalassarchaeaceae_g__MGIIb-O1_s__MGIIb-O1_sp002708385:0.0230890270)100:0.0294015669)100:0.0631903452,((GB_GCA_002497895.1_d__Archaea_p__Thermoplasmatota_c__Poseidoniia_o__Poseidoniales_f__Thalassarchaeaceae_g__MGIIb-O1_s__MGIIb-O1_sp002497895:0.0208063702,GB_GCA_013329905.1_d__Archaea_p__Thermoplasmatota_c__Poseidoniia_o__Poseidoniales_f__Thalassarchaeaceae_g__MGIIb-O1_s__MGIIb-O1_sp8684u:0.0287232612)100:0.0544514436,GB_GCA_016845365.1_d__Archaea_p__Thermoplasmatota_c__Poseidoniia_o__Poseidoniales_f__Thalassarchaeaceae_g__MGIIb-O1_s__MGIIb-O1_sp016845365:0.0484266118)76:0.0186197983)100:0.0348417574,((GB_GCA_002457595.1_d__Archaea_p__Thermoplasmatota_c__Poseidoniia_o__Poseidoniales_f__Thalassarchaeaceae_g__MGIIb-O1_s__MGIIb-O1_sp002457595:0.0409201341,GB_GCA_013330385.1_d__Archaea_p__Thermoplasmatota_c__Poseidoniia_o__Poseidoniales_f__Thalassarchaeaceae_g__MGIIb-O1_s__MGIIb-O1_sp12570u:0.0444235808)100:0.0463257546,GB_GCA_002498725.1_d__Archaea_p__Thermoplasmatota_c__Poseidoniia_o__Poseidoniales_f__Thalassarchaeaceae_g__MGIIb-O1_s__MGIIb-O1_sp002498725:0.1261816211)100:0.0272780808)100:0.0286616633,GB_GCA_002498525.1_d__Archaea_p__Thermoplasmatota_c__Poseidoniia_o__Poseidoniales_f__Thalassarchaeaceae_g__MGIIb-O1_s__MGIIb-O1_sp002498525:0.1330742336)100:0.0939269512)100:0.0572871507,(((((GB_GCA_002170775.2_d__Archaea_p__Thermoplasmatota_c__Poseidoniia_o__Poseidoniales_f__Thalassarchaeaceae_g__MGIIb-N1_s__MGIIb-N1_sp002170775:0.0230598969,GB_GCA_002712645.1_d__Archaea_p__Thermoplasmatota_c__Poseidoniia_o__Poseidoniales_f__Thalassarchaeaceae_g__MGIIb-N1_s__MGIIb-N1_sp002712645:0.0089431096)100:0.0034524301,GB_GCA_002497295.1_d__Archaea_p__Thermoplasmatota_c__Poseidoniia_o__Poseidoniales_f__Thalassarchaeaceae_g__MGIIb-N1_s__MGIIb-N1_sp002497295:0.0344794506)100:0.0045934954,(GB_GCA_002504845.1_d__Archaea_p__Thermoplasmatota_c__Poseidoniia_o__Poseidoniales_f__Thalassarchaeaceae_g__MGIIb-N1_s__MGIIb-N1_sp002504845:0.0089387865,GB_GCA_002717835.1_d__Archaea_p__Thermoplasmatota_c__Poseidoniia_o__Poseidoniales_f__Thalassarchaeaceae_g__MGIIb-N1_s__MGIIb-N1_sp002717835:0.0337403873)100:0.0076110036)100:0.0169510292,GB_GCA_002505455.1_d__Archaea_p__Thermoplasmatota_c__Poseidoniia_o__Poseidoniales_f__Thalassarchaeaceae_g__MGIIb-N1_s__MGIIb-N1_sp002505455:0.0330102613)100:0.0689920594,(((GB_GCA_002495675.1_d__Archaea_p__Thermoplasmatota_c__Poseidoniia_o__Poseidoniales_f__Thalassarchaeaceae_g__MGIIb-N1_s__MGIIb-N1_sp002495675:0.0252561006,(GB_GCA_002505695.1_d__Archaea_p__Thermoplasmatota_c__Poseidoniia_o__Poseidoniales_f__Thalassarchaeaceae_g__MGIIb-N1_s__MGIIb-N1_sp002505695:0.0105822842,GB_GCA_002507175.1_d__Archaea_p__Thermoplasmatota_c__Poseidoniia_o__Poseidoniales_f__Thalassarchaeaceae_g__MGIIb-N1_s__MGIIb-N1_sp002507175:0.0192689507)100:0.0116874921)100:0.0394287374,GB_GCA_011523055.1_d__Archaea_p__Thermoplasmatota_c__Poseidoniia_o__Poseidoniales_f__Thalassarchaeaceae_g__MGIIb-N1_s__MGIIb-N1_sp011523055:0.0554595217)100:0.0469027343,GB_GCA_002499585.1_d__Archaea_p__Thermoplasmatota_c__Poseidoniia_o__Poseidoniales_f__Thalassarchaeaceae_g__MGIIb-N1_s__MGIIb-N1_sp002499585:0.1048679867)100:0.0352191370)100:0.2133592372)100:0.0992650900,((((GB_GCA_002497905.1_d__Archaea_p__Thermoplasmatota_c__Poseidoniia_o__Poseidoniales_f__Thalassarchaeaceae_g__MGIIb-N2_s__MGIIb-N2_sp002497905:0.0129170430,GB_GCA_002506875.1_d__Archaea_p__Thermoplasmatota_c__Poseidoniia_o__Poseidoniales_f__Thalassarchaeaceae_g__MGIIb-N2_s__MGIIb-N2_sp002506875:0.0097050793)100:0.0119116114,GB_GCA_002713585.1_d__Archaea_p__Thermoplasmatota_c__Poseidoniia_o__Poseidoniales_f__Thalassarchaeaceae_g__MGIIb-N2_s__MGIIb-N2_sp002713585:0.0182040471)100:0.0352672295,GB_GCA_002712285.1_d__Archaea_p__Thermoplasmatota_c__Poseidoniia_o__Poseidoniales_f__Thalassarchaeaceae_g__MGIIb-N2_s__MGIIb-N2_sp002712285:0.0396142270)100:0.1104053530,(((((GB_GCA_002502625.1_d__Archaea_p__Thermoplasmatota_c__Poseidoniia_o__Poseidoniales_f__Thalassarchaeaceae_g__MGIIb-N2_s__MGIIb-N2_sp002502625:0.0240648781,(GB_GCA_002697105.1_d__Archaea_p__Thermoplasmatota_c__Poseidoniia_o__Poseidoniales_f__Thalassarchaeaceae_g__MGIIb-N2_s__MGIIb-N2_sp002697105:0.0245215359,GB_GCA_002702985.1_d__Archaea_p__Thermoplasmatota_c__Poseidoniia_o__Poseidoniales_f__Thalassarchaeaceae_g__MGIIb-N2_s__MGIIb-N2_sp002702985:0.0082914965)100:0.0098786602)100:0.0054179538,GB_GCA_002708015.1_d__Archaea_p__Thermoplasmatota_c__Poseidoniia_o__Poseidoniales_f__Thalassarchaeaceae_g__MGIIb-N2_s__MGIIb-N2_sp002708015:0.0109318653)100:0.0392955858,GB_GCA_002708695.1_d__Archaea_p__Thermoplasmatota_c__Poseidoniia_o__Poseidoniales_f__Thalassarchaeaceae_g__MGIIb-N2_s__MGIIb-N2_sp002708695:0.0358669929)100:0.0127254838,GB_GCA_002503045.1_d__Archaea_p__Thermoplasmatota_c__Poseidoniia_o__Poseidoniales_f__Thalassarchaeaceae_g__MGIIb-N2_s__MGIIb-N2_sp002503045:0.0415806752)100:0.0426459574,(GB_GCA_002503665.1_d__Archaea_p__Thermoplasmatota_c__Poseidoniia_o__Poseidoniales_f__Thalassarchaeaceae_g__MGIIb-N2_s__MGIIb-N2_sp002503665:0.0138328693,GB_GCA_002718215.1_d__Archaea_p__Thermoplasmatota_c__Poseidoniia_o__Poseidoniales_f__Thalassarchaeaceae_g__MGIIb-N2_s__MGIIb-N2_sp002718215:0.0154181744)100:0.0685151227)100:0.0895821340)100:0.2593926548)100:0.0718074516,(((GB_GCA_002457195.1_d__Archaea_p__Thermoplasmatota_c__Poseidoniia_o__Poseidoniales_f__Thalassarchaeaceae_g__MGIIb-P_s__MGIIb-P_sp002457195:0.0880065892,(((GB_GCA_002498455.1_d__Archaea_p__Thermoplasmatota_c__Poseidoniia_o__Poseidoniales_f__Thalassarchaeaceae_g__MGIIb-P_s__MGIIb-P_sp002498455:0.0130392631,GB_GCA_002724815.1_d__Archaea_p__Thermoplasmatota_c__Poseidoniia_o__Poseidoniales_f__Thalassarchaeaceae_g__MGIIb-P_s__MGIIb-P_sp002724815:0.0074757350)100:0.0209817499,GB_GCA_002701965.1_d__Archaea_p__Thermoplasmatota_c__Poseidoniia_o__Poseidoniales_f__Thalassarchaeaceae_g__MGIIb-P_s__MGIIb-P_sp002701965:0.0341638272)100:0.0199582595,GB_GCA_002505685.1_d__Archaea_p__Thermoplasmatota_c__Poseidoniia_o__Poseidoniales_f__Thalassarchaeaceae_g__MGIIb-P_s__MGIIb-P_sp002505685:0.0358984068)100:0.0472070262)100:0.0373761212,GB_GCA_002722595.1_d__Archaea_p__Thermoplasmatota_c__Poseidoniia_o__Poseidoniales_f__Thalassarchaeaceae_g__MGIIb-P_s__MGIIb-P_sp002722595:0.0882695252)100:0.2072466009,(GB_GCA_002505495.1_d__Archaea_p__Thermoplasmatota_c__Poseidoniia_o__Poseidoniales_f__Thalassarchaeaceae_g__MGIIb-Q1_s__MGIIb-Q1_sp002505495:0.1685656209,(((GB_GCA_002685895.1_d__Archaea_p__Thermoplasmatota_c__Poseidoniia_o__Poseidoniales_f__Thalassarchaeaceae_g__MGIIb-Q1_s__MGIIb-Q1_sp002685895:0.0686164058,GB_GCA_002725475.1_d__Archaea_p__Thermoplasmatota_c__Poseidoniia_o__Poseidoniales_f__Thalassarchaeaceae_g__MGIIb-Q1_s__MGIIb-Q1_sp002725475:0.0861738340)100:0.0343535884,GB_GCA_002727675.1_d__Archaea_p__Thermoplasmatota_c__Poseidoniia_o__Poseidoniales_f__Thalassarchaeaceae_g__MGIIb-Q1_s__MGIIb-Q1_sp002727675:0.0976242422)100:0.0253562251,(((GB_GCA_012959435.1_d__Archaea_p__Thermoplasmatota_c__Poseidoniia_o__Poseidoniales_f__Thalassarchaeaceae_g__MGIIb-Q1_s__MGIIb-Q1_sp012959435:0.0311034591,GB_GCA_012964335.1_d__Archaea_p__Thermoplasmatota_c__Poseidoniia_o__Poseidoniales_f__Thalassarchaeaceae_g__MGIIb-Q1_s__MGIIb-Q1_sp012964335:0.0331651429)100:0.0136490735,(GB_GCA_014384685.1_d__Archaea_p__Thermoplasmatota_c__Poseidoniia_o__Poseidoniales_f__Thalassarchaeaceae_g__MGIIb-Q1_s__MGIIb-Q1_sp014384685:0.0218818347,GB_GCA_016845345.1_d__Archaea_p__Thermoplasmatota_c__Poseidoniia_o__Poseidoniales_f__Thalassarchaeaceae_g__MGIIb-Q1_s__MGIIb-Q1_sp016845345:0.0201478355)100:0.0157890484)100:0.0641757884,GB_GCA_018650285.1_d__Archaea_p__Thermoplasmatota_c__Poseidoniia_o__Poseidoniales_f__Thalassarchaeaceae_g__MGIIb-Q1_s__MGIIb-Q1_sp018650285:0.0806933076)100:0.0547950125)100:0.1054827721)100:0.1792005713)79:0.0457502662)100:0.0825731513)100:0.1284384379,GB_GCA_002715545.1_d__Archaea_p__Thermoplasmatota_c__Poseidoniia_o__Poseidoniales_f__SP79_g__SP79_s__SP79_sp002715545:0.5532738452)100:0.5444694726,((((((((GB_GCA_001875345.1_d__Archaea_p__Thermoplasmatota_c__Poseidoniia_o__MGIII_f__CG-Epi1_g__CG-Epi1_s__CG-Epi1_sp001875345:0.0084226350,GB_GCA_016845825.1_d__Archaea_p__Thermoplasmatota_c__Poseidoniia_o__MGIII_f__CG-Epi1_g__CG-Epi1_s__CG-Epi1_sp016845825:0.0048160195)100:0.0114203919,GB_GCA_001875365.1_d__Archaea_p__Thermoplasmatota_c__Poseidoniia_o__MGIII_f__CG-Epi1_g__CG-Epi1_s__CG-Epi1_sp001875365:0.0303006193)100:0.0197178126,GB_GCA_002724775.1_d__Archaea_p__Thermoplasmatota_c__Poseidoniia_o__MGIII_f__CG-Epi1_g__CG-Epi1_s__CG-Epi1_sp002724775:0.0419784523)99:0.0112857709,(GB_GCA_002497685.1_d__Archaea_p__Thermoplasmatota_c__Poseidoniia_o__MGIII_f__CG-Epi1_g__CG-Epi1_s__CG-Epi1_sp002497685:0.0339055961,GB_GCA_002718915.1_d__Archaea_p__Thermoplasmatota_c__Poseidoniia_o__MGIII_f__CG-Epi1_g__CG-Epi1_s__CG-Epi1_sp002718915:0.0345866450)100:0.0116061496)100:0.1318953836,((GB_GCA_014240055.1_d__Archaea_p__Thermoplasmatota_c__Poseidoniia_o__MGIII_f__CG-Epi1_g__CG-Epi1_s__CG-Epi1_sp014240055:0.0338999146,GB_GCA_014240255.1_d__Archaea_p__Thermoplasmatota_c__Poseidoniia_o__MGIII_f__CG-Epi1_g__CG-Epi1_s__CG-Epi1_sp014240255:0.0317274053)100:0.0832171284,((GB_GCA_902531985.1_d__Archaea_p__Thermoplasmatota_c__Poseidoniia_o__MGIII_f__CG-Epi1_g__CG-Epi1_s__CG-Epi1_sp902531985:0.0323694380,GB_GCA_902627615.1_d__Archaea_p__Thermoplasmatota_c__Poseidoniia_o__MGIII_f__CG-Epi1_g__CG-Epi1_s__CG-Epi1_sp902627615:0.0273242842)100:0.0456514087,GB_GCA_902533295.1_d__Archaea_p__Thermoplasmatota_c__Poseidoniia_o__MGIII_f__CG-Epi1_g__CG-Epi1_s__CG-Epi1_sp902533295:0.0705358235)100:0.0365137454)100:0.0321141548)94:0.0268968880,(GB_GCA_002506485.1_d__Archaea_p__Thermoplasmatota_c__Poseidoniia_o__MGIII_f__CG-Epi1_g__CG-Epi1_s__CG-Epi1_sp002506485:0.0312082698,GB_GCA_015658585.1_d__Archaea_p__Thermoplasmatota_c__Poseidoniia_o__MGIII_f__CG-Epi1_g__CG-Epi1_s__CG-Epi1_sp015658585:0.0405216567)100:0.0927916196)100:0.2019119439,((GB_GCA_002509165.1_d__Archaea_p__Thermoplasmatota_c__Poseidoniia_o__MGIII_f__CG-Epi1_g__UBA8886_s__UBA8886_sp002509165:0.0350221707,(GB_GCA_002731655.1_d__Archaea_p__Thermoplasmatota_c__Poseidoniia_o__MGIII_f__CG-Epi1_g__UBA8886_s__UBA8886_sp002731655:0.0157716406,GB_GCA_003193815.1_d__Archaea_p__Thermoplasmatota_c__Poseidoniia_o__MGIII_f__CG-Epi1_g__UBA8886_s__UBA8886_sp003193815:0.0176781980)100:0.0135241725)100:0.0680667213,(GB_GCA_002687355.1_d__Archaea_p__Thermoplasmatota_c__Poseidoniia_o__MGIII_f__CG-Epi1_g__UBA8886_s__UBA8886_sp002687355:0.0367490564,GB_GCA_002731905.1_d__Archaea_p__Thermoplasmatota_c__Poseidoniia_o__MGIII_f__CG-Epi1_g__UBA8886_s__UBA8886_sp002731905:0.0247831760)100:0.0898177415)100:0.2242772465)100:0.1119239710,(GB_GCA_001875425.1_d__Archaea_p__Thermoplasmatota_c__Poseidoniia_o__MGIII_f__CG-Epi1_g__UBA102_s__UBA102_sp001875425:0.0401656650,GB_GCA_002509225.1_d__Archaea_p__Thermoplasmatota_c__Poseidoniia_o__MGIII_f__CG-Epi1_g__UBA102_s__UBA102_sp002509225:0.0432577382)100:0.3761359812)100:0.4208123700)100:0.1119448518,((GB_GCA_002254385.1_d__Archaea_p__Thermoplasmatota_c__EX4484-6_o__EX4484-6_f__EX4484-6_g__EX4484-6_s__EX4484-6_sp002254385:0.2213481734,(GB_GCA_016928095.1_d__Archaea_p__Thermoplasmatota_c__EX4484-6_o__EX4484-6_f__EX4484-6_g__JAFGLL01_s__JAFGLL01_sp016928095:0.0768015764,GB_GCA_016929175.1_d__Archaea_p__Thermoplasmatota_c__EX4484-6_o__EX4484-6_f__EX4484-6_g__JAFGLL01_s__JAFGLL01_sp016929175:0.0914337019)100:0.1665393199)100:0.2722919522,GB_GCA_002254765.1_d__Archaea_p__Thermoplasmatota_c__EX4484-6_o__EX4484-6_f__EX4484-36_g__EX4484-36_s__EX4484-36_sp002254765:0.4459586281)100:0.1838488811)100:0.0498227570,(((((((((((((((((GB_GCA_000350305.1_d__Archaea_p__Thermoplasmatota_c__Thermoplasmata_o__Methanomassiliicoccales_f__Methanomethylophilaceae_g__Methanomethylophilus_s__Methanomethylophilus_sp000350305:0.1073911636,GB_GCA_015063225.1_d__Archaea_p__Thermoplasmatota_c__Thermoplasmata_o__Methanomassiliicoccales_f__Methanomethylophilaceae_g__Methanomethylophilus_s__Methanomethylophilus_sp015063225:0.1694838877)100:0.0758433924,((GB_GCA_001560915.1_d__Archaea_p__Thermoplasmatota_c__Thermoplasmata_o__Methanomassiliicoccales_f__Methanomethylophilaceae_g__Methanomethylophilus_s__Methanomethylophilus_sp001560915:0.0116294355,GB_GCA_902787415.1_d__Archaea_p__Thermoplasmatota_c__Thermoplasmata_o__Methanomassiliicoccales_f__Methanomethylophilaceae_g__Methanomethylophilus_s__Methanomethylophilus_sp902787415:0.0110969426)100:0.0654129001,GB_GCA_902763685.1_d__Archaea_p__Thermoplasmatota_c__Thermoplasmata_o__Methanomassiliicoccales_f__Methanomethylophilaceae_g__Methanomethylophilus_s__Methanomethylophilus_sp902763685:0.0694361801)100:0.0919399322)100:0.0223502027,((GB_GCA_002503545.1_d__Archaea_p__Thermoplasmatota_c__Thermoplasmata_o__Methanomassiliicoccales_f__Methanomethylophilaceae_g__Methanomethylophilus_s__Methanomethylophilus_sp002503545:0.0491192703,RS_GCF_000300255.2_d__Archaea_p__Thermoplasmatota_c__Thermoplasmata_o__Methanomassiliicoccales_f__Methanomethylophilaceae_g__Methanomethylophilus_s__Methanomethylophilus_alvus:0.0276603794)100:0.0408369002,RS_GCF_001481295.1_d__Archaea_p__Thermoplasmatota_c__Thermoplasmata_o__Methanomassiliicoccales_f__Methanomethylophilaceae_g__Methanomethylophilus_s__Methanomethylophilus_sp001481295:0.1572489591)100:0.0357225865)100:0.0421939278,GB_GCA_002495325.1_d__Archaea_p__Thermoplasmatota_c__Thermoplasmata_o__Methanomassiliicoccales_f__Methanomethylophilaceae_g__Methanomethylophilus_s__Methanomethylophilus_sp002495325:0.1321404153)100:0.1403825855,((GB_GCA_002506905.1_d__Archaea_p__Thermoplasmatota_c__Thermoplasmata_o__Methanomassiliicoccales_f__Methanomethylophilaceae_g__Methanogranum_s__Methanogranum_sp002506905:0.0827883758,(GB_GCA_012719315.1_d__Archaea_p__Thermoplasmatota_c__Thermoplasmata_o__Methanomassiliicoccales_f__Methanomethylophilaceae_g__Methanogranum_s__Methanogranum_sp012719315:0.1807162240,GB_GCA_019262145.1_d__Archaea_p__Thermoplasmatota_c__Thermoplasmata_o__Methanomassiliicoccales_f__Methanomethylophilaceae_g__Methanogranum_s__Methanogranum_sp019262145:0.0762889189)97:0.0248187624)100:0.0538572094,(((GB_GCA_009776625.1_d__Archaea_p__Thermoplasmatota_c__Thermoplasmata_o__Methanomassiliicoccales_f__Methanomethylophilaceae_g__Methanoplasma_s__Methanoplasma_sp009776625:0.0736849731,GB_GCA_009777615.1_d__Archaea_p__Thermoplasmatota_c__Thermoplasmata_o__Methanomassiliicoccales_f__Methanomethylophilaceae_g__Methanoplasma_s__Methanoplasma_sp009777615:0.0342166706)100:0.0395827973,((GB_GCA_009778275.1_d__Archaea_p__Thermoplasmatota_c__Thermoplasmata_o__Methanomassiliicoccales_f__Methanomethylophilaceae_g__Methanoplasma_s__Methanoplasma_sp009778275:0.0579237516,GB_GCA_009786295.1_d__Archaea_p__Thermoplasmatota_c__Thermoplasmata_o__Methanomassiliicoccales_f__Methanomethylophilaceae_g__Methanoplasma_s__Methanoplasma_sp009786295:0.0732491940)75:0.0110575597,GB_GCA_009778575.1_d__Archaea_p__Thermoplasmatota_c__Thermoplasmata_o__Methanomassiliicoccales_f__Methanomethylophilaceae_g__Methanoplasma_s__Methanoplasma_sp009778575:0.0561798615)75:0.0106688729)100:0.0281380368,RS_GCF_000800805.1_d__Archaea_p__Thermoplasmatota_c__Thermoplasmata_o__Methanomassiliicoccales_f__Methanomethylophilaceae_g__Methanoplasma_s__Methanoplasma_termitum:0.0876344361)100:0.1007939105)100:0.0213821271)100:0.0314731836,((((((((GB_GCA_001563305.1_d__Archaea_p__Thermoplasmatota_c__Thermoplasmata_o__Methanomassiliicoccales_f__Methanomethylophilaceae_g__UBA71_s__UBA71_sp001563305:0.0481096830,(GB_GCA_015063125.1_d__Archaea_p__Thermoplasmatota_c__Thermoplasmata_o__Methanomassiliicoccales_f__Methanomethylophilaceae_g__UBA71_s__UBA71_sp015063125:0.0435207389,(GB_GCA_015063285.1_d__Archaea_p__Thermoplasmatota_c__Thermoplasmata_o__Methanomassiliicoccales_f__Methanomethylophilaceae_g__UBA71_s__UBA71_sp015063285:0.0266719078,GB_GCA_017468935.1_d__Archaea_p__Thermoplasmatota_c__Thermoplasmata_o__Methanomassiliicoccales_f__Methanomethylophilaceae_g__UBA71_s__UBA71_sp017468935:0.0270181251)100:0.0134303907)92:0.0102667637)100:0.0085357986,(GB_GCA_015063235.1_d__Archaea_p__Thermoplasmatota_c__Thermoplasmata_o__Methanomassiliicoccales_f__Methanomethylophilaceae_g__UBA71_s__UBA71_sp015063235:0.0423543979,GB_GCA_015063245.1_d__Archaea_p__Thermoplasmatota_c__Thermoplasmata_o__Methanomassiliicoccales_f__Methanomethylophilaceae_g__UBA71_s__UBA71_sp015063245:0.0316477664)100:0.0175269178)100:0.0103995889,GB_GCA_016284295.1_d__Archaea_p__Thermoplasmatota_c__
[truncated: 187,075 more chars]
