# Supplementary material for: Metabolic versatility of Caldarchaeales from geothermal features of Hawai’i and Chile as revealed by five metagenome-assembled genomes
Source: Front Microbiol. 2023 Sep 20;14:1216591. doi: 10.3389/fmicb.2023.1216591 (PMC10547907; doi:10.3389/fmicb.2023.1216591)
Supplement: Supplementary file 16 [file Data_Sheet_3.zip]

Archive with 6 entries (5 files):
- prodigal/
- prodigal/146_bin21_aa_prodigal.fasta
- prodigal/1054_113_bin2_aa_prodigal.fasta
- prodigal/146_bin25_aa_prodigal.fasta
- prodigal/1054_113_bin10_aa_prodigal.fasta
- prodigal/1054_108_bin3_aa_prodigal.fasta
