# Supplementary material for: Metabolic versatility of Caldarchaeales from geothermal features of Hawai’i and Chile as revealed by five metagenome-assembled genomes
Source: Front Microbiol. 2023 Sep 20;14:1216591. doi: 10.3389/fmicb.2023.1216591 (PMC10547907; doi:10.3389/fmicb.2023.1216591)
Supplement: Supplementary file 16 [file Data_Sheet_3.zip › prodigal/1054_113_bin2_aa_prodigal.fasta]

>NODE_2_length_575203_cov_20.779535_1 # 1 # 555 # 1 # ID=1_1;partial=10;start_type=Edge;rbs_motif=None;rbs_spacer=None;gc_cont=0.541
NLREGQEKLWENQNRLWEGQNKLWEEVKNMRDSLNRLWESHFRLEKYVRTGFEGLRKALH
ITFEDYSRSFTQLLLEEMGYGWREVDRKILVSDGEPVEVDIFCEEPLVVGEVTSLLERWE
DVERELDRLEKRVELASRVYGRKPEMVLLCVGRVSEDIAPSLRRAASTKGVRLVLGGEIK
EAVV*
>NODE_2_length_575203_cov_20.779535_2 # 825 # 1076 # 1 # ID=1_2;partial=00;start_type=GTG;rbs_motif=GGA/GAG/AGG;rbs_spacer=5-10bp;gc_cont=0.480
MYNDEFTVSSVVAVKVNKRLKEAMRRYSNRVDWPSEIRTFIMEKIRRLEAEENLERVVKM
LEETGSVEEGFSLKAVREDRDSH*
>NODE_2_length_575203_cov_20.779535_3 # 1063 # 1461 # 1 # ID=1_3;partial=00;start_type=GTG;rbs_motif=GGAG/GAGG;rbs_spacer=5-10bp;gc_cont=0.451
MIVIDSSILASFILKEPGWEKIKELMLDAVTVDLAIKEVFNALLIACQTGRITFEDAQKK
AEALEKLITINVKTFNQEDILMESFELAYKEKLTIYDSLFIVLARKLKLPLATKDRRQHE
VALLAGVPASLY*
>NODE_2_length_575203_cov_20.779535_4 # 1489 # 1914 # -1 # ID=1_4;partial=00;start_type=ATG;rbs_motif=GGAG/GAGG;rbs_spacer=5-10bp;gc_cont=0.484
MDNLEMAKSNLRQAEERLTTAKTALQKGSYAYAVRLCQECVELSLKAALRLVGVEPPKWH
DVGPILRREKSRFPSWMNEQIDELASISRALRKERETAMYGDEELNLPPEEIYAKIDAEK
ALSDAEKVFEAVRKLMNSLQL*
>NODE_2_length_575203_cov_20.779535_5 # 1880 # 2473 # -1 # ID=1_5;partial=00;start_type=ATG;rbs_motif=None;rbs_spacer=None;gc_cont=0.495
MECHATLFGLALIIPVNPYFVTEALLEEPYRTLAQKLVESLHRRLGDRLVSVAVFGSVAR
GEAGKESDLDVMVVCEKLPKNRLDRTELFIECEKDLDKFLDTLYERGYGVSISPIILTPQ
EAARIPSILLDMTEDAVILYDKDSFLTNLLNSLRANLEKMGAERVWIGRKWYWRLWKGGG
VKRVKINGQSGDGQVQP*
>NODE_2_length_575203_cov_20.779535_6 # 2785 # 3963 # 1 # ID=1_6;partial=00;start_type=ATG;rbs_motif=None;rbs_spacer=None;gc_cont=0.550
MSRAVVVPMGVGWAGLDDDGRLVLLRFFSEKVDELVRIVSSNDLPSGFVEAFLKELRERG
YSVLGYWDERVGDVLNKYAASFGFSLERVEKRLVDVESLLPSSEVERFRELVREVSLAVA
RQRIMAEAGRRDLHIVHAVRVLDDLEKTKNQLYVRVREWYSVHFPELSSLLTDGDDFLKF
ASVPVLRHSLDERVVSKLLGPDLARRVMEAAEKSVGGDMGPGDAAMLSATASLGLEVSKL
AEKTAEYIRELMASEAPNLSAVAGPVLGSRLISLAGGLERLARLPASTIQVLGAEKALFR
FLKTGRGSPKHGVIFQHPLIHTAPKWQRGKIARALATKISIAARIDYFSKGDRGAQLREA
LEKRVEEIRRKYASPPAKKPLAKPVERRRRRR*
>NODE_2_length_575203_cov_20.779535_7 # 3960 # 4655 # 1 # ID=1_7;partial=00;start_type=GTG;rbs_motif=AGGAG/GGAGG;rbs_spacer=11-12bp;gc_cont=0.556
MKPSIKPHPRFEGVYFVEGVEGLRPATKSLDPGFQVYGEELVKAGDGEYRVWNPFRSKLA
AAILRDVKEIFIRPGSRVLYLGSASGTTVSHVSDIVGPRGIVYGVDFAPKVMQQFIQKVA
ERRRNVVPILADASKPETYAHLVGVVDVIYADVAWPAQADLVAANARLMLRKGGGVLLAV
KARSIDSVEEPGKVVDREVRTLASSGFEIRETLGLEPFEKDHVMVAAVYLG*
>NODE_2_length_575203_cov_20.779535_8 # 4648 # 5298 # 1 # ID=1_8;partial=00;start_type=TTG;rbs_motif=GGxGG;rbs_spacer=5-10bp;gc_cont=0.545
MAKGLLCGVDEAGRGCVVGPLVIAAVAAERDELPLLKALGVADSKTLSPRRREEIFEKLR
TSFRVGYMAVTPRRISSCLRVNGGDGLNELEYGVMAELVQSFRPRILFVDSPDRDVRRAR
RRLLEKLEMEMDVRCMVKGDRRHVLVAAASIVAKVVRDRKVEMLRRRLGDFGSGYPSDPK
TRKWLLENLGQAAIKPYIRTGWATLENLRQTRLDEF*
>NODE_2_length_575203_cov_20.779535_9 # 5309 # 5833 # 1 # ID=1_9;partial=00;start_type=TTG;rbs_motif=GGA/GAG/AGG;rbs_spacer=5-10bp;gc_cont=0.549
MTGRPGVGKTTALMRVVELLRRDGFRVGGFYTRELRETGVRKGFEVVDIESGETALLASA
SAGPGPRIGRYVVMLSNLEKLGVASLEKSLETCDVLAVDEVGPMELLSNKFVETVEKILR
SGKPSVFTVHVSATHPIAESIRRLAGENLYVLDTVNRDRVPRVIYEVVKKWLRS*
>NODE_2_length_575203_cov_20.779535_10 # 5818 # 6993 # 1 # ID=1_10;partial=00;start_type=GTG;rbs_motif=GGxGG;rbs_spacer=5-10bp;gc_cont=0.546
MAEKLSLLQSLDFPAKWYREGRVEFVAPVFPTTKVGEPAAPTRSPVFYNPYSALSRDLTV
VLARTFGEEVVAAEPLAGSGVRAIRLLVETTTVARVLMNDINPNAVKVMRLNAEWNSVAE
RCEVFEGDAAVFLTRLSGWRDRVQYVDVDPVGAPVKFVENSLRAVANGGYIGVSATDLAP
LVGNHPETCFRKYGLFSGKTFFAKEAAIRLLASFVIMRGASLNIAATPVLSVQHRHFVRV
FFHVLRGRSRVIKLLEKMGWIKACKCLHSETHPLHDFPAKICPRCGGEAAVVGPAWLGPL
HSGELVEKMLSQSNDLPKARKILERISGEVDVVGYYPVDRIAHVNGSTPRSPIVLVASLR
SMGYRASLTHVDPTAVKTDAPLEDVLRAAAG*
>NODE_2_length_575203_cov_20.779535_11 # 6944 # 7618 # -1 # ID=1_11;partial=00;start_type=TTG;rbs_motif=GGA/GAG/AGG;rbs_spacer=5-10bp;gc_cont=0.569
MTKEQWLQRRREDPYWRRAKELGYPSRAAFKLLEIQRRWKIIREGYRVLDLGAAPGGMAA
VASDIVGEKGLVVAVDREPLQLIRPNIVPIQTDIYEARLTKDVQTALGQGFFDVVVSDLS
PHHSGDYDLLVEQQLDLLEASLSLCHRFLRRGGNAVFKAFEHPRLRVFERKMMTCFWRVE
RYVPRSTKKGSSEIFLLGLGYRGPARRRLSQQRPAAHPQEEHQS*
>NODE_2_length_575203_cov_20.779535_12 # 7620 # 7967 # -1 # ID=1_12;partial=00;start_type=TTG;rbs_motif=GGA/GAG/AGG;rbs_spacer=5-10bp;gc_cont=0.534
MPAKLSKLEEKALALLMQNEVGMLQSELWHKLGVTSREGSRIGIKLERKGYIKRVKAFSN
DRWTRRLVPLIKQINIEPLIGVPCPSCVYDNVCGPRGEHHYKTCILLEEWLSGRK*
>NODE_2_length_575203_cov_20.779535_13 # 8026 # 8730 # -1 # ID=1_13;partial=00;start_type=GTG;rbs_motif=GGAG/GAGG;rbs_spacer=5-10bp;gc_cont=0.574
MAERTTSTTPTKKMLLDSRGGVGPRVTSLLHDGGIGTISKGRLLSSEERLLTRLLSEVFW
IADKIGLPRQAAEGAGELARKAVFSKLVKRSRRPAAAALVYLSANNNGLCKSMEEIASAA
DVPLNQLNREVSRLVFGLNLRLKPFNVAALIDKLTRTLELPQTTANTACRIYQSAASSGK
ISGRKPAAISAAAVYLACRREGVKKPLSTVSEAAGVSVLTLRKAIALLESINNP*
>NODE_2_length_575203_cov_20.779535_14 # 8814 # 9062 # -1 # ID=1_14;partial=00;start_type=ATG;rbs_motif=GGAG/GAGG;rbs_spacer=5-10bp;gc_cont=0.562
MVNRQTLRRLKLLGEVLHSRRDYLVIRAYTVPRLGDKVYNGKGREVGYVSNIFGPVASPY
VAVKPAAEAEVVEGEALYVEKS*
>NODE_2_length_575203_cov_20.779535_15 # 9052 # 9339 # -1 # ID=1_15;partial=00;start_type=TTG;rbs_motif=AGxAGG/AGGxGG;rbs_spacer=5-10bp;gc_cont=0.531
MIRREGLILWPVYFDSKSSRKQGRRVSRGLAVQRPSADDLAAACKRLGYEVEKTDAAYPR
RWSRRTGYVVVKPRPKMSKNMFLKMVAEELRKHGK*
>NODE_2_length_575203_cov_20.779535_16 # 9336 # 9599 # -1 # ID=1_16;partial=00;start_type=GTG;rbs_motif=GGAG/GAGG;rbs_spacer=5-10bp;gc_cont=0.538
MVTRRALGGNLKAAALSTKTANVVVGSVVKRLEILRVVSNPSNRDYDRRKVITKGALIET
PEGLARVTSRPGQDGTVNAVLVKQGGA*
>NODE_2_length_575203_cov_20.779535_17 # 9655 # 10278 # -1 # ID=1_17;partial=00;start_type=TTG;rbs_motif=GGxGG;rbs_spacer=5-10bp;gc_cont=0.508
MEPQMDSKLVAEALLFASDKPVDIKTLQRALRTRSPEKVRKIVETLKNEYSGRAVEIVEL
DGGRYYMRLRPDLAAQVKKYTRRKMLPHGVLKTLATIAYYQPIPLSTLAAIRGKDSYRQI
KILQERGLVESEKKGRTSVLRTSRLFADFFGVENTPSAIKSLIDKMLASGGETSIKHAST
LKKQNGSVAQRPSQTQKDGGKSSSSEG*
>NODE_2_length_575203_cov_20.779535_18 # 10244 # 10933 # -1 # ID=1_18;partial=00;start_type=TTG;rbs_motif=GGA/GAG/AGG;rbs_spacer=5-10bp;gc_cont=0.520
MRLDNGFAEQLMTAPWRILFDVTRLDRVKVWEVRLSEVLTEFAQVLRVQGYIDFNICGIA
VHSAAIIHRIKSEKLLQADQPPKPKPKPEINIMPPIELPFKPELITATLQEIVTALQKAL
SQSGRSKTEAAPPQIMENRLILNEFIVKIEEELDKFLEKLREIFSVRTSITFSELVEGMP
RLEAAKTFILLLFAAARRYVMLLQADEFSDLVILGGELFGASDGQQAGG*
>NODE_2_length_575203_cov_20.779535_19 # 10920 # 14297 # -1 # ID=1_19;partial=00;start_type=ATG;rbs_motif=None;rbs_spacer=None;gc_cont=0.516
MVRIKSVAITGFKSFGNKRTVIKLPPGLVVITGPNGGGKSTVLDAVKFALGELSAHNLRV
DRFSKLLHESSKGTDSQALVTLTLDNSDHSIPVDSEEVVISRRLYATGESEYMLNNRIVS
RNELLTILSAANIKPDGLNLVTQGSVVGIAEMTSRELREVLEDAAGISGYKKRRDEAHKE
LEIAQKNIDIAKAATSEVRSRVKQLELERNQLLRKTLSEKILNSLKSLSLINEYNSHAQA
LKELDARAAELLNKLAEKQAEAEHVRARAAALKNEAEELERRRRELAAEVSKIDRAVLSL
ETEKSRKIAEKNSAENALKQLDLQRRSLETRVAKWRERQSQLKEEFEKKTQQVENLREQW
AFKEAEYNESKKLLEELQKEVDEVENRYAAKVEELRFLKLSDDGKSLLLDNIQKQLTHRQ
HEKEEAEKKLAETRNILSEKNEQLTRLIESMEQLSQLHETQINTAKNIRRELENSREKIA
SIDKLIEKTRLLKAAGQQLLETLQTAVKEDRKSSGLRTVREVFGERLSGVHRAVLGDWLN
AVYVADAEAGLSLAREAAEKKIPLKIVADSLDLDSLVKALTHGVGFRVVESVKQLQPGDR
DVATMDGVYVGDPAIISVAGEMSEAVAAERVNRSMERLEAVEAKLLNAREAFDREAKLAE
KRLRETEAEMEETRRQLNIKALEKTRLETELNNLSKSVENSVQRLNQLEEEVSRLVQEKE
KLTQLLSDKTDEITALTHLRQMVAEKKQALRRAEEDMRRKSQESSTTYRVYVNAERERDR
ILIELRNIEESLASSEKEFEQIALRERELAEELEQLRVRIEELDQKIAEASEMKEKMDNE
LSQLTEALVEKSKEVKQLEQNLSILLNEVSALERENNNLAIERVRIETTLKSIGERLQSF
GSGEEAETSLPLELIPHLETEVAEIPVVNQLAAMQYDSIVENYRLRSTRINELEMERKRI
LDLIESINREEVDAFRRALERVSDSFSFYFNQLTGGEGFLKLENPDDPLNSGVEMLVKFV
GKQTRSTVSISGGEKSVSAVALILALQDLTPAQFYIFDEIDAHLDVVYVKNLVNLLKKMS
TKKQIIIITLKDIIAEQADALFGVYMVNESSQVVRTRLSEVVEAG*
>NODE_2_length_575203_cov_20.779535_20 # 14424 # 15488 # 1 # ID=1_20;partial=00;start_type=TTG;rbs_motif=None;rbs_spacer=None;gc_cont=0.500
MSERLFEERLESFVSRLRSSPVESVILSKKSNVMYFTGSENGVLLITADGTVSVFSNTPV
NTPLAGRVHIVEKLGRREIYPIVFEYIGDRRMTVGYDTMPAETYQSIIKNYPSLSLTCIK
DIVYEQRQSKSDYEIMLIRKASSIVSFAMEIVREVIAGGTTASDIRRALADNIYRLEADL
PYSPRISIGEETFLNIDSPPNRGIREGEIVKISFAASVEGYISHISRTYFYKKSQEKILK
TYQQLIRLKEYITSLLSVWSSAVSIYDRARAFAMEIGLDPTSLTLFGRGVGLEAEEHPFI
DAASTDIIREGSVISIGPDLLLPGRYGLSVSDIYLVTSRGVEKLTDADVEMEVG*
>NODE_2_length_575203_cov_20.779535_21 # 15485 # 16315 # -1 # ID=1_21;partial=00;start_type=ATG;rbs_motif=None;rbs_spacer=None;gc_cont=0.514
MENSSEKERPRNSDPGLLKKLLQLMGVYWLYEKWLLRNVSSGQMPSHVGLILDGNRRWAR
VRGWPPWKGHEAGADKVEEILDWLLELGIKTVTLYILSTENLRRPMHEVEEIFRLIEEKA
HKLLKDPKIYKYRVKVKVIGRKDMLPPNVVEALEKLEHATELHDNRFLNLAIAYGGRLEI
LEAVKQIAEEVKMGQLSPEQIDEKTFEKHLYTNGVPNPEPDLIIRTSGETRISNFLLWQS
AYSEFVFQDVNLPDFRYIDLLRAIRTYQSRERRFGL*
>NODE_2_length_575203_cov_20.779535_22 # 16275 # 17459 # -1 # ID=1_22;partial=00;start_type=ATG;rbs_motif=GGA/GAG/AGG;rbs_spacer=11-12bp;gc_cont=0.539
MAEDGDRLLIIVVDRDDDLGVKTGISGPVVGREANLDAAVRLALADPEDPDANALFYAVK
LYDQLTQSKTGEEVEVATLTGSRKEGMEADMNIFNQLREVLEKFPAQRCIFVSDGETDAI
VTPIISSQVAIASVQRVTVKQSQTVEQSWLILGKYLRLGITDPRYAKFIIGIPGGFIALS
ALLSIFGLAQPSILLLFLGLLLFLWGFRIDIHFSRLFTGFYRISQMPAIGQIRAFAYLGA
GASLLIGLYLGLSSTYTTYISLNLTSEQLIDPAILLPTVLRLSGVFISQSIDFIAISAIL
VVLSNMIYYYIIRYYGFWRTIHAGVLSIWLWALLKRAGVLLQQPQPTTITESSTFLFILT
AVMGVVTLGVTFAMTRVLRSIYGKQFRKGAAKKQ*
>NODE_2_length_575203_cov_20.779535_23 # 17554 # 17682 # -1 # ID=1_23;partial=00;start_type=TTG;rbs_motif=GGA/GAG/AGG;rbs_spacer=5-10bp;gc_cont=0.450
MASLLSLEETLLRRVIACIVAGSRLSSGLKLFVKERCIEVKF*
>NODE_2_length_575203_cov_20.779535_24 # 18340 # 18729 # -1 # ID=1_24;partial=00;start_type=TTG;rbs_motif=AGGAGG;rbs_spacer=5-10bp;gc_cont=0.479
MSIIYHEVLLHEVVDKVRDFFERMPEIKFAVIFGSAVRRRLVRDIDIAVYSRPELSLRKL
IEVANVLEDLLRTPVDLMPIEQTSPKQRVKILTEGIRVITRDSAIPSSLLSRALSENMDV
EIKLREGKN*
>NODE_2_length_575203_cov_20.779535_25 # 18726 # 19136 # -1 # ID=1_25;partial=00;start_type=ATG;rbs_motif=None;rbs_spacer=None;gc_cont=0.472
MPVDPALVRARISDVRLSVNELLRLTSRPFSELDVDQRYSMRYNLITLVESLVSLCTHLC
MEAYGKTPTSYREAIKCVAERLTLSCVKDLQALVGFRNLLIHRYWTVDDERVYREILDDF
KCVEEFLYAVEEAFTR*
>NODE_2_length_575203_cov_20.779535_26 # 19548 # 20048 # 1 # ID=1_26;partial=00;start_type=ATG;rbs_motif=None;rbs_spacer=None;gc_cont=0.463
MHNASRAGTPLETAPKIHPRKRYSNKGQALLIQRQRTLHRSIPSSPNHRRHLHHRQVHRN
NNRQNGARRHHNPNHRARNTDRDNTAHRPIIQGHTTAPPRSTAERKTARSPHPERSQKNT
HAKKTKNNKLNRQNAKKGRPVVTLAGHTCCSWWRLFLLFHGLLFCW*
>NODE_2_length_575203_cov_20.779535_27 # 19972 # 20391 # -1 # ID=1_27;partial=00;start_type=ATG;rbs_motif=GGAG/GAGG;rbs_spacer=5-10bp;gc_cont=0.517
MEMVRELTYRGYTIDQLKTMSMDAVIKLLPSRARRSLYKRGLTPAQSKLLLKIRKAKKLL
ESGQKLEKPIKTHCRDMFILPEMVGLTIHVHNGKEFTPVEITPEMIGHRLGEYAITNKRV
IHGRAGIGATRSSMYVPLK*
>NODE_2_length_575203_cov_20.779535_28 # 20618 # 21343 # -1 # ID=1_28;partial=00;start_type=ATG;rbs_motif=GGA/GAG/AGG;rbs_spacer=5-10bp;gc_cont=0.563
MGRNIRAQRIGRGSPRFIASKHRRYMVGFPSQLFSGKSLTTAVVTDIVHDPGRGAPVAVL
RHDGAEFYVPAVEGMYVGQVIEIGEDAKPAPGNILPVGKVPEGGLVSTVERIPGDGGKLV
RSSGAYAVVTAQLGDRTVLKLPSKKDVEVSAKAFAVMGVVAGGGRIEKPFLKAGAKYYLM
RARHRYWPKSRGVAMVPAVHPFGGGSHKRIGRPETVKRTAPPGRKVGLIAARRTGRKKKS
T*
>NODE_2_length_575203_cov_20.779535_29 # 21355 # 21615 # -1 # ID=1_29;partial=00;start_type=ATG;rbs_motif=GGAGG;rbs_spacer=5-10bp;gc_cont=0.471
MNPQDVVKRVYITQDTVSLIESENKLVFIVDLKADKHMIKNAVEQLYNVKVDKVNTLITS
RGEKKAFVKLKPEYKASELAVKLGIF*
>NODE_2_length_575203_cov_20.779535_30 # 21612 # 22430 # -1 # ID=1_30;partial=00;start_type=ATG;rbs_motif=GGAGG;rbs_spacer=5-10bp;gc_cont=0.543
MNFTASLLLQKPQQPTVKVYNLEGEAVETIPLPSFFSAPLREDLVARAYIHLATHSLQPK
GASKISGHKHSVESWGPGFGMARISRIKGRGTPKYGAGGMVPSAVGGRPTHPPTPEKKIH
KQINKKELRNALLAALAFTASPQHVKARGHRIAEQTTLPIIVDDGLEALSKTAEARNVLT
RLGLGDELKRCGVKKVRAGKGKMRGRRYKRRKGPLIVVAADHGVGKAASNIPGVEVVTAK
DLSVLHLAPGAKPGRLTLFTKSALKALEERLK*
>NODE_2_length_575203_cov_20.779535_31 # 22434 # 23396 # -1 # ID=1_31;partial=00;start_type=TTG;rbs_motif=GGA/GAG/AGG;rbs_spacer=5-10bp;gc_cont=0.548
MGRRKYSRPRHGSLAYLPRGRAAGILPRVKHWPDGEGVLGFIGYKVGMTMVHYIDNTPGS
PTQGSEVAKACTVVAAPPLKVIGISLYRNVDGELVNIGKYWSKEVPEDVKRRNPTFRPEP
SIEEINQLKDGVDEVRLVVATQPRLVGAGKTPRIAEIKMGGKPAEALEKAKQLVGKDLRV
TDVFKEGQFVDVIAVTKGKGFQGVVKRYGVSILQRKSRKTRRGVGAIGPWNPHYVMYTVP
RSGQMGYHRRTEFNKRILRIGDDPAAINPKSGWHRFGLVKTDYLVLEGSVAGTPMRPLVL
RAPTKPPKHLEAPEITLLEV*
>NODE_2_length_575203_cov_20.779535_32 # 23488 # 23961 # 1 # ID=1_32;partial=00;start_type=ATG;rbs_motif=GGA/GAG/AGG;rbs_spacer=5-10bp;gc_cont=0.498
MRDEVTEEIIGLITAENVVGLATHRHYPRERIIYSRFGRCGFAIDVVKEVDGVRKTFSVL
VEAYADASSDKVEDFFKLPGKILYILSSPSDGGRVLKRREAAYRDGEDLFSRVEQVRRSF
YSVYSRLKEKEKEAVTRIGEEIFHAVGLTADELHLGV*
>NODE_2_length_575203_cov_20.779535_33 # 24170 # 25366 # 1 # ID=1_33;partial=00;start_type=ATG;rbs_motif=GGAG/GAGG;rbs_spacer=5-10bp;gc_cont=0.549
MKFLLTSEGDEGPRTFKAGQSIHLGQMKLYVEGETTELNGFFEGLRDDEALVIIHAPAEK
APSIPHRFERAVEWMRMFEGFAGGVIGGGFVFRDVVGLVPVFVDGDGFTATNVKAEALAR
GLEPLPPATALDTTNKKTLRYHAWGKTGAGPQQLLEALRYAVEKFCPRHVSVFFSGGLDS
LILAKLIRDRGYSPLLLTVGTVESHDFAAAESAASFLGLEVEKVVVDEKNVAKALELLEN
VLGPLGDMDAAIAVAMYLLSKKSVEMGCGAAVLGQGADELFGGYMKYERILHENGYQVLE
QVMRRDFEMLAAEGLVRDFTAVRLGGAYPLPLYLTRDVVSMVLSIPVEQKVHVYGGRVVR
KHVLRMVGRMLGLGDLADRGKKALQYGSGLMKMVRRLR*
>NODE_2_length_575203_cov_20.779535_34 # 25363 # 25830 # 1 # ID=1_34;partial=00;start_type=TTG;rbs_motif=AGxAGG/AGGxGG;rbs_spacer=5-10bp;gc_cont=0.543
MKTLVSALLLLKRLPRTGWLEEGVKNPESVASHSYSLAVMAMAEAEARGLDVCKAVKMAL
LHDLAESYTGDLTPATKKKIPKNIFHQVERAIIRELVSSLPPHIAQQYTELYEEYLERRT
PEARLVHRLDRRELVEEALWLNKRQKISLNRFGIA*
>NODE_2_length_575203_cov_20.779535_35 # 25859 # 26932 # 1 # ID=1_35;partial=00;start_type=TTG;rbs_motif=None;rbs_spacer=None;gc_cont=0.558
MSVDDYVVKALLSGFPFLREVRDYVAQQGLRLEDFEGNNEYLEVAVRRVEEALRRWPARR
LQPLETSDLEIFSHPLAMALVAMLDSPFAKRRFAAYEAERYATMLKNIREEQAKVVAYVM
SEVLGMRIREGQPPHEFWIHFVDYLKHATPLNEPRFKLVNRILDKGYVAVTRSEAITLVK
NGLEKLIHQRLEKMGSLTPPPFLEKQVERLRKLLESVHQREAAPSVRLDPDKWPPCMQAL
RKRLLAGEPVSHFGNFAAAAFMLRIGMTVDEVVNIYSQRGDFDPKIARYQVEHIAGLKGS
RTKYSVPRCATMQTHGLCIEEGRLCGGVKTPLQFYKRVRAGVRNERSGANASPSGQT*
>NODE_2_length_575203_cov_20.779535_36 # 26889 # 28133 # 1 # ID=1_36;partial=00;start_type=ATG;rbs_motif=GGA/GAG/AGG;rbs_spacer=11-12bp;gc_cont=0.541
MSGAGQTLHQAVRRNLAYIAATQAFLTIIVQTFVVHVPITISLLGGSAALAGLGSALMWG
GRILTTYQMGRLMDRVGRMPVIYSGMVIAGLSAAAAAFFYQQRLMEAFLTVIVLFGVGRG
MADYGRMAAGDMLPPEKRGLGTGVILTGSMVGTLAVPPIIAAVKMLAGGENIAATYLTLI
PFAAAGFAAAYAVKPDPLQIARTLRHNNPSEAHQQAIRKISEILNRRMVFAIVSAAVSTG
VMVAYMSLGSLLLHLEHVETTVISAVVTLHVIGMYAFSIPLGKAADIVGRVPVTLVGVIV
CSTGAYIMSVNKSLDIVTVGMFLVGVGWSAATVASIALISDETHAAERGKAMGLNDTATA
LTSLTTPILLSIIFQNYGDTALGLAGLAAATPTIILATTTRRKKGLDSSRHSTS*
>NODE_2_length_575203_cov_20.779535_37 # 28130 # 28627 # 1 # ID=1_37;partial=00;start_type=TTG;rbs_motif=None;rbs_spacer=None;gc_cont=0.416
MIKGCFFIHLKRLISTETYTFKTLETILQPPRNIRTADTFNSLSKNFGLGEAVVDVVAVY
IHNHADYNLKLMEIRLSEKAWGHISTRHPEVSFYKSEIIEAVKGPDTVLKGSRGEFKAIK
YLSRTHLGPKHLVVVYKVVNEEKHIITAYFTSDLGSVRGEVVWKK*
>NODE_2_length_575203_cov_20.779535_38 # 28615 # 28833 # 1 # ID=1_38;partial=00;start_type=TTG;rbs_motif=GGA/GAG/AGG;rbs_spacer=11-12bp;gc_cont=0.429
MEKIALRPERLNVDYDEENDVLYISFGEPREADDSVEPQEGVILRTRQRELIGITIIGLK
TLKNSSAKSSST*
>NODE_2_length_575203_cov_20.779535_39 # 29003 # 29608 # -1 # ID=1_39;partial=00;start_type=ATG;rbs_motif=None;rbs_spacer=None;gc_cont=0.536
MKKYSLPPLPYAYNALEPVISAEIMTLHHTKHHQAYVNGANAALERLEKQRKGENPENIR
GILRDLSFNLSGHKLHSVFWPNMAPPGKGGGAPGGAIADQINKDFGSFENFKKQFSDAAK
NVEAVGWAILTYDAESETLVIYQVEKQNFMHPPDLPLLLTLDVWEHAYYLQYKNDRGAYV
DKWWEVVNWDDVDKRFTKAKG*
>NODE_2_length_575203_cov_20.779535_40 # 29653 # 30759 # -1 # ID=1_40;partial=00;start_type=TTG;rbs_motif=GGAG/GAGG;rbs_spacer=5-10bp;gc_cont=0.517
MANVIFGAFVGSFSTLLPSMLQDVGAPLSEGGLIGSAFFTGYLISQVPFAMLAERLGVVR
VVSSGLVVYTILHFVFATSSTWNEILFYRFLQGFLGGAVFIPTLQLAFEVGDERRSFATG
FVASGFNAGTGLGAYYSFAASGGKWQTGLISATLVFAALIPVASTLIFTARRRRQEKRPT
DFSKDSGFYFLNILHFVRLGVIIATTTWMPTALASLHGLSEGSAAFYSSILQLTGIVSLT
VGGYVTDMLGKGRVLVMNVAALSAALAVSQSVPVWLLPLYVALLGFLIYLPTPAAFAILR
DRYHAGGASVAAGYLNTSAAAGAIMMPYLFGVLHDVFKGFASSFYLTAALYLILLPLIPT
LTKKQLKQ*
>NODE_2_length_575203_cov_20.779535_41 # 31308 # 32006 # 1 # ID=1_41;partial=00;start_type=ATG;rbs_motif=None;rbs_spacer=None;gc_cont=0.512
MRHGFIPLFYAVLVEMDRDAFAQVVEVLKKRYGNEPFPVHVTDADAFKVLVGAVLSHRTR
DEKTDEAYNNLFTWFKDPRDLASADVRTVARLIKPVGFYRQKAKRIKKLAQIVYGQLGGR
VPDNREELMKLPGVGPKSADIVLSIAFNKPEIAVDTHVETVAKRLGIADEKAGYEEVKKA
LTMLSKSDDIRLINHLFVKFGREICRRPRPRCSLCPLTEYCQYYREVRGRVS*
>NODE_2_length_575203_cov_20.779535_42 # 31987 # 32445 # -1 # ID=1_42;partial=00;start_type=ATG;rbs_motif=GGA/GAG/AGG;rbs_spacer=11-12bp;gc_cont=0.525
MKPEAGDRAPDFELPDHQGRKTSLRQLLKNGRALVLYFYPKDDTPGCTTEACGFRDSMEK
LSKHGVNVVGVSVDTPESHQKFIAKYGLNFTLLSDTEGKVARLYNSYSEEKGRCIRKTFI
IDRDGVIRAAFHKVVAEGHAEEVLDTIKKLGL*
>NODE_2_length_575203_cov_20.779535_43 # 32442 # 32795 # -1 # ID=1_43;partial=00;start_type=ATG;rbs_motif=None;rbs_spacer=None;gc_cont=0.531
MEVQKEAFKLTVTERAARKIAQLIEQEGGSEKMALRIYITGGGCSGYRYGMALDENIYED
DVVVDAHGVKVVIDSFSAPFLEGSEIDYIEDVMGSGFAINNPNVVSSCGCGQSFNLK*
>NODE_2_length_575203_cov_20.779535_44 # 32881 # 33528 # 1 # ID=1_44;partial=00;start_type=TTG;rbs_motif=GGAG/GAGG;rbs_spacer=5-10bp;gc_cont=0.535
MKIVAEDSESITLDVSDLPHPLANALRRVIIREVPTMAVEEILVIENSSPMTNEVLAHRI
SLIPFITDLDNFNVAEECSCQSRLGCEKCVVRFVLRAEATDQPITVYSRDIKPERHDTKV
APFDGNIPIVALAPRQKIELELYVRLGRGRKHAKWQSGIATLYEENSRWLLYVESYGFLP
PRRMVLEAARIVKTRIEEIGAGLKELMAREPQSAG*
>NODE_2_length_575203_cov_20.779535_45 # 33506 # 33841 # 1 # ID=1_45;partial=00;start_type=GTG;rbs_motif=GGAG/GAGG;rbs_spacer=5-10bp;gc_cont=0.524
MNRRVQAEIAIRKLGGKTRFAKRLLKELRRSRRSTREVNISRLERNTMDNEVVFVPGKVL
GQGSLTKKLTVGAFSFSQSAIQKIQKAGGRALLLEEFLREFGKGSGVRIIG*
>NODE_2_length_575203_cov_20.779535_46 # 33834 # 34289 # 1 # ID=1_46;partial=00;start_type=TTG;rbs_motif=GGxGG;rbs_spacer=5-10bp;gc_cont=0.513
MAEKTYVVDAEGYRLGRLASYVAKLLLKGHRVTIINAEKTVITGNKSAILEHYLMLRNRK
QFSSHKKITVWYPTKPDAILRLAITRMLPRKKPRGREAAKRLVVLKGPANVEGEKIEFED
AKLTKLYNRSAKIIRYITLEELSKMLRGGRE*
>NODE_2_length_575203_cov_20.779535_47 # 34286 # 34681 # 1 # ID=1_47;partial=00;start_type=ATG;rbs_motif=GGxGG;rbs_spacer=5-10bp;gc_cont=0.520
MRKTEQIFVGKRKTSVAKVFLRPGKGNVFVNKTPLELFNEFFRSKVLTPLTLLPEFWKKH
DFHVTVKGGGVMSSAEAIAIAVSKAAAAESEEYKQMLESYDRSLLVDDPRRAEPKKPNRR
GARRKPQKSYR*
>NODE_2_length_575203_cov_20.779535_48 # 34912 # 36162 # 1 # ID=1_48;partial=00;start_type=ATG;rbs_motif=None;rbs_spacer=None;gc_cont=0.550
MARESFTITDGEAWVVLDSRGSETIEVTLYSGKVSATASAPSGKSRGSREAVPFPEGGAK
QSVKIFTDSLRGRLVGRDPADQTGIDTLLKEVDGSENFSKIGGNLAYAVSACSVKLAAML
MQKPIWRHMADLSGLAPVYPIPLGNVLGGGAHAGEGAPDIQEFLVFPRRVRSVEEAVKVN
VEVHRRLGKVLAKKVGGYGGGKGDEGAYAPPVDDEKALQAVKEASERLDVGFGLDVAASS
LYDAYQKKYHYRNRGKHLTREQHMQHISELVERYGISYVEDPFEETDVEGFAELCRAFPK
LLVCGDDLVVTRAELIRWASEKRAVRAVILKPNQVGTITDTVEAAKEAEKRGIVRVVSHR
SGETCDSFLTHLAIGLGGKFIKAGVAGGERVAKANELLRIWYKAGGSISLQEADVI*
>NODE_2_length_575203_cov_20.779535_49 # 36159 # 36785 # 1 # ID=1_49;partial=00;start_type=ATG;rbs_motif=AGGAGG;rbs_spacer=5-10bp;gc_cont=0.533
MTMSAEQEAEILEQLVKYNVHVGSRIKVKHMEPYIFRMRYDGVYLFEVKKILTRLNLAAK
LISYYEPGEVLAVSTHVFGMKAVQKFAELTGGLAIAGKMMAGMLTNRTLKNYTEPSIVII
SDPRYDAQALEEAAIARIPVIAMCSTDNTCSNVDLVIPMNNRSRTSLPYAFWYLARRVLE
ERGQLTPDFDALVKPEDFMALPSSAEAE*
>NODE_2_length_575203_cov_20.779535_50 # 36751 # 38898 # -1 # ID=1_50;partial=00;start_type=TTG;rbs_motif=None;rbs_spacer=None;gc_cont=0.569
MLVCVDGFLLDVWCRDDGVVAWVRRGSDAVRVVVGWWPRLYFAGPLEVLAEVERVLGERY
VVRRVVKKVLGTGLVDALEVETPPSEKRFLADFVEERWGCRGIRVYNVDLPPAQEFLYSH
GLAPTAAVEEKDGMLYAAEDLGKLFYDISFLRVAFLEATVDSATPFPRFTHPIKNVKVVC
GGEEIVLDGGEENVLTGLTRLLDDLDVDVVVTCGGDSFLLPYLRYRARVNNVELRLGREE
EPRGRSRGFSYMSYGRVYHSYSGYRLCGRLHIDVDNSMLYRETGLHGVVEVARVARLPVQ
DAARYTIGRCMTSLQYHQAFLNDVLIPVECGRPTCMTGKELLRADRGGWILDHQPGVYWN
VGELDFHSLYPMLMLKHNISGETVNCRCCGGEDIPELGYHVCGKWRGIVPRAIEEPLRRR
LEYKRLYQEGGDKVYKARADALKWILVTSFGYLGYKKAKFGSREAHMAVCALARDTLLRS
VKLAEEHGFKVLHGIVDCLWIWRRDASEEDYRAFGEVLEKRLGLPVGYEGTFKWIAFLDS
RTSPGRPVNNRYFGAYVDGRIKCRGVEARRRDTPPLVRRMQQELLTKLAEICSPRDVSQK
LEECHEIFKRYLRMVYLGEAGVEELAVTRSVSGPLESYGRSVKHVEAAKMLKRAGASVSP
GQSVSYVVKHGAGVPLQLLRSRDYDEEYYVEFLRRGYETVVSPFSTLLQRSWEAP*
>NODE_2_length_575203_cov_20.779535_51 # 38978 # 39898 # 1 # ID=1_51;partial=00;start_type=ATG;rbs_motif=None;rbs_spacer=None;gc_cont=0.528
MVVFFGAVIPRYDVDFRKVMDTVVMFEELGFSSVWVTDHLQPRRASRILESWTLLAALAP
VTDARLGTVVLCSCYRHPSLLAKMAATLDHISNGRLELGVGTGSEPQTEEMQALGIEPWL
PKEKIQRFKEYVETLKLLLSDGEPVNYEGKFYSLRGALRNTPSIQKPHPPIWIGARGRKM
VKLAAEIGDGWNFYGETLEEYRDAVKVFDEECAKLGRRPSKAIFTNLLLYKDDADKMEKM
KHLGSHVSEEEALRKTYTLLHGTPNKIIKQVEELQEQGVGLIILRDMDPEASSIKAFAKE
IIPSIK*
>NODE_2_length_575203_cov_20.779535_52 # 39978 # 40430 # -1 # ID=1_52;partial=00;start_type=ATG;rbs_motif=GGA/GAG/AGG;rbs_spacer=5-10bp;gc_cont=0.457
MREIVYLDTSAIVKRYVDEPGSEFVRSLYRKAYAGEVKLASSIWNVGEMLGVLDKAYTVG
RINEGGHVVARRKFLNELNRQTRLGILTIIHLRTSILINSWKLIEKHHIYQADALQITSA
KYVSADQIVVVDKKLHDVALREGLNAVYVG*
>NODE_2_length_575203_cov_20.779535_53 # 40402 # 40674 # -1 # ID=1_53;partial=00;start_type=ATG;rbs_motif=GGA/GAG/AGG;rbs_spacer=5-10bp;gc_cont=0.509
MASKVKSSVYIDGEIWRRFKKYAAEQEREVSVLLEELMREELMLNLQAVLEELAEQGEIE
LDFEPVKPITGLVSTLVREMRDERNSLSGH*
>NODE_2_length_575203_cov_20.779535_54 # 40692 # 40889 # 1 # ID=1_54;partial=00;start_type=ATG;rbs_motif=None;rbs_spacer=None;gc_cont=0.460
MLSAYKLFGISAYTYTKGEVDLIAPSLLFYEVANALRYNPRFGIKSALAAFEDLGITIHD
LRREL*
>NODE_2_length_575203_cov_20.779535_55 # 41064 # 41525 # 1 # ID=1_55;partial=00;start_type=TTG;rbs_motif=None;rbs_spacer=None;gc_cont=0.537
MYGSELIFFHCRDRVVKVVYDMIVLNTRSRIELHDVSQEVERVVAASGVREGVVNVFSQH
TTMALYLNENETNLRRDVLEFLEKLAPQREGYHHDTIDPTANTFSHLRSILLSPVITLPI
RDGKVVRGTWQSIIAAEFDGPRTRRLLIQVLGE*
>NODE_2_length_575203_cov_20.779535_56 # 41529 # 42086 # -1 # ID=1_56;partial=00;start_type=GTG;rbs_motif=GGxGG;rbs_spacer=5-10bp;gc_cont=0.534
MFGLVSGAVEEKFVDVLRQRFEWARVRFQLGDVVWERVVDVLFREREKLMVLRRMEETGG
EPCLVAYVDDEYVFMDCSAESPKGRRSLCYDSDAEKLRKDVKPRGNVLDTAKSMGVEVLT
EEQYRWLQSFADFDLRTSSWLKTPEKIRKLGGAIYGEKRYGTVFIGANSAQSFYSSRGFR
GVLKI*
>NODE_2_length_575203_cov_20.779535_57 # 42193 # 42561 # 1 # ID=1_57;partial=00;start_type=GTG;rbs_motif=GGAG/GAGG;rbs_spacer=5-10bp;gc_cont=0.482
MSRGTEVLRRQGSSPTGPVGYIASDVFGFLAGSGDRFFSVMEQSLSAYWDWVATTSFHLR
QDRPSVTDIFYRQIVLSLINQLTSSNARRILKLDAYNEATNTQYGFYMMDDDRELVLIDI
SA*
>NODE_2_length_575203_cov_20.779535_58 # 42644 # 43903 # 1 # ID=1_58;partial=00;start_type=ATG;rbs_motif=None;rbs_spacer=None;gc_cont=0.548
MALEFSIGWVKVFWLVLLFRVVLSSLDDLMARRGVDAVVVYGDSTASCPELAYLVRAPVA
RGGLYVKKRGEEPLLVVSNLDVESAKTGQVRLVKTYNDYGFREFVRRFGRGRGWAEFVAE
VLRREKVGRGLVLAGRFEAGQAVFLADILRRRGFMVKASPSPSLLDLCRRTKDSWEVDRI
REAGRKTVAVVQRVEKILEESRVAGDKVLYENKPLTANILRQMVRQACAEQGLNLVEGFI
LAVGAESADPHYSGGEDTPIRPGEPVLLDIFPADVTGYRYDFTRTYCVGRAKPLLRKMYE
DTVEAQRVALDMIRENVGCEAPFIRVCRLYMARGWPTPLSRQPVDRGFVHGLGHGLGLTI
GEEPYLTRFSQGPLLSGDVVTVEPGLYEKGFGGVRVEDVVLVESSRCTVFAEHRRELEL*
>NODE_2_length_575203_cov_20.779535_59 # 43900 # 44697 # -1 # ID=1_59;partial=00;start_type=TTG;rbs_motif=GGA/GAG/AGG;rbs_spacer=5-10bp;gc_cont=0.551
MANFFEATVVIAVVGAAALAGRFLDLRGAAAAVVLGYMIYIFGGRMHFLLLLVFFIVSGF
STRYRYREKYGEYGRGVRTWSNVISNGLAAALIASAGYFLTDPATALPLYIGAVSAVFAD
TMSTELGLLSKRPPISITSLKRTEPGTPGGVTPLGLMSAFVTGFITSATIFLYTGFSLDT
LPLGKVALVSIFSGFTGSLFDSVVGGLFQSRYRCRVCGRAVEVRRHCGAETIYLGGSRVI
NNDVVNFLTSLYGAFAAYSLWVFLG*
>NODE_2_length_575203_cov_20.779535_60 # 44707 # 45975 # -1 # ID=1_60;partial=00;start_type=TTG;rbs_motif=GGA/GAG/AGG;rbs_spacer=5-10bp;gc_cont=0.526
MSFEPPRGMDDLLPEEFAVKQRIVDVIREIYRLYGYEEVETPTLEYLELFEAKSGEEIRH
RMFVFDDPHGRKLVLRPEVTASVARLVASKLSRRPLPLRLGYIADCYRYDEPQWGRRRRF
WQGGLELFGSRDPMSDAEIILASRDVFQKLGLVEQRFKIGHVGIMRGIMENVEQKTQDTI
LSLLDRKMHTEARQLMEQHLEKDAVETLWRLAEHRGDIKVVEKARDIVSPWPMASQSLEN
LETIVSLIKNVDPHISIEVDLGFARGLEYYTGMIFEQKLEGEQLSFNGGGRYDGLVELFG
GKPTPAVGCSIGITRIQMHLLGRKNISYTNPPTILLTVLSDKASAYALNVADNLRKNGYS
VSVDVSRKKLGDAIETALNKGIRSLIIIGDKEAADGTVTLRDLTSRTQVTDSLEKVLSML
AK*
>NODE_2_length_575203_cov_20.779535_61 # 46078 # 47226 # 1 # ID=1_61;partial=00;start_type=ATG;rbs_motif=GGAG/GAGG;rbs_spacer=5-10bp;gc_cont=0.555
MANGSAKLVAAVVALAVVLVGLNFFFYVTVREDVLRLQQAVSSLQTQTVEKTVTLVSHVT
SVVTVTGNRPSYADIFDMVKDSVVLIRVFSSAGAAVGSGFVYDTEGHIVTNNHVVAGASS
IRVVFYNGEMYAARVVGTDVDSDLAVIKLENPPKNLKPLKLGNSTELRIGEEVIAIGNPF
GLEGTLTTGVVSQKGRLLPTGRGYSIPGIIQTDAAINPGNSGGPLLNMRGEVVGVNTAIE
PGGVGIGYAVPSSIVARVVPALIKDGVYRRSWMGISGTTLDMDIAAAGGYNVTRGVLISQ
VVNNSPAQRAGLRGGDRTVVVNGVQIVVGGDVIVAVNGVPINSIDELLVYMEEKTSPGQT
ITLNIVRNNQFITVSLTLATRP*
>NODE_2_length_575203_cov_20.779535_62 # 47228 # 48154 # -1 # ID=1_62;partial=00;start_type=ATG;rbs_motif=GGA/GAG/AGG;rbs_spacer=5-10bp;gc_cont=0.503
MKLLSFEKYGDRRVGLLTDKGILDLPSAYKLVYGEDAPRWLYSMRSFLTAGEESTRLVEK
LSKKAAQYGEGPPLYYKESEITFKPPVPDARKILCVAANYVMHGQEMKITVPEKPYFFGK
FGNTLIGHGENIVIPRTSTMVDYEIELAVVIGKKGKYIPAKQAEEYIAGYMVFNDVSFRD
KQLPPGWPEKLNPFGQNWILGKSLDTAAPCGPYLVTRDEVGNPYPLRLVLKVNGEVRQNG
STDEMFFKIGELIEYISDGLTLEPGDIIATGTPAGVAAAGKQYLKDGDLIEAEIEKVGLL
KNRCVKET*
>NODE_2_length_575203_cov_20.779535_63 # 48240 # 49724 # 1 # ID=1_63;partial=00;start_type=ATG;rbs_motif=GGAG/GAGG;rbs_spacer=5-10bp;gc_cont=0.528
MQAQYFLGLSFGRLRNFVNGVWMDSRTDVWRPVYDPGAGRVIAEVPYATDEEVNSAVEAA
AEAFEKWSRTPFLERVKYLFEIKHVLDNHLDELAAINTLNHGKTLDESRGDLRRAIENLD
AAIAAAYTLAKGEMLHEVSPRIDEYSVKEPLGVFAVISPFNFPIMIPFWFFPYAIALGNT
VVIKPSDITPVPMTRVMEILQQEVKLPPGVLNLVHGGKETAEALVKHPHVKGVCFVGSTP
AARNIYRLAGEHGKRCIAQGGAKNYIVVMPDADMDVTIPATVSSFFGNTGQRCLAGSNLL
VVDNGFKKSFLDKFSRRSRELVIGHGLVQGVEMGPLVNKAAMTRVKNYVEKGVEEGARLL
LDGTEVRIQDFPDGFYLGANIFDEVTPDMAIAREEIFGPVASVMTASSLDEAIETINTRT
DYGNMACIFTSSGSNAAKFIKNVNAGNIGVNIGVAAPAAYFPFAGRKNSFYGVLHGQIDS
VDFFTDKKVVITRW*
>NODE_2_length_575203_cov_20.779535_64 # 49820 # 51493 # -1 # ID=1_64;partial=00;start_type=ATG;rbs_motif=GGxGG;rbs_spacer=5-10bp;gc_cont=0.530
MPVVNIEVEKLRRLVGRNLTLEEISDNLAALGMSVEETGDILRVEYNPNRPDFSSVYGVA
AALRSYLGIETGLRKRSYPFSGISVYVDKSVEDIRPHIVCAVVRNVELSEAELIEFIAMQ
EDLHWIIGRNRRKTAIGLHDISAISPPFTYKAVGMDEVRFVPLKDYRAMTPREVLSKSEI
GRKHAWLLKDASKAPVIIDSRGQVFSMPPIVNASITELTPGRRDIFIDVTGTDWEKVNQA
LNILADAFADAGGAVQRVKVVYGRRAFYTPDTKPLEMMLDMELVQRLTGLQLSLREASKL
LRRMGMQPRVQGKRLRVLYPRHRADILHPVDLVEDIAIAYGYNNMTPVVPQSNTYGSLRP
QTTFYEKVAETMLGLGFTEVHNLMLTNEQTHYQMSGLDEIEHVTLANPATREYTMVRTSL
IPSLLTTLANNTDNLYPQRIFELGDIIQLEPAAPEKTVRMKRLAAATAYAEAGYSEAKSV
LDELLKLLQLKPEYIPATMGTFIEGRCAAITIDGSQVGVVGEVSPAVLENFSIEMPVTIF
EIEIEKLYKLQQLYRAE*
>NODE_2_length_575203_cov_20.779535_65 # 51495 # 53054 # -1 # ID=1_65;partial=00;start_type=ATG;rbs_motif=None;rbs_spacer=None;gc_cont=0.554
MTEALHWLEKAVLRSLYELGGAASYEELATKAASTVPGWGRDGVSMLSSVAKACGWLRDK
GYVTVEEKTSRKFVTLDAEGEEYVVKGLPERRVVEFLQRRGGEASIEEVKALERADIGLM
WARRRGWVEFTKKNDATMVVLKGPVPPSTDVENFLRELKRDGEVEVPDAGALREVVDELL
RRQHVVKLVERPVRKVVLTEKGREAASLLEETVVPEVTRLTPELIRTGRWRELKLSRYDV
KAPTPPVFAAKRHPLTELIRMVRQAYVEMGFEEIEGPIVELAFWNFDALFQPQDHPAREM
QDTFYLLEPRAGEPPAQHVEAVRRVHENGGDTGSKGWRYKWSLEEARRLLLRTHTTATTI
RHLATVKQPPVKVFCVDRIFRNEKVDWKHLAEFHQIEGIVVERDASLRMLMGVLRDFYSR
LGLREIRFKPSYFPYTEPSMEVEVRLGGRWLELGGSGIFRPETTYPFGVKHPVLAWGLGL
ERLAMVIYGLEDIRTFHLNDLGWLRNVSPFQAFRTMRGM*
>NODE_2_length_575203_cov_20.779535_66 # 53092 # 53709 # -1 # ID=1_66;partial=00;start_type=ATG;rbs_motif=GGA/GAG/AGG;rbs_spacer=5-10bp;gc_cont=0.539
MSVLGGIGYVLNIIPLANVVAPVLIGVAWYRMGSRTGQSLFRATGVLMVVTFLASVGFLV
FFLGSIIGVIMSTPFVLGGENLSTAVAAALLPQIMGYLAVFLAAAVALAALGLATVVLEL
GSHFRAARVLNSVWFRRAAVARIIALVLVLVFVAVVLALAVAEPGALMGAAVVGGNFLLL
LLPVIVLSLLANIFSAIAFFTANIP*
>NODE_2_length_575203_cov_20.779535_67 # 53749 # 53982 # -1 # ID=1_67;partial=00;start_type=ATG;rbs_motif=GGA/GAG/AGG;rbs_spacer=11-12bp;gc_cont=0.504
MNSFNLTDEDVLDAGVAKPGQFFSAKAERKPAAQGLGPCPEGVRGFKSHPPHALIIRLRW
CIVVVLVGCAMVGVGVV*
>NODE_2_length_575203_cov_20.779535_68 # 54048 # 54767 # 1 # ID=1_68;partial=00;start_type=ATG;rbs_motif=GGA/GAG/AGG;rbs_spacer=5-10bp;gc_cont=0.410
MALLLAENLSKKFDRLTVLNEINLQIGEGDVLGVIGPNGAGKTTLINVLTGVIPVDKGRV
LFRKIDITNMKAFERFRLGIGRTFQDVRPFLSLSVKENVAVAAKMRGADPSAVSETLQFF
ALEKLADTKLSECNLFIRKKVELAKAIVGKTYLVFLDEPFAGLAEQEIYELIDIIKNLNK
NGLTFVVVEHVVTALVKLAKKILVIHLGAKLAEGSPSEIVSNQDVLKVYLGEQIEFAGS*
>NODE_2_length_575203_cov_20.779535_69 # 54748 # 55455 # 1 # ID=1_69;partial=00;start_type=TTG;rbs_motif=GGA/GAG/AGG;rbs_spacer=5-10bp;gc_cont=0.439
MSLLEVRKLNVAYGRLQVLWDINISLSTNNVVGIIGPNGAGKTTLLKTIAGTIKPLSGEI
NYMGQKINGLPAHERVKQGIVYVPDSSGVFGKMSVYDNLILGAYLKRDQLNETLKFVYEL
FPTLHERRNQRAGTLSGGEKQMLVIARALMVKPKVLLLDEPSTGLSPIAVKNLFTSLEKL
LSTTDLSIILVEQDVGRALKISKYVYLMEGGHVRDEGPSNEFSKVEKLRKFYVGA*
>NODE_2_length_575203_cov_20.779535_70 # 55412 # 56407 # -1 # ID=1_70;partial=00;start_type=TTG;rbs_motif=GGA/GAG/AGG;rbs_spacer=5-10bp;gc_cont=0.426
MRKDLLRTTTVWIVILVLASLVGMFAAPYYISLLIFLFIYATLALSYDILGGLLGYMNLG
HIIFYGLGAYLFAIIINNLFMIWGSQLILLSVFVATLSSVAAASGIAALLSYPLFRIKGF
YFAVATLGLITLVNIITSSPEMSPITGGFSGISLVSDLARESNPRNSYFMAMTILALTSL
IHVLIRRGTIRNIFSCIKEDEQASECTGINPFRYKQIAFIISAALASLAGTAYMWFQTYT
NPRLVFALEIAFLPIIIALLGGSGTLVGPLIGSIIFTLVYQLLLVNLPSLTKLIMGSVLI
AVGIGASSGIVGLVRGLSRLRRKTYEASPPY*
>NODE_2_length_575203_cov_20.779535_71 # 56404 # 57288 # -1 # ID=1_71;partial=00;start_type=ATG;rbs_motif=None;rbs_spacer=None;gc_cont=0.450
MATPIFFIESLVDGIVLGGIYAVIALGLSMMYGIAGVLNIAHGDLVMLAGLLTFGLITFF
DQPVIGFVLAPVILLPLFFLIGLGIFSGLLKPISKRSPQYQILSSILLTLGISFILQDLV
ATFLGTLPRSIYMGFQPLRIGEASIPFFRVITFGIVLLMIIVFWIFLRQTFLGKAMRAVT
YNRESSSFLGIPIDRVAAMSFGLGAILAAIGGVIYMGNGFPMTPFIGLSLTVKALTVIVV
GGAGKLAGALVGGMVLGIAETLTGVFVSFYWSPALAIILLLVILMIKPTGIIGD*
>NODE_2_length_575203_cov_20.779535_72 # 57291 # 58619 # -1 # ID=1_72;partial=00;start_type=GTG;rbs_motif=GGA/GAG/AGG;rbs_spacer=5-10bp;gc_cont=0.482
MHIRIYGISNAVAAVMAVALLVVGVIGGYFVGTSSSAQNIVTRTEYVTVGGTVTQRITIT
TTASPSPTSVPPLKIGMTISKDGLFAPLTSGYEAFNREWLKWVNNVRKGVYIRELDVRVP
VEIIMYDDRSQPDLAIQLYTKLATEDNVHILVSPYSADIGIQLIPTVAERYRVPMIMAEA
STKDMWNKGYRYAVTSMVPYWEANKNGWSASYFELIKQTGWAKTIAFVGWDITWAIDTYN
SGKELARQAGLNIVYDQLLTPGTTDFAGVIRELKSIQPDIVFLAMFGPVNALFIRQANEA
GFKPKEFHVIEYGAGFVDGLGPLAEGVTSEIFWTPSFKYYQSDLLNELMARAGLSWVDWQ
WTELRMIIFQMIVAAVEEAGRLDRDAINDALHRLQIMTVSGPLIIGPQGYGNIGLVAIQI
QNGRIQTVWPRELANATYVYPS*
>NODE_2_length_575203_cov_20.779535_73 # 58651 # 59361 # -1 # ID=1_73;partial=00;start_type=ATG;rbs_motif=GGxGG;rbs_spacer=5-10bp;gc_cont=0.429
MTHILEIDDLRSGYGLIEIIHDVSLDVEKGSVLAVLGVNGSGKSTLLKSIMGITNIFGGS
IKLDGEELVGKKIEEIAKKGIGYVPQTDNIFPNLSVRENLELGAFVGQKNVLRINEIYDL
FPELAALYDKKAALLSGGERQMLAIGRAMMGQPKILLLDEPTANLAPGITEKLRKRIREI
ADSGTTIVIVEQNINIALSIADFVSILVSGQKTFYGTPEELVSMNLQEVLLGLTNK*
>NODE_2_length_575203_cov_20.779535_74 # 59363 # 60130 # -1 # ID=1_74;partial=00;start_type=TTG;rbs_motif=AGGAG/GGAGG;rbs_spacer=11-12bp;gc_cont=0.431
MFNDEMLKATNLELRFGGFRVVDRVSFTIRAAKTYALIGPNGSGKTSLFNAITGVYKPQG
GKIFFRGKDITSYAPHRVYREGIVRTFQYPKVFYKMTIIDNLIFAARNQVGDNPVSAVFQ
RGKVKEQERNLKKKALDVLDKIGLTKYAESYPSELSGGQLKLLELGRALMTDPKLLMLDE
PAAGINPILATQLFKILRRIRDEENLTIFLIEHRLEIVREFVDWVYVMRSGKIVLEGSPN
EVLYDKNFLEIYTGG*
>NODE_2_length_575203_cov_20.779535_75 # 60123 # 61019 # -1 # ID=1_75;partial=00;start_type=GTG;rbs_motif=GGA/GAG/AGG;rbs_spacer=5-10bp;gc_cont=0.444
MISIEFILDTLVLTVLFAIVTLSLNLKYGYTGLLDFGKAAFFATGAYVSGLMTTNSYPPI
LGILTAIVIAALMGLLISIPAIRVRSDYLAIITLVFSETIRIILKNESWIAGGVLGIRGI
PPLIDPRTTPYQMYLLTHLLIALMLYMVFFTVSWLLTNSPFGRILKAIREDEIASAMYGK
NNTLAKAFVFSFSCAMAASAGSLYAHYVGFVSPDLFVLAITLQVWIMSIIGGPSTISGSF
IGALTVLTIARGTRIIKDYLNLPIDPNNTMFILTGILLIITIMFRPTGLVKEGKIKVV*
>NODE_2_length_575203_cov_20.779535_76 # 61012 # 61920 # -1 # ID=1_76;partial=00;start_type=TTG;rbs_motif=None;rbs_spacer=None;gc_cont=0.471
MIFDASLIQTLLNGVITGSIYFMVSIGLTLQYQLMKFPNLTHAELFTIGAFITYIFADIV
GLGYWFSLPIGAVLTGGVAALIYLIVFKQLIKRGASLSHLIIAAAGMGILLRYALWEAAG
RRSYFYSEFFTPYDIGSIRLSVLWIAIIIVAALTTLMLFLLFTKTMLGKAVRGLSSNPLL
ARVSGIDADKMTILVWFLSGVLAGLAGSLRAADTRLTPELGVEVLIPMFAVTVLGGIGSV
SGAFMGAYILGLAESFGVVPLSSLGFPTEYKALTAFAALVITILILPTGLSSLLSKERTR
RD*
>NODE_2_length_575203_cov_20.779535_77 # 61935 # 63224 # -1 # ID=1_77;partial=00;start_type=ATG;rbs_motif=GGA/GAG/AGG;rbs_spacer=5-10bp;gc_cont=0.500
MNHKISRRKAVSTAAAVGAAVGVGVVAGAAGFFIGSSAPREQKTVTLTNQATLTQTQTVT
ASKLPGEIKIGVLLPLSGDIGPIGSKMLNGAKLAAKLLNNWGGIAGSTVSIAAEDTVGEP
TKALDAVKKLVEVDGVQVIAGPATSVEFLTIAEYLKSRNVPAISMSATAAAISEIGGDYI
FRVVPSDAEQTRALADLITSKGVNRLATFVVSNDYGIGIETGLKKHLGNKIVLSIRYDPT
KGDYREELNRVKQANVDAVLWAMWVDSGIVVFKQAYDLGLTNILSFGGEGMSDKAFFADA
KAAEYLLLTKMTGTKPAPPAESLSSKKFVEAYRKEFGEDPGLFADTTYDSTMVSALAVAL
AGEYKGAKIASMIKTAAYHYIGPSGQKMMNASGDAEQASYEIWRIVKDGEYGFKKIGSWD
SVTGINLTS*
>NODE_2_length_575203_cov_20.779535_78 # 63241 # 65733 # 1 # ID=1_78;partial=00;start_type=TTG;rbs_motif=GGA/GAG/AGG;rbs_spacer=11-12bp;gc_cont=0.498
MGEFKVCQEVVKQNINIAKVYNLEIETGIVSIYLEEKVEEAGWVGKPLKRYEDRRLITGK
GQFTDDLRLKDMVYAAILRSPFAHAYIKKIDVSKAEKIPGVIKVVTGKDIAAITNPFPQV
APPPADKIKDYCMAVDKVRYMGEPVAVVVAEDMYTAYDALEQIDVEYQPLPAVVDGEKAL
EPGAPVVHEELGSNVVWHGVYSYGDIEKALSKADVVIEETLRFNRYSAIPLENNVVIADY
NAQDDILTIYAPNQMPMVVGFMISVALGKPLSRIRMISKDIGGGFGTKINNYVYMTLLGV
LSMLVRRPVKWVETRRENLSASSSHCNERTFHVKAGFTRDGVLLGLKVRAIDDIGAYPRY
EPLGAVIWAQVSCNVYRFKDLYVDFYSVATNKCPTGPVRGYSRLQHMWMIERIMDIAAKK
LGISPVEIRMRNYIRREEMPYTTPSGCVYDGGDYQLATTKALELINYDKWRKIKEQQSDG
RKRIGIGIGVTLDSGSNNFGQVRIINPNFPMSGGSEAAWVKIDNMGNIIAAVSSSPQGQG
HETVVRQLVADELGVTPDMVTVLIGFDSFSNPFSGHSGTYASRFAALGATAVVKAAQALR
GKVLQIAAALLATDMKNLTIKNGEVTTISGDKKIPIWQIANVAWSNLRLLPKGIEPGLFA
HAVYAPDFTYPDPEEKRGNLTLTYSYQVHAAVVEVDTETGAVKILDYAIVDDCGREINPL
IVRGQVIGSAFNAIAAALYENFEYSEDGQLLNSSLADYLAPTAADVPMIEKVASLSIPSL
SSPLGTRGVGEGGGSPLAAIAAAVEDAIGVKIVSSHIKPSTLWNLIKNQS*
>NODE_2_length_575203_cov_20.779535_79 # 65730 # 66719 # 1 # ID=1_79;partial=00;start_type=TTG;rbs_motif=None;rbs_spacer=None;gc_cont=0.474
MNIVLSIRLNSDLCDSRTAVKLSEVCENTGFDGYWYCEDLFKRDAWIVLSAAAASTSLLK
LGTAIVNPFSSNIVEIAMRAATLSEFSGGRFCLGIGVGAPETLRWAEINVDKPLRGLYTA
VDKLRKLLNNETPPPYSLAFKVYHKIPIYIGGQGKKTVEAIGRIGDGGLPLIIPPESAQK
FFPIIYEGARKAGRDGSTIDISACLWFYVAETREELYSSRKLRELIAYYGPMLSSEVLNT
AGLSQEDFTPIAKLVSEQKIDEAIELVTPKMFNLAITATYDEPQKILHRFRELMTMGVKH
FNIGPPLGEDLEKAIEFTGRTLRRLKTGI*
>NODE_2_length_575203_cov_20.779535_80 # 66756 # 67133 # 1 # ID=1_80;partial=00;start_type=TTG;rbs_motif=None;rbs_spacer=None;gc_cont=0.479
MRNKQDYEKFIEEVFDIHRDIRYAELFDSNCKRLGGGMRPGVASLDPPEVSAEVDVETAK
FGLLLLQNRTYYGELDHVFASMEKVNVIVLPVGDKVLVVALDPPTGLDILPQLKKMAAKI
SQFLK*
>NODE_2_length_575203_cov_20.779535_81 # 67118 # 68065 # -1 # ID=1_81;partial=00;start_type=ATG;rbs_motif=GGA/GAG/AGG;rbs_spacer=5-10bp;gc_cont=0.469
MSLKFDLTVGPFLGGPKHAVELGVYSEKLGFNGVWVTHDPLWENSWVIAGGIAANTTKIQ
VGPGIVNPFSSTKVEIAMGAATLQNLSHGRAVLGFGPGSRKMLEESGLGHVNLLRTLDES
VIYLKEALNPATSQLKSKPVKPVEIYIGCQSPNMIRRIGKWRVGGLVLLTPPSFGEDALK
YVRESYEGQPPPDFPENQIASILCSIDTDETNARQSFAKFIIHILKYLSEAQLRKISLEY
GEVVLLERVYREEGWEALPEKIYSLGAVGVEGLIKTVENLRNVGYTRFKIGSPLGPDVQK
AVKLISEKVISYFRN*
>NODE_2_length_575203_cov_20.779535_82 # 68065 # 68766 # -1 # ID=1_82;partial=00;start_type=ATG;rbs_motif=None;rbs_spacer=None;gc_cont=0.457
MLSIRNLYAGYGKIAIVQDFSLDVSKNEVVTVLGPNGSGKSTVFKSIFGLAYVFAGRVFF
KNQDITYLRRDLLVRHGMAYVPQLSNIFTSMTVEENLELGGVALGGKVKERIKELYQLFP
VLWERRRQKAGVLSGGQRQVLALAKALVSSPELLVLDEPTAGLSPKASLQILNHLKELKK
NGLSLVIIEQNVKRALEIADKVCLMAVGRKIFEGRPEELVSNREITKLYLGMT*
>NODE_2_length_575203_cov_20.779535_83 # 68769 # 69527 # -1 # ID=1_83;partial=00;start_type=GTG;rbs_motif=GGAG/GAGG;rbs_spacer=5-10bp;gc_cont=0.428
MSDLLVVDRVSKSFKGLKALDEISINIKPGHIYGIIGPNGSGKTTLFNIITGVLKPDSGQ
VIFDGRRIDVLEPNSIYNLGITRSFQLPTLWLNMSVAENLMLPPKQQVGENLRKAFFKKA
WETQDMQLSDMVWQTLETLKLKQVALNKSSEISGGQMKLIELGRTMMSNPKLVLLDEPTA
GVNPALALEIFKIIKEIKQSMGLTYVIIEHRYDMLFANADYIYLLNEGKVVSEGSPEKVI
NDPVLAEVYLGA*
>NODE_2_length_575203_cov_20.779535_84 # 69524 # 70576 # -1 # ID=1_84;partial=00;start_type=ATG;rbs_motif=GGA/GAG/AGG;rbs_spacer=11-12bp;gc_cont=0.456
MDFNQLISIIVSTANFYAIWLILSLSLNYEYGYTGILNFGKVLFFSLGAYSSGFLAANLA
NIMAGVSFDICSVEAVQLRLDLAKAVPQLPLLVFVASLIMGAALSAAVAYLLYISTSRIK
EGFVLGIILLSAGETSRIVVRNYEPVVCGYHGLVGIPNPYTAAGDPTTASFLLSITIWVI
AGVAFLFINKLTATPYGRKLKAIRDNELAADIYGKKPSHERRKVLMIGSAMAGVAGVLYA
YYLGFVAADDFTSLKTFDIWVAVMLGGVGNHLGAVTGSLVVTLIDRGTRVLRVFLANLSI
PLETLYLRWIIVGVLMLLILMYRPAGIIPEKSIKTLGLLRIIERIKREKT*
>NODE_2_length_575203_cov_20.779535_85 # 70577 # 71500 # -1 # ID=1_85;partial=00;start_type=ATG;rbs_motif=None;rbs_spacer=None;gc_cont=0.468
MIEIASSLVRALQSGALYALMAIGLTLTLAILKIPNIAHAEYVTVGGYVSFYLINFAGFP
LWQTVLPAFIFSGVVAVLSYLAVFRPLKTRKVSMFILMVASFAVSLIIRYSIYTIVAAAN
WGFGVKPKVVTNVVFRIAGIPITDILLMVLPITVMVTVTLYLFMIKTLQGKQMRAVADDP
DLAVVSGINVDNVAVLTFFISGGLAGLAGAFWVVFTHAHPDIGLEALIRIIAASALGGFI
SYPGTLFGAFIVTLAENTVMDILNRNFGLSLALKPLMPMIITIVILVLRPAGITGLFSRQ
PRGRVAR*
>NODE_2_length_575203_cov_20.779535_86 # 71510 # 72856 # -1 # ID=1_86;partial=00;start_type=GTG;rbs_motif=GGA/GAG/AGG;rbs_spacer=5-10bp;gc_cont=0.483
MTKGISSYAVAAVAVIMLLAGLGLGALVGPSISPPINQTVTVTTGGQVVTSTVTQTSIVT
TTLTAQAQTKEYTIGFAYELTGAQASFGNDMKDAGLLAVAEANALLEKSGYPVRFKTVVE
DTASTPEGTVRAVQSLVENHRASIIVGPISSLGVAAVKGYLDQKQVVLVSCCSTAVTLKL
PNDFIFRVIASADVQGKALSRSVLAEGFRKAVVIYRAEAFGESLFREFKKDFESAGGTVI
GVPYQPDQSDYTAEVAKLSEEVRRSGPAETAVVAVSFQTDGLLILGEARLDETLSNVRWF
GINTFRVPAFLPPQAPAEIADFMVKVSLTSSYTAPPNNPRYFAFLESFEKMHGRKAGPQA
ELGYDAAWVAILTILSAGTDAGQVLRDTVIPTARKYMGASGHIWMDEAGDRAIQDYTISR
IIKEGDSYKWIDIAFYDASGNTVNPLTR*
>NODE_2_length_575203_cov_20.779535_87 # 73303 # 74355 # 1 # ID=1_87;partial=00;start_type=ATG;rbs_motif=GGA/GAG/AGG;rbs_spacer=5-10bp;gc_cont=0.474
MSVDVLEAVKSYLSSIVEEGNPWDEWMKTVYEAAACFGEIVQANEEEICPHYSASSALIS
LISSFTPGRRNKVVTTELDYPSIGVPLAALKKRGFDVEIIRAEQGLVDVEKFRKKVDEKT
LLVATFHVSALNGYMQDVKALSEICEAKGAYLLLDAYQSIGAVPIDVKKMGVDFLVAGTT
KFLLGIPGAGFLYARKDIFDDLEPTAVSWFSQRDPFLFGPEDLDYRDDAKRFEMGTWSVV
SMYAARAGMRLIMRVGVDSIWRRIMKTRNYFVEEVEDAGFQMFSPDLEKIGPTVSLFFGQ
DSSTVERRLRSKRVIVSARGPGVRFAHHFFNNREQVDRVVEILRKHFRRN*
>NODE_2_length_575203_cov_20.779535_88 # 74440 # 74883 # 1 # ID=1_88;partial=00;start_type=TTG;rbs_motif=GGAG/GAGG;rbs_spacer=5-10bp;gc_cont=0.541
MPRLRVFLGDVNVKKVLKRGVDVFELGDVMVVSVGGFFFVVGGEWAVPALVEGNKSLLER
LASVWVDMGAVPRVASGADVMRPGIVKMDVFQTGDVVLVRDVTHSKPLAVGEALMSSEEA
STLSKGRVVKNLHHVDDAAWRMLKQFL*
>NODE_2_length_575203_cov_20.779535_89 # 74921 # 75994 # 1 # ID=1_89;partial=00;start_type=TTG;rbs_motif=GGA/GAG/AGG;rbs_spacer=11-12bp;gc_cont=0.553
MLIDEQTVLNALRRVIDPDLKIDIVTLGMIKNLVVRDGDVSFTLELTTPACPYNKSIEES
ARAAVESIPGVRSVEMRVTARVWSAKPLGSTYPDVKNVVAVASGKGGVGKTTVAINLACS
LALSGARVGLVDADIYGPTIPKIVKIVEPPRLRPDKKVEPARMMLGIKVMSLGLFVDEGT
AVIWRGPLVASAVKQLLTEAQWGELDYLIVDLPPGTGDASLTLAQTMPLTGVVIVTTPQQ
AASVIAAKALSMFRRLGVTIIGIVENMSYYVCPECGKESSLFGESHTDKMAAELDVEVLG
RIPMSPDVSVNHDQGVPIVLAAPSSPAARAFDEAAKKIAAKISVIAHAAGAAKAGAK*
>NODE_2_length_575203_cov_20.779535_90 # 76158 # 77297 # -1 # ID=1_90;partial=00;start_type=ATG;rbs_motif=AGxAGG/AGGxGG;rbs_spacer=5-10bp;gc_cont=0.546
MASEFVSVGDDEPFTKVIGLFADRRLDVVVVKDSRSGRLVGVVTKRAALWPNVNPTKVLA
RTLAVKTPKITPEDTLPRVAAAMVEKNLKAMPVTEAGKPVGLVAAADLILNSRETLKNLT
VQKIMTRDVITINADDTIGKAVSIMRDQGVSRLPVVNNGYLVGIVTVTDVAEKIIKPRTR
PSLGEVAGEKVRTLSNPVKSIMTREVVTARGNETVVEAVERMKQYGFSSLVVTERNRVVG
IVTLMDALSPIARVAREQQNNIVVEVSYKMSRIDVEDKERVMEVANRFVQRFRKALGTGV
LTLYFKEHREKHGDMRLIHCRARLNSDRYQFVGVGEAWRADLAARSALKTIERQFLVKKE
LASRYPFGPEFLMSLAEYY*
>NODE_2_length_575203_cov_20.779535_91 # 77551 # 78159 # 1 # ID=1_91;partial=00;start_type=ATG;rbs_motif=GGAG/GAGG;rbs_spacer=5-10bp;gc_cont=0.524
MAALALILAFLPLSIPFPPIPYLRIDPAEIPVFISLLGFGPLPALITNMVYYFVLLAVGE
FTPVGPTMKFLAVASSLLGFWLGSRMVYARGFKPMLAAGTFLGTVLRVLTMTAANYVVLL
ILFPDFFSLATALLGAFLGVDISSGQAGLFLVMVFTAVYNVLHMGFSLIPTIILLKAIQK
TRALGSKWTPWMIQTSTGKRQS*
>NODE_2_length_575203_cov_20.779535_92 # 78137 # 79150 # -1 # ID=1_92;partial=00;start_type=ATG;rbs_motif=None;rbs_spacer=None;gc_cont=0.529
MRAAVLRGVLDVAVEDVPVPECVSDSVLIRVKACGVCPVDVRVYTGENVWVSLPSVGVSG
HEVAGVVEKVGENVSALKPGDRVAGTLSKPCGTCRYCLRGYENLCINPHKPKVFGFAEYV
VAYPGYVQRFRDMVDFEEAVFTEPLAACINCVERSGLHPGDWALVVGVGQIGLMQVQLLK
LMGAMVIAVDFSEERLRLAEMLGADVVVDAADSNVVEKVRSLAGGEGVDFATVTVGEGKA
VETGFRSLAKRGVLNIFASLHGEGMVDVNLNKLHFGELTLTGTYSGTRRHIYRALQLIEK
GMVKVKPLITHRLPLEKLVDGFEIHRERKGVKIVVFP*
>NODE_2_length_575203_cov_20.779535_93 # 79208 # 79951 # -1 # ID=1_93;partial=00;start_type=TTG;rbs_motif=GGA/GAG/AGG;rbs_spacer=5-10bp;gc_cont=0.481
MKAYLLKVAGRVQRVGYRRHVLELGQELELAGYVRNEKDGTVTIFAQGDEETLNRFMEAL
KTPPPPAKIKKIEIAETRPKPNLKHFQIRYSKLADELQEGFGAMQAIFYTYWEEFRDYRG
EFRDYRNEFRDFRNEFRDFRGEFRDFRNEFRDFRGEFRDFRGEFNDFRNEFRDFRDEFRD
YRMEFREFVNRMDAFVERVTKVLEALTEQSKRSMEILEVVARDSRETREMLLEALKMLKE
VASKASP*
>NODE_2_length_575203_cov_20.779535_94 # 80122 # 80979 # -1 # ID=1_94;partial=00;start_type=ATG;rbs_motif=GGA/GAG/AGG;rbs_spacer=5-10bp;gc_cont=0.538
MHQGPRSMKTFAVFLPHSFTAEVPSFREATMKIGFVGRVLATFRVDELVLYPDEPGAPRI
RNALLIKELLDYLVTAPYLRSRIYPLKPSLRYAGLLPPLNIPTHPEADALKKEGTHYRQA
LVTASGQTSLLEAGMGKPLKIPRKLPKNKIVTLRVRIKEGRVKYSVVGKKSGETYTGFRT
RVVKSLEEALKPYTFRLATSRLGEPINQVYATVAQRLREPIQTCVVFGAADKGLHEIAQA
HGLDYSSLFTLTINTAPNQGVKTIRTEEALAYTLAILNLAKTSTI*
>NODE_2_length_575203_cov_20.779535_95 # 81003 # 81392 # -1 # ID=1_95;partial=00;start_type=ATG;rbs_motif=None;rbs_spacer=None;gc_cont=0.497
MADIYIEAYGSSLEEAFEQAGLALFKTLVLNASEKTVSVTVEARGQDLMELLYDWLEKLL
HKFEIDNIVATEIKVNKITKNSEYRLEATLWGEPYNREKHQTGTAVKSPTYALMEIDTEK
NTVRFVLDI*
>NODE_2_length_575203_cov_20.779535_96 # 81585 # 81872 # 1 # ID=1_96;partial=00;start_type=ATG;rbs_motif=AGxAGG/AGGxGG;rbs_spacer=11-12bp;gc_cont=0.542
MLEQAAQLYLKSALLKLVGEYGRTHSLRRLVWELAEASKDDELRRFGEERRAVLSSLEDA
YIMSRYFPKEYSEMDAVLSVSCLLWSAGLRVSRHD*
>NODE_2_length_575203_cov_20.779535_97 # 81895 # 82200 # 1 # ID=1_97;partial=00;start_type=ATG;rbs_motif=GGxGG;rbs_spacer=5-10bp;gc_cont=0.546
MVRRWREYVGVLAEAARKVLGDADVYVFGSVVAGEAVASSDVDVLIVSDRVPESMLERGA
LKVEVEWAAELPVYHPFELHIVRPDEAEHYFKKLGRNMLKV*
>NODE_2_length_575203_cov_20.779535_98 # 82197 # 83261 # -1 # ID=1_98;partial=00;start_type=ATG;rbs_motif=None;rbs_spacer=None;gc_cont=0.528
MRETATILTAVLLFAVLTIASAQTSDPCITTDKRVNLAGDTLPLIEATLAGRLREDFYRF
ENLRPGERLVLRVTVTTNTSTGLNTLLMWEIRPNQFTRIGGEQTIQGGGPLDYVYSWVHS
NFGENTPTTLCFKIGIFSEARPAKADYVITLGIERYMDTGGREAADKLEKATPLGMLRTG
ETTIISGHLTNSSEGLDYIDTYVFTAVLGKGKQLTATLSTRPGNIYEFAVLDQTGYGLRS
NRTNTNGEAAVNLETQDTGEKTYYLRVANQGGVGGGGPYTITLTINEVTTSTTTTATTTP
IETTTEITTPSLSRETAQLIVYSTVTGIAVLAVAATIIMRRRSQTVVGEEDQWY*
>NODE_2_length_575203_cov_20.779535_99 # 83395 # 91182 # -1 # ID=1_99;partial=00;start_type=ATG;rbs_motif=GGxGG;rbs_spacer=5-10bp;gc_cont=0.548
MIGKSQAVLLALLLALPTAFLGAAIVSPAFAQTNHTAWLKIVTSAWKGNPSTGGISPVLP
TGTDFAERYNVTNVCVEVYRFKNPRTDHDFTNPNWPRNLLGNLTWEGPVAPVTDRPNGTG
FIQIQWPSGWDNFTVIVKARSYQGECISGGTPFSGIIVYWLTVNATERFKHALIGAPFTT
IPYGANVTLNDDGLWDIHPTGPGVNFDFNLPRAGYKSGPVDFLDNATGTGYDPKWFAGNF
STPGRAWVARAAYMFKVFHEHTWYGVKDNLTYATIFIYDTDHTDASSTQSLIQAAITGND
GQSRYTREIYPRSAGVGTGKFAQNRLVPIPLQILNLQNRTAFHGGIGAPISNIPVGAPHL
NATKRVWWETVLTNQTFYIGREYNGSNTYISNFGGTVKTAPGFGAFPAVPSTNPTRTQGG
ITGVPAGPLSIALNHTVTVSSGLDGLPWVTLNQTNVANFNNNTVFYARFCVQDADLAIQH
PWIGDKMVGAEVTLNFKTSANAPYYLAHSIHTTGSDGCTDDPHKWPGYLNQYSKFGRFPN
GTNWSLRGSLNASYFFNPADDASPAWRPGGYFEQAWGGSWQGPWINAGRNWSALIPEITY
MKTRTLSDDPRWGGFEIQVKWKGGSRNGYGGTAVLVDSVRVRNPYAIALTNSTTITGWIA
PSVTYGNNTVLIRIHDNRVFNNLLGTGKNVQGPVTLMLSSASPFNISLANYVPPADSSSP
ARYDIRVSNYDPFDVTVYIVDNATRIGSLPGPSQEITGVYASIKFHDAKTNAYFARVNNQ
PFLGTSIDTGPDGVTDSSGDIVAGDGVRADEQTGVAEIEFWPGPPGTGTFRFLLSGYNID
FFIFNDYTGGALIAGFTGVFLSFLVASRNALELTPLAPHKAPDIAVARSGHVFITANVHD
LAYRLVDNLGNPAPAANTAITLQRGNGPPITKRGADTIPDFFPSTGGLQWSYDQHGEGWA
VFYQLPEDLAYMVTVTFDGTPVGEATVDKLTHTIMEDLVLRIYKVKLTFVDCVDSPLSRE
AFVKVIPPSPATPYVTQLDSTGALDFGYLAGGEYTIDGVWWKGVWVKFTEARIGDRSLSL
NPDGSLTFTVDSNIDSPIKLTALINDFIFTTWDFNQDNKIPRLNITLTWVGVHPLTGSRL
YFLETMDPTGDTNPVKFNTTKSVSQFLSYRIDHFYGGKSTSRGLKTYADVRYVFYKMPST
FYNITVTTVTTGDPETEQTPGNSKWPGRTVPVDYEIKIDWTGHSSPPSIRKTPAGTVNDR
VVLRVYMTMGGQFVTDPSLNPIGNATLYTTCGPVRIDLLTWAHTFYQRIVDGDFDYLNEA
RRIGNATYHIVNDNGVQMEMYIPEDGVFSTLFVSKWTEDTLLTTWLKADSQHSSNIWWNG
SYRKQDLTFYSYVYPLEFTRGEQPWARFYDRVGLTGTGTLTTEDGPMDHDNDPEVTPNSF
LINRFFNTSAPRRDNATWPRHNFTVVGNEGLWNQQRWRWEQAVADGLVPEVPTRPYSLVF
EKEVVTVPIPVGFITLSLKDEDLARPIPYAVVELSIYTRTSNTDPSGVRYFSAVYKTGRD
GNLTLLYPTQEMVENIVSPNAVKNFTLTVFWYLNSSIVYKDAFNLTKRGYSVDKVAIADV
TFVLAISANKDRPVKDLYARIWWLNVTDGTTVFPGRITVDHARKTWTYTAVPETRGAAKW
TTGQLTLPWLPTSERFTKSDWDLVFDSDLGRWVYDDVTRTWDIPYPSDRNGAPIAGWPYN
PQPTGYYRALTFDEDAAIQYRISVWSDQLPIDPSSQDYNNGAWQRDHYELVWRIPAEFPF
AWMLFGHPPFDITFYRGSTGVGGFTPIPGYALTRTWTATPSPGSKVVAIKLNATDVEIPV
FWQVGDYELGSYDCGPLLGYIVKGRIVPPAGATFGPRTIDAVTTAGTITVGDKTVDVCIA
GKPVGLVTVTSGDTPSTVIWGGSSLVIDEVSPPPSIWYNDGTGQAGADNPNRGTTSNYWR
NWVSQAIDPITGQPVNLHVGDQLQVPGVDLGIQYMGYGRPYEGVSRVATVEVFSNDPDNR
AHRPFIKMFEFQNVSARITDFNGRPLPGAFYQLIDSQTGKSAAWSYAGPDGRIVPMPIRK
PGGVFIQRVLYLGQGANGEPTWPVNSFARWPIAYDSRDDETTQETQKPDIPLGFAYTAEA
GPWPTGDGWVQADVCRHAGDGSYNYTTSVLEALASCPPAGWGRSFDVITRIFDLRVRFVY
GDAQRPADPAYVFSAPSLALSDDFIIRGQGAIFEAKRLARSSYDIVALWPDANGEEVGRR
TFDISTTNVGTVEGTVVLALRDVSFNVVDRQGRPLSGARVSVSPDLVRDEDIQLRPDSIF
TILRIPDGRTYDFTVEWTSPFGTTARAAVRDTPAGLQSRGSITLPVDDVTLTVVDFDGRP
VAGAAIRFAGQDVGTTDSQGIIIIGQVPLDNEYQIEVAKDGTTIGGDRVRFTASRTSATI
QAGVYDITVLVKGAAGQPIQGAIVELQRGGTTVATAATDASGSAVFSKVVGADYSVKASY
EQFSSSANVARGTRSATLVLDLYTVILGVPMTLATFLALIIGLILLVIVIVVIVSEYIRW
RGRRLGIYPAAPPKK*
>NODE_2_length_575203_cov_20.779535_100 # 91698 # 92717 # 1 # ID=1_100;partial=00;start_type=ATG;rbs_motif=None;rbs_spacer=None;gc_cont=0.528
MDYPSTVELNITVKSHTHRRGRSTRSRQRTGNRNLHTSLKLKNPPAENTSGAMASKLRKE
FIKLLEEDREFRYTVAGYLGLAEILKRLDSIEEEIRKLWEEVKTLRENQEKLWLEVKNLR
EGQEKLWENSEKLWAEVKSLREGQEKLWDEVRSLREGQEKLWQGQEKLWEGQEKLWQEVK
SLRIGQEKLWEGQERLWAEVRDMRVTLDRVAVTLDRLTISVEEEALSHVRHRLREMLGVE
VELDRLFVDSKEIDIYGVAGDLAVVGEATVRMGMGLVDEVLEKVELLKQKRPEALRPRLV
KVVYADYATPEALRYAEEKDVWVLKWSGSLTPLKVVEIS*
>NODE_2_length_575203_cov_20.779535_101 # 92828 # 93919 # -1 # ID=1_101;partial=00;start_type=GTG;rbs_motif=AGGAG(G)/GGAGG;rbs_spacer=13-15bp;gc_cont=0.550
MIAEVHGDVCRLGYLKLIASILEDGSPRSPDYLASVLLETCRSLVDDVGEMLGMLRTEVN
ARNYVKLAAQLGFYDRSSGRPGLYGASYICLNSSEALRRHVSGEGMANLSEVLTLTDVEK
TLFLQALLSRDYIFSGMLRWLAEVREFSRLEAMYAVMEEVYPAVLGKLLRRLPEKRRASV
QRELEQARGFREERLKYASQAEWIKSRLYAKYRHFVPPRLEWLVDIGFLERVKRARYRVS
QRFLKNAQELSDVFEKPVERIDQIFFTTFVPLFHGLRIAGQRAESQALLNAYRVLHRALG
KVKLNVLCLAAAYRLLEDGYRSTPASVSRTFSYLSLIHSDRVFTSISDDGSPEVTLLDIP
AVE*
>NODE_2_length_575203_cov_20.779535_102 # 93916 # 95070 # -1 # ID=1_102;partial=00;start_type=ATG;rbs_motif=GGA/GAG/AGG;rbs_spacer=5-10bp;gc_cont=0.541
MTEIAYISSTEVSDSWKGFGRSWGHSLHRIMSRTGSFPPALARWAVTRFSERGDLVLDPF
SGKGTAPLEACLTGRVGVGNDLAPEAYVVTRAKVKPAMFRDVRSWVEKASRVMRPDAVSV
YDVDEDVRAFYHPQTLKQILAVRELLLDSEDDVANFVKACMLGILHGSSEISLSVPCSHS
FSMAPGYMRRYVAEHGLKKPVRNVLACLLRKAESVLADGLPEVRGAAFNMDASALPIADE
SVDLIVTSPPYLNLQTYAWDNWLRLWFLGHDYRDVGKRLFGTQSVKRYVEFMGRVLDEFF
RVLKPGGYCVLVVGDVKSGGRRVDLAELLVEPAEKSGFTARAIISDGIRRGHKYLMYLKP
WQGVDREKVLVLSKGEPRRMVKIA*
>NODE_2_length_575203_cov_20.779535_103 # 95294 # 95866 # 1 # ID=1_103;partial=00;start_type=TTG;rbs_motif=None;rbs_spacer=None;gc_cont=0.499
MSSTVLEYDGRAFYELVVKEFRRQLPLIQVSPDTWIAYFDSLGDREFIAYCAKILADQLR
DCEILVTSESKGIPLVHEIASILGHPRYIVCRKERKAFMKDPIVVSYRPITSAKDLELVI
DGRYVPYIRGKKVGIVDDIVSTKNTMEAMEKIVNLAGGIVTKKATVLVEGEHHKDVIYLG
VLPIFKKTRQ*
>NODE_2_length_575203_cov_20.779535_104 # 96400 # 96648 # 1 # ID=1_104;partial=00;start_type=ATG;rbs_motif=GGA/GAG/AGG;rbs_spacer=5-10bp;gc_cont=0.510
MSVVSIDKRGRIILPKGIREMGDRAVVISAGSFAVVIPIAKEPASVAEGWLKSMRGRKEL
GLVAEKRAKADAIARARRRRQL*
>NODE_2_length_575203_cov_20.779535_105 # 96645 # 97061 # 1 # ID=1_105;partial=00;start_type=ATG;rbs_motif=GGAG/GAGG;rbs_spacer=5-10bp;gc_cont=0.410
MMIESDVIYAYVKSSDWLKPAANKLMTKITRGEFGTVYSSREILHELYYVSLEEGVSLEE
FIRRAATITAIPNLTLLPTVYEIDLLALALMQQYKLSSIFDAYYAATCLKMVEDKTIITT
DEEYDKVAGIKRIDPRDI*
>NODE_2_length_575203_cov_20.779535_106 # 97295 # 98257 # -1 # ID=1_106;partial=00;start_type=ATG;rbs_motif=GGA/GAG/AGG;rbs_spacer=5-10bp;gc_cont=0.514
MSPTVVTLGESLIQLNAVTRGPLRHVTLFERHVAGAETTVAVCVRRQGLDSGLITRVGDD
EFGKCIINWVRGEGVDISHVKIDREAPTGIYFVQRGFPIPSKSKMFYYRTGSAGSRLSPE
DIDPDYIGSAKVFHVTGITPALSETAKNATYKALEAAVSNNVSVSFDTNIRPVLWKTNER
AVKTLMPIIEKTNILFTDPTDAIILLGTTDQDTIIKSFLDMGVDIVVLKMGERGALAADR
NNRAFAAPIPVYVEDPIGAGDAFAGTFITSIVKGRSLNESLQRATIAGTLVVTVRGDEEA
LPTEEDIDTNIKHISIHPKE*
>NODE_2_length_575203_cov_20.779535_107 # 98260 # 99156 # -1 # ID=1_107;partial=00;start_type=ATG;rbs_motif=None;rbs_spacer=None;gc_cont=0.525
MNEMELEKFEGIVSALLTPSTAYREKMAELIEFHLKHGVNGFFVLGTTGEGVKLGPSARQ
EVAEAAVEYAGSRGLVIIHVGASDMDTVKQLTRHASRIGAHAVSAVAPFYYRYDPDSLTS
FYQSIADISSVPVLVYNNPGRQGYSIPIEGLQKILETVKPTVGLKESSGDPDTLLQVLKR
FKGSRFLGAGGDHLMVYSFIIGYRVHVSSLSSIYPEIAKHIFDYVKNGELDEALRLQTML
NNIRAALKKVGPDMASNRYALKLRGIDIGGPIPPTRDLTPEEKRTLEKLLPSEQELRA*
>NODE_2_length_575203_cov_20.779535_108 # 99242 # 100084 # 1 # ID=1_108;partial=00;start_type=ATG;rbs_motif=None;rbs_spacer=None;gc_cont=0.552
MSWGSLPTEPKFEGEFVVERRAVKPGRRFEGLNVFVTGAGRGFGRLIALGFAREGGNVVV
HYNKSAESALQTAREIEQMGVRAFTVRADVTKWDEVKQAVEKTWREFGPIDVLVNNVGDT
APGQMSWREITEERIDHVLAVDIKGTLFMTHEVGSRMLERKKGVIVNICSNVITTGSPRA
PQYAASKYGVLGLTKSYANAFAPYVRVNAVAPGYMETESLLSRPDWTAGRRKWVIEHTPL
RRIAKPEDIVPVVLFLASDDSIHMTGNVVVCDGGFSMPGA*
>NODE_2_length_575203_cov_20.779535_109 # 100085 # 101374 # 1 # ID=1_109;partial=00;start_type=ATG;rbs_motif=None;rbs_spacer=None;gc_cont=0.559
MTATIQDVLAKIDVEKTIKRTLDLANIESPTGFEGECAEAYARMMEEVGMRVKLQEVEPG
RLNAVGVLPGKGGGPSLMFNGHLDTSFSPREPAEILKAISPVYRLEPPWAYREGDWLYGM
GVFNMKGALAAYVSAVEALQNAGVELKGDIMIAGVVGEIEKTQVDQYRGAQYRGYGTGTA
YLVTHGGVTDFAILGEPTGLRLMLTHFGSVWAKMYLKGQMVHTAHSSGVTNLILRMNRVL
NVLEEWIPKYQERFSYQGVKPTVNIGSIEGGWPWRCSRTPWFCNLYVDLRYPPPYSAVDV
KEALEEMLNEVEKRYGFKPMLDIYVSDAWATVPEESAVVKAIDEGHKAVFGTPAERVVFS
WSSDANVLTRNGVVAVNYGPSGGPGKEMRGTLYIPNLIACTKVYTVASMNLCNMDRKKVK
QRFTITYGE*
>NODE_2_length_575203_cov_20.779535_110 # 101377 # 103716 # 1 # ID=1_110;partial=00;start_type=ATG;rbs_motif=GGA/GAG/AGG;rbs_spacer=5-10bp;gc_cont=0.569
MMGKYVGKPIKRREDPILLTGRGRYVDDIKLPNMVYAGFVRSPYAHGRIVSIDLSEAQKH
PDFVAALLPEEAAPLPSWMKYKGLRDVPRFSLARGKVRFVGEPIVGVAVKDRYSVEEIVS
LVNVEIQPLPPVVDAEEGLKPGAPLLYEEWGDNIIMNYSFKAGDVEAAFATADLVLQRRY
VNQRYAPTPIEGRGVVADFDKSRGELTVWDSTQFPHVLQTYLSQALNYPENRIRVIAPDV
GGGFGPKSSVWPEEVSTIQLAMKLGRPVKWVETRSEHMLVCGHERQQVHYVEAAFKRDGK
LLAIRDKVIADIGVYGAFWTETQPVMVTMAAIPGPYRFDAYEYEVFCVATNKAPYSPHRG
FGRPVAAFVMERLMNDAAANLGIDPAEIRRRNLIPAEAMPFKNIHNIVYDSGDYPKALEE
ALKLAKYDKLRQMQAEARKQGRLIGIGLAMYVEYTTPSSERLDKGLGWEVGGYDSATVRI
EPEGKVVVLTGTASQGQGHYTVYAQIAADYLGVNMDDVTVFEGDSKTCPYGFGAWASRST
VAVGGAIIKACETLLAKVKRIAAHMLEANPEDIEAADSKLYVRGSPEKFVTFADVAKIAW
RQPTRLPPDTEPGLEATAHYEPKAFTTCSYAVHIPVVEIDPETGQMKVLEYHIFDDSGRV
LNPLTLYGQIHGALAHGVGGAVYEELVYDENGQLLTSTFADYLIPSAVEMFNINIEHMET
PSPQPGGFKGMGEGGAIGAPAALANAVQDALAHLGVIVDQTPLKPEYIRSLIAKAKKPL*
>NODE_2_length_575203_cov_20.779535_111 # 103773 # 104963 # 1 # ID=1_111;partial=00;start_type=GTG;rbs_motif=None;rbs_spacer=None;gc_cont=0.521
MERLEQKLLVQKIERGVVIDHITPCKGFLIYNILNPDPGSTAVIAKNVPSTKLGRKDLVK
IEGEYITSSLVNVIALISPTATINIISDWSVKSKERVNPPREVVGVIDCRNPSCGSKGPN
SRFSVNLNTENLELTTLKCGSCGYVYYYEDAVKEISQRASSGILVSRTRVQRELLDLLVK
KGGLRYRQKFRLKSGRVSPYFINMGALNDGESLSKLRWIFASYIALLLKENILEDFDFVF
GPAYKGINLASLVCEGLKEYYGINKRFLYDRKEVKEYGDVRMDGSIVGSEYFQPGQKILI
VDDTVTTGRTKVASIKKLDSLGSHRVVAVVVAVDRQETSEEEGISAVEYLEKTLGVRVHP
ILTASSIYEMIKSGLSQEEREDWVRYYRDYGVVKLS*
>NODE_2_length_575203_cov_20.779535_112 # 104960 # 105748 # 1 # ID=1_112;partial=00;start_type=ATG;rbs_motif=None;rbs_spacer=None;gc_cont=0.517
MSSNPLERFRRALEQRGSVICLGLDPNPDLHPQTAEKLRFCLNMVDAVEPYIAAVKVNEN
FVRDFSLADHRRLTEKIRGAGLVSIYDCKMCDIDNTVKAGIKLVSEMGYDFITFNPVMGT
LSTAVKHGAANNVGIIVLLHPSNPESSKYFRATLGDGRKVYEKILDEVVENDAEGVVVGL
HPELNEADIRVVREVIGDGKMILFPGVGAQGGDLATAVKAGGSAILINIGRTIIYSPNPR
QAVVNMYNRIQEIRQVHGEKHF*
>NODE_2_length_575203_cov_20.779535_113 # 105776 # 107353 # 1 # ID=1_113;partial=00;start_type=ATG;rbs_motif=GGA/GAG/AGG;rbs_spacer=5-10bp;gc_cont=0.555
MTEKKITYVSLFADESLHPAYEKALKTVEQNYLGKHYPMLIGGREVFSEKGEFETRSPID
TSIVVGYFQKGDAGHMRQAIAEAKKRFREWADKDWRERVRVMRRAAELIDERKFEIAAVI
TYEAGKNRLEALAEAWEAIDALKYYAQVMEKNNGYEMEMGPGGPGEQCRMVARPYGVWVV
ISPFNFPFMLANGMMLGALITGNTVVFKPTSETPLSGLLLYRVFVDAGVPPGVINYVTGP
GSAFEDEIVSNPDVAGIAFTGSKDVGMRLYRRFTSSQPYPKPILLEMGSKNPTIVTKNAD
IGKAVLGVVRAAFGYGGQKCSATSRVYVQREVKNRFLDELVKETSRIKIGDPRLREVFLG
PVINKRAVDNFRSYIDTAKRDGGEIVYGGEVLGGGLYDKGYYVQPTIIDKLPRNHPLFKQ
ELFLPILLVAEFDTLEEALREANNTEYGLTAGIFSEDPREVEYFFNNIEFGVTYPNRKGG
ATTGAWPGAQTFVGWKASGATGKGVGGPHYLLTFLREQARTNVVE*
>NODE_2_length_575203_cov_20.779535_114 # 107416 # 108417 # 1 # ID=1_114;partial=00;start_type=ATG;rbs_motif=GGxGG;rbs_spacer=5-10bp;gc_cont=0.524
MEKWLGLGFGYDPSMTVREMTSYAKKAEEHGFDMVFFSETLQTFRDAVTTLTSFALAVEK
PLLGCTQVVRLRSPLVLAQTFATLDELSGGRIVLSLGACTKQHMAKHGLEYADPAETLIE
YITLFKRLLTGEKITYESKHFRLREAGLGFKPLRSKIPVWVAATSAKGLRIAGEYADGVL
LNATTSVEYCRNAVKIVRKAAEEKGRDPDELQIAGLIVTAVDAEKPAVEYVRREVASKLS
PLMVDFAMKPRLKVGEPYITPQLIEKMLEAYNTGGYEKLMSEIPVKVLKGLTAVGTAEEV
RRKIDQYREAGVKYPIIRPADKSIIDIVIEAFG*
>NODE_2_length_575203_cov_20.779535_115 # 108452 # 109699 # 1 # ID=1_115;partial=00;start_type=GTG;rbs_motif=GGAG/GAGG;rbs_spacer=5-10bp;gc_cont=0.514
MNIRAVSTTLVVAVLVIAVVAGVGVYLVVQQLSTPTVAEKPLVIGFSISISGDFAVPGRK
QLEGIELWKDWINSKGGIYVKDQNKYYKVELKYYDDKSSKDEVIRLYEKLINEDKVDILL
SPYSSTLALTAAGITEKYGRLMVVVGANSDTIFKQGYKNIVGTYTPASKMLTQAIDILLE
KVQNPSVAIIFKDDAFAKSVAEGAKAYAEQKGVNVVAFEMYPRDAKDLSPILTKIKGLNV
DAILGGGHYEDEVLLVRQAKELGINVKLMSLLVSPSLPAFYDALKETSEGILAPSHWEPQ
TKPKITVGPSIDEFMTQFRQKWNSEPSYHSAAAFAAGLYITAAIEKAGTLDNAKLRAAFN
DLDITTFYGRLKIDPATGNQVGHELVLLQWQGGQKQVVWPREVATAQLIFPKPSW*
>NODE_2_length_575203_cov_20.779535_116 # 109748 # 110554 # 1 # ID=1_116;partial=00;start_type=ATG;rbs_motif=None;rbs_spacer=None;gc_cont=0.550
MGAVYGIAAVGLSLIWGVLGVVNLAHGSFIILAAYIAYVFFSAAGAPPILTSPVAVAIGF
AVGYLLYKGVGRRVVSLDPSTSLLFFFGLSLLLSNSILNIWGPDVRGIPWLIQSLELGGT
RIPLARLIALVSTIISFLLLYTLLQRTYYGKAIRAVVANRVGAASVGIDVDNVFAISMGI
ALGITFFSGTMISLVNPFTPSSGDGYLMYSFASVVLGGVGNIIGTLLAGIFMGLVESLVG
VYFTQSISPAVAFIILVIVIMVRYRGGR*
>NODE_2_length_575203_cov_20.779535_117 # 110541 # 111488 # 1 # ID=1_117;partial=00;start_type=GTG;rbs_motif=None;rbs_spacer=None;gc_cont=0.536
MEAGKQRLKIGLILYVLLLSIAALPPLTGNTALIAYFWSFLQMLALVMSLNFITGFTGYV
NFGHIAYYGIGAYTVAYLTTMTRVDPYVFIPAAAITSAALAYLIGRPILRIRGPYFAITT
LGLGEAVRVIIVNIPAFNYSEGLPIAAYFTYNVISSYIAMYTTVATLFILTLYLRRTRFG
YMLESIREDEDAAESMGVNTAKAKLAAYVLSSACAGVIGGLTAITHVYAHPGFFSITLNV
SVLASLLMGGGGTLLGPLVGAGLFFFISDALLIRFPYLHLVIFGAVVMAVTLALPRGLSH
LIYRYPKISGKIADA*
>NODE_2_length_575203_cov_20.779535_118 # 111489 # 112184 # -1 # ID=1_118;partial=00;start_type=ATG;rbs_motif=None;rbs_spacer=None;gc_cont=0.527
MLQAENLSVAYIGDILVLDGVSVQVEQGKVHAVIGPNGAGKSTLLKTLFGFLKPKTGEIL
LDGTKITSTAPHERIRMGVFYIPQESGIFGSMTVKENLELAAWLFRGNKALVTERVEAVL
NQFPRLRERLYTKAGKLSGGEQKFLELAKAMMNEPRYLLIDEPTVGLSPAMANMVYEELR
KLTGKDIGILIVDQYVDQVLEIADYVYYVELGRVKAEGPVDYIRRGEFLFE*
>NODE_2_length_575203_cov_20.779535_119 # 112171 # 112923 # -1 # ID=1_119;partial=00;start_type=ATG;rbs_motif=None;rbs_spacer=None;gc_cont=0.498
MGSDVSGSSAVLRAVEVVKRYDELRALDGLSLEIYEGEILGLIGPNGAGKTTFINVVCGL
IRPDSGKVYYYGENILEKNVYELARAGIVKTYQIPRVFGNLTVLDNLVASASWLKMSVEE
LRKAAHDSLRLVKLDVKADLLGSQLSGGERKLLEFARAMMLKPRLLLLDEPFAGVNPVLK
STLIDALKKVNMQGLSILIVSHDMAEIRRLCKRVVFMAAGSKLLEGSPDEVLRNEEVVKL
YLGVKRHAAG*
>NODE_2_length_575203_cov_20.779535_120 # 113062 # 113751 # 1 # ID=1_120;partial=00;start_type=TTG;rbs_motif=None;rbs_spacer=None;gc_cont=0.487
MSADDAELLKSRAEAFLRNARYLMDENEWDLAMFNLEQYCHLILKYKLLVNRGSYPRTHS
LRALIRILGENNPELLAMVEDNAKLHYVARLEEAYIVSRYMPYKFEERRLGMFTVLWWRC
LSRLWRRYEEKLLEHMRRFREVGAEVKHILREIDPDVREFVFGSVVRGRFTAASDIDILV
VTDDLSKKYEMMVEVYRRVEAPVELHITTPEKYRSWYSRFIPVDELVEI*
>NODE_2_length_575203_cov_20.779535_121 # 113748 # 114224 # -1 # ID=1_121;partial=00;start_type=ATG;rbs_motif=None;rbs_spacer=None;gc_cont=0.509
MSSVREFELSTGNLLMGRFTFVVVSVPEGWAVKIGDAPADVNYTTIVDGVGWVLDGSSYY
YVVNLVTGEVIDLEVHVKKGLRQKSHGNENAAVIYVNGHTAILETRQVKRGLPRKPATKI
TLTIPCQKTSRTIELVFTGKSGEELEELRKCFPSIRCH*
>NODE_2_length_575203_cov_20.779535_122 # 114333 # 114755 # 1 # ID=1_122;partial=00;start_type=ATG;rbs_motif=None;rbs_spacer=None;gc_cont=0.534
MLVTVVRKPVKVEVYDVYPLTLGHCPHYNLLAAEMYAAGAEFCELSTQAAEYPDDVIKSH
QRAAEVVRFLRNVFRGREMNVEVEMVNLISPTGFFKSMLKRVWRRPAVVVDGVKVCEGGV
DWERLRTVVEQAWLTKNNTI*
>NODE_2_length_575203_cov_20.779535_123 # 114728 # 115033 # 1 # ID=1_123;partial=00;start_type=TTG;rbs_motif=GGxGG;rbs_spacer=5-10bp;gc_cont=0.526
MAHEKQHYIGSRGGGVKAALKDFFFGALLLGLYGEVVRLKQKYNDIFFSLVMGEFLGIPL
LCNYFTLRLLPYLVPEIESARKRLLQDVDVLVLLREGPAVH*
>NODE_2_length_575203_cov_20.779535_124 # 115030 # 116028 # -1 # ID=1_124;partial=00;start_type=GTG;rbs_motif=GGAGG;rbs_spacer=5-10bp;gc_cont=0.517
MDMSRGLDIGRTKYIFLGGKGGVGKTVLAGAVALESAQQGKTVLLASLNPVHSLSTLFMQ
NVSGGRFCKIEGVDGLTVVEVEISDLIERYRQNMEARLKEFFKWAEIPINPEPFIQIATT
NPAFQESAMFDKVMDIMVNEGQNYDLVVFDTAAVANAVRLIGLSKLYGLWLARMIQSRKE
AQEYRLRLSIRKEKVMEEIKKDPVVADLLNLYDKFAKTREAIVDPEKTRFYFVTTPESLP
ISVVKRFISMVQSFNIPVGGVFVNMVLDREDVASDPSGYLAAKLEEQRSYLSTIERDMGQ
YIRGYVRMYPTEIRGIKALYNITDDIRQYVPS*
>NODE_2_length_575203_cov_20.779535_125 # 116019 # 117002 # -1 # ID=1_125;partial=00;start_type=ATG;rbs_motif=None;rbs_spacer=None;gc_cont=0.509
MKGFSEFLASKPELKMVIFAGKGGLGKTTCSAALSYAVSSSKKVLCFSTDPQASLSDIFE
RNIFGKGEIEVLPNLFVVEIDADSKIAAYIQEIKQKIVSMYKTEIPPEIESYIDSSVAEP
AMYESATYDAMASYLAEGGYGLYVFDMPPFGHGIRMVTMADILSAWVEKLTEAREKAKEY
DEIASRLRGEKLVKEDEVLKELYDIRKRLTAFTDVMKDREKAAFFMVITPEKMSIIDTEK
ALEMFRAVGLQLSGIVVNKVLPPEMASNPSPFITNKLKQQRECMTEIMDKFGKLVTAIIP
MFPKEPRGLEGISTVAKHLMNGGIEWT*
>NODE_2_length_575203_cov_20.779535_126 # 116999 # 117286 # -1 # ID=1_126;partial=00;start_type=ATG;rbs_motif=None;rbs_spacer=None;gc_cont=0.497
MDVSEKKGGGFFSGLKKAVGDMFYGVALHQQVTSILKTRMYMEHMFILMIMGDMLGFPIL
PPYYSLRLLPYAIPNVKAWKHRFYRERDFTDVIYG*
>NODE_2_length_575203_cov_20.779535_127 # 117340 # 119109 # -1 # ID=1_127;partial=00;start_type=ATG;rbs_motif=None;rbs_spacer=None;gc_cont=0.555
MVFDTPFGFTIVGLVVFLIAYSVYSKIIDRKVWSPDRSRPTPAHVYADGVEFFPVGRFVL
YGFQWNSIAALGPIIGPGTAALAFGWLPAFLWILFAALLIGWVQDYSAMFLSVRKEGRSF
GPLAYEMLGPTPRKLLLGFLLFYLLLINAAFLFVVATVMNAFPGSFWSLLVLVIAAVITG
HLLFKVKMNVAPVTILAVVLQAIGIALGSTVLANVPPPGTFVFTPPPEGVAAAANPYTYW
LIPLVAILVLGSLLPMPRLITPMNYIAYYSLIPAVILLTVGALVSPATGVKLQVPDFRGW
AEVFTVGPLWPALFVTIACGAISGWHSLISTGLTSKQIDVETDIRPVGAGAMITENLVGL
TALAAWSSIPLLTAAGGASPGNFVLGATTLTSPLLGGEAAAPFLRIFFANYMVGMAVTIL
TILGRFWRVTMAEVFGGTPLSILGNKLIASILGFVLPIIFVLTGSWTNIWLYFGGTNQLL
AGFALLIVGLFLYTQKRFHWYTTIPGIFMMVTTLAAIAYQTYVFADATVGAKLLHPTQNI
LKNAGGILAVQGINGFSTVVGAIMFIIGLAMAVYFVRGFRRAAKIEVKA*
>NODE_2_length_575203_cov_20.779535_128 # 119132 # 119758 # -1 # ID=1_128;partial=00;start_type=TTG;rbs_motif=None;rbs_spacer=None;gc_cont=0.509
MFYIFVDLVLDPTAAVLAMAVLFLVFYIAGSVYGKRRVAGIVRDFSEAAKARGGRLTGSR
IGVSAAVVSCKDVGGFTDLSAVVTIPPFMNPLSYLVARLMGRRELVILRAKHAKTPTRSY
TLVRKNTPAYRYASRWGKIVGEKEGFMFCSREQNPDIDFLEKHVSTVAGFDELYLVSVSR
SLPHLQAYFSPKGPEETKALLNVLEKLI*
>NODE_2_length_575203_cov_20.779535_129 # 119958 # 120245 # -1 # ID=1_129;partial=00;start_type=ATG;rbs_motif=None;rbs_spacer=None;gc_cont=0.510
MPDKHELVLTRLVLDVLKPHKPGMVEFAQALTGLKGVTRVEVSIIEVDADTETVKLTIEG
NNINFEQIANTVKQLGAAVHSVDQVTYSHPTKQQT*
>NODE_2_length_575203_cov_20.779535_130 # 120487 # 121956 # 1 # ID=1_130;partial=00;start_type=TTG;rbs_motif=None;rbs_spacer=None;gc_cont=0.484
MRIVVVGAGVGGLAAAALLARDGHEVTIVEKNENVGGRAGVLSRDGFTFDMGPTWYLMPE
IFDRFYSHFGRKTSDFYNLLKLDPGYRVFFDDGGKVDISAELDENISLFDSLEPNGGEKL
RRFLAKCEELYKSVSKTLYLDLDSPFSFLNPEILSQGIKINIFESVESYVKKWFQSDKAR
KLLLYSIGFIGTPPSKAPAFYAILNYVKLVQGVYMPEHGIRQVVNALYRLAKQENVEFLL
GQEVSKIEVRNSRAERIYMNGSSMKVDAVVVNADYASFETKILEPRHRTYDVDYWSKRMF
TPSALIAYIGLDKKVENLIPHNVFLEKDWGENFQQIFDQRYAKWPEYASYYVHVPSKIDK
TAAPAGGEAVFILIPVAHGIDDDDSKRETLLNNILQDLEQKTGEKVRENIVFKQLFSIRD
FSARYHAYRGSALGLAHTLGQTAFWRPRHRSKKVKNLYYSGQYTHPGIGVPMVLISAEIV
RNKLRKELM*
>NODE_2_length_575203_cov_20.779535_131 # 121957 # 122841 # 1 # ID=1_131;partial=00;start_type=ATG;rbs_motif=GGAG/GAGG;rbs_spacer=5-10bp;gc_cont=0.476
MLVPKPPRVQKPLFNLFQKGSTTYFNSTLFFPEDIKKDVFKLYAFLRKADNYVDIIPQDI
EGFYAFREEYERAASGHQSSDIVINEFVKLSNRKKFEQEWITAFLDAMESDLYRKTYYTL
DELCVYMYGSAEVVGLFMAKILDLPEESYIYARFLGRAMQYINFIRDIREDYELGRQYLP
YEELRMYGVKDFDPASFCGKQESFARFIRLQIERYFEWQRFAEKGYRYIPYRYLIPIKTA
ADMYKWTAKIIYKRPSLVFLRKVKPRKRRVVYGAHVNFVMALRHKIFPGGLAWP*
>NODE_2_length_575203_cov_20.779535_132 # 122832 # 123698 # 1 # ID=1_132;partial=00;start_type=GTG;rbs_motif=GGxGG;rbs_spacer=5-10bp;gc_cont=0.498
MALETVQKVLKVSRFRFWIYAAGPYVVGYTLGASEFNDFLRPEYYIYLIYFFIPANILIY
GVNDYFDVETDVLNPKKSSKEMRVVGEDRVRLRRLLFGVLGVSFALMLIQDNVARLLFGG
FLFLSIFYSAPPVRFKSKPFLDFASNYLYIMPGVFGHYIASGRLPEPLILLAGFLHISAM
HIFSAVPDIEFDRAAGIKTTPVVIGRKNALMLVTVFWTGLAYLAIILTGFHPLSFLALVY
PMVPISVLVFGLDINRVYWLLPYINTSLGGLLWLGLVNHKIIPFFPKF*
>NODE_2_length_575203_cov_20.779535_133 # 123709 # 124236 # 1 # ID=1_133;partial=00;start_type=ATG;rbs_motif=GGA/GAG/AGG;rbs_spacer=5-10bp;gc_cont=0.506
MQIFRPYVDWVKSAAVLDDLRLGKQRVEAKQVLNVFLRKAGILRDGLRGWLNHPIVLLYY
NDGRPYVDDVVGMFTACVKEWMRRGKQSNINLDDIRHLLDQLEKTPGTPITRLHEIEYRR
ILLLKNPDHYIRTFTEEEVREVLETEPVKISGINSWIFDDMRLYRRLLKKIKSKL*
>NODE_2_length_575203_cov_20.779535_134 # 124231 # 124719 # -1 # ID=1_134;partial=00;start_type=GTG;rbs_motif=None;rbs_spacer=None;gc_cont=0.552
MSVKIEVVSVEIPEGCNVVFGVSHFIKTVEDIYEAVVNTVPGAKFGLAFMEASGECLVRH
EGTDPELRKHAAETMLKIGCGHTFILFIKGFYPINIMQRLKDVPEVCTILAATANPLQII
VAETEQGRGVLGVVDGHKPKGIETEQHIEARKQFLRKIGYKL*
>NODE_2_length_575203_cov_20.779535_135 # 124752 # 125813 # -1 # ID=1_135;partial=00;start_type=ATG;rbs_motif=None;rbs_spacer=None;gc_cont=0.521
MSLEEEVLSILSEYVEPIEKAVEKLTPKIFDTGFLVKEFGEPVYRYSPESFTEGLAKPFW
ELFRRGGKRWRPALTVIAYEALGGGDPGIYTLAAVPEIIHNATLIVDDVEDGSLMRRGEP
CIHRIYGIDIAINAGNAYYYIPVYIAAKKLPKNMATLFLEKYLETMTKLSLGQTMDIVWH
RGLFTDITEEHYLQMAAFKTGALSRFAVELAAIYAGREDLLEELGRFGEAVGTAFQIQDD
YLNIFGDEARYGKEIGGDITEGKYTLMTVYALTHLSSEKAKRLRQILHSHTSDKQELTEA
INLIRESGADKYAREVMRRSVHEAWNRVEPLLSQTPAKTKLKKLATFLIERTL*
>NODE_2_length_575203_cov_20.779535_136 # 125852 # 126526 # -1 # ID=1_136;partial=00;start_type=ATG;rbs_motif=AGGAGG;rbs_spacer=5-10bp;gc_cont=0.508
MIVESGQSAPSYFQAYSIIWLRSDRLVEAVYDVCGSESIKQASAVLLICLDFNRLSVFAE
TVSPEHFLKLDTYPAETLLSVFELGLVVENMVIASEALGYGTLLLDCGIYECERLSALLK
LPTGVIPMILLLIGEKDETPPPRPRWPLQNILHIDGYKPVTVEEARKYIENADQILSTEN
YLKKYANFSGTYPEYLAEQLRADKEIKQSYAALSAFLRKQGIKV*
>NODE_2_length_575203_cov_20.779535_137 # 126662 # 127747 # -1 # ID=1_137;partial=00;start_type=GTG;rbs_motif=GGAGG;rbs_spacer=5-10bp;gc_cont=0.552
MSSVEDLVQTTEEIRIKLIGVGGAGCNTVNRLNSLGLTGVYTIAANTDLQHLDMVRADKK
ILLGKSVTRLRGAGGDPVRGRKAAEESEEEIRRALEGADIVFLAAGLGGGTGTGAAPVVA
RIAREEGATVVGVVSLPFVFEGMVRKRIAQAGLEELKNYTNTSVVVDNNKLLDLYPQHNL
RRAFSLADEVISNMIQSITESIAKPGLINIDYEDFKTVVSRGKLASLGIGRSSTPNRAEE
ATFNALQSPLLDASYEGLSGAIVHVCGGEDMQLAEAARPAEIISELMGEDGLVIWGARID
ETFSSSMQVSLILTGLSSTEQIVEINEITPTSVDQRIGEENGEEIDKILEQLGIKPVSQL
P*
>NODE_2_length_575203_cov_20.779535_138 # 127740 # 127985 # -1 # ID=1_138;partial=00;start_type=ATG;rbs_motif=GGA/GAG/AGG;rbs_spacer=5-10bp;gc_cont=0.516
MAAKTRVDTYERITFSYNQLRQQHGANGGDRWEMKVVTVHLPEPYLQAIDELVKRRLYPN
RAEAIRMALRDFIRTEVQISE*
>NODE_2_length_575203_cov_20.779535_139 # 128081 # 128449 # 1 # ID=1_139;partial=00;start_type=ATG;rbs_motif=GGA/GAG/AGG;rbs_spacer=11-12bp;gc_cont=0.499
MVDEIHYEEFRKTLENLVAEAVEDVVVLVEGVRDEKALRLAGVRAKIVYVSRFREEVERM
PRPRKIILLLDFDSEGMKNVKRVSRLLRQMGYEVDESYHRRLRVLKRFGITTVEALAKLL
EV*
>NODE_2_length_575203_cov_20.779535_140 # 128446 # 130485 # -1 # ID=1_140;partial=00;start_type=ATG;rbs_motif=GGAG/GAGG;rbs_spacer=5-10bp;gc_cont=0.542
METRREIAACGILGVLRRWGAEKVKADEAVSSIECVRFRGSRYGAGFAAYNLDGSNGMHK
LKIFIDSENTLSHVKKTLKTRVDGGFYELGFDSFSTSRFASWSAYVETSEEALRKLVDSI
NYELFNAGMRGRVYSWGRYVEVFKGVGYPVDVSNMYGLMEKNLEADMWIAHTRQPTNSPG
VYPIWSHPFASQEWAIAHNGDISSFGANMEFIRFRGYRSFVGTDSELIAYLLDYLTNIQR
LPLLQAAQLLVNGFEDDLDRVDEYVRWRGTGLDGPFSVVAGYCDGEDVYMLALADRSKFR
PLVVGYDEKRIYVASEEAEIRQLSSDAVVWPVKPGGIFLASMKRGVVLAGRENIRHYQPR
TVKPRPVNMAVDAAGLDYRRVNKMVAEAFAKGVEKVDVVNVNGHRYLGVNVPPGRSLNIY
GTAGNCLANFNKGGFITVYGNAEDDVADAMYGGRVVIHGNAGDVLAQAFQAGEIFVRGSA
GNRVAIQMREFRENKPVLVVGGRVDDYLGEYMAGGVVAVLGVDSLDSDECLVGRYVATGM
VGGVIYVRGRVDMWRIGLQPPREDVKRYLRGLLLEGQIDQPTYTKLITLEKITIQDLREN
LPPEPFKRISKLYTSKYYREHLVSYRRLGETDLKLLGNALQSFCREFGLGSDVYERLLEE
KYTVISVDGGFSDMSPEEG*
>NODE_2_length_575203_cov_20.779535_141 # 130488 # 131399 # -1 # ID=1_141;partial=00;start_type=ATG;rbs_motif=None;rbs_spacer=None;gc_cont=0.553
MAGVVGRQPAEPPIVSMGSTGPPYVEEPFFIRDHIVIDGAQVTRPSIDPYREPVESHVYL
CGGRLRLSMPVVVKLGHHLSNSFREGVVRACYCMGVLVMIDNPTGLEKYGEGLLTEPAYV
GDGVYAGYYGEPSRCRESGKPFFAHVGASTDFLWLGPVLEHVSGIVVDEDLGGVDDVEVV
VSLLDRELRRHGVRNSVSLVAGGWSVRGADDVFKLVALGADAVMLSTCVEKTLEPLLTHD
TSHVREKMENLLLGLQREIKLLAGAAGVSNIFNTIVGNRELLRAVELPRDIRALLSIKLA
GEG*
>NODE_2_length_575203_cov_20.779535_142 # 131437 # 132678 # -1 # ID=1_142;partial=00;start_type=TTG;rbs_motif=None;rbs_spacer=None;gc_cont=0.590
MPVPRQDGPEFWNSTRIEHIRQLARFGEPVWVWDRAKYSSRRLLDRLFFRAELEEDVSGS
LASAEEIDTSVSMAGGEISLTTPIYLGDMSFGALSGVPNIALARAADLTGILTGTGEGGL
HPEVRKCRRITVQWASARFGVDIDVLNTGMGIVIKIGQGAKPGIGGHLPGVKVSRLISET
RRIPVGVDAISPAPHHDIYSIEDLGQRIMALKEATGKPVFVKVGVTNYIGYIACGVARMG
ADGIIMDGQGAGTGAAPEVVRNNVGLPVEIAVPVVDEMLRREGLREGFSVVAAGRVSSAE
DTAKLIALGADLVSLGTASLIAMGCIMVHKCHLGFCPAVLTNKIEENPVKLLSLETATKW
VVNMVKGWTAELKLILERLGVESVRELCGRRDLLVARGVEPSQLSVMGVKTSA*
>NODE_2_length_575203_cov_20.779535_143 # 132848 # 133675 # 1 # ID=1_143;partial=00;start_type=ATG;rbs_motif=None;rbs_spacer=None;gc_cont=0.571
MVDLLTVLVISFLAGLVGSITGLGGASITTPLLTLAGVPIKYAIAAGIVSIIATSSGAAA
SYVRGGLSNVKAAMFLEMFTIVGAIIGAIITIYVSARLLYFLFAGFLLTSFIGIRRHLGE
ELPTNVNQDRAARWLGLEGAYYDHKLGREVSYKLTRPIAAGGGMFIAGVAAGMLGIGAGA
FKVAVHELVMRMPSKVSSATSTFIIGMTALAGASVYFSSGLLYLTLAAPMVLGTTSGAVV
GSRILGHISNRVTRLFFLAVVFVLFVQMLLRGILA*
>NODE_2_length_575203_cov_20.779535_144 # 133672 # 134028 # 1 # ID=1_144;partial=00;start_type=TTG;rbs_motif=GGxGG;rbs_spacer=5-10bp;gc_cont=0.510
MSRYEKLDMIISWILVTGVAASLAVTTWALASYYLSNGPALALSDEYRVSSKSFFDYLLH
LPKSGVAGVMAIGVAALMLTPYIRALASLIYFIAKRDIKYILITAFVFTILTVSLLTS*
>NODE_2_length_575203_cov_20.779535_145 # 134058 # 134915 # 1 # ID=1_145;partial=00;start_type=ATG;rbs_motif=GGA/GAG/AGG;rbs_spacer=5-10bp;gc_cont=0.557
MLRFNSSAMAFKLMAERRRTLLKAALGSSLLVTLAPFLSWGGYLYRPEATSGQIRQRLIN
LKDFPVNSKLTFPFPATGDPTVDSDPFRQYILVHLPSGDLKAYSKVCVHLWCLYDYFPEK
RQFQCPCHGSIYNPDTGVSTNGPASLQPYPTNALPELNLEIDPDGTIYATGLRGRIGYGR
EWRAEAAWIQQRQSSSPNTPVTGYVVFRDPLPPDNILSLIRGVDAKIVKWYGYVDKSPTE
REWLTGEGEQNITSATAVYGVDASATPSSHLKLLENPQIILILPR*
>NODE_2_length_575203_cov_20.779535_146 # 135172 # 136002 # 1 # ID=1_146;partial=00;start_type=GTG;rbs_motif=GGA/GAG/AGG;rbs_spacer=5-10bp;gc_cont=0.483
METWVLTGSAENWERALTASLWGVTEKLKTRWERVARDDLLLFYCKSPVKGVIGYGKVKG
KFKQDKPFWAEEIKQNRVIWPYRIEFEVGYVLPRPDWVREAVRAKLGKRTIVGISIVTDQ
SLVQQIMDEISSRWRTSVKVVEKPVSEHDEVKSLVAELGRLSNYIVDVEYRMPDISERLD
VVWRRVAASVPTFVFEVHIGGNLHQALTKLKHAYDIWNSNIYLVVKEDRYDEVMRYLEGA
FHEIKPVIRVLKVSQVRKLHEVQSLDYRLKAEAGLR*
>NODE_2_length_575203_cov_20.779535_147 # 136119 # 136427 # -1 # ID=1_147;partial=00;start_type=ATG;rbs_motif=GGxGG;rbs_spacer=5-10bp;gc_cont=0.531
MRRILRFKPMYLDLILKGLKTSTIRPGDGGEYARELILTDGNRRIAAELLAVEVMTLREA
VNTRYQLEGYSSPEELYQSIKKIYNSLGPDDPVTIIHFIPKT*
>NODE_2_length_575203_cov_20.779535_148 # 136511 # 137155 # 1 # ID=1_148;partial=00;start_type=GTG;rbs_motif=None;rbs_spacer=None;gc_cont=0.532
MTAAGIRDFFTAGFKPTASYLLYGEEKSGKTALLLSAAAKIAEKGGKVVWIDCGARLHPA
RLRQIFPVERLNQLYISQPRTFHEQFETMLNVHDFPPSDASLIVCDDFTYLHKLELSGKP
STDLPIYRALSLQAALLKSLAIARKISVVLVGLVHSIPAIDAQEPVAARIVTYWSDVVAK
VQRGREASVVMQEKPVAQKIYFKVVEKGVEVLRF*
>NODE_2_length_575203_cov_20.779535_149 # 137144 # 137545 # -1 # ID=1_149;partial=00;start_type=ATG;rbs_motif=GGAG/GAGG;rbs_spacer=5-10bp;gc_cont=0.550
MPGMAERVKRLVDAVYELVSRPGFQELMAWVAVVVSSVVLAGVVYNVASRVVIGVAFIGD
SVRVFYPDTRVQTVAEMMVVATFYILGFVGLLLYGVAFSKRFSPRASRYMLLFSTLLITL
AALGLIGGYLSKT*
>NODE_2_length_575203_cov_20.779535_150 # 137633 # 139348 # -1 # ID=1_150;partial=00;start_type=ATG;rbs_motif=None;rbs_spacer=None;gc_cont=0.547
MRMKTSPSICLLTALMLIGMLSVSAEVVSFRRSYGGSADDITTDIYVDSNGIYTVGFTSS
FGPNTPNAFLTIFNSDNSHRCSVALDLGASEEARALTFHNNRIYMLGRTTSGPTPPNHFV
AVFDTSCALQTINLYDIGPGEEATDIAVEPAASPSFYVVGYQPGIGAFVEKLDSSLNVVW
AKNFRVRGGNDVANAVAFSGGRVYVAGTSDDGSSLEMFVSVFDTNGNHLATREIGGAGND
EAHDIIISGGNIYLAGKTVIAGRMDEAVLARLDSSLTLQWVRAFGTSTGDEIAYGLAAAG
GTIYLAGYTTGYGTRDVLLAAFAPDGTFSHSFFITGGPTGDDQANAAASLGACVYPAGQH
VNLPLFYVINDLQNAQSSSVSLTVEAPTPSTVTVSPSVPSPSPGVATFTPPIDTAGAINS
FYSRFCPDNLVSTSTTTVTSTVGTTTTATATATTTTTAYAIATTTITQTSSVIFVSTATS
TTTIPVTTTQTQTTTNTQTVTTTTTATTTSTILTTQTQSTTQTLTQITTVAFPEPVSTYI
LPMLLIMIAVLIATAIVVGRRRQPQPQQPTF*
>NODE_2_length_575203_cov_20.779535_151 # 139549 # 141579 # 1 # ID=1_151;partial=00;start_type=TTG;rbs_motif=GGxGG;rbs_spacer=5-10bp;gc_cont=0.557
MAELGILMLLLSTAFVLRVLPLRWGVALSEFDPWVQYKEALFVIERGWGGFAEFFSWHDT
MSWYPWGRDMGRTAFPGIPFAMAFIYLSLKSLGITVDTLELAAVLPVVYGVLTVVAIYFL
GKRVGGTSTGLAAALFMAISTAHIGRTHLGWFDDESLSLPLMLGGYIFYLAAISEKRSIR
GTVVYAVLSGLFLGFMAASWGAHKFPLAFVPLFSVFLAVIGRYRRSLLVATAVAFAIYTS
IAVSVPKLGPGYIREVTIFSGFIALFILAVFEAASRIKQPETRRLTIFTVLLLSAIGFFA
LLGLGVLGVPGLKFLSVILPGLRDALPIVESVAENQIPTWSIMFSDFGLALALVPVGVYQ
LIKTRRDPDLFIVLFLLFSAYFASSMVRLSLLASPAVALVAGHGYAFVFSRLGDLIAQRR
ASKKRGEEVNIGLAAFTPVLLVLLLLVSIVPSVYGGLGSRVTLSPIDQGYQPATIVTSSF
PARQSIPDWVRALAWMRDNLPKDAVVASWWDYGYWITILGERITLIDNATINSTQIGDVA
HAFMSDERTAMEIFRRHNVTHVVIYVTHQFVVQGGQAYGRLLGFGDEGKWIWMLRIANQT
GHFYRESDYVDQNFQPTQRFWQTLLGQLIPYKPTQTAFGPGHLYNPSQLNYFRLVYQSSP
PYQSLAYVYIYEVVYP*
>NODE_2_length_575203_cov_20.779535_152 # 141655 # 143883 # 1 # ID=1_152;partial=00;start_type=TTG;rbs_motif=None;rbs_spacer=None;gc_cont=0.481
MRTTVLTLILFTALALHPATADPAYGLLRTYTDQGSRIAQAYDIEVDRDGIYIVGLSNDR
YNKPALTILNSDHTLRCSTRIDEPSSSSVVQGVAMTVEINQTYVFVAGILSNTPDSRTSF
KLIYVAALRKNDCSLVEPFYTIDLTSLSLGLRPFSEWSEGIDLAVDDTGVYLLVGLFIFD
NRGFLILKLDHSLQYVTHKFIVLSTPNGDFGMSIALGDQSLYVAGIMGFDPSTFSGNSLF
VSKFDKTSLTLQNTVNLGPSFRDVFFAGLEMVVDENNDIYVVQTQRTTGNYDSIVVDKLD
SNMNSIWKQAYLIDNVYMDSSLSLPQHILLNWTYGVTAAVSDSYLFIGGFTTNFYVNPKG
GENPVHGLVLAVSRFDGEAQVAFRIRGQRSPDNNVQVIGVDAFDDCVYLAGYSDYYRLEY
VLLNLNNQSLSPSLVAFPVLSRPPSQEMRNLDFKLTSQSWSPVFDQDGASSYALYGILCP
GSLTRQTTTTSTSTVTSTATETTTSTSVVSSTTTLTSTRISRFTVTSTSTELVQETVTVP
STVYTTYTEYSTERVSQTVFETVRTIVTDRFQAPQIITVYDGAGATTATVFRNTTTTATL
QLTTTVKGEVNWLELPPWFYLPFFLLPLPLVAVLLNNRRVKIIINRSEGPLTVWSHGDEP
LVEDIYMTPSIASVKKGAKITFVNKDNVPHVIEAYEGPAEYLFTSEEIKPGGKWRHKLEA
PGIYRVRSITKPYMGCIIRVED*
>NODE_2_length_575203_cov_20.779535_153 # 143921 # 144478 # 1 # ID=1_153;partial=00;start_type=ATG;rbs_motif=None;rbs_spacer=None;gc_cont=0.530
MPMSLLTAIVDIVVALIQLVFAVALALFSITVAINILNRVTKDINEFEEIRKKNLAVAVY
IAGILIAVGNVVGQAVSGISKAVVPGAFNLPAIIGGLVQLFIGLPLAIVVITWSQNRVYT
WFVKAASKLPKVEIEKFNIQDELKNGNLAVALVLFGTFVAISLVISQGVSFLSEPIASAL
TSLLG*
>NODE_2_length_575203_cov_20.779535_154 # 144492 # 145256 # -1 # ID=1_154;partial=00;start_type=ATG;rbs_motif=None;rbs_spacer=None;gc_cont=0.544
MGLETRIDVVDGVEIDGAIFIEGSPTAGAAGILAVNYLREVFDAVLVGEIVSPHFPQISI
IDDDGIASRPKLELYLVNVKGLKLLLLSRVFPVESNEGSYELASKLYQFLARHNVNEYLV
LASGRVTGDGSVFVSTTSLDQSKALLDAGAKRSPSLETLPVDRVSGFLMLFFARDGKKVS
MLFSDSASYIPDNLAARRLLEVVSRYLGIEVDFKALDTEIEKQARAMQEVEQLGLTGRKI
VSDEKPSKEPFYIG*
>NODE_2_length_575203_cov_20.779535_155 # 145310 # 146080 # -1 # ID=1_155;partial=00;start_type=ATG;rbs_motif=None;rbs_spacer=None;gc_cont=0.529
MKKNVLKEKLRMGKPCVGLFATIPSPSIVELAAVAGFDFVIIDLEHGVIDYETMENMVRA
ADVHGLTAVVRVPESFEEAVLKALEAGAHGVEIPHIGSAAEAEKAVKAVKYAPEGMRGVS
PYTRAAWYTSISPREHFAVSNRETMVVLQIEGVEGVENMEAIASVKGVDVLFVGPYDLSQ
ALGVPGDVDNEKVLAALKKLVQTCLQNNVSAGSFAPTVEKARQLMSQGVKYVAYSVDTGI
IYKSFKQAVDDIAGKS*
>NODE_2_length_575203_cov_20.779535_156 # 146158 # 147120 # 1 # ID=1_156;partial=00;start_type=ATG;rbs_motif=None;rbs_spacer=None;gc_cont=0.513
MTVLVTGATGFIGAWVARNLHKKGVKFILSDIRFDTSRLKYLIDNPESLPFITLDLRNAS
DLDKVLREHDVERIIHLAALQIPQCRADPVNGGLVNVVGFLKIFEAAKKYGGVKNIAYAS
SFAVYGPQELYGEKPLNEDAPLKPTTHYGAFKVCNELSAYAYWVENGIPSVGLRPHTVYG
FGRDVGVTSDVTTALKAAILKKPFKIRFGGKVSMQYAADVAEAFVAAAFANPSGAKVYNL
GGPVVSVSEVVDTICKIVPDACELISHADSPLPVAYAVDDTAFRREIKDMSYTSVKDGLM
ETYEIYQRVKAAGELVLPQQ*
>NODE_2_length_575203_cov_20.779535_157 # 147127 # 148053 # 1 # ID=1_157;partial=00;start_type=ATG;rbs_motif=None;rbs_spacer=None;gc_cont=0.501
MKIARIMVPRLGKRLAIVDDEEALVLSNPRYGGPRGFLALVKEAQAKKVSIEQHIRDVVK
KDRRIKRTRLPQQLDEEEKSPRLLIPLLPPEVWGAGVTYLRSREAREYETVAKGIYDRVY
EAKRPEIFFKATPSRCVGPGEDAFIRSDTNWSVPEPELALIIGPRHEIIGYTIGNDLSAR
DIEGENPLYLPQAKIYRGSCALGPVISTQESVGDAKNLTITMTVYRGGEKVYEGSTSTAK
LKRSFEELIHYWVLDNVIPVGAVLLTGTGIVPPDDFSLQDNDVVEIWIEKIGVLRNRIRR
LSSRDKRS*
>NODE_2_length_575203_cov_20.779535_158 # 148028 # 149482 # -1 # ID=1_158;partial=00;start_type=ATG;rbs_motif=GGA/GAG/AGG;rbs_spacer=5-10bp;gc_cont=0.515
MSSVYPCIINGERVQAGVYGVFEDRNPADVDEVVAVFPLLSREDVKKAIDSAEEAFEKWA
ALSPVQRGKYLVKAAQIMESQAEELARILTREEGKTLNESRAEVARAIDIFKFYGVMGSR
IRGEFTPSADARTHLFTLREPLGVVSIITPWNFPIAIPSWKIAPALVCGNTVVFKPASYT
PLIGYKIVEALNAAGIPPGVVNFVTGSGGEVGAELIINDKVDAISFTGSAEVGEEIKQYA
CRSNIRVQLELGGKNPSVVLEDADLDKAVEMVTRAAFGLTGQACTATSRAIVVDKIAKQF
EEKLVERVKRIRVGNGLADGVEMGPVVGEKEMKKILSYVDIGVKEGAKLLIGGKRLTSQE
HSKGFFLEPTIFTDVTPDMKIAQEEIFGPVLSIIHVHDFDEAVEVANKIEYGLSASVFTT
SLPRAFEFIQRVQAGVVKVNKPTTGLEFQVPFGGYKRSSYGDIKEQGETALDFYSKLKTV
YLGY*
>NODE_2_length_575203_cov_20.779535_159 # 149596 # 151269 # 1 # ID=1_159;partial=00;start_type=ATG;rbs_motif=None;rbs_spacer=None;gc_cont=0.529
MNLEKYNVTRRKAISTGAKVATAAVVTGVVGGLAGYLAGTSGQQESTVTRTVTVGGGGGQ
TVTVTNTATATVTTTATRTVTAATGPVTPEVSITFASPEWLPGRLTGLIAQDFPAWSKAN
IGKAVEVKMDLIPWDVIFERLSTTLIARSKEPTLLISDSQWLGQFYVGGHIRRLNDYISR
DPELQQLLNRFDPALVYFYMTFPQGNYDNIVGFAHEGDTLLFVYRHDLFTHPTERENFKA
QYGYDLPANYEDWYPGQLDWYQIRDIAEFFTRKAGDELAGKRLEEDFYGIAVHMSRAYDA
IACPFGSILYCHGEYWWDPETGEVEGYINSERAVKALEFYASLVQYSPPNALELWFDEAN
AVMQAGRVAMIYNWAGFLPSLFDPAASKVYNLIRVVPPPGHRGDDGIFRRYSGIGGQPMC
INAYSDRVEEALAFIKYWFEPQNQRKWAEGGGGVCIKDIIQTEWFRNLTPYNRAYADSIP
FQVDFWNVPFFAEMLTAVQEEIHSALAGAVSPRTALDNLARRHKEIIQRENYPRAFERYG
RPAKNVAQLIRRGLPIS*
>NODE_2_length_575203_cov_20.779535_160 # 151305 # 152183 # 1 # ID=1_160;partial=00;start_type=ATG;rbs_motif=None;rbs_spacer=None;gc_cont=0.482
MGRRNLRSPITYRAFPIFLIIPAVALVIFLVIFPLIWALGLSFYSYNALRGDSPVFVGLD
NYSLLLNSGEIWRRFITTGQFVLYAVVLEFLVGFALAHLFFTKFKGRRLAITLVTTPLLI
APVAVGIFFRYIYDATFGVFTYFVELVTGQRIRMLSQQPMLAVVFMDVWQWSPFMMLFIL
AGLEAIPKHMLESSEIDRLSWINKFRYVVWPKIKPLVALALLFRTMDAFRTFDTIFTLTG
GGPGTLTEVLSITIYRTAFQFFRTGEATALAFIFLVIIILLTNLYLRLARRE*
>NODE_2_length_575203_cov_20.779535_161 # 152186 # 153094 # 1 # ID=1_161;partial=00;start_type=ATG;rbs_motif=GGAGG;rbs_spacer=5-10bp;gc_cont=0.504
MANSNRRSNRRARKILKSVATYVAVVVTVGFFIFPLFWLIATSLKTRAQAFSTPPLFIWE
PTFRNFIDIFLKRQTEIEAITGQELELATGAEIFFFNSFVVTSFSIALAIVIGVLAAYSF
SRYKPLGTNTLMFFILSTRMLPGIVVAIPIYFFYRSIGLYNTYLGLILLYTMFNLPFAIW
MMKSFFDDIPKDIEQAAFVDGSSPLRVFRKIALPQVSVGLGATIGFLIINVWNEFLFALL
LTERTTRTVPVLIASTRGEVGINWGLIAAIETLYILPALVLIFLLQRYLLRGMTFGTVRG
GQ*
>NODE_2_length_575203_cov_20.779535_162 # 153095 # 154177 # 1 # ID=1_162;partial=00;start_type=ATG;rbs_motif=GGxGG;rbs_spacer=5-10bp;gc_cont=0.505
MTRVEVKSLWKSFGKVQALRGLDVTVESGDIVALLGPTGAGKTTLMKCIAGVERPDKGDI
LFDGESVLDTPPWERNVAMFFQTYALYPHMSVYDNIAYPLRERKMAENEIKDIVQRVAEK
LRISHLLGRKEPATLSGGEMQRVALARALVREPRVLLLDEPISNLDAKLREEMRAEFKRL
HRELKRTLIYATPDYLEAFAVAEKIALINEGQVIQYDTPINILRKPRNKFVATFVGSPTA
NILRGVIKLGKENLLLDTGEFQLTLNKTGLRNIDGREVEVAIRPVDVVLEPVSGQNLLRA
RVVSSEKLGTHTIVTLKVSNVEMKTVVKGIKNYRYGEEVKIGIEGDKPLLFDAASGEVLG
*
>NODE_2_length_575203_cov_20.779535_163 # 154178 # 154441 # 1 # ID=1_163;partial=00;start_type=ATG;rbs_motif=AGGA/GGAG/GAGG;rbs_spacer=11-12bp;gc_cont=0.451
MKLKNVIEKIGLALCFAGLALLFQPFTDRLLLYGFIIIGIGGFMYVYTTYIPDEADGKTM
VKWFVTLVGTVVFFVVLSIYLVPILVV*
>NODE_2_length_575203_cov_20.779535_164 # 154447 # 155538 # 1 # ID=1_164;partial=00;start_type=TTG;rbs_motif=GGxGG;rbs_spacer=5-10bp;gc_cont=0.493
MVSVEARAVSKFFKTTKALDNVSLVVDDGSFFCLLGPSGSGKTTLMRILAGLETPSSGRV
YFGGEDVTDLSPSQRNIAMVFQFPSIYPSLNIYENIALALRRETSDPNEIRERVMQVASL
LKIEEHLNKKSHQIDFGILQRVSIAKAIVRKANVYIFDEPLSNLDTKLRETLRSEFQKIH
SEVRGTFLYVTHDQLEAMAIADKIGILNNGKLLQVGSPDEIYSQPANRFVAYFIGSPTIN
LIESEVRLVENTVYASVGDGYIPLNNKALKLFQTSREPRKIILGIRPHEISLSREPLHNA
LPAEVSLIESLGTAQVIELRNGSTVFRCYVDGLSDFKEKEKVYAVFNIEAIYAFDPKTDE
RVF*
>NODE_2_length_575203_cov_20.779535_165 # 155545 # 156102 # 1 # ID=1_165;partial=00;start_type=ATG;rbs_motif=None;rbs_spacer=None;gc_cont=0.468
MTQVPPWWRVYLEPKPGWDAADYEEVLKEFEKKPPNRQLLSPILAGFIAGVVQANGSLGY
LKILQNPETYTPFTEIKCDVETLNFISRQINDGWGFVSERGARLIVIGLRCILLLKIIGP
YLRGWKYRAYDAIIGNGYKLHGPMLEKIFQTYELDYGLRTVSIEGKKFRMYVFRGKLPQQ
GDLKS*
>NODE_2_length_575203_cov_20.779535_166 # 156073 # 156498 # -1 # ID=1_166;partial=00;start_type=ATG;rbs_motif=GGAG/GAGG;rbs_spacer=5-10bp;gc_cont=0.488
MGCREVTSMELEPFYELEANIVRTEEIGETPYGRRSNFHMKGTVKGKINGTYEGIDYGTI
VKTEVGDVVHVYVRETITTDKGIISGIRQGYAVPSKDGLAIRLFIFFHTQIPEYRFLNWT
LGVAEGKAGPEGLRLKVSLLR*
>NODE_2_length_575203_cov_20.779535_167 # 156480 # 157292 # -1 # ID=1_167;partial=00;start_type=ATG;rbs_motif=GGA/GAG/AGG;rbs_spacer=5-10bp;gc_cont=0.513
MSEIIINFIGHASFSIKWRNEVIYIDPWLKTPLESGAGNSPVSPIGLEDVKDATVVLVSH
GHIDHLGHAIEIVKKTGACLVCTPEVGMYADIYGIPYDSEPDEKAGRKYWMYPINVGGSC
TINKVTYTAVPAFHSSSIMHYDYIKNKTRYPDAPVGYIITPEDGPVIYFSGDTGVSMEMH
MIQELYSPEICIMTAGGQYNMGVREFAYACKILKPKLAIPCHYDTFPRQRLDKEKLKQAV
SVMSPSTKLVFLNPGESLRYATEHSWVVER*
>NODE_2_length_575203_cov_20.779535_168 # 157326 # 158324 # -1 # ID=1_168;partial=00;start_type=ATG;rbs_motif=GGAG/GAGG;rbs_spacer=5-10bp;gc_cont=0.548
MAKLRGRGIAAINYPTGMNLGGDPSQVVIVAQPDGRLVVNVASVELGQGIKTVLAQIASE
ITGVPVEDIEVRFGDTESAPHDTGTFASRSTHRMGNAVIKASEEIREIVLNTAAKMLEAS
PNDLEIREGRVWVKGVTDKSVEVKQVISQAQFTYNTPVVGKGFYVKPKSSVDPETGASDP
HSTMAHGCTVAEVEVDTETGFVTVLKVYTVYEVGKAINPQLVESQIIGGIVMGMGAALTE
TVYPRYPVLDFQTTSFRDYVLPTAGDIPEIVAKIVESPTPTGPFGAKGVGEMVVNSIAPA
IVNAVYDAIGVQITDLPITPEKVLKALKKSGR*
>NODE_2_length_575203_cov_20.779535_169 # 158336 # 159685 # -1 # ID=1_169;partial=00;start_type=ATG;rbs_motif=GGAG/GAGG;rbs_spacer=5-10bp;gc_cont=0.524
MSNYFVVGKSLQNSSIVNHVTGATQYIDSITFPGMLWIKAVRSPVPRGKIKKIDYSKAEK
IPGVVKIITAKHVPNNYHINLAGLGVGPPDEPVLPEDEVNYKGEAICLVVAKDEETAAKA
ANLVEVDIEELPPVLDMEEALKPGAPAIKKWGSNVFMFGGGMDGATPPSSPKRPYFLVKR
GNVEQAFANAYEVVEGSYLIPPIEHAPLEPHICVAKPEPSGKLTIYTPTQAPYFVRDNVA
TILNIPASNIRVVSPHVGGAFGAKVDPEFEMQVAVAAMVVGRPVKWRWTREEEFTISTTR
PAVKIELKDALSREGRILGRKAKLLHDAGAYARTSPYGVIKSTVNLSGPYNIENLRYEGY
CVFTNRQPSSAMRGYGVFEVSYAVELHMERAARKLGIDSWEFRFINAYRNNQVTATGRPI
DDAYLIEVMKEAAALAGVKLPPHLLQLSS*
>NODE_2_length_575203_cov_20.779535_170 # 159688 # 160143 # -1 # ID=1_170;partial=00;start_type=ATG;rbs_motif=None;rbs_spacer=None;gc_cont=0.509
MMIRFYLDGQLVEVDVKPTDTLLKVLVDKLGLTSVHYGCGEGSCGACMVLVDDKLRYSCL
TFAASVNDKKVTTVAGLLSDHELSPLQKKFVENNAAQCGYCTPGMVLVAKALLDKNPSPS
DEEIFDALAGNLCRCTGYVPIVKAVKSAARR*
>NODE_2_length_575203_cov_20.779535_171 # 160151 # 161038 # -1 # ID=1_171;partial=00;start_type=ATG;rbs_motif=None;rbs_spacer=None;gc_cont=0.472
MKNMITLILVFFGLVTALKEINESFLMPESVNKALQLKKLYRDSALVVSGGTASVQLVTK
MLISPAAIISLENLPLNYVKKKGNMIEIGATTTAAEILESDGVPNCLLEAAKGIHGLALK
QNATIGGNIFTPAPGGDMATALLSLDAQLIMSSSRGRRIVPLTKFYKGPLTYNIRSDELL
IAIRIGKPPKHSMFMKQSIYKYGGQTLASVSVALDSVDKVKRVGVAVGGLTPHPYRASRV
EKMLLGQKISEELIETTAQNVAEEASDTGLVSKEYLRHLAGVLYKRILTRLTSSR*
>NODE_2_length_575203_cov_20.779535_172 # 161060 # 162292 # 1 # ID=1_172;partial=00;start_type=ATG;rbs_motif=None;rbs_spacer=None;gc_cont=0.543
MDYPTKAMNKTTTTLTLLIIIGLVGGFFLGQSTAQPGVRTVYVTSVDTRTVSVTFTVATT
VTEVVERHGPDVRYAKLFELENRGGYVLLRDGLNRTVVAVPRGAAVPDVRADLVVRIPVQ
RAVLMSATHVALVERLREYDPGLLGRVAGLMWGGSYSWFFPEVERLLQRGVIKDVGAAWS
PDYEQLVALQPDLVMIYTYPGDPVVSKLEELKLPYVVVSEYLEDDLLGRFEWIKFVAAFF
ELGDVADKVFSFVEQSVLLTSLRARTLLEHGASPPKVVWFSVYRGTVYVAGGGSYVARAL
KDLGASYVFSDIASTGSATVTPEELVARALNADVIILSTDLITTREDLLKELPQLADSKA
FRENRVYRYSSDIFQLGYYASEEWFRDLAKMLYPEAFDGGGGPRFFVEVR*
>NODE_2_length_575203_cov_20.779535_173 # 162293 # 163294 # 1 # ID=1_173;partial=00;start_type=ATG;rbs_motif=GGAGG;rbs_spacer=5-10bp;gc_cont=0.594
MRGWAFPLLSTALFASFLSSVFFGSVRVPPSDVLLYLLGWRSGVPVFDVVVDMRLVRGVA
AVLTGASLGVAGAVLQSLFRNPLADPFVLGISSGSSLAIALTLVAGLGAGLIQAYDPYAL
YVAAAAGAVATSLAVVIFSTIAKTAIGLILAGVMLGYLNAGLTTLLITLSPVETMRAFSF
WTLGTFSAAKWSLVEPVLPLFAVGLVASLLVAKPLNALTFGEEMAASMGAWVRGARVAAV
AASSAVVALATVVAGPIGFIGLAAPHVARLLAKSVDNRVVIPLSGLAGATLATASDIAAR
NIMPPLDLPLTAITSLFGAPIILILLLRGGKWV*
>NODE_2_length_575203_cov_20.779535_174 # 163291 # 164508 # 1 # ID=1_174;partial=00;start_type=TTG;rbs_motif=GGxGG;rbs_spacer=5-10bp;gc_cont=0.565
MMRVFGLSAGYGSVPVVSDVDLELWAGEFVMVIGPNAAGKTTFLKTLAGLAKPVKGVIYL
SGEDMRMLGLRQRARNIAAVLTGRPDVSGMLVEEVVGLGRYAWTGPLHMLAPVDKQAVED
AMKKTGVAHLRGRRVSELSDGQLQRVLIARALAQQPRILILDEPTTHLDAKSRLEIITLL
HSLAHRENLTVIASTHELELALRFADRLILIAEGKAIVADDPAELIKDQRFIKAFGLADG
VTLSHTTLSIEYRPHRNSGGARVFVIAGAGTGAGFYRLLLKTGYDVVTGVLHENDVDHHV
AASLGLDIVSERPYTRISWEKLSQAEEKMCNASAVVYTSPPLGEQNMGNYILLEKAIEHG
LPTYVVGAVHSGAETIHTPRELVAKLIQTQASGREALKPFPRPDK*
>NODE_2_length_575203_cov_20.779535_175 # 164696 # 165427 # 1 # ID=1_175;partial=00;start_type=ATG;rbs_motif=GGA/GAG/AGG;rbs_spacer=5-10bp;gc_cont=0.504
MKPVVLCGGEGSRLRPLTYYFQKTMIPIGRGQKPLLEYILMHLKTHGFEEAVLLVGYKGE
QVVNYFGDGDRVGMRLTYVWDREDAKGTCGALLNALRENAFTMDDTLLIYYGDILTNLSL
SELVEQHTREKAIATLAVSPRYQLPVGVATIENNRVTEMREKPFININVTIGLLILEAKA
LAYAENASDIMSDLIPRLIEKKEKVAAYVTEAFWYDVGSTEKYEKLTHDIVEKYLEGLHQ
TSH*
>NODE_2_length_575203_cov_20.779535_176 # 165424 # 165636 # -1 # ID=1_176;partial=00;start_type=TTG;rbs_motif=GGA/GAG/AGG;rbs_spacer=11-12bp;gc_cont=0.479
MENLDVLRMNYGLRIPRKLYSWLRRIAVDAGIEEFWRRGVDNASIIARDVGSHPSYVRRK
LALLRRKQQI*
>NODE_2_length_575203_cov_20.779535_177 # 165650 # 165829 # -1 # ID=1_177;partial=00;start_type=ATG;rbs_motif=GGAG/GAGG;rbs_spacer=5-10bp;gc_cont=0.500
MSVKYLAFELGVSRRQAYRVLKFLKENGYVGRMGDVFTISNTSLSKAILDAASRYSFEM*
>NODE_2_length_575203_cov_20.779535_178 # 165985 # 166374 # 1 # ID=1_178;partial=00;start_type=ATG;rbs_motif=None;rbs_spacer=None;gc_cont=0.536
MVLDENVKRIVHGRNFGFLATVNPDGSPQVSPVWVDEADGYLFVNTAVGRVKERNTRRDP
RVALAVPDWQNPYEYAYITGRVVERITGPEAEEHIDKLAIKYTGEKFKWRTPGVNRVILK
IKPEKAGIY*
>NODE_2_length_575203_cov_20.779535_179 # 166439 # 166918 # -1 # ID=1_179;partial=00;start_type=TTG;rbs_motif=GGAG/GAGG;rbs_spacer=5-10bp;gc_cont=0.454
MASKQFWYLDTSYLLSYISKQPWSEWLSEDKEQARTARSVIQRLGSENVKVPVIVWGEVV
TQLREKGVNMGITPMLSDFETAWLKREETNIFSQIVRKLSERDARLQPFDCLIVAFAMAC
SECRGLLTFDTRLIKSKAIQEILKEEYGNRSFIVSDGPW*
>NODE_2_length_575203_cov_20.779535_180 # 166890 # 167369 # -1 # ID=1_180;partial=00;start_type=GTG;rbs_motif=GGA/GAG/AGG;rbs_spacer=11-12bp;gc_cont=0.465
MKYLRWLIEDVLRIDGRALVSEDEAGFVSRLRLQKAAYLLKRMGVEPFTKYSFTIYLRGP
YSPELAKEYYGEVGEEKEKPGITAEKLELLKWFVEHDEKWLEIASSILSILEDYPDISYD
ELFSLLRMSKPWITREKLDEIYRELEERSLVGKQTVLVS*
>NODE_2_length_575203_cov_20.779535_181 # 167482 # 167958 # 1 # ID=1_181;partial=00;start_type=ATG;rbs_motif=None;rbs_spacer=None;gc_cont=0.541
MRRIWPSHGQFFAMKRGGIRLLILRALSQRPMHGYDVAKEISRMFGGLYEPSAGTIYPTL
QWLEDEGMVATEMVGGKRVYRLTEAGARYLEDNRERLDGLMNLWSSECGSEKMELLKTGR
RLAQTFMMVMAENDAEKIRAAADILEDARRRLSELVMR*
>NODE_2_length_575203_cov_20.779535_182 # 167958 # 168953 # 1 # ID=1_182;partial=00;start_type=ATG;rbs_motif=None;rbs_spacer=None;gc_cont=0.559
MESIVVEGLVKKFGDFTAVNGVSFSVGEGELFGFLGPNGAGKTTTINILTTLLKPTAGKA
TVAGYDVSTHPHQVRKRVGLVPQELTVDDDLTGMENLMLQAGLYHIPRSEARRRALELLD
LVGLREFADKRVETYSGGMRKRLDLIAGLMHEPEVLFLDEPTLGLDVATRAAIWDYIRRL
RKETGTTVFLTTHYMDEADNLCDRIAIIDRGVIKAIDTGEGLKARLGGDIIELELVENGL
DVVRLLEGVEGIRRVYVDGGVYRLTVERGDKMLPHVLEVLIQRGVAVKRVSMKRPSLDEV
FLEFTGRKLREESGSWEDTFRRRMILRRMRA*
>NODE_2_length_575203_cov_20.779535_183 # 168950 # 169822 # 1 # ID=1_183;partial=00;start_type=ATG;rbs_motif=AGGAGG;rbs_spacer=5-10bp;gc_cont=0.560
MKEILGEIGVLTMREIRKWLRSPFLMFFTLVQPIIWMGLFGKAFNITGFIRIPDEMLQNL
PPYVTSQLAEIFNNMMTRLFGTADIDYFSYIAVGMLSITILFSSMSSGMGIAWDRRLGFL
NKLLAAPIWRGSIIVSKVLSGVLRAVMQAALLLLVALAFGARFHVLFPLGPLAAFGALFF
LALGLTSLFIALGLRLKSWESQAAVMNLLNLPLMFASNALYPIALMPTWLQAIAQANPIS
YAVDAVRQSFILGSAANTAALLTDLTVTTGFGIGLLMLSAYLAGTALQKN*
>NODE_2_length_575203_cov_20.779535_184 # 169819 # 170664 # -1 # ID=1_184;partial=00;start_type=TTG;rbs_motif=None;rbs_spacer=None;gc_cont=0.547
MEKKQLGKSGEWVAAIGLGTWGIGGRETPDYSQDDQAIDAIRYAVELGMNHIDTAEIYGG
GHSEELVGKALKTIPREEVFVATKVWPSNLRYDDVIKACRRSLERLQLKYVDLYMIHWPN
PRIPVAETMHALEKLVKDGMVRYIGVSNFDVPLLQEAMEACRSEEIVSNQIIYSLENREN
EREVIPFCEKNKITVVAYTPLGKGRIAAEAAKNTERGRALATLAKKYGKTPTQVALNWVI
WKPHVITIPKAIRREHLEENAGGAGWRLAEEDYQLLSRAWR*
>NODE_2_length_575203_cov_20.779535_185 # 170699 # 170995 # 1 # ID=1_185;partial=00;start_type=TTG;rbs_motif=GGA/GAG/AGG;rbs_spacer=11-12bp;gc_cont=0.549
MRIKPVDVGEDSDYWVIKVPKPRRLLKMFAKLSRVVVEGLSSSISLDTPLILISAVSIGI
VTFLVFTLVYRIPEVVAVLFSILLVVLYLLFLRRELRR*
>NODE_2_length_575203_cov_20.779535_186 # 170963 # 172279 # -1 # ID=1_186;partial=00;start_type=ATG;rbs_motif=GGA/GAG/AGG;rbs_spacer=5-10bp;gc_cont=0.527
MKRSDVVQLLLHAAGFDIRLHPWQKNFIDDPSRFRIILKHRGAGATFTIAAEACAEALTH
PTSTILLISYSLRQSLEIFRHIRTIFSRLENTRLKHGHSIYRLMAKIGARTVELGNGSRI
ISLPNNPESLRGYRADAVYVDEAAFFRDDTNLKTAIMFTTVARNGRVTLVSTPKGKRGWF
HEAWITENTWSKHLVKLGDSPHITMHDLEELRKTMSPLEWRQEMMCEFLDEVNAFISYEK
ILECVEDFVPARVVGGRVYVGVDFGRFRDSTVIIAVVEDGERLRVCYVEELRQKPFAAQL
EAINRANMVLQPAVVAVDSTGMGAPLAETLAKTIPHLQPITITSSTKQILVNNLRNNILN
KKLIIPADEKTLINQLRLYQEINTGHSLKYEAPAGEHDDYVIALALACYAAQTSQAQKIE
ASLFWRWGSASQLSAEKQ*
>NODE_2_length_575203_cov_20.779535_187 # 172266 # 172478 # -1 # ID=1_187;partial=00;start_type=ATG;rbs_motif=GGxGG;rbs_spacer=5-10bp;gc_cont=0.526
MSWLLRTGGKKAVEADKQSETVMGISCVVRSVGEDLVVEGRARTKRDADRLKRIIDEMLN
EALGTGDETK*
>NODE_2_length_575203_cov_20.779535_188 # 172450 # 173004 # -1 # ID=1_188;partial=00;start_type=ATG;rbs_motif=None;rbs_spacer=None;gc_cont=0.514
MKIMFLDPESGLPAKVAEKLKALESENQRLREENNMLKMRIELLESVVQKTVDGALVANV
KITPTRIEAQQPYTLTIGSAENPAAEIITANITIPSTSSDKTDITEIDEQKLAALQLPKP
KKYRRAGRWEIGFLAEEIAPELRASDGGLDFKALVVCLAVKLMWLERVVLGRGGVDELAS
KNRG*
>NODE_2_length_575203_cov_20.779535_189 # 173008 # 173682 # -1 # ID=1_189;partial=00;start_type=GTG;rbs_motif=GGAG/GAGG;rbs_spacer=5-10bp;gc_cont=0.450
MSVTLRIGDVGRRFTLYWNIPVYNTAASYTGEWSTTSSSFTLATSGSINIANFVSTLPNF
YDTVRISYSFQQRVSTNGCGGYAYMKILGVNGQTFLKTTTDYVTQSETVDRNTPTNGVIT
WELWHRTTCGTSYVKDPSLTIYLLNKNKTSITGSELDIGQLFITGYKLDPQTMFVFDDNA
FYTLYNPSTTNALLDTFDTPVAVNKISIIKPTATSTAELYLIAV*
>NODE_2_length_575203_cov_20.779535_190 # 173679 # 175544 # -1 # ID=1_190;partial=00;start_type=ATG;rbs_motif=GGAG/GAGG;rbs_spacer=5-10bp;gc_cont=0.521
MILEVYRNNAWVDFSGLATSLRWRLESRSLESLEAEILDYVNVGERVRLRRGSTILFEGV
VYEVSRRHQRGDIPRCSFTAHSDLILYERHVVFREYPTGTTAGAIIRDLASLEQGVDVAE
VSEGPALTSNWSIENVEALKVMQDIAKATNHWLRMRPGKKLVYKPKTTSSPSASIDMGKI
LSAEYSEDRWRLRNRVVYVGAGGEVLADVYTGLGDLPLVVHDPFLTDSSEAMRRAQTRLD
MASEYGRSLRLQMHQQIFSNLGLDLGDTVTVNLPSLGIDNEDLYILEIRYETDALLYEVV
LGGRLELLEDVLDEKFGGDPAARFGKQMSVAEAAGNAIALSQSIAKRFTTQLIPQLFLTM
YVPPIPYASGQNITYNDAGEIVLASGFTSGWFTLEFMPSSENVEPKILRFDRDVGGGNVT
VNLKLGDGSTIKNNITSPYNFPYIPQRKTLAEKDASKWSISGGTLSDSSISVISRYSLRS
TGTTAMTLTYPATGSLAWNLSQCRYFNIYVFPTANATITVRALTNTANYYSAQITTSAGK
FQKYVKKLSDFVATGTPSWSNINQLQVILPSGTYYIDFDHVFTAITFEKLVVEVNMSRPN
ASSTSPKFKRATLFWSEVTQP*
>NODE_2_length_575203_cov_20.779535_191 # 175541 # 177835 # -1 # ID=1_191;partial=00;start_type=GTG;rbs_motif=GGxGG;rbs_spacer=5-10bp;gc_cont=0.588
MPLPNFSVKVLLEAEDNLAKTLAYARAQLESFGDVGVREAGRLGSAFEVLGSALSRALGI
AFYQAGAYLQDFLRGSIQAFTEFEAAATRLASLSASAGESVNMLAQAFRAAGSAAAREMS
VSGAEAMRALEALVKAGLSGADALQALRYSLALARIEGEEYGKAASNLVQVMAQFGVEGS
RAAVAVDVLVNASRLGIGSATDFAQGLANVGSTARAMGMSLQETTAWLVALERRLGSAEE
AGTQLSRLFINLYEVAAKLGVPVRDSADHLRTASEIMLDVIARVRELGGDFEALQSRLAG
VDARAVKALFTLSQMNESFTELVAGVSEAGTALRTFEEYLGTAEGRAAALRAETDRLQRM
VGESLSAIYYMVGPYVLKAFDAVATAWRGIIAAAVDSRFDQRLAYIETQLRILGRISEEE
ASSFIRSWVEMGDISLEEGLKIAEAVAIYDENIQALVERARVAGVEVPESFRQMADAVGG
AVAESVSRMSELNLALGRVEQAVKDLGLASKGLAAGLDFYNVLKQVHEALGVAEPLTQEQ
AKSMEYLAAAQSVVNYTSQLLSLQQQALQLYMMGATEAGNMLTAMMQGLAQALADGNITQ
SEFIGLLGTLGVNAGNVAGSLHEMLVKALETTRQAVEGNVSSVQSLINYLNTLNGQVVRY
TIVEEHVTIHSSTGGTSGSGIVHETGGRFFEEYQRGAWYVPRTGPAILHEGEMVLPRAVA
EWFRRGGATTVVNVNMSVNFSGERGADAAEVLSRELVRRLRAAL*
>NODE_2_length_575203_cov_20.779535_192 # 177911 # 178171 # 1 # ID=1_192;partial=00;start_type=GTG;rbs_motif=None;rbs_spacer=None;gc_cont=0.521
MKEVKITVACPVCRGTNLIPAKVEAGIPQSFECLECQTQFSILRPKILGYEVSREESREE
IGKKAKRRRRLAEFLDGVLLGWLLHR*
>NODE_2_length_575203_cov_20.779535_193 # 178172 # 178735 # -1 # ID=1_193;partial=00;start_type=ATG;rbs_motif=GGAG/GAGG;rbs_spacer=5-10bp;gc_cont=0.532
MRVSPVAILAVFIIGFFAGYLVYSTTAPPPLTITKTTTAATTIRQTFTTTILSTQTTTVT
SSYKVGGKPVDLVATVYRIVDGDTFDAFPSGRVRLADINTPERNEPGYNEAKEALRRLVE
GKKVFLDVDNVNVMDSYQRLVAVVYVQHNSTHVLNVNLWLVTNGYAMFRDFNNEFNPYTW
SLYLPFS*
>NODE_2_length_575203_cov_20.779535_194 # 178772 # 179095 # -1 # ID=1_194;partial=00;start_type=GTG;rbs_motif=AGGAGG;rbs_spacer=5-10bp;gc_cont=0.599
MIRVLGVEAASRDLEKLGEDAVKHVEKVLAEAAEECMRRARENAPVRTGRLRESITVSRQ
DKLAYVVEASAPYAGYVEFGTSRQRPRRYMQTALLQTLQTLRRQLQP*
>NODE_2_length_575203_cov_20.779535_195 # 179241 # 179597 # -1 # ID=1_195;partial=00;start_type=ATG;rbs_motif=AGGAG/GGAGG;rbs_spacer=11-12bp;gc_cont=0.541
MSTQVPPPDELKKKTSPTQLFKKFEEFEAFGHRFRIRRMTLAEELEWYSERDKILAENGV
SQAEKLAKIWERLLQRVVESPRLENYVEELPTPVLARLIQAITELHLWNMDFRSSPQA*
>NODE_2_length_575203_cov_20.779535_196 # 179602 # 180492 # -1 # ID=1_196;partial=00;start_type=ATG;rbs_motif=GGA/GAG/AGG;rbs_spacer=11-12bp;gc_cont=0.544
MVFRKLVTYGEETSYGQTPADVSRWIGGVTSFSGGVEPVSEEVPTISGARVFQTLVHGLD
VSPSIEFYVQNPRIIKYAFGKATNTGSSPPYTHLLEIKEDYELPSITLVEHRLGVGGHGY
VYNGCRVDKLSLSWEEDSFLKASMDFKATRVAKTTTLPTPEEETKGFYSSSSKTVEINGV
EIGYVVSGSVTLSNNTVPFPRQGDFHQKHVAGNAQLEAELELYYLDSSIVDLMIGKTRFD
VKVRFSRGSDDYLEVRLDGCVCGVESVLEAEGDMMQTVSLKPSNMSILVVDDVEAY*
>NODE_2_length_575203_cov_20.779535_197 # 180515 # 181426 # -1 # ID=1_197;partial=00;start_type=TTG;rbs_motif=AGGAG(G)/GGAGG;rbs_spacer=13-15bp;gc_cont=0.567
MVKGLGNAFEKVLSLVKFPEVADEFTGAGVRVVFIDSGCSPDHPLKDCVNLTETSRIDTE
SHGAYVHAVLATMLPEAEFYLVKVPDPLTDNLLITALNEASRLNPHVINLSITSEAPSDG
TDPASTYVNHVARRSVVAIAAGNGGPKMMSIGSPAVAEKALTVGAVDTRGRLWKRSSRGP
TLDGRWKPEIVAPTGYKPPKSSEEIWGTSFAAPIAAAVAAHLNKKLNNPYTATRVMMLTA
SPVTLVQTPTTTLTGLRKAALIRKLVSTWPRIYDPRNLAGMGLVDAAASASLLKQLAQTF
STL*
>NODE_2_length_575203_cov_20.779535_198 # 181671 # 182030 # -1 # ID=1_198;partial=00;start_type=TTG;rbs_motif=AGxAGG/AGGxGG;rbs_spacer=5-10bp;gc_cont=0.556
MTSLVEQLVQTIRGEAGIPVYVGWRPATIIPMAILQIRNCEVTPLDLSANIHLITADVQI
DFWHSSAKECDETVEKTLAALERARDSLGIFFLGVEGLADVGDEKAFRKMLLLRLKTVK*
>NODE_2_length_575203_cov_20.779535_199 # 182036 # 182857 # -1 # ID=1_199;partial=00;start_type=ATG;rbs_motif=None;rbs_spacer=None;gc_cont=0.556
MRYVSVKDVRLYNGWLPVEEKRQPLKKIGETVFQTPHAPLVDADWDGSVYDDVIIYLDGE
HVEPESIDPSTGLVSIHPPPSPGASVEADYFWHPIGDEDIILAVEAAEGLVEALTGVVYV
PHQRVERRRIERNGLVALSEPVITIQSIKLYDSFGNFLGEAEATLVDRAAGILKIRVVSQ
EPRPPWYLPSYVEAEVEYVGGHESVPATVKNAVLALASHNLLTRFQQRLALTPDYGGGVS
TVFVTEDLEKRLRFLRSEVEKTVNSLPRRVEKA*
>NODE_2_length_575203_cov_20.779535_200 # 182896 # 183846 # -1 # ID=1_200;partial=00;start_type=ATG;rbs_motif=GGA/GAG/AGG;rbs_spacer=5-10bp;gc_cont=0.570
MNFREAQQEYLRFGKALLSGDSNFPEIPPAVASDVFDTFIEESIAAKIFRFITMGSDVVK
FYVKGAALNVYAPTEASPVPETKLTFEPPVVLEAREVRAVSRISDVAEEESVVDLVAMTV
EDMARSIADAVDKNVFRGTGDGSDAYNLFTGLQRSTTLPGSQTQTLDIAKAPLTVEHINK
AVASLEELGYRDDLVMIIHPKTALHLRNDLASKGLETISGDILRTGEVNAIFGLKKVYVT
THLEKRSYSGSDGTKVSDVIICSSRDAGVGGYRRALRIERDRDVEAGLTKVAASIRFAWR
IAKTDAIFLIQNALAE*
>NODE_2_length_575203_cov_20.779535_201 # 183862 # 184470 # -1 # ID=1_201;partial=00;start_type=GTG;rbs_motif=None;rbs_spacer=None;gc_cont=0.544
MRWITCIQVRPCLEKTLDDEVFAGYLEGVAATSDIDLEGDVFSEEVFKANAASLIGKPIM
LQHGRSQAVGEQAVGQIIEAKHIPGKGLWIKAGIYKAFGDVWRMVKNGFLRFLSIGGYVK
RVRFHDKYREIEEAEITEVSLTDRAANPRAQIITVFSKSWPTAPKSIVSGNEAIAKPATQ
ELDTPYFRKYWSRHGSHRIKRE*
>NODE_2_length_575203_cov_20.779535_202 # 184495 # 184746 # -1 # ID=1_202;partial=00;start_type=ATG;rbs_motif=GGAG/GAGG;rbs_spacer=5-10bp;gc_cont=0.579
MELVYAFAGILLYIISGYLKSGEAFEPVKALRTAVVGIAAVVSNMVLGVELPAPELETLL
TAGEVTFVENLAKTLWRRVFSTL*
>NODE_2_length_575203_cov_20.779535_203 # 184814 # 185881 # 1 # ID=1_203;partial=00;start_type=ATG;rbs_motif=None;rbs_spacer=None;gc_cont=0.546
MSFFRKILSRPKAFASTMPGFYGRLGEPKPLDQLKLLELAEGDTDVRACLDAVVDAVTAN
GWYVVGEENARKIVEEWLRTREDEFFFFLRNLVLTTLIFDESYIECVSDFPRVIAPWTMQ
VVRDDYGVVKEYVQQTTRVVRFSPDEIVHVVLHPLADRTYGTPKLASLARILLAKREAEL
FLFQVFMRKGVLSKAIVLKHGDETTFNRLKAVLESARPGDNLLLMGEIDVKTLSQPVEDL
RVVELLEEFRQRILAVLRVPPIVYGVIQGLNLETSRNQMTTFAQYIKSLQKIFGAALTLV
LKRVIGVDGFSFRLVEWMNPEQETAMHVERVKAGIETVEEARRAMGLGAIEGEKP*
>NODE_2_length_575203_cov_20.779535_204 # 185878 # 186297 # 1 # ID=1_204;partial=00;start_type=ATG;rbs_motif=AGxAGG/AGGxGG;rbs_spacer=5-10bp;gc_cont=0.536
MRKLLIAAAAALLIPAIIHTTTSLKLLILIASATVFIIATSLTPIHYRKAGWTETRATYL
TLGIQTAVSFISTAINTANILDTFQTILLFAANTYLLIRVIAESLAVNKTSNAAATASTL
LGLSSYITYIISTLEALRT*
>NODE_2_length_575203_cov_20.779535_205 # 186294 # 186779 # 1 # ID=1_205;partial=00;start_type=ATG;rbs_motif=GGAG/GAGG;rbs_spacer=5-10bp;gc_cont=0.523
MNTAEKLDYIAKTLTIASTILYLLHYIDIGSFLALVAAAAALMSTIIIHRMGKTLKSLAS
ARKRASMHRLMGAAVEETPETAAEMLEKLLKSLLRIHRELETVAEEKMSSGASARDILTL
AKARLEVIAKTKDIIIALEKISSSAEEKDLSTLLKELAEQT*
>NODE_2_length_575203_cov_20.779535_206 # 186754 # 188202 # -1 # ID=1_206;partial=00;start_type=GTG;rbs_motif=None;rbs_spacer=None;gc_cont=0.545
MAVFRVPVVFADYVENSGFGFAGLRTRVTRVFGGVVKRSRRVGEVASLMGLGLEDVVMPV
FLEAVVEVEKGDVVYVTGESGGGKSLLLRHLAEEMSRLEEFAPVACSWKIMDNIPRRRSL
IDCVGRDVNEAVEVLSAAGLSDVFTWFRRFDELSDGQRMRFIFAKALDAGAKTVVLDEFC
SALDRETAKATAYTMQKLARRRGITFIAATAVDDLGADLNPNLLIVKHLGPHLKVKRLNP
VPRPCSLLEKVVIEEGSVEDWRLLSFLHYRSHRVAAAVKIFRAVLNGRVVGVVVYSKPFL
RAPGYTQFFKNDWYLRERMNHVLRIQRVVVHPSFRGIGVARKLLTESLPRLDVPFVEILS
AMERLIPFTRGIMTRWTVVEPNREKRALLEEFRQRFGIDVMKHGVVDVLLYAEKRGLLKR
MRSWLIANLHRYGDASLKQRDAAKLLRALKSSCAPKVYGLWINPEKKFGKIVEEAMSVQR
VL*
>NODE_2_length_575203_cov_20.779535_207 # 188230 # 188733 # -1 # ID=1_207;partial=00;start_type=ATG;rbs_motif=GGAGG;rbs_spacer=5-10bp;gc_cont=0.540
MGEIDSKTTHEKSSGESPAKQSRAYCTVKIPAALAEVIDSYLMEHEAQVRGFRSRADVVV
RVLTEFLEEQGRLRPLVKRRLEHVNVYESFVLVRDNLLNVSVEVAVQPPQLFCRYCLSGE
CVHVLFAASIPGVRRRFAELGLRAPETDEDVGGYVVFFGDTAYPYTE*
>NODE_2_length_575203_cov_20.779535_208 # 189017 # 189289 # 1 # ID=1_208;partial=00;start_type=ATG;rbs_motif=GGxGG;rbs_spacer=5-10bp;gc_cont=0.509
MPKMFSKTRALETILRVGEMLANVADEKGLREMVVGRGELRMLLNRENRRGKSLLTLAIQ
RFAASQMFTTPRWTLEVADPVKPLLIYRKR*
>NODE_2_length_575203_cov_20.779535_209 # 189286 # 190095 # 1 # ID=1_209;partial=00;start_type=GTG;rbs_motif=None;rbs_spacer=None;gc_cont=0.560
MKTVSKVVYIETSRLRKSRYNPRMVHDPDRHRILVESIRRNGVMEPLLVYQVDDGYEVLD
GSRRLAAAVEAGLDTVPCIVVQGEEAPRISLAIHFSQDDLTESELVLYVERLVAEEVFPS
VEEVCRFLGVSKSWFYTLRRAARLGPLDSGAPATTLAMVEKTRVEPEKKRRIVEALDNYP
LPRPMLREALREIEEKPMEEPEHVLERFYWASPRRSGEDAVTASGVYEYVLRRLGGVVEF
LARNGVETLWRVEIPAQDLMVVRLLWQRL*
>NODE_2_length_575203_cov_20.779535_210 # 190080 # 191555 # 1 # ID=1_210;partial=00;start_type=GTG;rbs_motif=GGA/GAG/AGG;rbs_spacer=5-10bp;gc_cont=0.560
MATAVAVNLFYTGFCRVLRDMGYTVFEKIWNSHALAEREDGQTLLYIDRHLTHEVTSPLA
FEGLRAAGRRVRRPDLTFAVMDHNVPTGDRLEPVKEPMSAAQMQALSRNAKEFGITLFDY
FSPFQGIVHVIGPELGLTIPGITLVCGDSHTSTHGAFGALAFGIGTSEGEHVLATQTLWL
KKPKQMNIRLMGKLGENVTAKDVILYIIRKLGTGGCIGHVVEFTGDYVKSIGVEERMTLT
NMSIEGGARTAIIEPDEKVFNFLRDAPYSPKGREWDEAMEYWRTLKTDPDAKYDTVHEFD
VSRIEPQVTWGTNPAMTVGITENVPSPDDFDDPSDRKAVERALQYMGLKPGMKVSDIKVD
TVFIGSCTNARLSDLIDVARLVKGRKKADGVRVLVVPGSQLTKRRAERMGLHRIFMEAGF
EWRNSGCSMCIAMNEDRLRPGERCLSTSNRNFENRQGVGGRTHLASPLVAAATALTGKIT
DPRQFPLQDLE*
>NODE_2_length_575203_cov_20.779535_211 # 191637 # 195164 # 1 # ID=1_211;partial=00;start_type=TTG;rbs_motif=None;rbs_spacer=None;gc_cont=0.496
MKSIYVSLCPNCGGEITDEELVGRGVCGRCVLQDGRLKPGKYTKALELEEEYRAFADFFS
RVVGSPPWSLQRTWAKRALLGRSFSIVSPTGTGKTTFFIAMAIYQASKGKKSYIIVPTSL
LAQHIHERTLSMAAKHGEKAAKIAAYYSGMKKSEAEEMLQKIRDGEFGILITTDRFLNTR
FELLRGKKFFYIFVDDVDSFLKSPRNIDKILLLMGFEEKEIERHLKLVSARSGESEAEEY
ASKEIARPDSVLLVAGATMKGRRTKRIRLFRRLLNFEPGGSIEFVRNISNMYLHQSKKMW
EQVAELVKTHGGGCLIFVPQTAGVESAKELAKFLNSQRISAYAYEKMDTKMLKRFELGEY
DVLVGVASTRSPLARGIDLPERIRYVIFAGVPRRELNVSWREHRPSMLLSLIRNLYSILR
EKNESELVQVMGMLKKCVPTDREVLESVREGLESSKQPEGFAGYVYSAVTRAHQLLKTCI
GEEELRRVAENLDMKIRVDENGISIILPDIDGYVQASGRSSRMFAGGITRGISILIVDDE
KAFRGIMRALETIYEETFQEYSLEHAREEFKQCDRDRQFLREVRTGSASIESLDILRSSL
IIVESPTKARTLAYFFGKPARRVVDGLTVYESVGEGYVACLTACQGHLVDITTSHGFHGV
WIHDGEFVPMYVDIRRCSKCGEQFTDSEVCPNCGSDKYFSKLSIIESLRKLALEFDHVFI
ATDPDTEGEKIGYDLYVSIWPFNKRIERLELHEITRKALRDAFKSPRSVSLPLVEAQVVR
RIEDRWVGFELSRRLWEFFGEKHLSAGRVQTPVLGWIIQRMEEARKKKLVANVTFEDGSE
LMLENIEDVDMVKKLYAEGALNVEVADVKYVETVAPAVKPYTTDSLLRDASIFLRMSAAD
AMDAAQTLFESGLITYHRTGATYVSSTGLSVARSYLEENFPGLFVARHHGEPGAHECIRP
TKPLSRKQLELYLQSGLIRVPMRIGDRELMLYDLVFRRFMASQMKDALVRRQMCNLMVLG
KTYRVERVVEVLEPGFLNLYQTIKTVKALEPGVHKVLNLQIKSVQAAPFFREGDIIALMR
ERGIGRPSTYAQVLNLLYKRRYIFNDGGRVLATKLGKTVYNYLVSNFGSFVSETLTKRLE
ELMESIESGKVSYQEVLKELYGETSQISKTSAKAA*
>NODE_2_length_575203_cov_20.779535_212 # 195549 # 196478 # 1 # ID=1_212;partial=00;start_type=GTG;rbs_motif=GGAG/GAGG;rbs_spacer=5-10bp;gc_cont=0.503
MAVFLDVVAVFVLSCLGLAVTGYLLVRGAELLSEKRGISRFLVGFILLSVITSLPELSVA
TFSSLAGVVYLSVGDILGSNVVNVALVAALSTFFVTGVVYVGLDVLRDLAGILYFSSIIP
ILMIFIPEVAVELGVLLLAFFMVYIYLSFRSAPANARVAEKVGVGYNVIVSMVVVGGVGV
VVSAYFLVESVEGLVLLTGLSELEVGAKIVSISTSAPEIATTLLLSKRGVYDMALGNAVG
SNLTNVTLILGALLIISGQSLVFSQHVSVVLFVLLASSTFWFFISRGALNRMSGVLLLLI
YLFFLTVAK*
>NODE_2_length_575203_cov_20.779535_213 # 196440 # 196577 # -1 # ID=1_213;partial=00;start_type=ATG;rbs_motif=GGA/GAG/AGG;rbs_spacer=5-10bp;gc_cont=0.449
MFTTVFAYLIYMETLLEKLEQVVTSDNKILDAELLGHRQEKQVNQ*
>NODE_2_length_575203_cov_20.779535_214 # 196776 # 197330 # 1 # ID=1_214;partial=00;start_type=ATG;rbs_motif=None;rbs_spacer=None;gc_cont=0.544
MLQIGVGCSSDREPLPGAVEKARRFAARLGVYRDEVVLLTGGDGGLMRVVCEEFVRRGGI
TVGVIPYEDEFIDKTHPRYNPYNTIVFRSGQTYQARSIGLVRSSDSFVILGGGSGTIIEA
HLAYIYRIPLIILTETGYPSDILAQMHPDGHLDHRKINAAHYINDPEEAADKAVALARQK
TQKL*
>NODE_2_length_575203_cov_20.779535_215 # 197353 # 198390 # 1 # ID=1_215;partial=00;start_type=ATG;rbs_motif=None;rbs_spacer=None;gc_cont=0.536
MQHETQIEQLLHTPLQAIEVGEKTIAQLLDQMKLTGFQGRNLALAAETWAKAAQAKDTVI
MLGYAGSLSTTGQWKIVKWLVEKRFVDVVVSTGANISEDLIAAMGYNYYIGTSYIDDDLL
RRLRIYRFHDVFVKEEDYIKMEEMIADFMLTLDNMEPMSSAEFLHLFGKWLDQRNIHGIV
QAAYRAGVPVFSPAIEDSGYGVAYIINRHRKPGYKLILDHFRDYEQLIRIRGRHRDSAAV
FIGGGVPKDFIQLSAVAVDILEKGDPLTTRPHRYAVQITTDNPHWGGLSGATLEEGKSWG
KETSEGVGVQCFCDATIALPLIAHYLREKVGERKNKPDLSWVFST*
>NODE_2_length_575203_cov_20.779535_216 # 198383 # 199717 # -1 # ID=1_216;partial=00;start_type=TTG;rbs_motif=GGxGG;rbs_spacer=5-10bp;gc_cont=0.581
MLRVVGLRGVEDVAAGLRSGLAAVEPGALIRRVIKRRGDCLQIGGKMVELRRFSDLVIVG
GGKAAEGMAAEMLRFLDGFDVRGVVVVPRGYRLKRRLKPLEVLQGGHPLPDSSSEEAGRR
ILETASSCSGDSLAFVLVSGGFSALAAVPAEGVSLQDKVETTSALLKAGASIDELNTVRK
HLSALKGGWLAKNLRCRAFSLILSDVVGDRVDVIGSGPTAPDPTTFRDALDVLRRRGVDV
SENVWRRLRRGAEGVYPETPKHGDPCFRRVVNVVVGGCVDAVKAAAVEMRRRGYSVVALT
SGVVGEARNVASLFAAVARDVVKHGVPHAPPFALVAGGETTVTVRGRGRGGRNQELVLAT
LHLLRDVPRFVFASIGTDGVDGVTDAAGAVAAPQTLRNAAREGIDPLQFLEDNDSYTFFS
RVGGLVLTGPTGTNVGDLMILAIR*
>NODE_2_length_575203_cov_20.779535_217 # 199794 # 200423 # 1 # ID=1_217;partial=00;start_type=ATG;rbs_motif=None;rbs_spacer=None;gc_cont=0.554
MDIFSQAFWEGLTAYGYFGVLAASFLGSLLPFVSGPYIPPIIIAVMAGRLDPLPTALASA
TGAASAKLILFRFFKGGRVLISDETRRRIEPLERLVARHGWFAVLAAAATPLPDDIIYIL
LAVANYSSKLFLPTVFAGKLLITTIAAYTALYWSTLACTIIECTAGQLNPLQTILLAAAS
AAAAMTLIYIITRLDWQKILTKLGEHTQR*
>NODE_2_length_575203_cov_20.779535_218 # 200508 # 200729 # 1 # ID=1_218;partial=00;start_type=ATG;rbs_motif=None;rbs_spacer=None;gc_cont=0.464
MIELGKCAGCSFTVHDLSKNFNAVEELVKKYQIRSVPTLIIDGKIKIEGVPTFTFICDEN
LYRILEEKYASKP*
>NODE_2_length_575203_cov_20.779535_219 # 200792 # 201769 # 1 # ID=1_219;partial=00;start_type=GTG;rbs_motif=GGAG/GAGG;rbs_spacer=5-10bp;gc_cont=0.493
MSRVFGTLLDTGSSQFVLSSMRPVTWEDYRRYVAEKGYVEVEDVRIEIGKPHKITSYSPP
ASYSLETTTVWSFPDRGDWATHSGDYRGNWSPYVPRNLILKYTKPGELVLDQMCGSGTTL
VEAKLLGRNAIGVDINYEACILTLDRLNFEFHPLDEQREPVIKVYHGDAAQLNVIEDESV
DLIATHPPYWNIIPYSQKRPEGDLSAYRKLEDYLGKMMQIARESYRVLKPGRYCAILIGD
TRKHKHYVPISTYVMLKFLQTGFVLAEDIIKLQHKMKTTREKWGGKNFEQYGFHKIAHEH
LYVFRKPGNEEERGRLSLSSWLTKI*
>NODE_2_length_575203_cov_20.779535_220 # 201766 # 202365 # 1 # ID=1_220;partial=00;start_type=TTG;rbs_motif=None;rbs_spacer=None;gc_cont=0.483
MTELSTGEYFGRGRNRRRILEVIRLSNGWILLKTENSKSKHDFKVRTVYQLRPRIRSYTP
KHAHFAIDFYGKLCADKAKAMQVLKAIVEVWQGADIATVVERFRHAVKDLPGYDLEYILY
ALAWIFRQEDVNFAGRPESRQRELDETLNRLGFKVPKDRLGSQLALALLCNIANGMHPVD
ALLRANLDVLPIKRGKGKV*
>NODE_2_length_575203_cov_20.779535_221 # 202757 # 203005 # 1 # ID=1_221;partial=00;start_type=ATG;rbs_motif=GGxGG;rbs_spacer=5-10bp;gc_cont=0.570
MEMAKPVLTVDVRGAMCPWPVLKTREAVQRINVGEVVEVLATDPASKPDLEAWARKTGNR
ILSVEETGTDPVVYRFLIERVK*
>NODE_2_length_575203_cov_20.779535_222 # 203006 # 203428 # 1 # ID=1_222;partial=00;start_type=ATG;rbs_motif=GGAG/GAGG;rbs_spacer=5-10bp;gc_cont=0.560
MSEEKTRLVIVASRGTADGLYPALILATTAVAQGKEAAVYFTFGGMKLLTKQMAETIKPS
VDLGVSKEQLEQLLAKGGMPSLLDMLKMAKQSGVKVYACSPTMNLFGLKKEDLVDVVDDI
IGASTFLEIASDPKTLALFI*
>NODE_2_length_575203_cov_20.779535_223 # 203429 # 203857 # -1 # ID=1_223;partial=00;start_type=TTG;rbs_motif=GGAG/GAGG;rbs_spacer=5-10bp;gc_cont=0.522
MIVLALAAAFAVSALVILAMNMEPQPIGPAPPVKEVFLVLDKTELYRGQRTLTYTVINKT
PETIGFGEPYDIQKKQDGEWVSVEWMKDRVWILIYYSLEPGESFSKKVELPMDVEAGDYR
LVKEVDVGGEKRVLTATFTVLE*
>NODE_2_length_575203_cov_20.779535_224 # 203875 # 204864 # -1 # ID=1_224;partial=00;start_type=GTG;rbs_motif=None;rbs_spacer=None;gc_cont=0.512
MKWVFRFEYVVPRPVEEVYGFFRTVENMGKVWPMELGMKLVSWDKDVYTVSFRLLGQRYQ
TRFRIIERSTTEQYHETLDFPFGKLYHTIITTPADGGTKIVEDMVLESSNPFAGRFFKKI
LTYRHEAIKHSLGAGEKPDYKDPFKISLAAGNLISVLGTAAAYILLWLQPLQIPGGRLVT
GLISFLLLWFFTHDLAHYVVGKLAGIRFSNYYIGLSNIVRLNILPKPFKTLPVALGIKID
RANTRASPRGYAAMYAAGPIASMLFPLTVPIIMLSSNPNSLAAQILLLIAIANIIFTSIF
SPKAGCIAKARKALRNNVLDIRNKASGDK*
>NODE_2_length_575203_cov_20.779535_225 # 204986 # 206314 # 1 # ID=1_225;partial=00;start_type=GTG;rbs_motif=None;rbs_spacer=None;gc_cont=0.463
MASSAVLQVIGEPKNYKKTRYVYENEPCEALLAATAVADITGGEVILLAPESLVTSLEPD
IDEACKLLENPKMFEQKVLEQLDNGSENHPKTTVEILPSVGSFRQREKDWRINAQGTFAA
IEAALFLIMKKLVKEGRNITMVVTSGLNIYPALALRTLYNILTYQLLAAYPHEPNPRPCH
KIVYHTIPTQENEEIQIETQAVETTIYNAFPLTNEEINDLGTVYRGDLRGNLVRCLKNGL
KTFICINRNTPLPLYHGKIIEEISQECVEKLEQQVADDLRKRIEHTVEKEKVQITIKRST
ENLPISFIRRTMMALAMTKSLMKLVKEARKNMVNGFVPLDAIKTLFIEEIYQNRPHFTHN
RHLLESEVENIEKLRDRLGETEQYLMNFLSGGKGSSDMVRNFFAHSGFLGDITYVKKDSS
SRILLRYDSERAKDVGEWLLGR*
>NODE_2_length_575203_cov_20.779535_226 # 206329 # 206919 # 1 # ID=1_226;partial=00;start_type=ATG;rbs_motif=GGA/GAG/AGG;rbs_spacer=5-10bp;gc_cont=0.577
MFFMGVDLAGVETRPSGMAVLDEELRVRTWVRFLDAEILADVDELRPVAVGIDAPLGLPR
GRTSLETRGPPHFRICDNELRRRGIRFFPITIGAMRKLTARGIRLAEEIRRRNIPVYETF
PGGVQDLLGLPRKHHSLKGLVKGLRKLGVKNLSPKNSGDEADAVTCAYAVYLWWRGLCEE
VGVPDEGVMILPKRRP*
>NODE_2_length_575203_cov_20.779535_227 # 206921 # 207946 # -1 # ID=1_227;partial=00;start_type=GTG;rbs_motif=None;rbs_spacer=None;gc_cont=0.569
MESIVKGLHHITLVTGNYVVNNRFYTEVLGLRRVKLSVNQDDIYHRHLFYANFDKPTGSA
ITFFEWPELPRGYPGYGSPHHLAYRVGSPEALAKWFHFLREGNIAARGPYVYGGLASIYL
RDPDGVLLELTTPYPDADIGYLKELFTQTSTPTAISQDMRLTAFDHASPIISDPKLTSRF
LEKFLDIVKVDDAGGVLRVLNMDGDVYLRCIVDPVNVDGYVARGSVHHIALCVESEEMQR
LVMRRLNSVGWRNSGIVDRFWFKSLYFRDPDGNLFELATEGPGYDVDEPRETLGSRLVLP
PWLEPLRQQIEKKLAERDAGNAAEWPTVFEEPPEPPEPLAQ*
>NODE_2_length_575203_cov_20.779535_228 # 207973 # 209259 # -1 # ID=1_228;partial=00;start_type=ATG;rbs_motif=None;rbs_spacer=None;gc_cont=0.554
MKIRLPPEWGTDPVPENSRILRFFDYFVLWSSLGVGLLVMVAGSFLSSLSFFEVLAVSLA
GSVIGSLMLASAGVVGSRYGVPTMVSLRPVLGLRGSYVPTVLNIVQLIGWTGFEIMIMAQ
AAGVLTGWLFGELSFPLWVVVFSLWCLLLALGGPLAVVRKWLERYAIWLVYISSIWITYL
VATSPGVGQWLTGGKPDAIPLLLALDIVVAMPVSWWPLVSDYNRFAAKSSSSFWGTLSGY
TLSNTWFYLLGAALVAVLGINDIISAIGTLFLGNAALILILVDETDNGFADIYSSAVSFQ
NIFPKTPQWVFAAFTTAAGALLALTVPLLQYEWFLLLIGSLFVPLLGAMTAEFFINRRNN
PPVLDEFYQSSGVKIRGFVSWIAGILVYVAIIQLAPDIGASLPSFLTAVSVSVLQAQLLK
RPLEKETR*
>NODE_2_length_575203_cov_20.779535_229 # 209306 # 209695 # -1 # ID=1_229;partial=00;start_type=TTG;rbs_motif=GGAGG;rbs_spacer=5-10bp;gc_cont=0.559
MDTVTLVFSALFVAQTLIFLYVYRRAVTHHGVTQQKSQEITQERPRQETLREEGGGVEEL
HPSALAALRLIEERGNVMSSDVSKALNLSREHTARLLKSLHDRGYVKREGKPFRYMLTEK
GLAAVKSKL*
>NODE_2_length_575203_cov_20.779535_230 # 209701 # 210096 # -1 # ID=1_230;partial=00;start_type=ATG;rbs_motif=None;rbs_spacer=None;gc_cont=0.503
MGEGEERKESREIAEFMRKMTGDTVFRELLKRSHLTQKQVETLIFDVISQRDGVTLTSNQ
RAALRGVTKGSYIRTRKQAITNIQKSFYTLILLSYLGLIKLPQYQWFFRLSEAFEEKDWE
TVREFLGRLEV*
>NODE_2_length_575203_cov_20.779535_231 # 210219 # 210599 # 1 # ID=1_231;partial=00;start_type=ATG;rbs_motif=None;rbs_spacer=None;gc_cont=0.546
MTAVKNVADLAAKPVDKSRDAFIQVLVDSRDGSANIFLRRFVIKPGGEIPAHSHPDMEHV
QYVLRGEYEVVLDGVVHRVKAGDVLFIPAKTVHSYRNTGKEDAEFLCVIRGGPYETKWVD
EGASRC*
>NODE_2_length_575203_cov_20.779535_232 # 210557 # 211492 # -1 # ID=1_232;partial=00;start_type=ATG;rbs_motif=AGGAGG;rbs_spacer=5-10bp;gc_cont=0.561
MITRLDQLPAKEAISPGHNACAGCGALIAVRQILLAAPRPLIVVNATGCLEVVTTPYPYT
AWNVPWLHVAFENAAAAASGVEAALKVLERKGLGRRHNIIVFAGDGGTFDIGLQSLSGAL
ERGHRLLFVCYDNEAYMNTGVQRSAATPPGAWSSTTPAGKQETKKDIMSIVVAHGVKYAA
TATPFFWKDLVNKVAKAFTFDGPTFLHVYAPCPRGWYTESDKTIQLSKLAVETRYFPLYE
VENGRYKINYFVARPKPLEEFLKIQNRYRTLLRPENAELLQRLKQEVEERWKRLEALSQQ
REAPSSTHLVS*
>NODE_2_length_575203_cov_20.779535_233 # 211489 # 212661 # -1 # ID=1_233;partial=00;start_type=ATG;rbs_motif=GGA/GAG/AGG;rbs_spacer=5-10bp;gc_cont=0.562
MLRQALLYLMSGNEAIAHAVMDADVDVVAAYPITPQTTIVEKLSEYTSSGMLDAEFVPVE
SEHSALSVCVGASLTGARVFTATSSQGLALMHEILYIASGLRAPIVMAIANRALSAPINI
HGDHSDVMGSRDAGWIQLFAENPQQAYDFTLMAYRVAEDNRVMLPVAVNVDGFTVSHCYE
GVRVLGKEDAQAFLPRTPRPRLEYDTPITVGAMFSPTHYHVVKTEQAKALESSLNVVKEV
FRSYPLREEGYDVVHVVNRSSPVMVVGLGGVMGTFRHLGRRMNVGVASLRLYRPFPAADL
LPSLREAELIVVLDRAYSPGAPAPPLATDIKTLLHTAGLQTPVWSVVCGLGGHEIRLSMA
EKLLQKALEAAREGAGANISFYLGEEVNRP*
>NODE_2_length_575203_cov_20.779535_234 # 212661 # 212921 # -1 # ID=1_234;partial=00;start_type=TTG;rbs_motif=GGxGG;rbs_spacer=5-10bp;gc_cont=0.529
MSSSNITVYITKPGSSAERDMSGWRNRKPLVHYDKCTNCLICWIYCPEPAIIRDHSGKIV
IDYMHCKGCGICAAECPRKCIEMVSE*
>NODE_2_length_575203_cov_20.779535_235 # 212908 # 213486 # -1 # ID=1_235;partial=00;start_type=ATG;rbs_motif=None;rbs_spacer=None;gc_cont=0.530
MKYIKWMKGLENFTHEFIFVGRGGQGVVTASRLLAEAALLEGKFVQSFPEFGPERSGAPV
KAYTRVSNTPIEIRAPVEKAETVVYFESKLIHVYEPTTLTRPNGVVVVSCREPSALPRMD
GLHVFTVDGQRVVESLNRPLSLNMVMLGATVAATRIVSLETLKSLVAKKFSPADVKALEN
GFEEVAARVELI*
>NODE_2_length_575203_cov_20.779535_236 # 213564 # 214460 # 1 # ID=1_236;partial=00;start_type=TTG;rbs_motif=None;rbs_spacer=None;gc_cont=0.525
MREGAYLVDVYGDVYAVKGLVHPPGRVYAVPRLLKREETKNLQEALQLIESERSGYLFQD
PYTGRRVIAVPRRNIKQVIKPSKNIKGPPRLVEAAEKLSRVLSQAGVEHGFTGSLLLGTA
DNESDIDVVIYGGSREYRKLKTLRLKNILQPVDETVLHMLAKSRLDTPMSQPTLAAEQRK
ILTGKFEHILYTMKIVPKVFWESWSTTRVYPQKFVEAVVEITDARQGFTTPSRYRVKPLD
TEAGFSEVISFRSRFAEMGDNGERLRVRGLLEKVAKPGKIYHRLNVGIDAGDYMMVMG*
>NODE_2_length_575203_cov_20.779535_237 # 214463 # 215488 # 1 # ID=1_237;partial=00;start_type=ATG;rbs_motif=None;rbs_spacer=None;gc_cont=0.539
MLRDSKHLYLDHDFVETGDGWIFGVVSNTHPPGRILAYLKYIPGNGVWTRDGIAYKRVLT
TYSMREVAQMVENVRRSRPEYIYMDPANGEEFVYVPVERVMKHYRCEEGLARILERPLNR
VEAVCAELVNQLSSRSGVSIGFFGVSGSLLLRLYNPAADIDLVVYGGENFRKVIEASYRL
QTETTLAENHAILVKNYMTKYPITQEDAEELAKRCRTRGIYNGTPYSLHAVKTLRENKRN
YGEVVSRYIGVEKTILRITDASESMFTPAVYGVEDIGGKNVEQLICYDTTFAALFTEGDV
VEALGKLEKTNDIIENRVYRSLVIGTTRTADIEYVKPLRSV*
>NODE_2_length_575203_cov_20.779535_238 # 215466 # 216944 # -1 # ID=1_238;partial=00;start_type=GTG;rbs_motif=GGA/GAG/AGG;rbs_spacer=11-12bp;gc_cont=0.529
MERLLAEKGVEAGVEAVVYFPVRRPEYVVLVSRLRQGVKVLREPGLHVYLVDKSDFVDDV
YNSSYAEVFAHRLLLPHTVVKGEELMQILEKTYRRETVRQLLKDLVAAHKYAAVNLVVEP
RYFLLEKVRRIVETFPLLRSDFSNILLDERGFEDAASELVSEGLLNRVDGGYSPTLEAVK
KFEKLSVLSGLEPLRRINLIKLSKLFSLLVFEAASNLSSQSPTLPDPEQHIHLRTSRGLQ
PLSKQLDIMEFVREYFGEEGHVKRVGGLFNSTYVIEVGSEKLFAKRYMSWTDVKWVAARI
WTAWIKDFSINPSTRLAKEIYFLDFLRGHGFYTPEIIHVNWRDKILYTTYVEGETLLDAW
LEKNPERDVFAEEVGHVLASVHRVGGRLGDCKPESFIKTSDGKIFITDVEQASFDGDPAW
DLMELIFYPGHYLEADEAASLAEHVVKGYANVGDTGVIARCLKTSYVRTMSLWTPPWVVK
EISDRVKHFLKA*
>NODE_2_length_575203_cov_20.779535_239 # 217067 # 218401 # 1 # ID=1_239;partial=00;start_type=TTG;rbs_motif=GGAG/GAGG;rbs_spacer=5-10bp;gc_cont=0.551
MKLDFAVHRRFVRLAQRLGASDVVFTSHQTLWQMIRFSNNKITVSKNGSTVSVDVYVSVK
GRRAVQSTTDVSPKSIEELVRKTVAAAKSSPETDVYASLPKGPFKYDKKLLKPVSAEVSP
EQLVEYVGEAVNGGLDNGGKRVAGSLVYTRGKMLLTTTGGVEASASSMGIEISVRAFAAD
DATGHFVSVAADPKQFTPYQAGARAGEIAKMALNPVDGEAGVYEGLLGPMTFAHILEQVG
SWASAFYVDGEMSFLTGLLGQKAGSDVFSLYDDPTLAGTYGATPFDDEGLPTRRNILFEN
GVLKTYLHNSTTAKKFNTSSTANAGLIVPHPYNLVCSTGGKSLDKLISSIDNGIWVTNDW
YLRYQNYRTGEFSTIPRDGLFLIRKGSVEKPLKGLRLSDNMLNILKGIRQVGNEGYWIKW
WEVEIPTYAPHAVVEKLNFTRSAL*
>NODE_2_length_575203_cov_20.779535_240 # 218382 # 219557 # -1 # ID=1_240;partial=00;start_type=GTG;rbs_motif=GGA/GAG/AGG;rbs_spacer=5-10bp;gc_cont=0.541
MSELSVKEAVEVKNIERRVGHDVVAVTMFLEKKLEERGYAALKPFIHFGLTSEDINNIAY
GMALHDFIQTILTPALTNLVKEITALAETHAATPYLARTHGQPAVPTTFGSFLANYGYRL
AKLTTKLKNLKPQAKLGGAVGDLSAHKTAYPQVDWISFAEKFVEQMGLECTSAATQVVPH
ERFSEILQTVAVIASVLANLCRDFWLLGALGLVEFSKPFEQRHSSTMPQKHNPLLYENAE
GCFDLAAEMLSYMATRLLSSRLHRDLSDSVIKRFYGTAFALTLLGVKNLIQALGQTHVKA
DKMREEVEKTPEASAEILQLILRKHGVEDGYSLAAQAAEKGLDWLRETLSARGLDSSIVD
EAAVARYVEAGFEKAVMLVERIRELVRGLNV*
>NODE_2_length_575203_cov_20.779535_241 # 219743 # 220984 # -1 # ID=1_241;partial=00;start_type=ATG;rbs_motif=None;rbs_spacer=None;gc_cont=0.572
MSVDVVVGLQWGDEGKGKISYVLSRGAEAVARFQGGANAGHTVKIGETRYKFNMLPAGCL
AGPRPVIASGCLLDPEAFEKELQLLQTSGHRHQPLVSMGAHIVLPMHRELDGRLESLRGS
SAVGTTRRGIGPAYADKMLRVGIRVGDLLSRRSLGEKVEFLRRLHGVEPGVDFEKLEKLL
RPFAGNVQGFLNEVVESGGRVLLEGAQGTLLDIDHGTYPYVTSSNTISANGFVSTGLPIS
RKGQIIGVTKAYTTRVGAGPFPTEITGPTAETIREKGGEYGTTTGRPRRIGWLDIPALRY
ACMVNGVDTVAVTKSDVLSGLPTVKACVRYVVDGVETNCFGDFLHRLDEVQPVYEEFRGW
SVDEDGLRRAVEKGWDELPPNLREYLEWLEKQLRVNISIASVGEEASLTVTRR*
>NODE_2_length_575203_cov_20.779535_242 # 220981 # 222432 # -1 # ID=1_242;partial=00;start_type=TTG;rbs_motif=GGA/GAG/AGG;rbs_spacer=5-10bp;gc_cont=0.582
MAKVLERVGLTFDDVLLLPRRSSIRSRREVSTRSRFTRRIELEVPIVSAAMDTVTEAEMA
VAMAREGGIGVIHRFNTVEQQVEQVKLVKRAENIAVEEPYTIDPDATVAEAEALMRRKNV
SGLLVATSSRKLVGILSRRDILFAPREAKVSEYMTPREKLVTAPPDIPLEEAKQIFMRHK
VEKLPLVDSEWNIKGLITSADIVKKLMHPNASRDSRGRLMVAAAIGVREEAMDRAEALLA
AGADCLVIDVAHGHTDMVINLIKKLRRSFGEDFELVAGNVATAEGVEDLVAAGASAVKVG
VGPGSVCTTRVVAGVGVPQLTAIMDCAEAAEAMDAPIIADGGIRSSADLVKALAAGASTV
MIGRLLAGTDESPGAVVVKNGRKMKVYRGMASFYAMLAKESRTGDEDFLQDASEYSFIAE
GVEAYVPYKGSASDVVKQLVAGLRSGLSYLGASNIKELQRNAVFIRMTEAGLKESYPHDV
ETI*
>NODE_2_length_575203_cov_20.779535_243 # 222474 # 223265 # -1 # ID=1_243;partial=00;start_type=ATG;rbs_motif=None;rbs_spacer=None;gc_cont=0.534
MMLGPLLTAVELVIAFAEHVVVEVSHVTHLFFARIKSCNTFYGDGLRVVVYGDEVWSLLR
RLRERALMVMSHLKQHGFDSIVYGSVARGDVSPSSDLDIFIPFPVPMYKLEYALSLLQPI
HKRELVQATPYYAPKAYLYLNEKDTVSAPMVPLNRDEEGFYKLAGYLTLEELRRDVRKPG
INKALQLIIPTAEGHVEKPLKHSFEEAVKTLDISPDILNSRMKVLLKRREKGHTGVYQHI
VLHEGMSFEEAFEKMMQKSRRKH*
>NODE_2_length_575203_cov_20.779535_244 # 223841 # 224461 # 1 # ID=1_244;partial=00;start_type=TTG;rbs_motif=None;rbs_spacer=None;gc_cont=0.544
MQPSPHLYFFGKIQEALARIAYPVEDRLRVVERVCGVDAAYRRGRVAAAAVVYDVGEKRV
VEDVVEVVSGRTTPYIPGFLVLREGPAMLQALLRLTVGYDLLVVDGHGRAHPRRCGLATL
LGFAADKPSIGVAKSILTGTRQPSNSHDKIVEGDEVIGLAKGKIVYSQGYGVSFNDLLKV
FNLFGGAYPEPLRVADRLSREAVKKL*
>NODE_2_length_575203_cov_20.779535_245 # 224435 # 225700 # -1 # ID=1_245;partial=00;start_type=ATG;rbs_motif=GGAG/GAGG;rbs_spacer=5-10bp;gc_cont=0.546
MGTQEEKPFLNSIAIHEKQRGGDPLEDIITRYTSDRPPLILKHEYLRSDYVPTALPHRTE
HIKAVGNVLATVLRPVKPSNLFIYGKTGTGKTAVCRYVFNRLSDAVSEKGFDIRFVYINC
RLAGTEYRVLSELCAAAGVSVPFTGVSKGELFRRFQTAANRLNSSFVVCLDEVDALVKAF
GDDLLYELTRANIGLGWVSLVGISNDLLFKEQLDPRVLSSLSEEEVVFQPYTATELADIL
RERARAALRPGAVGEDVIRLCAALAAAEHGDARRAIDLLRVSAEVAEREGAEKVEEQHVR
RAQSLIEKGRVKEVISSLPLHSRLVLLAVYTVSRKGSETTSGTLYNTYREYCVSLGLDPL
TDRRVSTLVSELDMLGIVACDLISYGRHGRTRRIKPTIPFDEVAEILGKDEALSQFLDGL
S*
>NODE_2_length_575203_cov_20.779535_246 # 226290 # 226538 # -1 # ID=1_246;partial=00;start_type=ATG;rbs_motif=AGxAGG/AGGxGG;rbs_spacer=3-4bp;gc_cont=0.514
MRCLRCDKPVVRVREESEVYVASTPLVLTQLENAIVAKLDALTALLQQTTEPEEIKQLSE
TLSSLVKLFHESRKLGETFRKQ*
>NODE_2_length_575203_cov_20.779535_247 # 226674 # 227018 # -1 # ID=1_247;partial=00;start_type=GTG;rbs_motif=GGAGG;rbs_spacer=5-10bp;gc_cont=0.516
MRSLVERAGLHHVDVERVRCVRSYGSVSRATAARIHSVSKAFLTGFGMKPCYVIEFIAEV
FDKLPKEAQDEVIIHELLHIPKSFSGGLLPHGKFDFDRETRSISKIVKQGRKPF*
>NODE_2_length_575203_cov_20.779535_248 # 227152 # 227493 # 1 # ID=1_248;partial=00;start_type=ATG;rbs_motif=GGA/GAG/AGG;rbs_spacer=5-10bp;gc_cont=0.591
MHWTSQNEAPMMRNGLLALPLALLLGLLALGSASAVEAGAALSDIGQKTFAAAIAFAAAV
ASSGFGLARAGSAGLAATAERPEVRTTAIIISAFAEALGIYGIVVAFFILGAG*
>NODE_2_length_575203_cov_20.779535_249 # 227474 # 228406 # -1 # ID=1_249;partial=00;start_type=TTG;rbs_motif=GGA/GAG/AGG;rbs_spacer=5-10bp;gc_cont=0.524
MFGALGLIDMSDFEGQPSKMSDEELLWLVRHKVRKAIILAVGEEGRIGATALKQKLGIST
GSLYYNLRQMSQLITQDDKKNYILTEDGLRIYRVLTAKNDSEAAPKLSKTAELVSSVFFP
MWLFSPIYESRVVASVLGPLSLFVLVFVALAGRHELFMLNIRQAVPVNHFSFALSLGFTY
LSGFLVLTFFSYLFSGRFRSASSALRQIQNSRVRTALVEAGKLLSSFSVALLPMGLVPGL
SMVDRVFQTSILSNIFVRDTLVVLSQTMSIFLISAAVAYAKKMRWQTSMGVALAYFYLSH
LISYVSLPQV*
>NODE_2_length_575203_cov_20.779535_250 # 228549 # 229025 # -1 # ID=1_250;partial=00;start_type=ATG;rbs_motif=GGA/GAG/AGG;rbs_spacer=5-10bp;gc_cont=0.535
MRGKIIGLLVFAVSAVLVTMAVNSWTVNTSTSEAAVQLTIYRTEQCPCCKEYEAYLRNSG
IHFRSVVVSGVELENVRKKLGVPRELYSCHTASAMQYFVEGHTPVEALKKLLEEKPSLKG
IAVPGMPPGSPGMGGVKTEPLKIYALKPDGNIVVWMMS*
>NODE_2_length_575203_cov_20.779535_251 # 229027 # 229461 # -1 # ID=1_251;partial=00;start_type=ATG;rbs_motif=GGA/GAG/AGG;rbs_spacer=5-10bp;gc_cont=0.543
MAGMASLFKKPRWRRSSVSETAKPVAAFVVSLVAGVLILVGGLFGVVGWMAWGWVWGGGW
RMMGPMMGWWIPMWLSTFSVLGLVSGIVIVASALMLQNRPSKAKTWGTLILVFSVVSLFG
MGGFIIGAILGIIGGILALTWKSV*
>NODE_2_length_575203_cov_20.779535_252 # 229412 # 230107 # -1 # ID=1_252;partial=00;start_type=TTG;rbs_motif=GGA/GAG/AGG;rbs_spacer=5-10bp;gc_cont=0.543
MTVVLLASAMLAALVAAYAWMQQPPAMFLQRSPPSYWYGVGMHGGMMGGCPCTGGYGGPA
PPSGQRISMQQAVEIFERYVTGLGQGFKLKEVMEFQRNFYAIVVETDTGIGAFELLVNPY
TGAVYPEPGPNMMWNTKYGMHQGMMGPYIQPTADMPITPEQAEEIALNYLRNIFRGAVEV
EHPTKFYGYYTMDYKVDGKVDGMLSVNGFTGQVWYHGWHGQFIQETEMEEE*
>NODE_2_length_575203_cov_20.779535_253 # 230329 # 230670 # 1 # ID=1_253;partial=00;start_type=ATG;rbs_motif=GGxGG;rbs_spacer=3-4bp;gc_cont=0.523
MREMMGMSMWGMMWWVYLPLLVAALLLIMLPIVLYLSARDVPVLAGLTAEERAVVDLLRR
SNGVVEQRDISRVLGISRIKTHRLVASLRRREVVEVTRRGRTNLVKLKASQRH*
>NODE_2_length_575203_cov_20.779535_254 # 230642 # 231586 # -1 # ID=1_254;partial=00;start_type=TTG;rbs_motif=GGAG/GAGG;rbs_spacer=5-10bp;gc_cont=0.524
MRRRVFLLGAVALSAGAFGFLMLGNRFVGSGDDVVGRRCSYCGMEIRDRRFAAVLVVNGE
KLFYDDVGCMMIHYLSVEGIIPPVSNTPVLGKVEKIHVYDFVTSEEVDGFAAWYVLGSRV
ETPMRHGVIAFKSFSDAVEFTRREGGEVVGWDGALQTFLGGDMHTDMEHEGHDYSHAFHI
PLTTVDGKTVTVSEILRQGKPVLLVFFATWCPTCSKNTSTLSAAYRKFRGKALVLLSSFD
PRDTSEKINQFLKIHGASEEWIVTQPNLDFLVSLRVITQETIFAITPNGEIVYEKRFGTL
TEDDWLSVVEKLSA*
>NODE_2_length_575203_cov_20.779535_255 # 231596 # 231748 # -1 # ID=1_255;partial=00;start_type=ATG;rbs_motif=AGxAG;rbs_spacer=3-4bp;gc_cont=0.425
MKKIAIAAAALAFFAVITIPLFSRIDARPSSTAGNISVFLHASSVDEWSG*
>NODE_2_length_575203_cov_20.779535_256 # 231748 # 232761 # -1 # ID=1_256;partial=00;start_type=ATG;rbs_motif=None;rbs_spacer=None;gc_cont=0.554
MKTTYIVVGLIVSGFLLGFVTALFWTPTVFPNIFGAAQQANVREYTIVIEPADIELAPGV
VWHAWTYNGTIPGPTLYAKVGDLIRVRAINRLNLTHSLHPHLPYYDLQHDGSQINIITGV
GKGSMIPPGGEWVYEWPATKAGIWYYHCHSADGGLRIVDHMLMGLYGAIIVDEIDEPPSR
NFIVFMAETPAVRGAIVGSGQRPFYIMNGMGVPGGEPELEKVFAGKSTVYPGLKGLEGVA
QLFNKSMPVFKAKLGERLRFHIINIGDLYHSFHAHVGDHRSQYVLGGRSWPAQVVPLVPG
AADTIILVYNKPGVFLFHCHVVSHADAGMIGLIIIEE*
>NODE_2_length_575203_cov_20.779535_257 # 232852 # 233466 # 1 # ID=1_257;partial=00;start_type=TTG;rbs_motif=GGxGG;rbs_spacer=5-10bp;gc_cont=0.498
MFEALLRVHVICPWISELVKESSDVEIVSCRPVFKGSGASAFVRFRSLVDAKILSTRVSS
HPYVVKARFRAMGKNSGVGLVESIQCPCSSLGLSYMHVLGIRVEKGSLVFRLLVQDEKEV
QEIVDGLRSRGVRFRVEDIRRIHAKRFLTPRQEQVLLHSYLNGYFDNPRPVTLSKLAKDL
EITPPSYMELLRKALKKVVSASFT*
>NODE_2_length_575203_cov_20.779535_258 # 233501 # 234457 # 1 # ID=1_258;partial=00;start_type=TTG;rbs_motif=GGAG/GAGG;rbs_spacer=5-10bp;gc_cont=0.541
MNGWMHSVVCEGLVKTYETRGGFFSQRKQVVKAVDGVSLRVRRGSVFGLVGPNGAGKTTT
IKILTTLLIPDAGQAWVNGFDVVKEADRVREVIGLVLAPDKGFYPRLTGFENLVYYGRLY
GFSKGEAGRRAAELLETVGLGGDGYRFYEEYSLGMKAKLSIAKALINDPETVFLDEPTIG
LDPLSAKKIRALISDLARQGKTVLLTSHNMWEVETLSEEVALINKGKVAAFGTPRELKER
LNLSYIVEVEIIGNSPLDISYPVENGERGNKVIKMLSYSPSDTLVEILDELRSRDIRIGY
VKVHEPSLEEVFAQVVTG*
>NODE_2_length_575203_cov_20.779535_259 # 234454 # 235227 # 1 # ID=1_259;partial=00;start_type=ATG;rbs_motif=GGxGG;rbs_spacer=5-10bp;gc_cont=0.540
MKTFSQFTAVFEAELKSYLREVGALVFVAVFPLFFSTLTYGMGTVLTGEAAPERWLYQVI
GFGVMTVSIVLTSSTAWYFRRGMSSGRLEYVMAAPVSPVAILAAHSLANVLTSLLAFLFA
GFVGTYIVYGLSKLPGFLLAAAVTFFALLPVVGVNLVVGVVTIVAKEPEPVANTVAAVVA
ATSGFAYPITLLPPVLQLIGMVLPFHHVVETARAAVMTSLSPTQLPILLLMMLYLVAGLA
VYRYGENHYARKVGVSW*
>NODE_2_length_575203_cov_20.779535_260 # 235199 # 235999 # 1 # ID=1_260;partial=00;start_type=ATG;rbs_motif=None;rbs_spacer=None;gc_cont=0.537
MREKSGLAGKIAAELARGLTIYSRQRTWILADLLQWPFWIIFFFLAILMYAPSFLNDPAV
MKTISYGFFVFIFVSSFMWNATSLPLEAQMGVVEQLVLTKTPISIHLVSRTIITAADIAL
GGLALLLLSSLFFGADVSIAKPLHFAAYLAIAFIFFLFFSSIVSTLLLSVKSPWIVTNIL
QFVVPFSSGAIPVHLLPPEAAAVVSASPFFYILHPIVASATGLFYLPETQMLVGAVAATI
VAAVLSVFAEKRLMRRALKTGRFAVL*
>NODE_2_length_575203_cov_20.779535_261 # 236243 # 236845 # 1 # ID=1_261;partial=00;start_type=GTG;rbs_motif=GGxGG;rbs_spacer=5-10bp;gc_cont=0.434
MRRYTIPLVLAAFLLLSTTLSQFFLSTNNGGEKARFEPPLYEAFMSQAKEVSLDEFIQVM
KSHGYEVVLPARLPKNLTLSAIYYKCCPLVAMVLYSAKGEKDYRYSELAIEISPNPFPLS
EEYLQQSNNTAVNEYVIKVGNGYARIIPKAPFGDEERNRIFGPQPMAIYWDGGLEYLIGV
LPPISLEDLEYVVRGLEKAS*
>NODE_2_length_575203_cov_20.779535_262 # 236935 # 237522 # -1 # ID=1_262;partial=00;start_type=ATG;rbs_motif=None;rbs_spacer=None;gc_cont=0.505
MKTAKLIPLYLLVIATAFLLSFFISQRETPNMQPDVLMSGRALPRFTLTNIYGERVALES
FQGKVVLIFFGYANCPDVCPQVLRKYAELEQLLGPKASDVALIFITTDPFRDSPETLARL
VEKYSSRIVALTGDWDELAEVWQKYHIRPLEKEEQAAFIAHSALIYIGDRNLVLRKILTP
EMPAEDMLEQILPLL*
>NODE_2_length_575203_cov_20.779535_263 # 237519 # 238976 # -1 # ID=1_263;partial=00;start_type=ATG;rbs_motif=None;rbs_spacer=None;gc_cont=0.557
MNRMLLLAVIATLFALAAPASAIVYAPGVPGNPPPNAVPNKSFTLIASEADVVIDDGVVF
RAFVFNGTSPGPLIVVDEGDVVEIVVKNVGQYTHGLSFHAANTQTSKFVGNIAPGGEGRL
VFKADFPGVYMYHCAPGGHGILTHTLAGMYGMVVVEPKKGSYLLEKQLGREPDIKVYLIQ
HEVYMNGRDFYDGKPVYVMFNGRVFRYVTEPIQARPGDYIRFYFLNVGPSLVSSFHAVGG
IWEYVYKGGNPDNVEVGLQTVNAAPTESYVIEWRVPAEGNFLIVSHAFGTQAIKGAVGIV
AASANATPAPVILPNGPVAQPPANPKRVVAPFEPTSPDESKTFLPGEKVMIQIVGNSFYP
KIARVPVGSTITWVNEDVLSIGSGEITGQHNVAAVKGPVSFASQLLKNAEQFSFKIEKEG
EYNYICGIHPYMKGTLVAYAAAGLPSSAGQGIGFTFDLTAFIVFFGGLGALSLLVYVGEK
TSKKT*
>NODE_2_length_575203_cov_20.779535_264 # 239070 # 239678 # 1 # ID=1_264;partial=00;start_type=GTG;rbs_motif=None;rbs_spacer=None;gc_cont=0.534
MKASPHQLTVVVRNSTCRVVQTLFQRGVEGSFRSIRVGDRLSSHLIQLSKPVSQELLHIP
DSIVYTMGRRFVWVDSPSCIACQTLSNNSAIPLNIMFIRGVGVVFTFLTPGRLVSRKILD
QMRERGLDVEVLNRKVFNLRAVLTPKQQQVLYTAFMIGYFSPSRETSLGEIATRLGVSKS
TVSRHLRTAMRKLAVTTPQAAV*
>NODE_2_length_575203_cov_20.779535_265 # 239728 # 239943 # 1 # ID=1_265;partial=00;start_type=ATG;rbs_motif=None;rbs_spacer=None;gc_cont=0.523
MVKHILVTLSDEQYKCVSFLRNKMGSSDAEVLRNIFLSWLAEKAMIGCWETDRAVEEFQK
KWMEKKEKTTV*
>NODE_2_length_575203_cov_20.779535_266 # 239954 # 240862 # 1 # ID=1_266;partial=00;start_type=ATG;rbs_motif=GGxGG;rbs_spacer=5-10bp;gc_cont=0.576
MTVVGAELLRTESEGLWQLVGKTPLLRLRSFEKPGVKLYAKCEMFNPGGSVKDRPALSIL
LDGIRSGHLSPGKSILDATSGNMGVSYSMLAASLGYRAVMVSPANISPIKLRKMKAFGAQ
VILTDALEGIDGAIQKVREMYEQEPEKYFYADQYSNPANPRAHYESTGPEVWMQTGGKIT
HFVAGVGTSGTLQGTARFLKEKNPRIKVVEVQPEDEFHGIEGLKHMASALRPSLYREDIA
DNRYFIRTEDAAETSRRLARSEGLLSGYSGGAALRAAVELIEELDEGVVVVVLPDGYGDS
ER*
>NODE_2_length_575203_cov_20.779535_267 # 240859 # 241281 # 1 # ID=1_267;partial=00;start_type=ATG;rbs_motif=None;rbs_spacer=None;gc_cont=0.541
MKLVVKRRVFEEIAKRCIEGYPYETAGLMFGDLGSRLVLDIYPVQNIHEHDRRVRYRIDP
MEYYRAEKTAEEKGMTIVGVYHSHPNVAARPSAYDLEYALPPWSYLILSVNHEKVLEYAS
WRAVQNNGEKKFLQEEVVIE*
>NODE_2_length_575203_cov_20.779535_268 # 241336 # 241878 # 1 # ID=1_268;partial=00;start_type=ATG;rbs_motif=GGA/GAG/AGG;rbs_spacer=5-10bp;gc_cont=0.523
MAVKVYLPTPLRQYADGRDMVELDGSTVGEVLNKLVSRYTALQKHLFNENGAIRSFVNVF
VNNEDIRFLEGVNTKLKDGDVVYIIPSIAGGLSIAAPAAISKKLGRTVKQHGRITVPAKL
LKKAKKNEVTVIIDDVKYLFEPDRYNRIYLPPALREKIAHLSSFEFTLSDGELILRFRRF
*
>NODE_2_length_575203_cov_20.779535_269 # 241990 # 242196 # -1 # ID=1_269;partial=00;start_type=TTG;rbs_motif=GGA/GAG/AGG;rbs_spacer=5-10bp;gc_cont=0.406
MIRDLPNIRLRLHTTNGLINHFLGLPGTGKTSIARELVKRIRDRIKRLKSCVREGPIQAT
SLADSVIY*
>NODE_2_length_575203_cov_20.779535_270 # 242365 # 243567 # -1 # ID=1_270;partial=00;start_type=ATG;rbs_motif=None;rbs_spacer=None;gc_cont=0.511
MFSGGRGYYSCRGVSGGPRPPGRAMTVNGRGGPCHRGKGGDSSPENHIDDSGASIAGPAV
GDKGEGAKGGLERKALELYRRLERLLLPRFEGACIDFHRERPAMVFIPEEEVIAQVENGQ
LLTFLTDNKIKRVLVDALWPTNVEVLMKLIEDGMEVWVLTRPSALHGWRRKSSGKPKGLV
EWLMLHQPDVLKGFKTEIKNDVYDAVLLRYVKPKYLRRVTREFLMCWPRMVFFRNARKNH
QRLLDQLSALPLPKEENTTRLQPFEKFLKTEANRFVDMVRTQYTAIDELFTELGVSDVIS
QAYTCEVFLEIDETRGFNENRRKFGLIPKKHQDKLIYDGQAKHALVQLTSKKLGIIPKTE
EERRRFSMELGKTLGAIYRWKKTYRRETQRLAGIPAQQQG*
>NODE_2_length_575203_cov_20.779535_271 # 243631 # 244995 # -1 # ID=1_271;partial=00;start_type=TTG;rbs_motif=GGAG/GAGG;rbs_spacer=5-10bp;gc_cont=0.527
MRHVLERVRGQNINYVKLRGLVSRFMTLNPEADPEAIDWTAVYDDSLSYDELVEAFEREY
PMYRWREQAIADERQVEEMVVNHVLAQVEDLSEEALRSLLKALEERVQVARGDAVTDEQE
KPAEVKRPQATQTEPKTLPKITLRLLAKYPFLQEARKVVSGIGFNQLPEEIVNRGRDRLL
EALERGELGVIPRLDNPWKELLSFPVSKAIASTIADNWLMRRWALAESARVERLLHSEDT
ATFEFIVGRLLNVQKDDDEYMIRFTDYLRLAQDLTRELSWKLVNQKLSRGWVYLTRTRLT
RLLRQYLYQELVKSFETTPKLAKPPEKIAQAMAEVVEKLQTIKAGWKAVKPSGKMPPCMN
AIMERLADAGHTENFVYAAYLVNTGYSIEEIVDVFRKRADFDERIARYQIEHIAGLKGSR
IKYRPPSCQRMRELGLCIKNGELCPRNIRNPLDY*
>NODE_2_length_575203_cov_20.779535_272 # 244992 # 246446 # -1 # ID=1_272;partial=00;start_type=ATG;rbs_motif=GGA/GAG/AGG;rbs_spacer=5-10bp;gc_cont=0.565
MPIYGRRLLCIHETVSKVEQRRFNAACRVVRLSGRCPYYPGKPSQITAKTVGEIKDTGRK
TVTCPYELQLTSMPYSTALVATHKQLPVVSWLLAKWRWSRERTLLVLDEFQNILKTVLDL
SKDAISLATLRRAAAEAARYGFRDVSSSLSDAYQRYVAVDVDEAEVDDLLPSFEELFEAG
QEIQARKLEENVVPASYVLSVADFKAALGQQKPLLVREGERVWLEALADPREELEKILEG
WRTVIAMTATMDAELLERMASTQVTLLRAGWPFDDNLRAYIVSGLTTRYRDRDVELFEDV
RWLIEQSHGMKTLVFLPSYEFASTIQKKLGDAVAEQRGMTQEEVEAAAAEFAEGGKTLLA
VFGGRLAEGIDLPADIVLLVGIPFAKPSPRTRKLEDKLEDVFRSRSLSRLHGLVLPALFS
AVQAAGRAVRGPADRALVLLVDDRYRRLTRHFPRWFGELVADKPVKLSDVPIILDEWLSW
MRSV*
>NODE_2_length_575203_cov_20.779535_273 # 246640 # 246849 # -1 # ID=1_273;partial=00;start_type=TTG;rbs_motif=GGAG/GAGG;rbs_spacer=5-10bp;gc_cont=0.538
MWTVLWRLEQMVKVVELIEEMELLPKLKKFFPHNTSRRYQASIANSIYESLGSSKLMLLE
GPTGLGKRP*
>NODE_2_length_575203_cov_20.779535_274 # 246853 # 247512 # -1 # ID=1_274;partial=00;start_type=ATG;rbs_motif=None;rbs_spacer=None;gc_cont=0.527
MQRRPGKAEKTAEEQPQQAEEGFPLHGHIVKEVYGENESKLLCIRCGVTVSITDVPTLAG
KPCIESERASKKCGCGRAAEDVLPAYDPTTMSFKDFHLCASCAADYLSILKRSGPSLGRM
KGRIPANSYWFNLYNTVFQELAGAYPCPACDKFYDSLYMVIKHFGENHLDKAFAKPREII
IDGFEAVATWQYIWCKRCLRFFENEKHFRHHLRLHERSR*
>NODE_2_length_575203_cov_20.779535_275 # 247475 # 248518 # -1 # ID=1_275;partial=00;start_type=GTG;rbs_motif=GGAG/GAGG;rbs_spacer=5-10bp;gc_cont=0.521
MIRKTNIWDMGGRTARERAALATEMLREITRDIADVSSASSALLLRELIKLYDRGVPKTM
DVVGRLEEFFRNAMAERRLAEANMAAALLRRLMWLVIDEERSAVNLRGSEQVVVYDLSQL
SSSYLKTMYALAVLTKTYYEAMGNGLTNRLRILLVAEECQNYIRGRRFDEPATIGERLVN
EMRSFGVGVLMVSPDPVQIPWHMASDVAAVIAIGLQALPDSIRDVFRIYDVRQARRMMTG
KKAYIYYNGRIKTTRPPKKPPMTLDLKTPMATIKEEKAETSREDKLNVVEKETEELLQTQ
DKKAEPLRLEEDELQEWEAPQGRHYIRKTRHNNVSYAETPRESRENS*
>NODE_2_length_575203_cov_20.779535_276 # 248515 # 249015 # -1 # ID=1_276;partial=00;start_type=ATG;rbs_motif=GGAG/GAGG;rbs_spacer=5-10bp;gc_cont=0.545
MSWARVIATLVIIFGFIGYAYYAAVTAAQKLYERGVLKEPPVPMLDVRAIAIQVAQYTAI
AVTLLIIAIVAKRLVESKRLLGIVPVKDFQRHLLIVGPTGSGKTNTAKQAISLGIQKGVK
VVILDWKALPLRTPLQSQLGPAAAGLLVRLGGPREESTSVSSREPL*
>NODE_2_length_575203_cov_20.779535_277 # 249028 # 249288 # -1 # ID=1_277;partial=00;start_type=ATG;rbs_motif=GGxGG;rbs_spacer=5-10bp;gc_cont=0.533
MSSSLLMPALITIALVYGIQFVYEGRLFEGVLLMVVGILGGFYGEYLLQKWLSTYCDYCG
SRMRRDVGGLYYCDRCRRFQERPRRV*
>NODE_2_length_575203_cov_20.779535_278 # 250135 # 250503 # -1 # ID=1_278;partial=00;start_type=ATG;rbs_motif=GGxGG;rbs_spacer=5-10bp;gc_cont=0.575
MPPEDAGKARPGWAPGQLKTGGGRRPRWPVEERGEEHGEMLYLLIDGGAIGVQIAEAIRS
IVLLIFDVLTPIINILGVGMIAVGLLLGLGLRQEFIGFRLAIGGALALVTVHLIVPLLLS
YV*
>NODE_2_length_575203_cov_20.779535_279 # 251636 # 252061 # 1 # ID=1_279;partial=00;start_type=ATG;rbs_motif=GGA/GAG/AGG;rbs_spacer=5-10bp;gc_cont=0.484
MKTPELHRSCKRAFHAISLARGAIGRLKTSTLMPIIDHVQNSKGGIRYWKTCRNGAMLIE
NSGCNTLSETAQKIRYATHNTSSNVETPEDVVLETSMRTVFYANAGLVVRWTTFEYKPRT
PATAASFWAIVGILVYALRWC*
>NODE_2_length_575203_cov_20.779535_280 # 252061 # 254220 # 1 # ID=1_280;partial=00;start_type=ATG;rbs_motif=GGxGG;rbs_spacer=5-10bp;gc_cont=0.479
MVTMLTSLGLTILIANYFIAFLLLYKARDGNSPDKKPVRNVGTLIVGRVFFAGVLAWIAS
TPGGGPFTFVNDIVSTLHSLGAYYFIISLVLDMILAKLFAVLEYNMAFAIVLGNLPCIPM
VSALASAVALMEQWLTIRKIKEDFKTDKKAQSAVLGTVSKVVRLVEQPVRTGSDNVQLRT
RIVVRKVPGSIKVRYAPTVEGGEFNPHMIIAGESGTGKTTTTYSLLTQLIKYYSVILFDV
KGDLTKSLHANGFVDTGHAEIYMVSRTGIDPFKPVVENETDSQMVEDLMDSISVIEEVGS
KQAHFIRTAHAEIRITRGTLTYENLLGRIEKLSKDVMKGRVKYGPQTRDAIEGIYDKLHD
LNTVFRSAGVSLAEIYSPLLEGRPKLIVLNISDMSEKNRAIVLEFMLRKLAKIMARRGPL
AFVNKQPIVTVIDEAYIVAKPILLRGGRDAGSRSILENIARTGRSHGLALILVTQKLSDI
ADGIRQSFYRWVVFNTRSEDDMRILSQTAPLSIKEIIKNLERGEAYIRLLIPSRMSSLSR
QDEARVIVEGYVFEMWRHELNSSEGKEGEKTGPLSYCATCGRVLTTDGKCLGKHGQPAIE
TANSTRTTDAAAETKDAISEKDEEVKEEKNEKERIGYKVGIALAARRIAIKKAQDKEVAE
TLEKIPCDIVVRFCDNWKDMQYGKLFCKYGLLKIADGKPRKTAAGNLLLKMFQELIANE*
>NODE_2_length_575203_cov_20.779535_281 # 254213 # 254617 # 1 # ID=1_281;partial=00;start_type=ATG;rbs_motif=GGAG/GAGG;rbs_spacer=5-10bp;gc_cont=0.474
MSNNTHFSEALDCFADLFIAVICNRVLIQTPFPNYRGKVPEGAKAGVFFEKSLPHDDFHG
VELRQHIPAVNSCSPLIMDLDWNGLRIPVRVLDRELGAHVLDHSALHIYDNSGAWTRQDG
ADRESREYSGVRAD*
>NODE_2_length_575203_cov_20.779535_282 # 254614 # 255453 # 1 # ID=1_282;partial=00;start_type=TTG;rbs_motif=GGAG/GAGG;rbs_spacer=5-10bp;gc_cont=0.500
MSTIIITKREPWYLKLVGVPIPVALYAILYYLGLTDVAGIIFFCSPPFICITYLWVHDKL
YPMYGHIIQYRIVPRQFIIKGGRIVRFDTYFKVRCSECGKTYKKIRMTDYQLGDILYMLF
IRIGQYDGPSQDQFRDDGPALAKGFARYGIEFTTEETTLFNRFYTLEYDRSRRMLVFYKP
PKEVEEIAGIGHGAVRVVSKIRGCVHNDVIYLLAVETIIGDAVFVMSTYVMGVMKGSGLV
WLHQTLHLLPLRINEHIMWAIEDLTKPIKADRGGAVWRL*
>NODE_2_length_575203_cov_20.779535_283 # 256062 # 257306 # 1 # ID=1_283;partial=00;start_type=TTG;rbs_motif=None;rbs_spacer=None;gc_cont=0.457
MDALQSKGVRQRKTANKRLSTYILIPVLAGIASAFVDAAMAESFLLYCGAVKAIIDKVDT
PMPPIMTTPTYPVTPLILLLNLSPECGLAHSPSRLGYSLLHIFTVSFTVSLTILSVTNSV
SGLAYAVGRISGGVSRINTGVRERISWLKSKISSIVGCMGIRPKQAKPVNMLTGTKREPI
EPEVILLSELAKRWRDMPGTVFLLDEAQIMAGALPTAIIMRHFNGDPDVTDLEYAVRKKR
SVDQILNYIRRRPHLLVLTRGRYLRKNSNAIGIEKSYRPFRTLYEIAYTAVVGVDYKTLI
LLTHPKIFESLPENVKNKLRKVKVRLDTEAAYQEIKEKLRMASMLEVAQALIPGLVDKIL
EGKDKLTEFLMDILDQSQDQAVLIAEILTACATGQPIPKEIPRALVLALGIKIK*
>NODE_2_length_575203_cov_20.779535_284 # 257495 # 258394 # -1 # ID=1_284;partial=00;start_type=ATG;rbs_motif=None;rbs_spacer=None;gc_cont=0.429
MHYSVLPKTAQGDGGDEQRRTFSIGGLGRRGVLGFLGGVVIGVLTAEGVERLYFQPMIEE
SLRKELLLCMDSYIEASNKLDRLASALKDKNVELEEMANRVEELELKLGNLNKLESESYL
ALVQSESDVDAAIDGMNKILNRYQNLVGEENLAFERKTVEIMENLRKTKTDLASTLEDLA
RYKTRTVELQKIKDRLEEDLKLVMQFARGPSPSEFFGANMRTGLDAWSKKREDELILQTL
SAGEMELNVIRIVIDVWKYAQPYEHLPNDALSAIMKVRRQNDPPAMVGVAPWLNISAKW*
>NODE_2_length_575203_cov_20.779535_285 # 258717 # 259139 # -1 # ID=1_285;partial=00;start_type=ATG;rbs_motif=None;rbs_spacer=None;gc_cont=0.381
MVMQFYEILYDGGHAAHPTPFEGFLIIGDENITLSSRDHSIRITFSYNQIESIKEEISYY
TSIWRILGWTFIGAIAFLITMGYIGMWIGMLIGAIIGYAHKEKKQALQIIVAENKLKQNV
KISSQYLPQIQKELYYRMRT*
>NODE_2_length_575203_cov_20.779535_286 # 259686 # 259955 # 1 # ID=1_286;partial=00;start_type=ATG;rbs_motif=None;rbs_spacer=None;gc_cont=0.474
MTNLDMFLEQIEMDAVMRVEVKPLRIAMPASRIKALFTMLRRHYFVGYGVFVRGGILDSA
VLSPTRIICVRLTVEGVLRTSLLSLLWVF*
>NODE_2_length_575203_cov_20.779535_287 # 259943 # 260221 # 1 # ID=1_287;partial=00;start_type=TTG;rbs_motif=GGA/GAG/AGG;rbs_spacer=5-10bp;gc_cont=0.401
MGVLDLEDALKALRSIKSDTPLVYDFSQRNGEIRYGDMVVYRESGEDSMVEELVWDIEGK
WCAESKSLLRGFYPYWLSSQTTILGLAMKMLF*
>NODE_2_length_575203_cov_20.779535_288 # 260167 # 260484 # 1 # ID=1_288;partial=00;start_type=TTG;rbs_motif=None;rbs_spacer=None;gc_cont=0.371
MVIFTNNYIRFSYEDVVLKVWDDKTEKLVKASGWGYIAKQCFTPGYIYEAVKGLDKLGCM
GVTLCFYTRRDNKPAPFGNKSKNKGYLINNIPSTKNRISDMLVLI*
>NODE_2_length_575203_cov_20.779535_289 # 260481 # 260771 # -1 # ID=1_289;partial=00;start_type=GTG;rbs_motif=GGAGG;rbs_spacer=5-10bp;gc_cont=0.536
MRSLVERAGLHHVDVERVRCVRSYGSVSRATAARIHSVSKAFLTGFGMKPCYVIEFIAEV
FDKLPKEAQDEVIIHELLHIPKSFSGGLLAHSKLSR*
>NODE_2_length_575203_cov_20.779535_290 # 261392 # 262609 # -1 # ID=1_290;partial=00;start_type=ATG;rbs_motif=None;rbs_spacer=None;gc_cont=0.365
MLVWVYYDEREAKERIKDKLCDVKIILSLFPLIYKAFRDILEKKSLNNLEDLNPILVNCI
PEPGLLSRNCVSLYVLEFLKNLEESLEFLKQRNIDLNSQIYGRLIAKEAAQVISVITELL
FIRFLVSRLNGLIHPYPKLTSGKVSDVKISYCGTDYYIEVGTLGTRLSEEKIRRIFYEVA
KWFRDETRNKGLVGYWRFEVNTTLLHVDREKRILVEESVEKIKEEIERLKIDSLYGMNGT
KLINATFIKSITSFNKSTIHPRVEIGLEETHPSRLSEISMEAMSRQVVRHIKEQLSQLEP
GAPNIIAINTRHWSLALIAIDKQWSEEAYTFKKTLYPKLRPHLERLFKCEDTKDLVGIIL
YHNTPNEGIFIKNDNYLSRNNELEKVRKLIAQLGISNIETNEQAC*
>NODE_2_length_575203_cov_20.779535_291 # 263691 # 264638 # -1 # ID=1_291;partial=00;start_type=ATG;rbs_motif=GGA/GAG/AGG;rbs_spacer=11-12bp;gc_cont=0.462
MAPYKGLWRVMVEVLVGAGGWHYFNVPGDRLTAYAKVFDFVEVNSLFYRLLPLDVVASWR
KKVTESFVFTVKCNRQITHTHGLANNRESMKVLEYMLRVCRLLRSPILVMETPPNLRVTC
ELLRDFFSSSPSKDVMYALEIRGEYDEKAFETMRELGLIHVVDMSRQEPIYYHDEITYSR
LFGKGFHNIYQFDDDELREISMKAEASHSKRVMLSFHTVKMYEDAARLKHYHETGKFPQA
TGKTGIRSLEKVLREDPFFPVSRNELIAIHGWKIIDLTPDKRIRAAQLLSTLDPTKQYHT
VDEVISEIASKTKKT*
>NODE_2_length_575203_cov_20.779535_292 # 264647 # 265813 # 1 # ID=1_292;partial=00;start_type=ATG;rbs_motif=None;rbs_spacer=None;gc_cont=0.496
MFRLTGILLGTSGWSYDEWVGPFYRSKSEPKLRRYSSLFETVEIDSTFYSYPAERTVAGM
MRAVPEGFQFTAKVPGEVTHRLGLDVDKGALEAMERFTKLMKPMLVKSMLACLLLQLPPS
MKYSPELLEKFLESVDRGFRYAVEFRHPSWIRDETFTLLRRLEAAYTIVDEPLLPPVAEV
TTDFAYVRWHGRGKNPWYNYHYTEAELRGWVDKLQSIKCSVRRVYGYFNNHFHGYAVHNC
IQVLEMLGQADERHKAVKTQLENYFMMTGIGGGEESPVASYEEKMRLLSSLVDIPRLRRA
SEIADEQVQIITASPNYIEAKIKEYTAIVDAEKMMIIHDCEDWRKGSMQNRLCKHLTRLF
LSLPEDTAIPILKSIKSDPSAWLFEAKN*
>NODE_2_length_575203_cov_20.779535_293 # 265899 # 267188 # -1 # ID=1_293;partial=00;start_type=ATG;rbs_motif=None;rbs_spacer=None;gc_cont=0.382
MPSENPKAKPTTTSHQTPLQKTGAYVLNSETIIWEFTVFNLTIMFDGFTDEDFDAFAPHK
IRSERFNIKRIAVWNKMKDLKDELDKTLRLAKIQSYRVSPYWISGRKREVNGIWIPFALP
GIKTNKKYGYSYQVHPHVSLTIFENAFDVVFLIPPMAETYGNKHQSRFLTFVHLNKESFY
SVLKKLVNLPKATGLNNPQSYPSLYLNILYHYDDEIVELDNKNFEQQLFDATMKIDGDLI
GMEYIEIGFRFKPSIVKRLKGDLVNVCKMLVPPLFKLVKLTEVTQPLERNLLKSIYSVKK
QYQAQELVNRKNRQITNRERKFIQTIKPKLKEFGLRVYREEFSFPTQDRADLILFDEASK
RFAVAEVEITIRENNKIGLLQALKYRALFAGLFNERVNNVEAFLIAKKIHRTVKNLCRQY
DVRYIETER*
>NODE_2_length_575203_cov_20.779535_294 # 267366 # 267584 # 1 # ID=1_294;partial=00;start_type=ATG;rbs_motif=None;rbs_spacer=None;gc_cont=0.484
MFMFSYRERLGQELEGWRRFREALMADERSAFDNMVNHSLKYARGAEAYGDRRAFDPLVM
SSLLSHEERLRR*
>NODE_2_length_575203_cov_20.779535_295 # 268181 # 268585 # 1 # ID=1_295;partial=00;start_type=ATG;rbs_motif=None;rbs_spacer=None;gc_cont=0.504
MVKFVVTVETEDDVEVSLEASSKEEALANLDELLALTRAVAERLKTKPQPKAPKRRGKSE
AVKALEIIEQKLIPSSFFSTARTTAEVRQKIIEQFGLPFQSRKVSQALGILYDKGVLTRV
GQKGNYRWILPKQP*
>NODE_2_length_575203_cov_20.779535_296 # 268630 # 269502 # 1 # ID=1_296;partial=00;start_type=ATG;rbs_motif=AGGAG/GGAGG;rbs_spacer=11-12bp;gc_cont=0.518
MNVAETVRIYFSLTKPNVWWLLAFTGAAGIIAASNGLPDPYLFTVAILSITFGVAGTEAA
SNYLEMSLDSVMKRTSKRVLPRGLINPPWKALVFGLVLMTVSLILAYLINPVMLFFMATG
MFDYLVIYVMWSKRRTPLNIILGSYAGGAPLMAGYTAVSYWPTAEAFILAALIVLWIPPH
IWSLALIYKEDYMRAHVPMLPVVTSEATAIRCISSTTIISVLFTFLLYILYPGKYGLIYL
IAAAVSGLMIVLPATALMISPNRKTAYLLFKTTSPQLFIIMLAVMLDTLF*
>NODE_2_length_575203_cov_20.779535_297 # 269499 # 270824 # -1 # ID=1_297;partial=00;start_type=GTG;rbs_motif=None;rbs_spacer=None;gc_cont=0.541
MSDLVVKDGYIVSPQGVTRASIYVSDGKIAAFGEKFDIRGVEVVDASGMYVFPGFVDEHV
HFREPGYEWKEDFSTGSAAAAAGGVTTVLEMPNTAPPVADASTLRKKAELVRGKSWVDYG
LYGVLTDQSLNSLEEMLEAGAVGFKAFLGPTTGDIEQPSDPTIIEALTLSREKGFTIAFH
CENRHLVHHYEQKTRREPVSPLSHLYSRPAICEVDSVIKINYYAAKTGGRALIVHLSSGE
AVDYLRWNRASSVYVETCPQYLLLDSNDYPRFGNLMKVNPPIRFPEDREKLLQGLRTNVI
TNIGSDHAPHTLEEKSRNVFEAPAGMFGVELLGPLMVDMALRGHFPLEKVAEVLSTNPAK
TFGLYPRKGGLLIGSDADFAIFDPRTPSKIQADKLHSKHRFTPFDGREILAKHRYTILRG
KIIAVDGEPSGSATGQWIKPG*
>NODE_2_length_575203_cov_20.779535_298 # 270884 # 273175 # 1 # ID=1_298;partial=00;start_type=GTG;rbs_motif=None;rbs_spacer=None;gc_cont=0.567
MNIDEEAYSVIREWLSRDRFIVVKKDVIRYESVAGVRGMLRYVEDYVDGRCLHARIVRSV
VPHGLLKSIKLNDSRGHLVTARDVPGENQVGYTVADQPVLAEKKVRFYGEPVALVVSDNG
YSAEDLLEKVEVDVEPLPAVYDVFEALQNRVLIHEEKGSNIAATAQVRKGDVKVGERESD
EVVEKTYVLSPQDHVYMETEAALAIPSIDGVTVISQAQYPHLAQKTVARVLGIPYSKVSI
IQPAIGGAFGGKDDMGPIVSAQAALACWKLGKPVYLQYSREESFTSHCKRDPAVIKCRTG
ASRDGLLKFLDAEVIFDSGAYANRGPYTLWRACVHVSGPYRIPHVNVVGKLVYTNKVYQG
SFRGFGNPQAEFAAERQMDELARRLGIDPIEFRLKNLLRPGDLSATSQPMPEDTGIAPLV
EKMRNQLHISKKRRENGYQYGYGFAVAWHGISTSRGVPDWGSATLTVLRDGSVVVSSGIV
EFGQGTHTAIKQVVAEVLGIPYEWVKLEGGTSYAPDTGATHGSRGLTLGGSAALVAAGRV
RRRIVKMAAEMLEANPGDIEIADGKVFVKGAENKMLDWRDVVAACYSKGVDLTSSGYFFL
KKDKFDESRGQGHAYTVYSFSAVLVEVRVDTETGKVEVTNVWPGAACGRIINPGIALGQI
HGSVVQSLGYSLTERMVFEEGRLLTASLMDYLIPSASETPRIHDPVYYEDICPHGPLGAK
GLAELALIPIPAAVANAIKDAVGVDVDEIPVVPEKLIKQLRKQ*
>NODE_2_length_575203_cov_20.779535_299 # 273183 # 275477 # 1 # ID=1_299;partial=00;start_type=ATG;rbs_motif=GGAG/GAGG;rbs_spacer=5-10bp;gc_cont=0.566
MLKYVAKDRPRRDAVYRVTGRIKYTADIQPAKPLHAALLHSPYPHAVVKQIDVSKALKTP
GVATVLTPFNVPQHRFGRTFSPVPWKVICDRKIIDRVQRFAGDIVAAVAADSPETAYDAV
EKIEVDYEVLDYVDSAEKALQPDAPLVHDEIEVGGAVKKLESNIGFMDTVEIGSREEAYS
RVVKTYEDSFRTQILYNAAIEPRAMIVSPRPDGTLDVYCTTQSIHGTRYWLAKALQLPMN
KVVVHGMTLGGGFGAKYNLAIHEPVIAYLAQVTGRTVKFVSTRQQDFYTTARRAAYMDVR
LGVSREGRIEAMEMRAVLQSGAYADHMLEAVTCTGGWFISSYAAGYRYFEGKGVYTNLPV
CGAMRGFGNPQQNFALESLVDEIAEDLGMDPLEFRLKNLPRVGDIYYGQGPTVTTVIRSM
ALEQVARKTAAAFGWTTERRVVDGVVRACGVAVGHHTSGTGGEMSEQQDRQEGAGVVLKL
NEDGTVSLNTAMVEMGPGEHETLAAICAEALGTRPEDVYVEIGNTQYTPFDMGTHASRGT
YVGGLAVVSAAEKLREQILTQAAEMLECSPKDLQIEDGWVRHVEDADKRLSLSDVAMRFK
TRKGFLPIAVSGLRPNAAPPSWAVIFAQVAVDLETGAVKVEKIAGGYDIGTVINPSEAAG
QAHGGIATGIGYALLEEVVVQDGKYINPSFMDYLLPSATDIAETLVFFADSTDPYGPFGA
KSIGELATNPVASAIANAVSRAIGKRVKKLPLSPETVLKTVKLF*
>NODE_2_length_575203_cov_20.779535_300 # 275509 # 276546 # 1 # ID=1_300;partial=00;start_type=ATG;rbs_motif=None;rbs_spacer=None;gc_cont=0.533
MRKVVLIKGDGTGPELAAALKKVLDAVSPPLEVIECEAGSEWWMKHGGNSMIPAETWEAI
RSSDACFKSPTTTPPDPNAPRSVAVSIRQAMDLYANIRPIKTFKGAESPLSSIFGPFDFV
CVREATEGLYSGLEHRLSDDVSIAIRKITRRGSERIARWAFKIAAERNWSKVIVITKRNI
LRITDGVFWEAVETVAKEFPGISYEEYYIDNMSQQLIKNPDRFNQNVLLSTNLFMDVLSE
AAAGLVGNIGMVYAANIGDRYAMFEPAHGSAPKYKGMDRVNPTATILAGAWMLKYLGLTK
YGEAIEKATEQVIAEHKVVTVDLGGTAKTSEMAAEIAKKAAQIIS*
>NODE_2_length_575203_cov_20.779535_301 # 276599 # 276787 # 1 # ID=1_301;partial=00;start_type=ATG;rbs_motif=None;rbs_spacer=None;gc_cont=0.487
MPLEATVYIRKKRHASGKTYLYIHIPSKIASDSMFKFREGDKLKMVVDPRRGRIILVKQM
KK*
>NODE_2_length_575203_cov_20.779535_302 # 276835 # 278550 # 1 # ID=1_302;partial=00;start_type=ATG;rbs_motif=None;rbs_spacer=None;gc_cont=0.553
MGADLDVDVAVIGSGLAGLRAAIEAARVGREKIVVGVFTKTQVMRSHSVSAEGGTAAVLY
PEEGDSLQSHMYDTVKGSDFLADQDAVELFVKKAPEEILQLERWGMPWARRDDGKIAQRF
FGGQSFPRACYAEDKVGFFEMSTLYDTALKYDNIHFYPEWAAVSLLVENGKFKGLVALEL
KTGKIHTVSAKAGVLATGGAGRLYSFATFGYSSTPDGLYIAYRAGAPLKDMEFVQFHPTG
LVPSGILITEAARGEGGILTNANGERFMKRYAPEKMELAPRDIVSRAMYNEIAEGRGVEG
PGGVKCLHLDLTVLGAEKIKKKLAGIREYCMRLAGIDPIDEPIPVRPVAHYYMGGVDTNI
GGATAVKGLWAAGEVACVSINGANRLGSNSTTECLVWGAITGKAAAEHVLANHNQTTVNK
SDAAAIEKHIYDELLGKAPKENPYDIRQELQTTMEQTCHIYREEKSLLQGIDAVRKIRQK
LFRGVVDSSRYYNTNLMNVLEIEMMIEVAEVILISALNRKESRGAHARLDYPKRDDVNFL
KHTLAYYTEDGPRIEYISPVITEYAPTERRY*
>NODE_2_length_575203_cov_20.779535_303 # 278555 # 279025 # 1 # ID=1_303;partial=00;start_type=ATG;rbs_motif=AGGAGG;rbs_spacer=5-10bp;gc_cont=0.518
MSRLSIALKTWLIPVRYGLERWSYTLQRVSGVAIILFFVMHIAETGNVVGGPTVWTIPPY
EYARQVWNETKEFLANPIFDIGLVLLAFMIFFHTFNGIRLTLVHFGVLLEKPKRPEYPYH
PGSMSKAQRALFWLSIVLATAAIIYSLDVFFKVLQI*
>NODE_2_length_575203_cov_20.779535_304 # 279022 # 279375 # 1 # ID=1_304;partial=00;start_type=ATG;rbs_motif=GGA/GAG/AGG;rbs_spacer=5-10bp;gc_cont=0.531
MREKTIHLLHYITGIGILVTGAIHLATVFLLSPYEASMSFDGHPFSVISVYRNILLAASL
QALLIFVAFHGFNGVRTILSELYQGKTYLRIVNIAVTVAALAVVIYGTRTIVIAHLL*
>NODE_2_length_575203_cov_20.779535_305 # 279387 # 280100 # 1 # ID=1_305;partial=00;start_type=ATG;rbs_motif=GGxGG;rbs_spacer=5-10bp;gc_cont=0.545
MQEVRFRVFRYDPDKDGRRSYQTYTVPTFKGMTVLQGLLHIKEKIDPTLSIRFSCRMATC
GSCGMMINGLPRLACYTLIEELKTRTITVEPLRNFPIIKDLVTDFEEFFTKHRWVKPYLI
RLDTYEQEKSNVSYRQSDEELEHYIQFAYCIKCGLCYAACPVTATDKEFLGPQALAQAYR
YYADSRDEGGVDRLRPLAEGSRLLRCHFAGSCSKVCPKGVDPALAIQLLRREVLLRT*
>NODE_2_length_575203_cov_20.779535_306 # 280104 # 281027 # 1 # ID=1_306;partial=00;start_type=TTG;rbs_motif=GGA/GAG/AGG;rbs_spacer=5-10bp;gc_cont=0.496
MNPLTLLIHPSKAKTVEGSREIRKALIVFTLAALSQAAVTIYIYRFKTVYEIALGPYSIV
ELELFQLDYLMMASLTTVFTALVIIVGVGRILGRLLGRNHASMRDFLTVFLYLFTVFAIV
NVFIFTATIPSAPEKYYVFGAQFSDVIFRNATLTWVDGDIARTIETELLYAKKANVTRVL
SDGKMVETGGYTADEIQRIISESVLTVSLQNPSAPPYSLPEKISLEDFVFQDITPRTTLI
TSIAAVREQPGAFIPIISVVKNFAWRVLMSIYTGLFVMYLHNTSRKSAFLVMLLTYLAVA
NLVPAIS*
>NODE_2_length_575203_cov_20.779535_307 # 281002 # 281697 # -1 # ID=1_307;partial=00;start_type=TTG;rbs_motif=GGA/GAG/AGG;rbs_spacer=5-10bp;gc_cont=0.542
MVEAVKALPLYRSHMAYVRDKLLLAKPDISVEEVVTRLGVTRGEAMVILWELRKTGEEVL
AMMGNCAGKRGTDYGLAALGGTFSVIHVGHMALLAEAFTKAEKVIVGVTSDGFAAKLGKK
YPIPSYEQRVKQLREFLSRYGWLERARITVLEDPYGPTLDDPAVELIVTSPATAYRASEI
NMKRVERNLNQLDIRISPLVVAEDGQPVSSTRVMMGEITPLGKLRKSLEQG*
>NODE_2_length_575203_cov_20.779535_308 # 281845 # 282099 # 1 # ID=1_308;partial=00;start_type=ATG;rbs_motif=None;rbs_spacer=None;gc_cont=0.490
MAADTDQMEKVLTEQLEYCEKMLEMEARLDLVVAMLEEIINDLSTPKTWLTEEKRSKLLE
RAKISYYRAKTLLYLAETTRGTKF*
>NODE_2_length_575203_cov_20.779535_309 # 282228 # 283037 # 1 # ID=1_309;partial=00;start_type=ATG;rbs_motif=GGAG/GAGG;rbs_spacer=5-10bp;gc_cont=0.532
MKASVLMAVLLLTAVLATAALAAAQELTDMSLGQRITAELRSIVVEHREAVREALLDFKL
KLEQIEENKTELIAQFLEERQNRMEQIRTEIENLRQQYLAGNITKEEYTAALKALQTELK
ALAKSSEKLGQRMQELVKEVKEAVKEKVERLREINREFGQRVAEEAKKLGDMAREEAGNQ
GTDNDRGRGQGNPHRDNSTETNNADNSNRGQNNTADERPGNPHHGNSTDTDRGRRGQNNS
SDDRPGHQHQDNAANTENNRDRERGRGRQ*
>NODE_2_length_575203_cov_20.779535_310 # 283086 # 283958 # 1 # ID=1_310;partial=00;start_type=ATG;rbs_motif=None;rbs_spacer=None;gc_cont=0.542
MLITLFLSLMLVASQPPPYITLYVVELGADGSATWRISHAFPLGSVEEAEAFKTLASNMS
LQSGEYLARVERLVSDAAAATGREMMVEDFHVSHEVVETVSGMLGVVKVVFRWSGFAKRL
DNGLEAGDVFVGGMVLLDGETLRISFPTGYRVVEVRPTADGMGDGFVEWRGRRVFGEKEP
HIVLSSSNIVPAPPSFLQSSWIVFPALFSVGLGAAVALFAKRRRRVSGDELLVERVVAVL
RRHGGEMKQSQIARELGLPRSTISTVMKVLEEQGRVSRVKVGRDVVVKLQ*
>NODE_2_length_575203_cov_20.779535_311 # 283966 # 285204 # -1 # ID=1_311;partial=00;start_type=GTG;rbs_motif=GGAGG;rbs_spacer=5-10bp;gc_cont=0.554
MFGCDYGTSDFKYGPITQGDRPLVTANRGYFPEKSIVAELLGVEKEVVVGKDVTLFLGAG
SELSTRLVYPMRSGTIGRDDERAWRVVEELTRQSLAEFKPGGFGFKGFYVVAALSATAPR
YMYERLFSIYDKLAAEGLIHSSTIIPQPLAVAIAHKQTSCVVVESGHGNTQVSPISRAPI
REAVIALNRGGSAANAITAEILKDAGYGDLVKEEALVRKVKENIGLLPLELDKALAFAKN
YPDELKTVYQPPGTRIKIDLGKDSWARFLIGEYVFNPNHEIFESYHRRGMPKPADTKVGD
MVFYGTLSIADTIIQAVEKCPTELQPLLYSQVILSGGNFSWQSPQRLRGVAVDSETRLTH
ELRQKGVENPVVKLSAEPQYAVWRGCIVFGYAVPSSYGWSWERMEGWYSHRR*
>NODE_2_length_575203_cov_20.779535_312 # 285267 # 285899 # -1 # ID=1_312;partial=00;start_type=ATG;rbs_motif=AGGAG(G)/GGAGG;rbs_spacer=13-15bp;gc_cont=0.518
MPARSVLMKWVESHFAARGCRVVEKSIADGFLRFLCGESESIVRVVDELASRDEMLATII
QAAMESGGGKLAYVCLPMAFVSRVGDYAFRVNKIGVLVYDERDVVEIVEAGFVGKTVDEE
KPIVLEKPSIDVERVERLENMLAEVLRRVEDLERRVEEMARQPVQPTQTIPQPTSPVARE
ENRAKKPKKPENLPSFIEDNPWVELLSGKK*
>NODE_2_length_575203_cov_20.779535_313 # 285938 # 286828 # -1 # ID=1_313;partial=00;start_type=ATG;rbs_motif=None;rbs_spacer=None;gc_cont=0.507
MAGFRARFVLGVLLAVGLYLTIFALVNLGYLPPLMERVVVVASIVLVGVYLVRITSSHVV
KTFRPLVGQQAVGGGLIIQIIGYILIAVFVLSTLGIPPETALAGGTVTGLVIGFAGQTTL
SNVIAGIILLTSRPFKIGDRIAVVTSIIPYQWAFLPGYKFFSRDYVIPAYTGVVDNMSLM
YTTLVTDDGLVIKIPNNLILANSAIANYSEVTERERKLRYEFPIDISPETVLNNLREALS
EFPEIKDIYLEEQSDKTHYIVVITFEAPVTQWRELKSRLLAKVIEVHREAKQKALA*
>NODE_2_length_575203_cov_20.779535_314 # 286894 # 287514 # 1 # ID=1_314;partial=00;start_type=ATG;rbs_motif=GGxGG;rbs_spacer=11-12bp;gc_cont=0.504
MLRKIAKFLSSGLKSIRLSLEISGTNVAVRRYFFSNSFDGVLTVTGLCLGAAVAPGTKVS
TVVFAGLGASIAMLVSGFSGIYVTESAETRRRVREIEESMLRDVSDTIIGRAGLVGPLIA
SLIGGLSTFLLSLTVLLPYIVSLYMDELQPYAVFLSPAVGFMLLFVLGMFLGKFSKIDMV
KTGLKMLGMGVVTAVMILLMELLLSL*
>NODE_2_length_575203_cov_20.779535_315 # 287504 # 288541 # -1 # ID=1_315;partial=00;start_type=TTG;rbs_motif=None;rbs_spacer=None;gc_cont=0.531
MQAVETIRWDERRGELVLLDQRFLPARVKFLRCRDVDDVAVAIKDMAVRGAPAIGVTAAY
GMALAALRSRAKTREQLLTKLRQAAKTLGSTRPTAVNLFWALDRMMKRAENIDGSPAEIA
KELLNEAHKIHREDVEMNKTIGRLGADLIPDDAKILTHCNAGALATAGYGTALGVIRYAH
ESGKKILVYASETRPRLQGAKLTAFELKTLKIPFYVVPDTAVAFLMSRGMIDCVVVGADR
ILAKTGHVINKIGTLSAAVNAQHFNIPFYVAAPTSTIDLHKTVDEVVIEERSEDEVHYVG
RERITPPGTRAINYAFDITPPHLVTAVITEKGVFKPNELYKFLTG*
>NODE_2_length_575203_cov_20.779535_316 # 288759 # 288965 # 1 # ID=1_316;partial=00;start_type=ATG;rbs_motif=GGA/GAG/AGG;rbs_spacer=5-10bp;gc_cont=0.464
MVQVMLDERQIELLRRARDLMDELLETLEVAGDSELMQGIKEAEEDIRAGRIKGYDEMIK
KLREVGEI*
>NODE_2_length_575203_cov_20.779535_317 # 288952 # 289206 # 1 # ID=1_317;partial=00;start_type=TTG;rbs_motif=GGA/GAG/AGG;rbs_spacer=5-10bp;gc_cont=0.392
MEKYRLIATSRFEKSFLKMDKQTKLRIDEQLRILEKDPYAGKQLHGDLKGKYSLRIGDYR
VIYVINQREKAVYLLDIGHREAIY*
>NODE_2_length_575203_cov_20.779535_318 # 289342 # 290529 # 1 # ID=1_318;partial=00;start_type=TTG;rbs_motif=GGA/GAG/AGG;rbs_spacer=5-10bp;gc_cont=0.538
MAYDFYSLVITVLNGLSEVLVLGAGFGGLAAAVELRRLLPQEHSVTVVDRRDMFSMGFMN
LWLMVGEKSMPRECLFPVKGVEKRGVRFINEEIVEIDPASRKVVTSGNVYTPDVVVVALG
AEYAFDAVPGFREHAHNFYDLMGAYAAQNMLKDFTHGHIAILIAKPPYKCPPAPYEAALL
IDSYMRRRGLRDKVEIDVYTPEPQPMPAAGPVGKRVEQFLTERGIRFHPRKQVKQIMDRR
LVFEDDEAEFDLLLGVPPHRAPKPVRESPLVDETGWIPVNPQTMETRFRNVYAIGDVTSV
KLPNGMFLPKAGVFAEAMALVAARRIAATLQNKPAEELFNGVGYCFFEVGEGQAGKIVAN
FFADPAPSIMFEPPSPRYRDEKVEFGNVRLSNWLL*
>NODE_2_length_575203_cov_20.779535_319 # 290531 # 293260 # -1 # ID=1_319;partial=00;start_type=TTG;rbs_motif=None;rbs_spacer=None;gc_cont=0.552
MLRDFAAREFVVDGRRLRYYSLKALEEQGIIQLAKLPYSIRVFVENVLRNEDGFVCTDDD
VKEAANYLHGGKREVPFFPSRVLLQDFTGVPALVDLAAMRSAVKRAGQDPSKVNPSIPVD
LVIDHSIQVDFFGTPEAFSLNLDYEFKRNTERYVFLKWAQNAFRNFRVIPPGRGIVHQVN
LEYLAKVVDVRGFDGVLTAFPDTVLGTDSHTPMVNGLGVVGWGVGGIEAEAVMLGQPYYM
TTPEVVGVRLVGELREGTTATDLVLTITEMLRKHGVVGKFVEFFGPSLSKLSVPDRATIA
NMAPEYGATIGYFPIDRETINYLRMTGRPEEHIRVVEEYAKIQGLFYNPDETPVYNTVLE
LDLSTVEPSISGPANPEDRIPLREAKRRTREIMLAYLKQAGIPVDDVNEREWSYEGGAAR
ASIATMQKKTGSVVDELSHGSVVISAITSCTNTSNPSVMIGAGLLAKKAVEKGLQTPSYV
KTSLAPGSMAVTEYLEKAGLAPYLEKLGYSLVGYGCTTCIGNSGPLPDHIVQQIRERNLY
TVAVLSGNRNFEGRINPHVRASYLMSPMLVVAYGLAGRIDIDMFNEPLGIGSDGQPVYLR
DIWPSLEEIKSVINQAITPELFIKKYADILKGEERWERLPAPVGEVFQWDEKSTYVREPP
YFIDMPKTPREPEDIVDARVLILVGDRITTDHISPAGAIPVNSPAGKYLIEQGVDPVDFN
TYGARRGNHEVMIRGTFANIRLKNLLVEGKEGWWTVYHPTGEVTTVYDAAMRYREAGVPL
IVLAGKMYGAGSSRDWAAKGTRLLGVRAVIAESYERIHRSNLVGMGVLPLQFMEGEGWRQ
LGLTGRERYIIRGISEGLTPGKKLTVEAVSDNGEVKKFNVITRLDTKIEVEYYKHGGILQ
YVLRRIMSG*
>NODE_2_length_575203_cov_20.779535_320 # 293356 # 295590 # 1 # ID=1_320;partial=00;start_type=ATG;rbs_motif=None;rbs_spacer=None;gc_cont=0.503
MRSVTVFLAVFFLIGSLLHDAWALSPQQNTDDYRVLPIKGELPVTVFFYDVDPRWFGVKS
FQELYDNMLETGIIRSKAHSQIAAFGSGENLAPFEFDVKIEFFDVPDALSMLEEFRQKMR
SLVSKTPFQISQKAVEFAVAWGIPLSWTDQTIRARDALRVFADITEKWLGTYEGGYSIFV
FCSIPFMGGERPAIYYTFGQSPDTGRYLADFGITIFGGPWWGRYYYIDICSLPPPRFRDV
IKPIYLIEPPEERINYLARLIDLIIDMGGFVKSTLYQPKYGLQTLVDVVVIDATVAGVGF
DMLVRYFDPELMLKAYTTLMPYNKFNIRLKRVDLATVPELRNALEFTQQGIILKTYQAYD
ILKQRGYIEEVGQQRYTYMPVIVLTTTTNSFIEEPGVLGIASPDPRDPTKPHHASAAVYY
EHMIEQGMTVLVAHEAGHIFGLRHPHDDYDEYRKSRSSFFPLTYFTETIMSYSVSWVSAV
EQTLDFPNTYPIRTFYSIFDLDNIDRATIILLLQNYEQNMQTILSTLRQNNINLNDIPEL
NIVLNSAKSFAKIAVEYFKMHKYFNRLEFKGLGAEDDTAFDTAFSAWLYTENIKNYVLPG
LVDEVKRLGGEVSRLTGIREQLRGEAEKAQRELEEARATLEENKRKLAAAEEEVRQLEAR
ISDAEARVASARTAREEIKSLENRLRQYSADVDALDKRLASLREQNNLLIGVAVVGAVAV
AGAAVIGRRFSARRPPPPPPPPSF*
>NODE_2_length_575203_cov_20.779535_321 # 295587 # 297737 # -1 # ID=1_321;partial=00;start_type=ATG;rbs_motif=None;rbs_spacer=None;gc_cont=0.493
MKIAACLLAVLFLASLLPHGFAQQEDYRVLPIRSDLIVNLVFIDVDPAWFGAASLDDLLR
SVAAGVRGEAKSTLAWYSETGIPYAPFSYDVKLRGFQFRGQALQEFRFTWRSLNKPIPRE
LLQKEGISGALSGINAPEALKTLIDLSKKHIQTPLEGYTIFFICGENALGGDPIYYSFGI
LPETGNVGGVLKLNMYGGPWWGRYVFVDICTRHAYEEDYPPVSMLESARERRELLSLYVD
ELIDLQFVKSNIYYPFYNLQILIDVIVIDASGLGLNFDQLVKSFDIEITDSSLRTLTPYN
FYSFRLRLYNVNEVPGFASIIKLVELETRRGKELVAAFDPYEAYNVLKSAGILADKTTDY
KYIPTIIVVTQYDTAVMIEDDAALGVAIEDPENPAYPLAATAAASYYSLLYEGLAVTVAH
EIGHCLGLRHPHDDFDESTESEKWARWIYTDSMETFMVYSTTWVEGVKRKIVREGFYPMR
TYWSIFDLDAIDRATITLLLQDYEKNYAQILETLSNAGLSIDDLPQLKTILSTSTQWARR
AVEEFKRYNFFDRLTFKGLGAQLETSFDYAFMAWAATDLMKLYVEAVLLGNKQLMPEIER
LRQEVETLSQNVEQARQAKTEAEKQLNQVTQQIVDAQNRAAQLRDRLAQLEKDSADLPQL
IQRKAELENEVNKLEQKLSQARNEVAQLETMNMVMIGVAVVLFAGAGGLFLLSRRR*
>NODE_2_length_575203_cov_20.779535_322 # 297790 # 298116 # -1 # ID=1_322;partial=00;start_type=ATG;rbs_motif=GGA/GAG/AGG;rbs_spacer=5-10bp;gc_cont=0.502
MAKPARGRKDFEIEYEYVDDLGQVVRREREKLGLSQAELAALVKTKETIIKKIEQNEFNP
PLDLVKRLEKVLKTSLLTVAVEEKLTNKTPPPQPTYTLEDLLKKQNKQ*
>NODE_2_length_575203_cov_20.779535_323 # 298132 # 298797 # -1 # ID=1_323;partial=00;start_type=TTG;rbs_motif=AGxAGG/AGGxGG;rbs_spacer=11-12bp;gc_cont=0.539
MAEAALETVPPEIQGHPAVVKDAERRGKKPGQILLDRSYHHFAMKKLPDAEKRGRPDIVH
FCLLEALGSPLNQANKLETYVSTRGGLVIYVNPCVRLPRVYDRFKGVVEKLFAEGEIRSE
TGEMLLRCEKKSLKSLTESLNPSTKILLTEKGEYVNALGFSAALAGHARPLIMVGCFPHG
DFTSETKALADKSLAIHKTPLEAWTIVSRVLCYIEQNLIPL*
>NODE_2_length_575203_cov_20.779535_324 # 298864 # 299199 # 1 # ID=1_324;partial=00;start_type=TTG;rbs_motif=None;rbs_spacer=None;gc_cont=0.521
MREERQRALKLVKKILDFAETIHPEDSEKAVEAVRLAMRIAQKTRLRLPTYLRRRFCRKC
GTPWTGPSTFSVRVRGNRATHVVIRCKKCGHTRRFYALKKRRKTPKPTKLT*
>NODE_2_length_575203_cov_20.779535_325 # 299333 # 299755 # 1 # ID=1_325;partial=00;start_type=GTG;rbs_motif=GGA/GAG/AGG;rbs_spacer=5-10bp;gc_cont=0.560
MVRAVEPEKLINRVAAYLKNNQVVTPPPWAMFVKTSVAREEPPRNPDWWFVRAASILRKL
YLYGPVGVSRMRKFYGGRHRVGMAPPYFAKGGGAIVRKILQQLEKAELVSTVPRKGRAIT
PKGVKLLEQAAKSIQAGKES*
>NODE_2_length_575203_cov_20.779535_326 # 299752 # 299982 # -1 # ID=1_326;partial=00;start_type=ATG;rbs_motif=GGxGG;rbs_spacer=5-10bp;gc_cont=0.528
MQQDLLTGWTTFLGLLLIIVGAALIALPFLTRYLGDVEKIHPLLLVGVKLDGVYVGTSPI
LIIALVILFLLLRNYL*
>NODE_2_length_575203_cov_20.779535_327 # 299983 # 300630 # -1 # ID=1_327;partial=00;start_type=TTG;rbs_motif=None;rbs_spacer=None;gc_cont=0.569
MLLFADRVDAGQRLAKYLKRLYQGTCVVLGIPRGGVVIGYEVAKELKCPLDVVVTRKIGA
PGQPELAVGAVAEDGTVFVDEEIAAVVGVSREYVEKKAEEEMREVRRRAMLYRGGRNMAP
LIDMRVVIVDDGLATGLTMKAAVHMARNQRAGKVIVAVPVAPPETVEKLKKIADDVVVLE
TPTNFFAIGQFYERFDQLSDEEVLEILRKASMEVG*
>NODE_2_length_575203_cov_20.779535_328 # 300685 # 302325 # -1 # ID=1_328;partial=00;start_type=ATG;rbs_motif=None;rbs_spacer=None;gc_cont=0.535
MVAVAGGLRSFGFYGVVFVSGAVAMSLEMAASRLLAPVFGNTIFVWGSLIGVVLASLAVG
YRLGGVLADRRPSVNMLAAIAFTGGLLTFAIPFFSPLVLEAAAAASLDEKIGPLIATTFL
LAPPTIPMGMVSPYAVKLLAQTRGRVGVSAGDIYSLSTVGSIAGTFLTVFVLLPSLDVRT
VVLGSGAVLMITAALYLSKTVKIFTALLLLIALTPVGYFAQGLTASGGEVLYSRETLYNS
LAVVRQGDIVTLYLNGLPHSATSETDPAKLVFPYTRFFELGLALKPDAEKTLFIGGGGLS
GPKYFLKNYPEVRVDVVEIDPDVVETARRFFHVPDDSRLRVFVDDARMFLTKTDEKYDVV
IMDAYSKTYIPFHLMTLEFYQLLRQKMASDGVLVANLIASLTGDTSEIFWAQYRTVSQVF
PKLYVFKASESGGSFVQNLILVACASTTCDLEQTPSRVKDGWLAEKIVSNKWTAIPALEE
YPVLTDSYAPVERMINPITGKPYSIELEDAGVTLATLNYVGSNALSLAAAILAVFIWLFV
LFQRII*
>NODE_2_length_575203_cov_20.779535_329 # 302404 # 302628 # 1 # ID=1_329;partial=00;start_type=ATG;rbs_motif=GGA/GAG/AGG;rbs_spacer=5-10bp;gc_cont=0.520
MGETLYESRPLYQCVKCGRVFEKEKLVKGPDTRCPYCTPVVYVIKKAKSPTAKLIKTSEL
GRDPSLELFENMYK*
>NODE_2_length_575203_cov_20.779535_330 # 302766 # 303464 # 1 # ID=1_330;partial=00;start_type=ATG;rbs_motif=AGGA/GGAG/GAGG;rbs_spacer=11-12bp;gc_cont=0.548
MVSALALFLLLRLFFAPLVDLVSQRVGGALRLGALVSAYLIAVVKIVEQVDTWMAAAAGA
GLILFTAVCFRPLRLMVLGDIMKAVGVLREGDYVSVRGRVARVTEVKATHTILTTSDLRK
LYIPNDRLLSEKIVNFTKSGAGVLFVRIKVDGRRISIPDAKLILLKTGTDVAKAEAAPNR
APEVRVEKIEDPYVTLRLTLYIINPAKAEPLASHIMERVYTKLAEAAAAAAI*
>NODE_2_length_575203_cov_20.779535_331 # 303461 # 304144 # -1 # ID=1_331;partial=00;start_type=ATG;rbs_motif=GGA/GAG/AGG;rbs_spacer=5-10bp;gc_cont=0.482
MVLSAKIFEIKQQTSFDEIATKLRDFRVVEHQKHGDVDFELVTDVSRLDLRNGMLFGLFS
RDKVIYVNQRGEVKPVLKTIQATVFFHNQNNKTYLTVVQNKHFANYVASILSHHLFLNYR
SIAEARIPSENLQKYHEANPEATKVIFFDSLDYPGVDKVALYGPSLISTGKYEEYLAHGK
IWYLVFSVKGSNAVLGVTRNCVVVSFSRMSEAQFIEYVVANVFPLMS*
>NODE_2_length_575203_cov_20.779535_332 # 304263 # 304511 # 1 # ID=1_332;partial=00;start_type=ATG;rbs_motif=GGAG/GAGG;rbs_spacer=5-10bp;gc_cont=0.502
MTSVYRVILPRIDVAMESGRISDWVKKVGDRVSKGEVVAIVETEKAAVEITSEVDGVITK
ILHNVGEEVKVGEVIAEIEVEK*
>NODE_2_length_575203_cov_20.779535_333 # 304516 # 305514 # -1 # ID=1_333;partial=00;start_type=TTG;rbs_motif=GGA/GAG/AGG;rbs_spacer=5-10bp;gc_cont=0.536
MATRELTYVEALNEALREEMRRDDSVIVFGEEVAAAGGVYKVTKDLLKEFGPKRVLDTPI
SEIAIVGAAIGAALNGLRPVAEIMFFDFVGIAFDQLVTHASKMRFMSGGQVKLPLVIRTQ
YSLGRSYGSQHTQFLAASLLQAPGLKIVAPATPYDAKGLLKSSIRDDDPVLFVESGALYV
NRSYYGYRGPVPEEEYLIPLGKADVKRVGDDVTIVAVSRTVSEAMAAANQLEEKGVKAEV
VDLRTIMPMDYETIINSVKKTNRLVVAEDSVKTGGISAEVASHVCEYAFEYLEAPIVRIN
SPPMPAPQASELEKKYMVSAEKIVNAVTKLVK*
>NODE_2_length_575203_cov_20.779535_334 # 305524 # 306456 # -1 # ID=1_334;partial=00;start_type=ATG;rbs_motif=AGGA/GGAG/GAGG;rbs_spacer=11-12bp;gc_cont=0.527
MIEIRLFEERVERLYREGKIIGPTHLYFGQEAVAVGVIEALDRDDVVISTYRGHGHGIAR
GVPMKAILGEILGRAVGTCKGLGGSMHAPISVEHNIPLATAIVGSGLPIAVGVGLAFKYR
EKRNVATVFFGDGAVNTGAFHEALNLAAVWKLPVLFVCENNLYAMYTSLKNVLAAESIAA
RASSYGIPSYVAFGNDVLEVYETTSKALEKIRDQSGPAFIECRTYRQKGHGGYDFGTWYR
AKEEIEEWMRRDPINMLTERMKAKGFITDEERKKIEEEVAAELDKVVEEVLSSPFYDYEK
LPSLVYANPP*
>NODE_2_length_575203_cov_20.779535_335 # 306679 # 307608 # -1 # ID=1_335;partial=00;start_type=TTG;rbs_motif=GGA/GAG/AGG;rbs_spacer=5-10bp;gc_cont=0.520
MDNVLVTGGAGFIGGVLVKRLLENGVHVRVVDDFSTGSWENLPNSPALKVFVHDVALRQG
LSQFFDKVDAVVHLAAIPSVPMCEQNVQRAFEVNVIGLENVLETCVEKGVGKIVFTSSAA
VYGDAEGVLNEDAATRPFSVYGWTKLLGEAMLRSFGEKHGVEAVALRVFNVYGKKSTSGF
LGVVDQFIADAAEGKPLHIHGDGGQVRDFIHVDDVANAILLTLEKTLKNFEAINIGTGQP
TSIKHLAEKVLTVFGRAVSAIVYEPARVGDIRYSVADISKARQLLGFSPTTSLDTYLASR
VSAPSPSFR*
>NODE_2_length_575203_cov_20.779535_336 # 307601 # 308632 # -1 # ID=1_336;partial=00;start_type=TTG;rbs_motif=GGxGG;rbs_spacer=5-10bp;gc_cont=0.557
MAGLRGWVDVLLVSPTARGLGGVARHVSGLAARLEAAGYHVAVVSSENTPIVNVKGLKNP
TFMLSSMFSALFRRASVVHGHNVPSCLAMRAASAGRRVLTMHGVYAEQVNLLHGSLVGWV
ASRLERTALNWADVVTAVSKRTAEFYRSKGVDAVYIPNAVDVDVRVEGIRLGYPQVVYVG
RLSREKNVSTLVDAARRLQDAKFLIVGDGPDKPFLEKAAQNLSNVVFTGAVEHEKALGYI
AGSDVLVLPSIAEGMSTVLLEAMALKTPVVATAVGGNTELVQHGETGMLVNAGDPEQLTE
AIAHLLNNPAEAKRLAEKAYQNVVKHFSWEAVFPQYLKVYELG*
>NODE_2_length_575203_cov_20.779535_337 # 308896 # 309144 # -1 # ID=1_337;partial=00;start_type=TTG;rbs_motif=GGA/GAG/AGG;rbs_spacer=5-10bp;gc_cont=0.510
MIYAIYITQQNTTKVVKMVQKTVLVQKTSARRSYANGYKYCSRCRVYHLTDGVRCPYCGI
LLRNSPRKKKPSATSRYVRIEL*
>NODE_2_length_575203_cov_20.779535_338 # 309257 # 309679 # 1 # ID=1_338;partial=00;start_type=ATG;rbs_motif=None;rbs_spacer=None;gc_cont=0.515
MSETYEVPDELLYTKDHEWVLPEKKHAVVGITDYAQKKLREIIYVELPHINTKVHAREVL
GTVESVKSTADVLAPVSGRVVEVNSKLLDHPEILNESPYTEGWIAKIELSDPSELEKLLD
ADEYRRFLEELEEEKTEEEM*
>NODE_2_length_575203_cov_20.779535_339 # 309712 # 310065 # 1 # ID=1_339;partial=00;start_type=GTG;rbs_motif=GGA/GAG/AGG;rbs_spacer=5-10bp;gc_cont=0.492
MEMVLVKVQRITSYTDPETMRPGKIIELVEVRRSSGFQAVGMGEESAMVQRMLQTAMLQL
QSMGLMPINRENLFPKIILYVTEQEYDMLNVRLEVNEVYDVTFSDGSIVFKRPQGIG*
>NODE_2_length_575203_cov_20.779535_340 # 310050 # 310517 # -1 # ID=1_340;partial=00;start_type=ATG;rbs_motif=AGGAGG;rbs_spacer=5-10bp;gc_cont=0.553
MITLRPIGVVVEGMPVEKSVEWSRWRNPSFIEIYPEYREGLRGLGEYSHVYVIYFMHLER
RMQLVIRPRGRSDMPEVGVFAFRGSTRPNPIGLTLCRLIEVTTDGLRVLGLDAFPGTPVL
DIKPYDYYDVVEKPRVPEWFIRLWSENHSSGHPMP*
>NODE_2_length_575203_cov_20.779535_341 # 310522 # 311121 # -1 # ID=1_341;partial=00;start_type=GTG;rbs_motif=None;rbs_spacer=None;gc_cont=0.542
MSISRRGRGFFEKSITPIVKLLAQLHVTPNMLTTAGLLLTATATLCYYLSQADPVYFLVS
GALLAAGSFLDGLDGSLARLLGSQSNFGAFLDSFTDRISDSLIVLGFLLSGAVDAVLALG
MLASSMLVSYARARAEGLGVSLKEVGVGERAVRLLAAIAATFTAYINPLTLFAAAIFITV
VSMITVVQRFIATAAALRR*
>NODE_2_length_575203_cov_20.779535_342 # 311155 # 311559 # 1 # ID=1_342;partial=00;start_type=GTG;rbs_motif=AGGA/GGAG/GAGG;rbs_spacer=11-12bp;gc_cont=0.558
MVFCDRFIWAERWFFTWSGLGSDEALMQAQRLVEAAKTHPEVSRKAAGWSKVVQFKPSDG
NPFYIHSTGSGLTVTEGLHPNPSATVESSHQDLVSILRGELDAVKAFFSGRIKIKGDVFA
AQELNSLFSTLLKS*
>NODE_2_length_575203_cov_20.779535_343 # 311525 # 311995 # -1 # ID=1_343;partial=00;start_type=ATG;rbs_motif=None;rbs_spacer=None;gc_cont=0.522
MLRVGDVAPGFELVSHTGERINLEKLRGRYVVLFFYPKDGSPGCTRENCLLRDNFEKFEK
LGAVTLGISRDSVESHKRFAEKHGFTHHLLSDPSGEVVKAYGAAGLFGITKRITYVIDPE
GRVAKIIQSINPSTHVSEALKTLETLSSSEASRTES*
>NODE_2_length_575203_cov_20.779535_344 # 312182 # 312658 # 1 # ID=1_344;partial=00;start_type=ATG;rbs_motif=GGxGG;rbs_spacer=5-10bp;gc_cont=0.535
MFIGEGPGEEEDLQGRPFVGRSGRLLTEALEKAGIRREDVFITNVVKCRPPENREPTPEE
REICTNKYLFRQIEAVNPRLIVLLGSVAVQTLLGVSSVTAVRGKAFEKMGRRFFCTYHPA
AALYNPGNRETFFNDIKRARELLENLRTFDKQKTLFEV*
>NODE_2_length_575203_cov_20.779535_345 # 312648 # 313226 # 1 # ID=1_345;partial=00;start_type=TTG;rbs_motif=None;rbs_spacer=None;gc_cont=0.544
MKCESLSTYRLDRGFYDRDTVELAKLLLGKVLCVRRGDIVMSCRIVETEAYVKNDKANHA
YKGMTRRNKSMFGPPGTLYVYMVHTHYCMNVVRGGGEAVLLRAAEPLANVVGRLDGPGRL
CRALGVDRSFDGEDLCVSERVWLWDDGYRFAKIAVTRRIGVTADAHRLLRFYIAGSPYVS
RKNVPVRRLLDA*
>NODE_2_length_575203_cov_20.779535_346 # 313223 # 314509 # -1 # ID=1_346;partial=00;start_type=TTG;rbs_motif=None;rbs_spacer=None;gc_cont=0.552
MRFYRVNAKNVSEVAAEIVSVRKSFDHYVEVVRRVVEDVRARGDEALIEYVKKFDSPAID
MERLRVPVEKLADAYAQLDDATKKALKKSSENIARVCKSQLKRLFSSVRVEEGVFVVHRP
SPLSSVGCYVPGGGAAYPSTVLMTVVPAKVAEVPRIAVFTPPTREGNIPTVVAAALYLTG
VKEVYCAGGPHAIAAMAYGTETIKPVAKIIGPGGAYVTAAKKLVSRDVAVDMLAGPTELC
IYADDVADAENVALEMCAQAEHSVDTLVGLVTTSDELVNEVLKFLKLVTPRLERGEIVNE
TLQKNGYAVVCDKPTTAAALIQAIAPEHLYIVTKHEKLLQSITNAGLISIGRYTSPALCD
YVVGVNHVLPTMGQAAVRGGLSILDYVKIVTEVRVLKGAAKRLGRHAVQLARTEGLTAHA
AAASKTID*
>NODE_2_length_575203_cov_20.779535_347 # 314626 # 315123 # 1 # ID=1_347;partial=00;start_type=ATG;rbs_motif=GGxGG;rbs_spacer=5-10bp;gc_cont=0.530
MVSGRLVVAVVLVVVAAGVGVLLLGLQPAQPIQTYITTTSIETTQTPATTQPSSQNIVSL
TLYLNDYGYNASRGGPTITAYVGDIIRIRLIGNSTGPIVHDFVLDEKSPSPYNVKSNRLS
RGQTQVIEFTANIPGEFKYYCSVAPPAGPSHRDRGQEGVIRILEK*
>NODE_2_length_575203_cov_20.779535_348 # 315120 # 315503 # 1 # ID=1_348;partial=00;start_type=ATG;rbs_motif=None;rbs_spacer=None;gc_cont=0.526
MRNTSIAAPLILSIFFSIVLLLTDAELWTVAPSHAYALAGFVGADVVVMVLAIIGLPRVS
AIGMVYGVGKFAVFLGDILTAPEFGLTYYEFAAYLFSLWGYNGLLASQLLIAAGSYLAWR
RQPMTRS*
>NODE_2_length_575203_cov_20.779535_349 # 315482 # 316432 # -1 # ID=1_349;partial=00;start_type=TTG;rbs_motif=AGGA/GGAG/GAGG;rbs_spacer=11-12bp;gc_cont=0.539
MAVKVPRSGAEEARRRLAGLGLLDRSRRIMRNGEFVYIPVTSPVELGFEVVSASLPVAEP
KAPMFRASYDVVGSVAIVNDMDMDVEDARRLAELIMARHRRVRTVLQKVGEVSGVERVAS
FRVLAGDGVTETVYRESGCVYKLDVARVFFSPRLSTERLRVAAQVGENESVLDMFAGVGP
FSILIARRRPSTTIYAVEKNHAACSYLLENIKLNKVEKQVKPFCGDAAEIVPQLDKQFNR
VIMNLPHQSLKYLPLALSKCVSGAVIHLYVAEEREGGESVWERIKSVYAGLLLRETRVVK
EISPRMVIRVYDLVMG*
>NODE_2_length_575203_cov_20.779535_350 # 316503 # 317786 # 1 # ID=1_350;partial=00;start_type=ATG;rbs_motif=GGA/GAG/AGG;rbs_spacer=11-12bp;gc_cont=0.513
MHRMNTASYFSGLVVLALLLGGVVLRSRFPKVPIWSIMILSTSITLLLGLVGMDEAIQLI
DLDVIMLLIGMFALVGMAEHAGLLDFISSYFLSKVRNTRTLLITASLLFGFMSAFFVNDT
VALMGPPIAVLIGKSLGGRYEASILLLCLSITIGSVMTPIGNPQNILIALQSGMKSPFIE
FLTHLAAPTILSLIITPLIITKLYKIPKEDVVVPIDPWETVRSRKEFYLASFGGGVTVAA
LIVNDILAALGQPHITSRGLIPFVSAAALWIFTDTPREILSRVDFGTILFFLGMFITVEG
VWRSQVLSPLFSMMNSGNPAGPMGLLQLTFISLVMSQLISNVPFAKLAIQQLREMGVGGH
DVEVWLTLATSSTLAGGITVLGAASNVIVLEVLESRYGQTIPYLRFAKVGLIVTAVSLCI
YLPFFLA*
>NODE_2_length_575203_cov_20.779535_351 # 317827 # 318258 # 1 # ID=1_351;partial=00;start_type=TTG;rbs_motif=None;rbs_spacer=None;gc_cont=0.537
MSSAIASKRFSDEFALILDRTVKVVTSSGVYTGRVLAYNPSDYSLWLADVREESGKVYSK
IFLAGGGIIRIEVLETGPDMSALVERLNRLFPNLVVYHKESDTIVVMDRIRVSREGVFGE
GPAAERVKKVYEEFMREQKAKPV*
>NODE_2_length_575203_cov_20.779535_352 # 318359 # 319978 # 1 # ID=1_352;partial=00;start_type=ATG;rbs_motif=GGxGG;rbs_spacer=5-10bp;gc_cont=0.515
MVKWRTLVHNGVALPPPYQPKGLSIKIRGETVKLNPLQEEMAYAWALKKDTPYVQDPVFQ
KNFLTDFLKTFNGRFQDVTINEIDFSEVYEYVERERQLKADKEYRKKLSAERKKLREELK
ARYGWAEMDGKRFEIANWMVEPPGIFMGRGNHPLRGRWKPRVYQEDITLNLGEDAPIPPG
NWGQIVHDHDSMWLARWDDKLTGKEKYVWLSDTADIKQKRDKSKYDKAAMLENHIERVRE
KIFKGLKSKDPKMREIALACYLIDRLAMRVGDEKDPDEADTVGATTLRVEHVKLLEDRIE
FDFLGKDSVRWQKSIDLRNEPPEVRQVFEELLEGKKEGDQIFQNINSRHVNRFLGKIVKG
LTAKVFRTYIATKIVKDFLAAIPREKVTSQERFIYYAKLANLKAAEALNHKRAPPKNWEQ
SIQKKEERVKKLMQQLREAESEKKKARIAASLEKAELNLDLAVKVRDYNLATSLRNYIDP
RVYKAWGKYTGYEWRKIYTASLLRKFKWVEKASVKHVLQYFEEKLTKDVEKVMQVKTAV*
>NODE_2_length_575203_cov_20.779535_353 # 320052 # 320552 # 1 # ID=1_353;partial=00;start_type=ATG;rbs_motif=GGA/GAG/AGG;rbs_spacer=5-10bp;gc_cont=0.531
MTQATAVKPVEETPQTSKLCIILSKGTLDMAYPAFMLANAAAAMGYEVHIFFTFWGMSVI
DKRKIDNLKVSSVGNPALPMPNLLGALPGMTAMVTRMLKNKMAKQRVPTIRELIKTAKEA
GVKLHACSTTMDVMGLKKEDFIPEVDDIVGAASFIQMSEGGQVIFI*
>NODE_2_length_575203_cov_20.779535_354 # 320563 # 320808 # 1 # ID=1_354;partial=00;start_type=ATG;rbs_motif=GGAG/GAGG;rbs_spacer=5-10bp;gc_cont=0.573
MSQSVRKVIDSRGSFCPGPLTDLFKAYREAKNGDVLELLATDPAAKSDVQAWARKTGNVV
EQIVEEQGYIRIVVRVTAKGG*
>NODE_2_length_575203_cov_20.779535_355 # 320812 # 322005 # 1 # ID=1_355;partial=00;start_type=TTG;rbs_motif=GGxGG;rbs_spacer=5-10bp;gc_cont=0.551
MKHVVVVGGGTGGTLLANLLASKLRGEIDSGKIGVTLVSDNPHHVFQPANLEIAFHGAQP
QKYIRKQNTLLSRRVQFLSEGVEKINIADRHLITSSGNELDYDYLVIATGSVADPSLTPG
LAEASVNFHTSPWDAAKVWQALSTFERGKVVLVIAGVPHKCPPAPTEAMFLLDEYFRKRG
TRDRVELTFLTPYPHAYPAKTIADIVQPMLEERGVNIVPFFSIDQVDAAGKKVVSLEGEE
VPYDLLIAVPPHRGARVAVVSEIGDKDGWIPADKHYMTVNGYDDVYAIGDATNIPISKSG
VVAHLQAGIVAHNIASSITGADGKQKYNGRINCPLEVGGGKALFVSGTYTRPPKHMQPTR
IRYLMKKSFASLYWLMLKGSLEPIFNIYFREKEENSS*
>NODE_2_length_575203_cov_20.779535_356 # 322002 # 322319 # 1 # ID=1_356;partial=00;start_type=TTG;rbs_motif=GGAG/GAGG;rbs_spacer=5-10bp;gc_cont=0.509
MTLATTLSEDFYNTLAEFCKAQAHPKRLMILHILAEGEKSVSELVEQLAINQSTVSQHLA
FMKRTGVVKSRRVGNTVYYSLTDPRIAEACSIISQVVRERLATKK*
>NODE_2_length_575203_cov_20.779535_357 # 322358 # 323758 # 1 # ID=1_357;partial=00;start_type=TTG;rbs_motif=None;rbs_spacer=None;gc_cont=0.553
MSGEVGLIGLGVMGENLARNIASKGYAVTVYNRTREKTERLAESVKNVLDIRPSFSLAEL
VSKLEKPRVIILMVEAGKAVDSVLEELLPLLSPGDVVCDCGNSFFRDTERRQKTAAEKGV
MLMGVGVSGGEEGALKGPSIMVGGPVEGYQSTEKLWKAIAAKADGEPCAGYMGSGGAGHF
VKMVHNGIEYALLQLIAETYDIMSRGLGKQAAEIGEVFSKWSKGLLSSYLLEIASDALMV
KDEEKGLPLVELVLDSAGQKGTGRWTVQTASELGVPTPSIDAAVAARNISALKELRQRVA
EKTGPLTSRIKVANMVEMLHDAYLCSAIVSYIQGFALISHGSKTYGYGTVLEDVAKVWRN
GCIIRAALLKNFRDAFREGAEDESLLLTNTIHQLIRTRVEPWKQTLAHTRLAGIPTPVHD
ASLNYYLSIASEKLPANIIQALRDRFGSHTYQRIDKPGVFHSSWKP*
>NODE_2_length_575203_cov_20.779535_358 # 323792 # 324115 # 1 # ID=1_358;partial=00;start_type=ATG;rbs_motif=GGA/GAG/AGG;rbs_spacer=5-10bp;gc_cont=0.478
MLFDLRPKKRLKDLFGREEEYSELVRLVENGSWVAVLGKRMTGKTCEKGGVYVNLLSARG
LDSVLERIVSAFGLRLEELALTLGPVNVNSAANVLEKIGDGYGRVFG*
>NODE_2_length_575203_cov_20.779535_359 # 324090 # 325664 # 1 # ID=1_359;partial=00;start_type=ATG;rbs_motif=GGAG/GAGG;rbs_spacer=5-10bp;gc_cont=0.541
MVMVESLAERGENVVYRAISPSEFFYKNRDIAGFSSPARSLYMSIRELVENSLDAAEMGR
ILPEVLIELGEEDAERGVYRLRVVDNGVGVPGDKIPSAFATVLYGSKYGFKQSRGTFGLG
GTMALLYGQITTNKPAKIMSSTDGKTLYIYELMIDVVENKPRIISSEKKPSPGGWRGTSV
EFSLEADYPGARAKILDYIKHTAIVNPHATLTFIDSKGRLYHYPRMVEKVPEPPRETLPH
PVGVDVEMMSRMLMETKARNLLTFLTTSFQKIGPKTAKEVLELAGLKPETSPRKLSHEQV
TALVDAFKRYDKFRPPDPTPLSPVGKDFLEAGIRRIFNPDFVHVVQREPSSYSGHPFIVE
AAVAYGGTIPVTETIMLFRFANKIPLLYDERADVAWKVVEEKIDWSNYKVPKPAPLAVFT
SICSTKVPYKTVGKEAIADRPEIERELTMALRECGRNLKLYLSRIEKREAAAKRLSLYTK
YLPMIAEFAAKTVGTSKPNIKPLLKKLGITERELEAAKTGSQQA*
>NODE_2_length_575203_cov_20.779535_360 # 325667 # 327112 # -1 # ID=1_360;partial=00;start_type=ATG;rbs_motif=AGxAGG/AGGxGG;rbs_spacer=11-12bp;gc_cont=0.471
MSSHDLYRKIQLFFGDLATNKHLASTREYNMLPRYVVEHLVSEFTKLHGPAEYAQKLSQY
LATHYKEAREKDKVLHETMNGNTVQLIDEVKVETDVSIENYRTHLMNLGIRDAMIAKPVI
NQYENLLVTGMWGMATIQYNPEIVPRDIKGEPLLTPIIVTEFKPFQSPVTDPNILKDARP
AFTFDEWLDTLVNTIGLNHERYSKRQKLVLISRLIPLVENNTNTIELGPRATGKTYIYRN
TTYYTRIFSGGNISPAVLFYHIARRSLGEIAVKDTVIFDEISKIKFSNPDEMMGKLKDYM
ESGHYERGPKKAYSTCSLVFMGNISVETRGTAYAPIEEFTYVLPEPMRDSAFIDRLNAVI
PGWELPKISHSALHLSKGYGIASDYYAEALHELRKQDYQHIIQQETQLIGNYTIRDEKSI
LKTASALLKLLTPNADRDGIARDELKQIMDIAVEYRNQVREWLHILQPGEFPKEKLSYKT
N*
>NODE_2_length_575203_cov_20.779535_361 # 327113 # 330679 # -1 # ID=1_361;partial=00;start_type=TTG;rbs_motif=GGA/GAG/AGG;rbs_spacer=5-10bp;gc_cont=0.458
MDDVVTSIRDAVSRAESEEDVRVRVSGVIEQKILQPLGINSVGRYEYTLVSGVRIDALYG
HVLIEYKAPGKLSNKSDIANAKAQLVRYIEKEAEVENRYGNFLGVIISDRIGFLRYNPRV
SGDKWVLRGPYDINRETVVKLVEALRGLQRKSLNVEALVRDFGPQSDVAKKMVRLLYERL
MGSKSARVRVLFEDWFRLFSQTTGYSPDKLRELKRLVEEYGFSGKVDYNCVLFSLHTYYA
LVMKLLAAEIAYLYGAGRWLKSYVGELENAYLNGGVNSLKTVLRELEEGGVFANLLNIVN
FIEGDYFSWYLDVLDKDLGDAVAEVARRLSDYEPATPQLEPELARDLLKRLYESLIPRDV
RHKLGEFYTPDWLAELVLNEVGLTVERFEELGAENRLRPLELRVLDPACGSGTFLVLYLR
RLREYAEEHYMVDQLVEHVLRNVVGFDLNPLAVIAARTNYLLAIGDLLTYAKGRVEIPVY
LADSILVETKSDLRGQVFVLRTVVGSFEIPKAVVDSGRLSNVLSDIRMAVDNRYTVDEFR
GFVVSRYQLSEGDVDVLAKLFDVFLKLESEGKNHVWVSIVRNAFAPILSERFDYVVGNPP
WVNWENLPEGYREVSKGVWETYGLTRVRGMGLGKVKRDMSMLFLARCIDLYLRNGGVIGF
LVPFTLFKTQAGAGFREWIASWDIRVIHDLVTLYPFEGAVNRTAAIVISKENRSGPLQFR
HVIWRNVGMRPVPPESSLEEVLRSVERFECLMAPIEENKPSSPWAQTTRLILQATRKIIG
QSEYKAYAGIYTGFNQIYYVDILDKTSDGLLIVQNPERGGEKKTVKTEKTVVEPNLVYPL
LRGRDVKKWAITNSNIYVILPHEPATGKPITEKILKLKYTKCYAYFNKYRKELEERSIHK
LWGKNNPFYSVYDIGAYTFYPYKVVWKRIAGAITGKAVSFACAAVGPMNYNHLHNKPLIP
DDSLILTPCSSMEEAYYLAGVLNSTPVKLAIASYTYELRQETHILEYLRIPSYEGNREQK
TISEISRKLHEIGKRNDTNAAELKKYENELDKAVAELYGLSDDELDEIKRFFAILAGEEM
PEEEAVDEDEKAELTVTFPKTVLTPNQPETITIHITNPDSQPLTITLQLPDNQTKTITTN
SQEHSQDIPINPLPPGTYTLTYTIKTNNQTIKQENIEITVTQPRRFRT*
>NODE_2_length_575203_cov_20.779535_362 # 330745 # 331035 # 1 # ID=1_362;partial=00;start_type=GTG;rbs_motif=None;rbs_spacer=None;gc_cont=0.495
MHYRTLPSKRIRVTHFKRPHPQPTTSQVKQLHLTQTITEQTSYFRLASKPPIKNCPAENI
DTLGKTKTVGTSKPNIKPLLKKLGITETAAAEKVSE*
>NODE_2_length_575203_cov_20.779535_363 # 331166 # 332689 # 1 # ID=1_363;partial=00;start_type=ATG;rbs_motif=None;rbs_spacer=None;gc_cont=0.559
MAWRDFLELKLPERVLVFDTTLRDGEQTAGAALRPADKVRLAEALADLGVDVIEAGFPPV
SLGESSAIKEITGMGLGAKVCVLSRCEKTDIDAAAKVEPEWIHVFIATSDIHLQHKLRLT
REQAYEKAISAVEYAKSYGFTVHFSAEDATRTELPFLLRVFKAVEEAGADSVDIPDTVGT
ALPLAMKKIVTEVRNTVKIPVAVHCHDDFGLAVANSLAGVEAGAEIVHATINGIGERAGN
ASLEEIVAALRFLYGVETGIKFEKIFRVSRLVEKLMGLTVPKNKAIVGDNAFAHESGIHV
HGVLGNPRTYEPVMPEVFGRRRRIVFGKHSGIHGLEAFLREYGFTVDREKVSQILRRIKE
FADSGGKVSEEIVLNYAEEVYGRRSQQRSYVKNLFLMLAGNVFKAQVDLMVAGELVTGDG
EGASAVEAALNAVTNAAQRIADFEIIDYKIHAPFAGGQSSEAEVVLASGGVEFVGRGIGS
DPSLAVVSAFTSAVHQLLFEQRRLETE*
>NODE_2_length_575203_cov_20.779535_364 # 332686 # 334416 # 1 # ID=1_364;partial=00;start_type=ATG;rbs_motif=AGGAG/GGAGG;rbs_spacer=11-12bp;gc_cont=0.566
MRAADALVKIMEKKGVEYVFGIPGGANMPFYDALRDSDIKSILMRHEQQAAHAAEGYARV
KRRPGVCSGTSGPGATNLITGLVDAYMDSSPVVAITGQVVRAFMGTDAFQEADIVGLVLP
HIKYAVTVKDPQRVLQEFVNAYNIAAHHRPGPTLLDLPRDVFMEEVEENYDIQPEPLFNR
PLPEPDIESIKQAAKLIAEAEKPVLLVGGGAVYSMAGKEILELAEHIAAPIVTTTMGKGA
VPEDHPLVLGVVGMHGRVEADLAIVESDLVICIGSRLSDRAIGPAREFEKNRKTIHIDID
VSEFGKNVRPTVSLPGDARKVLGELVEYTKAIVARRPECQLAKKLREIGEAYEEYMMAMD
DGRVLHSWKVVSLLTDAVPPDTIVSTGVGQHQMWAQLFWKNRTPGTWLTSGGLGTMGFGL
PAAFGAKAAAPDRIVMNLDGDGSFLMTCQTLACVADYELPVITVIFDNRSLGMVKQWQDM
FYNKRYKDVEYNDRTDLVKLSEAFGVEAVRVESYDELLKAVMRAVRTNSALTVDVPVDTG
ELVFPMVPPGRWLEDVKLPPGFDLSQRMVAAGRMST*
>NODE_2_length_575203_cov_20.779535_365 # 334413 # 334652 # 1 # ID=1_365;partial=00;start_type=TTG;rbs_motif=GGAG/GAGG;rbs_spacer=5-10bp;gc_cont=0.496
MKFLLFVELVNSHDAVAKMMLTVKQGNLSIESINIHKTGDDKLSAILMLEGEENKADWLA
HKLLNFPYYKSTALLKQIK*
>NODE_2_length_575203_cov_20.779535_366 # 334680 # 335657 # 1 # ID=1_366;partial=00;start_type=ATG;rbs_motif=None;rbs_spacer=None;gc_cont=0.522
MKVYYDSDISLDVLKGKKIAVIGYGSQGRAQALNMRDSGLDVVVGLREGGSSWKRAVEDG
FNPLPIEEAAKVGDVIHILIPDPEQPMLYKEKIHRHMKAGKTLGFSHGYNIHFRQIVPPP
NVDVVLMAPKSPGPRMRELYLQGKGVPALVGVGQNYTGKALETALAMAKACGCSRAGVIE
TTFKDETETDLFGEQAVLVGGVMELIRNGFEVLVENGYPPELAYFEVLNELKLIVDLIYQ
GGITHMLKAVSDTAKYGGLTVGPQIVDSHVRKNMEKALARIKSGEFVETWTGNPRSYEIL
NDLMKKMADHQIEKVGEKIRKMANI*
>NODE_2_length_575203_cov_20.779535_367 # 335743 # 337137 # -1 # ID=1_367;partial=00;start_type=GTG;rbs_motif=None;rbs_spacer=None;gc_cont=0.484
MISKFINRQAELNLLQEEFRNAPSFVVLYGRRRIGKSRLIEEFTSGKDSFYFVFPDASKQ
IQMREFKKQASAYFADPYIEKLETDSWFDLFDYISRLLGKGKIVVLDEFSYAVKTDPRIL
SDLQRAWDRSMSKSGMMLIISGSLLGLMREEVLSSGSPLYGRRTRDILLEELRPWHALDF
FKDREYGIMAYMLVGGVPSYLQVSARHKSLRQLVEREFLDQNGYFYREPYFLLAEELREP
RNYFSILAAIASGNSTANGIANYVGMETRKIFPYLEQLSLLGFIERRVPLMVREKRGRYF
IRENALVSWFNLCYRKASQIELGVASYDEDEINEILGRGFERLVFHYIPVLSPFEVDALG
SWWHRDVEIDAVAVNRRFKKVLFLEAKWKELSYNEALGIIEKLKQKSSNFAWNRGRREEY
FGILARNLERKKELTEKGYLVFDLQDLIRLPLPSAMPIQRSSPK*
>NODE_2_length_575203_cov_20.779535_368 # 337392 # 337868 # -1 # ID=1_368;partial=00;start_type=TTG;rbs_motif=GGxGG;rbs_spacer=5-10bp;gc_cont=0.530
MRKPVPFVPTPYPIVRRMLELAGVDEGETVLDLGCGDGRILFTAAKEYGARAIGYELRPS
LVKFIREKAKLMRLDEMVHVIKQDFTTSPLPDADVITLYLTRDVLSLIKPHLETALSRGA
RIVSHGFSIPGLVPAEIEKREGKVVYLYRGSVRIRDGV*
>NODE_2_length_575203_cov_20.779535_369 # 337881 # 338507 # -1 # ID=1_369;partial=00;start_type=ATG;rbs_motif=None;rbs_spacer=None;gc_cont=0.520
MPEPVVRVVGKAAPLEADDVDTDQIIPAEFLKVIERRGLGKYLFYRWRYDEQGRLKGDFV
LDRPEYRDAKILVAGRNFGIGSSRENAVWALTDFGIRCVIASSFGDIFYTNASKNGLVCI
KLPDETVTRLRNKAKTASLNLAVDLSTQTIQAEDETIPFNIEPHIRERLIKGLDDIQLTL
EKYIDKIAEYEARMPEFLKPKPRGIIVE*
>NODE_2_length_575203_cov_20.779535_370 # 338664 # 339611 # 1 # ID=1_370;partial=00;start_type=GTG;rbs_motif=None;rbs_spacer=None;gc_cont=0.531
MSDVEGVVDEAVAAEELVKKYGDVTAVDGVSFKVYVGEVFSLLGPNGAGKTTTVEILECL
RTPTSGEAYIKGLSVKNLGDIRKIKQIIGVLPQEFNAVDNLTVLENVQLAAVAKQADNVR
DVLEQLGLWQIRNKLFSKLSGGQKRRVGIAMALVGNPEIVFLDEPTTGLDPEARRETWLY
IKNLRKSGATVILTTHYMEEAERLSDRVAVMVKGRIAVEGRVRELVSSHGGKTRLVFDFL
DEDAVGVLRGCGYVVERVQGGRVVVKVDRESDVFDVVALLRDRGFEAYPEVRQPGLEDVF
LSVIGSRLSETGELV*
>NODE_2_length_575203_cov_20.779535_371 # 339608 # 340852 # 1 # ID=1_371;partial=00;start_type=TTG;rbs_motif=GGA/GAG/AGG;rbs_spacer=5-10bp;gc_cont=0.540
MTAVPKIVWLLFRSWMRDKSSLFFGFALPIMFLLVFGTIFGGPAPPNYSLYIRNLDTDPQ
GNPEPLAAAFIQALNSSQVFDLKLLNPDDPAPRSTGFAAIRILTIPKGFSASLLNNTIAN
RIDITVDTINRLVQMAGENLPEATRANINQGLSQMNTVKQLFKTEKKPLTLEGSPDDRLL
QPIEAIINTVADRFELALLNSTSTIEINTVQTNIRQLRAVDYYLPGYVAAFIMTNGLIGV
SSFTAEMRRNGVMKLIAATPLSRFSWIVSLVLMQTIVSLILTAVMIAVGWMVFRIAAVPD
LFSLLIILLGTLAFTGLGSFIGGVVKSAEAVTALGNTLSFPMMFLSGAFWPLELMPPFMQ
QIARFTPLYYFHVALRESLIAGSVSTALIPTAVVASLALAGIILAAYTTKWRDF*
>NODE_2_length_575203_cov_20.779535_372 # 340849 # 341766 # -1 # ID=1_372;partial=00;start_type=ATG;rbs_motif=None;rbs_spacer=None;gc_cont=0.545
MFVSSSFPVPPQTMFSVALEGDKDFETCLAVAKTIDGNHFYSLHFYEHLPWRPAWSLSTA
VAPYLKHIRVGPVTVPANLYSPAVNARFLAYLNTLAPGAVLGVSRGAYMGEKRAMISEVV
EKVKMIVEEYSRISWRVSSEPEVYVGTSGPKLARAAASLDYVKGIVVDNLANPRYAQYLR
NILDETGRKDIQLIARPFTYIGEEMDKLLEALWSYVPELVGDSPMLAAAGIDYRDLLAHE
PSVEEKMVENLALGGDVDAIVEKAAQLIRAGVSHICFGHPLGENPVEAVKMLRDRVVPVL
VEEFG*
>NODE_2_length_575203_cov_20.779535_373 # 341789 # 342748 # 1 # ID=1_373;partial=00;start_type=ATG;rbs_motif=None;rbs_spacer=None;gc_cont=0.516
MFMSFVDVVGAGRIGHGIALCVAMHGFRVRLRDVKHRTSDERKMLREKILSQIQESLRLF
EECEFIHEPVDEVVKRIVFADGYDGLEDAFHVVEAVPEDAAVKKQVYSMVCERIGSDALL
ASTSSSMRPSSLAKHVKHPERFLVTHWINPAELIPLVEVAPAPQTSRETVEEAVEFLRRC
GKRPVVCGDSPGYVSARLQAALMNEALRLVEEGVASPHDVDEALMVGIGFRLSVHGLLEF
VDWGGVDILYRVDEYLAAELNAERFRPPALLRKLVEEGRLGMHVGRGVFDYGGIDIEALK
LSRKKAMVKRLKQLRDEQG*
>NODE_2_length_575203_cov_20.779535_374 # 342745 # 344106 # 1 # ID=1_374;partial=00;start_type=TTG;rbs_motif=GGA/GAG/AGG;rbs_spacer=5-10bp;gc_cont=0.536
MRTKIACTLGPSLREVEDIEKAISLGCRIYRINFSHGNPALWRQLADNAREAAEKRGEKI
VLIGDLRGPSIRVSGLETSISLRAGERAKFSLDGPLSLPYPRFFETVEIGDTLVFDDGRG
MLKVVSKDETSIAAEAIRPATISPNKSIVIRGKEVQVPDYLETSREQLQAAAAMELDYVG
LSFVTKAADVDAARTFLHEKGLATGVIAKIETPSGVKNVDEISERSDAVLIARGDLGMHF
PLEYVPRLQKTIIDAAYNACKPVIVATQLLGTMVNEPVPSRSEIVDVMTCVEDGVDVLML
TAETAVGRYPLESIQWLVNIAETYEKGIEPRRTLPPSADVVDRFALAVVNLAESLAAKIA
IFTINGNMARRIARFKPVSGIIAATPNRDVVPRLMLLWGVTPLILEAQSYAEGLEKLEKK
LEEEKLAEPGDTYVLTYGLVKEPVHIVKMKKFM*
>NODE_2_length_575203_cov_20.779535_375 # 344109 # 345110 # -1 # ID=1_375;partial=00;start_type=ATG;rbs_motif=None;rbs_spacer=None;gc_cont=0.564
MTKKSSAEKEIDVFDLQSIEGVGKATEEKLNSAGITSVLDLAAATPRELVELGISPEKAE
ELCLKARLLLIESGFLDREFVPATEVLERRKAMQRLTTGSRALDAMLGGGVETQAITELI
GEFGSGKTQVCHTLCVMAQLPREQGGLEGSAIYIDTEATFRPERISQIAEARGLDSQKIL
ENIIFASVYNSSHLQLTVKELGRYVEKYKARLVIIDSIISHFRAEFIGRGTLAERQQRLN
DLLHRLLRTAQVHNIAVVLTNQVQANPDQFFGDPNKPSGGHVLAHSSTYRIFIRRAANNT
RLARIIDSPYHPPTAEAYFKITEKGVEDLQETK*
>NODE_2_length_575203_cov_20.779535_376 # 345179 # 345802 # -1 # ID=1_376;partial=00;start_type=ATG;rbs_motif=None;rbs_spacer=None;gc_cont=0.559
MNNIQKLTLASSFAALAYVMGLAPASVPFPLLPFLRFDLAEIPDMLSFLLLGWRYGLVTA
LAHWYALVITATGVFAPPPIPQLMKLTAVLSMFLGVYAGLWAARRLGRGKVVLSTVGGAL
MRAGVMAPVTFALYYLLFPQIYLPFGKRALSAVGFVAETDLAVALLITGLTALFNAISAA
YLIPLSHGLVKTLQKALGPRLATAEKQ*
>NODE_2_length_575203_cov_20.779535_377 # 345873 # 346202 # -1 # ID=1_377;partial=00;start_type=GTG;rbs_motif=None;rbs_spacer=None;gc_cont=0.497
MDILSCVAAQIVPGEEIERLSRLFMALGNPVRLRILSLVSSSQRPLHIRGIARLLKTRYA
ITYKHVKTLQEAGLVTIYEVGRSRVVAPKHPELFRKVALFGKEITSMNK*
>NODE_2_length_575203_cov_20.779535_378 # 346348 # 348528 # 1 # ID=1_378;partial=00;start_type=ATG;rbs_motif=None;rbs_spacer=None;gc_cont=0.544
MSVKELRLRVAEAKQRDVGYGIARIDRSVGAEAGLSTGDIIEIRGKKLTAATVWLGYMED
EKEKDIIRIDGHIRNNAGVSLNDYVIVRKANVKEAQLVVLAPYNTSIKADENFTKLVKSR
LIEYPVVHRNIIPVLFFGNLFTFAVVQMRPTGVAKITPRTKLVIQSRVVQEKTLRTSITY
EDIGGLQEQIQRVREMIELPLRFPELFQKLGIDPPKGVLLYGPPGCGKTLLAKAVATEAE
ANFILINGPEIMNKYYGETEARLREIFRKAEEEAPSIIFIDEIDAIAPKRSEVTGEVEKR
VVAQLLALMDGLEGRGSVIVIGATNRPNALDPALRRPGRFDREIEIGIPDKKGRIEILTI
HTRGMPLAKDVQIEKLGEMTRGYTGADLAALCREAAMKAIRRILPSIDFSSERISPEILN
SLEVTMKDFLDAYKEITPSALREVEIETPTVRWEDIGGLEQVKQKLIEMVEWPLKYPEKF
EKLGIKPPRGVLLYGPPGCGKTLLAKAVATESEANFITIKGPEIFSKWVGESEKAIREIF
RKARQAAPAVIFFDEIEAIAPRKDLAEDSSGVTNRVASQLLAEIDGIEELNDIVVIGATN
RPDMLDPALLRPGRFDRLLLIPPPDEKARAEIFYIYTRKMPLADDVNIEVLASRCEGYSG
ADIESVCKEAALAALRRDINADKVTKRDFEEALMNVKPSITPQMMKEYEKVGDMLRSSEK
PLMMIG*
>NODE_2_length_575203_cov_20.779535_379 # 348535 # 348753 # 1 # ID=1_379;partial=00;start_type=TTG;rbs_motif=GGA/GAG/AGG;rbs_spacer=5-10bp;gc_cont=0.534
MSKYVEVLETLRRMGGKAMLQNLLDEMKRHQSRLSTMELLQMLMKLEIHGKVRVSTLDEE
RKVVELLPEESV*
>NODE_2_length_575203_cov_20.779535_380 # 348730 # 349764 # -1 # ID=1_380;partial=00;start_type=ATG;rbs_motif=None;rbs_spacer=None;gc_cont=0.555
MGVKIGDIIPGEAVEQTSLKKLSGKAIAFDAYNILYQFLATIRGPDGRPLMDRRGRVTSH
LSGLFFRTINFLQEGLLPVYVFDGRPPEEKYWTIEKRAVSREEAGRLYEAALAEGDLEAA
RRYAQRAASLEKYMVESAADLLKAMGVPYVMAPSEGEAQAAYMAAKGSVYAAGSQDMDSL
LFGSPRLVRNLSIVGRRKLPGRKEYVEVVPEIIYLDRLLASLGLTREQLIDIGLLVGTDY
SPQVRGVGPKTALKIVKEYGSLEKAVEAGAVEVEFDIQAVRRLFLQPRVTDDYVLDWREP
SEELVVELLVEEFDFSRERVGKALAELRQTLSKRSSSLDAFFGE*
>NODE_2_length_575203_cov_20.779535_381 # 349821 # 350774 # 1 # ID=1_381;partial=00;start_type=ATG;rbs_motif=GGA/GAG/AGG;rbs_spacer=5-10bp;gc_cont=0.512
MGMRPLVYVALLFLVGLGLLNAAQTQSVITTTTTRVVTISPTTYTTVITVSATTIVATIQ
VPGYTAIVEVYEPDQTCTITFTAQQPPSVIAIPDTTIAVPGTTLSTVINIQSYITTIIRT
EGGTALTRTGLQRIPFTTMGFTVTLPAYGVFVEGCSVRTVSQIISYILDAVPATIRLSLP
GFTTAFQGTTFTMPGDMPSIDLTTTYTELRRGTTYTSSTRNPGTTLTTTETITEDRTTAT
IVSPGTTITETYTIVITLQQQTTPAQTMTTPTVAATTTAVATQTQAPSGLSLTDVLIPAA
VIVVLLAVVVFALRLRR*
>NODE_2_length_575203_cov_20.779535_382 # 350757 # 351077 # -1 # ID=1_382;partial=00;start_type=ATG;rbs_motif=None;rbs_spacer=None;gc_cont=0.536
MLLVHVYIAGFVEGGLGEAVLGKVRTRKVKTLAKTVNELYGDRVSTSFEENKKLVREVLE
GRFSKKLANRIAGYLVTLKKLELKKQQAAAAEEEATKAAELSSTES*
>NODE_2_length_575203_cov_20.779535_383 # 351210 # 352331 # 1 # ID=1_383;partial=00;start_type=TTG;rbs_motif=None;rbs_spacer=None;gc_cont=0.545
MREIIESIGSGLVRVNSENPPGRESDAARYFAERAAELGLKARVIEHGAGRASALVDMSF
GEGPVLVFNSHLDTVPVGPIERWSFHPFSTGVSGGYLCGRGSVDAKGALAAMLAAVSTLR
SERFVGRVVLMAVADEEVSGLGSLSLIKLLNRVDYMVVGEPTSLKICVASRGRTEVSVNF
YGKPAHASKPLEGVNAVTASARACVRLAQLEKGFGKRLRYLGRSSAAVTVMRGGLKPNVI
PDAANIVIDVRTTVEKPAETLRFIKQFIKPALPRKTPFEATITSHIPPYMTKLGGALVDA
CQQACRAAGVKPVLTGFDAATDLNRIHKVRPVEGVIIGPGDLRLAHSFREKVAVKELVKA
AVIYKTIAEKILG*
>NODE_2_length_575203_cov_20.779535_384 # 352346 # 353542 # 1 # ID=1_384;partial=00;start_type=ATG;rbs_motif=None;rbs_spacer=None;gc_cont=0.558
MVLGLCVMASLAIHGGEPVRRRPFPRWPFSDDEEVREVLEVLREGPWSAGSQKIRLFEEE
FASFHHARYGVSCASGSVALFVSLKALGVGPGDEVIVPAYTFLATATAVIDAGATPVIVD
IDPTTYNISPEAVSKAVTDKTRCIIPVHLAGCPADMDKILETAEKRGLQVLEDAAQAHGA
EWRGRRVGSLGNMAGFSFYQSKNMASGEGGIITTNDETLAELARSLVNVGRDVKRGWYEH
VRYGWNFRMTAFQAAILRAQLRRLSELNMRRTRSAEFLDERLREIDGVEPLEKPPQVTAH
SYHLYIVRVDVKKFGFSGKEEFVKALNAEGIPCNAGYRPLSSYWFIAEKSRVPMPLKNTE
KASQYEAVWIPQYVLLGEREDLMDVVDAFAKLRKAAGS*
>NODE_2_length_575203_cov_20.779535_385 # 353539 # 354096 # -1 # ID=1_385;partial=00;start_type=TTG;rbs_motif=GGA/GAG/AGG;rbs_spacer=5-10bp;gc_cont=0.522
MSWVEDTVVFRGVVRRSGNSLIATIPPELSQRFLIREGQEYTIVGMTRASPDFEGALQIY
LGFFVVLEKAPRLDLVVEGLDFQSLEQLLKKYDATNVVLKKSENNSVACYAVFTAVEKNR
VKLPKTVESVQELLPSLQREVESLGGVVKSAEVSEVVVENRQVDPALLSKAPSRLEKNLA
WKWEI*
>NODE_2_length_575203_cov_20.779535_386 # 354110 # 354691 # -1 # ID=1_386;partial=00;start_type=TTG;rbs_motif=GGA/GAG/AGG;rbs_spacer=11-12bp;gc_cont=0.510
MNKEMLRAVSHQFSSEVFRCKWTVPIIVSMVDGPRRFADLAKSLGISQKVLAHKLSNLMK
HQLVSMDVSGYILTEKGREIGELVKPLLPHVPPHVLAEVLKCKWSKEILQTLGQRPLHSA
ELVDSLPGLSWKIASDRLRKLCIHGLVERMVHASESPIRVQYSLTPRGRLLASWLTTYIQ
RGTQTLYTVGAST*
>NODE_2_length_575203_cov_20.779535_387 # 354762 # 355385 # 1 # ID=1_387;partial=00;start_type=TTG;rbs_motif=GGA/GAG/AGG;rbs_spacer=5-10bp;gc_cont=0.526
MLKYRHVTGFVMVQQIPGYTYGTREVPQAPVSDEEFSLLKTTALMTDEDIRYLRMAGEVL
RDQVDDVLDLWYGWVGSHKHLVHYFGDRKSGQPIGEYLQAVRRRFGQWILDTCFREYDRD
WLNYQYEIGLRHHKTKKNKTDKVDSVEHIPLRYLIAFIVPITVTIKPFLSKKGHSQEDVE
KMYAAWFKAVTLSVALWSIPYANKGEW*
>NODE_2_length_575203_cov_20.779535_388 # 355390 # 355767 # -1 # ID=1_388;partial=00;start_type=TTG;rbs_motif=AGGAG/GGAGG;rbs_spacer=11-12bp;gc_cont=0.505
MSEDLELKRLKLKKMMQLVSMAGQVKAEQQPKPAPAETPLEVVKKHLGPRGDEVLQAAYE
QYPQETAAIVEKLAQLIKLGQITEPIDGGELYNLFRSLGLRIRLETKITYVKRGEAKDLK
ELFKQ*
>NODE_2_length_575203_cov_20.779535_389 # 355770 # 357215 # -1 # ID=1_389;partial=00;start_type=ATG;rbs_motif=GGA/GAG/AGG;rbs_spacer=11-12bp;gc_cont=0.559
MDVEDLLEFVLKRGGELGASYVEARFQRDHQSQIVLKNGVPEVSADVVERGVGVRLLYRG
SLGFAYVNQLDRASLRKAVAAAFGMAKAASTRSQDVKMSEEKLVKASDIKRPRIRYDDVD
NRDKIELLKEADDAGVEAADKLGVKLVSRFIELGKWSTEKHVVNSDGGDVRFTVERATAN
YIITAYHPQRGVVQRFENLGESSGWEAVERWDLPGRLAEEARDISKALLKGVEPPREPVD
VVLGSEIVGLVCHESCGHPGEADRMLGREAAQAGETYVKPELFGTRIGSEHVTVVDDPRL
PRSFGYYLYDDECVATSERVLIDKGVLSGLLHNRETAAELGTHSNGASRANSYSKEPIVR
MANTYLKPGDHSLEELFEIMRNGVYIKSYQEWNIDDRRWNQRYVGVVAYRVRDGKLAEMI
RDPVVDLTTKGLWSSVKAVADDLKFYAGYCGKGDPMQGIPVWFGGPSVLLSSVRLGVRRP
A*
>NODE_2_length_575203_cov_20.779535_390 # 357305 # 357808 # 1 # ID=1_390;partial=00;start_type=ATG;rbs_motif=None;rbs_spacer=None;gc_cont=0.556
MKAKNYRRPEGMTYARVEYIHGPPPSRITKYNAGVYRSDYTHELLLVPETDLQIRDVAIE
SARIAVNKYLTEKLNDRFYLEVTAHPHHVLRENKMIFGAHADRLQEGMRRAFGKPIGRAA
RVEMGEPVFRLLTYADGVRAAREALELAAKKLPKKYYIVEKVLAQSA*
>NODE_2_length_575203_cov_20.779535_391 # 357801 # 358217 # 1 # ID=1_391;partial=00;start_type=GTG;rbs_motif=AGxAGG/AGGxGG;rbs_spacer=11-12bp;gc_cont=0.496
MPSPLSHEAEIYVDGASRGNPGPAGIGYIIKIGEQSFKHRQHIGVATNNQAEYHALIKSL
EKALQLGVKKAHVYSDSELLVNQVNGIYKIRNTQLSALHQKLQQLITRFEEFTITHVERE
KNWEADRLANQAIDEAMP*
>NODE_2_length_575203_cov_20.779535_392 # 358207 # 358314 # -1 # ID=1_392;partial=00;start_type=ATG;rbs_motif=GGA/GAG/AGG;rbs_spacer=5-10bp;gc_cont=0.519
MCHCMSEEEYEAMLKRIREASKKTVQEPAVITVKA*
>NODE_2_length_575203_cov_20.779535_393 # 358491 # 359153 # 1 # ID=1_393;partial=00;start_type=GTG;rbs_motif=None;rbs_spacer=None;gc_cont=0.551
MTGAVVRVVKLSGLRKAVAERLGYSFRNSLPVALMTEYDAGPLMMAYHGAREKFGEKSPS
ITAYVVKCAASALTVNSEFNANIEGDEIRMLDEVNIAVAVDTPRGLYAPTIRNVDKKTAV
EVEAELRALVDKAVKGTITLNELAGHGFTVSNLGHLGVTYFTPIINPPDIAILGVGAIKN
TGDGYRGYLTLVFDHRATDGAPAARFLAEIKHQLESVAEG*
>NODE_2_length_575203_cov_20.779535_394 # 359181 # 360203 # 1 # ID=1_394;partial=00;start_type=TTG;rbs_motif=None;rbs_spacer=None;gc_cont=0.545
MASHSALDVLDGAREEGFRTVAVAKRGREKAYQMFPVVDELVLVDEFSEIIDDHVLEKLV
DSVFVPNRSFAVYVGYDKIEKKFKIPVFGNRFLLRWEERVGEASYYRLLDAAGIRRPRTY
RLEEVDGPVMVKLPELGRPFERAFFIASDRKNLEKKLGDMVAKGLVDEKSLERVSVEELV
LGAHFNANFFHSVVRDRLELHSIDRRIQSNLDGVIRLAAAEQLELNPLIRYIEVGHEPAT
IRESLLEKVFTIGEKFVEACGRLVPPGVIGPFTLQFLVTPELDLVVYDVSPRIGGGTNVY
IGFGGQYSKLYHGRPVTMGRRIAMEIREAVEQNMLSRVTT*
>NODE_2_length_575203_cov_20.779535_395 # 360200 # 361201 # 1 # ID=1_395;partial=00;start_type=ATG;rbs_motif=GGA/GAG/AGG;rbs_spacer=5-10bp;gc_cont=0.520
MKQVRDYDVERLTVATVASHTALQLLRAAKKTGFRTAAICLTDNKPFYEKFGFIDEIYTA
SVDTLDKLAPKLTERNTVFIPHGSFVEYCGPEKAQSFKVPFFGTRQLIEVEADQGKKMKL
LREAGIPTPEEYPSPREAEPPVIIKLPGAKGGAGYFLAFTKQELEAKTRNLNQPYIIQRY
IIGVGVYMHYFASQMFRRVEVFGADTRYETNVDGRVFGLAEPSFVVVGNRPLVVRESLLP
RYMRFGEQFASAVEDTLGTPMIGPFCLETIITDKLEIKCFEFSGRIVAGTNVYMGTGSPY
SVLYFDKPMDMGERIAHELKVAAEKNCLEKITS*
>NODE_2_length_575203_cov_20.779535_396 # 361237 # 362718 # 1 # ID=1_396;partial=00;start_type=GTG;rbs_motif=GGAG/GAGG;rbs_spacer=5-10bp;gc_cont=0.519
MDWNSVKLEQIGLVASPSGENGAMCILQDGMETKVTTETLVLIENRNGNKILAVCRSGVG
SNDSLKTNVYNPGVAYAKTGKGPSTAKEFFGYHLVVIGDVTDGTIKPNRLIIAPASKVYR
FDESFNPMELMGGTGLTLGYYATGTPAWKIPVLKEYITHHIGVFGVTGSGKSYLTRYQLI
PLLRQSGFDVLIFDWKGSDYAPYYSDVINMGDILIDEESTLSFLLERVNYFGGGNTGQKL
AEYLEEVIAEGKWRGKTADEALEIITNELYRIITEDNPGKSPGQPSYWANIYMRKAQRYM
NMLDEEDIKPLLGTLTAEEIVAKLREKHLIVIDLSYGSKEQKLSIFLSIVGYLKRLMEEK
NRLNIALVVDEAPQYCPWNPKGIEEDATRAIMSIAALGRSYGLSITLISQGIAGEIGINA
AVRRNLNTLFIGKIHPLDVPEADKFFATTLVDSSSLLRLPEGHFYMIGKMNPSPVPLLLT
FEIPEEEKTVGRR*
>NODE_2_length_575203_cov_20.779535_397 # 362705 # 363985 # 1 # ID=1_397;partial=00;start_type=TTG;rbs_motif=GGAG/GAGG;rbs_spacer=5-10bp;gc_cont=0.535
MADAEELPDFLKIPKPLQERFFTAVEEEVNNLVPEIRRFSEEVERVRKELSKGIRRVKDS
SRWRDMLVCVVDGSDVPALDDRIGVRYGLYAVAYKMFRGIDAVEDGEGYFGDKLPGRIST
RRETFLKLLDLLTTYYERLVAKTLLDSGKPDLLIVDGSFFGYRAGSSMVKKDPLNWRDPL
TGKRYDTVFDLINEINSLTLALLESGKAVGVIKRVPTAAIDGYLCYNHGFEMGLELSDRS
ILSHLMKRGEVFDYEEIFGPDVRYDVFTWFRTVALDKSIAKKGPKAVLEKAEKRVKVQLV
ADLTDWPGGRSSSWTQYADQPIVKAVRSTRRVFIKTVDEIPPICVEFSEKTSREMAEDVL
AYIYATANPATGLPIVLDLVDDLVSLPRGIGREFVNEIEAELLRRGLSRESLTAIFSRYN
PQKDEP*
>NODE_2_length_575203_cov_20.779535_398 # 363982 # 365871 # -1 # ID=1_398;partial=00;start_type=TTG;rbs_motif=GGAG/GAGG;rbs_spacer=5-10bp;gc_cont=0.544
MYDKLGLKVGLEVHRQLDTKRKLFCDCPTEPAEGQVIKITRYLREAQSELGEVDPAALFE
SKKRKKIIYHINPANVCLVEMDEEPPHDLNPEAVETALQIAALLKATPVDEIHVMRKIVI
DGSNTSGFQRTCIVALGGELVVDGKKIPIQTVTLEEDAAKIVSTSRGVVEYDLSRLGIPL
IEVATAPVISSPQEAARVAQAIGKILRATRKVKRGIGTVRQDLNVSISGGAVTEIKGVQE
LELIPLVVELEVKRQLHLLQVAEELRKRLGGQALPPPQYVDVTNVFQNTKSSMVRKKLET
GGKAYAVKLVGFAGLLSKESVKGIRLGAELAGYAKAWAEVDGILHTDELPAYGITAEEVS
MLREAVGADEQDAVVVVVDEETKALEALRAVYERAVQAVEGVPGETRAARPDGLTVYMRP
RPGSARMYPETDIPPLPITHEYMEKILSNLPETLDQTAERLAKTYSLSSQLVQALIDEEK
EELFEQIVRATSLPATVVAAALTETMRNLRREGYPVQNLSDQLLAEIFHSLASGLFSKEA
LPDILGWMSKNSAASVEDAVKSLGLSHVSSKELEKEVEELVQRHAAEAGDPRLVNRLMGD
LMKKYRGKVDGKLLHNILVEKIEAVKQRS*
>NODE_2_length_575203_cov_20.779535_399 # 365864 # 367219 # -1 # ID=1_399;partial=00;start_type=ATG;rbs_motif=GGxGG;rbs_spacer=5-10bp;gc_cont=0.561
MVSELGYGGFVAEVLSGLGVGLGDEVEVVKNGLRLRGFVMARYEYGAPDVLVLKLSNGYN
IGVRIDASTQIRKLSSAVAPSFNPPPPAPPRENLPRVMIANTGGTIASRIDYRTGGVKPA
LTASDLVSIVPEIAEKANVSTEILMQVVSENMTPAHWTEIARKVDEFFRRGFDGVVITHG
TDTMGYTAAALSFALQNPPAPVVLVGAQRSSDRPSSDAALNLLTAVEVAAWAPFAEVVVA
MHGWHGDDNVLIHRGTRVVKLHTSSRGAFQSINSSPLAVKTPQGLKLLTTSFHKRGENGY
MFQPVFDERVMLVKFFPGMKPEALELLVERMGLRGVILEGTGLGHVASSFVPVLKSLREK
GVFVGMTSQCRFGRVNMNVYENGRDLMRAGAVPLDNMLPETALVKLMWVLGKLGQKAAYE
EVKNLMLTDICGEIGGRTGPQPLFTGEAEIV*
>NODE_2_length_575203_cov_20.779535_400 # 367352 # 368095 # 1 # ID=1_400;partial=00;start_type=TTG;rbs_motif=GGA/GAG/AGG;rbs_spacer=5-10bp;gc_cont=0.496
MRDRKGWKVKKAILGIVIGVVAIAAIFTVLLMVPSKPKFELLNWDVVANGALSIEFVYST
DKAVEVVLIDPSGREVGYVWLSAEASRNSIRMAPYGTTPIPGIYRMIVKYQGERIAEEQF
RFVGARILVGKVSLDWDENRTRHYNLTREYYLKRISIEIVNDGDLPAFVNSIRAMIDGEE
ISAIVGKEVMRKPVEGWIEPGRHPISWEGPFRPNVAAGTHTLTIVVSINVPQHGVVEVKD
SRSITVP*
>NODE_2_length_575203_cov_20.779535_401 # 368735 # 370096 # 1 # ID=1_401;partial=00;start_type=TTG;rbs_motif=None;rbs_spacer=None;gc_cont=0.459
MLSSETLELREGESWSTFFEKYKYFIEMIEFVNLTSETVITFDGVLRLEGVFLESLVAAW
CISKGENVVPRPSTGDVQHDVLTERYDGFCFYECTGLETVTKEKVRRFNKDVLTLNDELQ
RRYGKPLKEVWFIAANLEESWTPDAKEEFKEVSSGIQEKINAQVNFLSGDNLLIELISSG
ILGLRYVHDRVYWAGPEDVAIRYDPTKHYFVIDRCNETVLYKYRKTHFSLLPSFYWDRHY
RHLFESVAKEKGELPLSVFGYYPEEGLRFKDVNQLMDLYSEYVNSFRRGYVLEKGKDYML
EEYVSSRRNRYYTLNIFTLGERNSPDGCYYVSKDLLDSLLGGAYLFVNRLRKENKIPADE
RVEIVVVSATQYWSPLAWGLVPELPSAYKEEVSAQSLIAGNELLFNLLSRGVLGLKFKEK
NRIACVGPGVPAIRATITDNRYTIGIGEKPIYV*
>NODE_2_length_575203_cov_20.779535_402 # 370123 # 370914 # 1 # ID=1_402;partial=00;start_type=ATG;rbs_motif=GGAGG;rbs_spacer=5-10bp;gc_cont=0.518
MTLVIGLKWRFEDSDAILITSDSKVTTSLGITYEMRKIYPILLDENKPVALAGVAGDASL
AKQGAETAEEVLLSYARERFPIDRDGFRSAVRDIERRLVRRFSELRSYGIDTSFQMLLGS
VDLEGRGSLYLLDSRGLSEPVHDNPGYAIIGSGMVTGGILLFRMIGFDPGLELGLLSAFI
IDSVSEVDSSVGQFIGDSYLMRLETANGERRIVMGPLKDEVLIKYKEQIRARREIIGKIW
RLCDELGEEKITGFINDLEKQKH*
>NODE_2_length_575203_cov_20.779535_403 # 370991 # 371272 # -1 # ID=1_403;partial=00;start_type=TTG;rbs_motif=None;rbs_spacer=None;gc_cont=0.504
MKLHDLFASKAHSKILQFLLENPGKAFSLRYLARATGVAPSTAIIVVNNFERLGLVYQRR
LRSVKMIMLNPENPVAGNLVQLVQLLRGYEPNS*
>NODE_2_length_575203_cov_20.779535_404 # 371299 # 371979 # -1 # ID=1_404;partial=00;start_type=TTG;rbs_motif=GGA/GAG/AGG;rbs_spacer=5-10bp;gc_cont=0.549
MVNVVLKLGGHVVFGENVDTDLLNGYVRLLGELYDGGRWVVVVGGGEQARRYIAAARKIG
LDEATCDEAAIKVTRLHAYLFARALGDLAVQAVPTTVDELRYLTGFGKVVVSGGMQAGQS
TMAVSIHAASVIGAERVVVASDVDGVYTDDPKKNPEAKLLPRISFAQLAEISKKVSQRAG
DYQLIDAVGLAMALRTRIPLYYVNGNNLEAVRQALMGRQAGTIVAD*
>NODE_2_length_575203_cov_20.779535_405 # 372054 # 372458 # 1 # ID=1_405;partial=00;start_type=ATG;rbs_motif=None;rbs_spacer=None;gc_cont=0.452
MATNLMYYIVLPWLMKKTSVVTLRLSKRDLRRLEELRRVDDLDRSTMIKMLIEEGMRRRV
VELYRREKLTSGRAAEILGVSLREFLEILEREGVPINWDMESIRAYLTEKDLKRFEKWWT
NHAGDDAEIKYKVE*
>NODE_2_length_575203_cov_20.779535_406 # 372466 # 372999 # 1 # ID=1_406;partial=00;start_type=TTG;rbs_motif=GGA/GAG/AGG;rbs_spacer=5-10bp;gc_cont=0.438
MSRVVSDAGPLIHLAQIDKLRLLKMLFSQVVITPGVKREAHDMGVKHGYADAEIIGKAIE
EGWIIVEKPLKHLVIASRKLAKQENISLVDAETILLAKEKKAEVLVDERVLSNLARLMGL
RVWNTWTVLLESLNQGYIEVADIEAAIKQLAEKKHKLKPEHANHILTAARNIARGKG*
>NODE_2_length_575203_cov_20.779535_407 # 373002 # 375683 # -1 # ID=1_407;partial=00;start_type=TTG;rbs_motif=None;rbs_spacer=None;gc_cont=0.530
MSQSVVEEVNWHSLSVEEVVARLGTDPVNGLSSEEVQRRLKIFGPNELEPPKKTSPIKIF
LKQFANILIGILLIAIVISAFFGEWVDSLVIAVIVFFVAVVGFVQEYRAEKTLEALKKML
TQSVTVVRDGREREVSYKELVPGDIVILTTGTKVAADLRLIESINLQTNEAALTGESSPV
QKKIDPLPSNLALGDRVNMAFAGTIVTYGRGKGVVVATGQRTEFGKIAAAATAVEEEKTP
LEQRMDEIGKKFAVIAAAAIVVIFAVELIRELVSGDFSLNFIIEVLLFAVALAVAVVPEA
LPGIVTGTLAIGTGIMARRNALVRRLPAVETLGSTQVICFDKTGTLTTNQMTVRKIYADD
QLIDVDTLEKPSTTLKLLLDTSVLCSDAVVETVDGRVTVKGDPTEGALILLAKRLGWDVE
ALRKTHPRLHEIPFTSERKMMTTFHKTQSGDIAGHMKGAVEVVLPKCDTFYKHGEKHRLD
EQSRAKILSVAEQMASSGLRVLAVAHKPEAGEGFEESGFVFLGLVGMMDPPRPEVYDAVK
KAHEAGIRTVMVTGDHKLTAIAIAREVGIMKEGDMVLTGEELDKLSDEELDKIVEHVVVY
ARISPLHKLRIVEAWKRKGYVVAMTGDGVNDAPALKRADIGVSMGVTGTDVAKEASDIML
ADDNFATIVKAVELGRWIYGNVRKYLTYLLEANLVEVIVITAVSLFIAELLGLRGEDTLP
LLPVHILYINLATDGLPAIALGFAPPDPDIMKRKPTPRNEPVFNKDVIAMLATIVAVTTP
LYLIGYVTAVPEGVEYARTRLFLMFIANELLLALSCRSLVYTNLEAKPHKWLLIAIAWEI
TLIIAILTIPGAAQLLSLTTPTTADLAWIIGGALIVYITVEASKIIRRKMFKT*
>NODE_2_length_575203_cov_20.779535_408 # 375831 # 375956 # 1 # ID=1_408;partial=00;start_type=GTG;rbs_motif=GGA/GAG/AGG;rbs_spacer=5-10bp;gc_cont=0.452
MVSVKVPHRVKDKMKEYEDVEIRRSIINKLEGLERAVEEAI*
>NODE_2_length_575203_cov_20.779535_409 # 375963 # 376085 # 1 # ID=1_409;partial=00;start_type=ATG;rbs_motif=GGA/GAG/AGG;rbs_spacer=5-10bp;gc_cont=0.472
MNRGITVYDAVFMRLMTADDGQARAASEEGVEVRLVEAKR*
>NODE_2_length_575203_cov_20.779535_410 # 376219 # 377475 # 1 # ID=1_410;partial=00;start_type=ATG;rbs_motif=None;rbs_spacer=None;gc_cont=0.545
MSLRRDSVSLYQFRRLLETIEKLEGRGTELVTLYIPPDKSISDVINYLRQEYATAANIKS
KQTRKNVQDAIESAIQRLKLFDNPGPTGLVIFSGAIPQNSGQTSKIEVYHIIPPEPITTF
LYRCDSRFHTEPLKDILREKAVYGVIVIDNEEAAVAVVKGRSISELKTYTSGVPGKHHAG
GQSARRFERLREMTLNEFYKRVAEKANEIFLQYPELKGVILAGPGPTKEVFAQGEYLHYS
LRDKIHIVDTSYSGESGVREAVAKSADFLKEVRMVEEQRLIQRLMSEATRADGLAVYGEK
QVREALRKNMVELLLISEDLDRLEVKIKCQNCGYESVFTIDSGELQTEVPKKLAEKCPTC
QNQTLALAETTPLIDKLIAEAENMGVRVELISSEHEEGEMFRKAFSGVAGFLRHRGGY*
>NODE_2_length_575203_cov_20.779535_411 # 377477 # 377827 # 1 # ID=1_411;partial=00;start_type=TTG;rbs_motif=GGAGG;rbs_spacer=5-10bp;gc_cont=0.558
MSEENYIAAGVDTVRLKLVHVSNAEAEARLERDELEKFPQLLESMQQARSMASAAVYPRE
FEALNPAPVVAVLSRDDAGKFVELVRRKTGVSLYERAVKIAVEGDVFIVAVEYHCG*
>NODE_2_length_575203_cov_20.779535_412 # 377796 # 378539 # -1 # ID=1_412;partial=00;start_type=ATG;rbs_motif=None;rbs_spacer=None;gc_cont=0.555
MNECGHSIRLRRIFRGDGRTLIFAIDHGFFMGPVKGVEKPLEVLEKVVEAGADAVMTTYG
IMKNYASSLARKDLGWILTLLDTSPTTVEKSVASAVAMGADAVKVFVSYGSENMKRDLDI
LWAVNMTCREYGLPVLAEMYPVSRPSPEEVAKMARIGAEYGGDFVKTVYTGDAASFRYVV
ETCPVPVVVLGGEKIESEQQVLEMVRDSVSVGGAGAAIGRNIFQHPNPADITRALLKIIH
SDTQQRL*
>NODE_2_length_575203_cov_20.779535_413 # 378632 # 379756 # 1 # ID=1_413;partial=00;start_type=ATG;rbs_motif=None;rbs_spacer=None;gc_cont=0.548
MPTSCRLCGSPKAARNLSVCVECLRENEEKALPFAVDAHRSSRRVFGLPPEPPKTLGGIP
CKLCAAECVLGDGEMGYCGVRGNRGGKMFTPASHGKALLHYYLDPHVTNCCNTYFCPAGT
GAGYPRYACREGPEHGYYNLALFFYGCSLNCLFCQNWTHKLISKAPQTSVDELVQLTLNN
KRISCWCWFGGSPEPQLPFAVEASRKIVETKPSNRVMRVCYEWNGDGNPALVKKAVETVA
ESGGNVKFDLKAFTPSVHKALTGLDNRRILENFEMVYREFYERRLELPVLGATTLLVPGY
VDAVEVEKIARFIASLDETIPYSLLVFHPEFMMSDMPITPEKQVWECYRAAIKHLRRVNI
GNLHLLGIAKKPSQ*
>NODE_2_length_575203_cov_20.779535_414 # 379784 # 380482 # 1 # ID=1_414;partial=00;start_type=ATG;rbs_motif=None;rbs_spacer=None;gc_cont=0.536
MQLLKAVLFDFDNTLVDSAAALPLARRRVAEEIVAYYGNSLDVEEVAQVVAWVEHVAERL
GLLDRDLIWEHVIHSLGMDSSPSAETLRRWSSVYWTEYMKGPLFPDTVSVLENLGRRYVL
GMVTNTDGMPGMKMHRLERSGLLKFFKAVVIAGEDVPETKPSPRPFLHAAKLLSMKPEEC
IMVGDDPVNDVLGAKSAGMHTVLLDRQGGKPYPVKPDHIVKSLTELLALLDA*
>NODE_2_length_575203_cov_20.779535_415 # 380861 # 382210 # 1 # ID=1_415;partial=00;start_type=ATG;rbs_motif=None;rbs_spacer=None;gc_cont=0.540
MKIYENGYIYEQDVNQLYCKNCGRFLPDRFVTGVCPSCGYQRARGDQCEACGKVLDPLDL
LEPRCSICGEKPVVESSRHWFFDLPQFSDRLRTWLTTSTTLSEKVRNFSLSWIREGLKPR
AVTRDNLWGIPAPFPGAGNKTIYVWFEAVLGYPSATVEWAEKKGEPELWREFWLSPDTKS
AYFIGKDNIPFHTVILPALLLATHEPYILPYIVSATEYLTFEGKKFSKSLGVGIWLDQAI
AMLEADVWRYYLVKIRPETGDTNFSYDGLMAVVNSDLNNDLGNFIHRVLTFINNNFDAKI
PEATHLTEEDRAMLAAIEKTFTEVDNLLSEAREKQALETVIQLAREGNVYFNRREPWRLV
KTRKDEAATVLHVAAQVLKALALLLAPFTPATTHRILELIGQGEEAVTWLGEKPWHLPAG
ASIAKPIPLFEKLTEDKLKAIRAGASSAY*
>NODE_2_length_575203_cov_20.779535_416 # 382204 # 382467 # -1 # ID=1_416;partial=00;start_type=GTG;rbs_motif=None;rbs_spacer=None;gc_cont=0.545
MKVFLRLESEIPPTLTKYGKIRLPPAVIPLLAGKGKTIQVTYGGDKHSLKLDRYGRATLP
SSIAAESRGKAKLVIEMKDGEVTLVFQ*
>NODE_2_length_575203_cov_20.779535_417 # 382552 # 383268 # 1 # ID=1_417;partial=00;start_type=TTG;rbs_motif=GGA/GAG/AGG;rbs_spacer=5-10bp;gc_cont=0.545
MSSVSANVREVAEAVSIFDEARNVGALDEGFTVFTRSVKSSVGRLKPVKSGGLWFAVLVY
PRQSATTSPLLILTTALSVVEGVAKTTGLQPLLRWPNEVSLHGSVVGAASVEMEVVNDAI
ARAFAGAGIYVNAKTGEQETSIAEQAGGEIDDTLLLENILQSFTRNYQLYKEGWRVELLD
KIRDMMEYVRTVVSVNLSQGTQLIGFLEGLDELGRLILRVDQERIPLAPADVESITLF*
>NODE_2_length_575203_cov_20.779535_418 # 383303 # 384016 # 1 # ID=1_418;partial=00;start_type=ATG;rbs_motif=None;rbs_spacer=None;gc_cont=0.528
MIQPQHLKTREIARRVVAAGDPARVVQLSKMLENPRLVNENRGFIAYTGKYEGEDVTVIC
HGVGGPSSAIVFEETVMLGARLIIRLGSCGAFLKGMQIGEAVIPTAASYIGGTLQQYIPD
THITPVPSYDVLTTLVDEFRRSGLKTYVGPVFSSDAFYAEDPNFVAKWSGLGYIAVEMEC
ATLFGLGMLRKFKTGSALLISDNLAEMTPMVDAERLKTYVEKAGRATLSAAVKIPLE*
>NODE_2_length_575203_cov_20.779535_419 # 384118 # 384939 # 1 # ID=1_419;partial=00;start_type=ATG;rbs_motif=GGxGG;rbs_spacer=5-10bp;gc_cont=0.540
MRAQLAVSSLIIFGIILVGLGFARLPYVITYDETVAIQTSRVTTVVETEAIVRTTTMELT
EAFETTIVSTIFSTETAVTTNTLTRVAAEVSNQTVAAEAALVTGPITIQPSRTLELSWKS
NKTVDIYIAVGSYLNTSGWMLVGRGVIGSAAIPFDGEAEIYVITRTSDAAASVSFTAVES
WPETITETKTSTLSTLLTTTMDLTRYLTSETTDTTSYTTEKPLYYVTTLVTTVTETRYPD
LSFMTLMGSFIIFVGILFMVLLLRTLGKPVEKQ*
>NODE_2_length_575203_cov_20.779535_420 # 384957 # 385952 # -1 # ID=1_420;partial=00;start_type=GTG;rbs_motif=GGAG/GAGG;rbs_spacer=5-10bp;gc_cont=0.542
MKPYRLRVLWLLIGFVAVAATIYAMSFFGLKPTRLLEFALLALTPLAFAAVGECINEKSG
QINIGIEGIFLISAVAGVFWAEVFESGLLGLLMGGVFGALIGGVLGLLNVYGRAEQVIAG
MGLNILAIGLFQYLLMAIWAFPGIHIFPRTLVVPRISIPLIGEELAVSPISLAAIAAAFA
AYLLLNKTLLGIRLRAAGEKPESVDVAGHSVYRVRIFASIVGGFLAGVGGAFMPLGWFGG
LVKEITAGRGFIALAAVVFSGLNPLTALAATFIFGFAEGLAFAVVVTPAVKEAVPFHFIM
MLPYIVTVAVLALFPSTRRFPKALGKPYVRE*
>NODE_2_length_575203_cov_20.779535_421 # 385949 # 387025 # -1 # ID=1_421;partial=00;start_type=ATG;rbs_motif=None;rbs_spacer=None;gc_cont=0.514
MLQQNLSRKIRKTLKKLAESMLAVAVGLVGGAALMAVYGYDFVKAYRALFLGAFGDFSGF
LETLAFATPLIMTGLTFAIGMRSGLFNIGAEGQMYMGAIGAVFVGGALNLPPIIHLIFAT
VFGMLAGAIWSLPAALLKISRGVHEVVSTIMLNWIAFWLVTYLITYHVADPARAERAVPA
QETARYLVIGASLTTVFIIVIAFSLIAYFLLWRTTLGYELRVVGHNQEAARYAGINISKT
MMTSFFLGGLAAGLAGVSQVLGRPPHWTVFATMGNLINIGFEGIGVALVGRNHPIGIIFA
SIFYGGLLHGGRFMEFEAGVASEIVRAINGIIILALAIPAALDLVKKIFPRKNRGETG*
>NODE_2_length_575203_cov_20.779535_422 # 387052 # 388545 # -1 # ID=1_422;partial=00;start_type=ATG;rbs_motif=GGA/GAG/AGG;rbs_spacer=5-10bp;gc_cont=0.518
MCMNRKALTRTESILAVLLVVAIIAGAVGWTQPGQRIVETVTSTVTVGGSAQTITTTRVV
TSTVTVERPISPGAIKIAVVSDIGGRGDLSFNDMAFKGGDEAEKDLGVQMVELISKTEAD
YVPNLETAARDPDVKLIVGVGFLLSEALLEVAAKYPDKNFAGIDTFTQSLAVQKTGKPLP
NMLDIVYEEHKGSAMVGALGCLLAAHYNELGGNYPYIGGVFGIEIPVLWKFEVGYKWGCD
WGLKWYEQRFGKRAPLIGEDGRYGSGPNWRDGLYCPQAGQCWYKGRVLWTYTGTFSDITK
GYAAAKSMYEQQAIAVYNIAGPLGLGINQAVQEIATEKRLTTGPPYWIGVDANQDWINPG
FVIASMMKRVDRGVYYAALLTVIGKFKEVVADTNGVLVLGIGTKVGNLAMEGISVSTLAD
LDEFIKMGVDAEKLTGKKVLPMSPEEIRQKVTEMRQNLPSWIWDALTELESKIRSGQAQV
PMVLTKEEVDRWRELLG*
>NODE_2_length_575203_cov_20.779535_423 # 388584 # 389423 # -1 # ID=1_423;partial=00;start_type=ATG;rbs_motif=None;rbs_spacer=None;gc_cont=0.510
MPSPLLPMKPDALKEIFKNTKPIIAMIHLPPLPGAPRYSGMSVEDIIEYGLRDAEVLKSN
DVDGLQVENIGDYPYLKPDDIGHETSSILAVMAREVRKSTGLPVGICCLANGVIPAIAAC
VASGGKWVRAAEWANAYIADEGFVEAIAHRALRYRANLRAYDVRVFADVNVKHGSHFIIS
DRPFEEQVADAEFFDADAIIVSGTRTGAETPLEKVVRAKQATSLPVLIGSGLNADNAENL
LKVADGAIVGSYLRRDGKFWNPVEPERVKKLMSVVKKLR*
>NODE_2_length_575203_cov_20.779535_424 # 389455 # 390321 # -1 # ID=1_424;partial=00;start_type=GTG;rbs_motif=GGxGG;rbs_spacer=5-10bp;gc_cont=0.526
MVLGDINLDIIAFHQKFPEEGYEDMAEKAYIRHGGSAANVAHTLSLLGTSVVMIGCVGED
PLGEMLVKGLVDAGVDTAHVQKTSADITGITYIVVSKNGERTMLAYRGANKHLNHTHLSF
DVLNDAAILHFSGYSFLEGPQRETAFKALEKADNAVTLDLCIPLASQPLLLENIVKHVDC
VFLNSAEYSVVKGYFGVSSVSDLARQWSCMVVFKKGSEGCEIAKTDGEVVKLSAEPVETV
DGTGAGDAFIAGFLHEMLKGSPATVCGLLATRLGALAVKTIGGRLEHL*
>NODE_2_length_575203_cov_20.779535_425 # 390417 # 390815 # 1 # ID=1_425;partial=00;start_type=GTG;rbs_motif=GGA/GAG/AGG;rbs_spacer=5-10bp;gc_cont=0.521
MKYATLLEYAFQALKNSYAPYSRFRVGAALLSDDGEVVTGCNVENASYGLSMCAERTAVF
RAVAQGVKKFDAIAVVSGKVNPVYPCGACRQVLREFNPRLTVVVAGPGKKPLTTSLDKLL
PKSFGKESLRRR*
>NODE_2_length_575203_cov_20.779535_426 # 390829 # 391764 # 1 # ID=1_426;partial=00;start_type=ATG;rbs_motif=GGxGG;rbs_spacer=5-10bp;gc_cont=0.525
MLRLIIDTDTAGDDTISLLMALKWPGVRLEAVTVVCGNVEFSQQVENALYTVENFADHYV
PVYPGCDRPFLRTWKYADYVHGKDGMGENYFPKARQRPENKHAVQALLELVNSSPGEYTI
IAQGPLTNIATAIMLDKNFVKKVRRLYIMGGYADGYGNVTPAAEYNFWVDPDAAKIVLHS
GINPFIVGWDIAVKYSVVEEDMHREIAKWGTREADFFVKVNRKVVEFEKRVMGIPGSTHP
DTITTAIAIEPKIARKVERRYVDVENQSELTRGMSVVDHRGVLGKEPNADVCYEADAQLF
REMLFKILRGR*
>NODE_2_length_575203_cov_20.779535_427 # 391821 # 392510 # 1 # ID=1_427;partial=00;start_type=ATG;rbs_motif=None;rbs_spacer=None;gc_cont=0.535
MSTISVKEIASRIQHTNVSPDATKKDIEKLCSEAVKYGFSAVVINPIWVKHASELLKGTG
VKVCVALNYPMAGSKPLTKAVEIREAIADGCEEIDFMINVGYLKSGMVDEFRKDVETVVE
AADGRIVKAILETAILSVEEVRLAARICEEEGVNYVKNSSGWGKGGPATVEVVKLLRSSV
SKRVGVKASGGIRDFATAVKLVEAGADLLGTSRGVQIVTGEKDSGEVSY*
>NODE_2_length_575203_cov_20.779535_428 # 392512 # 393432 # 1 # ID=1_428;partial=00;start_type=ATG;rbs_motif=AGGA/GGAG/GAGG;rbs_spacer=11-12bp;gc_cont=0.521
MSGKVGVIGSYNTGFVVYVERLPIEGETLKGHGFRIEHGGKGSNQAIQAARLGCQTFIIA
RVGADIFGERAVNKWRVEKIDTTYVVVDRDNPTGAGLVIVGPAGRNMIIVDLGANMHLTK
NDVANAVERIRSADVVLAQLEIPFETSLHALKTAEGVKILNPAPALPTPPETLKGINIIT
PNEVEMAAMAGYTPGEADLVNAAKKYAKYVDNVVVTLGEKGAIVVDKNDVKHVKAPRVNA
VDSTGAGDAFNGALATALARGYTVLEAVEYACHAGAFLAARIKGGELVEALPEEKELEKF
ISEHSF*
>NODE_2_length_575203_cov_20.779535_429 # 393441 # 394259 # 1 # ID=1_429;partial=00;start_type=ATG;rbs_motif=None;rbs_spacer=None;gc_cont=0.523
MSAKEPQVGDEFYHVRVRRGEIAPYVLMPGDPDRVLKIAQFWDEGREISFHREYRVWNGR
VGGVGIAACSTGIGAPSTAIAVEELARAGCHTFIRVGSCGAIQPGIEIGDQIISVAAVRL
EGTSHQYASPSYPAYAHYEVVLALIEAAETLGARYHLGVTASTDSFYPGQGRPGYRGYWW
SYSKNIIDDLRAMNVLNIEMEASALFVIASLYGLRSGAVCSVFANRVDDKFGVKGEETTS
KIATEAVKILAEWDERKKMHGKNHLSASLLKL*
>NODE_2_length_575203_cov_20.779535_430 # 394236 # 395054 # -1 # ID=1_430;partial=00;start_type=ATG;rbs_motif=None;rbs_spacer=None;gc_cont=0.536
MELFGCPKPVIGMVHLRPLPGSPGYGEWCVDDVLEQALRDAVALRDGGVDGIQVENLGDK
PFTKPGEVGPETVSIVSIVAREVRKEVGLPVGVFILANAVLESIAAAAACGASWVRANMY
NLAYVADEGYVESAAPASERLRNKLAPGVKVFADVLVKHGSHFLVSDVPVSYQVARLEEI
GADAVVVSGFRTGGETPLERVLEVKQAASKPVFIGSGLNLENAAKLLDVADGAIVGTYFK
KGGKTLNPVDVERVRKFMDVVRRLRSQLEKRS*
>NODE_2_length_575203_cov_20.779535_431 # 395060 # 396655 # 1 # ID=1_431;partial=00;start_type=ATG;rbs_motif=None;rbs_spacer=None;gc_cont=0.490
MPWPCLLSLFISKLSKANREMAGEVLLEARKVVKGFPGVWEHLILDHIDFDVRAGEVHAL
LGENGAGKTVLANILSGFYSLSSGELIVKGKNVRFKSPADAIRHGIGMVHQEFTLAPPLT
VVENVALTLRRSNPLSYPLKKIEEKIRELSQRYGLKVDPHEKVENLSLGERQRVEIIKVL
YWEPRILILDEPTSVLTLEESKELFQILRKMAEEGKGIVFITHRLEEIMEVADRVTVLRL
GKKMGTLNVAETSRSELLKLMLGELTPVSYQRAPAKETRKPVLQVENLTVLDDDGRVAVK
NVSLEVREGEILGIAGVSGNGQKELVEALTGLRKAASGKLIVNGVDLTNRSPRRFAQTGV
RHIPEDRRRTGVVEEMVTAENIMLREYREKPFSVFGVINKGAVTELAQKLVTSFGVLTPD
LWDTEVRILSGGNIQRLILARELWKEPKLLIAFHPTYGLDLKAISQTHRLFMNLREKGSA
ILLVSEDLEEIFLLSDRIAVMYNGELVGVMKSDEATVERVGKMMTGMKSSA*
>NODE_2_length_575203_cov_20.779535_432 # 396689 # 398053 # 1 # ID=1_432;partial=00;start_type=TTG;rbs_motif=None;rbs_spacer=None;gc_cont=0.550
MFDEVTREVAEFVQLDVELDADVLAEAKRRVLDSLGCFFGAWGEEASAASRRAVQRFAQR
DGGASVWGTSVKTSPEWAAFVNGVGVRALDFNDTYLSKEPLHPSDMIPAVLAAGEVVEAS
GMDVLKAIVTGYEVGCRLCDAATLRKRGWDHVNFTMIGAVAGVSKVMKLSFEETANAVSL
AVVPHAAMRQTRAGELSMWKGAAAANACRNAVFACLLASSGMTGPSQPFDGEMGFFKQVA
GTSFTLKGLSATKRPRKILETYIKFHPVEYHAMTAVDAALKALQRAGSAENIEKVMVETF
EASYTILAKDPEKWRPSTRETADHSLPYIVAATLLDGGIWLNSFSRERISSPDIAEMMKR
IEVVESPELTARYPMELPNRIILKLRNGEKIIVEEAIPRGHYKNPMTNEEVEKKFHRLTS
PMLDEGRRRMIVEKVWGMEKLKNISDLIGTVVSV*
>NODE_2_length_575203_cov_20.779535_433 # 398050 # 399144 # 1 # ID=1_433;partial=00;start_type=ATG;rbs_motif=None;rbs_spacer=None;gc_cont=0.549
MMQYVPGLEGVPAVESRICTIDVENRRIIIRGKSLEKIAQEHSFEEVAHLLIHGHLPDAD
EARQFTRLIAVERRVPAAVVDVVKSLPAETHPMDALRTGVSALAPFDPDLDDTSPEANKR
KAARLVAKTGLLVANLDNLLTRRTFAEADETRGHAENILRLIRGGGVENWMIKPFEILFI
LYVEHELAASTFTARVIASTLADMYGAVVGGLAALKGPLHGGANEKATEIFEYDVAGAEK
YVRERLERKERIMGFGHRVYRRGIDPRAELTKRLLEEACAKVGDDRLYRVADHVERLMEK
EKGLYPNLDFYAAALYKLMKIPPRFYTPIFAASRVAGWVAHVIEQQAENRLFRPRAIYKG
PLED*
>NODE_2_length_575203_cov_20.779535_434 # 399141 # 400298 # -1 # ID=1_434;partial=00;start_type=TTG;rbs_motif=GGAGG;rbs_spacer=5-10bp;gc_cont=0.553
MANSGESFRVTPWEVEGAVNYERLVKEFGTELITEELMKRLEKAAGGSNHMLRRRVFFSH
RDLGHVLDDHESGKGFYLYTGRGPSGPMHVGHIIPFYFTKWLQERFDANVYIQMTDDEKF
LEESRGLTLEDTAYWSLDNMVNIAAVGFDPDKTFIFRNTEFMARMYRPVLKVARKINFSW
VRAVFGFNEQTNIGMVFFPAIQIVPTMFEKRRCLIPAAIDQDPYWRIQRDIAESLGFYKA
AAIHSRFLMPLTGPTGKMSASKPEAAVFLTDDDKTVRKKIWQAFSGGQPTVELHRKLGGN
PDVDVAFQWLYYFFEEDDRRVERLREEYVSGRLLTGELKEILIEKVQMFLTRFREAREKA
KDRLRLFTHEGRLASRMWESWPEDT*
>NODE_2_length_575203_cov_20.779535_435 # 400643 # 401656 # 1 # ID=1_435;partial=00;start_type=ATG;rbs_motif=GGxGG;rbs_spacer=5-10bp;gc_cont=0.566
MVGQHYIKMLYRHPWFRIAALTGKESVGRKYVEAVRGEAPEPPKEIAEMEVLPTDPKKVD
ADFVFSCLPTEAAREAEPKFAEAGFPVFSDAAAYRMEEDVPLIVPEINPEHLNMVHIQRK
KRGWEGYIVTTPNCTTVGLVLPLQPLKQSLGVKKVIVTTMQAVSGAGYPGVASLSILGNV
IPYISGEERKVETEAAKILGRYGDGRFIYDSVEVYATCTRVPTLDGHMESIYLETEKPAD
EETVAELLAEYVSLPQELNLPTAPARPIVVRREPDRPQTRIDVDAGTVPGMSVSVGRIRV
NGEKVRFISLSHNLIRGAAGGTILTAEVARHMGLLGE*
>NODE_2_length_575203_cov_20.779535_436 # 401712 # 402449 # 1 # ID=1_436;partial=00;start_type=ATG;rbs_motif=GGAG/GAGG;rbs_spacer=5-10bp;gc_cont=0.557
MLCIPLDHGTSLGPVKGLENIEDLVYRLESAGVTALLAHKGVFRSLKRPLKTGTIMHMSA
STQLSTHYNRKVLIASVEEALRLGVDAVSVHINIGGVDDDVMLEHLGLVADACDEWQVPM
IAMMYPRGENIKNPSDPAVISHVARVGAELGADIVKTPMPSANVEEIEAVTRSCPVPVVA
AGGPKMERDEDVLRLAYASVAGGCMGITFGRNVFQHRSPENMVKALRRIVIEGRRVEEAL
PVLTP*
>NODE_2_length_575203_cov_20.779535_437 # 402446 # 403447 # 1 # ID=1_437;partial=00;start_type=ATG;rbs_motif=None;rbs_spacer=None;gc_cont=0.540
MKKLVVNVEGDDTLFRKALSQGVQSFLSQSPLHGVETYVPTQDGYVRHGEKKATVPRVVI
RSPRDLEHVAELARSGADEVVIATGDWKIIPVENLLAMLEGTGCRVLAEVSDVSEAELFI
NILEKGVDGIVAKPENEQELRILLELVKKPVEMQLVEAVVEEVRPVGVGDRACVDTVTMM
EIGEGMLVGSKASMFFLIHNEAVGSSFTSPRPFRVNAGAVHSYVLMPDGNTKYLSELEAG
DRVLIVSRTGRTRIASIGRVKIERRPLRLVKARYNDMLGVVTVQDAETIRFVTPGGELIS
VTELKKNDKILCHISQTRGRHFGMAVEETVVEK*
>NODE_2_length_575203_cov_20.779535_438 # 403444 # 404136 # 1 # ID=1_438;partial=00;start_type=ATG;rbs_motif=AGGAG(G)/GGAGG;rbs_spacer=13-15bp;gc_cont=0.530
MSKTRICVSVYGENEENLAENIRRGFEKGADLAEVRLDLSGYNSVESLAEKLRPFADRLV
LTLRPMGEGGKSSLPVEERVKILRRLADIRPAYIDLELSTLKQYPADEFRRAGVKVIASW
HSFESTPDDDSLSRLCEECLRHGDVAKVVTFSNGPRDNIRVISLYTKYHPRRLIAFCMGE
QGWITRILSMAADAPIAYAALGDAKTAPGQLTVEEMLVMRENIFGGGGGG*
>NODE_2_length_575203_cov_20.779535_439 # 404196 # 404975 # 1 # ID=1_439;partial=00;start_type=ATG;rbs_motif=None;rbs_spacer=None;gc_cont=0.551
MNAALQKQGIDNILYIAVDVHPRDLRGFVSSAHLMNFIGFNVTIPHKVSIIKHLDRLDRS
AELVEAVNVVKVMDVRRIGFNTDVAGVLACVPEPVSGRAVVLGVGGAARAAAVALNRKGY
GDLVFAGRRKSTMDEFVRFARRKGLPTRVVKLGSKQFAEAVESAELLVNATPVGMAPNIN
ASPVPAKLLHKRLTVFDMVYNPVETKLLKMARVRGAKAIGGLDMLVAQGAEALKIWLGID
GDTKTMKKAALQALQRRRS*
>NODE_2_length_575203_cov_20.779535_440 # 404972 # 405835 # 1 # ID=1_440;partial=00;start_type=TTG;rbs_motif=AGGAGG;rbs_spacer=5-10bp;gc_cont=0.554
MKGRGRAGGAVSIVNAISTGFGAALGINLQTEAELETTDKPQIKLSINGEDADPSLAKAV
IKVFSQALGVEVNGAEIRTYSNIPVAVGLKSSSSAAVAIANAFLDALGKKMASDELLRNV
AEASILSGTSITGALDDAAACMLGGIVATDNHGRKILKHILVEEKLYAVIYVPPGKTYTA
SFRKELLTPIRNIAAAAFTLTLEGKHWEAMTINGLAHSAALGLPIEPAMNALRAGAYAAG
LSGTGPAVAAIVAEERVDEVADAFSAYEGEIVKASVNRGRMVDICPC*
>NODE_2_length_575203_cov_20.779535_441 # 405816 # 407105 # 1 # ID=1_441;partial=00;start_type=TTG;rbs_motif=GGxGG;rbs_spacer=5-10bp;gc_cont=0.543
MTSVHVEPSRLTGVVEAPPSKSYTHRVFSLASLCTEKTIIHNPLISRDTQATINAAKMLG
AEIVEKPGAYTVVGRRRFKTPDNIIDVMNSGTTLRIYTGLATLVEKGYTVLTGDESIRRR
PMAQLLEALNQIGAECWSTRGNGSAPVIVKGGNRITGTAKIKGDESSQYVTSLLLTGLAA
HGDIEIQVMEELVSKPYVDATIKMVEVFGGEIRRRGYEWFRVSPQELRGVEFTVPGDFSS
AAFIAAAAHLTQGQVTIKNLSTQYPQADEKIVEIIKLYGSEANYTSEGLFVEGGRNNADV
EVVLRDAPDLLPVTAVIAAVNDGQTRIHGVAHARLKESDRVTLTAAELRKLGVEVEELAD
GLLIHGNPRIKGGVAVDGHGDHRLFMAFTVLGLALEKGLIVKGAESADVSYPAFLQDLSK
LGARIKKTE*
>NODE_2_length_575203_cov_20.779535_442 # 407121 # 407357 # 1 # ID=1_442;partial=00;start_type=ATG;rbs_motif=GGAG/GAGG;rbs_spacer=5-10bp;gc_cont=0.506
MVMRFKLSRQTRFMLESLALAILYTALPILLLIILQTFRSLTALNLVLWLVFTLGWTALI
TYIYVKKVSKRGGLTFRG*
>NODE_2_length_575203_cov_20.779535_443 # 407442 # 407873 # 1 # ID=1_443;partial=00;start_type=ATG;rbs_motif=GGA/GAG/AGG;rbs_spacer=5-10bp;gc_cont=0.551
MAFLLKLELLVISAAALFALFLTNQSPWLRLLFTVLTCVALIVVLRDRLERAGRRLRRAV
VRSVKSRGGEWFFFLPMSTPFSFNAEGYEVVAISEDLRVVRFIDWKPWKIGQQILILSDV
KGRVLAVRDIRKPVRLELVKRLA*
>NODE_2_length_575203_cov_20.779535_444 # 407935 # 408675 # 1 # ID=1_444;partial=00;start_type=ATG;rbs_motif=None;rbs_spacer=None;gc_cont=0.590
MSKRTSSLELVLIAANAALYAGVGYLTFLGIFAPVVGTVRFWPAVVIPAVFAVLFSPKIG
ALGAGLGIFISDMLIHGDPVLSISVGVTSNVAGFYILGVLARRLASSQRVSVLPVLLQAA
PLAAALAGSWADIFGGWESASIFIGAGVLSLVISVAYSFYRPRYSGLVAASSTGLIVGSA
MIGLGVWLYSQFFSLPAAAGGGHGLPLYAAAIWFLWTYLTEIPFLMILLPPLVAAVRKAV
PSVARE*
>NODE_2_length_575203_cov_20.779535_445 # 408675 # 409595 # 1 # ID=1_445;partial=00;start_type=GTG;rbs_motif=None;rbs_spacer=None;gc_cont=0.556
MLLKAVFEGPTPLSSIFSPKVLDGDKLRSDPDTIGALGGGFSFFPGVKTVVEIVEGNGLS
IEINGEPASFPPSEKAVEVLREVAVFEGHVKVSHSIHVPIAMGFGTSAAAALGVLMALSR
LVGRPLTLREALKHTHRVEVLCKTGLNSEAGFGHTGLVLVLKEGSPDHAVIDEIPLPPKT
KLIAVAAEKTETPEAIASVERLRQLEQIGDRYMDRILRNPTPENFLKQARAFAYEAGFID
NTVHQIFDTFDKLPTIGYAQNMVGKAVHAIVYEEDAEKIVDMLKKKFPNYPVYVGEAGAS
LLLTTE*
>NODE_2_length_575203_cov_20.779535_446 # 409602 # 410372 # -1 # ID=1_446;partial=00;start_type=TTG;rbs_motif=None;rbs_spacer=None;gc_cont=0.515
MKTTEWLKHYREICSVLGIDEERDRIAAETLSNLLVGWSASRQELSDLLHRGAFAAVFGA
GPSLETDLKQYLQVFDPERAVTIAVDGAVKVFLAWGIVPNIVVTDLDGGDDVLVKAAENG
CFMVVHAHGDNIEKIRRLVPLMRGRVLGTTQTEPIGVLENFGGFTDGDRAVYMCEELGVK
KIVVAGMDFDGEIGHYSKPRPLSEEMEKRKKLKLQIGKTLLETLAAQTTATLLDASNTSS
QIKGFRKTTWKELAQK*
>NODE_2_length_575203_cov_20.779535_447 # 410350 # 411243 # -1 # ID=1_447;partial=00;start_type=TTG;rbs_motif=GGAG/GAGG;rbs_spacer=5-10bp;gc_cont=0.517
MILSRDVQSESATTPIELDWVAVSDVLFPVDEEVLEGFRLASTPVVEAAVNLPYTQRGIH
ASRSYEAVKQAISSLQYTNVYGITSQIVKTLLEKHVYSTRARAVLRLSLFEVERSPVTKA
ETLEHFEAVFKSYGHRVNGGHVLRNFVGVRGTGITACPCAKEVIREIYLNGDGRGDPIPT
HMQRSYCEIVVESDGNVTLTQLLNILKNSFSSRTVELLKRVDEAEVVVSAIQRPRFVEDV
ARTAAYLAAKQFPTLPDNHHVSIRVKSLESIHRHNMESRLRTTLGEIRRQVENNRVA*
>NODE_2_length_575203_cov_20.779535_448 # 411337 # 413097 # 1 # ID=1_448;partial=00;start_type=ATG;rbs_motif=GGA/GAG/AGG;rbs_spacer=5-10bp;gc_cont=0.559
MGMLFRELVDFYERLEATTKRLEMTDILAELLSKTPPDIIDKVVYMTLGEIYPAYRGLEL
GVAEKLALRVVKQVTGASEKEVDEAYARHGDVGNAAMVLLRRKPQTTLFTQELTVQDVYS
AFEKIARSTGPGAVDVKMSILAGLLAQASPVEAKHILRIVTGNMRLGVADMTILDALAKA
FGCEREVCERAYNLSSDIGLVALTAAREGPEGVRRFSVRVGIPVRCMLAERLASAEEILE
KLGGRGFAEYKYDGERMQIHKSGETVVIFSRRQENITSQYPDVVEMVRKGVSAKEAILEC
EAVPLDPETGETLPFQELMHRKRKKEIEKAAEEYPVALYFFDILYVDGEDLTTQPLPIRR
KKLEEIVVEGERMRLSTGRMVETPMEVEKFFAEAVEAGCEGLMIKSVDEESVYRAGARGW
QWIKLKRDYRSEMIDTVDLVVVGAFHGRGRRKGRFGALLMAVYNPEKDVFQTVCKVGSGF
KDVDLETLTERVNRLRLDAKHPRVEALMEPDVWVQPSLVLEIIGAEVTLSPVHTCAWDVV
KQGYGLGIRFPRFTGRVRDDKKPEDATTDSEIVEMYRSQLKKVEAE*
>NODE_2_length_575203_cov_20.779535_449 # 413108 # 413332 # 1 # ID=1_449;partial=00;start_type=ATG;rbs_motif=GGAG/GAGG;rbs_spacer=5-10bp;gc_cont=0.538
MVLDAATLLILFMVFALLVFMVLAAAAAQGEKTRSEGFAFILVGPLPILLRGKPWIALVA
AAAILVFLLLVMLR*
>NODE_2_length_575203_cov_20.779535_450 # 413329 # 413562 # 1 # ID=1_450;partial=00;start_type=GTG;rbs_motif=None;rbs_spacer=None;gc_cont=0.534
MRAFLYLVFLLFAAAFILPFALVYAVGDAAQFRGIGVFFIGPIPIFLDITDPRSLFTLLI
PFLLIFILLFLAKAVKR*
>NODE_2_length_575203_cov_20.779535_451 # 413559 # 414350 # -1 # ID=1_451;partial=00;start_type=ATG;rbs_motif=GGAG/GAGG;rbs_spacer=5-10bp;gc_cont=0.525
MSDEPGFQISEKVRRSLQDLGLTDYEVRAYIALVEHGPLTASEISDLKMIPYSKIYEVLG
SLEEKGFIETQSGRPARYVPKPPDTAVENLVKNIEKNMRQLSETVVRELMPVYEKRGVRE
KPDIWILRGSESIAEKIREVVLRCENELLVAAPTLNKETAENLRKLILSVRARDGKVQVM
ASNNVNPSLLKVLAEVAEVRVREQMFGGGIISDNREVVIVFAEDEESMIAIWSDHVGLAK
FAKNYFEYLWRESTPFKPRQSKN*
>NODE_2_length_575203_cov_20.779535_452 # 414340 # 414867 # -1 # ID=1_452;partial=00;start_type=ATG;rbs_motif=GGAG/GAGG;rbs_spacer=5-10bp;gc_cont=0.538
MKSRDLAAAIVFAGLYAAGVIALPGISFEIIQVRVSDALLPLAIVFGMPAVVGITVGTFI
ANLFSPFGPVDLLGGTLTNLVATYVGWKMARNFVFRGSWMFVAVFQTLLVTFIVGSYLYV
LIGVPPTPVAGVVVPGIVFSWLGVLGGSVISILVIGYPLAKAVARYLVAEARYVR*
>NODE_2_length_575203_cov_20.779535_453 # 414916 # 415842 # -1 # ID=1_453;partial=00;start_type=TTG;rbs_motif=GGxGG;rbs_spacer=5-10bp;gc_cont=0.512
MFWLLGSYVYGVVGRFVLNLGMWGAVPLWAAGFVYAGVGVLFLYVMGNVLSGLFSQGVYD
TYFVLETVMSLVATVAGVFGVTRISVPVRGVEKGTVLTGVEGIDREIGLRYPSVVAVVGP
SGSGRSTLLARLAAHRLSAGDGVVMFSLHDTVEEMRRRMAELGCDVERLEQEGKLVLLTS
IPSTDKVQHYVASEPNEINIAFTRVLSKLASDRRWFILDSITPVMASHGVEAGLKLLNLL
VAKSKAAGVSLWVAYNNLAFPQNVTAMVMDSVDGVVETMLKEENGRLSRMVRVLTMKDVK
VSGSWYKL*
>NODE_2_length_575203_cov_20.779535_454 # 416396 # 416716 # 1 # ID=1_454;partial=00;start_type=TTG;rbs_motif=None;rbs_spacer=None;gc_cont=0.517
MSNNILVREARRRREIFQNLPHYLQKIKEAVKQLDNEARLYLFGSAARGDHIYTSDIDIL
IITKLHPAHVIAHLRKLGFDEPFQLHVAWGERAEMYLQSADKLVEL*
>NODE_2_length_575203_cov_20.779535_455 # 416804 # 418495 # 1 # ID=1_455;partial=00;start_type=ATG;rbs_motif=None;rbs_spacer=None;gc_cont=0.523
MAVILETTNLETKRKLVTKTRSICPECNRILEADVVEEDGKIKIYKTCPKHGEFDDLYFG
DAEMYYRFARWLHDGKGTGNPNVEMPRCACPANCGLCSSHLSHTGLSNLVITNRCDLHCW
YCFFYAEKAGYIYEPSLDQIREMVKQLKAERPVPGNSVQITGGEPCLRDDLPEIIRILKE
EGVDHIQLNTNGIRLAHDFEFFKRVKEAGVSNLYMSFDGVTPRTNPKNHWEVPKTLENAR
KLGVGVVLVPTVIKSVNDHELGDIIRFGFQNIDVVRAVNFQPVSLTGRMPKKEREKYRIT
IPDCIHRIEEQTNGEIPSDAWFPVPACTPLTNFIEALTRRAQYELSIHFACGAGTYVFKD
HDKLIPITNFVDVEGLIKYLQDKTEEIEAGKNRFYIALKVLANISKYINTNKQPTGLNLK
HMLYNIIIKHDYHSVGDWHRRSLFLGMMHFMDPYNHDEERLRRCDIHYLTPDMRIIPFCA
FNVIPHWYRDRIQAMYGIPIAEWERRTGRKLKDDFYKRQLPSKQQAVPMASTKTAGFGGF
KQVPVIQGGLEKEGCGPACGCSQ*
>NODE_2_length_575203_cov_20.779535_456 # 418707 # 419495 # -1 # ID=1_456;partial=00;start_type=ATG;rbs_motif=GGAG/GAGG;rbs_spacer=5-10bp;gc_cont=0.469
MNEDKMVAVSRERLISELVDVCKRLRRSGEDLLRNYFKLGELVDALYMEGFSYREIERVL
RDRRPDGWIPRHTTLFSAHKFYLTVKSHFNADVESFLSRNPDLTWRELSRNLLSQRKAIG
SSKRSTVEQNYLHIHAATPDASDKESGPSPNLLPAERAATREGTMRIVHPPHKRIAKVRG
RELDEVLSNIDVWKSLPSEKLIPILVEHVTPANECIYLVLRLNPPHDYLKVLACPNCRKV
LRGAGEGALVACLECGFPNTQL*
>NODE_2_length_575203_cov_20.779535_457 # 419508 # 419810 # -1 # ID=1_457;partial=00;start_type=TTG;rbs_motif=AGGA/GGAG/GAGG;rbs_spacer=11-12bp;gc_cont=0.442
MGPIPHPMKEAYTAWALRLILKMNDNPIRWTEAQKVKDYLDELYEKSAYIGRRRAKQFFE
KVQHEMNTGKLVDRRPIRAQTAALRPTYTLNKMIGKLLEG*
>NODE_2_length_575203_cov_20.779535_458 # 419900 # 420151 # -1 # ID=1_458;partial=00;start_type=ATG;rbs_motif=AGGA/GGAG/GAGG;rbs_spacer=11-12bp;gc_cont=0.480
MRIPDFIKGEDELGAYLAMILACEGYITWQPKNERKTNEPTAETDVAVLTNTNEILFNEV
ENILRRLGYTPSKTAYSKKVTRT*
>NODE_2_length_575203_cov_20.779535_459 # 420212 # 420394 # -1 # ID=1_459;partial=00;start_type=ATG;rbs_motif=GGA/GAG/AGG;rbs_spacer=11-12bp;gc_cont=0.536
MAMAAALAQGDAAVRVKGRTMIELILNTAYEGFAKTVAKLFEEHGTISLGARKYTEDYYE
*
>NODE_2_length_575203_cov_20.779535_460 # 420434 # 421225 # -1 # ID=1_460;partial=00;start_type=ATG;rbs_motif=GGA/GAG/AGG;rbs_spacer=5-10bp;gc_cont=0.591
MAHYLVSARAKNGALRRVRQLLDEGVIASMRPFGQALNFSLRTMRYDLRGNLLWEEEDHC
IPPLAMERETVLDKYFDIVSIEPVNRGEGWSKLSFYPSVWTIFSGLPERRGEKPLTRKGM
PHQQLTQNSDAKTYRSLAELLFSLPGVREEMSAVSVPGARALVLDEKEPPGPSDAFMAGR
EFAHLHPPGDGSLHLMAPPNWVDEIIGKGWGEKHPAAGLLIPENALMIYAPKNEAEATTV
YEIVLLSYWRAKGLEVPGPRSLG*
>NODE_2_length_575203_cov_20.779535_461 # 421556 # 422572 # -1 # ID=1_461;partial=00;start_type=GTG;rbs_motif=None;rbs_spacer=None;gc_cont=0.377
MIIVIKDGVAIDAQPVTFNDEKALREKLLLKIDAILSGISEDESIVAWAEEFPIGKEKID
VLAIGDTGGIYLIETKLSENPSKREIIAQVLDYSSGLWGNFKDNKDKFLEEFEKKKKKGE
IPKEAVFMRNLESNLREANFSIVLAMDNFDKQNESFRNLFDFLNRFTTDNLEFLVLELEH
YTANGLEILVPKIHRYEKIGSVSVQKQIWPLEKIREQLEKIENLKLKERVSLMLDFAVKN
NMFYRLTKRIYPGFGIAYKGKLILAVDNIHSGDIRPYLGQDRFPSDDIRRRFIEGLKELD
VLQEQEQDHPLSRNYLQQITDEKFEKLLKFLEMFKAED*
>NODE_2_length_575203_cov_20.779535_462 # 423173 # 423565 # 1 # ID=1_462;partial=00;start_type=ATG;rbs_motif=GGA/GAG/AGG;rbs_spacer=5-10bp;gc_cont=0.397
MILLDTSFLIDYFRGVEATRDIVKGQEVTTTVITYHEISTGLKNARAKREEIFFRRFFAS
TSILEYDLRAAEESSEIAARLLASGKEVNALDIIIAEIAVANGIEKIATRDKDFLEIEKV
TDIEIIACQK*
>NODE_2_length_575203_cov_20.779535_463 # 423647 # 423892 # -1 # ID=1_463;partial=00;start_type=GTG;rbs_motif=None;rbs_spacer=None;gc_cont=0.427
MSIIRPRKNARTDREPPSSRSAARMIRNYGYYVWRREVGYGRRWMTETTTFGEEILPTKP
RWINVEIIQKAYIFNLLLNTA*
>NODE_2_length_575203_cov_20.779535_464 # 424033 # 424830 # -1 # ID=1_464;partial=00;start_type=ATG;rbs_motif=GGA/GAG/AGG;rbs_spacer=5-10bp;gc_cont=0.513
MGRPLYALSSGLKIAYEDHGRGEPVLLFMPGWCDNRTQYRDLVPFCSSRSRCLVIDWPGH
GESDTPAADFGEKELVAAAMSVIERSGARRIVTVSTAHAGWVAIELRRQLREKIRKLVLL
DWLVLEPPQPFLEALRGLQSREHWEQVRESLFSMWLSGIVDDRILQHVRREMGAYGFEMW
ARAGREISANYERFGSPLKALSELEPPPHVLHLFSLPKDEAYLRVQNEFAKNHQWFSAYR
LNANTHFPALEEPKTVSAFINDFIS*
>NODE_2_length_575203_cov_20.779535_465 # 424969 # 425244 # 1 # ID=1_465;partial=00;start_type=GTG;rbs_motif=None;rbs_spacer=None;gc_cont=0.496
MSVISFRVDKRLKARIDRLRHINWSELLRRYVETVVEQEEQRMRSTKDVTAIKRAIEEMD
RLAKLSEGSDWIAEEEVVRWRRRRFSYLTQT*
>NODE_2_length_575203_cov_20.779535_466 # 425205 # 425627 # 1 # ID=1_466;partial=00;start_type=ATG;rbs_motif=AGGAGG;rbs_spacer=5-10bp;gc_cont=0.433
MEEEKILVLDANVAVKWFNVEPLRKEALTIRSKYASGEIDLIAPDLLHYEVANALRYNPR
FGIEDVKTALKALEDMSITTYEFKGELLERAVELAYKFGITLYDAVYVSLAVLQNATLYT
ADKEVVAKVPLTNVKHLSEV*
>NODE_2_length_575203_cov_20.779535_467 # 426125 # 426982 # 1 # ID=1_467;partial=00;start_type=TTG;rbs_motif=GGA/GAG/AGG;rbs_spacer=5-10bp;gc_cont=0.517
MGTDLKRELLRLLDEDEEFRYAVAGRIGILEILKRLDRLEDNQNKLWENQNRLWEEVRGL
REGQEKLWRGQEKLWENVEKLWAEVKNLREGQEKLWEEVRSLREGQNKLWEGQNKLWEEV
RSLREGQNKLWVEVKELKKAYQGLSKKVSAGFAELGSALGVTYEMHAAAYVQVLLEELGY
PGAKVTRGWALKDGEVLEIDIFCDEPLVVGEVTTRLRDEAEMDREINKLMERVEAVSSKY
GKKPFLVILSVGVAPDSLVERLREETEKHGIKLVLGREIEEELSA*
>NODE_2_length_575203_cov_20.779535_468 # 427313 # 427792 # 1 # ID=1_468;partial=00;start_type=ATG;rbs_motif=GGA/GAG/AGG;rbs_spacer=11-12bp;gc_cont=0.502
MCQEMPEFLDLFVSQVCAKRERLVSVLSFGRRSVFEEEFRSLLRNSWNPLPGMGLDFSKV
VGVDGSRALRLYVVGGVLYVVRAVGVYGKQRVRELEVDAFTSASSIRDINRFVNRKMEWL
EQRAALHALEKFDDVECVLIDGTLHGRMMEGTGMCSIFV*
>NODE_2_length_575203_cov_20.779535_469 # 427946 # 428665 # -1 # ID=1_469;partial=00;start_type=ATG;rbs_motif=AGGAGG;rbs_spacer=5-10bp;gc_cont=0.483
MRPMASRHETLEEHLIACLQFLKSHFIDLGYASHVAYSFGIDEKEAVKALNATVIFHDYG
KAANEYQKKESKKLSFPKHEYFSATAAHKSIKETVWRDECLMAIGWHHMAMKGPSLLDDF
TTWKKFGAPEKATYPAEFVETFRKIAKDNELGDMLVNDPPLEITLPEVRKTLEHISARLL
SLQTGHTFYRRTLKLLRPLLIVDNLAAAEKRDGVEKIFVKDLPDPAEIHQIRDVLRGLC*
>NODE_2_length_575203_cov_20.779535_470 # 428640 # 430259 # -1 # ID=1_470;partial=00;start_type=ATG;rbs_motif=GGA/GAG/AGG;rbs_spacer=5-10bp;gc_cont=0.483
MPCPESKIYRALVDRGFYSAKRPLIEHVLENLGPGVNVVQLPTGYGKTALSITCGLKSIV
EPREYVRAIHVLPLRSIIDDAYNSTVENLQKIGITNPTEAVAEQMMGAPGSPFLNKDIVF
VTYETFRLHMMKTPPHEIKNIFCNALLSGGWRTYGHFEISRGAIFEAAVFLDEPQLMSDE
NDSTLPSILNALTCHGRFLTLMSATVSKGLRNLARETAKKFKVEYREMIYGENMFDKDFE
NTMKSKKIETHLEEASLEDVVRDKLRDAVWDRVLIMANTVEKAKHIYSLLSDTNAALLHG
RLTKKDRLNVLNNLKKGKKWIVVSTQVVEAGVNISSECMITELAPASSLVQRAGRVARYD
NEQEGMIVLVKTDPSPYNEKTVAKTYEVLRNALNDGGVSWRAPTPEKGIGYSQLVDIVHG
DQRFITNHYLLNQVINPLSTSHQALSLLQESLATVYVADEVDKVKEEDSFTIDLETLAKK
FPKTPAIILKEDRPALEHGLTAGKINRTAYPALFMLCRDVIGFLMSKEVYRNAAYGVSP*
>NODE_2_length_575203_cov_20.779535_471 # 430246 # 431421 # -1 # ID=1_471;partial=00;start_type=ATG;rbs_motif=GGAG/GAGG;rbs_spacer=5-10bp;gc_cont=0.465
MVNINIKLLPYGTLARELVLSALSPLAFTASLGGTTLHIYEDEAVVCGPIDTLAQVFQNA
QQLLLNKNKLPAINPHYNDRQVMAKIMRKLNLQVNDTYRDYVDALCSWAINDLQTNPDKW
LESLDKINYSTKTITLGEPESAFSGFQPLKIEKYKYGKRFGDFRAQMDIKMDERWVALVL
AGFGVCYSGFADGEIILSTIPEKVIMKAAVDFNWLNYVQQLTQSMGNFTVFQALMMLPYT
VRATPELPHAYSLLLALELARIKPAHLSIREAPPYVFYRIMYTGQSFSLLERLSIDYSFL
APFVEKLSIPVNDNLRDFLRCTIIQARRQNNYCSNRYGDASLCDRLSRALYAAAAKVKPA
DETIYLLARSSPENSPFRRTDVLREIYNALS*
>NODE_2_length_575203_cov_20.779535_472 # 431415 # 432173 # -1 # ID=1_472;partial=00;start_type=ATG;rbs_motif=GGA/GAG/AGG;rbs_spacer=5-10bp;gc_cont=0.470
MKYLKVEATPHWGLYINYHAFTKSRPALKTIPPTTLIGALAQPIALKNNWAENSESNSSA
EKIRPLFKGIYLSQNLPLIEYNDLSKIFSYDVDEKQIRTDAAAVSKIYRGKGSADDRVKI
VYLFEEQEARKLFGVGWEEMLLEAAWSITRLGARESIVSVDKVTLGDVDLLNQKTAQTVY
YFPYYMQSSVQGSYLVANVVDWRKTSIGEYLGKPTVNLIVPYDDERKRVSPLRVNLMDEI
VYRVGDEELIPW*
>NODE_2_length_575203_cov_20.779535_473 # 432170 # 433252 # -1 # ID=1_473;partial=00;start_type=ATG;rbs_motif=GGAG/GAGG;rbs_spacer=5-10bp;gc_cont=0.523
MFLSMGVRFLCNVEALNMVESIGNLSKHRKAPIVVPMADGFRLLYVPAISGESLGHAYQQ
AIVEEAINLYGEKAPLDEWSKRGEFIKFGDLKHMPEELSSIMKTKSGKKEEETVEQKHLV
EKTALKLSIVADIGGFLIAEGVPVKRTSCFQIGYAVPVFDALESTAMESQFHVRYVASET
MKQEESQEGVEEKNQAKTGKERQGQAIYYVELASAVYGFTFNINLDLIGRTSMVKVEDAV
NDRLDRVKIALLAAARLFTGHSFGAKRSRFLPVEDVLSLGAVVSRQRPFVISPPQFSDFV
ENTVKRAESMKEMLRRFGKTEEMKIFAYSKEKQLPDGVVKADSVEQLFTLVLDEILTSRT
*
>NODE_2_length_575203_cov_20.779535_474 # 433254 # 433589 # -1 # ID=1_474;partial=00;start_type=ATG;rbs_motif=None;rbs_spacer=None;gc_cont=0.512
MQTEVLAQESRFKEEEWSSLLDVARTFRYFVFESKYGYVDRLANAFNHRIAEVAVMEALR
EARSAADAGEKVHIPSETHVRKVVELMKKDLSAAKVLAALALAFPEKRGEE*
>NODE_2_length_575203_cov_20.779535_475 # 433703 # 434341 # 1 # ID=1_475;partial=00;start_type=ATG;rbs_motif=GGA/GAG/AGG;rbs_spacer=5-10bp;gc_cont=0.523
MVTLGYTEWPVVSSLVKHGLESGDRIVTIIPSKSDARSAAAIQEIRNFLSKFSPGVSLEV
LTVDVTKFEQAVATVLKRLFKEKKEGRNVIVNLSGGMRILILETYTALLLSGSAAVSEIV
TEDKQELALPSLSTVSVLSLLKESDLRVLEAAKNSESVVALAKTARLPLATAYRRVVALE
KMGLLATVKRDRVRTVSLTALGRVVLEVFPEK*
>NODE_2_length_575203_cov_20.779535_476 # 434356 # 435237 # 1 # ID=1_476;partial=00;start_type=TTG;rbs_motif=GGxGG;rbs_spacer=5-10bp;gc_cont=0.519
MVTAYVLRLVSAQPVPLDFFSGFAVRGLFFRFLKSFDSMLADEVHDARTLSPYSVSPVET
LAGRGIFYGVIQPGFVFQMRMNALNGVVGDALMKSLLSVDASRLELNGVEVWMREVAVKN
WAPLEKVDVYEGVRFSVRFRSPTFFRSTQKGPTFLMKLLPRRLRKPVRPVYRYMILPDPY
LFFRTLARLYRQFGEPSFPYKSYSEWLLEGGVALETYGRLRVSKVYDDRGRWSRGFMGHV
VFTIPRDLFDRRMASITVNLLEFAKFSNVGGNRTAGFGVVDYRVYPPREGGEE*
>NODE_2_length_575203_cov_20.779535_477 # 435234 # 436196 # 1 # ID=1_477;partial=00;start_type=GTG;rbs_motif=GGxGG;rbs_spacer=5-10bp;gc_cont=0.539
MSELVIDKPGTYLGVRKGLFVVRTKGGGCSEFSPVELSHISIRCRGVGVSVDALRLACRF
GIEVSVYSRGRPVGKVVGAFLGGGAVTRRAQLEAWGTEKGLAVAREIVSAKLYNQRLVVR
QRAKEFLAKGLAVGQMLMKLEQEIGDCMNNLASAGDVDSVRAYEARGAASYWKAVSLLLP
GELGFTGRVTWSPRDPFNKALNIGYGVLRSRVWSAVMGANLDPFIGFLHQPRGRHMCLVS
DLMEEFRPGVVDRPLIGLAVEKPDALLDERLLEKSVVTVVTQALTRGDRLFERAVVEQAR
RLASFLRGDVDRYVGFRMRW*
>NODE_2_length_575203_cov_20.779535_478 # 436202 # 436501 # 1 # ID=1_478;partial=00;start_type=TTG;rbs_motif=GGxGG;rbs_spacer=5-10bp;gc_cont=0.490
MSTRPTHILVIYDVSDDSRRFELAAALKRLGLTRVQRSAFVGPCTVALISDVKNVSRRII
DFSTDNVQIYPLTPASYRLRIVVGREFRDEGDVAGGYVV*
>NODE_2_length_575203_cov_20.779535_479 # 436498 # 437094 # 1 # ID=1_479;partial=00;start_type=TTG;rbs_motif=GGxGG;rbs_spacer=5-10bp;gc_cont=0.531
MSEEQGLLPVGFVKNFYFCQQIPYINLVMHVFEPETESMVYGRERHLRFHAQYLPRGIRA
VRVETDVWLAGPRLGLSGVLDALVHAVFGELVPCELKVSGLGRGGAPLKDLVQLTAYAML
VEEVYGRTVKRGVLYYSEDGGKHVVYFRDSLRGLVRKAVEAMRKMVETEKPPTARSLDKC
AGCWYSRICWGGPVNRQP*
>NODE_2_length_575203_cov_20.779535_480 # 441283 # 442179 # -1 # ID=1_480;partial=00;start_type=ATG;rbs_motif=None;rbs_spacer=None;gc_cont=0.498
MVFFTFDDVVRVLQVFQETPSAVSEELRGWRWREPPLLSPYRVRVNASDLSFGCDSGRLA
YLRHVARAGEKPGEELFLGLAVHNVIVEASTVAKGVLYHRRPDSGRIFYELMMEMGEVVR
GRRVFRGFEKVFDSLWSSACLTYSSCLDRVLSLSRHLGWDGVVYRVVPWVCEFPVDGRPL
GLNRAIRVDALIPPSILVEFKTRRPSRLHEVALAGYALSFEAQFRVPVNHALLLYLDVKR
DGSYKVFENFVHVDDELRLEFVERRDLYCRVVAEKVDPGLPTECDRYCPYLKICHGEK*
>NODE_2_length_575203_cov_20.779535_481 # 442233 # 443150 # -1 # ID=1_481;partial=00;start_type=ATG;rbs_motif=GGAG/GAGG;rbs_spacer=5-10bp;gc_cont=0.507
MHLNHLINKLVGELVFELKTPLHIGAGGFGAFRSLLRVDGRAVIPGSTIKGVFRRVAEYV
AKSMTGSLSGYEKVALKCYEESEKGIVYVERSGDPDYDASYRRFVEALREQIRNSDFRGV
ELATLLDIGYGLDELRGETLESDVGYELFGDFLAANCPIGRLMGNGVLAGKFRVFDVFLD
VLATHIRPGIGIERETGKVKENILRFTEVVPPGEKVSVWFVVDNLLPGAGDSKVFAGVLE
WVERLGLQLGAGKSTGLGLLELVGQRFWLIKLGENGDRFGEVLANPFKTRPIDSLEQIVK
HLRGE*
>NODE_2_length_575203_cov_20.779535_482 # 443140 # 444255 # -1 # ID=1_482;partial=00;start_type=TTG;rbs_motif=GGxGG;rbs_spacer=5-10bp;gc_cont=0.522
MEAVKIWEIRLRLESPLILTRRRTETGFLNPLRYIPSTTLRGALVTALYREGILDAGQLG
RERRSPEVVASPAYPISHGYKTFPAHPFIGVCKQCGENVGVPRLMDLERYLVDGDGFGWR
GCSHRAWKFLHPGEFLPIVNGEFRVDDGRGRKEVGDDSGTGDGKVPVEISSVSVGISKSR
ASGVRGLLYHYEALSPGLEYWATVAVPESFNFPRNGFVLYVGRGVSRGFGRVKMSVVGER
RVGKISPCRVLYAFSPTINLSYNGEVFTFPRSVDLSWAGARLGLKSNSVVKVGRVFGRMM
WISLGWDLGAGAPRPWVVGRAAGSLIVLEEACGDDALGALSYLGTVENLNGNPLPGFNMM
MPLQELMTHAS*
>NODE_2_length_575203_cov_20.779535_483 # 444243 # 444881 # -1 # ID=1_483;partial=00;start_type=TTG;rbs_motif=GGxGG;rbs_spacer=5-10bp;gc_cont=0.540
MRMFWVRVRPVGLLTVGGSAPASVGPDIVFTSIYEKGGRRLYIPGPSFKGALRSAASRVA
NPYGFSSCGQVRPDLISSAHAQVLCDVCKLFGHPSRSYLPVVFFSDLVPAAASPWAVTRV
RIEDSTLKALEGGLYSAEVVAGVEFVGSVRYGEDALDLLPLLLLAAAELRMDRFGRASAV
DLKLENTDQLQRDVPSDWHGLLDGLGEWLWKR*
>NODE_2_length_575203_cov_20.779535_484 # 444878 # 447463 # -1 # ID=1_484;partial=00;start_type=TTG;rbs_motif=AGGAGG;rbs_spacer=5-10bp;gc_cont=0.480
MTSFRSPGFPIYKANIIPFIENGQQSYTKEMKKEHVDKWDEALDSLRQFIQSVVNMASGL
NDVQRLELVGDMISFYLKAPLIRPPLLGLAPAPYLFYPIIRTGHAKIETQHPIKFLKNIF
DYSDAVKSLQKHLLNKLSELTELWFTIPADTRPLYNTSSLLSHLLLTSTIAWSYAVENGY
SREDGAKLRLAAMFHDISKPYDFEKHYQHTEVVEKVLSGILGDNQLNDLAEFVREHHFEG
ATGLSSILNRADRLAAASDRLSTLTDNIFGPTDDVDRETGYGSGKQAWEHWRRVYEKNPD
SIRMLSEKAAKKLSEPETLMKLRTMEDVQNHELRLCQIDIGGIQEFIMRTRDLRSVAASS
LVIDMVTSTQLPILIQHEMVRRCGVWIPHEAFIIISGGTLTLLLPQKIAKELENSWRDIS
IPLEEIGLRAFFASARFTGNYYRDSGELAGESYIRKLTSEPAAQTIVAAPISGASPSLCT
SCYRDPPAPNDDKCHTCRELYEVGSSIHFKKKWDTGVRVSGVDMVPEKVFGNWGDEQSFD
VMYVVAGHRTPSQEPGERVRNVAVVKLDGNLMGEFFANSVSISDMIERSARVDIALKDAL
EKSLIDLFNGVGGLDPEDAIRSVASCFLGLLYAGGDDALLLCPSWCSIILAQRIAHYFAE
SMGRVRTLSVGIASAPPRHDVWALIDAASALLDDAKRVGREQGSGGGVAFDYIEGGVLTR
STAAWRKALARQRHATLQPFTIQGLREFFAKLEIPLDGPQAFAYAYQASREGENDRKKHL
KGLRQKVIESAGVPQTIGMPGQENRILVTHLARMANVGNDEEKGKYLKLLRLVSTSSDHG
MPLVPFFDVDVLIKFLGGGMI*
>NODE_2_length_575203_cov_20.779535_485 # 447460 # 448410 # -1 # ID=1_485;partial=00;start_type=GTG;rbs_motif=GGAGG;rbs_spacer=5-10bp;gc_cont=0.505
MSTSARVTVLRNPPRPRNVYQNLTGILRVSINTEGYLHVGSGEAHYDAPKPDEMLKSLEK
MGWEKTIETQAAKIGLDYLDMVTVDDKPCIPGSSVKGNVRSRIELSLVNNNGKTPSCFIK
ASPPQFARDKRAYRHRKVWGNVLDEDRGFPCDYTKSQSVCMVCDMFGTAGLSGLVAFTDF
VGEKVVLENVAGQHGLKLRTAPPKSVFRGSITFRNLEPHELGLLLHGLGIQQTATGKTVL
LGRLKYVGNIGGKPIGKIRYILESLTFSEFSEQFRNHVRGKPITGTELENLVKDLVSEMK
TKLGPHLRNVQEVTQA*
>NODE_2_length_575203_cov_20.779535_486 # 448394 # 449284 # -1 # ID=1_486;partial=00;start_type=ATG;rbs_motif=None;rbs_spacer=None;gc_cont=0.483
MSFYWTSGRVLIREVVFEADLKNISPVRIGAGREPPLEASADLAILRIRREGKEEAYIPG
SSIKGLFRSHAEPVLRMKNPRIAPCSGLSKDNCMMVRENYESLHDRIQTLQRMGKTTEAM
KLFFEKTCLLCKIFGAPSYAGRVIFQDAYLKSEASYGVRTGIAIDRRTGAVFRGQFYQVE
YVEPDACFGFTLRARNLPNYALGLLSKLVFMMRDGELKVGGFKTRGFGTVTLENPTLTII
NYRNNGADLEKLEDIDADVGLSDLASKTDGKWVISGDNAWSALKRLMEVWNSVNLS*
>NODE_2_length_575203_cov_20.779535_487 # 449285 # 449998 # -1 # ID=1_487;partial=00;start_type=ATG;rbs_motif=GGxGG;rbs_spacer=5-10bp;gc_cont=0.461
MESKKKLGDFDTLKSLTIVNGLLTNLTPIRVGLGREPPLEASADVAVLRMRIDGRLVPYI
PGSSLKGVFRSFIEQLARSTDSNIHEPWDFKAMEEEAKTGKPCAVCGIFGSTELASHIRI
YDAYPSKDREPLIRLKTGVVIDREFQGARPGLLYTEEIVEPSYDWRFRMDIFNIPFPGTN
DERSKYLSELFDTLKKLGLQVGARKSVGMGLMILKEASYKTYVLENGALKVVADGVI*
>NODE_2_length_575203_cov_20.779535_488 # 449998 # 450408 # -1 # ID=1_488;partial=00;start_type=ATG;rbs_motif=None;rbs_spacer=None;gc_cont=0.474
MSVKPAGGSQEQDLDKMVLDYAVKIGTTARRENVEKSQMEQLISSLEAYPHHVLCLPVAA
AYARRQSTRGHLGRDTSRLVAEAMRELYRLNQDRNRGRVLLGLAKWVYEASDGLRISQTV
NSFEEFLQLLAGSGGR*
>NODE_2_length_575203_cov_20.779535_489 # 450495 # 451694 # 1 # ID=1_489;partial=00;start_type=TTG;rbs_motif=None;rbs_spacer=None;gc_cont=0.368
MHCDDWFVNLIDDLEDLALESLTATTQELIRSRIMDKILINARSELSVDKIPATKEKKDF
VLEVIEPFVDEVLAIISNTKMKLSEKPLNINLHYFYGQGGNVEKNQIQEYIESLLLDCRS
LVSEVHQRCNDNVVILAITRGVDLLINYQNLELDNTSIKLWATLNKTFAKKKDDLNRILQ
EYSSQYLFISEKCLKKKINSSALEEEARKALRKVGEVKEKNINEFAKHFIGGLLDRDMDD
CKQKCVEAVDAFLRFIGESVIPSQNLSEKFSEFFLNLIVNRRIFEIWVCSQIADLKIPVT
PPVNSSEHNFELDFVAFYDGETFIGDVTTTSREDEMRLKLGKLMELEKQGFKPMLITITD
YDKMLEEGDYSRRYILNVGGIFDRDLFKRKFLRRITTGY*
>NODE_2_length_575203_cov_20.779535_490 # 451774 # 452556 # 1 # ID=1_490;partial=00;start_type=TTG;rbs_motif=GGA/GAG/AGG;rbs_spacer=5-10bp;gc_cont=0.476
MKMVKISLVCTLGVSPPVVTEFVRYMVDGEGLPVSDVTVVATDNPVVLSGLVLVKAALAS
RFPKIRFHEKILPFDDVRSLEETYMFINEMGRLLADQRRLHHVDAVHLSLAGGRKDMGIT
AALLASYFGVNGVYHVIMPEVQIVNEKLEALRREIENLASSGDPLSYYNRLKEEFDPVMY
PPLGEYTVIKIPVIPYPLTMLRRIRRILTGEKLEKRAANLPDDVLIGLQASGLIRITSKG
TVYATDLGRKVYDLLNWLEP*
>NODE_2_length_575203_cov_20.779535_491 # 453071 # 453949 # -1 # ID=1_491;partial=00;start_type=ATG;rbs_motif=None;rbs_spacer=None;gc_cont=0.509
MQVVNLSRLRSLTCSLADDHVHVIVGEAGRVRSVQLGYARLFYINYAERKRSWRVDYEFL
GPVQTIQAPEENVAFDLPAAPSMGFVTGRTGLLIAPSAKLDIARGADVWLMFFTPTKGKA
LINVSKNMLTVSDQDIMAYASMQYVDGRLEGSLSLQGSGNTFAKLVLERRFEKFWEKFVA
LGEINHVEEIGRATAGEVKHFQWLPAPGPPQPVLIATNSGPWRGQVKKILRSLGCLPANF
LETVFLSKVVKRDRVIGDGEYLQYRLKLVLSRRLQRDLADITDVSIGWTPEA*
>NODE_2_length_575203_cov_20.779535_492 # 453994 # 454917 # -1 # ID=1_492;partial=00;start_type=ATG;rbs_motif=None;rbs_spacer=None;gc_cont=0.528
MVKVILDMDPGIDDALAIMLALNSPELEVLGITAVSGNVHVDKSSVNALRVLETMGYMDI
PVYRGAATPLVKELVTAEWVHGEDGLGDAGLPMPMRKPLEGAVKFLVDMLTSERNVTLVA
TGPLTNIAHALLIEPQLTRRISRLILMGGAYGLTPYGYGNETPVSEFNIYVDPEAAKIVF
QSGLKPLCVGLDVTTDPKATLSKNDVEKMASSSSETARTAAKIVWRFAERFGFVQLHDPM
AVAASIKPDLFKTSHHHVYVVCEGELTRGQTIVEKRFWVKKEPNAEVCEQVDGPRFLEMF
LERISEA*
>NODE_2_length_575203_cov_20.779535_493 # 454989 # 455936 # 1 # ID=1_493;partial=00;start_type=GTG;rbs_motif=GGAG/GAGG;rbs_spacer=5-10bp;gc_cont=0.559
MLGSMHMDLTVKLPKLPVRGETVVGGVFQVSPGGKGCNQAVAAARLGAKVAMVGRVGSDL
FGELLLERLRSENISEKYVVEDKQTHTGVALIMVDRKGNNMIAVASGADARCSPEDVDAA
EGMIASSKVFLAQLEIPLSTVEHGVALARRNGVPVVLNTAPAQRLPRRLLEMVDVVVANR
IEASVLTGVRVNDVSSAVRAGKRLLAMGVKYAVVTLGRRGAVTVDKKETVHLKGVKVKAV
DATGAGDAFCGALAYGLVRGIRIHDAAELANNAAALATTKVGAQEAMPSLAELHKFMASN
GRAKILENIFNKTYS*
>NODE_2_length_575203_cov_20.779535_494 # 455950 # 456951 # -1 # ID=1_494;partial=00;start_type=TTG;rbs_motif=None;rbs_spacer=None;gc_cont=0.491
MKCITIRVVEDNVKGVDEVMEALALPYSKSTVTCGGQKCFQYSIVMPEEVVGKIIEQVSQ
KIDLRRKENIIYVSDLVATVSPYMERLKQSAGSGNASNPLEAIVERVDRFLKPSREMSIM
VALASAVALIGLYLNNPVIIIGGMLLSPLLGPINAVNVNTCLGKSMRVLRGEFTVLLMLG
LAILTSTLGAFFLNQTFGIPLNEEIMRRTRMTIPDIALALLLGVGAGLALTTNIPELLVG
VAIAAALIPPASVTGIGIALGRADTMVGAFSLTLMNILGLNIGGIITLTARGVRPRKYYE
QKKARKYIIITLLTVTIILVLLAAVISWAGLVY*
>NODE_2_length_575203_cov_20.779535_495 # 457078 # 458697 # 1 # ID=1_495;partial=00;start_type=TTG;rbs_motif=None;rbs_spacer=None;gc_cont=0.537
MWTKGGGGKIDYVEVLDTTLRDGAQTRGVTFTLHDKLRIAEKLDELGVDIIEGGWPGSNP
KDEEFFREARKLSFSNSRLGAFGSTRRPNVKPSQDPSLNALLKADVPVAIIFGKSWILHV
IDVLRTTPEENLRMVADTVEYLREHGLEVVFDAEHFFDGYRESPEYALQVLKQARDAGAS
TIVLCDTNGGTLPFRVGEVVRRVRREIDTRLGIHAHNDCGVAVANSLVAVTEGVRHVQGT
MIGLGERCGNADLTQIIPNLALKMNYSVLKNSEGLRKLKDVAYYVAEVSGFQITPNYPFF
GVNAFAHKGGVHIDAMLKNPRTYEHIDPSLLNMERTLSVSELAGRAALVNHAAKLGLVLT
KEQVASILEKIKRLEAEGYHFEPADATVSLMILEAVGYDVERLRVRTWWVEVLMAGKITA
RAVVSMDIDGEAVTEMAEGVGPVHALDAAIRAAVLKRYPQLESTQLVNYKVSVIDTKDAT
AAAVRVFIEFSDNGNRWATTGVSKNIVEASLKAIVDGYSYKLLVLDGGFTSRSQADNGS*
>NODE_2_length_575203_cov_20.779535_496 # 458663 # 459055 # -1 # ID=1_496;partial=00;start_type=TTG;rbs_motif=GGA/GAG/AGG;rbs_spacer=5-10bp;gc_cont=0.527
MSKPVELGSLKEGHNIIIDGEPCRIVEVEKSKPGKHGSAKVRLVAIGIFDDVKRSLVGPA
DNKVEVPIVDKRTGQVVALSGDSVSVMDNQTLEIVEVPLPKDENLRAKIEPGVSVEYWSI
MNRYLLVNVK*
>NODE_2_length_575203_cov_20.779535_497 # 459083 # 459766 # -1 # ID=1_497;partial=00;start_type=GTG;rbs_motif=AGGAGG;rbs_spacer=5-10bp;gc_cont=0.539
MKLAALFSGGKDSTYAIYLAENMGHMVEVLLTFLPQSIESYLFHYPNIHLTPLQAEAMGK
HHILYPIAGMAEEEALNKALSEVAGRVDGVVAGALASSYQRERMKRAAEKHGLTVLTPLW
GQNQGELLRQMLRNGFEIMVVAVAAAGLGRSWLGRILDEEAVEELEIISERYGINPAGEG
GEMETMVLDCPLFRKKIKPLEKSMVWRGVYGYLRVERAVLVDKEEIV*
>NODE_2_length_575203_cov_20.779535_498 # 459832 # 460953 # 1 # ID=1_498;partial=00;start_type=ATG;rbs_motif=None;rbs_spacer=None;gc_cont=0.561
MKLYEFEGRELFRRYGIPVNNYVVVRSVEEARRAAEALGRRAVVKAQVLVAGRGKAGGVK
VAANVEEAVMLAGKMLGSEIKGEKVESLIVTEYTEVVKELYLGIIVDRFKRAPVVIASAE
GGVEIEELARTSPGHVLKTEVNPLLGLADYQVRKIISFMKLDQKLAQQAATILRGLYRLF
VENDCELAEINPLVITPDNRLVALDSKIIVDDNALFRRGEFSRPESGTGLEAEARRLGFA
AVELDGEIGIIGNGAGLTMATMDMVKLKGGSPANFLDVGGGAAEDVVEKAARLLLTHPRV
KVVFVNILGGITRCDEVARGLVSAYKSVGAGKKIVVRMMGTNEEEGKRILVENGIYPLDS
MEEAAAKAAELAR*
>NODE_2_length_575203_cov_20.779535_499 # 460961 # 461836 # 1 # ID=1_499;partial=00;start_type=ATG;rbs_motif=GGAG/GAGG;rbs_spacer=5-10bp;gc_cont=0.573
MAILVNEDTRVLVQGITGRQGAFHTKAMLKYGTKVLAGVTPGKSGQSIEGVPVYDSVEEA
VAQHPEINTSMVMVPAPYAGDAVIEALDAGIKLVVVITEHVPIHDAMKFIAYARLRGSNI
VGPNCPGVITPGAAKVGIMPGHIFKRGRVGIVSRSGTLTYEIAHAVTVKGLGQSTCIGIG
GDPVVGLNFIDVLEMFRRDEETEAVVLIGEIGGDLEERAAEYIVKTRYPKPVVAYIAGRT
APPEKRMGHAGAIISLGAGDPASKVKALTEAGVHVASTPGEVADKLVQLLK*
>NODE_2_length_575203_cov_20.779535_500 # 461833 # 462624 # 1 # ID=1_500;partial=00;start_type=ATG;rbs_motif=None;rbs_spacer=None;gc_cont=0.530
MTDLPQLAEQVAEILRKEPSLLRTDSSPLLVVGDTHGDVDSTKKALDYADEKDAVAVFLG
DYVDRGPYQIENITLLFERKLAEPNRLLLLRGNHETLTMNTYYGFLDTVTRRHGLKTYQQ
FLKAFAQLPYALRWRDVFFVHGGIARGLHMVEEVEKLERGEDDPEHPVAFQLLWNDPHPG
VKGFAESDRGGGALYFGEDVFTSFMEQNGLRLLIRSHQPMPDGYRYIFGGRLLTVFSCRY
YMVPPKAVLLQTYKEQAEIIELK*
>NODE_2_length_575203_cov_20.779535_501 # 462626 # 463504 # 1 # ID=1_501;partial=00;start_type=TTG;rbs_motif=GGA/GAG/AGG;rbs_spacer=5-10bp;gc_cont=0.532
MRVSEKVYLIDTRALGFEKIVACYLVRGRKTALVDAGYSSTADVVINALKEMGVTRLDYI
IPTHVHLDHSGAVWRLAEHFREAEVIAHQRAVKHLVDPSRLVASVLEVYGPDILQVFGEV
KPVEEHRVHSAGDGETLVLGDVELTFIYTPGHAPHQFTVAVSDGSVITADAVPIKYPGKP
FIIPSTPPPSFDLNQFIDSLAKLGKLGSKIFHTPHFGSRETDEAHVDFLIEKTREFVAVA
EKAYRGGAGVGGIYIALERMLEKEAGEKLPIYAQNLVKISAMGLYEYFRKNG*
>NODE_2_length_575203_cov_20.779535_502 # 463537 # 464466 # 1 # ID=1_502;partial=00;start_type=ATG;rbs_motif=None;rbs_spacer=None;gc_cont=0.544
MPLITVVGSGRVGTSAALQIALRELGDIVLLDVIQGLPQGEALDLNHACAILDLDVDVKG
SNDYRDIQGSDVVVVTAGLTRKPDMTRLDLLLKNAEIIKEVSRHIRENAPKSKVIVVTNP
LDVMAYVAYRVTGFESRRVMGFSGLLDVGRYRYLIRNRLGVSYKSIRGMVIGEHGDSMVL
LPSHTYVGTEPLSKYMDEKSTAEIVEATRKMGAEIIRLKGWSAHHAPGAGVAVMVEAILK
DQKSIIPTSTLLTGQYGEKDVYAVLPCVLGAEGVEKVLEPSLSPDELTKFRESVKIIRNA
VNQLSLDKT*
>NODE_2_length_575203_cov_20.779535_503 # 464621 # 465967 # 1 # ID=1_503;partial=00;start_type=ATG;rbs_motif=GGA/GAG/AGG;rbs_spacer=11-12bp;gc_cont=0.532
MVNLTPLFRHVEENRDKYLEYAKRLITVPSVSTYGSGLEECADLVAEMLENHGFRVERFS
NPEGGGPMLLGTMNYEAHATLMFYNHYDVQPAEPLEKWTTPPFTPAVRNGKLFGRGAADN
KGNIAARLAAVEAILSTLGEMPVNLKFLIEGGEEVGSPGLEKFVRENRDKLFADGCIWEY
GYVSRSGSPVIYLGQKGMLYVELEKEGPASDLHSSWGAVVENPAWRLVQALSTMRGPDGR
VTIEGFYDDVVYEGEELLEKLDIAEFSPPHKLLKTAEQNPLRQLFLEPTINLNGLYAGYI
GPGSKTIIPSKASAKLDIRLVPRQNPEKIKQLLLQHLEKNGATDIKLHIHQAYPAARTSP
DNFLPKLVADTAATAYGKSPIIIPSGAASGPMYVITEILETPCVSTGCGYHGSSPHGPDE
NIRLTDFTANIKHIALIMLNFKNYLYTG*
>NODE_2_length_575203_cov_20.779535_504 # 465972 # 466874 # 1 # ID=1_504;partial=00;start_type=ATG;rbs_motif=GGA/GAG/AGG;rbs_spacer=5-10bp;gc_cont=0.512
MTDADPVDISADASFFRDDEYFDHVVYRELAQREKNGQRREMLVKLSEMEKEHYEFWRTL
APDQRPAFSKLRFWLIMFLRRLLGITFVIKFLERHETEVINRYRKIVYKVEEQHREKVEQ
FLRDEEEHEKTLQNQIDEPILRYIGFIALGLSDSIIEVSGVHAGFLGVTSSTLIAGVAGL
VVGFAASISMGVAAYLKAKSELRQKSFTSGLVTGVVYLLSTIILALPYFLTHDMLEAFTA
SVALAIILASIFTYYVAVVNETSFKREVLENTLLIMGTAAATFLFGEFLGNLFGIPGYFR
*
>NODE_2_length_575203_cov_20.779535_505 # 466871 # 467869 # -1 # ID=1_505;partial=00;start_type=TTG;rbs_motif=GGA/GAG/AGG;rbs_spacer=5-10bp;gc_cont=0.514
MFTEYFYTFLRRLPPETGHAFGLSLLSHAPIRVDFDVQSFSVNTSFGRLRNPIGLAAGFD
KQGKYVKALQRLGFGYIVAGTVTRMRREGLPKPRIVRREKEEALVNAMGFPNPGLEKFLE
NISKNKPYEVPVVISVADENPQHLLECYGEAQRHADAIEINISSPNTPQLRHYFNPALFR
DVAESLAAEKTKPTYLKIPPYSNSEEKEAIYRVVKIWFETGFTGVTAVNALLVDEPRVSA
RKGGLSGKPLLPYMLRVVSEVREMVGSGFEIHALGGVFTGKDVYEALRRGANTVQLYTAL
VYRGPYTVKKILEELRHVMAEKGVDSVESITV*
>NODE_2_length_575203_cov_20.779535_506 # 468065 # 469216 # 1 # ID=1_506;partial=00;start_type=ATG;rbs_motif=GGxGG;rbs_spacer=5-10bp;gc_cont=0.511
MRVLVLGIGAVGEVIAKHLAGESGVSLSVADIDELRLRRIKRMLRSRVETRIVGGDGFDE
VVKDADLVINSASPTINLELMKTCLRYGVNYMDLASDDVDKQLAMDRGWRRKEVLALICM
GEDPGLSNIYARYAADKLDRVNSIKIRDGEYSKSRKYPLIALFSPEIFFDEILSPSLVYV
NGRFRKLPALSGYEVYEFPEPVGKLSVYSVNHEEVYTLPRFIGKGVRYVDFKLALADELI
NATKLLKRIGLLRSRRMRVKNASVSPRDVFLALIPKPSEIAKHIEGYASLVVEVDGVSKG
KAVTYTIYTLMSHEEANKLMRVNATSYLTGTVPAVAASMIARGEIDEVGVRVPEQLDPTP
IVEQLTRHGILSYVESSEEKLLA*
>NODE_2_length_575203_cov_20.779535_507 # 469238 # 470359 # 1 # ID=1_507;partial=00;start_type=ATG;rbs_motif=None;rbs_spacer=None;gc_cont=0.535
MDSDRVLQLLARLVAVPSLSGHEEKVCDIVAEHVESLGFVAERQEVYKTGYNVVTRIGDG
GDVLFCGHLDVVPEYDMADAFRPRVVGDKLYGRGACDMKGGVVSLLLLLESLRQMEPEPN
ASFAFVVDEEMYGRGAAELMRRGMRAEICVITEPTSNVICVGNASCMEFRLTASGKSGHG
ASRADGNAVKSLMRFYEIFERRVMTELDVRNSDFPMSPIINLGRFEGGYGGWVIPSKAFC
EVLVHMHPSISYRDGLDIVRRLVKETAEELGAVVELTMLHGCDGFILPQTNQYLHKLKQA
YSMETGQQPKTGLIESETDGNALYHKGGIPCIVYGPGDIAYAHSSQEHVSIKDVIECYRV
LRRFINMVSGSRN*
>NODE_2_length_575203_cov_20.779535_508 # 470394 # 471758 # 1 # ID=1_508;partial=00;start_type=TTG;rbs_motif=None;rbs_spacer=None;gc_cont=0.527
MQGKTFLEKFLEVTKRSKALYDEALGLTPHGVHSNWRIFDPYPLYMSRGKGSKIWDVDGN
EYLDFNMAFGALGVGHAHPILVEEMRKVIENGTIYGFESEASVKTAKVLTERFGYERVRF
ATTGLEATMLAVRLARAFTGRRKILKFEGCFHGSHEPLMVSVKPSIYRAGHPKTPNSVPA
SMGMPQEFADLVTVAPYGDLDAVEKIMQKHGNDIAGIILEPIAMNMGVVIPPLEFLKGLR
KLADEYNSLLIFDEVKTSGKFYRGVQEWCGVKGDIMVAAKSIAGGYPFSAVLSRREVFDM
VGPNKTAHGGTFNSNPLSVNAALVTLTKILTEDNLRHAQSLSKELAKGYSDILEEAKIAY
NISHIATSGTIYFTEHPIRNWRDFVKFNDFGKWFAWVVGMLVNGVIPQALGYDEQWTVSV
QHSREDVEKALEVMKKVVKQLKDAYIQVGVEEIL*
>NODE_2_length_575203_cov_20.779535_509 # 471805 # 472875 # 1 # ID=1_509;partial=00;start_type=ATG;rbs_motif=None;rbs_spacer=None;gc_cont=0.520
MAEVEIRNVKKIYEGGVEALRGVSLAIEKNEFFSLLGPSGCGKTTLLRIIAGLEQQDEGE
VLIGGRNVDNVPPHKRGVGLVFQGTAIFPHMTVYDNISFGLRMRKYPRQEIRERVRNVLE
LMNMPFEKYAWKKSHQLSGGERQRVEIARSLVIEPKVLLLDEPLGPLDLKIRQKMQLELK
RLQKKVGTTFIYVTHDQTEAFAMSDRIAVMEKGAVIQVGAPEEIYRRPLSRFVADFIGET
NLIEGRVEEQNVFAADGLPLIRIAPEAADGLVGKHAYLAIRPERIYLSDSIDKENRFTGT
VVDKTYMGPYAMLKVEIGNNLVLTVHVHEPEILQNLNLGDRVPVCWKASDSYLIER*
>NODE_2_length_575203_cov_20.779535_510 # 472872 # 473741 # 1 # ID=1_510;partial=00;start_type=ATG;rbs_motif=None;rbs_spacer=None;gc_cont=0.517
MTSMKHQRKTGLILLLLLPPLLFYILFFLVPFFTVVGVSVGIILPSEAQRARGEFFTLRY
FQDALDPVFLRILGRSLAYALATTVGCILLGFPVAYFIAFRGGRYKNFLILLVILPLWVT
FVLRAYAVLSLLGPEGVVNSILINLGVIQQPLFLIYNEFAVMLGMLYGYLPFMILPLYAS
LEKISKTVIEAAKTLGANSFTAFLRITLPLSKPGLIAGTLLTFIPAAGEFVIPSFLGGPS
EVFVGTMIYSAFISARNWNWGSALSLVYIALVLVGITLYLKYSREELTI*
>NODE_2_length_575203_cov_20.779535_511 # 473738 # 474511 # 1 # ID=1_511;partial=00;start_type=ATG;rbs_motif=GGAG/GAGG;rbs_spacer=5-10bp;gc_cont=0.530
MRMGDFLLKGAVLLIFAFLYAPLAALVIGSFNAGRSMVEWKGFTLDWYVRAFSNERILSA
VYNSFWIAGVVTGAAVLMALLAAVAVDKVSARIQSGVNNVLYLSLIVPEIAEALTLVLFF
LWVNLPFGVGAVILGHLVWFPLVYVVLRARMAGLPKVYEDAARVLGASGLKTFLNVTLPL
LMPGIITGGLLIFTWSWDSFIKTQFTRGPGFETLPVYIWNAVGGRGRGISPEVNAVATIS
LIISITLAILYTRFRSR*
>NODE_2_length_575203_cov_20.779535_512 # 474512 # 475735 # -1 # ID=1_512;partial=00;start_type=ATG;rbs_motif=None;rbs_spacer=None;gc_cont=0.537
MSQPSRRSFLRTVGSIVAAGIAGAAGGYVAGSEITRSQLSGQAANVANETIRALEAEIKE
LKEKLAQYEIKDKEVRFYFWSETIPEQLLTFFEEKTGVKVVFDTFESSDEVFAKLFTGQM
PYDVTSVTMGGMTRQEHERYLTKLDLNRIPNFKRYAFTGFIKEILNPPFDPNRDYSVPIE
LGTTGVSFRTDKIAEDDWPTGFRDSLFDFEGFLRKYSPRDGVKRATMIPGGVETIPVVIK
AIMGKSINDITPENINEAKEILIQQKPYLATYGGPSEFVPGLAEGRFWVSETWVWQDSAN
NVDYVAPEEGSEIWEDSLVIPKSAKNIDAAYALINYLLEPAVQVAHVLYNSLVTPNSLAY
EMLPDDVKEDTSIYPPPEVISKYEMWLNRTPEQKEMLTKAWLEVLAA*
>NODE_2_length_575203_cov_20.779535_513 # 475781 # 476929 # -1 # ID=1_513;partial=00;start_type=TTG;rbs_motif=GGA/GAG/AGG;rbs_spacer=5-10bp;gc_cont=0.535
MGGAGLTGQAAVRNLLENKKVSEVLVGDVNEKALERLSNMYGSGKLTTAKIDARSIEETA
AFLRGCDVVINSVQYYYNLEVMQAALKAGVHYVDHGGLYHVTLKQLELDGLFKSKNLTAL
VGMGAQPGLTNLVAKHASEQLDEMRAVYIRDGSVDLTENPPLFTWSPLTLFDEMTLDAVV
LRNGQLVSVPPLSLMERVEFPQPVGVLDTYVTIHSELATFPRSFHDKGLSECDWMEGSPD
LLFVKKLADIGFASSSDIEIGGCRVSPRSFLLKLLESRGLVGYRGDQTPNDWEITRLIIH
GKRLGKNVKLVYDILFPPKPEWRMSCAQTGVGIPSSTAAMMIAEGEIKQRGVIPPETCIN
PDEFLKKAETHGIKTTVKEYDA*
>NODE_2_length_575203_cov_20.779535_514 # 476965 # 479256 # -1 # ID=1_514;partial=00;start_type=ATG;rbs_motif=None;rbs_spacer=None;gc_cont=0.551
MAKLVGVAVKRKEDPRLVKGESVYVDDIRLPGMLYAVFVRSPHAHARIKSLDVSAARRVR
GVAAVYTGKDLQGKVGSQVVETIMDEKRFVQRQPLAVDVVKFVGEPVAVVVAEDLYTARD
AAELVQVEYEPLPAVVDPEKALEKDSPRVHETLEDNVCYRWRRVYGDVEKLFKEADEVVE
TRLVIQRLAPSAMEPRGVVAHYDGYNRMLTVWSSTQFPHRLRTWISTSLNMAENRVRVIA
PEVGGGFGSKLNHYPEEVIIPYLAIKLGRPVKWFENRSENLSATTHGRDMIANVSAAVKR
TGEILAVRLKLLADLGAYSYVYTQDNPIMAARMIQGCYMIQGLDLEVIGVYTNKMATDAY
RGAGRPEASYIIERTVDAVARRLGMDPAEVRRRNFIPAEKLPYKTLTGFVYDSGDYAKAL
DTLLAAADYEGLKKMRDEHRKQGRYLGIGLSTFIEVCNFSYQSASVRVEPSGKTLVFTST
SPHGQGEETAFAQIVSDALGVSIDDVQVIHGDTLAIPYGWGTAGSWTLTSGGNAILNACK
QIRQKMVAIAAHHLECSPEDIEVEDGRFFVKDAPEKGVSFEEVAAMAYDPEKLPEGVEMG
LAATSFYNPDLTFPYGAYLALVEVFPETGEVEVKKAFLVNDVGKVVNPMLVEGQIHGGAV
QALGQALYEEVVYGENGALLTSSFADYLLPSATEIPEMVLQRMETPAPNPLGTKGVGELA
TIGFTQAIVNAVEDALSPLGIRIEKTPLTPYRVWSLANMGQRR*
>NODE_2_length_575203_cov_20.779535_515 # 479343 # 480680 # 1 # ID=1_515;partial=00;start_type=ATG;rbs_motif=GGA/GAG/AGG;rbs_spacer=11-12bp;gc_cont=0.552
MDEVVEDTVRYTYGTWRKQRGWKPLHIVDAEGCYFTDASGKKYLDFSSQLVCVNLGHRNR
NVIEAVKNYLEKTPYLMPAFTCEVRAELSRKLVEILPPGLRKFFYSTSGTEANEAALKIA
RIYTGRHKIIARYRSYHGATAASLAVTGDIRRWYAEAVDTVPGTVFAPDPYCYRCPLKLT
YPECGVACADYVDYMLSYDGNVAAVIVEPVVGTNGVIVPPPEYMPKLREITRRHGVLLIA
DEVMSGWGRTGEWFAVNHWNVEPDILTTAKGITSAYLPLGLTATSEKISEYFEDHFFPHG
HTYEAHPLTLAAAVAAIDEYRRLNLIDRSRRMGEYLGKRLKEVGDKHPSVGEVRGLGLFW
AVDLTKNQRSRAPFNVPKDKYSGAPLVVDQVAAEMMKQGVFVMSWINHLVVAPPLIVEKE
DIDKGVEALDSALKVADEKTEKNAP*
>NODE_2_length_575203_cov_20.779535_516 # 480928 # 482265 # 1 # ID=1_516;partial=00;start_type=ATG;rbs_motif=GGA/GAG/AGG;rbs_spacer=5-10bp;gc_cont=0.545
MNSLLQRKSSKSETLLNEAKKIIPTGASSVMRTRIPNPMFAVRGRGSRVWDVDGNMYIDY
LLGFGSLINGHCHPRIVEAVKKQAEELLMSGTPVELEIEVASKIQRVVPNAEMVLFASTG
TEATMEAIRIARAVTGKTKIIKFEGSYHGHHDYVLWSVESSNPGLEISPFRIPYYPGIPE
SVGKTVTIAPWNNLEALRKIVRRNRSNLAAIIAEPVMANNGVILPKPGFLKALKELAEEA
DALLIFDEVITGFRLAPGGAQEYFGVKADLATFGKALGGGVPIAAVTGRRDILENIGPGK
IGFGGTYNAHPLSLAGASANLDILLANNGEAFQRLHSTGEKLMKGLRQAIDDTGVEAIVQ
GLGPLFQVYFTNLPEVTSYREKLQTNSAAYTAWALKMFEKGVYIYADDGERILLSTMHTD
EDVELTVAAAEEAFREVKKQFSLAA*
>NODE_2_length_575203_cov_20.779535_517 # 482249 # 483523 # -1 # ID=1_517;partial=00;start_type=TTG;rbs_motif=GGAG/GAGG;rbs_spacer=5-10bp;gc_cont=0.543
MVSPGVALVHPITIMRGENAVLMDSEGRRYIDFTSGIGVVNLGHGNPEIGEAVEKALKNL
WHLCFMVANYPGYVEVVEKLVETVPGDFEKRGALFNSGAEAVENAVKIARHVTKRPYAVS
FENSFHGRTYLAMALTGKYEPYKVDFEPFPSAVEHVPFPYCYRCPFGQSYPGCGLECMDY
VKKHFFKTRVPPHKIACFIIEPIQGEGGFVPAPPEYLRELRSVCDEHGIVFIDDEVQTGF
CRTGRFYAIEHSGVAPDLVTVGKALANGLPLSAVAGKASLMDNMPPGSLGSTFGGNPVAC
AAAVKVFEIMKRDDLAGRAMRLGELIAERLGEFFERFELVGDVRGLGVMRAFELVKDRRS
KEPAVKETSMILEHARRRGLLLLKAGLYSNVVRLHPPLTIEEELLNKGLDTVEECLKEVS
KQPS*
>NODE_2_length_575203_cov_20.779535_518 # 483632 # 484600 # 1 # ID=1_518;partial=00;start_type=TTG;rbs_motif=None;rbs_spacer=None;gc_cont=0.531
MAETWELAEGVEVVELDGDVELPVRCFLLKEDEKRILVDTGYGETVPQLLNILEKRRLSS
IVLTHLHIDHSGGALAVKKAKNIPIIYHRLELETLNQAINLDKSIHRMFADVSVDFLQEA
LHVLKVLPAPDFFAEDGMAMSMWRLMHTPGHTPGHVILVGENHAITGDLILVKETSNVAY
VPLPGYHPLRNYLESLVKVASLDVEMLVPSHGPLIKDPMPRVREIFSHHRERLRQAASAL
EKGRTSIREVAEEIRWSKGSFSSLTPLDKWLALLETISHLDFLAETGYAIHGNSLTYTLS
NNPDWRNVEQKLEQLSNGIYRP*
>NODE_2_length_575203_cov_20.779535_519 # 484738 # 485211 # 1 # ID=1_519;partial=00;start_type=ATG;rbs_motif=None;rbs_spacer=None;gc_cont=0.506
MLVEQVVETLVASVVFGLVVVFLRFVLRAKFRQEHRKVLYVALILVAGVYVGYVGYVWRL
FEFVVGVLATAGALGLLFALALVPYVSDVFASISIALDPYINIGAEVEIDGKRGKIIEIS
LTRTVISGDECLIVVPNKRLRDSVVVVYSTKSVQKMF*
>NODE_2_length_575203_cov_20.779535_520 # 485208 # 486188 # -1 # ID=1_520;partial=00;start_type=GTG;rbs_motif=GGA/GAG/AGG;rbs_spacer=5-10bp;gc_cont=0.574
MIGVRNLYIKNDTTNPSFSFKDRPASVAVSKAREFGLRIVGCASTGNLASATVAHAVAAG
LTGFVLMPDTVELPKVRQASIYGGKVILVDGTYDDVNRLAYLLVDTAEVGIVNVNLRPFY
VEGSKTMMFETVEALGWRAPQHIVVPMASGALFGALYKGLHELEAFGAISDADTVFHGVQ
PTGCSPISTAFEKGADEVTPVRKPETLVKSLAIGNPGDGIYALNVARKTGGTCQKVSDDE
TVEAVKLLAKYTGIFAEPGGAITVAAVKQMRENGVIDAGDEVVCCVTGAGFKVDEVVEQV
SGPAYVVPARLDKILETLQTNQPLSH*
>NODE_2_length_575203_cov_20.779535_521 # 486483 # 487475 # -1 # ID=1_521;partial=00;start_type=GTG;rbs_motif=GGAG/GAGG;rbs_spacer=5-10bp;gc_cont=0.518
MGLGVAGSYLLRRLSLEHEVVGFDRQRRENFKAICAWGTSRNQIKKILQKVEIDFDEYVL
HLGESLILDNGRETSTIPLIGLCTYDKKRLELDMTKGLKVFYGTTPTVKELEKDFDLIID
ATGISRSLLPPAAHDEIVPCFQYRVNYNDKPPFEDFYVRIFSGWDGYLWFFPLGDGEAYV
GAGHMKGKQVAEVNMFMKRYGGQPVEKLGKSVRIAPPEFMIPFSDGKVVGVGESIGTVFP
LLGEGILPSLECAEIFAQTIGDGEAYRNKVLETFKPFSDMYRLIKLRQSNQLSLVRHMPL
VLRCYRYMKEREERFGLVIRKSDLMLIINA*
>NODE_2_length_575203_cov_20.779535_522 # 487605 # 488138 # 1 # ID=1_522;partial=00;start_type=ATG;rbs_motif=GGA/GAG/AGG;rbs_spacer=5-10bp;gc_cont=0.522
MFTGLRDVVEENRVENLHSMVKVTLTVDVPRLSYAGRSLEDLKKGTVLNVWRWVADVLVA
RRCAEYVSKQSLANQLLQIEWREKNNPGELQPLQKHFYVELLREGVQDDYVVKKLRDILT
MRMMKIVSIAAKRLDGEIMRRMTPEEEALYKAVYRVVDEWLKAIGSGEGGGDGGATS*
>NODE_2_length_575203_cov_20.779535_523 # 488119 # 490140 # 1 # ID=1_523;partial=00;start_type=ATG;rbs_motif=AGxAGG/AGGxGG;rbs_spacer=5-10bp;gc_cont=0.548
MAEQPLEEKLVNFFKSEKYRELLREAAVKKRRSIPVDFNDLIKFDEKFARELVEKPTALL
KVLNRACFRQLQIEDPEYASAVKMFTARVVSLPTVTAIREVRSEHLRKLVMIDGMVSKAS
AVKPLLRVGVFRCRYCGNLQEVEQVSQKLMTPEGCLDRTCRGSKRPSFELVPEESSYMDY
QVLGVQEKPEDLPPGQLPRVIEVRVRDDLVDVVRPGDRVIAVGVVESVQERGAEGLLKTF
RIYLEAVSVEPASKEPQSVQITPEDERLFKKMAEDPFIINKLTESVAPSIYGLEHIKKSI
LLLLVGGRTKVFPDGLRVRGDINILLVGDPGTGKSQLLQYVASLAPRGIYTSGRGSTAAG
LTAAVIREKEGGMVLEAGAMVLADMGVCCIDEIDKMREEDRVAIHEAMAQQTVSVAKGGI
VATLNARTAVLAAANPYLGRYDPYKNFVENINLPITILSRFDLMFVLRDEPNPDTDRKIS
SHISALHQIGEPEKAPPIAPDVLRKYIAYAKRIEPSISPKALKQLEDFYLKMRAMYEKTA
TVSITARQFESLIRLTEAHARARLRNVADEEDAAAAILLMRKSLQEVGVDIESGAPDIDT
IMTGKPKSVREKMKLVIDTIKKFEEQSGYAAEQELRTALLQEGLSEEEITRLLTRLITDG
RIFMPRTGAYKVT*
>NODE_2_length_575203_cov_20.779535_524 # 490137 # 492344 # 1 # ID=1_524;partial=00;start_type=ATG;rbs_motif=None;rbs_spacer=None;gc_cont=0.571
MRKPAAHRRKRGHAYIDGGKSGDWMTEYRSPADTPPHIRRALERIGITTFYPPQSLALSK
GLLDGRPLMVATPTASGKTLIAMMAAYNHVTRGGKVLYLTPLRALAAEKLQEFTDFLGDE
FKAVASTGDYDSADPWLASYDVIITTNEKADSLLRHGAPWIDSVSLLVADEVHMLGDTDR
GPTLEMTLTRLRNRNPRAQLLALSATAPNADEIAAWLGAELISLDWRPVPLREGVYYDGE
IRYSDRARRKVRELDYNPVISLLLEVVQDGGQVIVFANTRKRAEQYAEKAAAALSRETLV
TDDERDKLNGLADELLLSAEASSFTDRVAALMRQGACFHHAGLGAVHRRFVEKAFRNRVL
KVLAATPTLAAGVNLPARVVIIPELRRYEVGEGLRNISVTEYKQFCGRAGRPGFDTVGEA
LTVARNEEELELIMEKYIKGKPERVWSRLGGEHHLRIQTLAVIASEPVKSFDGLVKFFES
TFLCHQFGSALLRKSLTGVVDFLARHGFVEAVDGLEATRLGKRVAELYIDPLTALAIIRT
CENRPRLMTELSLLQVVCNTSEVPSVPMRRVDSARLERFVEENREQFFQVPDPVESPDDY
ELFLDSVKTAVLMNAWIEEVGEGELYERWGVEPGDLAVLRERVSWISYAASQLMKVVGHG
DLVHLFELLSERVEHGVRPELLPLVALKGVGRVRARNLYNAGYRTIEDLRRASAEELAQV
PSIGPRIAASIKSQV*
>NODE_2_length_575203_cov_20.779535_525 # 492328 # 492807 # -1 # ID=1_525;partial=00;start_type=TTG;rbs_motif=None;rbs_spacer=None;gc_cont=0.537
MRKIQGIFTEGPPNFSMLTENVAGSGLPSTRRHIKFLRQQGITAIISLTEKPLPPQLLEN
ENIKYFHYPLADHQAADPAKILEIVKHLQKLVSSGEKVLVHCLAGLGRTGMVLTAYTMLE
KNLDWRTALETVRSIRPGSVEKNQENCLREFEKLAKPGS*
>NODE_2_length_575203_cov_20.779535_526 # 492823 # 493554 # -1 # ID=1_526;partial=00;start_type=ATG;rbs_motif=AGxAGG/AGGxGG;rbs_spacer=5-10bp;gc_cont=0.536
MSYGYDEFESKLGQFIYTMVMYERLRDYLLDKLKGKDRVSVRINLGADKQGNQVVMDVVL
TAVRPQLLGEAKPEKPSRKTLVMVLSNEKVVGERGQIAAEMERLVMESLKWWHGYFGDKD
RLMLNEWVAERVEVLDAPVVGTVVEVPVRRVIYQPAATAPMSEEELETLAQYVEILGPVV
VRPLDNGFFELVAGHRVFDVLVNRLGYESVRALVLDVDDTAASSMRAEYEEKVEKLVKTA
LNR*
>NODE_2_length_575203_cov_20.779535_527 # 493555 # 493704 # -1 # ID=1_527;partial=00;start_type=ATG;rbs_motif=GGxGG;rbs_spacer=5-10bp;gc_cont=0.520
MEKKLEQVEIPEPSLPVCEAILMPVSDEYTYIHHNFIQIGVFKYIEKAP*
>NODE_2_length_575203_cov_20.779535_528 # 493789 # 494655 # 1 # ID=1_528;partial=00;start_type=TTG;rbs_motif=GGAG/GAGG;rbs_spacer=5-10bp;gc_cont=0.543
MKVVKGPSSAQLAEKVARYMNVEAVDVFAKVFPDGESYVRLSGDVRGEDVIVVQGTHPPQ
DINFVKLLLLVDAVTRMGAKSVKTVIPYMAYARQDRVFLEGEPVSIQALLKSLRAVGADE
AITVNIHSPWTADQSAVKLTNIDASGLLASYIIQAGVEKPLIVSPGKKGSEMAAAVASVI
ETDYIAVKTMRSPETGEVEVKVEEIERGRQVVVVDDIISTGTTMAKTIQQLKAYNPSKII
VAAVHGLFIGSAAEKISSAGADLIFTTDTVPNPYGYASVAGLIASHLS*
>NODE_2_length_575203_cov_20.779535_529 # 494727 # 495680 # 1 # ID=1_529;partial=00;start_type=TTG;rbs_motif=GGAG/GAGG;rbs_spacer=5-10bp;gc_cont=0.560
MVKVLGGVDAERVDERVASAEVDNRLAAEIVHRSAYTKLAAVWLGMGRDYEEVVFSDNLA
EAVEGRRSFDVSVYEVGGVDVNSVDVEKKLAAAIKMHIPWMRVNLTTPDARFAAVITPSN
CFTGLLISEKPKHFFSERKAGNRPFRVPSAMQPKLARCLVNLAINSRGSRVLDPFAGSGA
LIIEAGLLGHVCLGVEVKTWVCNGMWRNMQFYGVGLGHVVQGDARHLPFRRFFDAVATDP
PYGRSATLGGMPFKNLLKAFAEDVVNVLTDDARLAVTVPHTAYPDLVDAFTGFRVLEHHD
LYVHRSLTRRVVVMKRE*
>NODE_2_length_575203_cov_20.779535_530 # 495736 # 496587 # 1 # ID=1_530;partial=00;start_type=ATG;rbs_motif=GGAG/GAGG;rbs_spacer=5-10bp;gc_cont=0.555
MPSVAIRVSKSILLMDCGEGTQRQFISSGLGVKPGFHIFLTHLHGDHVLGVPGLLFTLSM
NGREKEVNIYGPKNTATLIKALTLPHLGTLNFAINVHELSPGDTVRIDTVTVTSFKTDHT
INSLGYVVKEDDRPGKMRVEFLESLGVPRGPLWGRLQRGDAVEYGGRVITPEEALGPPRP
GRKIVYTGDTRPCEEVVKAAQDADVLIHDATFDSSLREKAFEQGHSTAEDAAKTAAEASA
KRLYLFHISPRYEDPEKLLIEARAFFPESYVAEDFETYLVPLR*
>NODE_2_length_575203_cov_20.779535_531 # 496589 # 496969 # -1 # ID=1_531;partial=00;start_type=TTG;rbs_motif=None;rbs_spacer=None;gc_cont=0.501
MKLSATVTAPVNFTEDEEKVAEALLNIFPKAVLIQKGDGKVVAHVEGAAGFERLRMIIRS
RRIRNTVRALLNKGLRENTVTFYLNKQAASVGKVSFFEEGEVMALGPITVVVETDEPERF
IEWLTE*
>NODE_2_length_575203_cov_20.779535_532 # 496966 # 497382 # -1 # ID=1_532;partial=00;start_type=ATG;rbs_motif=None;rbs_spacer=None;gc_cont=0.499
MPVTLRVKDVMDKKVVEIDENATVADAVKAMLDNEVWSLVVTRQKLPIGVVTERDVIRRC
IGKGRPMTIKVGEIMSTPIETISPDASLGEAMAKLVEKNIRRLFVIENGKIIGRVTQTEL
FENTLNVMMALSALKSQL*
>NODE_2_length_575203_cov_20.779535_533 # 497472 # 498146 # 1 # ID=1_533;partial=00;start_type=ATG;rbs_motif=None;rbs_spacer=None;gc_cont=0.517
MLGSSFVVAWEGVDGSGKTTLMNAVVNRLAEKGHGVETYKTPSNSPTGIFAVQHGNRPDT
DPLTRMLLFLANTSDDSTAIKKIIEEKKPDYMMIDRYSLCSVVYGFALWSRRYGRKVEDK
LFTRFIEIVEMLGDNIFAKPDLTVVVEVDEETRRRRTAQKTATSDRVLEFDEELQKLVSQ
YYDIYLTWRPREAVKVFNGDSMLEELANMLAEKLVSLREARLHG*
>NODE_2_length_575203_cov_20.779535_534 # 498139 # 498690 # 1 # ID=1_534;partial=00;start_type=ATG;rbs_motif=GGAGG;rbs_spacer=5-10bp;gc_cont=0.505
MVRAFYAVDIRDEETVKNLLAIQNELLRAAGEGLKPVEPENLHITLLFLGELNEEEVSEA
QKALSSIEAKPFEIGMNGVGYFPGGGRVNVIWVGVRNGADNLADVHSQLRKRLPRIRVEE
QRFIPHLTICRVKYLRNRGPLLEVINRNRDTFFGKQLVTRIVLKKSVLTSSGPVYSDLAV
KNL*
>NODE_2_length_575203_cov_20.779535_535 # 498687 # 500048 # 1 # ID=1_535;partial=00;start_type=TTG;rbs_motif=GGxGG;rbs_spacer=5-10bp;gc_cont=0.543
MTSVEDVLRHVVEKLRPLPETLEKTEDVTARLVQRLEDVFGKGRVSVEGSFAKGTMVRGR
EESDIFIHFQPGFPVDEACRRVVEEGVKAVVGMGGVYRLRYASHPYVEGFVDSVRINIVP
CYDAEYGKWITPVDRTPYHTAYVKKNLPPGGADHVRLLKAFLMNDNLYGAEVKTRGFSGY
VCELLIIRFGSFTSLVQAASRWRPPVVIGEAKPPQETVLHLPDPVDPGRNTAAAVSLTTL
SNFILKSKLFLTKPSIEYFLGDTALKAAVEGRSFLGLVFTVPNQPPDVLWGELNHTVEGL
SRGLDGLGFTVVRSDRWADEKTGVMVFELESNVLPPAVLHLGPPVWSGNAERFIAEQMRK
KELLAPPWVSGDRLYSLLRRRFRDSAEALQHLIQSGQASVSKHLQPHLRNAKTYRDIGAL
MDALTDEGKNFLKEFVRTCPRYIANYASSLSTS*
>NODE_2_length_575203_cov_20.779535_536 # 500072 # 500758 # 1 # ID=1_536;partial=00;start_type=TTG;rbs_motif=GGxGG;rbs_spacer=5-10bp;gc_cont=0.517
MLAYPSGEAGRVSEVLRELEALGVAGIGVAESSGKLSPFLLGKGVRGMVFLGLLDETRVA
VKVARTDAAVPTMEQEATHLGKANTVNVGPRLFKHSPHIIVMEYVEGETLAEFITTRSRV
EIAEIVAKILDQAYLLDKIHLDHGQLSNSSDHIIISPGGKPTIIDYSHSSQQRRPRNVTA
FTSYLIRTILRERKNDPTLLTLLKQYKEKQDETIYITLKETVARLIAA*
>NODE_2_length_575203_cov_20.779535_537 # 500790 # 502184 # 1 # ID=1_537;partial=00;start_type=ATG;rbs_motif=GGA/GAG/AGG;rbs_spacer=11-12bp;gc_cont=0.534
MDFGKAVEELRLLLGDDKVFTDEEILDKYSRDMGGFTRRPRLVVRASCVEDVSKLLRYCS
SHKIPLTVWGAGTSLTGAVVTDSVILDLSAMTRILKVDTVNYYAHVEAGVVLEQLNNTLK
EYGFFFPPDPASSFLCTVGGAIAEGAGGLRCVKYGTVKDWVLAVKVVLASGDVVVFGEPL
AKNRAGYNLCQLLVGSEGTLGVIVEAWLKIAPLPEFDIRRIYAVFDDWSDAGRAIIQIRT
NRIVPRMLEFFDRVGLEAANKMHGTSLPVGEAMLLIDVEEITGKELPRVLQILEKNHARV
VRVAETEEEAEQLLQIRATMYLAIRSVTKEVMVEDVCVPIDRIVDYLDKVQELSRKYGLT
ISMNGHAGDGNIHPLIFYDPDNPEEVKRAEQAVRDLVRFAIEVGGTITGEHGVGIQKMRE
LVEQLEAHNGLETLKLMQRIKKAFDPDNILNPGKYIDVSWTQSR*
>NODE_2_length_575203_cov_20.779535_538 # 502166 # 503056 # 1 # ID=1_538;partial=00;start_type=ATG;rbs_motif=None;rbs_spacer=None;gc_cont=0.541
MDAIAVDFGATYTRFAVVTSSGKIRRKIVTTTPKTISAIKAMFKRGFDILRQTGVSAKAP
LGIASIGPLSSRRGLVLNTPNLGGLSINLKEIVESFHKGPFALLNDCNAAAWGEKVFGVK
TKVENLVYIAFGTGLGGGAVVDGHLLLGKDGNAVEIGHIVVDTNSRVRCGCGGMGHWEAF
CSGTGLPKLAAQMLGKKLWKTSWEIFESLPRDGRARRVVAKMAEYNAAGYASVINTFDPE
ILVVGGGLALSHPRETLEKPKHIMKKYQLLRTEMRLSSLGQDAALLGAAAYVLETV*
>NODE_2_length_575203_cov_20.779535_539 # 503092 # 503595 # 1 # ID=1_539;partial=00;start_type=GTG;rbs_motif=None;rbs_spacer=None;gc_cont=0.510
MKAFVLGTVGSRSGLIETIQAIRSDKNVEESYLIWGPYDVLSKVNVESLKHLNSVLDTMR
GYGVVDTNSLIVNEGGLSFEKEGAGSRRKCAYIFIKMRRPSAPKLWEKYLMSIDEILEGH
ELFGMWDVVVSVDEDARDDFFNRVFKRLWLLTEVNMTSTHTMFTVKE*
>NODE_2_length_575203_cov_20.779535_540 # 503640 # 504113 # 1 # ID=1_540;partial=00;start_type=ATG;rbs_motif=None;rbs_spacer=None;gc_cont=0.513
MTDLREFMRHVPQPVTVVTTFYEGQPHGMTVSSFTSVSLEPPTVLIALEKTTKTCVNVLK
SGRFCVNLLSEKQGWVSDVFAYSPHEERFSKVKYELEDGFPVLKDVLGVLFCEVSGQVDS
STHLIIIGQVKRVKIFSEQLPLIYHMRRYGRPMALTV*
>NODE_2_length_575203_cov_20.779535_541 # 504103 # 505431 # -1 # ID=1_541;partial=00;start_type=ATG;rbs_motif=GGA/GAG/AGG;rbs_spacer=5-10bp;gc_cont=0.529
MGLLDESVRMALRGRVLAGDVKPELDGKGVNLFGWVHEIRDLGKLVFILLRDVSGICQVV
FRMEEVEQSVRDAVRGLTNESAVFVEGVVVKQPRSKLGVEVVGKRLTVLGRAVPKLELDP
TGKVSAGLDARLRHRILDLRRPEVRAVFLVGSQVLKAMRDFFHMKGFVEVRTPKLIGSAT
EGGAELFEVKYFDRVAYLAQSPQLYKEQLTTVFEKVCEIGPYFRAEASHTGRHISEFTSV
DIEQAFADMYDVMDVLEELVVHVHRHLVENHQHLLQMLGVNLRVPKRPFKRFTYDEALEI
LRSEGVELRWGEDFGTPHLRILGKKYTGYYFITHFPTESKPFYIQETEKDPRVSESFDLM
YQWLELASGGTRVSDHDVLERKLREKGLNPAMFEDHLKVFRYGMPVHAGWGLGFERFLMV
LTRRTNIRETVLFPRDRFRLTP*
>NODE_2_length_575203_cov_20.779535_542 # 505998 # 506282 # -1 # ID=1_542;partial=00;start_type=ATG;rbs_motif=GGAG/GAGG;rbs_spacer=5-10bp;gc_cont=0.530
MAEKQIASTVLVGKKPAMSYVLACLTGFQSGAKEIVVKARGRAISRAVDVVQIVKNRFLQ
GVNIKDIRIGTEQITDEQNRTLNVSTIEIVLSSS*
>NODE_2_length_575203_cov_20.779535_543 # 506735 # 506851 # 1 # ID=1_543;partial=00;start_type=ATG;rbs_motif=AGxAGG/AGGxGG;rbs_spacer=5-10bp;gc_cont=0.538
MSLEQFVDFLFGASYWLVVAGFVLVAVYVVYSRLRGGE*
>NODE_2_length_575203_cov_20.779535_544 # 506848 # 508059 # 1 # ID=1_544;partial=00;start_type=ATG;rbs_motif=GGAG/GAGG;rbs_spacer=5-10bp;gc_cont=0.545
MSFRTVTDAQLVQQLFRIFYERDYVDVFQPFSFERREFGYMPFGQRVMVRHLSFKSFDEL
RKTLVREAPLHVYRSAALYQYPQAPMEEKGWLGAELIFDIDADHLETGCKPGHDYYVCLS
CGQRTGEKTQRCGVCGGETVEVKMVCDTCLEKTKQELLKLIDFMENDFGLSSFTVSFSGN
RGYHLAVEAKEVLELGRDARQEIVDYVTGSHISIGFHGLPPSSTYAPDYSDPGWRGRVAR
GVRRIVLEAGGDERLGRLLGPRQLEELRSMSSLWRDRPRWELLKQGGRSQQLEKLVSLSV
DDAASHIDTVVTTDVHRLLRLADTLNGKTGLRAMVVSRDMLEEFNPLRDAVALPEEPTLT
VKVFHSPRYMLGENVYGPWENQAQKLPAYAAVYLLCKGLATLA*
>NODE_2_length_575203_cov_20.779535_545 # 508059 # 508595 # 1 # ID=1_545;partial=00;start_type=GTG;rbs_motif=None;rbs_spacer=None;gc_cont=0.510
MGKGYQVVERLIAVSGEEEAGASVPKMSVGEIMLRVGNVVDAGITVREAAILMDRLDTGY
LLVKSEDKLVGIFTERDAVRRVLATGLDHSRTKVADVMSFPVIGVSPETSVEDAVVLMAM
HGFRRLPVVSKEGKLEGVVTITEAARALASMQKTIEELFHQLLRVVKTDEETKKPMYG*
>NODE_2_length_575203_cov_20.779535_546 # 508644 # 509192 # 1 # ID=1_546;partial=00;start_type=ATG;rbs_motif=GGxGG;rbs_spacer=5-10bp;gc_cont=0.497
MEEVYEKLLELWGRERSEPGLQKIEEDFLDTLATYMGKLRRQLRLSEKDSLNASLKSAEL
QMMGKLLESVLRIRFRKISEAALRQEQLENLLPFEKKTMEHIMRALSFHEAKVRNGIHNP
KTLYAEEDEKLEVVVFLRDFPKFVGEDLVSYGPFKEGDVATIYHSNAVALAQKKVVRLMK
LV*
>NODE_2_length_575203_cov_20.779535_547 # 509184 # 510305 # -1 # ID=1_547;partial=00;start_type=TTG;rbs_motif=GGAG/GAGG;rbs_spacer=5-10bp;gc_cont=0.528
MDIPSGKTLLIDGPASVKLVEGKGHIYGCPLRPRQTYVLRPWKRYPLYAEKDVKIELNLG
ADAEATLAETGEEYAAWREIVENIGERAALAVCGGVDTGKTSFATFAANMFVQRLGRCVV
VGLDPGQTSFTPPCVVGCALLREPVHDLTGLTAFLQRPVGSPSAALCAAEIAEAAREIAQ
AVSSEAYVVDVDGWVEGPVAVAHKVALVKLLNCSHVVLMGENKPLAEALSQTGVEVFTAP
ISRHIKQRETATRRKTREWLYRKHLAKTRTRLIPYSWVKLFTFCGQMSPQELVKQADEAL
AQTRQENSENKKRGLIAFLYDGADRYRGMGLLTGFNEEKRVYMVLTAVEDEVRKIGLGRV
ILTEDGDEVLQLD*
>NODE_2_length_575203_cov_20.779535_548 # 510308 # 510964 # -1 # ID=1_548;partial=00;start_type=ATG;rbs_motif=None;rbs_spacer=None;gc_cont=0.536
MDLNPIGMPRQAAAMQKRFLLAVLSHDHKFAKRIVEEARRRRLEVVHVHSRGDIPLTAKA
VIMKRGEFPGLTVDKAVEADSTQSAASVVDKAIEKAFMIDKVAKALVAVDPGKKTGLAYY
ADNVLLRTETLYDYEVLAEHVADFFRNHPESVHHVVMGAGASVYREQLTKSLLSKMPELS
EENIFTVPEGNSTRLAKGRDELAAAVIHRLWSRGGKRS*
>NODE_2_length_575203_cov_20.779535_549 # 510985 # 511242 # 1 # ID=1_549;partial=00;start_type=ATG;rbs_motif=None;rbs_spacer=None;gc_cont=0.527
MGRKRRKIIKRTPRPFPKVFSCPLCGATAVRVVHEKKSETATVTCGNCNASAEIPWYPAY
SEVDVYTKWYDIVTRGEKPVEAGQG*
>NODE_2_length_575203_cov_20.779535_550 # 511223 # 511978 # 1 # ID=1_550;partial=00;start_type=TTG;rbs_motif=None;rbs_spacer=None;gc_cont=0.549
MKQGRVDTYIHAKLEAGEKLHMTLIDPISISQDDAASLAASVEEMGSDAIMVGGSTVHTQ
EQLDTYIKTIKSKTRLPVIIFPNNVQSISRFADAIWFMSLLNSVDWYYIVGAHLQGALTV
KHFNLEALPMGYVVFGHESTVAAMGRVLPLSPHNVEIAVCYGLAAQYLGMRYLYLEAGSG
AAAHIPPQTIRAVKHAVEIPVIVGGGIRTGKDAETVAAAGADIIVTGTAAEKNREKLAEI
IHAVKSGPSGL*
>NODE_2_length_575203_cov_20.779535_551 # 512191 # 512457 # 1 # ID=1_551;partial=00;start_type=ATG;rbs_motif=None;rbs_spacer=None;gc_cont=0.506
MVKKEKTVEKEVVDITEHVLVPKHEVLSPEEAEELLRRYGVSRDKLPYIHPSDPMVKRLK
AKTGDIIKITRRSETAGEAVYYRVVWGE*
>NODE_2_length_575203_cov_20.779535_552 # 512460 # 515813 # 1 # ID=1_552;partial=00;start_type=GTG;rbs_motif=GGA/GAG/AGG;rbs_spacer=5-10bp;gc_cont=0.535
MATQLTKDELWDVFRSNLEDEGLVQHHLRSFNYFVKTGLQQLVNSMNDYEIKTKHGTVVV
KFGQVTIDIPMKREIDAPNPQPLYPWEARLRNLTYEAPIYIKMSIYFDGKPIAPPENVWV
GNIPVMVKSDICPLSKMTHDELLAHGEDPQDPGGYFIINGSERVIVGIEDLAPNRIIVTK
KEGDSKPQYSAVILSAAHGRQVRVEVSYRKDSPVKVYFSRIYKGVPAIIMLRALGLTKDQ
EIANLISPLKEVQELLEPSFREAEGVETVEQALDYIGSRIAFGYAEEYRLEKAEQIVDTM
FMLHLGTTKAARMKKAVHLCEMIGRVLETSLGLREPDDRDHYANKRLKLESALLTELYRM
AFVKLLRDLRYQLERIIPTRQPISISTYVRHGIVSEFVRHAMATGNWPGGRVGVTQLLNR
TNYLATLSHLRRVQSPLSRGQPHFEARDLHGTHWGRLCPCETPEGSNAGLVKNLALSAEV
SFQANKKELLDRLFQLNVIPLNEIIAKRRPPPSVKVFVDGVLEGYHSNGVMLVNELRRLR
REGIISQNINVALYSYRHVQEVVINTDEGRIRRPLIVVQNGQPLLQRQHVELIRRKTSKF
RDLVSLGIIEYLDAEEEENAYVAISSDKVTNEHTHLEISPFAMLGVAASLIPYAEHNQSP
RNVYEGAMAKQALGVFASNYSLRTDSRSHLLVYPQKPVVTTRTSDLIGMDKRPSGQNMVV
AILTGQGYNMEDAVVLNRSSVERGLGLSLSWRIYEVEARQTPGGQRDKFGIPEPSVRGYR
GEQFYRVLDKDGFAHIESDVSGGTVIVGMMSPPRFLEEYQRVPTREMVWRDSSEAVQPSE
TGNVENIFITINAEGNLLVKAKVRSTCFTEIGDKFSSRHGQKGVVGMLIPQEDMPYTKDG
IVPDLLINPHAFPSRMTIGQLIESLAGKLGSVKAEIVDGTPFLGKSLNELKAELEALGFK
SNGRELLYNGTTGKALEAEIFIGVVYYQRLHHLVRDKIHARSRGQVQMLTRQPTEGRSRG
GGLKFGEMERDCLIAYGASYLLLDRLLEQSDKYTAYFCEKCGMPCYYDLKQERFVCPIDG
KDVRVKAVSMSYAFYLLLNEMMSMCIHPRILLEEPEV*
>NODE_2_length_575203_cov_20.779535_553 # 515810 # 519574 # 1 # ID=1_553;partial=00;start_type=ATG;rbs_motif=GGAGG;rbs_spacer=5-10bp;gc_cont=0.533
MSSAASVAGIRFGILSPDLIRKMSVAEIISPDTYDEDGLPIPTSVMDPRLGTLEPGQRCK
TCGNTYLGCPGHFGRIELPVPVIHVGFAKTIYELLKSTCRSCGRILLPEDECKKYHAELE
RLRANNLPFKNLIYKIKQKAMNTQVCPHCGEKQLKLELEKPTSFSEMSESGSTKLNPSTV
RARLERIPDEDLVLLDINPQTSRPEWMVLTVLPVPPVYVRPSITLESGYRSEDDLTHKLV
DILRVTQRLRENIRAGSPSPVIEELSDLLQYHVTTYFNNEAVGVVPAKHRSGRILKTLAQ
RLKGKEGRFRLNLSGKRVDFSARTVISPDPNIRVNEVGVPLEVAMQLTVAERVTAWNLEK
MRMLVRNGSDKYPGAKYIIRPDGKRVRLKFVANLEELATALEPGYVVERHLQDGDIVLFN
RQPSLHRMSIMAHYVRVLPYKTLRLNPAVCTPYNADFDGDEMNLHVPQSEEAQTEARELL
VVENNIISPRYGAPIIGVIRDFLTSLYLLTRDETKLTKSELAMLLAAIKYKGPIPPPAVK
DPEPMWTGKQVFSLLLPKDFNHITKSSFTNTEVVVKNGQLISGVIDKGSVGVEKANSILH
RLARDYGPDVARQFLDNVVRLANTFIELKGFSFAVDDLYVPDQIHSDIEQIFKKSENEFS
KLLAQYQSGEVEIPPGMTAEQAFEADVLKILSEARDSAGKLIRSRISQNSSAFIMAKTGA
RGTMLNLDQMIAVVGQQSVRRERVHRGYRRRVLSFFKQDDLSPRARGFVYNSFVSGLDPL
EFFFHAVGGRDGLVDTAVRTQQSGYMQRRLINALESLYIDYDGTVRTADEGRIIQFAYGE
DGVDPAKSDHGKAVTVSNIVNSVLATTPSGKPATQEYIEQKLQQASQRLNKKILEELRAE
LGKTNPPREAVDKIVEEVVSKYNASLAEPGDAVGVVTAQSIGEPGTQLTLRTFHFAGVGE
QSILKGLPRLIEIVDARRTPTTPIMYIPLTPEYASNLAKARKLAKQIQHTTIGDLISEML
VNYKRGTLEVQLDAKSLEEHGVTKRDIEKALKGVEAEYDEEKRVISVKLDEEGLMDIARV
RERISSIKVKGIRRIKKATVFKEKDEYVIRTEGSNLREVMEVPGVDWRRVKTNDIYEIAE
VFGIEAARNAIVEEAKAVLEDQGLDVDIRHLLLLADMMTVSGSVKQIGRHGVVKLKSSVL
ARAAYEISVQTLLEAAARGEVDSLKGNVERILIGREIQVGTGMVTLLMSHEKGE*
>NODE_2_length_575203_cov_20.779535_554 # 519577 # 519897 # 1 # ID=1_554;partial=00;start_type=ATG;rbs_motif=GGA/GAG/AGG;rbs_spacer=5-10bp;gc_cont=0.567
MDLRQSLQVITRTGSLVVGFRETMRKVLQRKAVAVVASAHSSPQLLARLQVVAKALDVPV
IVTELTPSELGLALRKPFSTSFIAVVDAGSSDILDHVRSETAWAKE*
>NODE_2_length_575203_cov_20.779535_555 # 519882 # 520316 # 1 # ID=1_555;partial=00;start_type=TTG;rbs_motif=GGAG/GAGG;rbs_spacer=5-10bp;gc_cont=0.476
MGEGVKLTEKEIKYIQMFEAITGAAVVDCVDDEDIITFVVRQGDLKKALIRRGAKIKELV
RIFRKRIKVIEYSTDASVFIKNLLYPAEVIEPVRVAEKPDGKKIVVVSVNPRDKGVAIGK
DGKNINLARLLVKRHFNIDHVTIQ*
>NODE_2_length_575203_cov_20.779535_556 # 520440 # 520865 # 1 # ID=1_556;partial=00;start_type=ATG;rbs_motif=GGA/GAG/AGG;rbs_spacer=5-10bp;gc_cont=0.542
MASDHASHRVRRVCRRDGAGFSRKAVGLLAWNGSGRHRIGCFSSSPSSHIFPNIGPSARV
RYFPRRQPAANHLSRSLHPLYSSSKTTFSRPFTASLNSLANARLASCIPGARKASSGILT
RRRGGERLTSNFSTGTSGKCM*
>NODE_2_length_575203_cov_20.779535_557 # 520670 # 521422 # -1 # ID=1_557;partial=00;start_type=TTG;rbs_motif=GGAG/GAGG;rbs_spacer=5-10bp;gc_cont=0.530
MCLNKTVEVLNGMAEEKSSEGQQLVVEPSSYVLVDYTIRVKETGELVDTTVEEEAVKAGV
RDASKVYEPKLVIVGKGFLLKAIEDEMIGLKPSEKKSFEIAPEKAFGQRDPANVKTIPLK
RFKDSDTPPRVGAIVSVDGRQGVIRAVGSGRVQVDFNHYLAGKTLVCDLEVKSILTDDLE
KVKNLIHMHFPDVPVEKFEVSLSPPLLRVRIPEEAFLAPGIQLAKRALAREFKEAVKGLE
KVVFEEEYSG*
>NODE_2_length_575203_cov_20.779535_558 # 521535 # 522197 # 1 # ID=1_558;partial=00;start_type=TTG;rbs_motif=GGA/GAG/AGG;rbs_spacer=5-10bp;gc_cont=0.558
MYPVDKPKALTTGTTTVGMVVKDAVVVATDTRVTSGFFVAHRRGKKVFPLAPHVAITIAG
RVADAQTLIDLIKANINYYQIMRGQTMSLPAVARLTSSLMFSSRYFPFYAQLILAGVDNE
GPHLYNLDPFGSVTEEKLIATGSGSPVAYGVLEPNYREDMDFNSAVELAFQAVSAAIRRD
AGSGDSVDVAYVLKDKGYGELSVEEKAPLYKKYFNYLPIT*
>NODE_2_length_575203_cov_20.779535_559 # 522208 # 524115 # 1 # ID=1_559;partial=00;start_type=TTG;rbs_motif=None;rbs_spacer=None;gc_cont=0.556
MASVERVRTELLRYFSSLETREQPVSRIEYEGPRIAVYTSSREVFRERDKIARELVTLIK
KRVVIRPDVGLRRPREEAEEIIKRVLGNGFRLIFDEPLGEIVVESSDPRITNIDRTEVLN
QLIEETGWVIRINRDPLMSSKTIERIKRYLYWDTEEKLDILRRVGERVFRTMTFESRDVR
ITVLGAGRQVGRSCILIQTSESTVMLDCGLSAGATSSLSFYPRFDAIPNLVEELDAVVLS
HAHLDHVGLVPYLFKYGYRGPVYAVEPTLPLMALEVTDYVSVAGKEGTFAPYGESDIRLA
LQHSFPLKYGVVTNITPDIRLIFYNAGHILGSSAIHLHIGEGLHNIVYTGDFKYERSTAL
DPCVSKFPRVETLIMESTYGATPVPYTLEQSETLLAEKITATINRGGKVIIPVPAIGRAQ
EIMLVLNKLFSEKKLVETPVFLDGLVIEATAIHTGFPDYFTAELQQRLREGENIFLSEYF
TPVKGESQRQEILEMREPMVVISTSGMLEGGPVLKYLKAFGGDENNLLLFVSYQVEGTLG
RTLLKGVREVLLRNGEGRPEVLNVKMQVEKVDGFSGHSSRQQLINYVKRIMPKPRNIILV
HGEENAVESLATALTRITPASIFTPHNLETIVPVT*
>NODE_2_length_575203_cov_20.779535_560 # 524153 # 524377 # 1 # ID=1_560;partial=00;start_type=TTG;rbs_motif=GGA/GAG/AGG;rbs_spacer=5-10bp;gc_cont=0.502
MSSDVSLKILSKSVGSTVLVRLRNGKVLRGLLKGYDQHMNIVLEDTDELVDENTHNKLGT
IVVRGDSIVMISPP*
>NODE_2_length_575203_cov_20.779535_561 # 524896 # 525222 # 1 # ID=1_561;partial=00;start_type=ATG;rbs_motif=None;rbs_spacer=None;gc_cont=0.459
MSIVFECRDFEGRRVILWLNSWRHILAKRPWVYEHRAKIIEAVEKPDMVLEGKLGELLAV
KWFKGLLDGVYLVVVYRTLNGEGFIITAYPTKKMERLRNRRRLVWKRP*
>NODE_2_length_575203_cov_20.779535_562 # 525207 # 525422 # 1 # ID=1_562;partial=00;start_type=TTG;rbs_motif=AGGAGG;rbs_spacer=5-10bp;gc_cont=0.477
MEEALRRLKVSGAYIHYDEEGDVLYVHFGDREALEGVEIGEGLIVDLDKDGEPAGLTITS
FKTRLSLSKRS*
>NODE_2_length_575203_cov_20.779535_563 # 525536 # 526114 # -1 # ID=1_563;partial=00;start_type=ATG;rbs_motif=AGGA/GGAG/GAGG;rbs_spacer=11-12bp;gc_cont=0.539
MTRAGKAFRETRETRISAEVALDGTGVCRASTGYKFLDHMITTLAKHSLIDITVHAEGDM
RHHVVEDTAIVLGQAFDKALGDRIGIKRFGYAIVPMDEALALAAVDLVKRPKPVIKLKTV
LDIVEDIPVSEITHFLESFTTSMNATIHIRVLSGMDDHHKVEAAFKALAQAIKQAIEHEP
RIRDAPTTKGTM*
>NODE_2_length_575203_cov_20.779535_564 # 526089 # 527099 # -1 # ID=1_564;partial=00;start_type=TTG;rbs_motif=AGGAG/GGAGG;rbs_spacer=11-12bp;gc_cont=0.533
MPIIKFAVPKGSLEAATQEFLAKAMLKLRGAERTYRPVVDDRDIEVKILRPQEIPVFVAG
GAYDIGITGVDWVRETGADVLQLLDLEYGYVKLVIAAPKNSPHKTLDQYIEEYARAGKPL
KISTEYLNTAASYIASKPVYRKIYGDQQPMIITPWWRKGENNMVRVYLSFGATEAKPPEE
ADIIVDASATGITLEQNNLTPIETITESTATLVANKQSFNDPVKREKILDILTLLKGVVE
SGKKLHIFVNVHEENLEKLLTSLPALKSPTISQLSNKGWYAINTVIPKNEFLKILPTLRK
LAQGLVVHEPNLILPLEEIMTTQGAQTGNDQSRKSI*
>NODE_2_length_575203_cov_20.779535_565 # 527176 # 527769 # 1 # ID=1_565;partial=00;start_type=TTG;rbs_motif=None;rbs_spacer=None;gc_cont=0.549
MRALVLHYGVGNVFSVSHALKRLGVEVIVSEKIVKDVDCMVLPGVGSFSAAAERVAPMRD
EIVDMVREGVPTLGICLGMQLFFEESEEGPGRGLGVFGGRVVMLPPSVKRPHMGWSMLYV
KRESPLLENVGNTWVYFNHSYHPQPSNPQLVLAEAKHGVDFPAVVGFGTVYGTQFHPEKS
SVAGEKILRNFIKIVRG*
>NODE_2_length_575203_cov_20.779535_566 # 527759 # 528079 # -1 # ID=1_566;partial=00;start_type=GTG;rbs_motif=GGAGG;rbs_spacer=5-10bp;gc_cont=0.558
MNIGDVKFDGGGLVPVVVQDVDTREVLMVAYANAEALRLTFETGFAHFWSRSRQRLWKKG
EESGNIMHVVEVRVDCDGDTVLYIVKPTGPACHTGNKTCFYRKLSP*
>NODE_2_length_575203_cov_20.779535_567 # 528076 # 528840 # -1 # ID=1_567;partial=00;start_type=TTG;rbs_motif=GGA/GAG/AGG;rbs_spacer=5-10bp;gc_cont=0.576
MVAKRIIPCLDVDNGRVVKGRRFVDLREAGDPAQLAANYSEQGADELVFLDISASRQNRD
ILVNVVRSVAEVINIPFTVGGGIRTMSDADTVLRNGADKVSINTAAVKDNTLVKRLSETY
GAQCVVVAIDAKRSHKMLSGYEVYIYGGTSPTGLDVVEWARRAAELGAGEILLTSIDMDG
TEKGYDIELTKKVVEAVDVPVIASGGAGSPEHIYRVFDEAGADAALAASIFHFGVYTVAD
VKRFLRERGVEVRL*
>NODE_2_length_575203_cov_20.779535_568 # 528859 # 529542 # -1 # ID=1_568;partial=00;start_type=GTG;rbs_motif=GGAG/GAGG;rbs_spacer=5-10bp;gc_cont=0.583
MARLVRGRVEDAMFYLGSPAEYARRWLDEGADWVHVVDLDAALERGDNTALLRQVAAAAQ
GRVQAGGGVRNIAKALDLVDAGVSRVVISSLYFGRREDALTLLGSLGADKVCVALDFDEA
GMVVTRGWRERTRLRLKEAVEQVLSDGFKHVLATDVAADGTLAGANPKTLLTIDEDLRHY
MIVGGGISSVRDLLLLRNSGFAGAVVGKALYEGRLSLREAVHALKHR*
>NODE_2_length_575203_cov_20.779535_569 # 529606 # 530526 # 1 # ID=1_569;partial=00;start_type=GTG;rbs_motif=GGxGG;rbs_spacer=5-10bp;gc_cont=0.546
MIYGLDAAEFVDRVVTVDYVGRGVVKSLYAAARKLADGPLCGRAAELLSEASVVAVATGF
PILRFGGAPESDGLLSSVLFPRWLEARGGCAVIFVDEGFEKVAEVGLKAAGAKTSTLIKV
SRGVGEETLTSLVVETGADLLVAVERPGANKHGQYHNSVGENITAYTAPLDKVFEKLSRL
GKPFIAFGDGGNEAGMGLIKDAVEMYVPHGEVCRCPCSGGIASTTSATYLVTASISDLGF
YGAMALADNLAYRQTLKNMHHAAEALFAAGCVDAFRGSNNIGVDGLGIDAVEAVAAILAR
IAAREK*
>NODE_2_length_575203_cov_20.779535_570 # 530578 # 531351 # 1 # ID=1_570;partial=00;start_type=ATG;rbs_motif=GGxGG;rbs_spacer=5-10bp;gc_cont=0.540
MAELDERLSTGNPRLDKMLGGGFIRGRTYLVTGETGVGKTILSLQYLLNGLTQNETCVYV
TIDERVEGVLRGAESLGWNFWAFMEAGRFIPLELRLYAAEARKYGKESRAFVDAIFNATR
GRRFTRLVLDPVSALAQGAKDEFYVREYLREIITMIEERFGVTTLMTTDIPTGSKKMSRF
MLEEFLASGVIVLGVKQIGGSLVRTIYVRKMRWSSMDSTMYVFTIEPEKGIVIRQPFDEY
IKSLQPQPSVGKTLADV*
>NODE_2_length_575203_cov_20.779535_571 # 531391 # 534801 # 1 # ID=1_571;partial=00;start_type=TTG;rbs_motif=None;rbs_spacer=None;gc_cont=0.542
MDPGLEEYRNAILREVERVYAVASAYREKTREPLPFVETVFADRMEERVELLVGPRGVAE
KIRRLRERLSGIELAFKLCEEIVYSSLGAESEEKVIHQAVCTALAVLTPPCITAAPSEGI
SHVRIKENDDGTRYLAVYFAGPIRAAGGTELASVVVLADYVRRLLGLDRFKAREEEVKRF
VEELRTYIRHVGRFQYSVPDNLIAYAYRMTPVEISGVATDEIPVPSFRDLERIETNYLRG
GALRVVNDGIVGRAKKVLNTVRSMKMSGWDWVEELAKASVKKEENGEEGSLEVIGGRPVL
SLADRFGGFRIRYGRSFATGMAAYGIHPLTMRVLKGYIVTGTQLKTDFPGKGGIVTPVDV
IEPPVVKTRGGDVVKLTSEETFRKIADSIDRVLFLGDILVSVGDCVENNVELRPAGYCEE
WWLKDYLKVVASRGLENVAEKTGIPLKRLKLFAGNPFTAKPTAKEALALSINTGIPLHPS
HLHFWTNITTHQINQLRTWLQTGLERHGENHVYRLDPDIKQILEAILLEHRIMDGKIIIS
EEDHTVLTTLLRPGEEFEPFPDEGPLQFIHRISGVEVRDKRGSSLTARMGRPEKAGPRKT
SPAVHFLFPIGLAGGATRDIVSAKTSVVTVELVTRLCINCGKIGWRETCSECGSYTTLYG
VCRNCKKQFTELVEKCDKCGEDVVFSAKQLVDLRAELSTALQKLGESTPPRLSGVKGLTS
RVKAPESFLKGLLRARYGLYVYKDGTVRFDATNAPLTHFTPRQIGTSVERLRSLGYLHDA
FGNPLVSDEQVLELKPQDIILSRKAAEHLVKVSRYIDDLLKHAGLEKLYNLRDAGDLVGQ
LVVGLSPHTYVGVVARVIGMLDADLNFAHPVFHAAKRRDCDGDEDSVMLLADVLMNFSRL
YIPDRIGGKMDTPLLMTRIVYPEDVDEQAHNVDVWSSIPAEFYQLSLRRAKGSEYRPLVH
ILGDDLAAGYGGTGIMYTHPQTMLTVPDIVSAYKSLESMFEKIAGQLALMDSLDAVRDAG
LVDSIVSSHILPDILGNVKAFMVQSFRCKKCNRKFRRLPLTGKCPSCQTDLSLTVFRGNV
EKYIELAKQMAEKNIRNTYLIERTLSAVENVVDLFTASKKPVEKTVQTRLEAFAAE*
>NODE_2_length_575203_cov_20.779535_572 # 534804 # 535070 # 1 # ID=1_572;partial=00;start_type=ATG;rbs_motif=GGA/GAG/AGG;rbs_spacer=5-10bp;gc_cont=0.517
MINPRAYLTSVKNVRKGLEARSKIITVLEEGEYSAIEISRKTGLPLHVVRHHLKRLKRDR
VVEKRGRGRGVRWRLTGAGQASIEEAVG*
>NODE_2_length_575203_cov_20.779535_573 # 535067 # 535207 # -1 # ID=1_573;partial=00;start_type=ATG;rbs_motif=GGAG/GAGG;rbs_spacer=5-10bp;gc_cont=0.582
MPATAAGLLRFFEDESTGVKVRPEIVLGASAALIVAVLILRALFPI*
>NODE_2_length_575203_cov_20.779535_574 # 535277 # 536200 # -1 # ID=1_574;partial=00;start_type=GTG;rbs_motif=GGxGG;rbs_spacer=3-4bp;gc_cont=0.544
MLSVKGFSAAFDTRPQKGLGFVSHAHSDHVAAGQNVLATRETISLIRRVWQLSGGYKPIP
YRQELRVSDSVSVKALNSGHVLGSAMFRLDIGGESLVYTGDINTVPTLTTNPAEPVDADV
FVIETTYGHPDYVFPPRHKTEAWILKWVSKTLAEGALPAFKAYSIGKSQELIKLFNTYTS
LPVVVGKTVANASKTYVENGVKLDFIRSGTRDAAEVLGGGEAVYIDSQVRSVPVHRRVKW
ATVTGWAVKGCPEGFDAAFPLSSHADYRGLLNYVEENRPRKVYTIHGFSQLFAKTLRLRG
FDASPFT*
>NODE_2_length_575203_cov_20.779535_575 # 536307 # 538064 # 1 # ID=1_575;partial=00;start_type=ATG;rbs_motif=None;rbs_spacer=None;gc_cont=0.540
MVSNAAGNIAERYRLIRGFYGGAVSLEALLIMASLSTVIIYLYSADVLLSSTVFIAFLGS
TALLNRVVAFSLGRKCPSYTSRRLDSLSVVETGVVFAGVVVSAFLRWFSLAAAVAVLAAS
AATSVFLSYSVRRAIGYRIHPFLAALLSTPPMLLNLLTLQAFLGNWAKALQISFTSFLVG
VVSLEIVRHLIDLSKPIQGIRPFRLLQAFLASLLSGYSRELEEMMMRLGNEDRVGCELFV
LRRVGKPSVALVVSDIHPGPFRAVGSSMFPAILANKLAEKGFHPLVLKGLSSHEKNLANI
ELSEKVAEKIAEEAKWLEKNGTYFSEARGPWRTNFDGVSSLTLNIADKDMVILTLNPQPM
EDLPPEVLPPNHAGRKIVVDSHNSFSDNLKNLDNATIEKIRTFLSNFSEQKPAFLSKMRV
GYARTVPSDIGPSDGIGAGGVSCIVFEVDGVRTSLVLADANNAMPWVRGVLQQVARENGC
VDTELCTTDTHMVNAVSLGGRGYHPLGEAISTERLKTLFDELHKRAASDLSDAEAAHKSV
TIENVKVFSDFLDVVSQAVSFGVRAYRVAALAAPLLSIGLATLLL*
>NODE_2_length_575203_cov_20.779535_576 # 538067 # 538333 # -1 # ID=1_576;partial=00;start_type=TTG;rbs_motif=GGA/GAG/AGG;rbs_spacer=5-10bp;gc_cont=0.506
MTQMDEEKRFSKKGWLSQTPEGDLLLVNENGEAYKVNEAVVAVWNMFEDKTVTDVVGEVA
EQINRDPAELREAIEQLAAKLVEAGLIG*
>NODE_2_length_575203_cov_20.779535_577 # 538441 # 538725 # 1 # ID=1_577;partial=00;start_type=ATG;rbs_motif=GGA/GAG/AGG;rbs_spacer=5-10bp;gc_cont=0.512
MASHGQRPRLVIVGKKPVFRYVTASIVLFNRGSKEVELVARGKNIPLCVDTVELLRKSFH
QNLRIKDISTWSEEFVVNGKTRRISYMKIVVERP*
>NODE_2_length_575203_cov_20.779535_578 # 538757 # 539977 # 1 # ID=1_578;partial=00;start_type=ATG;rbs_motif=None;rbs_spacer=None;gc_cont=0.550
MDFRLNSEQQLLRDKVSEFCKRVIEPKWIEVDEKGEIDREIIEKMAEVGLMGMTISSEYG
GQDGSFLEAALAAEQLAYHGPALSIAVMYLLQCSWPYIIQKYGSEEAKQEVLPRVAAGEA
AIGIASTEAHGGSDVSSVQVRAEKRGDGKWLISGEKSMVSLPSVIERMPWGGGWFLIARS
GDPGLKHRTITDFLLLMKRNGVLTKGISYKPWTEFARRGLDTSVLTFQNVEVDDVYRVGE
VNGGFKIAMEGFNLARTMIGAVCVGCAEWLMERAVEWVRTRKVFGKPIAAYQGVSFKIAE
FASALEAAKLLSYKAAWTADRYYRDGVGTLGDVAKLGAMAKLRCASLAVDLGEEVMKIYG
GASYFKETPIFRAWLAAFSYVVGAEGAENILKLIVAREVIGREFIE*
>NODE_2_length_575203_cov_20.779535_579 # 539967 # 540788 # -1 # ID=1_579;partial=00;start_type=GTG;rbs_motif=None;rbs_spacer=None;gc_cont=0.557
MQASVLQEMLDIDYDATASAIQEFIAERLRLSGASGLVLGLSGGVDSSVVAALCVRALPS
EKILGLIMPTSFTPAQDVADARALAEKLGISTRYISIDPIVQRYAEQLGVGTDETAARIA
FANLRARIRMTILYFHANLHNLLVVGTGDRSEILLGYYTKYGDGGVDILPIGGLYKSQVR
RLGLALGLPEHLANKPSSPQLYPGHRAVDELPADYSILDPLLHLLFDKKLSPQQAVEKGF
EKRVVDAVLARYAASVHKREMPPIGPRPVPVTR*
>NODE_2_length_575203_cov_20.779535_580 # 540879 # 541973 # 1 # ID=1_580;partial=00;start_type=TTG;rbs_motif=GGAG/GAGG;rbs_spacer=5-10bp;gc_cont=0.536
MSLLMLVLLLPLAAADGFSSLVDDARLKVVLNYPVEVRLGDCFTLVLQVTFLGDVDVDKM
WLKVSYTSEAGTTTLLQDNLVSTPTFYPTGSNIVKTYSLCIPNVQRRDPLVTATFYANYT
RETAYQPLTHTWHIAAVRTRTYQDLLNDLNRAQEQINQLRTTIQTLETEINRLRTRLEEA
LNTAATLMTRLNSSREEIHRLEQRLQTMSDEYRQLNDRFVSTVGELKALQATYETLRREN
EALSTSYQQLLHDYRNLTREYSMLQASFNQLHELYEGLVGRHESAKQQIGYLQSQLDETS
RELADLRLRYSLLSDENLLHRNIAYAEAFLILAAVVAAASYGLSRRRMLRSPPALPPPPP
PPNT*
>NODE_2_length_575203_cov_20.779535_581 # 541963 # 543117 # -1 # ID=1_581;partial=00;start_type=GTG;rbs_motif=None;rbs_spacer=None;gc_cont=0.545
MRALTTETVSLSFEEIKRYGRHLIIPEVGMAGQKKLKSARVLVVGAGGLGSPISLYLAAA
GVGKIGLVDFDLVDESNLQRQVLYTTRDVKRPKLEVAKEKLTALNPHIEVETYETRLTSE
NALDIIKDYDIVVDGTDNFPTRYLVNDACVLLGKPNVYGSIFRFDGQVSVFDARRGPCYR
CLYPEPPPPGLVPSCAEGGVLGVLPGVIGALQAMETIKLIIGIGEPLVGRLLLFDGLHMS
FTELKLRKDPNCVVCGPNPRIRELIDYEAFCGVTPSADTGMHITPEELHEKLQKGEKVFL
LDVREPVEYEICHLENAVLIPLSKLPEHVNKLSLTDEIVAYCHTGVRSSMAVKLLRDLGF
RRVRNLAGGIDAWAERIDPSMPRY*
>NODE_2_length_575203_cov_20.779535_582 # 543207 # 543953 # 1 # ID=1_582;partial=00;start_type=GTG;rbs_motif=None;rbs_spacer=None;gc_cont=0.459
MIDDSYITKINVSTQMRVAMMLLEIKELWKVYRSKAGEYPALRGVNLELEQNDFVAVVGP
SGSGKTTLLNLVGALDKPTQGDIILDGVSYSNLDRKGFNRLRREKIGFIFQTYNLLSALT
ALENVEMAAIPNKVDPRTRRRKALDLLDKLGVADKAGKKPTELSGGEQQRVAIARALIND
PAIILADEPTGNLDSKNATKVGELLREVNETSGKAVLLVTHNLEVAMYADRIAYMKDGVI
ERVEVVRK*
>NODE_2_length_575203_cov_20.779535_583 # 543950 # 545875 # 1 # ID=1_583;partial=00;start_type=ATG;rbs_motif=GGxGG;rbs_spacer=5-10bp;gc_cont=0.485
MKAYALLLLLLVLALPVYSQEVGSNLAIVSIKWGTSSQSVEVGPGSVNAPLTIQLLNRDD
IAIRYAKLTLSLPEGITSTDDSRTAVVFLPTMNPGTISEAVFYLNIDKNLKTGVHQATLY
IEGVNDDDTTFLYTTPIQLRINGEVSLHVSNAEKTVMAGRRNSVNLILSNNGTGTASEVE
IVMSTSQQVSILSYPTRFDKIDAGESVKVPVEIYVAPSLAGSPVTINVAMNYLDSYGNPR
TVESTLGYEVAYSTPPNLLLEIIPNQLTIYNLNDVKLRVTNAGFTVVRDVALTLSVNLPL
VPVGTDGKFNIPEIRPGETAEIPVSIYVSETSAPSSPVTVSLSYLDDSNQLKTESRVLNA
FLSARSAEFLSPINLRITPNILYSGTINNITVSVSNIGSTTLRDLTITPSASSQATWLQE
NTLNIPSLEPGEEYKSQAAIFVASDSPTSITLAMTVSYYGRDNVQRQEERQIGVLVKGVV
HFEVVDLTILPEVVSPGQTFSVTIVLVNTGTVQASAVSLRPSENIQGFRLFGQSRVFLGN
VPTNTPTSVTFSFTALNSTSPGRYQLPLVVSYRDNVGEVHTDTLSVNVNVRPAGFGGPGT
ARTQTTTANTGFLNTSNIITIVVPLLIGLVAGVAIGRRGRR*
>NODE_2_length_575203_cov_20.779535_584 # 545872 # 547128 # 1 # ID=1_584;partial=00;start_type=ATG;rbs_motif=AGGA/GGAG/GAGG;rbs_spacer=11-12bp;gc_cont=0.512
MRFADLLMLSLKPWSERRVRAALLVVAVAIGVASVIALVSQTAGVQQAVVRQLQTLGPTS
IVITPIGRTQLTDADIALLSSIPNIQDVIPMLSTRVYISRAGQDVELTLVGVNPLKLEAL
LGDVRLIEGQLYPPAQVPIGVAGYEVAYPPTLGGVQEISVSQALFVEQRTQSFTRRIPLM
ISGILDRYGASAFVSIDGSIFMPIDTLKTILNRHDYNLILVRADKAENVQQVVDQLTTIY
GERVRVVALQTLASTISGVIGQFGVLLGSVAGISLAVAGLGIMNIMLVTVIERTKEIGVM
KAVGYSEGDILQIFLMEALFIGLVGGVVGVVLGFASSLILPMFFGGFLPFGGGFRPPAGG
PGGPFGGQQAVQLTITPVFTPEIILTSFSIAVIISVAAGIYPAWRASRMDPIKAIRYE*
>NODE_2_length_575203_cov_20.779535_585 # 547217 # 548485 # 1 # ID=1_585;partial=00;start_type=GTG;rbs_motif=GGAG/GAGG;rbs_spacer=5-10bp;gc_cont=0.553
MVVVLLRIGVDDTDSVSGMCTTYVAAVAERRLLALGCEKHELSRLIRLNPNCPFKTRGNA
ALSLHFKVSDTQVEKAVETVLQTVEEFYEKGFAETQPGVVVYRGEDVPDEWKMFALRTVR
EIVGLDEAVELAEKHGAEVYRFNGGRGVIGALAAIALPLENPTYEAIAYRVRSNWGTMRR
VDPSSVLELHRSGLSFDSYDPETGEIRITPHTPCPVLAGVRATSPENALKGLSMVRFHEE
VEYVTVFATNQATDMHYIPSRIPLLKPFQNVVVEGRVVGRPFLKKGGHVFFRVGDDDGEI
VCAAYRQTRDLRRVVQQLVEGDVVKVMGAVKEKPQGLTLNIEKIEVLKLAEQVVTRPPLC
PKCGRRMESLGLNKGFRCGRCGEKLPPEARVKNVVPRQLRAGVYEAAVSARRHLTKPLSL
CR*
>NODE_2_length_575203_cov_20.779535_586 # 548482 # 549288 # -1 # ID=1_586;partial=00;start_type=TTG;rbs_motif=None;rbs_spacer=None;gc_cont=0.503
MTQAIVHSPIDSPRAIYCGDREIYLFSVELVDRPGTLAEVLAVFATYGVNIANIYTTHSI
YSDNRSTVEVNVAVDLTGKNVSSEQLSKSINLLNSVKRVTVVSKQLPNILVDELHFPLHL
MGDRAVIYREGALGEMIHAIRRQLGTAGEALLYHVGFNIGKGAWKKIKEICGEKMHLLPK
YIQYWMLVHSAARITHIEIDFEKKDFLIRAESVYECEIGRGHGKPFSNIFRGSLAGMLSE
VLGVETVVETKCIAAGDPYCEFVPGKKP*
>NODE_2_length_575203_cov_20.779535_587 # 549351 # 550343 # -1 # ID=1_587;partial=00;start_type=ATG;rbs_motif=None;rbs_spacer=None;gc_cont=0.516
MLMRTIQKTAGGTYIVSLPKQIVKTLGLDKRHVVRVTVEDDRIVLTPATVRQTVQSKRID
TSDLRDPKLLGLAIVNSYIMGHDVAEVVSEGKMNPLLKKAVREAVENMIGVEIVEDYADR
VVLQTFIDPTKFELDKLLEKFTQFSRAVMRDAAKALRIGDKTLAHDAYERGFELTKHYRL
LMRVCFQALHSTVVREAVKVRDTSGLVVRIIAVRELGRVAYYCMRMAERVEEIGRVEDEL
AATIEEMVSLVDKMLDDALTALLKHDLSLASTVIDRMENVRTLYTKAFRHIIRKPEKEAN
ILGLIIRAVRAIAGYGVALADDAILEIFSR*
>NODE_2_length_575203_cov_20.779535_588 # 550452 # 551741 # 1 # ID=1_588;partial=00;start_type=ATG;rbs_motif=GGA/GAG/AGG;rbs_spacer=11-12bp;gc_cont=0.556
MNPLLLADNPEELDRVWRTPRWNGVKRKYSAEDVLKLRGSWKLDYTYARVTSEKFWQMLH
TDDYIFTAGALTGNQAIQLVEAGIKAIYVSGWQVAADNNQSGNMYPDLGLYPSSSGPDLV
RKIVKALQRADQIQHLENKPSKIDYMAPIVADGEAGFGGPLHAFELMKAMIEAGAAGVHF
EDQSPSERRCGHLGGKVLVPTKRFISILSAARLAADVLGVPSVIIARTDAIGAQYITSDA
DPVDREFLTGNRTSEGYFEIKPGMALDIAIQRGLSYAPYADMLWFETSKPSLEEAKRFAD
AIHRKYPGKLLAYNMSPSFNWLKVVDGDTLREFNQKLGQMGYKFQFITLAGFHTLNASMY
ELAKKLVEEGMMAYANFQAHETELEKTGYRAFKHQRFVGVHYYDELLMAIEGKEAVSALA
ESTENQQFK*
>NODE_2_length_575203_cov_20.779535_589 # 551738 # 553321 # 1 # ID=1_589;partial=00;start_type=GTG;rbs_motif=None;rbs_spacer=None;gc_cont=0.543
MTGELSSIQFKEVDKKYHTVLSKEAVDFLQHLVENHGHELRRLLAKREETAEALRRGAKL
DFPAETAEIRASGWRVSDIPADLSVRHVEITGPVDRKMMINALNSGADVYMADFEDSFSP
VWSQTLDGQINLMDAVRKIIEYRSPDGKLYTLADKTATLLVRPRGLHLVEKNMLINGSPI
PAPLFDFGLYLFHNAAELRRRGTGPYFYIPKLEHYLEARWWANVFADAEKTLNLPRGTIK
CSVLIETITAAFQMDEILYELREYVTALNLGRWDYIFSFIKRLGHDPRYLMPDRSHLTMD
KHFLKSAALLMVKTCHRRGAYAIGGMAAQVPIRGNPEAQQRAFAKVREDKLREISQGFDG
AWVAHPDLVPLVKSLFIENLRAPNQLHVKHENLVITADDLLKVPDGERTAEGMRANMEVG
LRYLESWLRGNGCVAINFLMEDAATFEIARALIWQWIRHGARLADGRTVTPQVFEEELGK
VLQKLRGEMGAAYQETKFELAAEILRKTVLSTEFIEFTPPIAYEYLQ*
>NODE_2_length_575203_cov_20.779535_590 # 553357 # 554490 # 1 # ID=1_590;partial=00;start_type=ATG;rbs_motif=None;rbs_spacer=None;gc_cont=0.504
MRFFATTFSGLEDVAAAELSSLLSSEAEADVGKVFFTGSPEECVKVNYAAQTVNRVFLLV
LREYAETLDEIERLAAAVDFREFIDREQSFAVRAERVGMHGFTSLDIAAAVGKAVIESYR
AGTGVRLRVDLNNPDIEVYAILRNTELLLGVNTTGESLHRRFYRRGIHRAALSPTVANTL
VRLSGWRRNMVLLDPFTGSGTIPLETAIYGLGINPGARRQTLSFEKIQLFKGIDSAKIRE
ELLKREYPVTVEAIGIDISHKSLKPAFDSLETFGRDIGVRFVQGDVFRLMEYVDREVDKV
VCNPPFGVRLRLRQPEKFYTEAFTAIAQACPHASLTVIVNKPVTALRAFEKSGYIPLSVR
KVLLGDLSSYIFHSVHM*
>NODE_2_length_575203_cov_20.779535_591 # 554476 # 555024 # -1 # ID=1_591;partial=00;start_type=GTG;rbs_motif=None;rbs_spacer=None;gc_cont=0.490
MKRLRVLRLLELVFGIPFIVLAGSFLHFTYELSGRNIAVALFSAVNESVWEHLKLAFFPA
LFLALPTYILLRRDYPNFFLGKTVGMLTTPLTIVVGFYGYETLFHSSNIVYDIGLFIFAV
ILGQLVSYRLIQTNWDKRLNALPIAVLILFTVVFFLFTFQPPELELFKDPLTGGYGIGSH
MH*
>NODE_2_length_575203_cov_20.779535_592 # 555126 # 555701 # 1 # ID=1_592;partial=00;start_type=ATG;rbs_motif=None;rbs_spacer=None;gc_cont=0.559
MVYDGAIDFREDEEAVLKTLSTASDGEVSFTGMRRALGMHQEKPSRILRRLEKHGLVDRG
SKGYRLSGKARKLVNARGVEKGFVIVDTRVEDVGLVLAGVTALHGRWVDEMRWLGYSVEN
DAHVLRWISQDGELQITLRLKDGRLTISSNRNERRAVRAALAILRKAYELALIDDTSVLK
TLPTGFLNTAA*
>NODE_2_length_575203_cov_20.779535_593 # 555768 # 556331 # 1 # ID=1_593;partial=00;start_type=GTG;rbs_motif=GGA/GAG/AGG;rbs_spacer=5-10bp;gc_cont=0.560
MTTIVGLKAVDGVVLASDRRASKGFFIASKTTQKIMKVDESLAIAVAGLLSDAVYLVNVV
RAERKLIALRRGYPLSVAESSKLISNLFYSGLRSYIPYYAELIVAGVDDEGPHVFSSDMS
GSMVAEEFVSSGSGSPVAYGVLESLYSPGLRLEEARAIAVKAVEAAMQRDPGSGNGVDVL
AIPVRGG*
>NODE_2_length_575203_cov_20.779535_594 # 556335 # 557015 # 1 # ID=1_594;partial=00;start_type=ATG;rbs_motif=GGxGG;rbs_spacer=5-10bp;gc_cont=0.564
MTMDPSRFQMFYGPEGRMTLVDRALEAVMRGAISIGLRFPRYAVLASMVKPTRKLMKPSD
KVFVVDDHVGVTGSGYISDLYRIVDHMRIEAQRHRLLFDAAVDVGTLVDSVSGYFHGYTL
YPVRPQGVAVIIGGVDKLGVQLYQVDPSGTAFNGDAFALGVNSDKAIDMLENEYRPDMTL
DEALNLITSVVERTGNPEPTIQVGYISLDNPVFRRETINGVKKKST*
>NODE_2_length_575203_cov_20.779535_595 # 557020 # 557253 # -1 # ID=1_595;partial=00;start_type=ATG;rbs_motif=GGA/GAG/AGG;rbs_spacer=5-10bp;gc_cont=0.500
MPSAFVLINTEIGAEEEVVNELKKISYIKEAYVVYGVYDIVAKVEADTMEKLKEVVSWSI
RRLEKVRSTLTMLVVGS*
>NODE_2_length_575203_cov_20.779535_596 # 557341 # 557997 # 1 # ID=1_596;partial=00;start_type=TTG;rbs_motif=None;rbs_spacer=None;gc_cont=0.549
MTLKIVSHQVGPLSSNSYIVYDEGTREAVVIDAGDDAWLLLETLQERKLKVDAIYATHGH
FDHVMAVDDLKQALKIPFYIHRLDLEILSMAREMTRRFLGIDVGDPPSPDGYIEDGQTIQ
VGGEVLKVIHTPGHSPGSVCFFGDGVLFSGDLLFMGSVGRTDAPGGSAEQLTQSILEKVF
KLPDDVKVYPGHGPETTIGWEKKHNPFVGEEGLLRRRR*
>NODE_2_length_575203_cov_20.779535_597 # 557994 # 558467 # 1 # ID=1_597;partial=00;start_type=ATG;rbs_motif=None;rbs_spacer=None;gc_cont=0.551
MSIEDLNNRIISCKLCPRLVKYREAVAQNPPKRYRGQTYWAKPLPGFGDVGARVLVLGLA
PAAHGGNRTGRMFTGDSSGDTLAKALHRAGFANMDRSVSRDDGLVLKDVYITAVVRCAPP
DNKPAKQEVENCLPYLTEELKMLENVVVVVGLGQVRV*
>NODE_2_length_575203_cov_20.779535_598 # 558632 # 559798 # -1 # ID=1_598;partial=00;start_type=TTG;rbs_motif=GGA/GAG/AGG;rbs_spacer=5-10bp;gc_cont=0.543
MVNRDKPLLWTAIFSSMFSAQMILPVIGLYAAVELGADALTVGTIYGTSALTAFVLRIPA
AMLSHRIGTRRIMVFGMAASSAGSVLYGFAAEPLQMIVGSLLRGLGSAFFFPAALTSLYE
EAGNGEGDPKSLGYMLTGPALGMALGPVFGAASLSLLGYRPTFYTAAAISLVGLATISAT
KIHMPNERAPSFKSLLEKRFTSLLASRFLVNYVTGTIAAFLPLMAKLLLGYDEPVVLLLF
TTAAFTNLFSRVFMGTAAKKLGAQNYVALGSLTVSLSSLMFALGHDFSVWLGALVYGLGM
GIFVLGSVYMTGLLVPPAMRTMGFALITLMIDMGNSVGNFVSGVLLSLGGFAEVFAVAAV
VGAAGLFVDLISRRWPLPYEKRSQSSAE*
>NODE_2_length_575203_cov_20.779535_599 # 559806 # 560870 # -1 # ID=1_599;partial=00;start_type=ATG;rbs_motif=None;rbs_spacer=None;gc_cont=0.543
MRRPSATQLAIAAAVVSWMISFYIHHPLVEGNIYSDVASFWWREENLQRGELPCIQYFFE
YPPSACLLVYASRLLGGVSITGYYVAFSLLSLPAFIAIAICLSRLAGLPGSFFILAPSMV
VYGVYNFDHFFTAFLAAALLMQTRGRWRVAAVLLGLGFSVKLFTVLLLPLLMLDTGDKRK
AAETGLFFAVGALPTWVPVLLLNPGWLFEFVSFHASWGLENSWLVWLSNDPFSQSAKLFA
YLAALMLIIRAYTYSASFAAKSFLILSGFLIGSPTFTPQMTLWLLPFTASFTRLWAWLPL
FESANVAIIFTWFLTDTPTLPWTPPQTMAILRVIALSAMWVTVYRAPTSATFRT*
>NODE_2_length_575203_cov_20.779535_600 # 560959 # 562080 # 1 # ID=1_600;partial=00;start_type=TTG;rbs_motif=None;rbs_spacer=None;gc_cont=0.558
MEEQIVCYSCGGVLKPFEEWRCSRCGGPGVVAYSREFSVSKIKQHEKNMWRYRDFLPPSM
RKNPVTLGEGHTPLVPAPTPNIYFKLEYLNPTGSFKDRGTAAMMTSLRNILGTVRGVCED
SSGNAGASVAAYCAFMGLNCVIFGGGSMVSEKVLQVRMYGAELRLVEGSRQKVEEEAVNY
AERNGLLYVGHTWNPYFMEGMKTVAYEIAEQTGWNPPDIIYLPVSAGTLLLGLIKGFRDM
VEAGVLEKIPRIVAVQPQLNAPLYAAHKKLNPAPFLMGGSVADALTQTNPPRLRQMVDML
EAFGGDVEIVSEEDIIKAHKQLAWAGFYTELSSATAYAAVRRRLDEIVSSQEKILIILTG
LGHKSMEQMKLVQ*
>NODE_2_length_575203_cov_20.779535_601 # 562120 # 563181 # 1 # ID=1_601;partial=00;start_type=ATG;rbs_motif=GGA/GAG/AGG;rbs_spacer=5-10bp;gc_cont=0.514
MGFALMSMMQNAPIRAVELEASFTQVGFLMGFIRNFPYVLLSVFTAAVLLRMRWSLLLPS
SAIFMTVSSLLMWLADNLDTVFFSQLLMGVAMFLFFPCGESIVANSYPKNERLRAFSLFL
SAVSMGFLIGSLASGALASILGLQNQFLISAAVSSAAAPVLAKANPANPEIIISRNKHSL
KSFEPIIYAAPYFIVLASAYAVLPGYLVREGLTELDVGVLFFLLVGARVLTSYVLSRLEP
ARVKLLLSILSILTTLWAIVLIYLPPSAAAYAILMIPVGATVSIAYVYTLYRVSGGESAS
SVFLIGIFEALIGICFLVGPVVAGFLADLYGFYAVLLFFSLSMLIGAFLAQKS*
>NODE_2_length_575203_cov_20.779535_602 # 563178 # 564176 # -1 # ID=1_602;partial=00;start_type=TTG;rbs_motif=AGxAGG/AGGxGG;rbs_spacer=5-10bp;gc_cont=0.518
MTVSLPRKWVERSGLKPGDPVSIIELSDAALKLETKIERAPQHTVFTLDASKIRDKALLS
RLVIGAYLQGFEEINIISGEGVSEEVQAAVASTIDMLPGVEIVEQSTRRVVIQSFLDPSK
FPVQGIIKRMQVMLTMGINSLIEALKEGRKDALNDIAKMETKVDELYFLCIRQIFFNVKR
EVWGEEASDPYIAAIGDRLVVRSLEEIADSLKLSAAEVQKLLGTKLSPSLVNKLVKLLES
IQVLFGKTMKAFLSLDINLANEVIEVTARQYGEEMAFNDIFSHGVSDLATAVSLRNFVYN
VISMARNCKIIAEVTMNRFVRTPSKLVTVESV*
>NODE_2_length_575203_cov_20.779535_603 # 564319 # 565842 # -1 # ID=1_603;partial=00;start_type=GTG;rbs_motif=None;rbs_spacer=None;gc_cont=0.522
MKNNEVAEAINYHESTKHSYISVRTSGHVLDWANKPHPFKVYEDLPKMSLPRDIPLPTKP
VFESFTQQPSSEKSLDLKTLASILYFTGGITRVVKYGMETVYFRAAPATGALYPIELYVV
AGDVDGLEPGVYHFDPKAFCLTVLRRGDFRGFLSKHSNSAVAECSAAIVFTSMAWRNAWK
YRERSYRHWFWDSGVMAANMLLTCNSFDLRCRLLTGFVDDEVNMLLGVDGVREAAVLVAA
VGHSDKHPDETRPDVIEPKTRPLSRHERRFPLIERMHMASCLYSVEELRSWLAAAAEPTT
LPKPREHGQALNPSAEDGAPLWEVILRRGSTRKFSRTPITYDAFSTIVRKAFADVPTDYL
GPVVSLFVIVNDVEGVEPGAYMVYDGTLVTVKKGQFRRVSGYLCLEQRLGEDAAAVFFPM
APLMNLLSRMGNRGYRVAQLEGGIRAGLMYLAAYGLGIGATGLTFYDDDVKQFFTPFSDD
LENMIVLAVGKPAYRARSGKIILGVEE*
>NODE_2_length_575203_cov_20.779535_604 # 565874 # 567070 # -1 # ID=1_604;partial=00;start_type=ATG;rbs_motif=None;rbs_spacer=None;gc_cont=0.495
METAIVIHHSEIALKGRKRGYFERKLVDNIKYVLGRGTPVYRDENRLAIIPGDLVSEEVV
EKLRKIFGVHSVGIGVRVEPTVDEIKNAVHYVVERERLESVWLEVKRSYKGHPFTSQELR
RTLATSLAQRGLQVSKNSGQMMKVEVTEKNAYVYARIVKGFGGLPVDSSGRVLSLLSGGV
DSAVASLLLMKRGCRVDFLHLHSYRTSDEAVNEKIGEVVEKLTEYNLKSTLYTASFTPFY
KHIWDKKTRLEIVLFRRYLLTVAEEIALSRGYRALVLGDSLAQVASQTLPNIIALGQPRI
PIFRPLIGMDKTEIIELAQKYGILESVSKPYKDCCSLIARHQATKAGSRFVDREWQLFGL
DAAVQKTLQEMEVYRCTLRTGLRKVSPQPVKDVVAEKP*
>NODE_2_length_575203_cov_20.779535_605 # 567132 # 568628 # 1 # ID=1_605;partial=00;start_type=TTG;rbs_motif=None;rbs_spacer=None;gc_cont=0.554
MDLRINLFVDGEEVPPSSGKYLERRDPGDESNVIGLVADGFEDVDAAVDAARRAFDRDAG
GWVSDYRLRTRVLLKAAELLRQNLDSLARMESLFVGKTIRTSRMSDIPRAAELLEYYAGL
ADKVLGTSQILRTGDLVSIVKQPVGVVAAIVPWNFPLVILCRQVAPALAAGCTVVAKPSS
LTPATALELAKILDKAGAPKGVFNVVTGGGETVGDKLLKNEKVDLVNFTGSTSVGKNIMQ
KASSHLKRVVLELGGKNPNIVFDDADLERAANAVVYGAYANNGESCAAGSRLLVHSKVRK
QFVEMVVERVKRIRVGYQLDERSDMGPLVSRGQLETVLEYVGAAASEGLKIMCGGERLAE
GFYSQGNYMQPTVIDDTPPESRLFQEEIFGPVLTVTEFRDEDEAVELANATIYGLAAGVW
SSDPGRAYRVASRVKAGAVWINTYYTLPVEMPWGGFKQSGIGRNNTVLAIEHYLEPKGVY
FDTQQGSMRPYYRLVLGE*
>NODE_2_length_575203_cov_20.779535_606 # 568625 # 569098 # 1 # ID=1_606;partial=00;start_type=ATG;rbs_motif=None;rbs_spacer=None;gc_cont=0.527
MNAVEALAKIGVNGKVLIIGGAGMAADLVKRLGLSEAHVADDDSQSLQNLSTNSTVKITP
VYTRVIERLVELPSTSFDTVVAVYSLERALNKRAFMTEVRRLLKQGGKLIVLTHVRSFLR
RRGLPKTELDKLLATQGFKLVERIEKSGDALCVLLTE*
>NODE_2_length_575203_cov_20.779535_607 # 569087 # 569683 # -1 # ID=1_607;partial=00;start_type=ATG;rbs_motif=None;rbs_spacer=None;gc_cont=0.571
MEAEVFLELLKAVVALFIIVDPVGVLPFVVSLTGGLSSHERRRLVDRSVVVGTVLLLVFS
IGGQGVLWVLGIDLSSFTVAGGLLLLILAVRILVQGGEGWGTQGKSSGIFPLAFPLLAGP
GAITTVIFSINALGIPFSVIPVLIVMGLTWLILRSVEPMLRIIGESGADAVARIMSVFVA
AIGVQYVVSGLSEMSSLR*
>NODE_2_length_575203_cov_20.779535_608 # 569720 # 570226 # -1 # ID=1_608;partial=00;start_type=ATG;rbs_motif=GGA/GAG/AGG;rbs_spacer=5-10bp;gc_cont=0.570
MSRLTSTHFGVFVIFAAIYAAGTLALGNLPLGELQVKTGEIMTPLVALFGLASVLGLAFG
QFIANMASPLGPLDLITPAISLGALLVLRALAKRSIFLGVAAYYLISSIWLSLLTSVVTG
RSDAFVTSFARQGIAMVIGLAVYFVVRSRMPTQGPAKLEQARATEASG*
>NODE_2_length_575203_cov_20.779535_609 # 570236 # 571072 # -1 # ID=1_609;partial=00;start_type=ATG;rbs_motif=GGAG/GAGG;rbs_spacer=5-10bp;gc_cont=0.547
MAAVEHEEHHHEGSLWPAVIGISTVILVAGLVILLKNINFALGVGLVLVFIGVLTSFVAK
EVKAWPNVIASFFARLRGTAIPAEPEKVGGVGFPTAVFLFTEVALFAAGFGSYFVIRLSF
PVWPPPGTPHLDDFIPRLQTFMLLFSSLAIEYAVYSVKRDRLGAVLGGVIATALFGLGFL
VLKLGVEWPHLLFDVGFTPSTGIYASMFYILLGAHGAHVLGGVLALGVVAWRAKLRQFSS
TSYGLLESVSIYWHFVHLVWLLLFAFIYEGALTWATHV*
>NODE_2_length_575203_cov_20.779535_610 # 571116 # 571940 # -1 # ID=1_610;partial=00;start_type=TTG;rbs_motif=None;rbs_spacer=None;gc_cont=0.545
MKAAELLESLRKENRRGSTALAETVLNIYTTLAKESSSLSNDLPKYAQLIEAARPSMPLV
KRFSREVLQRISNPSSEEVLKAVEDVEKTYRSMLNRLVDHAVNKLSDIRTVTTMSHSGTI
LNILSRLEDLRRVNVLESRPLREGVLMAAALKSRCMVVVYVDAAAAYAVERSDAVVVGAD
ALYPDGSFSAKVGVKPLAATAKLLRKPFHVAVDTWKLAETFVNEMGPSTDVDEQLAAENP
VFEKVPPELVDTYLTDLGALTPAMLVERLPRPGM*
>NODE_2_length_575203_cov_20.779535_611 # 571937 # 572971 # -1 # ID=1_611;partial=00;start_type=GTG;rbs_motif=GGxGG;rbs_spacer=5-10bp;gc_cont=0.539
MKLGMRAVVLEQQGGPEVLRVKEVEEKKPRRNEVLVKLEAAGLNRIDIWVRSGVYKIPLP
RIPGADGAGVVEEVGEDVTMFSKGDRVLINPALTCGACSYCQRGWDSLCENHRLLGHGAD
GTYAEKITLPANNLHKIPEELSTTQAGCIMVTYATAWHALVTRAGILPGSTVLVIGGGSG
VGISAIQLSKLLGCTVITTVGEDWKAEKAYRLGADYVINRRKQSISEAVKEFTHGMGVDL
VLEHAGQAVWEEAVKSLAPGGKMVYLGATSGENASVNIRYTYRRQISLLGSYGWNRQEIP
HVLRLFETGKLRPIIHKTFPLAEAVEAHKLMESDNFFGKIVLLP*
>NODE_2_length_575203_cov_20.779535_612 # 572968 # 573783 # -1 # ID=1_612;partial=00;start_type=TTG;rbs_motif=None;rbs_spacer=None;gc_cont=0.526
MGLRVTVIQPKTTNNFEKNLENIRTLLNKVSPHEPDLITLPEAWQHSNIFAAAHKLAEHE
SRVVNVLAKHAEEMNAVVVGGGLVVYRRDGFRMAAPVIGPDGSVMGWQEKIHLHKSEKHL
FKHGESIQVFKHKGICFGVQICLDIAFPELSRVMALRGTDLIVNPSHMPSRAVEPWHDYM
RARCLENRVTAAGANMWTLAGGSVIMDLVKVGGSVFHVREHVAPDGEGVVVDELEPEKLR
GPRMERLASRIPSIYSELADRKQTIFYGGEE*
>NODE_2_length_575203_cov_20.779535_613 # 573796 # 574638 # -1 # ID=1_613;partial=00;start_type=ATG;rbs_motif=GGAG/GAGG;rbs_spacer=5-10bp;gc_cont=0.520
MLLGAHVSISGAIHLAVDRASQLGCTTFQIFTRNPRGWTYTKLKQSEVEEFVRKFREAGY
TVAMAHMPYLPNIASPKKLIYEKSVKSLVAELERCGLLGIDLLVVHIGSHLGEGIEKGIE
NVAKAVNTALDKVENNVKILLENMAGQRNSCGSRFEDIAQILSKIKNKSRVGVCLDTCHL
YAAGYDIKNHAAVEATLSKFDEIVGLEKLYAVHLNDSKGGLGSGLDRHEHIGKGYIGDEG
FKAFINHPSIRDKPMVIETPEDEAGDYSTDLRKLRSLYQA*
>NODE_103_length_57618_cov_20.818860_1 # 426 # 1178 # 1 # ID=2_1;partial=00;start_type=TTG;rbs_motif=None;rbs_spacer=None;gc_cont=0.498
MAEFRVVRLFRYPVKSLLGEEVRDVDVSFEGFDGDRLFAVVDTGTGLALSAKGEPRLLTV
GARLVHGELELIFPEEAVRENYDERLTNFLQRPVRLLRNNGTSLSFRGLEIDFEKGAVYE
KTGETRETRFHDSMPIHLINLRSLEKMGLSLDDAARFRPNIVFSAEQDDETLVGGYLQAG
DAVLKIVKPTRRCIVITHQQKNLGRNLELLRTLRANSEGKFGLYATVVKPGKISVDDRLR
FYPAETHHTT*
>NODE_103_length_57618_cov_20.818860_2 # 1445 # 2659 # 1 # ID=2_2;partial=00;start_type=ATG;rbs_motif=GGxGG;rbs_spacer=5-10bp;gc_cont=0.504
MVYPLIMRLVRDKVLNEGHWLSLNPYGPRQATLGPVRLYFVKLEAEALKSYGTAKEEMWK
LLHGVHGEQPFSLLELAWTDEYAYYNQYNRICSETALALDRELDFDLFYIHDFQQLPMGE
MMGTLKPKLFRWHIPFNERAIPPEWSGFLGRFLNAYDAVVVSSKSYMETLLRRGYEGRAF
YVYPYIDASQYGTPTKSDLQQFADKHGLDKDDRVISIVARLDPLKGHDRALKALANVVKT
HEVKLLIVGNGSFSSSGRGLGLSKGEAWRNYLQTLVKNLGLEKYVIFTGHVSQKELECVY
TLSDFTVLPSVAEGFGLVVVESWLYGKPVIVSKAAGIAELIIDSVNGYLVEPDDVPSLAD
KMKTLLENPSLTEEMGRNGRETAKLCTLEKGLEEEKRIIEEVVG*
>NODE_103_length_57618_cov_20.818860_3 # 2656 # 3423 # 1 # ID=2_3;partial=00;start_type=ATG;rbs_motif=AGGAGG;rbs_spacer=5-10bp;gc_cont=0.539
MIPLELPELTAIVTQLAMVAIMLLVTAFAARLTSSIIRRLLFKAPPLINEQISRGASIFI
WLVGLLFIVNQLGLNLDLLLLLMGLAGVAAIIAARDILSNISSRYLIGSFIPFNVGDEVQ
VSSFRGKVVEINPVASLLLSEEGALTVVPNSVLLKEISLNLSPYASRRITIPVHVPQGVN
VPDAEAEVLKLCNKYKNKLDQRFPPLVSVKNSGQADVVLELVLLSAQPEKRNELAAELGA
KISELMEKLRTSPRK*
>NODE_103_length_57618_cov_20.818860_4 # 3478 # 4365 # 1 # ID=2_4;partial=00;start_type=TTG;rbs_motif=None;rbs_spacer=None;gc_cont=0.544
MSAPEALFRAGEVARRVRAAVPSIVSPGASLLQIAEKVEKMILDNGCQPAFPCNVSVDSV
AAHYSPPPGDTSTLHRNFIAKIDFGVMVDGYIADTAVTVTDTAVGEMLKTAVEEALKAAV
RTVAAGVKVSAIGSVVQNVLTRYGVKPIRNLTGHEIQRYNLHAGVSIPNIAAGEGAKLQE
GHVYAIEPFATVADGFGEVIEHRAATIFRLWKTFSGPVSSPESSLLKTLSERFNGLPYSP
RWLTDLGPDTLSIHQRLVKTGRVKAYPVLVERLNKPVAQAEHTVLVEKDGCTIIT*
>NODE_103_length_57618_cov_20.818860_5 # 4358 # 4579 # -1 # ID=2_5;partial=00;start_type=ATG;rbs_motif=GGxGG;rbs_spacer=5-10bp;gc_cont=0.486
MSEPSIMMGGRSRERTPEPLTFLKCLSCGVENSRPFKENDYVLKIVEDEKCPKCGGTRSK
IVNIYVPEKKESK*
>NODE_103_length_57618_cov_20.818860_6 # 4576 # 5718 # -1 # ID=2_6;partial=00;start_type=GTG;rbs_motif=GGAG/GAGG;rbs_spacer=5-10bp;gc_cont=0.507
MLFAALLNPSTGGDNILSLLLSLVWFAFLMIFFLYPSFGQRMQLSYMLRDLERKLNKLKI
IKDEINQITVETIKRVGKPEKDPAPDINRLSEFFIIQPESMDPYGLVYKLEHILETGESV
YEQEVAKLAPHATEHQVKSLTNLVEVLRGINTIYRVVRHYYLLGKKTANIYMVLQIQMVL
PQIIEIAESYRQAAVAFSKGQPIGDGVGPLVAAKLVNGMEKERYEIAKDTVVQEIELENR
KVYVVRAIGPGGTVGRPGEGVKQLVEKLPENPKLIITIDAALKLEGEETGKIAEGVGVAI
GGPGVDKYKIEELAKSRGIPLYAFVIFQSITEAITPMRESIAKAADQVLEKVKQLILEKV
KSGESVVVAGIGNTIGVGLG*
>NODE_103_length_57618_cov_20.818860_7 # 5777 # 7570 # -1 # ID=2_7;partial=00;start_type=ATG;rbs_motif=GGA/GAG/AGG;rbs_spacer=5-10bp;gc_cont=0.534
MKNASDKNVLNGEKLIIVAEKASVARAIKAVVSAAKANAVVSSVRGHMMEADLPDGYEWG
AKHPFEIIKLRKVVDKISDNRVFEQLVNVFSGGGLLVIATDNDSEGELIGYEILQVYRRV
TGGEPVVYRMRFNSVDRRELLASLRNLEKGLNMRWVEKARFRQIFDLVTGAAFTRLLTLS
TRRLAPVRVISWGSCQTPTLNFVVEREKEIQQFKPQKYWVIEATLRKSSGEEFKAATQQI
WRRDEAEQAFERARKAGEAVVTSYTRSEKTLPRPLPMRTDDVLRDLTRITGISANRLLSM
MEELYAEGYISYPRTDTNRYRRGFDFQTPLKAVAAADALRNAKPDKAEPLPRNGSRDDGA
HPPIYPVATFRGSGVLMQIWEYIARRFYANAFFDDAVQSTSKAEIVIDGVTFSAEGSSVT
KQGYLQVFTYFRPRDKPLPELREDEKLQIIEVTMREDETKPPQRLTEADLLRLMEKNGIG
TDATRASFPQLITERNYAVRAGRFFKPTPLGMALIESLAEADTRLITPETRRLVEDYMAK
IERGETSFEESLDQSLRLYEELLRRCGEKIDEISRRLAQHVKPFAGKRRAKKKGNQV*
>NODE_103_length_57618_cov_20.818860_8 # 7574 # 8107 # -1 # ID=2_8;partial=00;start_type=TTG;rbs_motif=GGA/GAG/AGG;rbs_spacer=5-10bp;gc_cont=0.528
MVSKQPSAAGRWVKGYVSGLVARAVSDGVVYFFTLSTLEGEDVVFRMRQPPDWMYTGTPV
EGFLVKADDLYQIQDLAQANELAQPRVVEVDRCDVSYIGAGPAKKPVVTGSAGRMVISAP
AITMGVARKAEKIGYSRCVLHVADLATGARIVAVQTPQEYRRDISMKKMITMLSRGE*
>NODE_103_length_57618_cov_20.818860_9 # 8445 # 9245 # -1 # ID=2_9;partial=00;start_type=ATG;rbs_motif=GGAG/GAGG;rbs_spacer=5-10bp;gc_cont=0.504
MSSTPLTELISLKGRKALVTGAASGIGSSVSERFAEAGASLVLVDINESSLTSVASAIRD
RYGVEVEAKKVDMSKKREIDELWSGLKERAPDIMVNNAGIYEFRDFLEVDEDFLERTLNV
NLKSVFYMCQHMVRTRGDRGGVIVNVSSIEAVIHLVKGLTHYGVSKIGLVALTRALAREY
GGKGFRVNAVMPGGIHTPGTDKVRNEALKRLQLGFFITGVNFISRIPLKRLGEPDEVARV
ILFLASDLSSYVNGSVLVVDGGYLTD*
>NODE_103_length_57618_cov_20.818860_10 # 9485 # 10003 # 1 # ID=2_10;partial=00;start_type=ATG;rbs_motif=GGxGG;rbs_spacer=5-10bp;gc_cont=0.534
MSPVGLVCFASTRRGVFRVVWGVGMNAFVRVLVREGVVVGDGATEVNDLVKRQLGEYFEG
VRRVFNVPIDLRVSGFARKVLNAVASIPFGEVRSYRDVAVSVGSPKAYRAVGNAVARNPV
PIIIPCHRVVKSDGSIGRYGGDENVKAWLLRHEGITLLPGRSPAPARLKIVK*
>NODE_103_length_57618_cov_20.818860_11 # 10016 # 10294 # -1 # ID=2_11;partial=00;start_type=TTG;rbs_motif=GGAG/GAGG;rbs_spacer=5-10bp;gc_cont=0.545
MNIRLTVFAVAWSIAATAALTIGQLYEWPDNVHIRYGIPLTYAVHTVVTIMGAADHWTVD
TNILAFDLAIWMAGLVAGVALLSRQKTRDGHT*
>NODE_103_length_57618_cov_20.818860_12 # 10291 # 10539 # -1 # ID=2_12;partial=00;start_type=ATG;rbs_motif=None;rbs_spacer=None;gc_cont=0.498
MNVRIVYCVPCGHLPTALDLAKNLLSRYGQRLNKKFSVTLDTSDGGTFEVYIDGERIFSR
HEARRFPTLDEIAEQVDKRLNG*
>NODE_103_length_57618_cov_20.818860_13 # 10624 # 11040 # 1 # ID=2_13;partial=00;start_type=ATG;rbs_motif=None;rbs_spacer=None;gc_cont=0.537
MELRWVAVVLLTLFIWGLWGVLARVGASALGWRDSAAVAAIGHMIVSLMFIISSRAQVIP
ASQAWFAALLAGVLGFLGAVTFYLALDLNPSSIVVVATSLYPLVTLILSYLLFNEVLTLR
QVIGAALALIALALISGE*
>NODE_103_length_57618_cov_20.818860_14 # 11077 # 12519 # 1 # ID=2_14;partial=00;start_type=ATG;rbs_motif=GGAG/GAGG;rbs_spacer=5-10bp;gc_cont=0.520
MSLLPNFIDGQFVESKSSEKIPVKNPAFDTDIAYVPVSTEEEVAAAVEAGVAAFEKIRKT
APTDRVSYLLKIRELMIRDTELLARILVDNHGRTYAEAVGEVKRSLENVEAAAALAYTLA
KGEKMVNVSPDIDQELIREPLGCFAVITPFNIPLHAWSSYVPYAIALGATVVLKPSEVTP
VVANEVARIVKEAGVPAGVMSVVHGDGRVAEKLVRHPDVQGVGFIGSTRTGKFLYELAAK
EGKRASINAGAKNHLVVMPDADFVKTADAAVSSFFGMSGQRCLAASNLVVVKGAERVVEL
VREKSALKLGYGMDRETEMGPMASRAGLEKVRKFIELGEEYGKLLVDGRNNKPVKPLNGY
FVGPTIFTDIPPTAPLAKEEIFGPVVSVLHADSLDAAVELINKNTPYGNAASIFTSNPNT
ARRFVLDVNVGNVGVNIGVPQPMAYFPLGGRKQSFFGTAHSRVDTIRFFTDHKIVTTRWW
*
>NODE_103_length_57618_cov_20.818860_15 # 12519 # 13127 # 1 # ID=2_15;partial=00;start_type=ATG;rbs_motif=GGxGG;rbs_spacer=5-10bp;gc_cont=0.545
MHEAAPGVSIRKVAVYVDEVFVEMGKGLQKPVRKSAAAAVIKNPYAGKYVDDLQLLIDAG
DFLGGFLGKKAREALGIAPADVESYGKAAIIGLDGELEHGHAILHPKFGRGLREECGGQD
VCKAIIPSSAKLGAPGTAIDVPLHYKRAAFVRSHYDAIEVRVPDAPLPDEIVVIAAVTDA
GRPLPRIGGLRKEEVKGEDGLR*
>NODE_103_length_57618_cov_20.818860_16 # 13124 # 14089 # -1 # ID=2_16;partial=00;start_type=GTG;rbs_motif=GGA/GAG/AGG;rbs_spacer=5-10bp;gc_cont=0.473
MTDKYVKTRLYVLAALILIYIALPLPFINTPYVVFILAQMTFFTIFAYSFNFLFGFTRQL
FLSIGAFAGIGAYVTGILLRDGIAGPIEAVALSTVVVAIVGWAVSILSVRRKLVAIFTGI
FTLAITLVFSNLVTGLVDLTGGETGFRIRGVSLLFLDNLPYYMRYYYIALTTLLIVTVIA
FYLIYYTGTGYAYRCIIDDELSAELVGINVQRIKTLTSLLASALLGFSGALYSLFSQLIS
PSYYAFGSIDLPVQIIVILGGRASLLGPYIGSAIIAVVNESLRFLGPLTQLLYGLILMLL
LAFFRNGIVDFVKRRVAPWFY*
>NODE_103_length_57618_cov_20.818860_17 # 14086 # 14958 # -1 # ID=2_17;partial=00;start_type=ATG;rbs_motif=GGA/GAG/AGG;rbs_spacer=5-10bp;gc_cont=0.504
MDASIILYLLDGIVFGLVLSLIAAGLTLIYGLAGVLNLAHGELLVVTTVTAAVLSGSLGL
PLPLALIAGIAATLAVAVVLDRVVLSPIYKLEGEERVLLGLYITLAFSIFLHGGIITTFP
LAYLTLNMPTPNIELLGLSFRTAQVVAGVSSAVILLGIYLFLKKTWTGRAIRSLTQNETG
ALLVGISVKKYRLLVFMVGAVLVGMAGIVRSLIATVAPESGLEFTILGLLVTVVGGIRSV
SGTMAAGLVIGVVYTFLVVVVGTYLAYVALLILIMVLLLTRPYGILGERW*
>NODE_103_length_57618_cov_20.818860_18 # 14959 # 15690 # -1 # ID=2_18;partial=00;start_type=GTG;rbs_motif=GGAG/GAGG;rbs_spacer=5-10bp;gc_cont=0.495
MREKLPSLLQLEGLDSGYGDIQILWNVSLTVEKGEVVAVLGPNGAGKTTLLKTIAGIIKP
KKGRILLEGKRIDGKPPEKIVEEGVALALAEKELFPLMTVHENLILGAFNKRARQKLDEN
LEIVYSIFPKLKERASQKAGTMSGGEQQMLAIGRALMTDSKLLLLDEPSTGLAPLLVKTI
FQAMRKLMETKKELSILLVEQRTVQSAQLSDRGYVLSNGRIVYEGDIKEAVYSKSFLRRY
MGM*
>NODE_103_length_57618_cov_20.818860_19 # 15656 # 16402 # -1 # ID=2_19;partial=00;start_type=TTG;rbs_motif=GGA/GAG/AGG;rbs_spacer=5-10bp;gc_cont=0.479
MTALIKCVEVTKYFGGLPALKNINLEIEANEIRAIIGPNGAGKTTLFNVVNGVYKPSSGK
IFFDGKDITGKPPHEIFKLGISRTLQIPRPFKDLTVWENVLAGGLFTERLDRTELEKNVS
TLLDKLGLAEKSEMKAGLLNLQERKKVELARALASKPKVLMVDEYMSGLNTAEVEEAVQL
FKDLRREYGLTIVWVEHVISAVASLADKVTVLNQGSKLAEGRPEEVVMDQEVVEAYLGER
EVAESSSA*
>NODE_103_length_57618_cov_20.818860_20 # 16441 # 17643 # -1 # ID=2_20;partial=00;start_type=TTG;rbs_motif=GGA/GAG/AGG;rbs_spacer=5-10bp;gc_cont=0.530
MVAIVAVIVVAAVAASAGFLFLSQQSLGVSEVKIGALVPLTGPFAVYGAYTLDGMRFAVE
EINARGGVLGARVVLVEADEKNDAKEAVAIFKRMAEVDRVTAVVGTISSGIGAVLSAEAE
QAKVPLFLVAAGSHTILTKESRYTFRTCLPPAPTNGELLANFVRDKGYKRVGVVIASYEW
GFAIRDVLDQRLKQLQGVQYQIEETPLGETDFTTVLRKLQPLQPEVMILTGHPPGFPTIT
KQAIELGFQSAYYIASVQPPELMLRGVGDIGLGKLVTTTCVNSEAPEYRQLAEKFYQKYG
KFFDHNAVTGYVTVMMIADAVEKTKSVDPVTVANHIRTSEYNSPIFAWPLSYTEWGEIKK
PAMRLAVIKQGNPGNINPGANWVIETLYVSPPVQPYVPEK*
>NODE_103_length_57618_cov_20.818860_21 # 17691 # 18677 # -1 # ID=2_21;partial=00;start_type=ATG;rbs_motif=GGAGG;rbs_spacer=5-10bp;gc_cont=0.495
MKLGLRLPTYARPGEFSSFETLKNYVAKAEELGVEGFFVIDHLLTSRPAYSTSWHDPLIA
LSFIGAATKKAVIGPMILVLPFRNPYLLAKQLASLDVYSGGRFVLGAGVGWNPDEFRLLN
TPLEKRGAIMDEYLVLLKKLWTEDKITFEGRFFNVRDLVLEPKPLQKPHPPIWIGGGSQP
HEILYGAAAKGIDRVLYRVAKFADGWIPHSSSTPEMARQDWEKVKKYATELGRDPYKIQK
VYSNFVYIKSPGEGDEEAVKRFSLYSGMNLDYWRNFYLYGTVEELAEKIKNRIRSLEGVD
WIVLNPVTYEESQLRKITDELLPLVDNV*
>NODE_103_length_57618_cov_20.818860_22 # 18677 # 19861 # -1 # ID=2_22;partial=00;start_type=ATG;rbs_motif=None;rbs_spacer=None;gc_cont=0.508
MPSYIIKNAGKILSGDINKPVAEGNSIYIKDGVIEEVGWNISRPADGVFDVNNMTVMPGL
FDSHVHPVFGDFTPRQNTLGFIESSVHGGVTTFISAGEVHLPGRPRGDKEASKALAIIAH
KSFKNIHPLGAKIHAGALLLEKGMTESDFEEVVRAGVWLVGEVGLGSVQDPDEAAAMVRT
AQKHGMKVVIHTGGASIPGSTINNAEVVLKVRPDVVSHINGGPTSPSLQDIRKIIENLNS
AIEVVQCGNFRSMLETVKILKQRNELHRLIIGNDAPSGTGVIPLGIIRTISFIASNTDVE
AERVVCAASGNTARVFGLREGIIETGRPADLVVIDAPYGSVAKDAVEAFSVGDIPGIAMV
MIDGLPRVGRSRMTPPPTRSIKTEGSAKLPEAGH*
>NODE_103_length_57618_cov_20.818860_23 # 19886 # 22192 # -1 # ID=2_23;partial=00;start_type=TTG;rbs_motif=None;rbs_spacer=None;gc_cont=0.502
MKLQKRVEDPRLLRGEGQFIDDLIFPKMLHLVFVRSPYGHAKIKSINSSDALKKAVAVID
GKTVANETKPLYTLIRDVPYYGIAVGKARFFGEPVAMVAAETLGDALDASEEVYIDYEPL
PPIVDPEEAVNSSNLVHENLGSNVALSRRLVFGEVEKMFAEADTVVKEKFYFDRYAAAPI
ETCGVVAVPDKGGSLTVYDNQQTPQLFKKSIAQSLGIQPEKLRFIEHDIGGGFGVKIMLY
PIVFLTCYAALKLGKPVKWVETRREHLTAMAHNSNRVTVAEMALRKDGRVTGYRTSFIED
VGAYARLPDPGGTVRSLMTYLGCYDIQNVDVEFKVVLTNKCPTGPVRGYGCQQAYFVLER
MMDIAARELGLTPVEIRLKNMVEKEKQPYRTVFGSLYDGGDYKATLLKAWRLSQAEKFLD
EGDVGVGVACVVEPAVTNLARNKLLFPEFESSGSGEGAVVRLEESGTITVYAASIPQGQG
HATVLTELVSELLGVKPEQVRVIFGDTDFVYPSPYGGTWASRFSVMTVAAVKKSCETLKQ
RILEIAAEILETSTDDLEIRDGKISVKGSEVSISLEKIAAIAYRNSLTINGKHTSLQAEY
FYEFPTFNTGEPGKINMSATYGNSAHVAVVRVDRETGEVKILRYVAVHDCGKILNKKIVD
GQILGGVLQGIGATLYEELVYDENGQLLTSHFSDYLLPTAMETPEIIIDHIETPSLFSEL
GSKGMGEGPLIPVAAAIVNALEDATKTRLTRSHLSPGQLWTAIHRQRL*
>NODE_103_length_57618_cov_20.818860_24 # 22301 # 23050 # 1 # ID=2_24;partial=00;start_type=ATG;rbs_motif=GGA/GAG/AGG;rbs_spacer=5-10bp;gc_cont=0.545
MDKSAYALVSVSVTAAVLAVALAAVTLMSGSTPQMLNNMADESLVSSTLSVTGTAQTTLV
PDTLVVTFVVQEKAATSSEALAKLSEKANRVVSAVLGLGISSEDIKTTGVSIHPEYIYPD
KEPPRLIGYVATYSIEVRTKRVADAGTLIDTAVNAGADQVSGLYFTVSPEQYGTVYRQLL
SAAVGDADAKAESVLRPLNLRKTGVKSVSVIDVQPVYPARGAVEASSGPPILTGTTTLTV
SVNVVYTIG*
>NODE_103_length_57618_cov_20.818860_25 # 23090 # 23947 # 1 # ID=2_25;partial=00;start_type=ATG;rbs_motif=None;rbs_spacer=None;gc_cont=0.556
MPRLFYVLQGVGAGFFFGTASIFVRFLTGVDAFTIVVFRVLVAGLLLSVLAAFFFRSDVV
KAFRSFPGEIPLLGLLLSFHFIFFVLGVQNTSVVNATTLVNTTPAMALAIGWGLGWTRPS
NLNVVGLVLAVAGSATMALGESSGAGGGLLGNVYAVLGAFFWALYLVVGKRVRQEVNIFA
VFGPLLLFTSLPALAAAYLLGQGLYPPNLEQTLFLLALALFPTVLGHGLQFSSLRGLHPY
QASSLALLEPIVAALLAAVLLAEVAGPVTYLGAAAVILGIYLVIR*
>NODE_103_length_57618_cov_20.818860_26 # 23929 # 24879 # -1 # ID=2_26;partial=00;start_type=ATG;rbs_motif=None;rbs_spacer=None;gc_cont=0.553
MKFLTDDEVASLVDPVKVVEAVERAYILYSTGRVVMPVRSRVENREHGGDILMMPCLVPD
MGIFSLKLVTVYPRNLEKSLPTINATVIALDASTGLPRLVAEARALTGLRTAAATTVSIK
HLARRDFTRVGIIGTGYQARWQLRVVAANYPYTIFKAYDIDSKRLNEFVAEMGRLGHDVK
PSPTAEELVRWSDVVITVTTSKQPVVLKSWVKEGTHISAIGGYTPEMVEIEPALVANSKL
VVDSREAVREEAGDILKPIELGLMRFEDIYAEIGEIAAGLKPGRTDEREITVFKSVGLAV
QDAATAKLLIDYLMTR*
>NODE_103_length_57618_cov_20.818860_27 # 24950 # 27223 # 1 # ID=2_27;partial=00;start_type=TTG;rbs_motif=None;rbs_spacer=None;gc_cont=0.550
MNVSAGRAATFLIFALLLTISSVHGGVVEELVQRPPAEKSDSSSMVGEMFAELGFDGYIQ
RRYYPLLDVSLVDIGVDRLLNVSGLNAAAVDGRGVLIAVVDTGVDYRHPAFRTANGTRIV
AIWDQTVEGKPPQGFGYGYECDRQEILSGTCPQRDTVGHGTVVASIAAGGVYGEWVLRGV
ASGAELVVVKTGGPACGGTRWFFGETGLLDGIAYAVDKAKQLGRRLVVVLSLGTDIGAHD
GSTPLEKALDKWAEEDGVVFVVAAGNSANDSRHVEATLTQGIQLTLRMTIPEQTTEAALS
LVTHSGNVMELALTSPSLNRVELPLNGSKTFREITLETSTQRTGPLQEIAISIKANPLET
GVWRLSITPRQVFDGKMHAWLESDTCSQESEAFLPSEDYDITSSFTVTIPGTAKKVLTVG
AYNTRRTWTAGGQTWSVGGTVGDIEFYSGRGPTTDGRTKPDITAPGGVVFAARSRDASRQ
AFSPSEDTAVSRGTSMAAPHAAGVAALILQLAPTLSPEEVFEIIRNTARRDSYTGDTVSN
TWGHGKLNADIAYVLLAEVDGPVAEARPTILLDNKAVANISTPSVTSLVLLRNRQANISL
QLPSTPYTRYTTTPSHFIVNGTHEKARFILDAYHRVDVLYPNGTMIDTAWAREGDTLDIN
SLLGAKGLKLSLRGYVDEKGVEHSGTTLRVTAPTRITLILEEPNILTPVLGALTALVLLV
LLSTAVMRLRRYRNSGTRPSSTTHLPSSSTELITKSG*
>NODE_103_length_57618_cov_20.818860_28 # 27142 # 27777 # -1 # ID=2_28;partial=00;start_type=GTG;rbs_motif=None;rbs_spacer=None;gc_cont=0.502
MESDFVNVLHKLLNGLRTGAHVKIVPVEGKRILRIFWLNVVHEPMVFRAIAKLVKMHAEK
MGYDADAVASVETSGAKYGLALANELGKPYFSIHKARKLIFQQPVAAEGFSVTESKPVTL
HLDKAVASRFRNVFLIDDVRRTSSTINTAAALLNECGVHVTACYVIIDLAFAGHPRPDMI
PRDRYHPLFVISSVDDEGRCVVDEGLVPEFL*
>NODE_103_length_57618_cov_20.818860_29 # 27799 # 28920 # -1 # ID=2_29;partial=00;start_type=ATG;rbs_motif=None;rbs_spacer=None;gc_cont=0.527
MTKRLPLLFFGHLANDTLYTSLPPLLPLLAAQQTSSAATLALIPTVYLMTASFLQIAVGL
FFDRKPKTILMPLGLFLGGVAVSAIGFVESYSLMLLLGFLGGVGSALFHPPATSLASVSE
KRASSVSFFMSGGDVGLAVGSFLATTAYAVMGVRGTWLLILLPALAASMLLVGVRQPLEA
HVQNSVRPDVKKLGFALATAIFRAVAALSFVTFLPLYLTERGLSFSIAGTVLTVMILAGA
GGMLSAGYVAEKIGKRRAVSMFLLLTGLWIPVAVLTPPQLSYLSYGVLGFLIFAVHPILV
AYSHDLLPQNLGAASALMYGLTFGLGHLIVPFVGVAVDVYGYQSVLLSLAFMPFIAALLF
QWAPAAAKTRTIY*
>NODE_103_length_57618_cov_20.818860_30 # 29116 # 30132 # 1 # ID=2_30;partial=00;start_type=TTG;rbs_motif=GGA/GAG/AGG;rbs_spacer=5-10bp;gc_cont=0.532
MPGFLIPATYGGLGKTVGDLVEAVIYLTMYGCGTAVYPLLSNNMSSLVINKSGTEKQRQK
FLPRLAIGEYIMGLSITERESGSDVLSIKTTAVKQGGKYVINGEKMYVNNFDRATHMLLA
ARTTPVERAAKKSLGLTLFVLDMKSAGLSFSELPKMGTNYFRTGVMRLENVEVDEEDVVG
ELDNGWKALAHALNPDRIVYAAVAVGSALFAIKTATSYAQERKVFGKPIGAYQGIQFPLA
SLYTETEAARLLTLDAAAKFDRGEDASVAACLAKYFASEVVFKAVGQAVQVLGGYGYLRE
SGLERVLRDIYLLRSGPITQELALAFIAEKGLGLPRSY*
>NODE_103_length_57618_cov_20.818860_31 # 30129 # 31106 # -1 # ID=2_31;partial=00;start_type=TTG;rbs_motif=None;rbs_spacer=None;gc_cont=0.521
MVRVISRSELENWLDMKTSVEIVEDFFRDYGDEKYVAPPRMVTAIEEREAVYLNMPAASL
HVGGYAVKLINEYRKNPVLHGMEAAHGVVLFFDIETGVLKGVLDAVALTSLRTGAIGGVG
AKYLAPVDSRSAALIGSGRTAWTQLTALHTVRNIERVKIYSPTKANREKLAEKASKTLGI
DAKAVDSPREAVENADVVLTATNSAEPVLSGEWLAENVHVTSIGALPTRRELDLETFRRA
ELIAADLKKSVLREAGDIMAAVEKGIVDPAKVLELHEVVKQNLTRPRNVHVSLLKSVGFA
ALDLYFTSRVLRMAEKMDVGRVVEL*
>NODE_103_length_57618_cov_20.818860_32 # 31109 # 32419 # -1 # ID=2_32;partial=00;start_type=GTG;rbs_motif=None;rbs_spacer=None;gc_cont=0.534
MNSARFFNKPAETMSRKDIEENRDKMLRWTVRHAYRNNPFYRRKLDEAKVSPDDVKSVDD
LVKLPFTTKDELRSLYPYGTLAVPRSEVLEVHATSGTTGVPTLGFYTKNDIEVWAEVSAR
SLAMSGLTKEDVFQITPSFGMFTGGFGFYYGARRIGAMIVPTGAGFSRRQIQYMLDFGTT
MVCAVVSYILRLTETALEMGVDPARDTLVRKGVFGSEMWTSEMKKWVAEKWNMDVYDIYG
FTELCGPGVANDCFLHDGLHLWEDHFLVEVIDPKTGEPVGPEEKGELVFTTLTKEAAPLL
RYRCRDISYIYDARSCDCGRTHLRLGYIRGRVDDMIKVSGVAVWPSAVEAVLLRHRELGP
EYQIIIWREKGLDKMKVVAELAHELKGDEAEALRNKLESELHETLLTSVQVELAEPLSLP
RQEVGKAKRVIDKRAE*
>NODE_103_length_57618_cov_20.818860_33 # 32515 # 33480 # 1 # ID=2_33;partial=00;start_type=ATG;rbs_motif=None;rbs_spacer=None;gc_cont=0.510
MKLVTFQHPHRREPRLGIVYGEYVIDGNMAYTVLLSEEGEEDPDVLANALLPSNMISFLR
RGRRAFEAAERVLFKARSFINMSYGEGLVYELSKVHLYAPIPRPGKIIHTAGNFREHAKE
AEKAKWEFPIPQWISFLKSPTAVIGPYDNIVYPKYTKELDYELEMAIVIGKRGKYITKER
AFDYVAGFMVFNDITARDIQRQEMKNGLLNFGKNLDTFAPLGPYLVTKDEVSNPHNLKME
LRVNGEVRQSGNTNRLSVTLQEIIEHYSWVMLEPGDIITTGTISGVAAFRENPEKYYLKP
GDLVESEIESLGVMRNPVVAE*
>NODE_103_length_57618_cov_20.818860_34 # 33482 # 34687 # 1 # ID=2_34;partial=00;start_type=ATG;rbs_motif=None;rbs_spacer=None;gc_cont=0.546
MSSESWRGEKHWVSPYNFSPQVVSQFNFPEKIEIYDVTLRDGEQTPGVVLKASEKLEIAK
ALDELGVHRLEAGMPVVSEEDFNAVKMIANEGLRARVFGFARLVKEDIDAALKADVSGIV
TEGPVGVPKLMQFGWRPEDVVEKAVTHVQYAKDHGLYTVFFGVDGTRADINFLKHIYSRV
VTEAKPDAVAVVDTFGCASPEGFRYLVGEIVRTVKVPVEVHCHNDFGMGTAVSIAGLSAG
ASVVHVSVNGIGERAGNAALEEVVLSLELLYGRRLGLRLEKLVEVSRLVEKLTGFRLAAN
KPVVGERVFTRESGISVAGWVKYHLGSEAFLPELVGNRHDVLVGKKSGKHSIEWRLEKLG
VKASPEEVQALLQKVKEISIAKKRALSDEELLECLETVRRS*
>NODE_103_length_57618_cov_20.818860_35 # 34660 # 35736 # 1 # ID=2_35;partial=00;start_type=ATG;rbs_motif=GGAG/GAGG;rbs_spacer=5-10bp;gc_cont=0.549
MSGDSEAELGLYRVLSPEGEVVGEPDPGLSNETMRKMMHDMVVLRTFDQWMLKIHPLGKA
SRYAPVEGQEASVVGSVHSLSDVDWTFPTYRELTVGLLRGAPLTTLIHRMFATSLDHMKG
HEITLYGDKRYRIVVGAGAVSLMCPVAVGMAMAAKKRGEKEVFLVYLGDGATSKGDFHEA
INWAGVFKPPVIFFVQNNQWAISTPFKIQTAAPNIAVKAKAYGVPGIRVDGNDVLAVYTI
CKKFVEKAREGGGAALIEAVTYRMGPHTTADDPSKYRSEEEVEKMRALDPLKRLRIYLTR
NGLWSNEEEQKIVENFREELRRATEEAEKTPPLNPRVIFEDVYAELPWHLREEMAELG*
>NODE_103_length_57618_cov_20.818860_36 # 35733 # 36593 # 1 # ID=2_36;partial=00;start_type=TTG;rbs_motif=None;rbs_spacer=None;gc_cont=0.503
MKLKPWTITLADTENLHPHEQSIPQAVARIAEDIAQKERFIDPVIVDAETGLVVDGTHRV
EAAIRLGLGKIPVYTVDYMSPRVVLAGWGRAASKNISKDELRGLFGRLGFTESMASYDAR
FIWSDGHVLQVKHSGELSTKQVYEKLSIIDQSLQHLGIAYVRDSDVEELVKQGKHVFGYL
LRPLKKEEVVSIVKQGYRLPPKSTRHLIDRRPMYINCPLEILRSSDAVEKFTEFLSEGVW
VELGPGAELDRRYDEKVMVFYREDLAAFYPEKLLKLVKSSLKQTLR*
>NODE_103_length_57618_cov_20.818860_37 # 36562 # 37479 # -1 # ID=2_37;partial=00;start_type=TTG;rbs_motif=GGA/GAG/AGG;rbs_spacer=5-10bp;gc_cont=0.564
MVADAIDRSAVDLLEKAGFRVDLRPGISAEELESVIGGYDVLLVRGRTKVTAKVIERGVP
VLKVVGRAGVGLDNVDLEAAARHGVKVLNTPESSTESVAELVIGLMIAVARKIAWCDRQV
RGGRWPKSEAMGVELAGKTLGVVGYGRIGRRVAEIAYAMGMKIVAYDVIPIPEEVLAKAG
AKLTSLEEVLRTADIITLHVPLTPETRHLINASKLEMMKPGAIIINASRGEVIDEEALYT
ALKNGRIAGAGLDVFEKEPPTGSKLLELDNVVLTPHIGAQTLEAQEAAATMLAKKVIEAF
ASTSS*
>NODE_103_length_57618_cov_20.818860_38 # 37594 # 37878 # 1 # ID=2_38;partial=00;start_type=ATG;rbs_motif=None;rbs_spacer=None;gc_cont=0.558
MPFKRKSRGRSKGAKGKEPTVQCDNCGAYVPRSKVQRVTRRVSLVRGDLARELKQAGAYL
AENIVVKNLCISCAIHYGVLKVRAREERKPEQFL*
>NODE_103_length_57618_cov_20.818860_39 # 37935 # 38903 # 1 # ID=2_39;partial=00;start_type=TTG;rbs_motif=GGA/GAG/AGG;rbs_spacer=5-10bp;gc_cont=0.558
MTTAQERARLSLVKLRLAMVGTWALITGVASLLFVAVLTFLRIPLLNFYTIIGFVVAFHV
FQWLIGPYIIGAVYRTRPAAEAGLGWVEEAVNRLSIAAGMEKPPKTYVAEIDIPNAFAYG
SPLTGPMVAVTRRLVESLPREEVEAVIGHELGHIKHRDVAFMMAISIIPAIIYYLGYTLF
VSGAYGGRREGGAYTFLIGIVLMVFSFIFNIFVFYMSRLREYYADYFAAKTVSNGARNLQ
RALVRIMMLAGRMRREEVAHVEQFKAFFIADPDVKLQAFGDIDRVVEEVKNRKPSTLAEL
FSTHPDPAKRLRALDNYVFSMP*
>NODE_103_length_57618_cov_20.818860_40 # 38890 # 40347 # -1 # ID=2_40;partial=00;start_type=ATG;rbs_motif=GGA/GAG/AGG;rbs_spacer=11-12bp;gc_cont=0.516
MIGIFYGLMSTATALNKYRNFSEWFDKLLLEARILDDRFPVKGFSVYLENGAYILRRVRE
MLEKELRETGHKEMIFPLVTTEELLGKEAQHIKGFSTEVFVIESAGGKPLDVKLIVRPTS
ETIMYPMFKLWIRSHADLPLLVHQSNMVYRHETKATRPLLRVREIPWNEAHTVHATAAEA
EQQVKKAVEIYRKVLDQLGLAYLVLKRPDFDKFPGARYSIAFDAWNPDGRVNQVATVHNL
GKNFSKVFEIEFETRDGKRENPHQLCYGFGYSRVLAALISQHGDDRGLVLPPVVAPLHVV
IVPIVFKGQEESIKQFCYGVAERLQKFAVKVDDREDVTPGEKFYYWEKLGVPVRLEIGPR
EVAENRATLFRRDTLEKQVVAVEEIEKAVETVLTSIGQSLAERSWRIMRQMVVEISSIDE
VKKVISERRIAKFDWCGSVECAEQLKAAAGGELRGSRFDELEVPSGPCIVCGKNAAEVVY
FARAY*
>NODE_103_length_57618_cov_20.818860_41 # 40646 # 40948 # 1 # ID=2_41;partial=00;start_type=TTG;rbs_motif=None;rbs_spacer=None;gc_cont=0.373
MNLILSRHAREKIKLRGLKMELINQVLNSPEQIYFDVVTRLYVAIRNVDFHDEKIPMVVV
YRPENDSYYIATAYPCKEFKEEVDRKVKKGRWIKVGVREE*
>NODE_103_length_57618_cov_20.818860_42 # 40945 # 41163 # 1 # ID=2_42;partial=00;start_type=ATG;rbs_motif=GGA/GAG/AGG;rbs_spacer=11-12bp;gc_cont=0.406
MKVTYDPEADIIYMVLRDGEIYDSREENEDVRLEYDKEGHLIGIEIMNARTNLIAAIAEE
ISREINNALQTR*
>NODE_103_length_57618_cov_20.818860_43 # 41493 # 42017 # 1 # ID=2_43;partial=00;start_type=TTG;rbs_motif=GGxGG;rbs_spacer=5-10bp;gc_cont=0.526
MVEVAETEREKMEQPLRRAYMSLFKAYAEMGSVKVEAIAATTPPSIEVKVSEKTILGIRI
PTLEIASTKIPLNYGLLDTASSFDEAVRNFREIIATLCKVAEIENTIFRLAEELKKTQRL
LNALEHLIIPRYQEAIKFISASLEEREREDFVKLKHVKRILERRKEVETVGGTG*
>NODE_103_length_57618_cov_20.818860_44 # 42001 # 42111 # 1 # ID=2_44;partial=00;start_type=TTG;rbs_motif=GGxGG;rbs_spacer=5-10bp;gc_cont=0.468
MEEQVRKEFEQLRQEIRKKKQEMAEALRKKAEEASA*
>NODE_103_length_57618_cov_20.818860_45 # 42117 # 42803 # 1 # ID=2_45;partial=00;start_type=TTG;rbs_motif=None;rbs_spacer=None;gc_cont=0.523
MVKDTELNNEPNKPFLELDIRGAAAATIIAAFAYISLFHYPLVRGLELTNLLFYMDVWPT
FIAAVGYSTAYLISKRLYTNFGKPWSRYIGFSAAAALIFYWHLPANSFFGYGVCPADLNN
PALYQLKRISYFIVGVLIYFAAKDFNKPWREALAIAFGKVMGWYGFYLTLVTEPLYVAPP
VIFSLQLHHEAGAAMILSMIALDFLAAASLINHLFKDKKATPYPLTTS*
>NODE_103_length_57618_cov_20.818860_46 # 42851 # 43258 # 1 # ID=2_46;partial=00;start_type=TTG;rbs_motif=GGA/GAG/AGG;rbs_spacer=5-10bp;gc_cont=0.480
MSESALLVGAKCLGLVYVDAVVKKGGKSVVLRLLVDSGATYTVLKKDVWTILGLEPLGEI
DLILADGTTITRKVSEAIIELPGYGERHTPVVLGEEEDENLLGIVTLEIFGLILDPLKRT
LKPIRAILKTEHHSG*
>NODE_103_length_57618_cov_20.818860_47 # 43338 # 43760 # 1 # ID=2_47;partial=00;start_type=TTG;rbs_motif=None;rbs_spacer=None;gc_cont=0.473
MFCRELRFSRVEAEYWFKQAVEDFKLAEKLLSDGKYNYSAFLAHQAAEKILNALIIEVLR
EIPPRVHNLLELGEALRKTGIDMAEVEDGLKYLNPHYLTSRYPDAANGVPTEVYSRRMAE
LCLQSAKRVLAWAENLLEKK*
>NODE_103_length_57618_cov_20.818860_48 # 43766 # 44185 # 1 # ID=2_48;partial=00;start_type=ATG;rbs_motif=AGxAG;rbs_spacer=11-12bp;gc_cont=0.476
MVSNYVDAVRENGFDVVSAVLFGSRARGVELVYSDVDLLLVLSNCSYGFVERIEALSKFW
RHELSLEVFPYTKDEVMRLFKRGSITLYDCLEHGIIIYDDGFFSSLRRLFAELVGKGVIR
RGPNGWWMFPEPDTIRIQG*
>NODE_103_length_57618_cov_20.818860_49 # 44240 # 45091 # 1 # ID=2_49;partial=00;start_type=GTG;rbs_motif=GGA/GAG/AGG;rbs_spacer=5-10bp;gc_cont=0.528
MITAAGLGTRLLPTTKEMPKEMLPIYVRAGNGQVTLKPLLQALFEQLYNFGFRQFCFVVG
RGKRAIEDHFTPDWDFVEKMDKMGKYSTVSELVAFYKMLEESVIVWVSQHVPRGFGDAVR
TARHFVGDDDFLLCAGDTIILGSNTNFLQRLLDAGPRNELDASLLVQKVENPQQYGVVVS
KPLSHNLHQVSKVVEKPKTPPSNLAIMPFYIFTPHIMKMLDMISEGVGGEIQLTDAIQKL
IDMGGKVLAVELLDNELRLDIGTPETYMEALSLSYKYANSGEK*
>NODE_103_length_57618_cov_20.818860_50 # 45088 # 46401 # 1 # ID=2_50;partial=00;start_type=ATG;rbs_motif=None;rbs_spacer=None;gc_cont=0.522
MKIAVVGLGYVGLTTAACLASRGFKVTGIDIDRHKVETINEGKTPFKEPGLDKLLKRSRL
RCSTDYAEAGDADFVFISVGTPAGPGGEIDLSYVASAAHSLGEVLANSKKPCTVVVRSTV
VPGTTRGLVKNELEKSSGKKVGEDLFLCVNPEFLREGNAVHDTFNPDRIVIGDDWGRGGK
NLLRLYRRFYRRRKPATILTSTVNAEMIKYASNAFLAARISLINEIANICNHIPGADITV
VSKAVGLDKRIGPYFLNAGLGYGGSCFPKDVKALIKYAENLGERPQVLEAVDRVNMGQPL
KAVELAEKLLGNLDGKTAAILGLAFKPNTDDIREAVSLKIIKTLQEKGCNIKAYDPAAME
NAKKILGDSVIYASSAEDCLRGSDFCIVVTEWGEFRRLGPDVFRKLMRNPVVIDGRRIYD
PVKFREKLKFAAVGFGS*
>NODE_103_length_57618_cov_20.818860_51 # 46398 # 47369 # 1 # ID=2_51;partial=00;start_type=ATG;rbs_motif=GGxGG;rbs_spacer=5-10bp;gc_cont=0.497
MRVLMVGRKPSIALDELRKYWGTVEVATGFFTPRLTRYDLVIAQEPTVKIGLPALLQAKL
SNALLVTEVHGDYLRGNFLPWKDRLFAWFALKSSDFVRAVNNGIASFLKSRGLSNVHVIP
AVYIRLDIFKPLKNPDERGHVVVTAARLVPEKGLDLLLKSVPLLLRDFRDLEVRILGDGP
MRETLQRLARELGVEEVVKFLGWVSLEELVKHYNEAAVFVCTSIYEGGPRTVFEAAACLT
PSVSTPVGIVPEVLKEEESVLLVERRDPVLLAKKIALLLHDRDKRRRLAEKAREIVLREF
EWPKSVERYARFYINLAERRLLK*
>NODE_103_length_57618_cov_20.818860_52 # 47343 # 48515 # -1 # ID=2_52;partial=00;start_type=ATG;rbs_motif=None;rbs_spacer=None;gc_cont=0.474
MIDDLVHMVSVVTFTGRISGLKAASLHAQYFEEYLRLAEYLDKITIVTDTVEYLPDNLPS
NLTIQQVPKIKIPKIYGATKTLFYTLGPLTTHADIVYVRTFSPPELMSLWMSKKLGRKRT
LLTLGGTWLFGKPYERPGLKKSIFRWILRRAAYSADAVTVYSRYMMPEIRYFLPRLDPSK
VRIIHNSVNIQRFRPGLSPPNLLKNGADTVFWVGRINEGKGVGDLIEAFKTVCQHIKDVQ
LVIAGTGDNLYVKHLKKKTDELGLAGKVLFIGGIPNEEVPRYMANCSVFAYPSRGGEGIP
RAILEAMACEAPVVATKVSGIPEAIIHGGTGLLVERQNIEQLADALITLLGDKNLARRLG
EAARRKIEKEFSHEVVIPQIAELLKQTSLS*
>NODE_103_length_57618_cov_20.818860_53 # 48921 # 49484 # -1 # ID=2_53;partial=00;start_type=ATG;rbs_motif=AGxAG;rbs_spacer=11-12bp;gc_cont=0.433
MHIIIVGLNLLLVKPLFQCLGCKLFDGSLMFFNLLISRTAKTCFLKRPTNAGTFAGATFF
AFLTLWLYLKFRNERKLLFVPILAGVGLLAKESTLPVVLSIVLLGLIDKEYRKTIKFTIL
LAIPAIVWQTYTTLAFGENYITHYLRAGIEYSQTRYSIPFYSDLIDILKALALGHFPSAP
LPYSLDL*
>NODE_103_length_57618_cov_20.818860_54 # 49503 # 50009 # -1 # ID=2_54;partial=00;start_type=ATG;rbs_motif=GGxGG;rbs_spacer=5-10bp;gc_cont=0.446
MLAAIAGRPVEVVGLNVYEPYLRTLSEISKIYKPVKVDSAKEPIPLSDGFADLTICIEVI
EHLSKQAGHHLLSEMERITRKGGYVYLTTPNGWHQTKPERCGPLQHRSGWTVQDFAERGY
IVKGYGFRPVIGRGKIDKLYLLADYVWTPVARIIPETGFGLEALKKIT*
>NODE_103_length_57618_cov_20.818860_55 # 50171 # 51658 # -1 # ID=2_55;partial=00;start_type=ATG;rbs_motif=GGA/GAG/AGG;rbs_spacer=5-10bp;gc_cont=0.526
MSGRPRLRLTGFVSFVVRMASLASGLIFSVIVARRLSEEDFGAWTYVGRLVSYFAVTASF
ISFWAGRDAGRGGKPLKTALAGSVLMSLILSIAYLGVVAFSAEAIGREPWVVMLGLIQLP
ILHLLNTAEGVSYGHKPIASAYGFAVFEVAKVTFAVVAVYFLGLGLAGVFISLALAQLLQ
ASILIYLQRNTLDSFRFGDLLRWLKGFAVPLLTVLGGFVYGLDVFLGGVLYGSALPLAYW
QAALTVALVVGMYNNLVVGLYPVLLGGGGSRDIEKVFRFAMLLGVPLLFGALILGRDILQ
LLRPAYAEASSILVVLSISYFINGLSYFFTSVVGGLDEVDKRSDVSLADYLRSGIFRYNL
FYLVLASAYVAAFSFATMYAKSAAMSHLETAQLWAYAHLGFSISLTTVGYLFSRRRIKFQ
LPAKPLAKYIIAALLMTAAITPIYLIIPPSNTAIIQLTRIITILLTGAAAYTATIMLIDT
EAKTMIKLVFNRMFS*
>NODE_103_length_57618_cov_20.818860_56 # 51731 # 52810 # 1 # ID=2_56;partial=00;start_type=TTG;rbs_motif=GGA/GAG/AGG;rbs_spacer=5-10bp;gc_cont=0.490
MMRVRLVTAVSAYPFYNFRYLKLLDEFARVFDVYCFAGRALGRRVRRAGFRLVHVYPFTV
PHRISYVVGPYVAQFFMNVIRADVVWVFDTATALAPNFLRSPAVLDVEDPKVVLPPDELA
KQSRLSFVHEMRMLRDKRFRKIVVTTEMIRRKFVSLGVDKERIEVIPYGVDTELFKPSPL
PDEPVVLYYGTFQPHRAQLLVKVVEKVASMRSDIRFLLVGDVPQPVATMLKKVAGDRVEM
PGFVPHDELPKWIQKSRICILTQDRSLGGRLSFKLLEYMASGRPVVSTDVDESFPVRDSG
AGIVTPIDADAMANAIIQLIDDDALAKQMAERGVNYAKQFDWRMMVDKYVNLIKQVAQT*
>NODE_103_length_57618_cov_20.818860_57 # 52816 # 53541 # -1 # ID=2_57;partial=00;start_type=TTG;rbs_motif=GGxGG;rbs_spacer=5-10bp;gc_cont=0.467
MKQLVRLENSWRHYGEVLPLVKFGSDALVIPNYFGRDFTIPLRAEGVAPPSAFHQFYNFD
VEGMVVLDVGAYLGDTPLLWIHKNARKVIAVEPVQFHFRFLELNVRGLPVECLNASIGTA
VPDLPSQYGSMGYGLEFGAGAGDKLQVPVVGLLDLVNRYRPEVVKLNCEGCEHYVIDELS
LLPSLGVWKLAVDFHDTGEFDAYSSLDKLREKMGLGKILREKATQTGSGASRRIVKVLWE
F*
>NODE_103_length_57618_cov_20.818860_58 # 54050 # 55153 # 1 # ID=2_58;partial=00;start_type=ATG;rbs_motif=GGAG/GAGG;rbs_spacer=5-10bp;gc_cont=0.502
MKVLFTASGEKVGGATLAMLHLMLGLPSQGIQPILLTPNTSAINPNLTKKLMQKGVKIVE
GRHRLKGLLHWLWLLITTLKLSRKLGVKIIHTHGPKEATVLGIAAKILGLKHVYTVEGDP
IIETYINRSGPVATLVNKILFKTGLRLADEVVGCSRWMATHITKTYGIKATPIWNPIDHE
KFSNTTTSHPDEQTILTAARLDKVKDIETLLHAVEDIEPMNRPKLLIAGDGPLKETLTEM
VKTKKLQDKVIFLGHRTDVEELMAKAHIFILPSLYEPFGMAAAEAMAAGRPVIASNVGGL
REIVDHGVNGLLFTPKNHRELAQHITKLLQDKKLWTTLSQNAREKSAIFKPENIAKRYLE
VYMRCLG*
>NODE_103_length_57618_cov_20.818860_59 # 55179 # 56135 # 1 # ID=2_59;partial=00;start_type=ATG;rbs_motif=None;rbs_spacer=None;gc_cont=0.487
MIMVTGALGFIGSHLTEDLLDKGEKVAGVSHPTPPENNINILTSHKAASNLHIIYSDLKN
LDEVKQILKTNAPTHVYHLAALASHRLSMSEPYKYLENNILTTLNILEAARLTEPSPRII
YSSSSSIYGNNKPPLREDMKPDPRGPYALSKWICEELCSQYVKDYGLDVVTVRYFNVVGE
RCRGNIVFRVFAERASKNLDLEVYGRFINGVFKPAARDFTYVKDAVQGTILAAEKGVKGE
VYNIGFGRPVSVKTVAELIIKNLGSRSRIVEKELKPHESLESYSDNNKARTQLGWTPKKD
VEEMVHRFLVYWKNIQQP*
>NODE_103_length_57618_cov_20.818860_60 # 56103 # 56228 # -1 # ID=2_60;partial=00;start_type=TTG;rbs_motif=AGxAGG/AGGxGG;rbs_spacer=5-10bp;gc_cont=0.405
MGDMVGDVVVVDGGSVDGTLEIVSKFLSDYGLWLLDIFPVY*
>NODE_103_length_57618_cov_20.818860_61 # 56551 # 56802 # 1 # ID=2_61;partial=00;start_type=ATG;rbs_motif=None;rbs_spacer=None;gc_cont=0.456
MKVVSVKVDDSTKAKMEKFKDVNWSEVIRKAIIERIKFKESLRTEIDKRRAHHASERMEK
LREKTTGKWSGGEEIRKWRELRL*
>NODE_103_length_57618_cov_20.818860_62 # 56781 # 56969 # 1 # ID=2_62;partial=00;start_type=GTG;rbs_motif=GGAG/GAGG;rbs_spacer=5-10bp;gc_cont=0.487
MARAETIVIDASVAVKWFNKEEYSDDADRLKDAHVRGRIRLAAPELLLYEVLNALRYNAE
QP*
>NODE_103_length_57618_cov_20.818860_63 # 57215 # 57616 # 1 # ID=2_63;partial=01;start_type=ATG;rbs_motif=None;rbs_spacer=None;gc_cont=0.520
MVQRLRKQFIDLLEKDVEFRYTVAGYLGLSEVLKRLDAVEAELRGLREDVKKLWEEVKSL
REEENKLWEEVKSLREGQNKLWEGQNRLWEEVKSLRDGQNKLWESVEKLWVEVKNLREGQ
EKLWENQNRLWEGQ
