# Supplementary material for: Metabolic versatility of Caldarchaeales from geothermal features of Hawai’i and Chile as revealed by five metagenome-assembled genomes
Source: Front Microbiol. 2023 Sep 20;14:1216591. doi: 10.3389/fmicb.2023.1216591 (PMC10547907; doi:10.3389/fmicb.2023.1216591)
Supplement: Supplementary file 16 [file Data_Sheet_3.zip › prodigal/1054_108_bin3_aa_prodigal.fasta]

>NODE_895_length_12908_cov_5.430987_1 # 2 # 742 # -1 # ID=1_1;partial=10;start_type=GTG;rbs_motif=None;rbs_spacer=None;gc_cont=0.561
MKTVSKVVYIETSRLRKSRYNPRMVHDPDRHRILVESIRRNGVMEPLLVYQVDDGYEVLD
GSRRLAAAVEAGLDTVPCIVVQGEEAPRISLAIHFSQDDLTESELVLYVERLVAEEVFPS
VEEVCRFLGVSKSWFYTLRRAARLGPLDSGAPATTLAMVEKTRVEPEKKRRIVEALDNYP
LPRPMLREALREIEEKPMEEPEHVLERFYWASPRRSGEDAVTASGVYEYVLRRLGGVVEF
LARNGVE
>NODE_895_length_12908_cov_5.430987_2 # 739 # 1011 # -1 # ID=1_2;partial=00;start_type=ATG;rbs_motif=GGxGG;rbs_spacer=5-10bp;gc_cont=0.505
MPKMFSKTRALETILRVGEMLANVADEKGLREMVVGRGELRMLLNRENRRGKSLLTLAIQ
RFAASQMFTTPRWTLEVADPVKPLLIYRKR*
>NODE_895_length_12908_cov_5.430987_3 # 1004 # 1171 # -1 # ID=1_3;partial=00;start_type=ATG;rbs_motif=GGAG/GAGG;rbs_spacer=5-10bp;gc_cont=0.524
MPRKNALGNEVKRMTLRLPHDVYGWLRENADKQGIPVSVYLRLLLREVMRGGVDA*
>NODE_895_length_12908_cov_5.430987_4 # 1295 # 1798 # 1 # ID=1_4;partial=00;start_type=ATG;rbs_motif=GGAGG;rbs_spacer=5-10bp;gc_cont=0.538
MGEIDSKTTHEKSSGESPAKQSRAYCTVKIPAALAEVIDSYLMEHEAQVRGFRSRADVVV
RVLTEFLEEQGRLRPLVKRRLEHVNVYESFVLVRDNLLNVSVEVAVQPPQLFCRYCLSGE
CVHVLFAASIPGVRRRFAELGLRAPETDEDVGGYVVFFGDTAYPYTE*
>NODE_895_length_12908_cov_5.430987_5 # 1826 # 3274 # 1 # ID=1_5;partial=00;start_type=GTG;rbs_motif=None;rbs_spacer=None;gc_cont=0.545
MAVFRVPVVFADYVENSGFGFAGLRTRVTRVFGGVVKRSRRVGEVASLMGLGLEDVVMPV
FLEAVVEVEKGDVVYVTGESGGGKSLLLRHLAEEMSRLEEFAPVACSWKIMDNIPRRRSL
IDCVGRDVNEAVEVLSAAGLSDVFTWFRRFDELSDGQRMRFIFAKALDAGAKTVVLDEFC
SALDRETAKATAYTMQKLARRRGITFIAATAVDDLGADLNPNLLIVKHLGPHLKVKRLNP
VPRPCSLLEKVVIEEGSVEDWRLLSFLHYRSHRVAAAVKIFRAVLNGRVVGVVVYSKPFL
RAPGYTQFFKNDWYLRERMNHVLRIQRVVVHPSFRGIGVARKLLTESLPRLDVPFVEILS
AMERLIPFTRGIMTRWTVVEPNREKRALLEEFRQRFGIDVMKHGVVDVLLYAEKRGLLKR
MRSWLIANLHRYGDASLKQRDAAKLLRALKSSCAPKVYGLWINPEKKFGKIVEEAMSVQR
VL*
>NODE_895_length_12908_cov_5.430987_6 # 3249 # 3734 # -1 # ID=1_6;partial=00;start_type=ATG;rbs_motif=GGAG/GAGG;rbs_spacer=5-10bp;gc_cont=0.523
MNTAEKLDYIAKTLTIASTILYLLHYIDIGSFLALVAAAAALMSTIIIHRMGKTLKSLAS
ARKRASMHRLMGAAVEETPETAAEMLEKLLKSLLRIHRELETVAEEKMSSGASARDILTL
AKARLEVIAKTKDIIIALEKISSSAEEKDLSTLLKELAEQT*
>NODE_895_length_12908_cov_5.430987_7 # 3731 # 4150 # -1 # ID=1_7;partial=00;start_type=ATG;rbs_motif=AGxAGG/AGGxGG;rbs_spacer=5-10bp;gc_cont=0.538
MRKLLIAAAAALLIPAIIHTTTSLKLLILIASATVFIIATSLTPIHYRKAGWTETRATYL
TLGIQTAVSFISTAINTANILDTFQTILLFAANTYLLIRVIAESLAVNKTSNAAATASTL
LGLSSYITYIISTLEALRT*
>NODE_895_length_12908_cov_5.430987_8 # 4147 # 5214 # -1 # ID=1_8;partial=00;start_type=ATG;rbs_motif=None;rbs_spacer=None;gc_cont=0.547
MSFFRKILSRPKAFASTMPGFYGRLGEPKPLDQLKLLELAEGDTDVRACLDAVVDAVTAN
GWYVVGEENARKIVEEWLRTREDEFFFFLRNLVLTTLIFDESYIECVSDFPRVIAPWTMQ
VVRDDYGVVKEYVQQTTRVVRFSPDEIVHVVLHPLADRTYGTPKLASLARILLAKREAEL
FLFQVFMRKGVLSKAIVLKHGDETTFNRLKAVLESARPGDNLLLMGEIDVKTLSQPVEDL
RVVELLEEFRQRILAVLRVPPIVYGVIQGLNLETSRNQMTTFAQYIKSLQKIFGAALTLV
LKRVIGVDGFSFRLVEWMNPEQETAMHVERVKAGIETVEEARRAMGLGAIEGEKP*
>NODE_895_length_12908_cov_5.430987_9 # 5282 # 5533 # 1 # ID=1_9;partial=00;start_type=ATG;rbs_motif=GGAG/GAGG;rbs_spacer=5-10bp;gc_cont=0.571
MELVYAFAGILLYIISGYLKSGEAFEPVKALRTAVVGIAAVVSNMVLGVELPAPELETLL
TAGEVTFVENLAKTLWRRVFSTL*
>NODE_895_length_12908_cov_5.430987_10 # 5558 # 6166 # 1 # ID=1_10;partial=00;start_type=GTG;rbs_motif=None;rbs_spacer=None;gc_cont=0.542
MRWITCIQVRPCLEKTLDDEVFAGYLEGVAATSDIDLEGDVFSEEVFKANAASLIGKPIM
LQHGRSQAVGEQAVGQIIEAKHIPGKGLWIKAGIYKAFGDVWRMVKNGFLRFLSIGGYVK
RVRFHDKYREIEEAEITEVSLTDRAANPRAQIITVFSKSWPTAPKSIVSGNEAIAKPATQ
ELDTPYFRKYWSRHGSHRIKRE*
>NODE_895_length_12908_cov_5.430987_11 # 6182 # 7132 # 1 # ID=1_11;partial=00;start_type=ATG;rbs_motif=GGA/GAG/AGG;rbs_spacer=5-10bp;gc_cont=0.570
MNFREAQQEYLRFGKALLSGDSNFPEIPPAVASDVFDTFIEESIAAKIFRFITMGSDVVK
FYVKGAALNVYAPTEASPVPETKLTFEPPVVLEAREVRAVSRISDVAEEESVVDLVAMTV
EDMARSIADAVDKNVFRGTGDGSDAYNLFTGLQRSTTLPGSQTQTLDIAKAPLTVEHINK
AVASLEELGYRDDLVMIIHPKTALHLRNDLASKGLETISGDILRTGEVNAIFGLKKVYVT
THLEKRSYSGSDGTKVSDVIICSSRDAGVGGYRRALRIERDRDVEAGLTKVAASIRFAWR
IAKTDAIFLIQNALAE*
>NODE_895_length_12908_cov_5.430987_12 # 7171 # 7992 # 1 # ID=1_12;partial=00;start_type=ATG;rbs_motif=None;rbs_spacer=None;gc_cont=0.555
MRYVSVKDVRLYNGWLPVEEKRQPLKKIGETVFQTPHAPLVDADWDGSVYDDVIIYLDGE
HVEPESIDPSTGLVSIHPPPSPGASVEADYFWHPIGDEDIILAVEAAEGLVEALTGVVYV
PHQRVERRRIERNGLVALSEPVITIQSIKLYDSFGNFLGEAEATLVDRAAGILKIRVVSQ
EPRPPWYLPSYVEAEVEYVGGHESVPATVKNAVLALASHNLLTRFQQRLALTPDYGGGVS
TVFVTEDLEKRLRFLRSEVEKTVNSLPRRVEKA*
>NODE_895_length_12908_cov_5.430987_13 # 7998 # 8357 # 1 # ID=1_13;partial=00;start_type=TTG;rbs_motif=AGxAGG/AGGxGG;rbs_spacer=5-10bp;gc_cont=0.553
MTSLVEQLVQTIRGEAGIPVYVGWRPATIIPMAILQIRNCEVTPLDLSANIHLITADVQI
DFWHSSAKECDETVEKTLAALERARDSLGIFFLGVEGLADVGDEKAFRKMLLLRLKTVK*
>NODE_895_length_12908_cov_5.430987_14 # 8602 # 9513 # 1 # ID=1_14;partial=00;start_type=TTG;rbs_motif=AGGAG(G)/GGAGG;rbs_spacer=13-15bp;gc_cont=0.565
MVKGLGNAFEKVLSLVKFPEVADEFTGAGVRVVFIDSGCSPDHPLKDCVNLTETSRIDTE
SHGAYVHAVLATMLPEAEFYLVKVPDPLTDNLLITALNEASRLNPHVINLSITSEAPSDG
TDPASTYVNHVARRSVVAIAAGNGGPKMMSIGSPAVAEKALTVGAVDTRGRLWKRSSRGP
TLDGRWKPEIVAPTGYKPPKSSEEIWGTSFAAPIAAAVAAHLNKKLNNPYTATRVMMLTA
SPVTLVQTPTTTLTGLRKAALIRKLVSTWPRIYDPRNLAGMGLVDAAASASLLKQLAQTF
STL*
>NODE_895_length_12908_cov_5.430987_15 # 9536 # 10426 # 1 # ID=1_15;partial=00;start_type=ATG;rbs_motif=GGA/GAG/AGG;rbs_spacer=11-12bp;gc_cont=0.543
MVFRKLVTYGEETSYGQTPADVSRWIGGVTSFSGGVEPVSEEVPTISGARVFQTLVHGLD
VSPSIEFYVQNPRIIKYAFGKATNTGSSPPYTHLLEIKEDYELPSITLVEHRLGVGGHGY
VYNGCRVDKLSLSWEEDSFLKASMDFKATRVAKTTTLPTPEEETKGFYSSSSKTVEINGV
EIGYVVSGSVTLSNNTVPFPRQGDFHQKHVAGNAQLEAELELYYLDSSIVDLMIGKTRFD
VKVRFSRGSDDYLEVRLDGCVCGVESVLEAEGDMMQTVSLKPSNMSILVVDDVEAY*
>NODE_895_length_12908_cov_5.430987_16 # 10431 # 10787 # 1 # ID=1_16;partial=00;start_type=ATG;rbs_motif=AGGAG/GGAGG;rbs_spacer=11-12bp;gc_cont=0.543
MSTQVPPPDELKKKTSPTQLFKKFEEFEAFGHRFRIRRMTLAEELEWYSERDKILAENGV
SQAEKLAKIWERLLQRVVESPRLENYVEELPTPVLARLIQAITELHLWNMDFRSSPQA*
>NODE_895_length_12908_cov_5.430987_17 # 10933 # 11256 # 1 # ID=1_17;partial=00;start_type=GTG;rbs_motif=GGAGG;rbs_spacer=5-10bp;gc_cont=0.605
MIRVLGVEAASRDLEKLGEDAVKHVEKVLAEAAEECMRRARENAPVRTGRLRESITVSRQ
DKLAYVVEASAPYAGYVEFGTSRQRPRRYMQTALLQTLQTLRRQLQP*
>NODE_895_length_12908_cov_5.430987_18 # 11293 # 11856 # 1 # ID=1_18;partial=00;start_type=ATG;rbs_motif=GGAG/GAGG;rbs_spacer=5-10bp;gc_cont=0.534
MRVSPVAILAVFIIGFFAGYLVYSTTAPPPLTITKTTTAATTIRQTFTTTILSTQTTTVT
SSYKVGGKPVDLVATVYRIVDGDTFDAFPSGRVRLADINTPERNEPGYNEAKEALRRLVE
GKKVFLDVDNVNVMDSYQRLVAVVYVQHNSTHVLNVNLWLVTNGYAMFRDFNNEFNPYTW
SLYLPFS*
>NODE_895_length_12908_cov_5.430987_19 # 11857 # 12117 # -1 # ID=1_19;partial=00;start_type=GTG;rbs_motif=None;rbs_spacer=None;gc_cont=0.525
MKEVKITVACPVCRGTNLIPAKVEAGIPQSFECLECQTQFSILRPKILGYEVSREESREE
IGKKAKRRRRLAEFLDGVLLGWLLHR*
>NODE_895_length_12908_cov_5.430987_20 # 12193 # 12906 # 1 # ID=1_20;partial=01;start_type=GTG;rbs_motif=GGxGG;rbs_spacer=5-10bp;gc_cont=0.606
MPLPNFSVKVLLEAEDNLAKTLAYARAQLESFGDVGVREAGRLGSAFEVLGSALSRALGI
AFYQAGAYLQDFLRGSIQAFTEFEAAATRLASLSASAGESVNMLAQAFRAAGSAAAREMS
VSGAEAMRALEALVKAGLSGADALQALRYSLALARIEGEEYGKAASNLVQVMAQFGVEGS
RAAVAVDVLVNASRLGIGSATDFAQGLANVGSTARAMGMSLQETTAWLVALERRLGSA
>NODE_981_length_11903_cov_5.313716_1 # 3 # 140 # 1 # ID=2_1;partial=10;start_type=Edge;rbs_motif=None;rbs_spacer=None;gc_cont=0.572
GLFYLPETQMLVGAVAATIVAAVLSVFAEKRLMRRALKTGRFAVL*
>NODE_981_length_11903_cov_5.313716_2 # 384 # 986 # 1 # ID=2_2;partial=00;start_type=GTG;rbs_motif=GGxGG;rbs_spacer=5-10bp;gc_cont=0.434
MRRYTIPLVLAAFLLLSTTLSQFFLSTNNGGEKARFEPPLYEAFMSQAKEVSLDEFIQVM
KSHGYEVVLPARLPKNLTLSAIYYKCCPLVAMVLYSAKGEKDYRYSELAIEISPNPFPLS
EEYLQQSNNTAVNEYVIKVGNGYARIIPKAPFGDEERNRIFGPQPMAIYWDGGLEYLIGV
LPPISLEDLEYVVRGLEKAS*
>NODE_981_length_11903_cov_5.313716_3 # 1076 # 1663 # -1 # ID=2_3;partial=00;start_type=ATG;rbs_motif=None;rbs_spacer=None;gc_cont=0.505
MKTAKLIPLYLLVIATAFLLSFFISQRETPNMQPDVLMSGRALPRFTLTNIYGERVALES
FQGKVVLIFFGYANCPDVCPQVLRKYAELEQLLGPKASDVALIFITTDPFRDSPETLARL
VEKYSSRIVALTGDWDELAEVWQKYHIRPLEKEEQAAFIAHSALIYIGDRNLVLRKILTP
EMPAEDMLEQILPLL*
>NODE_981_length_11903_cov_5.313716_4 # 1660 # 3117 # -1 # ID=2_4;partial=00;start_type=ATG;rbs_motif=None;rbs_spacer=None;gc_cont=0.557
MNRMLLLAVIATLFALAAPASAIVYAPGVPGNPPPNAVPNKSFTLIASEADVVIDDGVVF
RAFVFNGTSPGPLIVVDEGDVVEIVVKNVGQYTHGLSFHAANTQTSKFVGNIAPGGEGRL
VFKADFPGVYMYHCAPGGHGILTHTLAGMYGMVVVEPKKGSYLLEKQLGREPDIKVYLIQ
HEVYMNGRDFYDGKPVYVMFNGRVFRYVTEPIQARPGDYIRFYFLNVGPSLVSSFHAVGG
IWEYVYKGGNPDNVEVGLQTVNAAPTESYVIEWRVPAEGNFLIVSHAFGTQAIKGAVGIV
AASANATPAPVILPNGPVAQPPANPKRVVAPFEPTSPDESKTFLPGEKVMIQIVGNSFYP
KIARVPVGSTITWVNEDVLSIGSGEITGQHNVAAVKGPVSFASQLLKNAEQFSFKIEKEG
EYNYICGIHPYMKGTLVAYAAAGLPSSAGQGIGFTFDLTAFIVFFGGLGALSLLVYVGEK
TSKKT*
>NODE_981_length_11903_cov_5.313716_5 # 3211 # 3819 # 1 # ID=2_5;partial=00;start_type=GTG;rbs_motif=None;rbs_spacer=None;gc_cont=0.534
MKASPHQLTVVVRNSTCRVVQTLFQRGVEGSFRSIRVGDRLSSHLIQLSKPVSQELLHIP
DSIVYTMGRRFVWVDSPSCIACQTLSNNSAIPLNIMFIRGVGVVFTFLTPGRLVSRKILD
QMRERGLDVEVLNRKVFNLRAVLTPKQQQVLYTAFMIGYFSPSRETSLGEIATRLGVSKS
TVSRHLRTAMRKLAVTTPQAAV*
>NODE_981_length_11903_cov_5.313716_6 # 3869 # 4084 # 1 # ID=2_6;partial=00;start_type=ATG;rbs_motif=None;rbs_spacer=None;gc_cont=0.523
MVKHILVTLSDEQYKCVSFLRNKMGSSDAEVLRNIFLSWLAEKAMIGCWETDRAVEEFQK
KWMEKKEKTTV*
>NODE_981_length_11903_cov_5.313716_7 # 4095 # 5003 # 1 # ID=2_7;partial=00;start_type=ATG;rbs_motif=GGxGG;rbs_spacer=5-10bp;gc_cont=0.576
MTVVGAELLRTESEGLWQLVGKTPLLRLRSFEKPGVKLYAKCEMFNPGGSVKDRPALSIL
LDGIRSGHLSPGKSILDATSGNMGVSYSMLAASLGYRAVMVSPANISPIKLRKMKAFGAQ
VILTDALEGIDGAIQKVREMYEQEPEKYFYADQYSNPANPRAHYESTGPEVWMQTGGKIT
HFVAGVGTSGTLQGTARFLKEKNPRIKVVEVQPEDEFHGIEGLKHMASALRPSLYREDIA
DNRYFIRTEDAAETSRRLARSEGLLSGYSGGAALRAAVELIEELDEGVVVVVLPDGYGDS
ER*
>NODE_981_length_11903_cov_5.313716_8 # 5000 # 5422 # 1 # ID=2_8;partial=00;start_type=ATG;rbs_motif=None;rbs_spacer=None;gc_cont=0.541
MKLVVKRRVFEEIAKRCIEGYPYETAGLMFGDLGSRLVLDIYPVQNIHEHDRRVRYRIDP
MEYYRAEKTAEEKGMTIVGVYHSHPNVAARPSAYDLEYALPPWSYLILSVNHEKVLEYAS
WRAVQNNGEKKFLQEEVVIE*
>NODE_981_length_11903_cov_5.313716_9 # 5477 # 6019 # 1 # ID=2_9;partial=00;start_type=ATG;rbs_motif=GGA/GAG/AGG;rbs_spacer=5-10bp;gc_cont=0.523
MAVKVYLPTPLRQYADGRDMVELDGSTVGEVLNKLVSRYTALQKHLFNENGAIRSFVNVF
VNNEDIRFLEGVNTKLKDGDVVYIIPSIAGGLSIAAPAAISKKLGRTVKQHGRITVPAKL
LKKAKKNEVTVIIDDVKYLFEPDRYNRIYLPPALREKIAHLSSFEFTLSDGELILRFRRF
*
>NODE_981_length_11903_cov_5.313716_10 # 6131 # 6337 # -1 # ID=2_10;partial=00;start_type=TTG;rbs_motif=GGA/GAG/AGG;rbs_spacer=5-10bp;gc_cont=0.406
MIRDLPNIRLRLHTTNGLINHFLGLPGTGKTSIARELVKRIRDRIKRLKSCVREGPIQAT
SLADSVIY*
>NODE_981_length_11903_cov_5.313716_11 # 6506 # 7708 # -1 # ID=2_11;partial=00;start_type=ATG;rbs_motif=None;rbs_spacer=None;gc_cont=0.511
MFSGGRGYYSCRGVSGGPRPPGRAMTVNGRGGPCHRGKGGDSSPENHIDDSGASIAGPAV
GDKGEGAKGGLERKALELYRRLERLLLPRFEGACIDFHRERPAMVFIPEEEVIAQVENGQ
LLTFLTDNKIKRVLVDALWPTNVEVLMKLIEDGMEVWVLTRPSALHGWRRKSSGKPKGLV
EWLMLHQPDVLKGFKTEIKNDVYDAVLLRYVKPKYLRRVTREFLMCWPRMVFFRNARKNH
QRLLDQLSALPLPKEENTTRLQPFEKFLKTEANRFVDMVRTQYTAIDELFTELGVSDVIS
QAYTCEVFLEIDETRGFNENRRKFGLIPKKHQDKLIYDGQAKHALVQLTSKKLGIIPKTE
EERRRFSMELGKTLGAIYRWKKTYRRETQRLAGIPAQQQG*
>NODE_981_length_11903_cov_5.313716_12 # 7772 # 9136 # -1 # ID=2_12;partial=00;start_type=TTG;rbs_motif=GGAG/GAGG;rbs_spacer=5-10bp;gc_cont=0.527
MRHVLERVRGQNINYVKLRGLVSRFMTLNPEADPEAIDWTAVYDDSLSYDELVEAFEREY
PMYRWREQAIADERQVEEMVVNHVLAQVEDLSEEALRSLLKALEERVQVARGDAVTDEQE
KPAEVKRPQATQTEPKTLPKITLRLLAKYPFLQEARKVVSGIGFNQLPEEIVNRGRDRLL
EALERGELGVIPRLDNPWKELLSFPVSKAIASTIADNWLMRRWALAESARVERLLHSEDT
ATFEFIVGRLLNVQKDDDEYMIRFTDYLRLAQDLTRELSWKLVNQKLSRGWVYLTRTRLT
RLLRQYLYQELVKSFETTPKLAKPPEKIAQAMAEVVEKLQTIKAGWKAVKPSGKMPPCMN
AIMERLADAGHTENFVYAAYLVNTGYSIEEIVDVFRKRADFDERIARYQIEHIAGLKGSR
IKYRPPSCQRMRELGLCIKNGELCPRNIRNPLDY*
>NODE_981_length_11903_cov_5.313716_13 # 9133 # 10587 # -1 # ID=2_13;partial=00;start_type=ATG;rbs_motif=GGA/GAG/AGG;rbs_spacer=5-10bp;gc_cont=0.565
MPIYGRRLLCIHETVSKVEQRRFNAACRVVRLSGRCPYYPGKPSQITAKTVGEIKDTGRK
TVTCPYELQLTSMPYSTALVATHKQLPVVSWLLAKWRWSRERTLLVLDEFQNILKTVLDL
SKDAISLATLRRAAAEAARYGFRDVSSSLSDAYQRYVAVDVDEAEVDDLLPSFEELFEAG
QEIQARKLEENVVPASYVLSVADFKAALGQQKPLLVREGERVWLEALADPREELEKILEG
WRTVIAMTATMDAELLERMASTQVTLLRAGWPFDDNLRAYIVSGLTTRYRDRDVELFEDV
RWLIEQSHGMKTLVFLPSYEFASTIQKKLGDAVAEQRGMTQEEVEAAAAEFAEGGKTLLA
VFGGRLAEGIDLPADIVLLVGIPFAKPSPRTRKLEDKLEDVFRSRSLSRLHGLVLPALFS
AVQAAGRAVRGPADRALVLLVDDRYRRLTRHFPRWFGELVADKPVKLSDVPIILDEWLSW
MRSV*
>NODE_981_length_11903_cov_5.313716_14 # 10781 # 10990 # -1 # ID=2_14;partial=00;start_type=TTG;rbs_motif=GGAG/GAGG;rbs_spacer=5-10bp;gc_cont=0.538
MWTVLWRLEQMVKVVELIEEMELLPKLKKFFPHNTSRRYQASIANSIYESLGSSKLMLLE
GPTGLGKRP*
>NODE_981_length_11903_cov_5.313716_15 # 10994 # 11725 # -1 # ID=2_15;partial=00;start_type=ATG;rbs_motif=GGAG/GAGG;rbs_spacer=5-10bp;gc_cont=0.522
MSFKSGRPRKGVITSEKPDIIMSHMQRRPGKAEKTAEEQPQQAEEGFPLHGHIVKEVYGE
NESKLLCIRCGVTVSITDVPTLAGKPCIESERASKKCGCGRAAEDVLPAYDPTTMSFKDF
HLCASCAADYLSILKRSGPSLGRMKGRIPANSYWFNLYNTVFQELAGAYPCPACDKFYDS
LYMVIKHFGENHLDKAFAKPREIIIDGFEAVATWQYIWCKRCLRFFENEKHFRHHLRLHE
RSR*
>NODE_990_length_11818_cov_4.617494_1 # 2 # 331 # 1 # ID=3_1;partial=10;start_type=Edge;rbs_motif=None;rbs_spacer=None;gc_cont=0.521
EYSKGMRLRILLAGCLMVKPRLAILDEPTAGLDVEHSVYVRKIIRQYAEQGTTFIVSSHN
MLEVDYLCDRIALIHRGSIIAEGKPRELTASHNVQNLEELFVKKMGEAP*
>NODE_990_length_11818_cov_4.617494_2 # 328 # 1593 # 1 # ID=3_2;partial=00;start_type=ATG;rbs_motif=GGTG;rbs_spacer=7bp;gc_cont=0.502
MSLMPLVSKELRELLSEKTILIGVVLMPLVIFPLIGFTIAPVNMREGDAGPGAAVLVVDQ
DGGKYAALFVEALRKTGFNPQPIQLQNDNLLQLIENSGASAAVIIPQGFSTQLEQKNKPT
VKLFLKLASSSIVEFERIGSMRDRFYAAVSLMGEALASEEGVAVSFYKAPIDLSDEVVYR
DQIISETDAGQLFQQFFASTLLIPIALTLVVTTSGTIAATSIGLEKEAKTLEMLLTYPIG
RSTILASKLLGSTVVALLGTASLMTGIVFYFSRLTAFAGMSITLSLSPLNLVLLMVVLFF
ALVTTLGLGVLAGVLAGDVRGSQQLAGLIQLPLILLPLLLFLSGGIQSLQQPLATIILII
PFTHLMLAIQAILESSYLNILLHVGVMVAWTVAIIGLAAFMFRGERLLTMRVKLGRRKPV
V*
>NODE_990_length_11818_cov_4.617494_3 # 1590 # 3215 # -1 # ID=3_3;partial=00;start_type=ATG;rbs_motif=None;rbs_spacer=None;gc_cont=0.522
MPKYIFVTGGVVSSVGKGTVAASIGKILSVRGVKTGFLKIDPYVNVDAGTLNPFSHGEVF
VTDDGAETDLDLGWYERFLDITTSRKNNITTGQIYAEVIARERRGDYLGQCVQIVPHVTD
EIKRRIREASDGVDVLIVEVGGTVGDIEGQPFLEAIRQMRLEEGVENTLFVHVALVLTLK
ATGEFKTKALQHSVNTLRALGIQPDIIVARSDKPIDQEARRKIALFGTISEKAVFSSHDV
DCVYKVPVVLEKQGMGDYLVTRLGLGETNPDWREWNHVLELYDNAVFPVKIAVCGKYTKL
ADSYVSVKEALQHAGVNIGARVEIDWVNTEEFENGSRSLETLRGYDGVLVPGGFGRRGTE
GMVECIRFCRINDIPFLGICFGLQLSIVEFARNVCGLAGANSTELNPETPHPVIDLMPEQ
RRISGFGGTMRLGALSVRLVKGTLAHRLYGADEIRQRHRHRYEVNHLYWETLQKNGLVFS
GFSPEGDRIEVIEYPVNRFFLATQFHPEYLSRPNKPDPAYLGFVKAAMERRKTLKAAEAV
A*
>NODE_990_length_11818_cov_4.617494_4 # 3258 # 4658 # -1 # ID=3_4;partial=00;start_type=ATG;rbs_motif=None;rbs_spacer=None;gc_cont=0.542
MTGQRLLLIGLLMGIFLAAIDSTVVGVALPSIVSSLKGLNIYSWAFTAYILTSTVTGPLW
GKLSDIYGRRFIYVAGVLIFLAGSLLCGLAQDMVQLVVFRGIQGLGGGALLVLTFTIVGE
IFTLKERAKATGYTSSVWAIASIVGPPLGGFIVDTVGWRWIFLINLPVGLFCVATVGRIL
TTNTRTETKIDVSGSILFLVAASALLLYLSEFQNIGDTAPLILLTSGAAFTLFFYNERRS
PSPLIPFHLFREKILRTGFLGNLLAGFVFFGIIAYMPLYLQTVLGYSATFSGVLLLPLVL
GWVASANAAAMLAIRASLKIPAMLSGVFLVCGTVSLSLASQNMPILLTGLGLTGLGMGFT
VSTFLIATQTVVPRGVLGVATSLLSFLRLMGGAVSAAVLWLPIGALVKDLGLQESVGVVL
SEAEKRAFTAGFSQSLAIAVAASAVALILYLFTPSIKLAKLGDKSS*
>NODE_990_length_11818_cov_4.617494_5 # 4749 # 4991 # 1 # ID=3_5;partial=00;start_type=ATG;rbs_motif=None;rbs_spacer=None;gc_cont=0.465
MPSKKVKKKRNLSTYLAVLPAALLVVFIVYLVATPPSQSISTIATTGQTNTVKTGDIASP
FSLDLIDETGLTNLFHRLHP*
>NODE_990_length_11818_cov_4.617494_6 # 5014 # 5307 # 1 # ID=3_6;partial=00;start_type=ATG;rbs_motif=None;rbs_spacer=None;gc_cont=0.541
MAPIVERLHQTYAEKGVVFITVAGGYNTDAQKTAQFIKNYRVTWPVGFDPQLEIFRQYGV
RGTPTYVIVNRNGIITAKLEGEQPYEALARELDRLLG*
>NODE_990_length_11818_cov_4.617494_7 # 5304 # 5696 # 1 # ID=3_7;partial=00;start_type=ATG;rbs_motif=None;rbs_spacer=None;gc_cont=0.511
MIPYLIFAVSLSGLFLSIYLTLLPPPPFCEISSFLSCDTVLSSAYAKFLGVPTAFYGVVW
FAMAASLSMLASNGKRFAKLALGWSVIGVAAVAVLTYVELVLIGAVCILCTAAHVLAIAV
AALSFYQFKS*
>NODE_990_length_11818_cov_4.617494_8 # 5693 # 6046 # -1 # ID=3_8;partial=00;start_type=ATG;rbs_motif=None;rbs_spacer=None;gc_cont=0.523
MRPAPLLLVLVLSLWQLAQGLAMRFEVVEPDMVRPIHIGVGALTALILLGLLRSARKQGE
RIGSDLAFVFLLIIFQGLAGLFILAEVSLAAIIHLVLSFFVVGSVAAALILAASETG*
>NODE_990_length_11818_cov_4.617494_9 # 6200 # 7624 # 1 # ID=3_9;partial=00;start_type=ATG;rbs_motif=AGGTG;rbs_spacer=9bp;gc_cont=0.524
MDLNKTLERIQESGVRFIDLQLTDLPGKLHHVTITSQYLSEDTLREGVAKLDGSSLRGFA
DIHESDMVLKPDPSTFAILPWSNGPNKTARMICDVYRGFGSGRFSRDPRYVAQKAEEYIR
AQGYDTSYWGPEIEFFVFDKVHWDVKSPFEGVSYKIESREAAWNSGGTQHPIRFKEGYYP
VPPQDSLMEYRNEVCRVLTDYFNIEVDAHHHEVATAGQCEIDMRFDTLTKMADKAQTYKY
VARVVANNLGMVATFMPKPIFGDNASGMHVHVSLWKNGVNLFYDENDEYAELSQLGRYFV
GGLLEHSRALTAITNPTTNSYRRLVPGYEAPVFIAWSRSNRSANIRIPVYYRGRASMKSK
RIEFRTPDPSANPYLCFAAMAAAGIDGIKKKVDPGDPVNEDIYKLSPERRKQLGIRELPG
SLREAVEELLSDHEFLKPVFTEDLIEVYTELQLKTFIDVATKPHPYEFYLYFDV*
>NODE_990_length_11818_cov_4.617494_10 # 7631 # 7882 # 1 # ID=3_10;partial=00;start_type=ATG;rbs_motif=None;rbs_spacer=None;gc_cont=0.496
MVKAYVLVSAKPGTSEDIVRFLKEASAIKGVVAADSVFGRYDAIITLEVEDLKTLSQVLY
KVIEKIPNVVRTETCLVMFSGNG*
>NODE_990_length_11818_cov_4.617494_11 # 7882 # 8244 # 1 # ID=3_11;partial=00;start_type=ATG;rbs_motif=None;rbs_spacer=None;gc_cont=0.512
MKVFAYVLIRTQPGTSHQIVALRSMPGVVSAHSVFGRFDAVLFVSADNVEQLSQRVYEIL
AKQPNVVKVETLVCMPSPAEEPVTHKKEEIKLVTSFHCPSCRALNEVDALVCSYCGYRFR
*
>NODE_990_length_11818_cov_4.617494_12 # 8296 # 8526 # 1 # ID=3_12;partial=00;start_type=ATG;rbs_motif=None;rbs_spacer=None;gc_cont=0.472
MALAFMLLNVRPGREEEVLSQLRAIKEVRDAQRVYGVYDMVVKIEADSLDALKQVVNNRV
KKIENITSVISLIVMH*
>NODE_990_length_11818_cov_4.617494_13 # 8526 # 10106 # 1 # ID=3_13;partial=00;start_type=ATG;rbs_motif=None;rbs_spacer=None;gc_cont=0.521
MAGNRRFTIPSIEKMHIEFKEKLIPEIHLRTEKRQKLASQMKYRLENGGGTAVYILGVRD
DGTASGISEIELEESLSVLKQVASECGAAIDRVEKFDSNGGLIARVIITTQTRPSVDHLV
VSVAGHVNHGKSTFLACLITGERDDGQKWLYLDTLPHEVERNLSADLHFIVLGFRGSEPN
LMKNPLDRAERIRVTRESERLVSFVDTVGHEPWLRTTIRGILGQEIDYGFLVVAADDGPT
HITREHLGIMLAMDIPVIILITKIDKVPASRVEAAESEIATLLKRVGRIPFIVNSVNDVE
LLVDKVSVVVPVLKISSVTRQGYDLVYHLLRRLPPRAKNRELPFLLYIDRVYNVEGVGNV
VSGSVRQGSLTPGAELLIGPTRKGVYVPVRARSIEMHYTRLAEAEPGYIVGVAVKGVREE
LLERGMIICEPSLNPVSVWSFEAEVTVLSHPTRISTGYEPIVHIHTIASTTRVKLLDKPY
LKAGESGRVEMRFKYRPFYIQPGDKFVFREGKTKGIGVVTKILETS*
>NODE_990_length_11818_cov_4.617494_14 # 10103 # 10438 # -1 # ID=3_14;partial=00;start_type=ATG;rbs_motif=GGTG;rbs_spacer=8bp;gc_cont=0.530
MGKRKIVSEPDELDQLVEPGPGDVYGVVSKMYGYDRLLVDCSDGKQRVCRIRGQLKRRIW
IKEGDLVLVSPWDFQRDSRGDVWWRFTHNQALELAKKGVIPDFLKAKLGAA*
>NODE_990_length_11818_cov_4.617494_15 # 10480 # 11430 # -1 # ID=3_15;partial=00;start_type=ATG;rbs_motif=None;rbs_spacer=None;gc_cont=0.529
MITLRDVYRARKIVSKYLKPTPLQYSKKLSKELGANVYVKLENLNPTHSFKVRGGLYYMS
LMHDKVKGVVTASMGNHAQSIAYSGSLYGVETIIVMPSWVNPLKKDAVTELGAKVITYGA
YYDEAAAYAQHYAEEHGLVFVDPINEVKLYPGVATMHLEVVEELPTVETVFNPLGGGSGA
IGAVTVYKSINPAVRVYAVQAEGAPAFYLSFKKGGLQSTDGVKTMAEGLAVAKAYDTPFQ
ILKNRLDDVVLVSDEEMEKAVVKLYNTVRQVAELAGAASTAAAYKFSEKISGKTVVLMLT
GGNIDHKRFAEILARH*
>NODE_990_length_11818_cov_4.617494_16 # 11460 # 11816 # -1 # ID=3_16;partial=01;start_type=Edge;rbs_motif=None;rbs_spacer=None;gc_cont=0.549
DRWGLKVVALVIPLSVLPTVFIYSDMSLLMVSAFLLGVVIGAQESIFRAMVAELAQDNGL
GSAYASYGLAFGVGAAVAGAVYGYMIQTSMSISELVLYAVAMQAGSAALLFKTAELRK*
>NODE_1016_length_11514_cov_4.754044_1 # 3 # 881 # 1 # ID=4_1;partial=10;start_type=Edge;rbs_motif=None;rbs_spacer=None;gc_cont=0.561
SAGAAVGSGFVYDTEGHIVTNNHVVAGASSIRVVFYNGEMYAARVVGTDVDSDLAVIKLE
NPPKNLKPLKLGNSTELRIGEEVIAIGNPFGLEGTLTTGVVSQKGRLLPTGRGYSIPGII
QTDAAINPGNSGGPLLNMRGEVVGVNTAIEPGGVGIGYAVPSSIVARVVPALIKDGVYRR
SWMGISGTTLDMDIAAAGGYNVTRGVLISQVVNNSPAQRAGLRGGDRTVVVNGVQIVVGG
DVIVAVNGVPINSIDELLVYMEEKTSPGQTITLNIVRNNQFITVSLTLATRP*
>NODE_1016_length_11514_cov_4.754044_2 # 883 # 1809 # -1 # ID=4_2;partial=00;start_type=ATG;rbs_motif=GGA/GAG/AGG;rbs_spacer=5-10bp;gc_cont=0.503
MKLLSFEKYGDRRVGLLTDKGILDLPSAYKLVYGEDAPRWLYSMRSFLTAGEESTRLVEK
LSKKAAQYGEGPPLYYKESEITFKPPVPDARKILCVAANYVMHGQEMKITVPEKPYFFGK
FGNTLIGHGENIVIPRTSTMVDYEIELAVVIGKKGKYIPAKQAEEYIAGYMVFNDVSFRD
KQLPPGWPEKLNPFGQNWILGKSLDTAAPCGPYLVTRDEVGNPYPLRLVLKVNGEVRQNG
STDEMFFKIGELIEYISDGLTLEPGDIIATGTPAGVAAAGKQYLKDGDLIEAEIEKVGLL
KNRCVKET*
>NODE_1016_length_11514_cov_4.754044_3 # 1895 # 3379 # 1 # ID=4_3;partial=00;start_type=ATG;rbs_motif=GGAG/GAGG;rbs_spacer=5-10bp;gc_cont=0.528
MQAQYFLGLSFGRLRNFVNGVWMDSRTDVWRPVYDPGAGRVIAEVPYATDEEVNSAVEAA
AEAFEKWSRTPFLERVKYLFEIKHVLDNHLDELAAINTLNHGKTLDESRGDLRRAIENLD
AAIAAAYTLAKGEMLHEVSPRIDEYSVKEPLGVFAVISPFNFPIMIPFWFFPYAIALGNT
VVIKPSDITPVPMTRVMEILQQEVKLPPGVLNLVHGGKETAEALVKHPHVKGVCFVGSTP
AARNIYRLAGEHGKRCIAQGGAKNYIVVMPDADMDVTIPATVSSFFGNTGQRCLAGSNLL
VVDNGFKKSFLDKFSRRSRELVIGHGLVQGVEMGPLVNKAAMTRVKNYVEKGVEEGARLL
LDGTEVRIQDFPDGFYLGANIFDEVTPDMAIAREEIFGPVASVMTASSLDEAIETINTRT
DYGNMACIFTSSGSNAAKFIKNVNAGNIGVNIGVAAPAAYFPFAGRKNSFYGVLHGQIDS
VDFFTDKKVVITRW*
>NODE_1016_length_11514_cov_4.754044_4 # 3475 # 5148 # -1 # ID=4_4;partial=00;start_type=ATG;rbs_motif=GGxGG;rbs_spacer=5-10bp;gc_cont=0.530
MPVVNIEVEKLRRLVGRNLTLEEISDNLAALGMSVEETGDILRVEYNPNRPDFSSVYGVA
AALRSYLGIETGLRKRSYPFSGISVYVDKSVEDIRPHIVCAVVRNVELSEAELIEFIAMQ
EDLHWIIGRNRRKTAIGLHDISAISPPFTYKAVGMDEVRFVPLKDYRAMTPREVLSKSEI
GRKHAWLLKDASKAPVIIDSRGQVFSMPPIVNASITELTPGRRDIFIDVTGTDWEKVNQA
LNILADAFADAGGAVQRVKVVYGRRAFYTPDTKPLEMMLDMELVQRLTGLQLSLREASKL
LRRMGMQPRVQGKRLRVLYPRHRADILHPVDLVEDIAIAYGYNNMTPVVPQSNTYGSLRP
QTTFYEKVAETMLGLGFTEVHNLMLTNEQTHYQMSGLDEIEHVTLANPATREYTMVRTSL
IPSLLTTLANNTDNLYPQRIFELGDIIQLEPAAPEKTVRMKRLAAATAYAEAGYSEAKSV
LDELLKLLQLKPEYIPATMGTFIEGRCAAITIDGSQVGVVGEVSPAVLENFSIEMPVTIF
EIEIEKLYKLQQLYRAE*
>NODE_1016_length_11514_cov_4.754044_5 # 5150 # 6709 # -1 # ID=4_5;partial=00;start_type=ATG;rbs_motif=None;rbs_spacer=None;gc_cont=0.554
MTEALHWLEKAVLRSLYELGGAASYEELATKAASTVPGWGRDGVSMLSSVAKACGWLRDK
GYVTVEEKTSRKFVTLDAEGEEYVVKGLPERRVVEFLQRRGGEASIEEVKALERADIGLM
WARRRGWVEFTKKNDATMVVLKGPVPPSTDVENFLRELKRDGEVEVPDAGALREVVDELL
RRQHVVKLVERPVRKVVLTEKGREAASLLEETVVPEVTRLTPELIRTGRWRELKLSRYDV
KAPTPPVFAAKRHPLTELIRMVRQAYVEMGFEEIEGPIVELAFWNFDALFQPQDHPAREM
QDTFYLLEPRAGEPPAQHVEAVRRVHENGGDTGSKGWRYKWSLEEARRLLLRTHTTATTI
RHLATVKQPPVKVFCVDRIFRNEKVDWKHLAEFHQIEGIVVERDASLRMLMGVLRDFYSR
LGLREIRFKPSYFPYTEPSMEVEVRLGGRWLELGGSGIFRPETTYPFGVKHPVLAWGLGL
ERLAMVIYGLEDIRTFHLNDLGWLRNVSPFQAFRTMRGM*
>NODE_1016_length_11514_cov_4.754044_6 # 6747 # 7364 # -1 # ID=4_6;partial=00;start_type=ATG;rbs_motif=GGA/GAG/AGG;rbs_spacer=5-10bp;gc_cont=0.540
MSVLGGIGYVLNIIPLANVVAPVLIGVAWYRMGSRTGQSLFRATGVLMVVTFLASVGFLV
FFLGSIIGVIMSTPFVLGGENLSTAVAAALLPQIMGYLAVFLAAAVALAALGLATVVLEL
GSHFRAARVLNSVWFRRAAVARIIALVLVLVFVAVVLALAVAEPGALMGAAVVGGNFLLL
LLPVIVLSLLANIFSAIAFFTANIP*
>NODE_1016_length_11514_cov_4.754044_7 # 7404 # 7637 # -1 # ID=4_7;partial=00;start_type=ATG;rbs_motif=GGA/GAG/AGG;rbs_spacer=11-12bp;gc_cont=0.504
MNSFNLTDEDVLDAGVAKPGQFFSAKAERKPAAQGLGPCPEGVRGFKSHPPHALIIRLRW
CIVVVLVGCAMVGVGVV*
>NODE_1016_length_11514_cov_4.754044_8 # 7703 # 8422 # 1 # ID=4_8;partial=00;start_type=ATG;rbs_motif=GGA/GAG/AGG;rbs_spacer=5-10bp;gc_cont=0.406
MALLLAENLSKKFDRLTVLNEINLQIGEGDVLGVIGPNGAGKTTLINVLTGVIPVDKGRV
LFRKIDITNMKAFERFRLGIGRTFQDVRPFLSLSVKENVAVASKMLGAEPSAVSETLQFF
ALEKLADTKLSECNLFIRKKVELAKAIVGKTYLVFLDEPFAGLAEQEIYELIDIIKNLNK
NGLTFVVVEHVVTALVKLAKKILVIHLGAKLAEGSPSEIVSNQDVLKVYLGEQIEFAGS*
>NODE_1016_length_11514_cov_4.754044_9 # 8403 # 9110 # 1 # ID=4_9;partial=00;start_type=TTG;rbs_motif=GGA/GAG/AGG;rbs_spacer=5-10bp;gc_cont=0.439
MSLLEVRKLNVAYGRLQVLWDINISLSTNNVVGIIGPNGAGKTTLLKTIAGTIKPLSGEI
NYMGQKINGLPAHERVKQGIVYVPDSSGVFGKMSVYDNLILGAYLKRDQLNETLKFVYEL
FPTLHERRNQRAGTLSGGEKQMLVIARALMVKPKVLLLDEPSTGLSPIAVKNLFTSLEKL
LSTTDLSIILVEQDVGRALKISKYVYLMEGGHVRDEGPSNEFSKVEKLRKFYVGA*
>NODE_1016_length_11514_cov_4.754044_10 # 9067 # 10062 # -1 # ID=4_10;partial=00;start_type=TTG;rbs_motif=GGA/GAG/AGG;rbs_spacer=5-10bp;gc_cont=0.426
MRKDLLRTTTVWIVILVLASLVGMFAAPYYISLLIFLFIYATLALSYDILGGLLGYMNLG
HIIFYGLGAYLFAIIINNLFMIWGSQLILLSVFVATLSSVAAASGIAALLSYPLFRIKGF
YFAVATLGLITLVNIITSSPEMSPITGGFSGISLVSDLARESNPRNSYFMAMTILALTSL
IHVLIRRGTIRNIFSCIKEDEQASECTGINPFRYKQIAFIISAALASLAGTAYMWFQTYT
NPRLVFALEIAFLPIIIALLGGSGTLVGPLIGSIIFTLVYQLLLVNLPSLTKLIMGSVLI
AVGIGASSGIVGLVRGLSRLRRKTYEASPPY*
>NODE_1016_length_11514_cov_4.754044_11 # 10059 # 10943 # -1 # ID=4_11;partial=00;start_type=ATG;rbs_motif=None;rbs_spacer=None;gc_cont=0.450
MATPIFFIESLVDGIVLGGIYAVIALGLSMMYGIAGVLNIAHGDLVMLAGLLTFGLITFF
DQPVIGFVLAPVILLPLFFLIGLGIFSGLLKPISKRSPQYQILSSILLTLGISFILQDLV
ATFLGTLPRSIYMGFQPLRIGEASIPFFRVITFGIVLLMIIVFWIFLRQTFLGKAMRAVT
YNRESSSFLGIPIDRVAAMSFGLGAILAAIGGVIYMGNGFPMTPFIGLSLTVKALTVIVV
GGAGKLAGALVGGMVLGIAETLTGVFVSFYWSPALAIILLLVILMIKPTGIIGD*
>NODE_1016_length_11514_cov_4.754044_12 # 10946 # 11512 # -1 # ID=4_12;partial=01;start_type=Edge;rbs_motif=None;rbs_spacer=None;gc_cont=0.483
YDQLLTPGTTDFAGVIRELKSIQPDIVFLAMFGPVNALFIRQANEAGFKPKEFHVIEYGA
GFVDGLGPLAEGVTSEIFWTPSFKYYQSDLLNELMARAGLSWVDWQWTELRMIIFQMIVA
AVEEAGRLDRDAINDALHRLQIMTVSGPLIIGPQGYGNIGLVAIQIQNGRIQTVWPRELA
NATYVYPS*
>NODE_1069_length_10940_cov_4.614287_1 # 2 # 1120 # 1 # ID=5_1;partial=10;start_type=Edge;rbs_motif=None;rbs_spacer=None;gc_cont=0.517
FYGVMGSRIRGEFTPSADARTHLFTLREPLGVVSIITPWNFPIAIPSWKIAPALVCGNTV
VFKPASYTPLIGYKIVEALNAAGIPPGVVNFVTGSGGEVGAELIINDKVDAISFTGSAEV
GEEIKQYACRSNIRVQLELGGKNPSVVLEDADLDKAVEMVTRAAFGLTGQACTATSRAIV
VDKIAKQFEEKLVERVKRIRVGNGLADGVEMGPVVGEKEMKKILSYVDIGVKEGAKLLIG
GKRLTSQEHSKGFFLEPTIFTDVTPDMKIAQEEIFGPVLSIIHVHDFDEAVEVANKIEYG
LSASVFTTSLPRAFEFIQRVQAGVVKVNKPTTGLEFQVPFGGYKRSSYGDIKEQGETALD
FYSKLKTVYLGY*
>NODE_1069_length_10940_cov_4.614287_2 # 1095 # 2021 # -1 # ID=5_2;partial=00;start_type=ATG;rbs_motif=None;rbs_spacer=None;gc_cont=0.502
MKIARIMVPRLGKRLAIVDDEEALVLSNPRYGGPRGFLALVKEAQAKKVSIEQHIRDVVK
KDRRIKRTRLPQQLDEEEKSPRLLIPLLPPEVWGAGVTYLRSREAREYETVAKGIYDRVY
EAKRPEIFFKATPSRCVGPGEDAFIRSDTNWSVPEPELALIIGPRHEIIGYTIGNDLSAR
DIEGENPLYLPQAKIYRGSCALGPVISTQESVGDAKNLTITMTVYRGGEKVYEGSTSTAK
LKRSFEELIHYWVLDNVIPVGAVLLTGTGIVPPDDFSLQDNDVVEIWIEKIGVLRNRIRR
LSSRDKRS*
>NODE_1069_length_10940_cov_4.614287_3 # 2028 # 2945 # -1 # ID=5_3;partial=00;start_type=GTG;rbs_motif=GGAG/GAGG;rbs_spacer=5-10bp;gc_cont=0.514
MARNLHKKGVKFILSDIRFDTSRLKYLIDNPESLPFITLDLRNASDLDKVLREHDVERII
HLAALQIPQCRADPVNGGLVNVVGFLKIFEAAKKYGGVKNIAYASSFAVYGPQELYGEKP
LNEDAPLKPTTHYGAFKVCNELSAYAYWVENGIPSVGLRPHTVYGFGRDVGVTSDVTTAL
KAAILKKPFKIRFGGKVSMQYAADVAEAFVAAAFANPSGAKVYNLGGPVVSVSEVVDTIC
KIVPDACELISHADSPLPVAYAVDDTAFRREIKDMSYTSVKDGLMETYEIYQRVKAAGEL
VLPQQ*
>NODE_1069_length_10940_cov_4.614287_4 # 3083 # 3838 # 1 # ID=5_4;partial=00;start_type=TTG;rbs_motif=None;rbs_spacer=None;gc_cont=0.533
MKEKLRMGKPCVGLFATIPSPSIVELAAVAGFDFVIIDLEHGVIDYETMENMVRAADVHG
LTAVVRVPESFEEAVLKALEAGAHGVEIPHIGSAAEAEKAVKAVKYAPEGMRGVSPYTRA
AWYTSISPREHFAVSNRETMVVLQIEGVEGVENMEAIASVKGVDVLFVGPYDLSQALGVP
GDVDNEKVLAALKKLVQTCLQNNVSAGSFAPTVEKARQLMSQGVKYVAYSVDTGIIYKSF
KQAVDDIAGKS*
>NODE_1069_length_10940_cov_4.614287_5 # 3898 # 4656 # 1 # ID=5_5;partial=00;start_type=TTG;rbs_motif=None;rbs_spacer=None;gc_cont=0.544
METRIDVVDGVEIDGAIFIEGSPTAGAAGILAVNYLREVFDAVLVGEIVSPHFPQISIID
DDGIASRPKLELYLVNVKGLKLLLLSRVFPVESNEGSYELASKLYQFLARHNVNEYLVLA
SGRVTGDGSVFVSTTSLDQSKALLDAGAKRSPSLETLPVDRVSGFLMLFFARDGKKVSML
FSDSASYIPDNLAARRLLEVVSRYLGIEVDFKALDTEIEKQARAKQEVEQLGLTGRKIVS
DEKPSKEPFYIG*
>NODE_1069_length_10940_cov_4.614287_6 # 4670 # 5227 # -1 # ID=5_6;partial=00;start_type=ATG;rbs_motif=None;rbs_spacer=None;gc_cont=0.529
MPMSLLTAIVDIVVALIQLVFAVALALFSITVAINILNRVTKDINEFEEIRKKNLAVAVY
IAGILIAVGNVVGQAVSGISKAVVPGAFNLPAIIGGLVQLFIGLPLAIVVITWSQNRVYT
WFVKAASKLPKVEIEKFNIQDELKNGNLAVALVLFGTFVAISLVISQGVSFLSEPIASAL
TSLLG*
>NODE_1069_length_10940_cov_4.614287_7 # 5265 # 7493 # -1 # ID=5_7;partial=00;start_type=TTG;rbs_motif=None;rbs_spacer=None;gc_cont=0.481
MRTTVLTLILFTALALHPATADPAYGLLRTYTDQGSRIAQAYDIEVDRDGIYIVGLSNDR
YNKPALTILNSDHTLRCSTRIDEPSSSSVVQGVAMTVEINQTYVFVAGILSNTPDSRTSF
KLIYVAALRKNDCSLVEPFYTIDLTSLSLGLRPFSEWSEGIDLAVDDTGVYLLVGLFIFD
NRGFLILKLDHSLQYVTHKFIVLSTPNGDFGMSIALGDQSLYVAGIMGFDPSTFSGNSLF
VSKFDKTSLTLQNTVNLGPSFRDVFFAGLEMVVDENNDIYVVQTQRTTGNYDSIVVDKLD
SNMNSIWKQAYLIDNVYMDSSLSLPQHILLNWTYGVTAAVSDSYLFIGGFTTNFYVNPKG
GENPVHGLVLAVSRFDGEAQVAFRIRGQRSPDNNVQVIGVDAFDDCVYLAGYSDYYRLEY
VLLNLNNQSLSPSLVAFPVLSRPPSQEMRNLDFKLTSQSWSPVFDQDGASSYALYGILCP
GSLTRQTTTTSTSTVTSTATETTTSTSVVSSTTTLTSTRISRFTVTSTSTELVQETVTVP
STVYTTYTEYSTERVSQTVFETVRTIVTDRFQAPQIITVYDGAGATTATVFRNTTTTATL
QLTTTVKGEVNWLELPPWFYLPFFLLPLPLVAVLLNNRRVKIIINRSEGPLTVWSHGDEP
LVEDIYMTPSIASVKKGAKITFVNKDNVPHVIEAYEGPAEYLFTSEEIKPGGKWRHKLEA
PGIYRVRSITKPYMGCIIRVED*
>NODE_1069_length_10940_cov_4.614287_8 # 7569 # 9599 # -1 # ID=5_8;partial=00;start_type=TTG;rbs_motif=GGxGG;rbs_spacer=5-10bp;gc_cont=0.557
MAELGILMLLLSTAFVLRVLPLRWGVALSEFDPWVQYKEALFVIERGWGGFAEFFSWHDT
MSWYPWGRDMGRTAFPGIPFAMAFIYLSLKSLGITVDTLELAAVLPVVYGVLTVVAIYFL
GKRVGGTSTGLAAALFMAISTAHIGRTHLGWFDDESLSLPLMLGGYIFYLAAISEKRSIR
GTVVYAVLSGLFLGFMAASWGAHKFPLAFVPLFSVFLAVIGRYRRSLLVATAVAFAIYTS
IAVSVPKLGPGYIREVTIFSGFIALFILAVFEAASRIKQPETRRLTIFTVLLLSAIGFFA
LLGLGVLGVPGLKFLSVILPGLRDALPIVESVAENQIPTWSIMFSDFGLALALVPVGVYQ
LIKTRRDPDLFIVLFLLFSAYFASSMVRLSLLASPAVALVAGHGYAFVFSRLGDLIAQRR
ASKKRGEEVNIGLAAFTPVLLVLLLLVSIVPSVYGGLGSRVTLSPIDQGYQPATIVTSSF
PARQSIPDWVRALAWMRDNLPKDAVVASWWDYGYWITILGERITLIDNATINSTQIGDVA
HAFMSDERTAMEIFRRHNVTHVVIYVTHQFVVQGGQAYGRLLGFGDEGKWIWMLRIANQT
GHFYRESDYVDQNFQPTQRFWQTLLGQLIPYKPTQTAFGPGHLYNPSQLNYFRLVYQSSP
PYQSLAYVYIYEVVYP*
>NODE_1069_length_10940_cov_4.614287_9 # 9866 # 10939 # 1 # ID=5_9;partial=01;start_type=GTG;rbs_motif=GGA/GAG/AGG;rbs_spacer=5-10bp;gc_cont=0.552
MSAEVVSFRRSYGGSADDITTDIYVDSNGIYTVGFTSSFGPNTPNAFLTIFNSDNSHRCS
VALDLGASEEARALTFHNNRIYMLGRTTSGPTPPNHFVAVFDTSCALQTINLYDIGPGEE
ATDIAVEPAASPSFYVVGYQPGIGAFVEKLDSSLNVVWAKNFRVRGGNDVANAVAFSGGR
VYVAGTSDDGSSLEMFVSVFDTNGNHLATREIGGAGNDEAHDIIISGGNIYLAGKTVIAG
RMDEAVLARLDSSLTLQWVRAFGTSTGDEIAYGLAAAGGTIYLAGYTTGYGTRDVLLAAF
APDGTFSHSFFITGGPTGDDQANAAASLGACVYPAGQHVNLPLFYVINDLQNAQSSSV
>NODE_1077_length_10856_cov_5.066425_1 # 1 # 231 # -1 # ID=6_1;partial=10;start_type=TTG;rbs_motif=None;rbs_spacer=None;gc_cont=0.506
MKLHDLFASKAHSKILQFLLENPGKAFSLRYLARATGVAPSTAIIVVNNFERLGLVYQRR
LRSVKMIMLNPENPVAG
>NODE_1077_length_10856_cov_5.066425_2 # 258 # 938 # -1 # ID=6_2;partial=00;start_type=TTG;rbs_motif=GGA/GAG/AGG;rbs_spacer=5-10bp;gc_cont=0.549
MVNVVLKLGGHVVFGENVDTDLLNGYVRLLGELYDGGRWVVVVGGGEQARRYIAAARKIG
LDEATCDEAAIKVTRLHAYLFARALGDLAVQAVPTTVDELRYLTGFGKVVVSGGMQAGQS
TMAVSIHAASVIGAERVVVASDVDGVYTDDPKKNPEAKLLPRISFAQLAEISKKVSQRAG
DYQLIDAVGLAMALRTRIPLYYVNGNNLEAVRQALMGRQAGTIVAD*
>NODE_1077_length_10856_cov_5.066425_3 # 1013 # 1417 # 1 # ID=6_3;partial=00;start_type=ATG;rbs_motif=None;rbs_spacer=None;gc_cont=0.452
MATNLMYYIVLPWLMKKTSVVTLRLSKRDLRRLEELRRVDDLDRSTMIKMLIEEGMRRRV
VELYRREKLTSGRAAEILGVSLREFLEILEREGVPINWDMESIRAYLTEKDLKRFEKWWT
NHAGDDAEIKYKVE*
>NODE_1077_length_10856_cov_5.066425_4 # 1425 # 1958 # 1 # ID=6_4;partial=00;start_type=TTG;rbs_motif=GGA/GAG/AGG;rbs_spacer=5-10bp;gc_cont=0.438
MSRVVSDAGPLIHLAQIDKLRLLKMLFSQVVITPGVKREAHDMGVKHGYADAEIIGKAIE
EGWIIVEKPLKHLVIASRKLAKQENISLVDAETILLAKEKKAEVLVDERVLSNLARLMGL
RVWNTWTVLLESLNQGYIEVADIEAAIKQLAEKKHKLKPEHANHILTAARNIARGKG*
>NODE_1077_length_10856_cov_5.066425_5 # 1961 # 4642 # -1 # ID=6_5;partial=00;start_type=TTG;rbs_motif=None;rbs_spacer=None;gc_cont=0.531
MSQSVVEEVNWHSLSVEEVVARLGTDPVNGLSSEEVQRRLKIFGPNELEPPKKTSPIKIF
LKQFANILIGILLIAIVISAFFGEWVDSLVIAVIVFFVAVVGFVQEYRAEKTLEALKKML
TQSVTVVRDGREREVSYKELVPGDIVILTTGTKVAADLRLIESINLQTNEAALTGESSPV
QKKIDPLPSNLALGDRVNMAFAGTIVTYGRGKGVVVATGQRTEFGKIAAAATAVEEEKTP
LEQRMDEIGKKFAVIAAAAIVVIFAVELIRELVSGDFSLNFIIEVLLFAVALAVAVVPEA
LPGIVTGTLAIGTGIMARRNALVRRLPAVETLGSTQVICFDKTGTLTTNQMTVRKIYADD
QLIDVDTLEKPSTTLKLLLDTSVLCSDAVVETVDGRVTVKGDPTEGALILLAKRLGWDVE
ALRKTHPRLHEIPFTSERKMMTTFHKTQSGDIAGHMKGAVEVVLPKCDTFYKHGEKHRLD
EQSRAKILSVAEQMASSGLRVLAVAHKPEAGEGFEESGFVFLGLVGMMDPPRPEVYDAVK
KAHEAGIRTVMVTGDHKLTAIAIAREVGIMKEGDMVLTGEELDKLSDEELDKIVEHVVVY
ARISPLHKLRIVEAWKRKGYVVAMTGDGVNDAPALKRADIGVSMGVTGTDVAKEASDIML
ADDNFATIVKAVELGRWIYGNVRKYLTYLLEANLVEVIVITAVSLFIAELLGLRGEDTLP
LLPVHILYINLATDGLPAIALGFAPPDPDIMKRKPTPRNEPVFNKDVIAMLATIVAVTTP
LYLIGYVTAVPEGVEYARTRLFLMFIANELLLALSCRSLVYTNLEAKPHKWLLIAIAWEI
TLIIAILTIPGAAQLLSLTTPTTADLAWIIGGALIVYITVEASKIIRRKMFKT*
>NODE_1077_length_10856_cov_5.066425_6 # 4790 # 4915 # 1 # ID=6_6;partial=00;start_type=GTG;rbs_motif=GGA/GAG/AGG;rbs_spacer=5-10bp;gc_cont=0.452
MVSVKVPHRVKDKMKEYEDVEIRRSIINKLEGLERAVEEAI*
>NODE_1077_length_10856_cov_5.066425_7 # 4922 # 5044 # 1 # ID=6_7;partial=00;start_type=ATG;rbs_motif=GGA/GAG/AGG;rbs_spacer=5-10bp;gc_cont=0.472
MNRGITVYDAVFMRLMTADDGQARAASEEGVEVRLVEAKR*
>NODE_1077_length_10856_cov_5.066425_8 # 5184 # 6434 # 1 # ID=6_8;partial=00;start_type=TTG;rbs_motif=None;rbs_spacer=None;gc_cont=0.545
MRRDSVSLYQFRRLLETIEKLEGRGTELVTLYIPPDKSISDVINYLRQEYATAANIKSKQ
TRKNVQDAIESAIQRLKLFDNPGPTGLVIFSGAIPQNSGQTSKIEVYHIIPPEPITTFLY
RCDSRFHTEPLKDILREKAVYGVIVIDNEEAAVAVVKGRSISELKTYTSGVPGKHHAGGQ
SARRFERLREMTLNEFYKRVAEKANEIFLQYPELKGVILAGPGPTKEVFAQGEYLHYSLR
DKIHIVDTSYSGESGVREAVAKSADFLKEVRMVEEQRLIQRLMSEATRADGLAVYGEKQV
REALRKNMVELLLISEDLDRLEVKIKCQNCGYESVFTIDSGELQTEVPKKLAEKCPTCQN
QTLALAETTPLIDKLIAEAENMGVRVELISSEHEEGEMFRKAFSGVAGFLRHRGGY*
>NODE_1077_length_10856_cov_5.066425_9 # 6436 # 6786 # 1 # ID=6_9;partial=00;start_type=TTG;rbs_motif=GGAGG;rbs_spacer=5-10bp;gc_cont=0.558
MSEENYIAAGVDTVRLKLVHVSNAEAEARLERDELEKFPQLLESMQQARSMASAAVYPRE
FEALNPAPVVAVLSRDDAGKFVELVRRKTGVSLYERAVKIAVEGDVFIVAVEYHCG*
>NODE_1077_length_10856_cov_5.066425_10 # 6755 # 7507 # -1 # ID=6_10;partial=00;start_type=TTG;rbs_motif=None;rbs_spacer=None;gc_cont=0.551
MYSMNECGHSIRLRRIFRGDGRTLIFAIDHGFFMGPVKGVEKPLEVLEKVVEAGADAVMT
TYGIMKNYASSLARKDLGWILTLLDTSPTTVEKSVASAVAMGADAVKVFVSYGSENMKRD
LDILWAVNMTCREYGLPVLAEMYPVSRPSPEEVAKMARIGAEYGGDFVKTVYTGDAASFR
YVVETCPVPVVVLGGEKIESEQQVLEMVRDSVSVGGAGAAIGRNIFQHPNPADITRALLK
IIHSDTQQRL*
>NODE_1077_length_10856_cov_5.066425_11 # 7798 # 8715 # 1 # ID=6_11;partial=00;start_type=TTG;rbs_motif=GGAG/GAGG;rbs_spacer=5-10bp;gc_cont=0.546
MGDGEMGYCGVRGNRGGKMFTPASHGKALLHYYLDPHVTNCCNTYFCPAGTGAGYPRYAC
REGPEHGYYNLALFFYGCSLNCLFCQNWTHKLISKAPQTSVDELVQLTLNNKRISCWCWF
GGSPEPQLPFAVEASRKIVETKPSNRVMRVCYEWNGDGNPALVKKAVETVAESGGNVKFD
LKAFTPSVHKALTGLDNRRILENFEMVYREFYERRLELPVLGATTLLVPGYVDAVEVEKI
ARFIASLDETIPYSLLVFHPEFMMSDMPITPEKQVWECYRAAIKHLRRVNIGNLHLLGIA
KKPSQ*
>NODE_1077_length_10856_cov_5.066425_12 # 8749 # 9441 # 1 # ID=6_12;partial=00;start_type=TTG;rbs_motif=None;rbs_spacer=None;gc_cont=0.537
MLKAVLFDFDNTLVDSAAALPLARRRVAEEIVAYYGNSLDVEEVAQVVAWVEHVAERLGL
LDRDLIWEHVIHSLGMDSSPSAETLRRWSSVYWTEYMKGPLFPDTVSVLENLGRRYVLGM
VTNTDGMPGMKMHRLERSGLLKFFKAVVIAGEDVPETKPSPRPFLHAAKLLSMKPEECIM
VGDDPVNDVLGAKSAGMHTVLLDRQGGKPYPVKPDHIVKSLTELLALLDA*
>NODE_1077_length_10856_cov_5.066425_13 # 9820 # 10854 # 1 # ID=6_13;partial=01;start_type=ATG;rbs_motif=None;rbs_spacer=None;gc_cont=0.532
MKIYENGYIYEQDVNQLYCKNCGRFLPDRFVTGVCPSCGYQRARGDQCEACGKVLDPLDL
LEPRCSICGEKPVVESSRHWFFDLPQFSDRLRTWLTTSTTLSEKVRNFSLSWIREGLKPR
AVTRFPGAGNKTIYVWFEAVLGYPSATVEWAEKKGEPELWREFWLSPDTKSAYFIGKDNI
PFHTVILPALLLATHEPYILPYIVSATEYLTFEGKKFSKSLGVGIWLDQAIAMLEADVWR
YYLVKIRPETGDTNFSYDGLMAVVNSDLNNDLGNFIHRVLTFINNNFDAKIPEATHLTEE
DRAMLAAIEKTFTEVDNLLSEAREKQALETVIQLAREGNVYFNRR
>NODE_1083_length_10791_cov_5.038828_1 # 2 # 820 # 1 # ID=7_1;partial=10;start_type=Edge;rbs_motif=None;rbs_spacer=None;gc_cont=0.574
PRGYPGYGSPHHLAYRVGSPEALAKWFHFLREGNIAARGPYVYGGLASIYLRDPDGVLLE
LTTPYPDADIGYLKELFTQTSTPTAISQDMRLTAFDHASPIISDPKLTSRFLEKFLDIVK
VDDAGGVLRVLNMDGDVYLRCIVDPVNVDGYVARGSVHHIALCVESEEMQRLVMRRLNSV
GWRNSGIVDRFWFKSLYFRDPDGNLFELATEGPGYDVDEPRETLGSRLVLPPWLEPLRQQ
IEKKLAERDAGNAAEWPTVFEEPPEPPEPLAQ*
>NODE_1083_length_10791_cov_5.038828_2 # 822 # 1412 # -1 # ID=7_2;partial=00;start_type=ATG;rbs_motif=GGA/GAG/AGG;rbs_spacer=5-10bp;gc_cont=0.577
MFFMGVDLAGVETRPSGMAVLDEELRVRTWVRFLDAEILADVDELRPVAVGIDAPLGLPR
GRTSLETRGPPHFRICDNELRRRGIRFFPITIGAMRKLTARGIRLAEEIRRRNIPVYETF
PGGVQDLLGLPRKHHSLKGLVKGLRKLGVKNLSPKNSGDEADAVTCAYAVYLWWRGLCEE
VGVPDEGVMILPKRRP*
>NODE_1083_length_10791_cov_5.038828_3 # 1427 # 2737 # -1 # ID=7_3;partial=00;start_type=TTG;rbs_motif=None;rbs_spacer=None;gc_cont=0.460
MQVIGEPKNYKKTRYVYENEPCEALLAATAVADITGGEVILLAPESLVTSLEPDIDEACK
LLENPKMFEQKVLEQLDNGSENHPKTTVEILPSVGSFRQREKDWRINAQGTFAAIEAALF
LIMKKLVKEGRNITMVVTSGLNIYPALALRTLYNILTYQLLAAYPHEPNPRPCHKIVYHT
IPTQENEEIQIETQAVETTIYNAFPLTNEEINDLGTVYRGDLRGNLVRCLKNGLKTFICI
NRNTPLPLYHGKIIEEISQECVEKLEQQVADDLRKRIEHTVEKEKVQITIKRSTENLPIS
FIRRTMMALAMTKSLMKLVKEARKNMVNGFVPLDAIKTLFIEEIYQNRPHFTHNRHLLES
EVENIEKLRDRLGETEQYLMNFLSGGKGSSDMVRNFFAHSGFLGDITYVKKDSSSRILLR
YDSERAKDVGEWLLGR*
>NODE_1083_length_10791_cov_5.038828_4 # 2877 # 3866 # 1 # ID=7_4;partial=00;start_type=GTG;rbs_motif=4Base/6BMM;rbs_spacer=13-15bp;gc_cont=0.513
MKWVFRFEYVVPRPVEEVYGFFRTVENMGKVWPMELGMKLVSWDKDVYTVSFRLLGQRYQ
TRFRIIERSTTEQYHETLDFPFGKLYHTIITTPADGGTKIVEDMVLESSNPFAGRFFKKI
LTYRHEAIKHSLGAGEKPDYKDPFKISLAAGNLISVLGTAAAYILLWLQPLQIPGGRLVT
GLISFLLLWFFTHDLAHYVVGKLAGIRFSNYYIGLSNIVRLNILPKPFKTLPVALGIKID
RANTRASPRGYAAMYAAGPIASMLFPLTVPIIMLSSNPNSLAAQILLLIAIANIIFTSIF
SPKAGCIAKARKALRNNVLDIRNKASGDK*
>NODE_1083_length_10791_cov_5.038828_5 # 3884 # 4312 # 1 # ID=7_5;partial=00;start_type=TTG;rbs_motif=GGAG/GAGG;rbs_spacer=5-10bp;gc_cont=0.520
MIVLALAAAFAVSALVILAMNMEPQPIGPAPPVKEVFLVLDKTELYRGQRTLTYTVINKT
PETIGFGEPYDIQKKQDGEWVSVEWMKDRVWILIYYSLEPGESFSKKVELPMDVEAGDYR
LVKEVDVGGEKRVLTATFTVLE*
>NODE_1083_length_10791_cov_5.038828_6 # 4313 # 4735 # -1 # ID=7_6;partial=00;start_type=ATG;rbs_motif=GGAG/GAGG;rbs_spacer=5-10bp;gc_cont=0.560
MSEEKTRLVIVASRGTADGLYPALILATTAVAQGKEAAVYFTFGGMKLLTKQMAETIKPS
VDLGVSKEQLEQLLAKGGMPSLLDMLKMAKQSGVKVYACSPTMNLFGLKKEDLVDVVDDI
IGASTFLEIASDPKTLALFI*
>NODE_1083_length_10791_cov_5.038828_7 # 4736 # 4984 # -1 # ID=7_7;partial=00;start_type=ATG;rbs_motif=GGxGG;rbs_spacer=5-10bp;gc_cont=0.570
MEMAKPVLTVDVRGAMCPWPVLKTREAVQRINVGEVVEVLATDPASKPDLEAWARKTGNR
ILSVEETGTDPVVYRFLIERVK*
>NODE_1083_length_10791_cov_5.038828_8 # 5376 # 5975 # -1 # ID=7_8;partial=00;start_type=TTG;rbs_motif=None;rbs_spacer=None;gc_cont=0.482
MTELSTGEYFGRGRNRRRILEVIRLSNGWILLKTENSKSKHDFKVRTVYQLRPRIRSYTP
KHAHFAIDFYGKLCADKAKAMQVLKAIVEVWQGADIATVVERFRHAVKDLPGYDLEYILY
ALAWIFRQEDVNFAGRPESRQRELDETLNRLGFKVPKDRLGSQLALALLCNIANGMHPVD
ALLRANLDVLPIKRGKGKV*
>NODE_1083_length_10791_cov_5.038828_9 # 5972 # 6925 # -1 # ID=7_9;partial=00;start_type=TTG;rbs_motif=GGA/GAG/AGG;rbs_spacer=5-10bp;gc_cont=0.491
MDTGSSQFVLSSMRPVTWEDYRRYVAEKGYVEVEDVRIEIGKPHKITSYSPPASYSLETT
TVWSFPDRGDWATHSGDYRGNWSPYVPRNLILKYTKPGELVLDQMCGSGTTLVEAKLLGR
NAIGVDINYEACILTLDRLNFEFHPLDEQREPVIKVYHGDAAQLNVIEDESVDLIATHPP
YWNIIPYSQKRPEGDLSAYRKLEDYLGKMMQIARESYRVLKPGRYCAILIGDTRKHKHYV
PISTYVMLKFLQTGFVLAEDIIKLQHKMKTTREKWGGKNFEQYGFHKIAHEHLYVFRKPG
NEEERGRLSLSSWLTKI*
>NODE_1083_length_10791_cov_5.038828_10 # 7012 # 7233 # -1 # ID=7_10;partial=00;start_type=ATG;rbs_motif=None;rbs_spacer=None;gc_cont=0.468
MIELGKCAGCSFTVHDLSKNFNAVEELVKKYQIRSVPTLIIDGKIKIEGVPTFTFICDEN
LYRILEEKYASKP*
>NODE_1083_length_10791_cov_5.038828_11 # 7432 # 7848 # 1 # ID=7_11;partial=00;start_type=TTG;rbs_motif=GGAGG;rbs_spacer=5-10bp;gc_cont=0.585
MERVELACCAFDYCACECAPVEGCVGCDGCDEEFACEDCGEEEFAAVVGYGEEDVDDVVG
EGCGGCGEDGEPAMPCHKPFERLDSSPCLVAYQYSAAFEEPEENKLRRRRSRSACQRRWK
RVKPSSHHGDDDGRDVGA*
>NODE_1083_length_10791_cov_5.038828_12 # 8024 # 9358 # 1 # ID=7_12;partial=00;start_type=TTG;rbs_motif=GGxGG;rbs_spacer=5-10bp;gc_cont=0.582
MLRVVGLRGVEDVAAGLRSGLAAVEPGALIRRVIKRRGDCLQIGGKMVELRRFSDLVIVG
GGKAAEGMAAEMLRFLDGFDVRGVVVVPRGYRLKRRLKPLEVLQGGHPLPDSSSEEAGRR
ILETASSCSGDSLAFVLVSGGFSALAAVPAEGVSLQDKVETTSALLKAGASIDELNTVRK
HLSALKGGWLAKNLRCRAFSLILSDVVGDRVDVIGSGPTAPDPTTFRDALDVLRRRGVDV
SENVWRRLRRGAEGVYPETPKHGDPCFRRVVNVVVGGCVDAVKAAAVEMRRRGYSVVALT
SGVVGEARNVASLFAAVARDVVKHGVPHAPPFALVAGGETTVTVRGRGRGGRNQELVLAT
LHLLRDVPRFVFASIGTDGVDGVTDAAGAVAAPQTLRNAAREGIDPLQFLEDNDSYTFFS
RVGGLVLTGPTGTNVGDLMILAIR*
>NODE_1083_length_10791_cov_5.038828_13 # 9351 # 10388 # -1 # ID=7_13;partial=00;start_type=ATG;rbs_motif=None;rbs_spacer=None;gc_cont=0.535
MQHETQIEQLLHTPLQAIEVGEKTIAQLLDQMKLTGFQGRNLALAAETWAKAAQAKDTVI
MLGYAGSLSTTGQWKIVKWLVEKRFVDVVVSTGANISEDLIAAMGYNYYIGTSYIDDDLL
RRLRIYRFHDVFVKEEDYIKMEEMIADFMLTLDNMEPMSSAEFLHLFGKWLDQRNIHGIV
QAAYRAGVPVFSPAIEDSGYGVAYIINRHRKPGYKLILDHFRDYEQLIRIRGRHRDSAAV
FIGGGVPKDFIQLSAVAVDILEKGDPLTTRPHRYAVQITTDNPHWGGLSGATLEEGKSWG
KETSEGVGVQCFCDATIALPLIAHYLREKVGERKNKPDLSWVFST*
>NODE_1083_length_10791_cov_5.038828_14 # 10411 # 10791 # -1 # ID=7_14;partial=01;start_type=Edge;rbs_motif=None;rbs_spacer=None;gc_cont=0.528
GITGGVIPYEDEFIDKTHPRYNPYNTIVFRSGQTYQARSIGLVRSSDSFVILGGGSGTII
EAHLAYIYRIPLIILTETGYPSDILAQMHPDGHLDHRKINAAHYINDPEEAADKAVALAR
QKTQKL*
>NODE_1116_length_10552_cov_4.807446_1 # 2 # 85 # 1 # ID=8_1;partial=10;start_type=Edge;rbs_motif=None;rbs_spacer=None;gc_cont=0.393
MEKDACPIKLIMISDIVLSSSARYFNF*
>NODE_1116_length_10552_cov_4.807446_2 # 82 # 1080 # -1 # ID=8_2;partial=00;start_type=ATG;rbs_motif=AGGTG;rbs_spacer=6bp;gc_cont=0.548
MAKLRGRGIAAINYPTGMNLGGDPSQVVIVAQPDGRLVVNVASVELGQGIKTVLAQIASE
ITGVPVEDIEVRFGDTESAPHDTGTFASRSTHRMGNAVIKASEEIREIVLNTAAKMLEAS
PNDLEIREGRVWVKGVTDKSVEVKQVISQAQFTYNTPVVGKGFYVKPKSSVDPETGASDP
HSTMAHGCTVAEVEVDTETGFVTVLKVYTVYEVGKAINPQLVESQIIGGIVMGMGAALTE
TVYPRYPVLDFQTTSFRDYVLPTAGDIPEIVAKIVESPTPTGPFGAKGVGEMVVNSIAPA
IVNAVYDAIGVQITDLPITPEKVLKALKKSGR*
>NODE_1116_length_10552_cov_4.807446_3 # 1092 # 2447 # -1 # ID=8_3;partial=00;start_type=ATG;rbs_motif=None;rbs_spacer=None;gc_cont=0.524
MSMSNYFVVGKSLQNSSIVNHVTGATQYIDSITFPGMLWIKAVRSPVPRGKIKKIDYSKA
EKIPGVVKIITAKHVPNNYHINLAGLGVGPPDEPVLPEDEVNYKGEAICLVVAKDEETAA
KAANLVEVDIEELPPVLDMEEALKPGAPAIKKWGSNVFMFGGGMDGATPPSSPKRPYFLV
KRGNVEQAFANAYEVVEGSYLIPPIEHAPLEPHICVAKPEPSGKLTIYTPTQAPYFVRDN
VATILNIPASNIRVVSPHVGGAFGAKVDPEFEMQVAVAAMVVGRPVKWRWTREEEFTIST
TRPAVKIELKDALSREGRILGRKAKLLHDAGAYARTSPYGVIKSTVNLSGPYNIENLRYE
GYCVFTNRQPSSAMRGYGVFEVSYAVELHMERAARKLGIDSWEFRFINAYRNNQVTATGR
PIDDAYLIEVMKEAAALAGVKLPPHLLQLSS*
>NODE_1116_length_10552_cov_4.807446_4 # 2444 # 2899 # -1 # ID=8_4;partial=00;start_type=ATG;rbs_motif=GGTG;rbs_spacer=8bp;gc_cont=0.509
MMIRFYLDGQLVEVDVKPTDTLLKVLVDKLGLTSVHYGCGEGSCGACMVLVDDKLRYSCL
TFAASVNDKKVTTVAGLLSDHELSPLQKKFVENNAAQCGYCTPGMVLVAKALLDKNPSPS
DEEIFDALAGNLCRCTGYVPIVKAVKSAARR*
>NODE_1116_length_10552_cov_4.807446_5 # 2896 # 3717 # -1 # ID=8_5;partial=00;start_type=ATG;rbs_motif=None;rbs_spacer=None;gc_cont=0.471
MKNMITLILVFFGLVTALKEINESFLMPESVNKALQLKKLYRDSALVVSGGTASVQLVTK
MLISPAAIISLENLPLNYVKKKGNMIEIGATTTAAEILESDGVPNCLLEAAKGIHGLALK
QNATIGGNIFTPAPGGDMATALLSLDAQLIMSSSRGRRIVPLTKFYKGPLTYNIRSDELL
IAIRIGKPPKHSMFMKQSIYKYGGQTLASVSVALDSVDKVKRVGVAVGGLTPHPYRASRV
EKMLLGQKISTPPRRSAVQKNFNPSNIISVNQK*
>NODE_1116_length_10552_cov_4.807446_6 # 3739 # 4971 # 1 # ID=8_6;partial=00;start_type=ATG;rbs_motif=None;rbs_spacer=None;gc_cont=0.543
MDYPTKAMNKTTTTLTLLIIIGLVGGFFLGQSTAQPGVRTVYVTSVDTRTVSVTFTVATT
VTEVVERHGPDVRYAKLFELENRGGYVLLRDGLNRTVVAVPRGAAVPDVRADLVVRIPVQ
RAVLMSATHVALVERLREYDPGLLGRVAGLMWGGSYSWFFPEVERLLQRGVIKDVGAAWS
PDYEQLVALQPDLVMIYTYPGDPVVSKLEELKLPYVVVSEYLEDDLLGRFEWIKFVAAFF
ELGDVADKVFSFVEQSVLLTSLRARTLLEHGASPPKVVWFSVYRGTVYVAGGGSYVARAL
KDLGASYVFSDIASTGSATVTPEELVARALNADVIILSTDLITTREDLLKELPQLADSKA
FRENRVYRYSSDIFQLGYYASEEWFRDLAKMLYPEAFDGGGGPRFFVEVR*
>NODE_1116_length_10552_cov_4.807446_7 # 4972 # 5973 # 1 # ID=8_7;partial=00;start_type=ATG;rbs_motif=AGGTG;rbs_spacer=6bp;gc_cont=0.594
MRGWAFPLLSTALFASFLSSVFFGSVRVPPSDVLLYLLGWRSGVPVFDVVVDMRLVRGVA
AVLTGASLGVAGAVLQSLFRNPLADPFVLGISSGSSLAIALTLVAGLGAGLIQAYDPYAL
YVAAAAGAVATSLAVVIFSTIAKTAIGLILAGVMLGYLNAGLTTLLITLSPVETMRAFSF
WTLGTFSAAKWSLVEPVLPLFAVGLVASLLVAKPLNALTFGEEMAASMGAWVRGARVAAV
AASSAVVALATVVAGPIGFIGLAAPHVARLLAKSVDNRVVIPLSGLAGATLATASDIAAR
NIMPPLDLPLTAITSLFGAPIILILLLRGGKWV*
>NODE_1116_length_10552_cov_4.807446_8 # 5964 # 7187 # 1 # ID=8_8;partial=00;start_type=ATG;rbs_motif=AGGT;rbs_spacer=5bp;gc_cont=0.566
MGLMRVFGLSAGYGSVPVVSDVDLELWAGEFVMVIGPNAAGKTTFLKTLAGLAKPVKGVI
YLSGEDMRMLGLRQRARNIAAVLTGRPDVSGMLVEEVVGLGRYAWTGPLHMLAPVDKQAV
EDAMKKTGVAHLRGRRVSELSDGQLQRVLIARALAQQPRILILDAPTTHLDAKSRLEIIT
LLHSLAHRENLTVIASTHELELALRFADRLILIAEGKAIVADDPAELIKDQRFIKAFGLA
DGVTLSHTTLSIEYRPHRNSGGARVFVIAGAGTGAGFYRLLLKTGYDVVTGVLHENDVDH
HVAASLGLDIVSERPYTRISWEKLSQAEEKMCNASAVVYTSPPLGEQNMGNYILLEKAIE
HGLPTYVVGAVHSGAETIHTPRELVAKLIQTQASGREALKPFPRPDK*
>NODE_1116_length_10552_cov_4.807446_9 # 7375 # 8106 # 1 # ID=8_9;partial=00;start_type=ATG;rbs_motif=None;rbs_spacer=None;gc_cont=0.504
MKPVVLCGGEGSRLRPLTYYFQKTMIPIGRGQKPLLEYILMHLKTHGFEEAVLLVGYKGE
QVVNYFGDGDRVGMRLTYVWDREDAKGTCGALLNALRENAFTMDDTLLIYYGDILTNLSL
SELVEQHTREKAIATLAVSPRYQLPVGVATIENNRVTEMREKPFININVTIGLLILEAKA
LAYAENASDIMSDLIPRLIEKKEKVAAYVTEAFWYDVGSTEKYEKLTHDIVEKYLEGLHQ
TSH*
>NODE_1116_length_10552_cov_4.807446_10 # 8329 # 8553 # -1 # ID=8_10;partial=00;start_type=ATG;rbs_motif=None;rbs_spacer=None;gc_cont=0.511
MGTAAKCLELLLRSPMSVKYLAFELGVSRRQAYRVLKFLKENGYVGRMGDVFTISNTSLS
KAILDAASRYSFEM*
>NODE_1116_length_10552_cov_4.807446_11 # 8664 # 9053 # 1 # ID=8_11;partial=00;start_type=ATG;rbs_motif=None;rbs_spacer=None;gc_cont=0.536
MVLDENVKRIVHGRNFGFLATVNPDGSPQVSPVWVDEADGYLFVNTAVGRVKERNTRRDP
RVALAVPDWQNPYEYAYITGRVVERITGPEAEEHIDKLAIKYTGEKFKWRTPGVNRVILK
IKPEKAGIY*
>NODE_1116_length_10552_cov_4.807446_12 # 9569 # 10048 # -1 # ID=8_12;partial=00;start_type=GTG;rbs_motif=None;rbs_spacer=None;gc_cont=0.465
MKYLRWLIEDVLRIDGRALVSEDEAGFVSRLRLQKAAYLLKRMGVEPFTKYSFTIYLRGP
YSPELAKEYYGEVGEEKEKPGITAEKLELLKWFVEHDEKWLEIASSILSILEDYPDISYD
ELFSLLRMSKPWITREKLDEIYRELEERSLVGKQTVLVS*
>NODE_1116_length_10552_cov_4.807446_13 # 10161 # 10550 # 1 # ID=8_13;partial=01;start_type=ATG;rbs_motif=None;rbs_spacer=None;gc_cont=0.533
MRRIWPSHGQFFAMKRGGIRLLILRALSQRPMHGYDVAKEISRMFGGLYEPSAGTIYPTL
QWLEDEGMVATEMVGGKRVYRLTEAGARYLEDNRERLDGLMNLWSSECGSEKMELLKTGR
RLAQTFMMVM
>NODE_1130_length_10438_cov_4.634495_1 # 1 # 732 # 1 # ID=9_1;partial=10;start_type=Edge;rbs_motif=None;rbs_spacer=None;gc_cont=0.488
IYLIYFFIPANILIYGVNDYFDVETDVLNPKKSSKEMRVVGEDRVRLRRLLFGVLGVSFA
LMLIQDNVARLLFGGFLFLSIFYSAPPVRFKSKPFLDFASNYLYIMPGVFGHYIASGRLP
EPLILLAGFLHISAMHIFSAVPDIEFDRAAGIKTTPVVIGRKNALMLVTVFWTGLAYLAI
ILTGFHPLSFLALVYPMVPISVLVFGLDINRVYWLLPYINTSLGGLLWLGLVNHKIIPFF
PKF*
>NODE_1130_length_10438_cov_4.634495_2 # 743 # 1270 # 1 # ID=9_2;partial=00;start_type=ATG;rbs_motif=None;rbs_spacer=None;gc_cont=0.506
MQIFRPYVDWVKSAAVLDDLRLGKQRVEAKQVLNVFLRKAGILRDGLRGWLNHPIVLLYY
NDGRPYVDDVVGMFTACVKEWMRRGKQSNINLDDIRHLLDQLEKTPGTPITRLHEIEYRR
ILLLKNPDHYIRTFTEEEVREVLETEPVKISGINSWIFDDMRLYRRLLKKIKSKL*
>NODE_1130_length_10438_cov_4.634495_3 # 1265 # 1753 # -1 # ID=9_3;partial=00;start_type=GTG;rbs_motif=None;rbs_spacer=None;gc_cont=0.552
MSVKIEVVSVEIPEGCNVVFGVSHFIKTVEDIYEAVVNTVPGAKFGLAFMEASGECLVRH
EGTDPELRKHAAETMLKIGCGHTFILFIKGFYPINIMQRLKDVPEVCTILAATANPLQII
VAETEQGRGVLGVVDGHKPKGIETEQHIEARKQFLRKIGYKL*
>NODE_1130_length_10438_cov_4.634495_4 # 1786 # 2847 # -1 # ID=9_4;partial=00;start_type=ATG;rbs_motif=None;rbs_spacer=None;gc_cont=0.521
MSLEEEVLSILSEYVEPIEKAVEKLTPKIFDTGFLVKEFGEPVYRYSPESFTEGLAKPFW
ELFRRGGKRWRPALTVIAYEALGGGDPGIYTLAAVPEIIHNATLIVDDVEDGSLMRRGEP
CIHRIYGIDIAINAGNAYYYIPVYIAAKKLPKNMATLFLEKYLETMTKLSLGQTMDIVWH
RGLFTDITEEHYLQMAAFKTGALSRFAVELAAIYAGREDLLEELGRFGEAVGTAFQIQDD
YLNIFGDEARYGKEIGGDITEGKYTLMTVYALTHLSSEKAKRLRQILHSHTSDKQELTEA
INLIRESGADKYAREVMRRSVHEAWNRVEPLLSQTPAKTKLKKLATFLIERTL*
>NODE_1130_length_10438_cov_4.634495_5 # 2886 # 3581 # -1 # ID=9_5;partial=00;start_type=ATG;rbs_motif=None;rbs_spacer=None;gc_cont=0.510
MSEEVLGMIVESGQSAPSYFQAYSIIWLRSDRLVEAVYDVCGSESIKQASAVLLICLDFN
RLSVFAETVSPEHFLKLDTYPAETLLSVFELGLVVENMVIASEALGYGTLLLDCGIYECE
RLSALLKLPTGVIPMILLLIGEKDETPPPRPRWPLQNILHIDGYKPVTVEEARKYIENAD
QILSTENYLKKYANFSGTYPEYLAEQLRADKEIKQSYAALSAFLRKQGIKV*
>NODE_1130_length_10438_cov_4.634495_6 # 3696 # 4781 # -1 # ID=9_6;partial=00;start_type=GTG;rbs_motif=AGGT;rbs_spacer=8bp;gc_cont=0.552
MSSVEDLVQTTEEIRIKLIGVGGAGCNTVNRLNSLGLTGVYTIAANTDLQHLDMVRADKK
ILLGKSVTRLRGAGGDPVRGRKAAEESEEEIRRALEGADIVFLAAGLGGGTGTGAAPVVA
RIAREEGATVVGVVSLPFVFEGMVRKRIAQAGLEELKNYTNTSVVVDNNKLLDLYPQHNL
RRAFSLADEVISNMIQSITESIAKPGLINIDYEDFKTVVSRGKLASLGIGRSSTPNRAEE
ATFNALQSPLLDASYEGLSGAIVHVCGGEDMQLAEAARPAEIISELMGEDGLVIWGARID
ETFSSSMQVSLILTGLSSTEQIVEINEITPTSVDQRIGEENGEEIDKILEQLGIKPVSQL
P*
>NODE_1130_length_10438_cov_4.634495_7 # 4774 # 5034 # -1 # ID=9_7;partial=00;start_type=ATG;rbs_motif=None;rbs_spacer=None;gc_cont=0.513
MSWPKMAAKTRVDTYERITFSYNQLRQQHGANGGDRWEMKVVTVHLPEPYLQAIDELVKR
RLYPNRAEAIRMALRDFIRTEVQISE*
>NODE_1130_length_10438_cov_4.634495_8 # 5115 # 5483 # 1 # ID=9_8;partial=00;start_type=ATG;rbs_motif=None;rbs_spacer=None;gc_cont=0.499
MVDEIHYEEFRKTLENLVAEAVEDVVVLVEGVRDEKALRLAGVRAKIVYVSRFREEVERM
PRPRKIILLLDFDSEGMKNVKRVSRLLRQMGYEVDESYHRRLRVLKRFGITTVEALAKLL
EV*
>NODE_1130_length_10438_cov_4.634495_9 # 5480 # 7519 # -1 # ID=9_9;partial=00;start_type=ATG;rbs_motif=None;rbs_spacer=None;gc_cont=0.542
METRREIAACGILGVLRRWGAEKVKADEAVSSIECVRFRGSRYGAGFAAYNLDGSNGMHK
LKIFIDSENTLSHVKKTLKTRVDGGFYELGFDSFSTSRFASWSAYVETSEEALRKLVDSI
NYELFNAGMRGRVYSWGRYVEVFKGVGYPVDVSNMYGLMEKNLEADMWIAHTRQPTNSPG
VYPIWSHPFASQEWAIAHNGDISSFGANMEFIRFRGYRSFVGTDSELIAYLLDYLTNIQR
LPLLQAAQLLVNGFEDDLDRVDEYVRWRGTGLDGPFSVVAGYCDGEDVYMLALADRSKFR
PLVVGYDEKRIYVASEEAEIRQLSSDAVVWPVKPGGIFLASMKRGVVLAGRENIRHYQPR
TVKPRPVNMAVDAAGLDYRRVNKMVAEAFAKGVEKVDVVNVNGHRYLGVNVPPGRSLNIY
GTAGNCLANFNKGGFITVYGNAEDDVADAMYGGRVVIHGNAGDVLAQAFQAGEIFVRGSA
GNRVAIQMREFRENKPVLVVGGRVDDYLGEYMAGGVVAVLGVDSLDSDECLVGRYVATGM
VGGVIYVRGRVDMWRIGLQPPREDVKRYLRGLLLEGQIDQPTYTKLITLEKITIQDLREN
LPPEPFKRISKLYTSKYYREHLVSYRRLGETDLKLLGNALQSFCREFGLGSDVYERLLEE
KYTVISVDGGFSDMSPEEG*
>NODE_1130_length_10438_cov_4.634495_10 # 7522 # 8433 # -1 # ID=9_10;partial=00;start_type=ATG;rbs_motif=None;rbs_spacer=None;gc_cont=0.553
MAGVVGRQPAEPPIVSMGSTGPPYVEEPFFIRDHIVIDGAQVTRPSIDPYREPVESHVYL
CGGRLRLSMPVVVKLGHHLSNSFREGVVRACYCMGVLVMIDNPTGLEKYGEGLLTEPAYV
GDGVYAGYYGEPSRCRESGKPFFAHVGASTDFLWLGPVLEHVSGIVVDEDLGGVDDVEVV
VSLLDRELRRHGVRNSVSLVAGGWSVRGADDVFKLVALGADAVMLSTCVEKTLEPLLTHD
TSHVREKMENLLLGLQREIKLLAGAAGVSNIFNTIVGNRELLRAVELPRDIRALLSIKLA
GEG*
>NODE_1130_length_10438_cov_4.634495_11 # 8471 # 9706 # -1 # ID=9_11;partial=00;start_type=GTG;rbs_motif=None;rbs_spacer=None;gc_cont=0.591
MPRQDGPEFWNSTRIEHIRQLARFGEPVWVWDRAKYSSRRLLDRLFFRAELEEDVSGSLA
SAEEIDTSVSMAGGEISLTTPIYLGDMSFGALSGVPNIALARAADLTGILTGTGEGGLHP
EVRKCRRITVQWASARFGVDIDVLNTGMGIVIKIGQGAKPGIGGHLPGVKVSRLISETRR
IPVGVDAISPAPHHDIYSIEDLGQRIMALKEATGKPVFVKVGVTNYIGYIACGVARMGAD
GIIMDGQGAGTGAAPEVVRNNVGLPVEIAVPVVDEMLRREGLREGFSVVAAGRVSSAEDT
AKLIALGADLVSLGTASLIAMGCIMVHKCHLGFCPAVLTNKIEENPVKLLSLETATKWVV
NMVKGWTAELKLILERLGVESVRELCGRRDLLVARGVEPSQLSVMGVKTSA*
>NODE_1130_length_10438_cov_4.634495_12 # 9882 # 10436 # 1 # ID=9_12;partial=01;start_type=ATG;rbs_motif=None;rbs_spacer=None;gc_cont=0.573
MVDLLTVLVISFLAGLVGSITGLGGASITTPLLTLAGVPIKYAIAAGIVSIIATSSGAAA
SYVRGGLSNVKAAMFLEMFTIVGAIIGAIITIYVSARLLYFLFAGFLLTSFIGIRRHLGE
ELPTNVNQDRAARWLGLEGAYYDHKLGREVSYKLTRPIAAGGGMFIAGVAAGMLGIGAGA
FKVAV
>NODE_1210_length_9676_cov_4.478383_1 # 3 # 755 # 1 # ID=10_1;partial=10;start_type=Edge;rbs_motif=None;rbs_spacer=None;gc_cont=0.531
LYVELEKEGPASDLHSSWGAVVENPAWRLVQALSTMRGPDGRVTIEGFYDDVVYEGEELL
EKLDIAEFSPPHKLLKTAEQNPLRQLFLEPTINLNGLYAGYIGPGSKTIIPSKASAKLDI
RLVPRQNPEKIKQLLLQHLEKNGATDIKLHIHQAYPAARTSPDNFLPKLVADTAATAYGK
SPIIIPSGAASGPMYVITEILETPCVSTGCGYHGSSPHGPDENIRLTDFTANIKHIALIM
LNFKNYLYTG*
>NODE_1210_length_9676_cov_4.478383_2 # 760 # 1662 # 1 # ID=10_2;partial=00;start_type=ATG;rbs_motif=None;rbs_spacer=None;gc_cont=0.512
MTDADPVDISADASFFRDDEYFDHVVYRELAQREKNGQRREMLVKLSEMEKEHYEFWRTL
APDQRPAFSKLRFWLIMFLRRLLGITFVIKFLERHETEVINRYRKIVYKVEEQHREKVEQ
FLRDEEEHEKTLQNQIDEPILRYIGFIALGLSDSIIEVSGVHAGFLGVTSSTLIAGVAGL
VVGFAASISMGVAAYLKAKSELRQKSFTSGLVTGVVYLLSTIILALPYFLTHDMLEAFTA
SVALAIILASIFTYYVAVVNETSFKREVLENTLLIMGTAAATFLFGEFLGNLFGIPGYFR
*
>NODE_1210_length_9676_cov_4.478383_3 # 1659 # 2513 # -1 # ID=10_3;partial=00;start_type=TTG;rbs_motif=None;rbs_spacer=None;gc_cont=0.524
MRNPIGLAAGFDKQGKYVKALQRLGFGYIVAGTVTRMRREGLPKPRIVRREKEEALVNAM
GFPNPGLEKFLENISKNKPYEVPVVISVADENPQHLLECYGEAQRHADAIEINISSPNTP
QLRHYFNPALFRDVAESLAAEKTKPTYLKIPPYSNSEEKEAIYRVVKIWFETGFTGVTAV
NALLVDEPRVSARKGGLSGKPLLPYMLRVVSEVREMVGSGFEIHALGGVFTGKDVYEALR
RGANTVQLYTALVYRGPYTVKKILEELRHVMAEKGVDSVESITV*
>NODE_1210_length_9676_cov_4.478383_4 # 2853 # 4004 # 1 # ID=10_4;partial=00;start_type=ATG;rbs_motif=GGTG;rbs_spacer=8bp;gc_cont=0.511
MRVLVLGIGAVGEVIAKHLAGESGVSLSVADIDELRLRRIKRMLRSRVETRIVGGDGFDE
VVKDADLVINSASPTINLELMKTCLRYGVNYMDLASDDVDKQLAMDRGWRRKEVLALICM
GEDPGLSNIYARYAADKLDRVNSIKIRDGEYSKSRKYPLIALFSPEIFFDEILSPSLVYV
NGRFRKLPALSGYEVYEFPEPVGKLSVYSVNHEEVYTLPRFIGKGVRYVDFKLALADELI
NATKLLKRIGLLRSRRMRVKNASVSPRDVFLALIPKPSEIAKHIEGYASLVVEVDGVSKG
KAVTYTIYTLMSHEEANKLMRVNATSYLTGTVPAVAASMIARGEIDEVGVRVPEQLDPTP
IVEQLTRHGILSYVESSEEKLLA*
>NODE_1210_length_9676_cov_4.478383_5 # 4026 # 5147 # 1 # ID=10_5;partial=00;start_type=ATG;rbs_motif=None;rbs_spacer=None;gc_cont=0.535
MDSDRVLQLLARLVAVPSLSGHEEKVCDIVAEHVESLGFVAERQEVYKTGYNVVTRIGDG
GDVLFCGHLDVVPEYDMADAFRPRVVGDKLYGRGACDMKGGVVSLLLLLESLRQMEPEPN
ASFAFVVDEEMYGRGAAELMRRGMRAEICVITEPTSNVICVGNASCMEFRLTASGKSGHG
ASRADGNAVKSLMRFYEIFERRVMTELDVRNSDFPMSPIINLGRFEGGYGGWVIPSKAFC
EVLVHMHPSISYRDGLDIVRRLVKETAEELGAVVELTMLHGCDGFILPQTNQYLHKLKQA
YSMETGQQPKTGLIESETDGNALYHKGGIPCIVYGPGDIAYAHSSQEHVSIKDVIECYRV
LRRFINMVSGSRN*
>NODE_1210_length_9676_cov_4.478383_6 # 5173 # 6546 # 1 # ID=10_6;partial=00;start_type=GTG;rbs_motif=None;rbs_spacer=None;gc_cont=0.528
MRELQGKTFLEKFLEVTKRSKALYDEALGLTPHGVHSNWRIFDPYPLYMSRGKGSKIWDV
DGNEYLDFNMAFGALGVGHAHPILVEEMRKVIENGTIYGFESEASVKTAKVLTERFGYER
VRFATTGLEATMLAVRLARAFTGRRKILKFEGCFHGSHEPLMVSVKPSIYRAGHPKTPNS
VPASMGMPQEFADLVTVAPYGDLDAVEKIMQKHGNDIAGIILEPIAMNMGVVIPPLEFLK
GLRKLADEYNSLLIFDEVKTSGKFYRGVQEWCGVKGDIMVAAKSIAGGYPFSAVLSRREV
FDMVGPNKTAHGGTFNSNPLSVNAALVTLTKILTEDNLRHAQSLSKELAKGYSDILEEAK
IAYNISHIATSGTIYFTEHPIRNWRDFVKFNDFGKWFAWVVGMLVNGVIPQALGYDEQWT
VSVQHSREDVEKALEVMKKVVKQLKDAYIQVGVEEIL*
>NODE_1210_length_9676_cov_4.478383_7 # 6593 # 7489 # 1 # ID=10_7;partial=00;start_type=ATG;rbs_motif=None;rbs_spacer=None;gc_cont=0.520
MAEVEIRNVKKIYEGGVEALRGVSLAIEKNEFFSLLGPSGCGKTTLLRIIAGLEQQDEGE
VLIGGRNVDNVPPHKRGVGLVFQGTAIFPHMTVYDNISFGLRMRKYPRQEIRERVRNVLE
LMNMPFEKYAWKKSHQLSGGERQRVEIARSLVIEPKVLLLDEPLGPLDLKIRQKMQLELK
RLQKKVGTTFIYVTHDQTEAFAMSDRIAVMEKGAVIQVGAPEEIYRRPLSRFVADFIGET
NLIEGRVEEQNVFAADGLPLIRIAPEAADGLVGKHAYLAIRPERIYLSDSIDKENRFT*
>NODE_1210_length_9676_cov_4.478383_8 # 7511 # 7663 # 1 # ID=10_8;partial=00;start_type=ATG;rbs_motif=None;rbs_spacer=None;gc_cont=0.529
MGPYAMLKVEIGNNLVLTVHVHEPEILQNLNLGDRVPVCWKASDSYLIER*
>NODE_1210_length_9676_cov_4.478383_9 # 7660 # 8529 # 1 # ID=10_9;partial=00;start_type=ATG;rbs_motif=None;rbs_spacer=None;gc_cont=0.516
MTSMKHQRKTGLILLLLLPPLLFYILFFLVPFFTVVGVSVGIIIPSEAQRARGEFFTLRY
FQDALDPVFLRILGRSLAYALATTVGCILLGFPVAYFIAFRGGRYKNFLILLVILPLWVT
FVLRAYAVLSLLGPEGVVNSILINLGVIQQPLFLIYNEFAVMLGMLYGYLPFMILPLYAS
LEKISKTVIEAAKTLGANSFTAFLRITLPLSKPGLIAGTLLTFIPAAGEFVIPSFLGGPS
EVFVGTMIYSAFISARNWNWGSALSLVYIALVLVGITLYLKYSREELTI*
>NODE_1210_length_9676_cov_4.478383_10 # 8526 # 9299 # 1 # ID=10_10;partial=00;start_type=ATG;rbs_motif=None;rbs_spacer=None;gc_cont=0.530
MRMGDFLLKGAVLLIFAFLYAPLAALVIGSFNAGRSMVEWKGFTLDWYVRAFSNERILSA
VYNSFWIAGVVTGAAVLMALLAAVAVDKVSARIQSGVNNVLYLSLIVPEIAEALTLVLFF
LWVNLPFGVGAVILGHLVWFPLVYVVLRARMAGLPKVYEDAARVLGASGLKTFLNVTLPL
LMPGIITGGLLIFTWSWDSFIKTQFTRGPGFETLPVYIWNAVGGRGRGISPEVNAVATIS
LIISITLAILYTRFRSR*
>NODE_1210_length_9676_cov_4.478383_11 # 9300 # 9611 # -1 # ID=10_11;partial=00;start_type=GTG;rbs_motif=None;rbs_spacer=None;gc_cont=0.529
MAPEEGSEIWEDSLVIPKSAKNIDAAYALINYLLEPAVQVAHVLYNSLVTPNSLAYEMLP
DDVKEDTSIYPPPEVISKYEMWLNRTPEQKEMFTKAWLEVLAA*
>NODE_1222_length_9596_cov_4.562244_1 # 243 # 3437 # 1 # ID=11_1;partial=00;start_type=ATG;rbs_motif=None;rbs_spacer=None;gc_cont=0.516
MSTPPLSRRYDPLAVEKSVSELWKSLKIVEKVFEANSDGPLFSFLEGPPTVNGYMHIGHT
RGRVYKDIVLRYKTMRGYNVWRRGGWDCQGLPTEIEVEKRLGITSKRDIEKIGLERFVEE
ANKVVDHYLSHWRRASERLGLWLDYDNAYETRRDEYMEHVWHLLKKAHEMGDLVESLRVV
PTCPHCETALSQHEMAQGYEEVSDPSIYVKMPLEEGGYVIIWTTTPWTLPGNEAVAVKPD
ATYLELQVGEERWYVAENLLTAFTEITQTKNYKVVGKVDGISLVGKAYRHPLLDKVPQHM
GHRHVLVASEHVSLEEGTGFVHIAPGHGPEDYEIGVKNGLNIFCPVTSSGVFTAEAGAYS
GLSVWEASEKIIQDLKERNLLVKRAEIVHSYPHCWRCGSKLIYLASVQWFLRVDRIKQRM
VEENRSVKWWPEWAGSNRFGDWLLNAQDWCISRSKIWGTPLNVWRCESCGEKHVVGSRAE
LEEAVEKPAVKRLHRPWVDQYVFKCEKCGGLMKRVPFVLDTWIDSGVAFYASIDALRNAE
LFKKLFPYDFITEAIDQTRGWFYTLLFTSTLLTGKAPFKSVLNQGHVLDEFGKKMSKSRG
NVIWAEDAFSTYGVDPLRIYLVSKAEPWSTINFVPSEVRETAEDLNILWNIFAFASTYQK
LDKFDPRTHKLTNYMHLLRPEDKWILSRVNDLVAKVTNSLEEMEIHRAVREIMSFIVEDL
SRTYLRSVRRLAWTEAETPEKMAAYACLHYVLRRTLLLLAPFAPYTAEILYQLQKTETDK
ESIHLEKWPQIDTELYSPKTIEQMNIVKEVLTAILAARQKGGRKLRSPVARVVVAAKTQE
CFEALEAFHSFVKESVNTEVLEVLPPGKEFAELKWVVEADLARLGPMLGRKLPELLAYLK
QADGSSLRKELETEKGLRIKFSDMERFLPAEFFKIHAEAPSNYSTVDTAAATVYVDLSVS
RELEAVSAARELIRRIQVMRKEANLDILEKIECIVQLDDQAFKSLLTEKKSYIETETRSR
IVFTDPATPLPDGYFVRSWDVDGVEMRIGFRRLADNVYNMPSEK*
>NODE_1222_length_9596_cov_4.562244_2 # 3442 # 4104 # 1 # ID=11_2;partial=00;start_type=ATG;rbs_motif=GGA/GAG/AGG;rbs_spacer=5-10bp;gc_cont=0.525
MVNPRLGIILGAIGVIVVLLPILALFITGGYNSPIQRFYDSPLAPGLPMGILVTAAGAAV
TAVGLLIFIKGMREGPAYPTASAPIRRPLSRPRHENRELEQIEQEISNLLDNQPTMEIRT
VQQPPPKRAPAKQEAVALQTTEKKGGMVVVTRGVDMVCQSCGAVNPLGSKVCSSCGAQLF
QADAKATPCPVCGAPLDETYKIGENIVCKICFSEIKPNAG*
>NODE_1222_length_9596_cov_4.562244_3 # 4145 # 4378 # 1 # ID=11_3;partial=00;start_type=ATG;rbs_motif=GGA/GAG/AGG;rbs_spacer=11-12bp;gc_cont=0.474
MLEATKPLTTLMRQINKPVKVFLKNDARYEGTMVECDGYMNMLLEHVVEYMGDSKTAGYP
KVLIRGNNIMYVIFAEK*
>NODE_1222_length_9596_cov_4.562244_4 # 4438 # 5667 # 1 # ID=11_4;partial=00;start_type=ATG;rbs_motif=GGAG/GAGG;rbs_spacer=5-10bp;gc_cont=0.516
MRKSFVTVEPLDKTPVEKQEIEMVERKGLGHPDYIIDSACEEASLHLSRYYLSNYGQILH
HNVDKGLLVGGRAYNRFGYGRLEEPITIIIAGRASTSVKTPTGEEKIPYREIITEAVRSM
VKRNFRFLDFDQHIELEIRVRESSPDLKAVVEMGKEMPLANDTSYGVAFYPFTTLENLVL
TTERHLNSPQFKSRVKESGEDVKVMGLRKGSKITLTVADGIVSTLTKDRDHYIAVKEQIK
KEVEDLAAKLAGDHDVEVYVNTADKYGTNIGDEVFYLTFTGTSAEHGDDGNTGRGNRANG
LITPNRQMSLEATAGKNPISHVGKIYNVAAGLVARRIYEETKRVKEVYVRMLSQIGKPIN
EPLSVSVQVIPDDRMDVGLVRDIEGIVYDEVASIRRVTELIISRQVSVF*
>NODE_1222_length_9596_cov_4.562244_5 # 5664 # 6386 # -1 # ID=11_5;partial=00;start_type=ATG;rbs_motif=GGA/GAG/AGG;rbs_spacer=5-10bp;gc_cont=0.556
MKWTEKIRQAIAAGHVAVIAGRCSTSYVGRASSELGEGERLVIIKRDGSVLVHRPSGYEP
VNWQPSGSKIELYMEDDEVVLRAARADEVLKIRFHGEPQVNVYQLVDEAEMVMYASEAEM
KRAVLMRPELIEEGFRAVEEERAAGRAGKVDVFGVDKNGVFTVVELKRRAATPEDVKQLG
RYLESLAEEWGKRPRGIIAAPSATKRALSLMKTMNLEFRCLTPRTCMEVLRKQRGLDAHL
*
>NODE_1222_length_9596_cov_4.562244_6 # 6391 # 7731 # -1 # ID=11_6;partial=00;start_type=ATG;rbs_motif=AGGA/GGAG/GAGG;rbs_spacer=11-12bp;gc_cont=0.515
MLEPQNLLPTFVKRLRFDQKLAIAVFIILLGLRLMIINSPSPEVKVVDGETRVEGGLVFD
EAHYVPAVRKLLRGESVNHEHPPLSKLLIAASMLVFGNNPLGWRLMPSLLSSAAVALIPL
IAYRLTRSRFTTFFTTLLLATDVMFFNIGTIAMLDGPAFFFLLLGTYLFLQTRYTSAAIF
FGLAFLSKTSIVFNVAGLLLFSFLAVYIRHGKILESVQNWSPLFEKTVLIGLAVFMAGLT
VYDIGYGAYSNPFAHLDYMLNYHAQLKYNCTEYELPLRCTVVNQDGSTSIVDLPLSWISP
ISPFAAAPYMVVTVTAGDRVWHPIAYYGIYSPYWWTTALVLVYSLYMVVKSRGEDTVNLF
VFSWTAMSYLPYFPLAHLLQRWVYTFYFLPTLPAVALGLSMMLREDRFSRYVLYGIAALQ
LIWFFIYFPVKSDTHIHILELLNLPR*
>NODE_1222_length_9596_cov_4.562244_7 # 7737 # 9236 # -1 # ID=11_7;partial=00;start_type=TTG;rbs_motif=AGGA/GGAG/GAGG;rbs_spacer=11-12bp;gc_cont=0.520
MTANAVQLTRREVERLKKQLAISLKLEKYPSDNELAQLLKSNITRKPVKTLSGVSVITVV
APLYTCPHGKCIYCPGGAPVGTPQSYTGEEAAVKTAAQLGYDPKKQVEAAVNRLRQMGHN
VDKVELIIIGGTFTASPPEFQMWMIKECVDALNGVASNSLEEALRINTSSAIHVSGITVE
TKPDWAKREKAVQLVEYGVTRVEIGVQALDDKILTTLNRGHSVEDVVEATADLKDTAFKV
CYHIMPNLPGSTPYKDLNMFTTLFDDERFRPDQLKIYPTLVLPHTGLETMWRHGLYKPYS
DEELVYVLKEFMKRVPPYVRISRIQREIPLNIVLDGLHIPNLRQVVEKELDGMCRCIRCR
EHGHRNRPVDVGRAVLKRLVYRASGGLEYFVSVEDEEADALLGFVRVRIPPRTLRPELED
AGLVRELHVYGSMKAVGAPADHTTSQHRGIGKQLMQEAENIVYEEHGLSRVAVISGAGVR
GYYARLGYRLEGPYMVKDR*
>NODE_1222_length_9596_cov_4.562244_8 # 9233 # 9595 # -1 # ID=11_8;partial=01;start_type=Edge;rbs_motif=None;rbs_spacer=None;gc_cont=0.529
SIHDDAEKAWKTAVPYAAYLMIGSSPSYLNRIGVDEAHRKEVEELVITRNWDRLYQAARS
EWVDFFSVWGKPEKLSEFVDEVVDMGFDEVVFAGPLGPRYMKALKSIAKICRAVKRRAKP
*
>NODE_1225_length_9578_cov_4.189348_1 # 34 # 504 # -1 # ID=12_1;partial=00;start_type=ATG;rbs_motif=None;rbs_spacer=None;gc_cont=0.548
MEFKVVGYVHVDFDDEYVKQNAGAVPGRVEILPEYEEALDGVEKYTHIFIIAVFHKSKPE
YRSLLKVKPRRLLRMGLREDELPTLGVFSTDSPVRPNPIALTLVKLVRRERNVLFVEGLD
LFDGTPVIDIKPYRPDYRAENYGYPDWVKLDARASI*
>NODE_1225_length_9578_cov_4.189348_2 # 539 # 895 # -1 # ID=12_2;partial=00;start_type=ATG;rbs_motif=None;rbs_spacer=None;gc_cont=0.524
MIKVKRVYEPRSPEDGCRVLVDRLWPRGMGKNRAAVDVWLKEVAPSSSLRKWFGHKPERW
QEFKRRFFAELSRKPDVVRKLLELEEKHGTVTFLYSAKDTVHNNATALKEFIEQMKMG*
>NODE_1225_length_9578_cov_4.189348_3 # 1064 # 1969 # 1 # ID=12_3;partial=00;start_type=ATG;rbs_motif=GGTG;rbs_spacer=6bp;gc_cont=0.519
MSLSVYDVWSLADEWGPEKVVFVYDPDTGMRGVLVIDNTAIGPGKGGIRFTPTVTPVEVF
RLARVMTWKCALAGLPFGGAKGGIMGDPNKVDRVAWMKSFAKAIKPYVPLQYVAATDMGT
TELDMAVFAHEVGDVRACTGKPSEMGGIPHELGTTGYGVAVATDLTLKMLNKFGSISLDP
REATVAIQGFGNVGSFTAKFLDELGYKIVAISDISGCIYNPEGLDIPLIMRELQTAGSIE
KLSRYEIYPKEKIFDVKSDVFIPAASSDTINSETAPKLSKLEQSWLSRRPTYPPQLRLKK
S*
>NODE_1225_length_9578_cov_4.189348_4 # 1966 # 2298 # 1 # ID=12_4;partial=00;start_type=TTG;rbs_motif=None;rbs_spacer=None;gc_cont=0.474
MIQSGVWVIPDFIVNAGGVIGSYVEYKGGTEKEAFDLINYKISVNVKLVLTLVQQNSLTP
RKIAQEIAKTRVKRAMLLRRGAIDVAREYFARQKSLYEFMVPDLRNTTHP*
>NODE_1225_length_9578_cov_4.189348_5 # 2480 # 2761 # 1 # ID=12_5;partial=00;start_type=ATG;rbs_motif=None;rbs_spacer=None;gc_cont=0.528
MSQDSGRVHVISLRDAWKASRLRRTDAAVRLVKEYAMRHGKASTVKISPKVNEILWANSR
QNPPRKIRVVLEKEDENTVVVRLEGEAPAEEKE*
>NODE_1225_length_9578_cov_4.189348_6 # 2773 # 3441 # 1 # ID=12_6;partial=00;start_type=ATG;rbs_motif=None;rbs_spacer=None;gc_cont=0.538
MEIRLETVLGSAEVGLFALPTDRYVILSKEINPSKVKAFQQVLKVETILTSLADSILVSP
FAAGNSNGLLLSKLVVDEELKKIKAALPDLNIHRLDTKYTAVGNLILCNDRGAVVSSLLG
KSVAKVVADVLGTDTVSSTIANRSYVGSLVAATNVGALVYVDAEDDELKLLEDVLHVHVD
TGTVNGGVVFPRSGIAANSSGAIVGALTTGPELMTISRVFQR*
>NODE_1225_length_9578_cov_4.189348_7 # 3493 # 3915 # 1 # ID=12_7;partial=00;start_type=ATG;rbs_motif=None;rbs_spacer=None;gc_cont=0.541
MSEAEVAQALEELQLLERLVADLQARILTLQRSVTEHEEAVKLIEEIRKSGGSMKILVPI
GAGTFAEASLQSVEKVTVSLGAGVYAVKALEDTQQLLTKRNQALQAYVDALAKRLSEYAG
RAEELRRFLNRVLTAQQRQG*
>NODE_1225_length_9578_cov_4.189348_8 # 3923 # 4831 # 1 # ID=12_8;partial=00;start_type=TTG;rbs_motif=None;rbs_spacer=None;gc_cont=0.537
MLKTVAKIFSSFIETVKTAKPSPKEVENVLSDFYLQLIAADVAVETADAIVNSLRHSLLE
MDVPRFGDREAVLKEVLKKSIESLIKVADVNHVLKRVDEARKQGRPAVILFVGPNGSGKT
TTVVKLAHYLRKRGYSVILASADTFRAGAIEQLETLGQRAGFMVVSQSYGADPAAVAVDA
LNKASSMRVNVVLIDTAGRTEVDRGLLEEMRKLKRVVKPDFVIYTGDALAGNAAVQQAKM
FDEVVGIDYVILSKVDADAKGGSAISISHSTGKPLLFLGVGQELDDLEDKPAEKLLEALG
FA*
>NODE_1225_length_9578_cov_4.189348_9 # 4866 # 5486 # 1 # ID=12_9;partial=00;start_type=ATG;rbs_motif=None;rbs_spacer=None;gc_cont=0.535
MEALRRILSVREGKGPSPTFTEPQLAYLIFLIGSEPYIGRKRLKELLQLGEGSVRTMVSR
LMKRGLAVSTRGGVALTEKGREVYEKLRKLISPLRKVSFKMPWEAPANYGVVVKGLADRI
STGLEERDEAVRHGASAAMVLTFLSDGVHMPRVSNLSVERPEFAEQVKSFFKPEVGDVII
ITGAEDEPRAMYSALAAALKILLGKR*
>NODE_1225_length_9578_cov_4.189348_10 # 5511 # 6809 # 1 # ID=12_10;partial=00;start_type=ATG;rbs_motif=None;rbs_spacer=None;gc_cont=0.570
MTRSSRIPGFYTLKPEERLQVVAEFAQLTEEEKKLISSCGLDIATASRMIENVVGIFPLP
LGIAANFLINGRDYLVPMAVEEPSVVAAASNAAKMARDGGGIYSFQPSQLMIGQVQLVEV
SNPYLAKMEILRNRDEILARANECDPVLVNLGGGAKDVEARVLETDLGAMVVVHLIVDVR
DAMGANAVNTMAENVAPFLARLSGGKFRLRIISNLADKRIARAYAKVPAESVGGVEVARG
IVEAYHFAKADPYRAATHNKGIMNGIDAVAIATGNDWRAIEAGAHAYAARNGRYEPLTTW
EQTPSGDLYGVIELPLAVGIVGGAVRTNPVAKTCLKILGIKSARELAEVMAAVGLVQNLA
ALRALAAEGIQAGHMSLHAKNIAVMAGATGEEIDLVAEEMVRQKTIRVDKAEEILAELRS
GRGQGPSATPRR*
>NODE_1225_length_9578_cov_4.189348_11 # 6763 # 7104 # -1 # ID=12_11;partial=00;start_type=ATG;rbs_motif=None;rbs_spacer=None;gc_cont=0.550
MRLSELQKRVEEFEKARGWDSFRESLIYAHLIEEITEIGRFILEKEGYKRSGLGHSSPGE
DLDSEFAQSLTLFVQLANRFGVDLEKALSKEMERMEKRFNAEEWRRALGRDRS*
>NODE_1225_length_9578_cov_4.189348_12 # 7114 # 7347 # -1 # ID=12_12;partial=00;start_type=ATG;rbs_motif=None;rbs_spacer=None;gc_cont=0.483
MLLGRKLRLSTGVSVEVQESFYKGVLVCETDLEDYFRMGTIINLLGENAVKAAVKLGYAS
EKSVIYVDGVPHIQLFL*
>NODE_1225_length_9578_cov_4.189348_13 # 7488 # 7967 # -1 # ID=12_13;partial=00;start_type=ATG;rbs_motif=None;rbs_spacer=None;gc_cont=0.521
MFLILFSCIQPTVVGMSLDLKSKEVYEMLLDNVLARVTKGSSASAVDRVLEISPNLVIDA
KNTFFTNLGQVAKMLNREPAHLARFLLKETGRAGAISDDRLVIQGRMLHDEAKRLIDLYI
KEFVRCPVCNGIDTRIVSEKRFRFLVCDACGAKSPVRRI*
>NODE_1225_length_9578_cov_4.189348_14 # 8064 # 9296 # 1 # ID=12_14;partial=00;start_type=ATG;rbs_motif=None;rbs_spacer=None;gc_cont=0.543
MMPVLSLLRRKYADEKPFEGYRVSMCLHVTKETAVLCRVLREGGAKVALCASNPLSTQDD
VAAALAVEGFNVYAFRGMSTQDYYQAIGKALSHEPHLLVDDGADLITSLHRLIHGFEDVY
LEDVRRGMDGADVPRVLGATEETTTGVTRLRALDGEGLLAFPVIAVNDALSKSLFDNPLG
TGQSALDGVLRATNLLLAGKTVVVAGYGRVGAGIAERAKGMGARVVVVEPDPIKALQAYM
NGFTVTSMSKASEIGDVFITATGNIDVIRGEHFEKMKDGVFLANAGHMDVEINKQDLKQL
AVSVETIRENVTLYRLRNGRKLFLLADGRLVNLVCAEGHPSEVMDLSFSLQAESLRYLIK
NVEKLGKHVYTVPREIDEAVAALKLAAFGVELEKLTPRQQEYMRSWMAGT*
>NODE_1257_length_9363_cov_4.431617_1 # 1 # 270 # 1 # ID=13_1;partial=10;start_type=Edge;rbs_motif=None;rbs_spacer=None;gc_cont=0.507
DSLDAAVELINKNTPYGNAASIFTSNPNTARRFVLDVNVGNVGVNIGVPQPMAYFPLGGR
KQSFFGTAHSRVDTIRFFTDHKIVTTRWW*
>NODE_1257_length_9363_cov_4.431617_2 # 270 # 878 # 1 # ID=13_2;partial=00;start_type=ATG;rbs_motif=GGxGG;rbs_spacer=5-10bp;gc_cont=0.545
MHEAAPGVSIRKVAVYVDEVFVEMGKGLQKPVRKSAAAAVIKNPYAGKYVDDLQLLIDAG
DFLGGFLGKKAREALGIAPADVESYGKAAIIGLDGELEHGHAILHPKFGRGLREECGGQD
VCKAIIPSSAKLGAPGTAIDVPLHYKRAAFVRSHYDAIEVRVPDAPLPDEIVVIAAVTDA
GRPLPRIGGLRKEEVKGEDGLR*
>NODE_1257_length_9363_cov_4.431617_3 # 875 # 1840 # -1 # ID=13_3;partial=00;start_type=GTG;rbs_motif=GGA/GAG/AGG;rbs_spacer=5-10bp;gc_cont=0.473
MTDKYVKTRLYVLAALILIYIALPLPFINTPYVVFILAQMTFFTIFAYSFNFLFGFTRQL
FLSIGAFAGIGAYVTGILLRDGIAGPIEAVALSTVVVAIVGWAVSILSVRRKLVAIFTGI
FTLAITLVFSNLVTGLVDLTGGETGFRIRGVSLLFLDNLPYYMRYYYIALTTLLIVTVIA
FYLIYYTGTGYAYRCIIDDELSAELVGINVQRIKTLTSLLASALLGFSGALYSLFSQLIS
PSYYAFGSIDLPVQIIVILGGRASLLGPYIGSAIIAVVNESLRFLGPLTQLLYGLILMLL
LAFFRNGIVDFVKRRVAPWFY*
>NODE_1257_length_9363_cov_4.431617_4 # 1837 # 2709 # -1 # ID=13_4;partial=00;start_type=ATG;rbs_motif=GGA/GAG/AGG;rbs_spacer=5-10bp;gc_cont=0.504
MDASIILYLLDGIVFGLVLSLIAAGLTLIYGLAGVLNLAHGELLVVTTVTAAVLSGSLGL
PLPLALIAGIAATLAVAVVLDRVVLSPIYKLEGEERVLLGLYITLAFSIFLHGGIITTFP
LAYLTLNMPTPNIELLGLSFRTAQVVAGVSSAVILLGIYLFLKKTWTGRAIRSLTQNETG
ALLVGISVKKYRLLVFMVGAVLVGMAGIVRSLIATVAPESGLEFTILGLLVTVVGGIRSV
SGTMAAGLVIGVVYTFLVVVVGTYLAYVALLILIMVLLLTRPYGILGERW*
>NODE_1257_length_9363_cov_4.431617_5 # 2710 # 3441 # -1 # ID=13_5;partial=00;start_type=GTG;rbs_motif=GGAG/GAGG;rbs_spacer=5-10bp;gc_cont=0.495
MREKLPSLLQLEGLDSGYGDIQILWNVSLTVEKGEVVAVLGPNGAGKTTLLKTIAGIIKP
KKGRILLEGKRIDGKPPEKIVEEGVALALAEKELFPLMTVHENLILGAFNKRARQKLDEN
LEIVYSIFPKLKERASQKAGTMSGGEQQMLAIGRALMTDSKLLLLDEPSTGLAPLLVKTI
FQAMRKLMETKKELSILLVEQRTVQSAQLSDRGYVLSNGRIVYEGDIKEAVYSKSFLRRY
MGM*
>NODE_1257_length_9363_cov_4.431617_6 # 3407 # 4153 # -1 # ID=13_6;partial=00;start_type=TTG;rbs_motif=GGA/GAG/AGG;rbs_spacer=5-10bp;gc_cont=0.479
MTALIKCVEVTKYFGGLPALKNINLEIEANEIRAIIGPNGAGKTTLFNVVNGVYKPSSGK
IFFDGKDITGKPPHEIFKLGISRTLQIPRPFKDLTVWENVLAGGLFTERLDRTELEKNVS
TLLDKLGLAEKSEMKAGLLNLQERKKVELARALASKPKVLMVDEYMSGLNTAEVEEAVQL
FKDLRREYGLTIVWVEHVISAVASLADKVTVLNQGSKLAEGRPEEVVMDQEVVEAYLGER
EVAESSSA*
>NODE_1257_length_9363_cov_4.431617_7 # 4192 # 5394 # -1 # ID=13_7;partial=00;start_type=TTG;rbs_motif=GGA/GAG/AGG;rbs_spacer=5-10bp;gc_cont=0.530
MVAIVAVIVVAAVAASAGFLFLSQQSLGVSEVKIGALVPLTGPFAVYGAYTLDGMRFAVE
EINARGGVLGARVVLVEADEKNDAKEAVAIFKRMAEVDRVTAVVGTISSGIGAVLSAEAE
QAKVPLFLVAAGSHTILTKESRYTFRTCLPPAPTNGELLANFVRDKGYKRVGVVIASYEW
GFAIRDVLDQRLKQLQGVQYQIEETPLGETDFTTVLRKLQPLQPEVMILTGHPPGFPTIT
KQAIELGFQSAYYIASVQPPELMLRGVGDIGLGKLVTTTCVNSEAPEYRQLAEKFYQKYG
KFFDHNAVTGYVTVMMIADAVEKTKSVDPVTVANHIRTSEYNSPIFAWPLSYTEWGEIKK
PAMRLAVIKQGNPGNINPGANWVIETLYVSPPVQPYVPEK*
>NODE_1257_length_9363_cov_4.431617_8 # 5442 # 6428 # -1 # ID=13_8;partial=00;start_type=ATG;rbs_motif=GGAGG;rbs_spacer=5-10bp;gc_cont=0.495
MKLGLRLPTYARPGEFSSFETLKNYVAKAEELGVEGFFVIDHLLTSRPAYSTSWHDPLIA
LSFIGAATKKAVIGPMILVLPFRNPYLLAKQLASLDVYSGGRFVLGAGVGWNPDEFRLLN
TPLEKRGAIMDEYLVLLKKLWTEDKITFEGRFFNVRDLVLEPKPLQKPHPPIWIGGGSQP
HEILYGAAAKGIDRVLYRVAKFADGWIPHSSSTPEMARQDWEKVKKYATELGRDPYKIQK
VYSNFVYIKSPGEGDEEAVKRFSLYSGMNLDYWRNFYLYGTVEELAEKIKNRIRSLEGVD
WIVLNPVTYEESQLRKITDELLPLVDNV*
>NODE_1257_length_9363_cov_4.431617_9 # 6428 # 7612 # -1 # ID=13_9;partial=00;start_type=ATG;rbs_motif=None;rbs_spacer=None;gc_cont=0.508
MPSYIIKNAGKILSGDINKPVAEGNSIYIKDGVIEEVGWNISRPADGVFDVNNMTVMPGL
FDSHVHPVFGDFTPRQNTLGFIESSVHGGVTTFISAGEVHLPGRPRGDKEASKALAIIAH
KSFKNIHPLGAKIHAGALLLEKGMTESDFEEVVRAGVWLVGEVGLGSVQDPDEAAAMVRT
AQKHGMKVVIHTGGASIPGSTINNAEVVLKVRPDVVSHINGGPTSPSLQDIRKIIENLNS
AIEVVQCGNFRSMLETVKILKQRNELHRLIIGNDAPSGTGVIPLGIIRTISFIASNTDVE
AERVVCAASGNTARVFGLREGIIETGRPADLVVIDAPYGSVAKDAVEAFSVGDIPGIAMV
MIDGLPRVGRSRMTPPPTRSIKTEGSAKLPEAGH*
>NODE_1257_length_9363_cov_4.431617_10 # 7637 # 9361 # -1 # ID=13_10;partial=01;start_type=Edge;rbs_motif=None;rbs_spacer=None;gc_cont=0.500
LTVYDNQQTPQLFKKSIAQSLGIQPEKLRFIEHDIGGGFGVKIMLYPIVFLTCYAALKLG
KPVKWVETRREHLTAMAHNSNRVTVAEMALRKDGRVTGYRTSFIEDVGAYARLPDPGGTV
RSLMTYLGCYDIQNVDVEFKVVLTNKCPTGPVRGYGCQQAYFVLERMMDIAARELGLTPV
EIRLKNMVEKEKQPYRTVFGSLYDGGDYKATLLKAWRLSQAEKFLDEGDVGVGVACVVEP
AVTNLARNKLLFPEFESSGSGEGAVVRLEESGTITVYAASIQQGQGHATVLTELVSELLG
VKPEQVRVIFGDTDFVYPSPYGGTWASRFSVMTVAAVKKSCETLKQRILEIAAEILETST
DDLEIRDGKISVKGSEVSISLEKIAAIAYRNSLTINGKHTSLQAEYFYEFPTFNTGEPGK
INMSATYGNSAHVAVVRVDRETGEVKILRYVAVHDCGKILNKKIVDGQILGGVLQGIGAT
LYEELVYDENGQLLTSHFSDYLLPTAMETPEIIIDHIETPSLFSELGSKGMGEGPLIPVA
AAIVNALEDATKTRLTRSHLSPGQLWTAIHRQRL*
>NODE_1269_length_9252_cov_4.842834_1 # 1 # 78 # 1 # ID=14_1;partial=10;start_type=Edge;rbs_motif=None;rbs_spacer=None;gc_cont=0.564
YTEDGPRIEYISPVITEYAPTERRY*
>NODE_1269_length_9252_cov_4.842834_2 # 83 # 553 # 1 # ID=14_2;partial=00;start_type=ATG;rbs_motif=AGGT;rbs_spacer=9bp;gc_cont=0.518
MSRLSIALKTWLIPVRYGLERWSYTLQRVSGVAIILFFVMHIAETGNVVGGPTVWTIPPY
EYARQVWNETKEFLANPIFDIGLVLLAFMIFFHTFNGIRLTLVHFGVLLEKPKRPEYPYH
PGSMSKAQRALFWLSIVLATAAIIYSLDVFFKVLQI*
>NODE_1269_length_9252_cov_4.842834_3 # 550 # 903 # 1 # ID=14_3;partial=00;start_type=ATG;rbs_motif=AGGTG;rbs_spacer=8bp;gc_cont=0.531
MREKTIHLLHYITGIGILVTGAIHLATVFLLSPYEASMSFDGHPFSVISVYRNILLAASL
QALLIFVAFHGFNGVRTILSELYQGKTYLRIVNIAVTVAALAVVIYGTRTIVIAHLL*
>NODE_1269_length_9252_cov_4.842834_4 # 915 # 1628 # 1 # ID=14_4;partial=00;start_type=ATG;rbs_motif=AGGTG;rbs_spacer=6bp;gc_cont=0.545
MQEVRFRVFRYDPDKDGRRSYQTYTVPTFKGMTVLQGLLHIKEKIDPTLSIRFSCRMATC
GSCGMMINGLPRLACYTLIEELKTRTITVEPLRNFPIIKDLVTDFEEFFTKHRWVKPYLI
RLDTYEQEKSNVSYRQSDEELEHYIQIAYCIKCGLCYAACPVTATDKEFLGPQALAQAYR
YYADSRDEGGVDRLRPLAEGSRLLRCHFAGSCSKVCPKGVDPALAIQLLRREVLLRT*
>NODE_1269_length_9252_cov_4.842834_5 # 1632 # 2555 # 1 # ID=14_5;partial=00;start_type=TTG;rbs_motif=None;rbs_spacer=None;gc_cont=0.496
MNPLTLLIHPSKAKTVEGSREIRKALIVFTLAALSQAAVTIYIYRFKTVYEIALGPYSIV
ELELFQLDYLMMASLTTVFTALVIIVGVGRILGRLLGRNHASMRDFLTVFLYLFTVFAIV
NVFIFTATIPSAPEKYYVFGAQFSDVIFRNATLTWVDGDIARTIETELLYAKKANVTRVL
SDGKMVETGGYTADEIQRIISESVLTVSLQNPSAPPYSLPEKISLEDFVFQDITPRTTLI
TSIAAVREQPGAFIPIISVVKNFAWRVLMSIYTGLFVMYLHNTSRKSAFLVMLLTYLAVA
NLVPAIS*
>NODE_1269_length_9252_cov_4.842834_6 # 2530 # 3231 # -1 # ID=14_6;partial=00;start_type=ATG;rbs_motif=None;rbs_spacer=None;gc_cont=0.541
MTLVEAVKALPLYRSHMAYVRDKLLLAKPDISVEEVVTRLGVTRGEAMVILWELRKTGEE
VLAMMGNCAGKRGTDYGLAALGGTFSVIHVGHMALLAEAFTKAEKVIVGVTSDGFAAKLG
KKYPIPSYEQRVKQLREFLSRYGWLERARITVLEDPYGPTLDDPAVELIVTSPATAYRAS
EINMKRVERNLNQLDIRISPLVVAEDGQPVSSTRVMMGEITPLGKLRKSLEQG*
>NODE_1269_length_9252_cov_4.842834_7 # 3373 # 3627 # 1 # ID=14_7;partial=00;start_type=ATG;rbs_motif=None;rbs_spacer=None;gc_cont=0.490
MAADTDQMEKVLTEQLEYCEKMLEMEARLDLVVAMLEEIINDLSTPKTWLTEEKRSKLLE
RAKISYYRAKTLLYLAETTRGTKF*
>NODE_1269_length_9252_cov_4.842834_8 # 3756 # 4565 # 1 # ID=14_8;partial=00;start_type=ATG;rbs_motif=None;rbs_spacer=None;gc_cont=0.532
MKASVLMAVLLLTAVLATAALAAAQELTDMSLGQRITAELRSIVVEHREAVREALLDFKL
KLEQIEENKTELIAQFLEERQNRMEQIRTEIENLRQQYLAGNITKEEYTAALKALQTELK
ALAKSSEKLGQRMQELVKEVKEAVKEKVERLREINREFGQRVAEEAKKLGDMAREEAGNQ
GTDNDRGRGQGNPHRDNSTETNNADNSIRGQNNTADERPGNPHHGNSTDTDRGRRGQNNS
SDDRPGHQHQDNAANTENNRDRERGRGRQ*
>NODE_1269_length_9252_cov_4.842834_9 # 4614 # 5486 # 1 # ID=14_9;partial=00;start_type=ATG;rbs_motif=None;rbs_spacer=None;gc_cont=0.542
MLITLFLSLMLVASQPPPYITLYVVELGADGSATWRISHAFPLGSVEEAEAFKTLASNMS
LQSGEYLARVERLVSDAAAATGREMMVEDFHVSHEVVETVSGMLGVVKVVFRWSGFAKRL
DNGLEAGDVFVGGMVLLDGETLRISFPTGYRVVEVRPTADGMGDGFVEWRGRRVFGEKEP
HIVLSSSNIVPAPPSFLQSSWIVFPALFSVGLGAAVALFAKRRRRVSGDELLVERVVAVL
RRHGGEMKQSQIARELGLPRSTISTVMKVLEEQGRVSRVKVGRDVVVKLQ*
>NODE_1269_length_9252_cov_4.842834_10 # 5494 # 6762 # -1 # ID=14_10;partial=00;start_type=ATG;rbs_motif=None;rbs_spacer=None;gc_cont=0.554
MFDEDYRRRYVFGCDYGTSDFKYGPITQGDRPLVTANRGYFPEKSIVAELLGVEKEVVVG
KDVTLFLGAGSELSTRLVYPMRSGTIGRDDERAWRVVEELTRQSLAEFKPGGFGFKGFYV
VAALSATAPRYMYERLFSIYDKLAAEGLIHSSTIIPQPLAVAIAHKQTSCVVVESGHGNT
QVSPISRAPIREAVIALNRGGSAANAITAEILKDAGYGDLVKEEALVRKVKENIGLLPLE
LDKALAFAKNYPDELKTVYQPPGTRIKIDLGKDSWARFLIGEYVFNPNHEIFESYHRRGM
PKPADTKVGDMVFYGTLSIADTIIQAVEKCPTELQPLLYSQVILSGGNFSWQSPQRLRGV
AVDSETRLTHELRQKGVENPVVKLSAEPQYAVWRGCIVFGYAVPSSYGWSWERMEGWYSH
RR*
>NODE_1269_length_9252_cov_4.842834_11 # 6795 # 7427 # -1 # ID=14_11;partial=00;start_type=ATG;rbs_motif=None;rbs_spacer=None;gc_cont=0.518
MPARSVLMKWVESHFAARGCRVVEKSIADGFLRFLCGESESIVRVVDELASRDEMLATII
QAAMESGGGKLAYVCLPMAFVSRVGDYAFRVNKIGVLVYDERDVVEIVEAGFVGKTVDEE
KPIVLEKPSIDVERVERLENMLAEVLRRVEDLERRVEEMARQPVQPTQTIPQPTSPVARE
ENRAKKPKKPENLPSFIEDNPWVELLSGKK*
>NODE_1269_length_9252_cov_4.842834_12 # 7466 # 8356 # -1 # ID=14_12;partial=00;start_type=ATG;rbs_motif=None;rbs_spacer=None;gc_cont=0.507
MAGFRARFVLGVLLAVGLYLTIFALVNLGYLPPLMERVVVVASIVLVGVYLVRITSSHVV
KTFRPLVGQQAVGGGLIIQIIGYILIAVFVLSTLGIPPETALAGGTVTGLVIGFAGQTTL
SNVIAGIILLTSRPFKIGDRIAVVTSIIPYQWAFLPGYKFFSRDYVIPAYTGVVDNMSLM
YTTLVTDDGLVIKIPNNLILANSAIANYSEVTERERKLRYEFPIDISPETVLNNLREALS
EFPEIKDIYLEEQSDKTHYIVVITFEAPVTQWRELKSRLLAKVIEVHREAKQKALA*
>NODE_1269_length_9252_cov_4.842834_13 # 8422 # 9042 # 1 # ID=14_13;partial=00;start_type=ATG;rbs_motif=None;rbs_spacer=None;gc_cont=0.504
MLRKIAKFLSSGLKSIRLSLEISGTNVAVRRYFFSNSFDGVLTVTGLCLGAAVAPGTKVS
TVVFAGLGASIAMLVSGFSGIYVTESAETRRRVREIEESMLRDVSDTIIGRAGLVGPLIA
SLIGGLSTFLLSLTVLLPYIVSLYMDELQPYAVFLSPAVGFMLLFVLGMFLGKFSKIDMV
KTGLKMLGMGVVTAVMILLMELLLSL*
>NODE_1269_length_9252_cov_4.842834_14 # 9032 # 9250 # -1 # ID=14_14;partial=01;start_type=Edge;rbs_motif=None;rbs_spacer=None;gc_cont=0.516
TSTIDLHKTVDEVVIEERSEDEVHYVGRERITPPGTRAINYAFDITPPHLVTAVITEKGV
FKPNELYKFLTG*
>NODE_1285_length_9130_cov_4.385287_1 # 3 # 1565 # 1 # ID=15_1;partial=10;start_type=Edge;rbs_motif=None;rbs_spacer=None;gc_cont=0.521
ALLAPYAIRKIEACLVKKSKLQVVVAHPKLVSRFIGPDTKIIGVNTMDPLGLGPLTLMFN
NAGREKSWVTKEFEDLMQRIQVAKKNTGCRAKVVVGGSGEWEFEHRPEMIEQLGIDHVVQ
GEMDDIIHLLFEQLIEDSLDHSIFMYGHKTTTFDAHGRPFIRYVKDDAGRFICRNPASRY
RLPKIEDIPTIVNPAISGQAEIMRGCGIDCDFCEVTTRPLRYYPPEKVVEEVLVNLRGGI
NNAWFVTDNQWAYMVRDPMFWPNKEAIFRLYRAVMQHVSKANPMHATLAPVAADPEAAMG
VAKIVGAGPDKHIGVQIGLETGSDKLVLKHMVNKAKPLKVGVDGTWAEIVVEAQKVYNAA
YWIPAYTIILGQEGETDEDSWDTIGLINYMASLNLYFTVTPMALVNLGSLRGTNVLTDVY
ANLTPAQAALIYVCWRNTKRMAQSVAFKIAKDNFLFRILTTTILNVGANFWLDRLEKYFA
RLGKEYEKAIDKAKYYVHIKTMGTDFNKLRQMYKAMKVSV*
>NODE_1285_length_9130_cov_4.385287_2 # 1546 # 1818 # -1 # ID=15_2;partial=00;start_type=ATG;rbs_motif=None;rbs_spacer=None;gc_cont=0.516
MNRGDEELVLKKLLPQVLGAIVAATLFTGIFLAETSVKTEPRALVATPEIKAQRAETVDG
QLLVYIGLGSIAAAFTVFAIVSFAVRRRLS*
>NODE_1285_length_9130_cov_4.385287_3 # 1830 # 2261 # -1 # ID=15_3;partial=00;start_type=ATG;rbs_motif=None;rbs_spacer=None;gc_cont=0.551
MSVDRRRVEAELRGRTFDVYIYVLKAGRPVGVRDVQRGLGLSSPSVAFHHLEKLHGLGVL
EKDEKGAYRAVEKVDVSVLQSFILIGGKLLPRMAFYATLFITFTLLYLITHPESPDLYAI
TLGAAASAVTLYEALRTWRKKPF*
>NODE_1285_length_9130_cov_4.385287_4 # 2295 # 2534 # 1 # ID=15_4;partial=00;start_type=ATG;rbs_motif=None;rbs_spacer=None;gc_cont=0.479
MLTNWNRLNAGKKLGYLLMFLSVVGAILYGFWLLGAIPFLDPDAAVKTTAFLIMLFLFVV
IGFIGYVAATTTPPKPIKR*
>NODE_1285_length_9130_cov_4.385287_5 # 2639 # 4294 # -1 # ID=15_5;partial=00;start_type=ATG;rbs_motif=None;rbs_spacer=None;gc_cont=0.557
MSDYAVDALVVGSGAAGLAGALTVRSAGYDVLVVEKTDLVGGSSAMSGGGLWIPNNHVSR
EAGVEDSFEAAWTYLTHVVPEAGEATSPERLRAYLTHGPEMVRFLADMGFRWRPALGYPD
YYPEVPGGSVKGRCIGGAVFDARKLGPWARKLRRYPGAPPIPIHTNEAWKMYLARSRIGI
AAFLRLGARLLGHSLLGRRPLTMGGSLVGQLLYLCLKQGVRIWLESPLRELVVENGRVTG
ALVNHEGRDVVVAARGGVLLTSGGFEHNQSMREKYLPNPTKTEWAVGSPGNTGDAIQAAV
KIGAATALMNKAWGGPIAITPDGKPVFILAERSLPFGIIVDANGERFMNESASYVDCWRN
IYEHHRTTPCIPSWLIIDQRHRSNYLFGTLMPGRTPEKATGPQYLVRAHSLEELARKIGV
DETGLLRTVKRFNEMAVKGVDEDFHRGESAYDRFYSDPRVKPNPNLGPLTKPPYYATAIY
PGELGTCGGLLTDEKARVIHVDGHPIPGLYAAGNTTAAVFGGTYPGPGSTLGPACTFAYI
AAKHIIETLRR*
>NODE_1285_length_9130_cov_4.385287_6 # 4340 # 5002 # -1 # ID=15_6;partial=00;start_type=GTG;rbs_motif=None;rbs_spacer=None;gc_cont=0.508
MGESLPNVYVLDHPYAQMVLTRLRDKSTGQIEFRKGLVKLGRLIGFEIARHLPVSRKFVT
TPLEVEAEGVEIPDIDNIVLITVLRAAMPLAEGLLKIFPTARQGVVSARRVEETYTGGMD
FEIELTYLRIPRLNSSEIVIIADPMLATGSTMLKVVEEVYKVGKPKRLMFATVISTKQGI
SRVHTVYPEIEIFTVAIDEKLNERGFIVPGLGDAGDRAFG*
>NODE_1285_length_9130_cov_4.385287_7 # 5076 # 6458 # 1 # ID=15_7;partial=00;start_type=ATG;rbs_motif=None;rbs_spacer=None;gc_cont=0.531
MMAEGGRCLIGVDVGTTAVKSVAVDECCELLAEARLPLTLFSPSRGVFTHDAGEIRDKVF
ESLRLVMRNLEKRRVEAVGVTGQSVSLVLLDKSGNPVYPVLSHLDNRADLAAMGLENSLG
KMGYIGRKLVGNLAWLKKHEPNVFEKVSKVLDMKEYVGYLLTGRSSVDKLWFMVEDLERL
CLDAGINPSLLGEVMSYSDVLGYVDDKAAERAGLERGVPVVVALGDSLAAMIGSGAVEEG
DMVDVAGATEVMAMLVKEKTPHSYPSYISGLDMISVSPPLGLIHKWLVEKISPHSDYMAF
ERLAEDASPGSDGLMFVAQGSKTMKDVEASLVSLSFCHGWNHVARSFFEAVAYELRRVVE
IFEQVTKVRRIVSSGGGATGFVTKLKATVVGKPFQIPKKRETAALGAALTAATATGLFKN
LAEAASSVKIAETIHGENQPIYDELYRRYLASKNRLGADG*
>NODE_1285_length_9130_cov_4.385287_8 # 6495 # 7043 # 1 # ID=15_8;partial=00;start_type=TTG;rbs_motif=None;rbs_spacer=None;gc_cont=0.532
MAPGLQAEDAEVKRLAELKTYLEQRLSDLEKEAEAVRSLLELVDRELVAKSFKKAQPPPE
PAEKELASLKMIRSRSGSLLATMTLKEKEARIVFNPEIRVTQDMRPFSSFLLRKVLDSMR
EADLQRVAEGKLDQSSVLSYEVVYDGDVAREIVVKNYRDEARLREIVNSVKWTLDTIASS
YK*
>NODE_1285_length_9130_cov_4.385287_9 # 7126 # 9129 # 1 # ID=15_9;partial=01;start_type=ATG;rbs_motif=None;rbs_spacer=None;gc_cont=0.528
MGVINRLQQILLTVALLASCFLLLGSLPEAHATTGVTIRVLTIDTNQPLKGADVRINGTA
IGATNATGHVNANTLNRMSNSTVEVFFRGVRVYHHPYFNATRLNPSNPAQVTIRVNVTTM
VLFARTALGNPVPNVRITLVYGSYTNTTTTGSDGRASLAFMPNTTYTISTSYRGYDVGTF
TKAYGGSGLTLDLNLFSIRAIVEDLNGNPVPSATVKVWYGMRQSGNTTGFESATTDSDGV
AILDKLPAGNYPLDVEYRGENVYQTTSNIALSSGQVVHRARTDLVNYRVRILDFDGTEQI
TGISLQAQLYRDATPYGDPVTTATGEFAFGLVKSRTYSLVVKMGDTEVFRGDVRVPDDTS
VAGKFFDVFFRVDASGTRSERLVSMVGLRIQLGSFSSERTTVNGATGFQNIPAGRYSYEI
TRGTYVIGSGTVEINQDEQRITLRPTLWTVKLLINNDQGEGIAGAVELKSYDDVSLGVFQ
AGENGEVSVSGLLPILYRGVVNYKGVKVNDGFEFTLDADQKEVVVATKVYNVVFRVFDAD
GETALSSAQVTVSLGEISAESVTDSNGRASVKNLPIGSYNVAINYLSIDVHEETVRIDSS
REIVLKAKNVVDVIVEVVDDDGVPLESGDVEIVLGVVKKSGEIENGRVTFKDIPASTYRL
SARYKGVT
>NODE_1321_length_8905_cov_5.201178_1 # 2 # 520 # -1 # ID=16_1;partial=00;start_type=TTG;rbs_motif=None;rbs_spacer=None;gc_cont=0.570
MFDEVTREVAEFVQLDVELDADVLAEAKRRVLDSLGCFFGAWGEEASAASRRAVQRFAQR
DGGASVWGTSVKTSPEWAAFVNGVGVRALDFNDTYLSKEPLHPSDMIPAVLAAGEVVEAS
GMDVLKAIVTGYEVGCRLCDAATLRKRGWDHVNFTMIGAVAGVSKVMKRVTS*
>NODE_1321_length_8905_cov_5.201178_2 # 554 # 2149 # -1 # ID=16_2;partial=00;start_type=ATG;rbs_motif=None;rbs_spacer=None;gc_cont=0.490
MPWPCLLSLFISKLSKANREMAGEVLLEARKVVKGFPGVWEHLILDHIDFDVRAGEVHAL
LGENGAGKTVLANILSGFYSLSSGELIVKGKNVRFKSPADAIRHGIGMVHQEFTLAPPLT
VVENVALTLRRSNPLSYPLKKIEEKIRELSQRYGLKVDPHEKVENLSLGERQRVEIIKVL
YWEPRILILDEPTSVLTLEESKELFQILRKMAEEGKGIVFITHRLEEIMEVADRVTVLRL
GKKMGTLNVAETSRSELLKLMLGELTPVSYQRAPAKETRKPVLQVENLTVLDDDGRVAVK
NVSLEVREGEILGIAGVSGNGQKELVEALTGLRKAASGKLIVNGVDLTNRSPRRFAQTGV
RHIPEDRRRTGVVEEMVTAENIMLREYREKPFSVFGVINKGAVTELAQKLVTSFGVLTPD
LWDTEVRILSGGNIQRLILARELWKEPKLLIAFHPTYGLDLKAISQTHRLFMNLREKGSA
ILLVSEDLEEIFLLSDRIAVMYNGELVGVMKSDEATVERVGKMMTGMKSSA*
>NODE_1321_length_8905_cov_5.201178_3 # 2155 # 2973 # 1 # ID=16_3;partial=00;start_type=ATG;rbs_motif=None;rbs_spacer=None;gc_cont=0.537
MELFGCPKPVIGMVHLRPLPGSPGYGEWCVDDVLEQALRDAVALRDGGVDGIQVENLGDK
PFTKPGEVGPETVSIVSIVAREVRKEVGLPVGVFILANAVLESIAAAAACGASWVRANMY
NLAYVADEGYVESAAPASERLRNKLAPGVKVFADVLVKHGSHFLVSDVPVSYQVARLEEI
GADAVVVSGFRTGGETPLERVLEVKQAASKPVFIGSGLNLENAAKLLDVADGAIVGTYFK
KGGKTLNPVDVERVRKFMDVVRRLRSQLEKRS*
>NODE_1321_length_8905_cov_5.201178_4 # 2950 # 3768 # -1 # ID=16_4;partial=00;start_type=ATG;rbs_motif=None;rbs_spacer=None;gc_cont=0.523
MSAKEPQVGDEFYHVRVRRGEIAPYVLMPGDPDRVLKIAQFWDEGREISFHREYRVWNGR
VGGVGIAACSTGIGAPSTAIAVEELARAGCHTFIRVGSCGAIQPGIEIGDQIISVAAVRL
EGTSHQYASPSYPAYAHYEVVLALIEAAETLGARYHLGVTASTDSFYPGQGRPGYRGYWW
SYSKNIIDDLRAMNVLNIEMEASALFVIASLYGLRSGAVCSVFANRVDDKFGVKGEETTS
KIATEAVKILAEWDERKKMHGKNHLSASLLKL*
>NODE_1321_length_8905_cov_5.201178_5 # 3777 # 4697 # -1 # ID=16_5;partial=00;start_type=ATG;rbs_motif=AGGA/GGAG/GAGG;rbs_spacer=11-12bp;gc_cont=0.522
MSGKVGVIGSYNTGFVVYVERLPIEGETLKGHGFRIEHGGKGSNQAIQAARLGCQTFIIA
RVGADIFGERAVNKWRVEKIDTTYVVVDRDNPTGAGLVIVGPAGRNMIIVDLGANMHLTK
NDVANAVERIRSADVVLAQLEIPFETSLHALKTAEGVKILNPAPALPTPPETLKGINIIT
PNEVEMAAMAGYTPGEADLVNAAKKYAKYVDNVVVTLGEKGAIVVDKNDVKHVKAPRVNA
VDSTGAGDAFNGALATALARGYTVLEAVEYACHAGAFLAARIKGGELVEALPEEKELEKF
ISEHSF*
>NODE_1321_length_8905_cov_5.201178_6 # 4699 # 5388 # -1 # ID=16_6;partial=00;start_type=ATG;rbs_motif=None;rbs_spacer=None;gc_cont=0.536
MSTISVKEIASRIQHTNVSPDATKKDIEKLCSEAVKYGFSAVVINPIWVKHASELLKGTG
VKVCVALNYPMAGSKPLTKAVEIREAIADGCEEIDFMINVGYLKSGMVDEFRKDVETVVE
AADGRIVKAILETAILSVEEVRLAARICEEEGVNYVKNSSGWGKGGPATVEVVKLLRSSV
SKRVGVKASGGIRDFATAVKLVEAGADLLGTSRGVQIVTGEKDSGEVSY*
>NODE_1321_length_8905_cov_5.201178_7 # 5445 # 6380 # -1 # ID=16_7;partial=00;start_type=ATG;rbs_motif=GGxGG;rbs_spacer=5-10bp;gc_cont=0.525
MLRLIIDTDTAGDDTISLLMALKWPGVRLEAVTVVCGNVEFSQQVENALYTVENFADHYV
PVYPGCDRPFLRTWKYADYVHGKDGMGENYFPKARQRPENKHAVQALLELVNSSPGEYTI
IAQGPLTNIATAIMLDKNFVKKVRRLYIMGGYADGYGNVTPAAEYNFWVDPDAAKIVLHS
GINPFIVGWDIAVKYSVVEEDMHREIAKWGTREADFFVKVNRKVVEFEKRVMGIPGSTHP
DTITTAIAIEPKIARKVERRYVDVENQSELTRGMSVVDHRGVLGKEPNADVCYEADAQLF
REMLFKILRGR*
>NODE_1321_length_8905_cov_5.201178_8 # 6394 # 6792 # -1 # ID=16_8;partial=00;start_type=GTG;rbs_motif=GGA/GAG/AGG;rbs_spacer=5-10bp;gc_cont=0.521
MKYATLLEYAFQALKNSYAPYSRFRVGAALLSDDGEVVTGCNVENASYGLSMCAERTAVF
RAVAQGVKKFDAIAVVSGKVNPVYPCGACRQVLREFNPRLTVVVAGPGKKPLTTSLDKLL
PKSFGKESLRRR*
>NODE_1321_length_8905_cov_5.201178_9 # 6888 # 7754 # 1 # ID=16_9;partial=00;start_type=GTG;rbs_motif=GGxGG;rbs_spacer=5-10bp;gc_cont=0.526
MVLGDINLDIIAFHQKFPEEGYEDMAEKAYIRHGGSAANVAHTLSLLGTSVVMIGCVGED
PLGEMLVKGLVDAGVDTAHVQKTSADITGITYIVVSKNGERTMLAYRGANKHLNHTHLSF
DVLNDAAILHFSGYSFLEGPQRETAFKALEKADNAVTLDLCIPLASQPLLLENIVKHVDC
VFLNSAEYSVVKGYFGVSSVSDLARQWSCMVVFKKGSEGCEIAKTDGEVVKLSAEPVETV
DGTGAGDAFIAGFLHEMLKGSPATVCGLLATRLGALAVKTIGGRLEHL*
>NODE_1321_length_8905_cov_5.201178_10 # 7786 # 8625 # 1 # ID=16_10;partial=00;start_type=ATG;rbs_motif=None;rbs_spacer=None;gc_cont=0.508
MPSPLLPMKPDALKEIFKNTKPIIAMIHLPPLPGAPRYSGMSVEDIIEYGLRDAEVLKSN
DVDGLQVENIGDYPYLKPDDIGHETSSILAVMAREVRKSTGLPVGICCLANGVIPAIAAC
VASGGKWVRAAEWANAYIADEGFVEAIAHRALRYRANLRAYDVRVFADVNVKHGSHFIIS
DRPFEEQVADAEFFDADAIIVSGTRTGAETPLEKVVRAKQATSLPVLIGSGLNADNAENL
LKVADGAIVGSYLRRDGKFWNPVEPERVKKLMSVVKKLR*
>NODE_1321_length_8905_cov_5.201178_11 # 8664 # 8903 # 1 # ID=16_11;partial=01;start_type=ATG;rbs_motif=GGA/GAG/AGG;rbs_spacer=5-10bp;gc_cont=0.517
MCMNRKALTRTESILAVLLVVAIIAGAVGWTQPGQRIVETVTSTVTVGGSAQTITTTRVV
TSTVTVERPISPGAIKIAVV
>NODE_1338_length_8768_cov_4.096422_1 # 33 # 497 # -1 # ID=17_1;partial=00;start_type=GTG;rbs_motif=AGGA/GGAG/GAGG;rbs_spacer=11-12bp;gc_cont=0.544
MSFESRLQRDKMAFLLKLELLVISAAALFALFLTNQSPWLRLLFTVLTCVALIVVLRDRL
ERAGRRLRRAVVRSVKSRGGEWFFFLPMSTPFSFNAEGYEVVAISEDLRVVRFIDWKPWK
IGQQILILSDVKGRVLAVRDIRKPVRLELVKRLA*
>NODE_1338_length_8768_cov_4.096422_2 # 549 # 785 # -1 # ID=17_2;partial=00;start_type=ATG;rbs_motif=GGAG/GAGG;rbs_spacer=5-10bp;gc_cont=0.511
MVMRFKLSRQTRFMLESLALAILYTALPILLLIILQTFRSLTALNLVLWLVFTLGWTALI
TYIYVKKVSKRGGLTFRG*
>NODE_1338_length_8768_cov_4.096422_3 # 801 # 2090 # -1 # ID=17_3;partial=00;start_type=TTG;rbs_motif=GGxGG;rbs_spacer=5-10bp;gc_cont=0.544
MTSVHVEPSRLTGVVEAPPSKSYTHRVFSLASLCTEKTIIHNPLISRDTQATINAAKMLG
AEIVEKPGAYTVVGRRRFKTPDNIIDVMNSGTTLRIYTGLATLVEKGYTVLTGDESIRRR
PMAQLLEALNQIGAECWSTRGNGSAPVIVKGGNRITGTAKIKGDESSQYVTSLLLTGLAA
HGDIEIQVMEELVSKPYVDATIKMVEVFGGEIRRRGYEWFRVSPQELRGVEFTVPGDFSS
AAFIAAAAHLTQGQVTIKNLSTQYPQADEKIVEIIKLYGSEANYTSEGLFVEGGRNNADV
EVVLRDAPDLLPVTAVIAAVNDGQTRIHGVAHARLKESDRVTLTAAELRKLGVEVEELAD
GLLIHGNPRIKGGVAVDGHGDHRLFMAFTVLGLALEKGLIVKGAESADVSYPAFLQDLSK
LGARIKKTE*
>NODE_1338_length_8768_cov_4.096422_4 # 2071 # 2934 # -1 # ID=17_4;partial=00;start_type=TTG;rbs_motif=GGAGG;rbs_spacer=5-10bp;gc_cont=0.554
MKGRGRAGGAVSIVNAISTGFGAALGINLQTEAELETTDKPQIKLSINGEDADPSLAKAV
IKVFSQALGVEVNGAEIRTYSNIPVAVGLKSSSSAAVAIANAFLDALGKKMASDELLRNV
AEASILSGTSITGALDDAAACMLGGIVATDNHGRKILKHILVEEKLYAVIYVPPGKTYTA
SFRKELLTPIRNIAAAAFTLTLEGKHWEAMTINGLAHSAALGLPIEPAMNALRAGAYAAG
LSGTGPAVAAIVAEERVDEVADAFSAYEGEIVKASVNRGRMVDICPC*
>NODE_1338_length_8768_cov_4.096422_5 # 2931 # 3713 # -1 # ID=17_5;partial=00;start_type=ATG;rbs_motif=None;rbs_spacer=None;gc_cont=0.552
MMNAALQKQGIDNILYIAVDVHPRDLRGFVSSAHLMNFIGFNVTIPHKVSIIKHLDRLDR
SAELVEAVNVVKVMDVRRIGFNTDVAGVLACVPEPVSGRAVVLGVGGAARAAAVALNRKG
YGDLVFAGRRKSTMDEFVRFARRKGLPTRVVKLGSKQFAEAVESAELLVNATPVGMAPNI
NASPVPAKLLHKRLTVFDMVYNPVETKLLKMARVRGAKAIGGLDMLVAQGAEALKIWLGI
DGDTKTMKKAALQALQRRRS*
>NODE_1338_length_8768_cov_4.096422_6 # 3770 # 4462 # -1 # ID=17_6;partial=00;start_type=ATG;rbs_motif=AGGAG(G)/GGAGG;rbs_spacer=13-15bp;gc_cont=0.527
MSKTRICVSVYGENEENLAENIRRGFEKGADLAEVRLDLSGYNSVESLAEKLRPFADRLV
LTLRPMGEGGKSSLPVEERVKILRRLADIRPAYIDLELSTLKQYPADEFRRAGVKVIASW
HSFESTPDDDSLSRLCEECLRHGDVAKVVTFSNGPRDNIRVISLYTKYHPRRLIAFCMGE
QGWITRILSMAADAPIAYAALGDAKTAPGQLTVEEMLVMRENIFGGGGGG*
>NODE_1338_length_8768_cov_4.096422_7 # 4459 # 5460 # -1 # ID=17_7;partial=00;start_type=ATG;rbs_motif=None;rbs_spacer=None;gc_cont=0.542
MKKLVVNVEGDDTLFRKALSQGVQSFLSQSPLHGVETYVPTQDGYVRHGEKKATVPRVVI
RSPRDLEHVAELARSGADEVVIATGDWKIIPVENLLAMLEGTGCRVLAEVSDVSEAELFI
NILEKGVDGIVAKPENEQELRILLELVKKPVEMQLVEAVVEEVRPVGVGDRACVDTVTMM
EIGEGMLVGSKASMFFLIHNEAVGSSFTSPRPFRVNAGAVHSYVLMPDGNTKYLSELEAG
DRVLIVSRTGRTRIASIGRVKIERRPLRLVKARYNDMLGVVTVQDAETIRFVTPGGELIS
VTELKKNDKILCHISQTRGRHFGMAVEETVVEK*
>NODE_1338_length_8768_cov_4.096422_8 # 5457 # 6245 # -1 # ID=17_8;partial=00;start_type=ATG;rbs_motif=GGA/GAG/AGG;rbs_spacer=5-10bp;gc_cont=0.556
MVFGKQARLNRLLENGRMLCIPLDHGTSLGPVKGLENIEDLVYRLESAGVTALLAHKGVF
RSLKRPLKTGTIMHMSASTQLSTHYNRKVLIASVEEALRLGVDAVSVHINIGGVDDDVML
EHLGLVADACDEWQVPMIAMMYPRGENIKNPSDPAVISHVARVGAELGADIVKTPMPSAN
VEEIEAVTRSCPVPVVAAGGPKMERDEDVLRLAYASVAGGCMGITFGRNVFQHRSPENMV
KALRRIVIEGRRVEEALPVLTP*
>NODE_1338_length_8768_cov_4.096422_9 # 6250 # 7263 # -1 # ID=17_9;partial=00;start_type=ATG;rbs_motif=GGxGG;rbs_spacer=5-10bp;gc_cont=0.567
MVGQHYIKMLYRHPWFRIAALTGKESVGRKYVEAVRGEAPEPPKEIAEMEVLPTDPKKVD
ADFVFSCLPTEAAREAEPKFAEAGFPVFSDAAAYRMEEDVPLIVPEINPEHLNMVHIQRK
KRGWEGYIVTTPNCTTVGLVLPLQPLKQSLGVKKVIVTTMQAVSGAGYPGVASLSILGNV
IPYISGEERKVETEAAKILGRYGDGRFIYDSVEVYATCTRVPTLDGHMESIYLETEKPAD
EETVAELLAEYVSLPQELNLPTAPARPIVVRREPDRPQTRIDVDAGTVPGMSVSVGRIRV
NGEKVRFISLSHNLIRGAAGGTILTAEVARHMGLLGE*
>NODE_1338_length_8768_cov_4.096422_10 # 7608 # 8765 # 1 # ID=17_10;partial=00;start_type=TTG;rbs_motif=GGAGG;rbs_spacer=5-10bp;gc_cont=0.554
MANSGESFRVTPWEVEGAVNYERLVKEFGTELITEELMKRLEKAAGGSNHMLRRRVFFSH
RDLGHVLDDHESGKGFYLYTGRGPSGPMHVGHIIPFYFTKWLQERFDANVYIQMTDDEKF
LEESRGLTLEDTAYWSLDNMVNIAAVGFDPDKTFIFRNTEFMARMYRPVLKVARKINFSW
VRAVFGFNEQTNIGMVFFPAIQIVPTMFEKRRCLIPAAIDQDPYWRIQRDIAESLGFYKA
AAIHSRFLMPLTGPTGKMSASKPEAAVFLTDDDKTVRKKIWQAFSGGQPTVELHRKLGGN
PDVDVAFQWLYYFFEGDDRRVERLREEYVSGRLLTGELKEILIEKVQMFLTRFREAREKA
KDRLRLFTHEGRLASRMWESWPEDT*
>NODE_1370_length_8612_cov_5.205507_1 # 3 # 1040 # 1 # ID=18_1;partial=10;start_type=Edge;rbs_motif=None;rbs_spacer=None;gc_cont=0.558
SGFPFLREVRDYVAQQGLRLEDFEGNNEYLEVAVRRVEEALRRWPARRLQPLETSDLEIF
SHPLAMALVAMLDSPFAKRRFAAYEAERYATMLKNIREEQAKVVAYVMSEVLGMRIREGQ
PPHEFWIHFVDYLKHATPLNEPRFKLVNRILDKGYVAVTRSEAITLVKNGLEKLIHQRLE
KMGSLTPPPFLEKQVERLRKLLESVHQREAAPSVRLDPDKWPPCMQALRKRLLAGEPVSH
FGNFAAAAFMLRIGMTVDEVVNIYSQRGDFDPKIARYQVEHIAGLKGSRTKYSVPRCATM
QTHGLCIEEGRLCGGVKTPLQFYKRVRAGVRNERSGANASPSGQT*
>NODE_1370_length_8612_cov_5.205507_2 # 997 # 2241 # 1 # ID=18_2;partial=00;start_type=ATG;rbs_motif=GGA/GAG/AGG;rbs_spacer=11-12bp;gc_cont=0.541
MSGAGQTLHQAVRRNLAYIAATQAFLTIIVQTFVVHVPITISLLGGSAALAGLGSALMWG
GRILTTYQMGRLMDRVGRMPVIYSGMVIAGLSAAAAAFFYQQRLMEAFLTVIVLFGVGRG
MADYGRMAAGDMLPPEKRGLGTGVILTGSMVGTLAVPPIIAAVKMLAGGENIAATYLTLI
PFAAAGFAAAYAVKPDPLQIARTLRHNNPSEAHQQAIRKISEILNRRMVFAIVSAAVSTG
VMVAYMSLGSLLLHLEHVETTVISAVVTLHVIGMYAFSIPLGKAADIVGRVPVTLVGVIV
CSTGAYIMSVNKSLDIVTVGMFLVGVGWSAATVASIALISDETHAAERGKAMGLNDTATA
LTSLTTPILLSIIFQNYGDTALGLAGLAAATPTIILATTTRRKKGLDSSRHSTS*
>NODE_1370_length_8612_cov_5.205507_3 # 2238 # 2735 # 1 # ID=18_3;partial=00;start_type=TTG;rbs_motif=None;rbs_spacer=None;gc_cont=0.416
MIKGCFFIHLKRLISTETYTFKTLETILQPPRNIRTADTFNSLSKNFGLGEAVVDVVAVY
IHNHADYNLKLMEIRLSEKAWGHISTRHPEVSFYKSEIIEAVKGPDTVLKGSRGEFKAIK
YLSRTHLGPKHLVVVYKVVNEEKHIITAYFTSDLGSVRGEVVWKK*
>NODE_1370_length_8612_cov_5.205507_4 # 2723 # 2941 # 1 # ID=18_4;partial=00;start_type=TTG;rbs_motif=GGA/GAG/AGG;rbs_spacer=11-12bp;gc_cont=0.429
MEKIALRPERLNVDYDEENDVLYISFGEPREADDSVEPQEGVILRTRQRELIGITIIGLK
TLKNSSAKSSST*
>NODE_1370_length_8612_cov_5.205507_5 # 3111 # 3716 # -1 # ID=18_5;partial=00;start_type=ATG;rbs_motif=None;rbs_spacer=None;gc_cont=0.536
MKKYSLPPLPYAYNALEPVISAEIMTLHHTKHHQAYVNGANAALERLEKQRKGENPENIR
GILRDLSFNLSGHKLHSVFWPNMAPPGKGGGAPGGAIADQINKDFGSFENFKKQFSDAAK
NVEAVGWAILTYDAESETLVIYQVEKQNFMHPPDLPLLLTLDVWEHAYYLQYKNDRGAYV
DKWWEVVNWDDVDKRFTKAKG*
>NODE_1370_length_8612_cov_5.205507_6 # 3761 # 4867 # -1 # ID=18_6;partial=00;start_type=TTG;rbs_motif=GGAG/GAGG;rbs_spacer=5-10bp;gc_cont=0.517
MANVIFGAFVGSFSTLLPSMLQDVGAPLSEGGLIGSAFFTGYLISQVPFAMLAERLGVVR
VVSSGLVVYTILHFVFATSSTWNEILFYRFLQGFLGGAVFIPTLQLAFEVGDERRSFATG
FVASGFNAGTGLGAYYSFAASGGKWQTGLISATLVFAALIPVASTLIFTARRRRQEKRPT
DFSKDSGFYFLNILHFVRLGVIIATTTWMPTALASLHGLSEGSAAFYSSILQLTGIVSLT
VGGYVTDMLGKGRVLVMNVAALSAALAVSQSVPVWLLPLYVALLGFLIYLPTPAAFAILR
DRYHAGGASVAAGYLNTSAAAGAIMMPYLFGVLHDVFKGFASSFYLTAALYLILLPLIPT
LTKKQLKQ*
>NODE_1370_length_8612_cov_5.205507_7 # 5416 # 6114 # 1 # ID=18_7;partial=00;start_type=ATG;rbs_motif=None;rbs_spacer=None;gc_cont=0.512
MRHGFIPLFYAVLVEMDRDAFAQVVEVLKKRYGNEPFPVHVTDADAFKVLVGAVLSHRTR
DEKTDEAYNNLFTWFKDPRDLASADVRTVARLIKPVGFYRQKAKRIKKLAQIVYGQLGGR
VPDNREELMKLPGVGPKSADIVLSIAFNKPEIAVDTHVETVAKRLGIADEKAGYEEVKKA
LTMLSKSDDIRLINHLFVKFGREICRRPRPRCSLCPLTEYCQYYREVRGRVS*
>NODE_1370_length_8612_cov_5.205507_8 # 6095 # 6553 # -1 # ID=18_8;partial=00;start_type=ATG;rbs_motif=GGA/GAG/AGG;rbs_spacer=11-12bp;gc_cont=0.525
MKPEAGDRAPDFELPDHQGRKTSLRQLLKNGRALVLYFYPKDDTPGCTTEACGFRDSMEK
LSKHGVNVVGVSVDTPESHQKFIAKYGLNFTLLSDTEGKVARLYNSYSEEKGRCIRKTFI
IDRDGVIRAAFHKVVAEGHAEEVLDTIKKLGL*
>NODE_1370_length_8612_cov_5.205507_9 # 6550 # 6903 # -1 # ID=18_9;partial=00;start_type=ATG;rbs_motif=None;rbs_spacer=None;gc_cont=0.531
MEVQKEAFKLTVTERAARKIAQLIEQEGGSEKMALRIYITGGGCSGYRYGMALDENIYED
DVVVDAHGVKVVIDSFSAPFLEGSEIDYIEDVMGSGFAINNPNVVSSCGCGQSFNLK*
>NODE_1370_length_8612_cov_5.205507_10 # 6989 # 7636 # 1 # ID=18_10;partial=00;start_type=TTG;rbs_motif=GGAG/GAGG;rbs_spacer=5-10bp;gc_cont=0.535
MKIVAEDSESITLDVSDLPHPLANALRRVIIREVPTMAVEEILVIENSSPMTNEVLAHRI
SLIPFITDLDNFNVAEECSCQSRLGCEKCVVRFVLRAEATDQPITVYSRDIKPERHDTKV
APFDGNIPIVALAPRQKIELELYVRLGRGRKHAKWQSGIATLYEENSRWLLYVESYGFLP
PRRMVLEAARIVKTRIEEIGAGLKELMAREPQSAG*
>NODE_1370_length_8612_cov_5.205507_11 # 7614 # 7949 # 1 # ID=18_11;partial=00;start_type=GTG;rbs_motif=GGAG/GAGG;rbs_spacer=5-10bp;gc_cont=0.524
MNRRVQAEIAIRKLGGKTRFAKRLLKELRRSRRSTREVNISRLERNTMDNEVVFVPGKVL
GQGSLTKKLTVGAFSFSQSAIQKIQKAGGRALLLEEFLREFGKGSGVRIIG*
>NODE_1370_length_8612_cov_5.205507_12 # 7942 # 8397 # 1 # ID=18_12;partial=00;start_type=TTG;rbs_motif=GGxGG;rbs_spacer=5-10bp;gc_cont=0.513
MAEKTYVVDAEGYRLGRLASYVAKLLLKGHRVTIINAEKTVITGNKSAILEHYLMLRNRK
QFSSHKKITVWYPTKPDAILRLAITRMLPRKKPRGREAAKRLVVLKGPANVEGEKIEFED
AKLTKLYNRSAKIIRYITLEELSKMLRGGRE*
>NODE_1370_length_8612_cov_5.205507_13 # 8394 # 8612 # 1 # ID=18_13;partial=01;start_type=ATG;rbs_motif=GGxGG;rbs_spacer=5-10bp;gc_cont=0.475
MRKTEQIFVGKRKTSVAKVFLRPGKGNVFVNKTPLELFNEFFRSKVLTPLTLLPEFWKKH
DFHVTVKGGGVMS
>NODE_1439_length_8253_cov_5.050024_1 # 1 # 810 # -1 # ID=19_1;partial=10;start_type=TTG;rbs_motif=GGG;rbs_spacer=6bp;gc_cont=0.530
MFGALGLIDMSDFEGQPSKMSDEELLWLVRHKVRKAIILAVGEEGRIGATALKQKLGIST
GSLYYNLRQMSQLITQDDKKNYILTEDGLRIYRVLTAKNDSEAAPKLSKTAELVSSVFFP
MWLFSPIYESRVVASVLGPLSLFVLVFVALAGRHELFMLNIRQAVPVNHFSFALSLGFTY
LSGFLVLTFFSYLFSGRFRSASSALRQIQNSRVRTALVEAGKLLSSFSVALLPMGLVPGL
SMVDRVFQTSILSNIFVRDTLVVLSQTMSI
>NODE_1439_length_8253_cov_5.050024_2 # 953 # 1381 # -1 # ID=19_2;partial=00;start_type=TTG;rbs_motif=GGTG;rbs_spacer=9bp;gc_cont=0.543
MVTMAVNSWTVNTSTSEAAVQLTIYRTEQCPCCKEYEAYLRNSGIHFRSVVVSGVELENV
RKKLGVPRELYSCHTASAMQYFVEGHTPVEALKKLLEEKPSLKGIAVPGMPPGSPGMGGV
KTEPLKIYALKPDGNIVVWMMS*
>NODE_1439_length_8253_cov_5.050024_3 # 1431 # 1856 # -1 # ID=19_3;partial=00;start_type=ATG;rbs_motif=GGT;rbs_spacer=12bp;gc_cont=0.545
MASLFKKPRWRRSSVSETAKPVAAFVVSLVAGVLILVGGLFGAVGWMAWGWVWGGGWRMM
GPMMGWWIPMWLSTFSVLGLVSGIVIVASALMLQNRPSEAKTWGTLILVFSVVSLFGMGG
FIIGAILGIIGGILALTWKSV*
>NODE_1439_length_8253_cov_5.050024_4 # 1816 # 2388 # -1 # ID=19_4;partial=00;start_type=ATG;rbs_motif=GGTG;rbs_spacer=5bp;gc_cont=0.543
MHGGMMGGCPCTGGYGGPAPPSGQRISMQQAVEIFERYVTGLGQGFKLKEVMEFQRNFYA
IVVETDTGIGAFELLVNPYTGAVYPEPGPNMMWNTKYGMHQGMMGPYIQPTADMPITPEQ
AEEIALNYLRNIFRGAVEVEHPTKFYGYYTMDYKVDGKVDGMLSVNGFTGQVWYHGWHGQ
FIQETEMEEE*
>NODE_1439_length_8253_cov_5.050024_5 # 2625 # 3074 # 1 # ID=19_5;partial=00;start_type=TTG;rbs_motif=GGG;rbs_spacer=5bp;gc_cont=0.529
MVSNRFLWVFSIVAGALLLSVVLVSVWQHDVAMGGMMREMMGMSMWGMMWWVYLPLLVAA
LLLIMLPIVLYLSARDVPVLAGLTAEERAVVDLLRRSNGVVEQRDISRVLGISRIKTHRL
VASLRRREVVEVTRRGRTNLVKLKASQRH*
>NODE_1439_length_8253_cov_5.050024_6 # 3046 # 3990 # -1 # ID=19_6;partial=00;start_type=TTG;rbs_motif=GGTG;rbs_spacer=5bp;gc_cont=0.524
MRRRVFLLGAVALSAGAFGFLMLGNRFVGSGDDVVGRRCSYCGMEIRDRRFAAVLVVNGE
KLFYDDVGCMMIHYLSVEGIIPPVSNTPVLGKVEKIHVYDFVTSEEVDGFAAWYVLGSRV
ETPMRHGVIAFKSFSDAVEFTRREGGEVVGWDGALQTFLGGDMHTDMEHEGHDYSHAFHI
PLTTVDGKTVTVSEILRQGKPVLLVFFATWCPTCSKNTSTLSAAYRKFRGKALVLLSSFD
PRDTSEKINQFLKIHGASEEWIVTQPNLDFLVSLRVITQETIFAITPNGEIVYEKRFGTL
TEDDWLSVVEKLSA*
>NODE_1439_length_8253_cov_5.050024_7 # 4152 # 5120 # -1 # ID=19_7;partial=00;start_type=TTG;rbs_motif=GGG;rbs_spacer=3bp;gc_cont=0.561
MLGFVTALFWTPTVFPNIFGAAQQANVREYTIVIEPADIELAPGVVWHAWTYNGTIPGPT
LYAKVGDLIRVRAINRLNLTHSLHPHLPYYDLQHDGSQINIITGVGKGSMIPPGGEWVYE
WPATKAGIWYYHCHSADGGLRIVDHMLMGLYGAIIVDEIDEPPSRNFIVFMAETPAVRGA
IVGSGQRPFYIMNGMGVPGGEPELEKVFAGKSTVYPGLKGLEGVAQLFNKSMPVFKAKLG
ERLRFHIINIGDLYHSFHAHVGDHRSQYVLGGRSWPAQVVPLVPGAADTIILVYNKPGVF
LFHCHVVSHADAGMIGLIIIEE*
>NODE_1439_length_8253_cov_5.050024_8 # 5256 # 5870 # 1 # ID=19_8;partial=00;start_type=TTG;rbs_motif=GGTG;rbs_spacer=6bp;gc_cont=0.498
MFEALLRVHVICPWISELVKESSDVEIVSCRPVFKGSGASAFVRFRSLVDAKILSTRVSS
HPYVVKARFRAMGKNSGVGLVESIQCPCSSLGLSYMHVLGIRVEKGSLVFRLLVQDEKEV
QEIVDGLRSRGVRFRVEDIRRIHAKRFLTPRQEQVLLHSYLNGYFDNPRPVTLSKLAKDL
EITPPSYMELLRKALKKVVSASFT*
>NODE_1439_length_8253_cov_5.050024_9 # 5905 # 6861 # 1 # ID=19_9;partial=00;start_type=TTG;rbs_motif=GGAGG;rbs_spacer=3bp;gc_cont=0.541
MNGWMHSVVCEGLVKTYETRGGFFSQRKQVVKAVDGVSLRVRRGSVFGLVGPNGAGKTTT
IKILTTLLIPDAGQAWVNGFDVVKEADRVREVIGLVLAPDKGFYPRLTGFENLVYYGRLY
GFSKGEAGRRAAELLETVGLGGDGYRFYEEYSLGMKAKLSIAKALINDPETVFLDEPTIG
LDPLSAKKIRALISDLARQGKTVLLTSHNMWEVETLSEEVALINKGKVAAFGTPRELKER
LNLSYIVEVEIIGNSPLDISYPVENGERGNKVIKMLSYSPSDTLVEILDELRSRDIRIGY
VKVHEPSLEEVFAQVVTG*
>NODE_1439_length_8253_cov_5.050024_10 # 6858 # 7631 # 1 # ID=19_10;partial=00;start_type=ATG;rbs_motif=GGTG;rbs_spacer=8bp;gc_cont=0.540
MKTFSQFTAVFEAELKSYLREVGALVFVAVFPLFFSTLTYGMGTVLTGEAAPERWLYQVI
GFGVMTVSIVLTSSTAWYFRRGMSSGRLEYVMAAPVSPVAILAAHSLANVLTSLLAFLFA
GFVGTYIVYGLSKLPGFLLAAAVTFFALLPVVGVNLVVGVVTIVAKEPEPVANTVAAVVA
ATSGFAYPITLLPPVLQLIGMVLPFHHVVETARAAVMTSLSPTQLPILLLMMLYLVAGLA
VYRYGENHYARKVGVSW*
>NODE_1439_length_8253_cov_5.050024_11 # 7603 # 8253 # 1 # ID=19_11;partial=01;start_type=ATG;rbs_motif=GGTG;rbs_spacer=9bp;gc_cont=0.525
MREKSGLAGKIAAELARGLTIYSRQRTWILADLLQWPFWIIFFFLAILMYAPSFLNDPAV
MKTISYGFFVFIFVSSFMWNATSLPLEAQMGVVEQLVLTKTPISIHLVSRTIITAADIAL
GGLALLLLSSLFFGADVSIAKPLHFAAYLAIAFIFFLFFSSIVSTLLLSVKSPWIVTNIL
QFVVPFSSGAIPVHLLPPEAAAVVSASPFFYILHPIV
>NODE_1442_length_8238_cov_4.517216_1 # 2 # 181 # -1 # ID=20_1;partial=10;start_type=TTG;rbs_motif=None;rbs_spacer=None;gc_cont=0.511
MTLSSSIVVMDLDGTLIKMKFDIFQAKKRAAEAAKQHGLELRENESIQDFLDRAAHLLPP
>NODE_1442_length_8238_cov_4.517216_2 # 233 # 895 # 1 # ID=20_2;partial=00;start_type=GTG;rbs_motif=None;rbs_spacer=None;gc_cont=0.532
MRKVAIVGVGQSPFGRASDRGINELAWQAIKQALQDAGITQRDVGFVSVANVGGWSAEPL
PAISVNEYAGLTGVGTYRVEAACASGSAALVTAANLVSSGAVDIALAVGVERMNESPTPT
AVELIGRAGNYFWEFDMFGLTFPSYYALYATAYMNKYGATEEDLAKISVKNHFYASFNEY
AAFRKRVTVDDVLKSRPVAWPLKLLDCSPITDGAKMWRES*
>NODE_1442_length_8238_cov_4.517216_3 # 892 # 1395 # 1 # ID=20_3;partial=00;start_type=TTG;rbs_motif=None;rbs_spacer=None;gc_cont=0.569
MTDTPVWIAGVGYGSDTSNLSKRPDFLTLRATRKAAAEAYKKAGVDPSKPVKSFDVVEVH
DCFTIAEILAYEDLGFAAPGQGYMLAREGETYKGGLIPVNLDGGLKAKGHPIGATGVSMA
AEITKQLRQEVPAERQADIVKGMGLAHNVGGTGHYTYVTIYSLQKPG*
>NODE_1442_length_8238_cov_4.517216_4 # 1392 # 1940 # 1 # ID=20_4;partial=00;start_type=GTG;rbs_motif=None;rbs_spacer=None;gc_cont=0.530
MRHVSTIPREELEKMVKSWLEMVEQITRSEGLPIVPDEKTGDPVWVDLRELRLKYLIPIA
RIRKFFDGLKEGKVYATRCPVQDVYFFPPQADCPYCMDENLEWVEIRGRGTLVTYTVVSV
KPASYLHYPDYIIAIARMEEGFNVLCWMSVDDPSQLRIGMPVKLVVKRREPEGFFTYYLE
PE*
>NODE_1442_length_8238_cov_4.517216_5 # 2020 # 2418 # 1 # ID=20_5;partial=00;start_type=ATG;rbs_motif=GGA/GAG/AGG;rbs_spacer=5-10bp;gc_cont=0.511
MTMLSASERKFVEANELCRLATTDENSQPHVVPVAYIYYNNKFYIATDLGTRKLANIRRN
NKVALVIDKTNPNRAVMVQGLATILLSGEEYRTIYRIFYDRFAWVRRDPWQEGEAAFIAV
EPRKVVSWGLRQ*
>NODE_1442_length_8238_cov_4.517216_6 # 2449 # 2664 # 1 # ID=20_6;partial=00;start_type=TTG;rbs_motif=None;rbs_spacer=None;gc_cont=0.458
MITPGKWTEEQKIEVLRSSIGNVLINLKIIANNQLAYQLGLITEEEKQHLLKAAEVALNM
MKRGKEKGVFK*
>NODE_1442_length_8238_cov_4.517216_7 # 2717 # 4093 # 1 # ID=20_7;partial=00;start_type=TTG;rbs_motif=GGA/GAG/AGG;rbs_spacer=5-10bp;gc_cont=0.529
MKGGFVVPVDGSRRIIRDGCVLVEGDRIEMVGPREEVMPHAKGAEVVDAEKCLIMPGLID
THVHLAQALLRGVVPDNLTLIPWLRDWVWRFLGVYDHMDAKASAALCILEMLKTGTTSFI
EIHLHSRYGFDGIAEVVKQSGIRGVLSKTIMDMKGYATEENLMPPSMIEDGEACIREFKQ
MYQRWNGQADGRIDVWLGLRSAGAVSDKLFYEAAEIAKEYDTGITNHVAEVREDLEYYRR
AYGTGVAGYLEKFNMLGERRVYAHCVWLNEEDMKKFAETGTTVSHCPSSNMKLGSGIAPV
SDMLKHGVNVALGCDGGPSNDSYDMIREMKMAACLQKVRTLDPSVISAWDVLTMATRNGA
RAMGKLNMLGSLEPGKKADIVIISLTRPSVTPISNPVSLLVYAASGADVRDVMIDGKFVV
KDKKILTMDEEEVIRQANKHLERIVSKVDPSLDLLKTM*
>NODE_1442_length_8238_cov_4.517216_8 # 4080 # 5081 # -1 # ID=20_8;partial=00;start_type=ATG;rbs_motif=GGAGG;rbs_spacer=5-10bp;gc_cont=0.516
MGEKLERIGLYFTASTPLRDEMDYAKLAERAGFTSIWQGESRTSRDSTISIAALGAVTEK
IKLGTGVLHTWTRNVVTLATTFTTLDELTNGRACLGIGVLWEPMASKIGIERRKTIQAMY
EHVTVLKTLFKGEEVFFEGEFVKVRGVRLERVPSHVPVYVGATGFKMMELAGEIADGVLL
NYLVSPEYNRKAIQHIENGARKAGRKLVDIDRPQLLAVSYSVDLEKAFRKARLMVTEYLA
MEPHIALASGVPEKITSEIREITGGWPTTEERLEKAMELVDEKLASQMVAVGDLKTIKRK
IMEYVEAGCTEPLLYPVTGEVLPVIEYLAPTSF*
>NODE_1442_length_8238_cov_4.517216_9 # 5084 # 6421 # -1 # ID=20_9;partial=00;start_type=ATG;rbs_motif=None;rbs_spacer=None;gc_cont=0.481
MEHGEKVTEVDLLVLGGLVVTGANGPVYSPGYVVVKNDVVVDVGKEKPSGYTAQKTIDAS
GMIILPGLVSTHDHMYGVLAHGIPVKSQLNDFWDFLKNFWWPYVEDRLDKNLIEAAVQYS
VCERLKTGTTCVADILEAPNALPNVLETEARLVESLGLRAVLSFEATERISPENGVQGLE
ENKRFIEKMNTRPGLVKGMHCIHTTFTCSPEFIRRCRAEADMTGAGIHIHFEEGSFETQQ
SLKNYGKYPAQLYEELGFWRSDVLASQCVKTTSDELDILAKYDVKISHQPLSNGEVGGGI
APVPEMLQRGLTVCLGTDGFIVDMFEVMRNTWLIHKAAKENTGVMPAETVFKMATENGAK
TLGYRGGRIEKGYKADLVLLHNKFPTPVTPENVVTQVVVYASGSWVDTVVVDGKVVVEKG
RLATGNEANIRRNCLKAAEKLWEGL*
>NODE_1442_length_8238_cov_4.517216_10 # 6400 # 8238 # -1 # ID=20_10;partial=01;start_type=Edge;rbs_motif=None;rbs_spacer=None;gc_cont=0.507
EMERAEVVVEERIATHRVCPAPMETRGVVASYDAGRGFLTVWSPNQNPHMHRTVLSEVLN
LPESRIRVISPDIGGGFGQKGHTYAEDVVVAALSILTGRPVKWIEERRENFMAAAQSREQ
VHLVKIGADKNGRIKSLIDEAYLDLGAYPLIPHSYLELAHVVIDMLPGPYRIENYAAEIS
LVVTNKTPAGAYRGFGHPEATFVRERALDILAEEIGLDPVTIRKRNLISASDIPYMAATG
MIFDSGRPLETFETLVQQAGHHDGGDCEVVGVGYAVGVKGSVPTMSGVSQRWGSSEAAMV
RLSMDGKPVVFSGAVSMGTRLDKLLAKIVSEILSVSEEDVEVVLGDTLSTPFSTGLWGSR
GAVMVGGAVAKASTILRRKIQHISSILFECRPEDVILENGKVFVKDAVENGLTLSELAWK
VYNNPNMFPQDMDLSLMAEAVYDPPNIWQTPDELGRMNATAAVSTIACAAFVTLDVETFE
VKVKKLVLAENGGTYLSPKDVDEQLIGGAIQAYGASLFEEIVYSNEAIPLTTTFSEYLLP
TAVETPSVEVIHLVDPSPYTFRGAKGVGETATIPVNAAIANAIQNALKKKGIDVKIDLSI
TSPSRLWSMVRK*
>NODE_1492_length_7959_cov_4.989089_1 # 1 # 759 # 1 # ID=21_1;partial=10;start_type=Edge;rbs_motif=None;rbs_spacer=None;gc_cont=0.522
RNEVIYIDPWLKTPLESGAGNSPVSPIGLEDVKDATVVLVSHGHIDHLGHAIEIVKKTGA
CLVCTPEVGMYADIYGIPYDSEPDEKAGRKYWMYPINVGGSCTINKVTYTAVPAFHSSSI
MHYDYIKNKTRYPDAPVGYIITPEDGPVIYFSGDTGVSMEMHMIQELYSPEICIMTAGGQ
YNMGVREFAYACKILKPKLAIPCHYDTFPRQRLDKEKLKQAVSVMSPSTKLVFLNPGESL
RYATEHSWVVER*
>NODE_1492_length_7959_cov_4.989089_2 # 765 # 1166 # 1 # ID=21_2;partial=00;start_type=ATG;rbs_motif=AGGTG;rbs_spacer=6bp;gc_cont=0.488
MELEPFYELEANIVRTEEIGETPYGRRSNFHMKGTVKGKINGTYEGIDYGTIVKTEVGDV
VHVYVRETITTDKGIISGIRQGYAVPSKDGLAIRLFIFFHTQIPEYRFLNWTLGVAEGKA
GPEGLRLKVSLLR*
>NODE_1492_length_7959_cov_4.989089_3 # 1137 # 1694 # -1 # ID=21_3;partial=00;start_type=ATG;rbs_motif=None;rbs_spacer=None;gc_cont=0.468
MTQVPPWWRVYLEPKPGWDAADYEEVLKEFEKKPPNRQLLSPILAGFIAGVVQANGSLGY
LKILQNPETYTPFTEIKCDVETLNFISRQINDGWGFVSERGARLIVIGLRCILLLKIIGP
YLRGWKYRAYDAIIGNGYKLHGPMLEKIFQTYELDYGLRTVSIEGKKFRMYVFRGKLPQQ
GDLKS*
>NODE_1492_length_7959_cov_4.989089_4 # 1701 # 2792 # -1 # ID=21_4;partial=00;start_type=TTG;rbs_motif=GGTG;rbs_spacer=8bp;gc_cont=0.493
MVSVEARAVSKFFKTTKALDNVSLVVDDGSFFCLLGPSGSGKTTLMRILAGLETPSSGRV
YFGGEDVTDLSPSQRNIAMVFQFPSIYPSLNIYENIALALRRETSDPNEIRERVMQVASL
LKIEEHLNKKSHQIDFGILQRVSIAKAIVRKANVYIFDEPLSNLDTKLRETLRSEFQKIH
SEVRGTFLYVTHDQLEAMAIADKIGILNNGKLLQVGSPDEIYSQPANRFVAYFIGSPTIN
LIESEVRLVENTVYASVGDGYIPLNNKALKLFQTSREPRKIILGIRPHEISLSREPLHNA
LPAEVSLIESLGTAQVIELRNGSTVFRCYVDGLSDFKEKEKVYAVFNIEAIYAFDPKTDE
RVF*
>NODE_1492_length_7959_cov_4.989089_5 # 2798 # 3061 # -1 # ID=21_5;partial=00;start_type=ATG;rbs_motif=AGGTG;rbs_spacer=9bp;gc_cont=0.451
MKLKNVIEKIGLALCFAGLALLFQPFTDRLLLYGFIIIGIGGFMYVYTTYIPDEADGKTM
VKWFVTLVGTVVFFVVLSIYLVPILVV*
>NODE_1492_length_7959_cov_4.989089_6 # 3062 # 4144 # -1 # ID=21_6;partial=00;start_type=ATG;rbs_motif=AGGTG;rbs_spacer=8bp;gc_cont=0.503
MTRVEVKSLWKSFGKVQALRGLDVTVESGDIVALLGPTGAGKTTLMKCIAGVERPDKGDI
LFDGESVLDTPPWERNVAMFFQTYALYPHMSVYDNIAYPLRERKMAENEIKDIVQRVAEK
LRISHLLGRKEPATLSGGEMQRVALARALVREPRVLLLDEPISNLDAKLREEMRAEFKRL
HRELKRTLIYATPDYLEAFAVAEKIALINEGQVIQYDTPINILRKPRNKFVATFVGSPTA
NILRGVIKLGKENLLLDTGEFQLTLNKTGLRNIDGREVEVAIRPVDVVLEPVSGQNLLRA
RVVSSEKLGTHTIVTLKVSNVEMKTVVKGIKNYRYGEEVKIGIEGDKPLLFDAASGEVLG
*
>NODE_1492_length_7959_cov_4.989089_7 # 4145 # 5053 # -1 # ID=21_7;partial=00;start_type=ATG;rbs_motif=None;rbs_spacer=None;gc_cont=0.505
MANSNRRSNRRARKILKSVATYVAVVVTVGFFIFPLFWLIATSLKTRAQAFSTPPLFIWE
PTFRNFIDIFLKRQTEIEAITGQELELATGAEIFFFNSFVVTSFSIALAIVIGVLAAYSF
SRYKPLGTNTLMFFILSTRMLPGIVVAIPIYFFYRSIGLYNTYLGLILLYTMFNLPFAIW
MMKSFFDDIPKDIEQAAFVDGSSPLRVFRKIALPQVSVGLGATIGFLIINVWNEFLFALL
LTERTTRTVPVLIASTRGEVGINWGLIAAIETLYILPALVLIFLLQRYLLRGMTFGTVRG
GQ*
>NODE_1492_length_7959_cov_4.989089_8 # 5056 # 5934 # -1 # ID=21_8;partial=00;start_type=ATG;rbs_motif=None;rbs_spacer=None;gc_cont=0.482
MGRRNLRSPITYRAFPIFLIIPAVALVIFLVIFPLIWALGLSFYSYNALRGDSPVFVGLD
NYSLLLNSGEIWRRFITTGQFVLYAVVLEFLVGFALAHLFFTKFKGRRLAITLVTTPLLI
APVAVGIFFRYIYDATFGVFTYFVELVTGQRIRMLSQQPMLAVVFMDVWQWSPFMMLFIL
AGLEAIPKHMLESSEIDRLSWINKFRYVVWPKIKPLVALALLFRTMDAFRTFDTIFTLTG
GGPGTLTEVLSITIYRTAFQFFRTGEATALAFIFLVIIILLTNLYLRLARRE*
>NODE_1492_length_7959_cov_4.989089_9 # 5970 # 7643 # -1 # ID=21_9;partial=00;start_type=ATG;rbs_motif=None;rbs_spacer=None;gc_cont=0.529
MNLEKYNVTRRKAISTGAKVATAAVVTGVVGGLAGYLAGTSGQQESTVTRTVTVGGGGGQ
TVTVTNTATATVTTTATRTVTAATGPVTPEVSITFASPEWLPGRLTGLIAQDFPAWSKAN
IGKAVEVKMDLIPWDVIFERLSTTLIARSKEPTLLISDSQWLGQFYVGGHIRRLNDYISR
DPELQQLLNRFDPALVYFYMTFPQGNYDNIVGFAHEGDTLLFVYRHDLFTHPTERENFKA
QYGYDLPANYEDWYPGQLDWYQIRDIAEFFTRKAGDELAGKRLEEDFYGIAVHMSRAYDA
IACPFGSILYCHGEYWWDPETGEVEGYINSERAVKALEFYASLVQYSPPNALELWFDEAN
AVMQAGRVAMIYNWAGFLPSLFDPAASKVYNLIRVVPPPGHRGDDGIFRRYSGIGGQPMC
INAYSDRVEEALAFIKYWFEPQNQRKWAEGGGGVCIKDIIQTEWFRNLTPYNRAYADSIP
FQVDFWNVPFFAEMLTAVQEEIHSALAGAVSPRTALDNLARRHKEIIQRENYPRAFERYG
RPAKNVAQLIRRGLPIS*
>NODE_1492_length_7959_cov_4.989089_10 # 7757 # 7957 # 1 # ID=21_10;partial=01;start_type=ATG;rbs_motif=None;rbs_spacer=None;gc_cont=0.488
MSSVYPCIINGERVQAGVYGVFEDRNPADVDEVVAVFPLLSREDVKKAIDSAEEAFEKWA
ALSPVQR
>NODE_1537_length_7670_cov_5.074279_1 # 2 # 163 # -1 # ID=22_1;partial=10;start_type=TTG;rbs_motif=GGT;rbs_spacer=10bp;gc_cont=0.574
MAEAALETVPPEIQGHPAVVKDAERRGKKPGQILLDRSYHHFAMKKLPDAEKRG
>NODE_1537_length_7670_cov_5.074279_2 # 230 # 565 # 1 # ID=22_2;partial=00;start_type=TTG;rbs_motif=GGT;rbs_spacer=9bp;gc_cont=0.521
MREERQRALKLVKKILDFAETIHPEDSEKAVEAVRLAMRIAQKTRLRLPTYLRRRFCRKC
GTPWTGPSTFSVRVRGNRATHVVIRCKKCGHTRRFYALKKRRKTPKPTKLT*
>NODE_1537_length_7670_cov_5.074279_3 # 690 # 1121 # 1 # ID=22_3;partial=00;start_type=TTG;rbs_motif=GGT;rbs_spacer=5bp;gc_cont=0.560
MVDVVRAVEPEKLINRVAAYLKNNQVVTPPPWAMFVKTSVAREEPPRNPDWWFVRAASIL
RKLYLYGPVGVSRMRKFYGGRHRVGMAPPYFAKGGGAIVRKILQQLEKAELVSTVPRKGR
AITPKGVKLLEQAAKSIQAGKES*
>NODE_1537_length_7670_cov_5.074279_4 # 1118 # 1348 # -1 # ID=22_4;partial=00;start_type=ATG;rbs_motif=GGTG;rbs_spacer=6bp;gc_cont=0.528
MQQDLLTGWTTFLGLLLIIVGAALIALPFLTRYLGDVEKIHPLLLVGVKLDGVYVGTSPI
LIIALVILFLLLRNYL*
>NODE_1537_length_7670_cov_5.074279_5 # 1349 # 2014 # -1 # ID=22_5;partial=00;start_type=TTG;rbs_motif=GTG;rbs_spacer=15bp;gc_cont=0.565
MAHVFLLLLFADRVDAGQRLAKYLKRLYQGTCVVLGIPRGGVVIGYEVAKELKCPLDVVV
TRKIGAPGQPELAVGAVAEDGTVFVDEEIAAVVGVSREYVEKKAEEEMREVRRRAMLYRG
GRNMAPLIDMRVVIVDDGLATGLTMKAAVHMARNQRAGKVIVAVPVAPPETVEKLKKIAD
DVVVLETPTNFFAIGQFYERFDQLSDEEVLEILRKASMEVG*
>NODE_1537_length_7670_cov_5.074279_6 # 2051 # 3670 # -1 # ID=22_6;partial=00;start_type=TTG;rbs_motif=GGTTG;rbs_spacer=14bp;gc_cont=0.535
MRSFGFYGVVFVSGAVAMSLEMAASRLLAPVFGNTIFVWGSLIGVVLASLAVGYRLGGVL
ADRRPSVNMLAAIAFTGGLLTFAIPFFSPLVLEAAAAASLDEKIGPLIATTFLLAPPTIP
MGMVSPYAVKLLAQTRGRVGVSAGDIYSLSTVGSIAGTFLTVFVLLPSLDVRTVVLGSGA
VLMITAALYLSKTVKIFTALLLLIALTPVGYFAQGLTASGGEVLYSRETLYNSLAVVRQG
DIVTLYLNGLPHSATSETDPAKLVFPYTRFFELGLALKPDAEKTLFIGGGGLSGPKYFLK
NYPEVRVDVVEIDPDVVETARRFFHVPDDSRLRVFVDDARMFLTKTDEKYDVVIMDAYSK
TYIPFHLMTLEFYQLLRQKMASDGVLVANLIASLTGDTSEIFWAQYRTVSQVFPKLYVFK
ASESGGSFVQNLILVACASTTCDLEQTPSRVKDGWLAEKIVSNKWTAIPALEEYPVLTDS
YAPVERMINPITGKPYSIELEDAGVTLATLNYVGSNALSLAAAILAVFIWLFVLFQRII*
>NODE_1537_length_7670_cov_5.074279_7 # 3770 # 3994 # 1 # ID=22_7;partial=00;start_type=ATG;rbs_motif=GGTG;rbs_spacer=8bp;gc_cont=0.520
MGETLYESRPLYQCVKCGRVFEKEKLVKGPDTRCPYCTPVVYVIKKAKSPTAKLIKTSEL
GRDPSLELFENMYK*
>NODE_1537_length_7670_cov_5.074279_8 # 4144 # 4830 # 1 # ID=22_8;partial=00;start_type=TTG;rbs_motif=GGT;rbs_spacer=7bp;gc_cont=0.547
MALFLLLRLFFAPLVDLVSQRVGGALRLGALVSAYLIAVVKIVEQVDTWMAAAAGAGLIL
FTAVCFRPLRLMVLGDIMKAVGVLREGDYVSVRGRVARVTEVKATHTILTTSDLRKLYIP
NDRLLSEKIVNFTKSGAGVLFVRIKVDGRRISIPDAKLILLKTGTDVAKAEAAPNRAPEV
RVEKIEDPYVTLRLTLYIINPAKAEPLASHIMERVYTKLAEAAAAAAI*
>NODE_1537_length_7670_cov_5.074279_9 # 4827 # 5510 # -1 # ID=22_9;partial=00;start_type=ATG;rbs_motif=GGGT;rbs_spacer=6bp;gc_cont=0.482
MVLSAKIFEIKQQTSFDEIATKLRDFRVVEHQKHGDVDFELVTDVSRLDLRNGMLFGLFS
RDKVIYVNQRGEVKPVLKTIQATVFFHNQNNKTYLTVVQNKHFANYVASILSHHLFLNYR
SIAEARIPSENLQKYHEANPEATKVIFFDSLDYPGVDKVALYGPSLISTGKYEEYLAHGK
IWYLVFSVKGSNAVLGVTRNCVVVSFSRMSEAQFIEYVVANVFPLMS*
>NODE_1537_length_7670_cov_5.074279_10 # 5611 # 5877 # 1 # ID=22_10;partial=00;start_type=ATG;rbs_motif=GGT;rbs_spacer=10bp;gc_cont=0.502
MWMRAFMTSVYRVILPRIDVAMESGRISDWVKKVGDRVSKGEVVAIVETEKAAVEITSEV
DGVITKILHNVGEEVKVGEVIAEIEVEK*
>NODE_1537_length_7670_cov_5.074279_11 # 5882 # 6880 # -1 # ID=22_11;partial=00;start_type=TTG;rbs_motif=GGTG;rbs_spacer=6bp;gc_cont=0.535
MATRELTYVEALNEALREEMPRDDSVIVFCEEVAAAGGVYKVTKDLLKEFGPKRVLDTPI
SEIAIVGAAIGAALNGLRPVAEIMFFDFVGIAFDQLVTHASKMRFMSGGQVKLPLVIRTQ
YSLGRSYGSQHTQFLAASLLQAPGLKIVAPATPYDAKGLLKSSIRDDDPVLFVESGALYV
NRSYYGYRGPVPEEEYLIPLGKADVKRVGDDVTIVAVSRTVSEAMAAANQLEEKGVKAEV
VDLRTIMPMDYETIINSVKKTNRLVVAEDSVKTGGISAEVASHVCEYAFEYLEAPIVRIN
SPPMPAPQASELEKKYMVSAEKIVNAVTKLVK*
>NODE_1537_length_7670_cov_5.074279_12 # 6890 # 7633 # -1 # ID=22_12;partial=00;start_type=ATG;rbs_motif=GGGGTG;rbs_spacer=5bp;gc_cont=0.532
MKAILGEILGRAVRTCKGMGASMHAPISEEHNIPLATAIVGSGLPIAVGVGLAFKYREKR
NVATVFFGDGAVNTGAFHEALNLAAVWKLPVLFVCENNLYAMYTSLKNVLAAESIAARAS
SYGIPSYVAFGNDVLEVYETTSKALEKIRDQSGPAFIECRTYRQKGHGGYDFGTWYRAKE
EIEEWMRRDPINMLTERMKAKGFITDEERKKIEEEVAAELDKVVEEVLSSPFYDYEKLPS
LVYANPP*
>NODE_1560_length_7568_cov_4.147243_1 # 1 # 210 # 1 # ID=23_1;partial=10;start_type=Edge;rbs_motif=None;rbs_spacer=None;gc_cont=0.514
VILADKRRLRTRLYLAEAEAVGRRGPVFIAELETPTPLLGVFALETLGLKPNPATGKLEI
IGPEGGYLL*
>NODE_1560_length_7568_cov_4.147243_2 # 462 # 1067 # -1 # ID=23_2;partial=00;start_type=TTG;rbs_motif=None;rbs_spacer=None;gc_cont=0.492
MRATVRVFGNVQAVGYRALVKFIARSLGVRGLVRNLDDGSVEVFAEAPEDIMDRFVKMID
VKGRAEDVLSLHVERVEVSREGETGYSGPWRSYGAFEIDYGEEGPRPIERDIAESLEWSK
LYFTKLVTEFSDLRREFRDYRNEFRDYRNEFREFKNESISLANETLEEVKELRRDLKTIL
DERLARLERDISEIKAKLGLL*
>NODE_1560_length_7568_cov_4.147243_3 # 1166 # 1438 # -1 # ID=23_3;partial=00;start_type=ATG;rbs_motif=GGAG/GAGG;rbs_spacer=5-10bp;gc_cont=0.451
MVGANLNALLFLKTLKKCLNKHKVIVDSGPWYRWALERLGLEYEHQRVGMRNRVERLFRY
PKERTTVFPNKLSAKNQQGIKNYSRYATMR*
>NODE_1560_length_7568_cov_4.147243_4 # 1784 # 2551 # -1 # ID=23_4;partial=00;start_type=ATG;rbs_motif=GGxGG;rbs_spacer=5-10bp;gc_cont=0.512
MVVVDVNVRDIIVAEVEVGLLIRFKGYRRVSRNVGKLLFVRRVNRRSLKIHGRPAYAWLR
YARNLDNDWVNKSAGLVKRLASNTQAVVLERLNAGQLKQRLKAKDPEKSHIISSWPIAKL
IRRLSTACEKMGKLVTVPPHYTSSLCPKCNKLMKHEKGKWERLKCEECGHRDDRDHVAVK
NLARTALLLYGFHLLDTHLGKELRKYKQALDNLTTAVEKASTQDPQCQGLPLGGEKGEEV
LPKTPPAVPGRGYLG*
>NODE_1560_length_7568_cov_4.147243_5 # 2998 # 4266 # 1 # ID=23_5;partial=00;start_type=ATG;rbs_motif=None;rbs_spacer=None;gc_cont=0.468
MLLRRVSLDKKRLQVSISGKVFNVWGSEDEGYVLKGGPNLLEHVRGIRLSDLPEHLAVEI
GPRLSEKFGLQRRLNFSASRKAFKVSYLVTASRETLIDVEEYASEIARKAEEHGFSCQTS
KTEEEIHIEASYREGGGEEIGYIVKLFEDALASADRSIEQKEENMRQKLEYWIGKVGRLD
GRFLSKLNGLEGVAKWIIHPLTSKEIAYILFGIKPESFNLGAKLSYALLQRFEVWDGETI
DRLKALGIIAYMEDNSRLFCTFTGWRVKKLLEQMIFLEPKSFTSSTAGGYDPISLLHYIG
RNFPSLAISKSRRFRGNKSGAFRYAEKMLKQLTFTHIAALAGIYWRLHIPKQVLEETLSQ
LISLGFVSHNRKIKPFAKWIISLINGYIRKTKLAPNQKQAQTTLFNWNCLQETFIKQISK
KQ*
>NODE_1560_length_7568_cov_4.147243_6 # 4402 # 4992 # -1 # ID=23_6;partial=00;start_type=ATG;rbs_motif=AGxAGG/AGGxGG;rbs_spacer=5-10bp;gc_cont=0.523
MAAYKTMKRQIITYSAPPAVAYFLFYLFFTGAAQLMQTPRIGITSIVFVYTFVETQLYTG
PLLQVVGDGFVFNLRLYPMLLGVVVSALVAYNAGLLFTLYRRGMLRTCLLGTAWSGVGGL
LASIISFGYLCCGWPVSLIFFGVAAVTALSPILTAAAVTLLAINAYILTKRIQTLEKLKN
TEKTRTMNTSRGSSAW*
>NODE_1560_length_7568_cov_4.147243_7 # 4971 # 5585 # -1 # ID=23_7;partial=00;start_type=GTG;rbs_motif=None;rbs_spacer=None;gc_cont=0.501
MNRSRLLLFVGVAALAVAAGATAAVLSRQVLEPYKPAIEIPGERVLPDFTLTDQNGNPFK
LSSVKGKAVLIYFGYTHCPDVCPLVMTKYAQLFKTLGNRANDVALIFITVDPERDNVQAM
KKYVSYYSDRIIALTGSPEEIDAVARLYNVYYKKNPPDEKGNYLVDHYALVLGADKNHVL
RLAFTPDMPFEEYQKGVEWLLTKP*
>NODE_1560_length_7568_cov_4.147243_8 # 5760 # 7568 # 1 # ID=23_8;partial=01;start_type=ATG;rbs_motif=GGA/GAG/AGG;rbs_spacer=5-10bp;gc_cont=0.520
MAAKRVEDEKILDNVVATVLEHLSTRFGAEKIPHVEEIQDIVESSLMEHGLKEVAKAYIL
YRHERTRIREEKMRILETNYVDEVDKAFSVNALRLMAARYLLRDRSGRLIERPKQMFQRT
AALIVLADILYDPMFFDKNGQQKKWEIDDVELEDYADKIGVGPSENMLETKWNIHHLERL
ATLYKRLNEQGVMRKPLREVLEYLKKHPSRFYENYRRYYDLMVEKKFLPNSPTLFNAGTV
LGQLSACFVLDVEDDISSIMRTAEEAALIFKTGGGVGINYSKLRPEGDVVSSTGGVASGP
VSFMRIVDTVTDVVKQGGRRRGANIGILNINHPDIDKFIAAKQRPGFLENFNISVMVTAD
FWKHYEEDKPYPLVNPRDGSVWRLVDPRKLLRQIAENAWKTADPGLLYHDNINELNPLRE
AYGDIYCVNPCGEQPLYPHESCNLGSINLLAFIRDGQLDWNSLGKCVEDAVRFLDNVVDL
TKHPTEAVEKMTLRTRRIGLGIMGLADMLYALRIPYNSEEGFAMMRSVMEFIAYKAVETS
VELAENRGPFPDFPRSSWVKGLLPFRGLREERDLKMDWSRLVECVKKGIRNSHLLTVAPT
GSI
>NODE_1588_length_7480_cov_4.872079_1 # 2 # 2413 # 1 # ID=24_1;partial=10;start_type=Edge;rbs_motif=None;rbs_spacer=None;gc_cont=0.522
WVTNGIAPPHANPLVISQPCARLVDLDKIGLTFGRHLTVFEMGGHHAFNYPDKKIYWKSE
TAEYCQEFMTSVLGIPADELVYKESWWAGGGNEGPCLEVIAGGLELATLVFMQFKTLDGE
RAETPIKTVDTGYGIERLAWFSQQTPSAFDAIYGELLAKVRELIPVNRPDEELLIKYAKY
TGLVKPGADATVSELRRRVASMAGISVETVNEQIVPYEKVYQALDYSKAIAFIVAEGVVP
SNVKTGYLARLLIRRAYRLLRTVDAEEKLLDLVDLQISYWEKDFPHLSEMREEVLDIVGH
EVNKFRETIKRGTETVLRELRETKEISVEKLIQYYDDKGLTPDIVAEAAAKQGVKVTIPE
NFYELVASRHLREKPVKTTSQHQIDVSSYPKTRKLYYEQPNSYSFRAKVLGVENGYVILY
ATLFYPEGGGAVGDRGTLVCRDKVCTVVDTQILDDVVVHRVEGPVPDVGEEVEGYVDAER
RQAIVRHHTATHILLGAVRRVLGKHAWQAGARKEPEKGRLDFYHHKRLTLEQIREIEKLA
NRVVARRIPVRIEWMNRNEAEETYGFGLYQGGEVPLGVIRVVEIPGWDAEACGGIHCENT
EDVGLIKIVSSERIQDGVERIEFVAGPANLHRYQDMETMLHEVAEKLQAPVEDIPKKIAE
LDENLRTLRKTVKTLSEKLIVYRAAEIRSVGISVDRLLLYISEEEYDDEEYLIKLAAEIV
KIEKPAVALAYAGTPSAKVVAVANDKAVEAGVNVGEVLRRFLQLAGGGGGGSRTLGRGAA
PTETLVSNLPELSNLLRNTRGPR*
>NODE_1588_length_7480_cov_4.872079_2 # 2384 # 3277 # -1 # ID=24_2;partial=00;start_type=TTG;rbs_motif=None;rbs_spacer=None;gc_cont=0.529
MEPPARRVEAMSTVVTRPSLVKKARLVEEVAELIKKYPVVAVFDLRSTRANTIHEMRKKL
RGLCEIKVLKRTLFVKACRLAGKPELEKLVENIKVPVGFIFSSVNSFQLALTLEKNKVPM
HAKAGEKADFDIWVPETNTGLPPGPILSDFGKLRIPTRIEGGQVWIAKDTLVAKKGEEIS
QLLASLLVKLDIKAVLRGVNLISAYEEGVILKAEDLVIDPVKIGQEIASAASLALAFAVN
ISYITRETLPQLLIRAETHAKALATEAGFYTRETLPTIFAKALAESNALARAAGVSE*
>NODE_1588_length_7480_cov_4.872079_3 # 3305 # 3961 # -1 # ID=24_3;partial=00;start_type=ATG;rbs_motif=None;rbs_spacer=None;gc_cont=0.511
MRSELAKTAEAVKKAKQNKKNTKFKQSVELVINVTGVDLTKPQNRFSEVIELPNDLGRKR
RKILVIASGNLALEASKTPGVARVIQKEELEALVGRKKEAKKIASEYDFVLVEPALVGLA
ARVLGAALGARGKTPIPIPPGSDIQKLVKRYENSVVATLRKSPQVACIVGVEEDPDEKIA
ENLETVLNRVVEKLEKKRRNIASVYVKTTMGKPVKVEF*
>NODE_1588_length_7480_cov_4.872079_4 # 3961 # 4449 # -1 # ID=24_4;partial=00;start_type=ATG;rbs_motif=GGA/GAG/AGG;rbs_spacer=5-10bp;gc_cont=0.534
MGEKTFRFLVEGGKVTAGPPLGPALGPLGLNVMAVAEEANRLTQSFNGMRVPIEVVVDTD
TKKFEIRVGTPSTSALLSSAAGVQKGSGTAGRDYVSDLKFTEIVKIAEKKLQDMRSKTLK
AAVKEILGSCVSMGIKVDGKNPKEVIKLVEQGKYDNLLGEQN*
>NODE_1588_length_7480_cov_4.872079_5 # 4484 # 5368 # -1 # ID=24_5;partial=00;start_type=ATG;rbs_motif=GGA/GAG/AGG;rbs_spacer=5-10bp;gc_cont=0.529
MKYFAVKTTVGQERTVANVLEARFHGIFLDFVGESVGTVAISDKTHVAVIFVSPKTTTLE
KVAVYISKAGEPTEPLRSMLVEYSDETGFGSGSLGEGSYDPLLLKTEGWAEIVFRSPVKL
RRGTSYALKIFKTVEEAGGYNLFLGEGEKEDVRFKVFEQGEWRDDARLPLFKLIEKPAIA
SIFILPSLKGYVFVEATSKEVIADALQNVRHVKARPPMPVKLETIASHLVEKPLIEVLAA
GQMVEIVSGPLKGIVGKVIRVEKSRREVTLELKEAAFQLPISVSIDAVRPIDKT*
>NODE_1588_length_7480_cov_4.872079_6 # 5617 # 6543 # -1 # ID=24_6;partial=00;start_type=ATG;rbs_motif=AGGA/GGAG/GAGG;rbs_spacer=11-12bp;gc_cont=0.552
MRHFLEVGDLKPKEIDAIVSAALRWRKRGYPRTRPLRDKTVVLVFQKPSTRTRVSFQAAV
AKLGGESMYLGWGELQLGRGESVEDTGKVLARYVDCIVARVFGHGDLVELAKNGRIPVIN
ALSDKHHPCQALADLMTIYMYSKKPYQSKVAFVGDGNNVCVSLMQVCAAAGVDISVATPP
SYRPPEEEVKKALKVAEETGASVILTDDPREAVRDADFVYTDVFVSMGQEAERNRKLAEF
LPTYQVNASLMSHAKPTAKFMHCMPMHLGEEVTPEVAYGPQSVIYDQAENRMHTEASLLT
YLLRGRVK*
>NODE_1588_length_7480_cov_4.872079_7 # 6607 # 7479 # 1 # ID=24_7;partial=01;start_type=GTG;rbs_motif=GGA/GAG/AGG;rbs_spacer=5-10bp;gc_cont=0.470
MQTDSSVSEMSEAIDDAKIFKSLASPNRLSILRKLEKSPLNYTELMHVLGMNKKSDAGKF
AHHLKMLYAAGLITLNRQTKNYELTTKGVQVLKILSEIRSSISQRIKVRRSDMVLEDFDR
NKITRVLVEEASMPPKTADKIVKLFEEKLEELKLGELSAPLIRDMVNALLVEHGLMEHRN
KLARLGMPIADVDKLLSENHRQRNFMSLITTASGAVFREYVFHKILPSEAARLYLVGAVD
FEGLETWGFSVYSRLYTPDMLRTVLSELGGVEAEVVLRDPDIDENMLMLLL
>NODE_1597_length_7430_cov_4.635795_1 # 1 # 1206 # -1 # ID=25_1;partial=10;start_type=ATG;rbs_motif=None;rbs_spacer=None;gc_cont=0.473
MSTGLDLDDVVTSIRDAVSRAESEEDVRVRVSGVIEQKILQPLGINSVGRYEYTLVSGVR
IDALYGHVLIEYKAPGKLSNKSDIANAKAQLVRYIEKEAEVENRYGNFLGVIISDRIGFL
RYNPRVSGDKWVLRGPYDINRETVVKLVEALRGLQRKSLNVEALVRDFGPQSDVAKKMVR
LLYERLMGSKSARVRVLFEDWFRLFSQTTGYSPDKLRELKRLVEEYGFSGKVDYNCVLFS
LHTYYALVMKLLAAEIAYLYGAGRWLKSYVGELENAYLNGGVNSLKTVLRELEEGGVFAN
LLNIVNFIEGDYFSWYLDVLDKDLGDAVAEVARRLSDYEPATPQLEPELARDLLKRLYES
LIPRDVRHKLGEFYTPDWLAELVLNEVGLTVERFEELGAENR
>NODE_1597_length_7430_cov_4.635795_2 # 1675 # 3198 # 1 # ID=25_2;partial=00;start_type=ATG;rbs_motif=GGTG;rbs_spacer=7bp;gc_cont=0.559
MAWRDFLELKLPERVLVFDTTLRDGEQTAGAALRPADKVRLAEALADLGVDVIEAGFPPV
SLGESSAIKEITGMGLGAKVCVLSRCEKTDIDAAAKVEPEWIHVFIATSDIHLQHKLRLT
REQAYEKAISAVEYAKSYGFTVHFSAEDATRTELPFLLRVFKAVEEAGADSVDIPDTVGT
ALPLAMKKIVTEVRNTVKIPVAVHCHDDFGLAVANSLAGVEAGAEIVHATINGIGERAGN
ASLEEIVAALRFLYGVETGIKFEKIFRVSRLVEKLMGLTVPKNKAIVGDNAFAHESGIHV
HGVLGNPRTYEPVMPEVFGRRRRIVFGKHSGIHGLEAFLREYGFTVDREKVSQILRRIKE
FADSGGKVSEEIVLNYAEEVYGRRSQQRSYVKNLFLMLAGNVFKAQVDLMVAGELVTGDG
VGASAVEAALNAVTNAAQRIADFEIIDYKIHAPFAGGQSSEAEVVLASGGVEFVGRGIGS
DPSLAVVSAFTSAVHQLLFEQRRLETE*
>NODE_1597_length_7430_cov_4.635795_3 # 3195 # 4925 # 1 # ID=25_3;partial=00;start_type=ATG;rbs_motif=None;rbs_spacer=None;gc_cont=0.566
MRAADALVKIMEKKGVEYVFGIPGGANMPFYDALRDSDIKSILMRHEQQAAHAAEGYARV
KRRPGVCSGTSGPGATNLITGLVDAYMDSSPVVAITGQVVRAFMGTDAFQEADIVGLVLP
HIKYAVTVKDPQRVLQEFVNAYNIAAHHRPGPTLLDLPRDVFMEEVEENYDIQPEPLFNR
PLPEPDIESIKQAAKLIAEAEKPVLLVGGGAVYSMAGKEILELAEHIAAPIVTTTMGKGA
VPEDHPLVLGVVGMHGRVEADLAIVESDLVICIGSRLSDRAIGPAREFEKNRKTIHIDID
VSEFGKNVRPTVSLPGDARKVLGELVEYTKAIVARRPECQLAKKLREIGEAYEEYMMAMD
DGRVLHSWKVVSLLTDAVPPDTIVSTGVGQHQMWAQLFWKNRTPGTWLTSGGLGTMGFGL
PAAFGAKAAAPDRIVMNLDGDGSFLMTCQTLACVADYELPVITVIFDNRSLGMVKQWQDM
FYNKRYKDVEYNDRTDLVKLSEAFGVEAVRVESYDELLKAVMRAVRTNSALTVDVPVDTG
ELVFPMVPPGRWLEDVKLPPGFDLSQRMVAAGRMST*
>NODE_1597_length_7430_cov_4.635795_4 # 4922 # 5161 # 1 # ID=25_4;partial=00;start_type=TTG;rbs_motif=None;rbs_spacer=None;gc_cont=0.496
MKFLLFVELVNSHDAVAKMMLTVKQGNLSIESINIHKTGDDKLSAILMLEGEENKADWLA
HKLLNFPYYKSTALLKQIK*
>NODE_1597_length_7430_cov_4.635795_5 # 5189 # 6166 # 1 # ID=25_5;partial=00;start_type=ATG;rbs_motif=None;rbs_spacer=None;gc_cont=0.522
MKVYYDSDISLDVLKGKKIAVIGYGSQGRAQALNMRDSGLDVVVGLREGGSSWKRAVEDG
FNPLPIEEAAKVGDVIHILIPDPEQPMLYKEKIHRHMKAGKTLGFSHGYNIHFRQIVPPP
NVDVVLMAPKSPGPRMRELYLQGKGVPALVGVGQNYTGKALETALAMAKACGCSRAGVIE
TTFKDETETDLFGEQAVLVGGVMELIRNGFEVLVENGYPPELAYFEVLNELKLIVDLIYQ
GGITHMLKAVSDTAKYGGLTVGPQIVDSHVRKNMEKALARIKSGEFVETWTGNPRSYEIL
NDLMKKMADHQIEKVGEKIRKMANI*
>NODE_1597_length_7430_cov_4.635795_6 # 6144 # 7430 # -1 # ID=25_6;partial=01;start_type=Edge;rbs_motif=None;rbs_spacer=None;gc_cont=0.481
TSGKDSFYFVFPDASKQIQMREFKKQASAYFADPYIEKLETDSWFDLFDYISRLLGKGKI
VVLDEFSYAVKTDPRILSDLQRAWDRSMSKSGMMLIISGSLLGLMREEVLSSGSPLYGRR
TRDILLEELRPWHALDFFKDREYGIMAYMLVGGVPSYLQVSARHKSLRQLVEREFLDQNG
YFYREPYFLLAEELREPRNYFSILAAIASGNSTANGIANYVGMETRKIFPYLEQLSLLGF
IERRVPLMVREKRGRYFIRENALVSWFNLCYRKASQIELGVASYDEDEINEILGRGFERL
VFHYIPVLSPFEVDALGSWWHRDVEIDAVAVNRRFKKVLFLEAKWKELSYNEALGIIEKL
KQKSSNFAWNRGRREEYFGILARNLERKKELTEKGYLVFDLQDLIRLPLPSAMPIQRGLN
VFRCLPFS*
>NODE_1621_length_7301_cov_5.370847_1 # 1 # 1089 # -1 # ID=26_1;partial=10;start_type=TTG;rbs_motif=GGxGG;rbs_spacer=5-10bp;gc_cont=0.561
MKDVVVVGGGTGGTLLANLLASKLRGEIDSGKIGVTLVSDNPHHVFQPANLEIAFHGAQP
QKYIRKQNTLLSRRVQFLSEGVEKINIADRHLITSSGNELDYDYLVIATGSVADPSLTPG
LAEASVNFHTSPWDAAKVWQALSTFERGKVVLVIAGVPHKCPPAPTEAMFLLDEYFRKRG
TRDRVELTFLTPYPHAYPAKTIADIVQPMLEERGVNIVPFFSIDQVDAAGKKVVSLEGEE
VPYDLLIAVPPHRGARVAVVSEIGDKDGWIPADKHYMTVNGYDDVYAIGDATNIPISKSG
VVAHLQAGIVAHNIASSITGADGKQKYNGRINCPLEVGGGKALFVSGTYTRPPKHMQPTR
IRY
>NODE_1621_length_7301_cov_5.370847_2 # 1093 # 1308 # -1 # ID=26_2;partial=00;start_type=ATG;rbs_motif=GGAG/GAGG;rbs_spacer=5-10bp;gc_cont=0.583
MSQSVRKVIDSRGSFCPGPLTDLFKAYREAKNGDVLELLATDPAAKSDVQAWARKTGSVV
EQIVRVTAKGG*
>NODE_1621_length_7301_cov_5.370847_3 # 1319 # 1819 # -1 # ID=26_3;partial=00;start_type=ATG;rbs_motif=GGA/GAG/AGG;rbs_spacer=5-10bp;gc_cont=0.531
MTQATAVKPVEETPQTSKLCIILSKGTLDMAYPAFMLANAAAAMGYEVHIFFTFWGMSVI
DKRKIDNLKVSSVGNPALPMPNLLGALPGMTAMVTRMLKNKMAKQRVPTIRELIKTAKEA
GVKLHACSTTMDVMGLKKEDFIPEVDDIVGAASFIQMSEGGQVIFI*
>NODE_1621_length_7301_cov_5.370847_4 # 1893 # 3512 # -1 # ID=26_4;partial=00;start_type=ATG;rbs_motif=GGxGG;rbs_spacer=5-10bp;gc_cont=0.516
MVKWRTLVHNGVALPPPYQPKGLSIKIRGETVKLNPLQEEMAYAWALKKDTPYVQDPVFQ
KNFLTDFLKTFNGRFQDVTINEIDFSEVYEYVERERQLKADKEYRKKLSAERKKLREELK
ARYGWAEMDGKRFEIANWMVEPPGIFMGRGNHPLRGRWKPRVYQEDITLNLGEDAPIPPG
NWGQIVHDHDSMWLARWDDKLTGKEKYVWLSDTADIKQKRDKSKYDKAAMLENHIERVRE
KIFKGLKSKDPKMREIALACYLIDRLAMRVGDEKDPDEADTVGATTLRVEHVKLLEDRIE
FDFLGKDSVRWQKSIDLRNEPPEVRQVFEELLEGKKEGDQIFQNINSRHVNRFLGKIVKG
LTAKVFRTYIATKIVKDFLAAIPREKVTSQERFIYYAKLANLKAAEALNHKRAPPKNWEQ
SIQKKEERVKKLMQQLREAESEKKKARIAASLEKAELNLDLAVKVRDYNLATSLRNYIDP
RVYKAWGKYTGYEWRKIYTASLLRKFKWVEKASVKHVLQYFEEKLTKDVEKVMQVKTAV*
>NODE_1621_length_7301_cov_5.370847_5 # 3613 # 4044 # -1 # ID=26_5;partial=00;start_type=TTG;rbs_motif=None;rbs_spacer=None;gc_cont=0.539
MSSAIASKRFSDEFALILDRTVKVVTSSGVYTGRVLAYNPSDYSLWLADVREESGKVYSK
IFLAGGGIIRIEVLETGPDMSALVERLNRLFPNLVVYHKESDTIVVMDRIRVSREGVFGE
GPAAERVKKVYEEFMREQKAKPV*
>NODE_1621_length_7301_cov_5.370847_6 # 4085 # 5368 # -1 # ID=26_6;partial=00;start_type=ATG;rbs_motif=GGA/GAG/AGG;rbs_spacer=11-12bp;gc_cont=0.514
MHRMNTASYFSGLVVLALLLGGVVLRSRFPKVPIWSIMILSTSITLLLGLVGMDEAIQLI
DLDVIMLLIGMFALVGMAEHAGLLDFISSYFLSKVRNTRTLLITASLLFGFMSAFFVNDT
VALMGPPIAVLIGKSLGGRYEASILLLCLSITIGSVMTPIGNPQNILIALQSGMKSPFIE
FLTHLAAPTILSLIITPLIITKLYKIPKEDVVVPIDPWETVRSRKEFYLASFGGGVTVAA
LIVNDILAALGQPHITSRGLIPFVSAAALWIFTDTPREILSRVDFGTILFFLGMFITVEG
VWRSQVLSPLFSMMNSGNPAGPMGLLQLTFISLVMSQLISNVPFAKLAIQQLREMGVGGH
DVEVWLTLATSSTLAGGITVLGAASNVIVLEVLESRYGQTIPYLRFAKVGLIVTAVSLCI
YLPFFLA*
>NODE_1621_length_7301_cov_5.370847_7 # 5439 # 6389 # 1 # ID=26_7;partial=00;start_type=TTG;rbs_motif=AGGA/GGAG/GAGG;rbs_spacer=11-12bp;gc_cont=0.540
MAVKVPRSGAEEARRRLAGLGLLDRSRRIMRNGEFVYIPVTSPVELGFEVVSASLPVAEP
KAPMFRASYDVVGSVAIVNDMDMDVEDARRLAELIMARHRRVRTVLQKVGEVSGVERVAS
FRVLAGDGVTETVYRESGCVYKLDVARVFFSPRLSTERLRVAAQVGENESVLDMFAGVGP
FSILIARRRPSTTIYAVEKNHAACSYLLENIKLNKVEKQVKPFCGDAAEIVPQLDKQFNR
VIMNLPHQSLKYLPLALSKCVSGAVIHLYVAEEREGGESVWERIKSVYAGLLLRETRVVK
EISPRMVIRVYDLVMG*
>NODE_1621_length_7301_cov_5.370847_8 # 6368 # 6751 # -1 # ID=26_8;partial=00;start_type=ATG;rbs_motif=None;rbs_spacer=None;gc_cont=0.523
MRNTSIAAPLILSIFFSIVLLLTDAELWTVAPSHAYALAGFVGADVVVMVLAIIGLPRVS
AIGMVYGVGKFAVFLGDILTAPEFGLTYYEFAAYLFSLWGYNGLLASQLLIAAGSYLAWR
RQPMTRS*
>NODE_1621_length_7301_cov_5.370847_9 # 6748 # 7245 # -1 # ID=26_9;partial=00;start_type=ATG;rbs_motif=GGxGG;rbs_spacer=5-10bp;gc_cont=0.534
MVSGRLVVAVVLVVVAAGVGVLLLGLQPAQPIQTYITTTSIETTQTPATTQPSSQNIVSL
TLYLNDYGYNASRGGPTITAYVGDIIRIRLIGNSTGPIVHDFVLDEKSPSPYNVKSNRLS
RGQTQVIEFTANIPGEFKYYCSVAPPAGPSHRDRGQEGVIRILEK*
>NODE_1684_length_7043_cov_4.387310_1 # 2 # 709 # -1 # ID=27_1;partial=10;start_type=TTG;rbs_motif=GGxGG;rbs_spacer=5-10bp;gc_cont=0.555
MLPLGKLPEKVLKDVVLRRVGARRRDVVLWPSFGEDAGAVKTSKDIYIVSMDPITGSKSF
VGWLAVHASANDVAVCGGRPQWFSSTILLPKGSTPADLKRIVDQIHLACRRMDVAVVTGH
SEVAPFVSSPVVIGHMTGKLVAPTPVTTSGAKPGDEILLVKSPGLEGVAILSADFADVLR
RKGFTEKELRIGSLLIKKTSVVEEALSLASTGVNCMHDPTEGGLLGGLYEVAEAAG
>NODE_1684_length_7043_cov_4.387310_2 # 712 # 1320 # -1 # ID=27_2;partial=00;start_type=ATG;rbs_motif=None;rbs_spacer=None;gc_cont=0.493
MHYLTTVLANQDPGGRRGLIKINKRPMIEYVLDAVPEDTDEIVIMAQQASLNEYRGIAEN
YGAQLLDAGPKELDIRFHLEQLFREKSCDAVVALSCDTPLINREVVMFLRDVVTRFSAGI
PRPVFDKPEFTPASYRVKPFLQAMDQNPELKMGDLVKHVGNVLYISLQSFKVFDDKLRFL
VKVQTQSDVRKAAQILQSVTGE*
>NODE_1684_length_7043_cov_4.387310_3 # 1324 # 2265 # -1 # ID=27_3;partial=00;start_type=ATG;rbs_motif=GGxGG;rbs_spacer=5-10bp;gc_cont=0.532
MKVLVAGEKPEQVITTASYAKSLNSAQVVAAAFKPFTENELAMLGGAGVEKLIHIPEKYL
ASGAAASAAALAELVKKLDPALVLIYASKKGVEICGRLAQRLDVAYASEAFAVERGEKGF
VAKRLVLGGGYVATVSLNSKPALASVKVSASERSQGPKPAVEEFDPGIDAPAVEVLETIK
PEKTHVDLEKASLIVSVGRGFKKKEDLSLAEELAKLIGAEIGCSRPISGDLKWLEEERHI
GLSGKRVRPNLYIALGISGQVQHLVGMRDSKTVIAVNTDPNAPMATESDYYFVADLYKIL
PLTIEILKKKLGS*
>NODE_1684_length_7043_cov_4.387310_4 # 2262 # 3059 # -1 # ID=27_4;partial=00;start_type=ATG;rbs_motif=None;rbs_spacer=None;gc_cont=0.543
MSRTMPDIVVCVKQTVDVYQLKPHPETLAPQLSQAQWKNSDFDLNAVEEAVRIKEKSGGK
VVVVSVGPEVKQLLVRECLAMGADEAYILSDPSLAQADGGATAKALAAVIKTASPKWDII
LCGEASLDQNAYQTGPRLAEIFNVPHVSYVNKLEVGDRVLKAWRAVEDGVEVVSCSLPAV
VTVGLEINTPRLPSLLMIRAAQKKPLKELSLNDVGLTKDDLMPRAETLEVKALKTERRRQ
VFEGKVEELAEKLAETIIAHMGGRR*
>NODE_1684_length_7043_cov_4.387310_5 # 3093 # 5102 # -1 # ID=27_5;partial=00;start_type=ATG;rbs_motif=None;rbs_spacer=None;gc_cont=0.527
MEPIRETYILLPPGTDFLMYLVLVPFALVFVFGVVYRLRRLGVRSVGELLNSVFRGVGYM
ARYGLLQRKVVSEHLAGVMHLLIYTGIIALFIGTTLVFIDHDILRVLGLRLLRGDFYLGF
EFVLDVMGVAFLLGLALLIYRRFIRHEPRLRNRLEYSMALAGLLFIGLSGYVLEAIRLTV
EPRPWSGYSFVGKAVSTAFFVNLPTEPLTLLYRGIWWSHAIVAFAMVAVLPYSPLGHIFS
TLLNIAVNAPRQLPLGKMKTPFRIDELDPSADIKLGFRSLAALGWMEKRGLDACTDCGRC
EAACPAHAAGTPLSPRDIVQKLRRQLWRSDGLDEDVFASGLIDEEEVWACTTCSACIEAC
PVLIRPMDYILEMRRALTLEGKLDKRKTAMLTNLSRYGNPYGFDQSEKEKFFAELSEMGV
QTLDEKPDAEYVYWIGCASIYDARGREIAKSVAKILLKAGVSFAVLGVEETCTGDPARRI
GEEGRFQELALQNIETLKQKSVKKIIVNCPHCFNTLKKEYRDFGLELEVKHHSQLIGELL
RTGRLKLTKPLSEKITLHDSCYIGRVNDVFEEPRFVIQSANKDGAYVEMSRNGRKSFCCG
AGGSTYWYEVRRTDRESVIRLREAVETGASILAVECPYCMQMFADAARVTGVDQSLKIKD
IAEIVAESI*
>NODE_1684_length_7043_cov_4.387310_6 # 5181 # 6503 # 1 # ID=27_6;partial=00;start_type=ATG;rbs_motif=None;rbs_spacer=None;gc_cont=0.523
MSDEHGKLAVKSAPYYGGKLEIVPKIPVKSLEDFSVWYTPGVAAVSKAISENRELSFEYT
WRWNTIAVVTNGSRVLGLGDIGPEAALPVMEGKSLIFKFLGGVDAFPICLNVKDPQKFVE
VVKSLEPGLGGINLEDISSPDCFYILDKLRQQMSIPVWHDDQLGTAAATTAALINALKLT
NRKLNKVSIVLYGAGAANIATARLLEKAGADISKMILVDTKGILHSEREDMDELMLKHPW
KYELALKTNRAKLSGQLPDALEGADVLIAASTPGPDRIKKDWIQRMAQNPVVFLLANPVP
EMWPWEAKEAGAAVVATGRSDFPNQVNNSLVFPAVFRGALDVKARTITDTMALRAAQALA
EYVSDEKLHPDHIIPTMDEWEVYIHVAASVAEQARDENVARNPLNYDEEFVRAKKIIQRS
RKLLMSLMDQHFIKPLPKVD*
>NODE_1684_length_7043_cov_4.387310_7 # 6505 # 6972 # 1 # ID=27_7;partial=00;start_type=ATG;rbs_motif=GGA/GAG/AGG;rbs_spacer=5-10bp;gc_cont=0.485
MTELVFRKAEEKDIPRLVELNIRLKRLNEEFDPLFKTRDDIAETSKKYFAEAIKSPNSVV
IVAENGGRVVGFLKADIVERLFYHPKIEGKIVEFYLLPEYRRKKHGAELLDYAVKMLKDR
VEIITAEFPSLNEIAVEFYTRLGFRGIVSIYARES*
>NODE_1686_length_7031_cov_5.961605_1 # 3 # 71 # -1 # ID=28_1;partial=10;start_type=GTG;rbs_motif=GGxGG;rbs_spacer=5-10bp;gc_cont=0.536
MALETVQKVLKVSRFRFWIYAAG
>NODE_1686_length_7031_cov_5.961605_2 # 62 # 946 # -1 # ID=28_2;partial=00;start_type=ATG;rbs_motif=GGAG/GAGG;rbs_spacer=5-10bp;gc_cont=0.475
MLVPKPPRVQKPLFNLFQKGSTTYFNSTLFFPEDIKKDVFKLYAFLRKADNYVDIIPQDI
EGFYAFREEYERAASGHQSSDIVINEFVKLSNRKKFEQEWITAFLDAMESDLYRKTYYTL
DELCVYMYGSAEVVGLFMAKILDLPEESYIYARFLGRAMQYINFIRDIREDYELGRQYLP
YEELRMYGVKDFDPASFCGKQESFARFIRLQIERYFEWQRFAEKGYRYIPYRYLIPIKTA
ADMYKWTAKIIYKRPSLVFLRKVKPRKRRVVYGAHVNFVMALRHKIFPGGLAWP*
>NODE_1686_length_7031_cov_5.961605_3 # 947 # 2416 # -1 # ID=28_3;partial=00;start_type=TTG;rbs_motif=None;rbs_spacer=None;gc_cont=0.485
MRIVVVGAGVGGLAAAALLARDGHEVTIVEKNENVGGRAGVLSRDGFTFDMGPTWYLMPE
IFDRFYSHFGRKTSDFYNLLKLDPGYRVFFDDGGKVDISAELDENISLFDSLEPNGGEKL
RRFLAKCEELYKSVSKTLYLDLDSPFSFLNPEILSQGIKINIFESVESYVKKWFQSDKAR
KLLLYSIGFIGTPPSKAPAFYAILNYVKLVQGVYMPEHGIRQVVNALYRLAKQENVEFLL
GQEVSKIEVRNSRAERIYMNGSSMKVDAVVVNADYASFETKILEPRHRTYDVDYWSKRMF
TPSALIAYIGLDKKVENLIPHNVFLEKDWGENFQQIFDQRYAKWPEYASYYVHVPSKIDK
TAAPAGGEAVFILIPVAHGIDDDDSKRETLLNNILQDLEQKTGEKVRENIVFKQLFSIRD
FSARYHAYRGSALGLAHTLGQTAFWRPRHRSKKVKNLYYSGQYTHPGIGVPMVLISAEIV
RNKLRKELM*
>NODE_1686_length_7031_cov_5.961605_4 # 2658 # 2945 # 1 # ID=28_4;partial=00;start_type=ATG;rbs_motif=None;rbs_spacer=None;gc_cont=0.514
MPDKHELVLTRLVLDVLKPHKPGMVEFAQALTGLKGVTRVEVSIIEVDADTETVKLTIEG
NNINFEQIANTVKQLGAAVHSVDQVTYSHPTKQQT*
>NODE_1686_length_7031_cov_5.961605_5 # 3145 # 3771 # 1 # ID=28_5;partial=00;start_type=TTG;rbs_motif=None;rbs_spacer=None;gc_cont=0.507
MFYIFVDLVLDPTAAVLAMAVLFLVFYIAGSVYGKRRVAGIVRDFSEAAKARGGRLTGSR
IGVSAAVVSCKDVGGFTDLSAVVTIPPFMNPLSYLVARLMGRRELVILRAKHAKTPTRSY
TLVRKNTPAYRYASRWGKIVGEKEGFMFCSREQNPDIDFLEKHVSTVAGFDELYLVSVSR
SLPHLQAYFSPKGPEETKALLNVLEKLI*
>NODE_1686_length_7031_cov_5.961605_6 # 3794 # 5563 # 1 # ID=28_6;partial=00;start_type=ATG;rbs_motif=None;rbs_spacer=None;gc_cont=0.554
MVFDTPFGFTIVGLVVFLIAYSVYSKIIDRKVWSPDRSRPTPAHVYADGVEFFPVGRFVL
YGFQWNSIAALGPIIGPGTAALAFGWLPAFLWILFAALLIGWVQDYSAMFLSVRKEGRSF
GPLAYEMLGPTPRKLLLGFLLFYLLLINAAFLFVVATVMNAFPGSFWSLLVLVIAAVITG
HLLFKVKMNVAPVTILAVVLQAIGIALGSTVLANVPPPGTFVFTPPPEGVAAAANPYTYW
LIPLVAILVLGSLLPMPRLITPMNYIAYYSLIPAVILLTVGALVSPATGVKLQVPDFRGW
AEVFTVGPLWPALFVTIACGAISGWHSLISTGLTSKQIDVETDIRPVGAGAMITENLVGL
TALAAWSSIPLLTAAGGASPGNFVLGATTLTSPLLGGEAAAPFLRIFFANYMVGMAVTIL
TILGRFWRVTMAEVFGGTPLSILGNKLIASILGFVLPIIFVLTGSWTNIWLYFGGTNQLL
AGFALLIVGLFLYTQKRFHWYTTIPGIFMMVTTLAAIAYQTYVFADATVGAKLLHPTQNI
LKNAGGILAVQGINGFSTVVGAIMFIIGLAMAVYFVRGFRRAAKIEVKA*
>NODE_1686_length_7031_cov_5.961605_7 # 5617 # 5904 # 1 # ID=28_7;partial=00;start_type=ATG;rbs_motif=None;rbs_spacer=None;gc_cont=0.497
MDVSEKKGGGFFSGLKKAVGDMFYGVALHQQVTSILKTRMYMEHMFILMIMGDMLGFPIL
PPYYSLRLLPYAIPNVKAWKHRFYRERDFTDVIYG*
>NODE_1686_length_7031_cov_5.961605_8 # 5901 # 6884 # 1 # ID=28_8;partial=00;start_type=ATG;rbs_motif=None;rbs_spacer=None;gc_cont=0.508
MKGFSEFLASKPELKMVIFAGKGGLGKTTCSAALSYAVSSSKKVLCFSTDPQASLSDIFE
RNIFGKGEIEVLPNLFVVEIDADSKIAAYIQEIKQKIVSMYKTEIPPEIESYIDSSVAEP
AMYESATYDAMASYLAEGGYGLYVFDMPPFGHGIRMVTMADILSAWVEKLTEAREKAKEY
DEIASRLRGEKLVKEDEVLKELYDIRKRLTAFTDVMKDREKAAFFMVITPEKMSIIDTEK
ALEMFRAVGLQLSGIVVNKVLPPEMASNPSPFITNKLKQQRECMTEIMDKFGKLVTAIIP
MFPKEPRGLEGISTVAKHLMNGGIEWT*
>NODE_1686_length_7031_cov_5.961605_9 # 6875 # 7030 # 1 # ID=28_9;partial=01;start_type=GTG;rbs_motif=GGAGG;rbs_spacer=5-10bp;gc_cont=0.538
MDMSRGLDIGRTKYIFLGGKGGVGKTVLAGAVALESAQQGKTVLLASLNPVH
>NODE_1717_length_6892_cov_4.666471_1 # 3 # 167 # -1 # ID=29_1;partial=10;start_type=TTG;rbs_motif=GGAG/GAGG;rbs_spacer=5-10bp;gc_cont=0.473
MGEGVKLTEKEIKYIQMFEAITGAAVVDCVDDEDIITFVVRQGDLKKALIRRGAK
>NODE_1717_length_6892_cov_4.666471_2 # 152 # 403 # -1 # ID=29_2;partial=00;start_type=ATG;rbs_motif=GGA/GAG/AGG;rbs_spacer=5-10bp;gc_cont=0.571
MRKVLQRKAVAVVASAHSSPQLLARLQVVAKALDVPVIVTELTPSELGLALRKPFSTSFI
AVVDAGSSDILDHVRSETAWAKE*
>NODE_1717_length_6892_cov_4.666471_3 # 475 # 4239 # -1 # ID=29_3;partial=00;start_type=ATG;rbs_motif=GGAGG;rbs_spacer=5-10bp;gc_cont=0.533
MSSAASVAGIRFGILSPDLIRKMSVAEIISPDTYDEDGLPIPTSVMDPRLGTLEPGQRCK
TCGNTYLGCPGHFGRIELPVPVIHVGFAKTIYELLKSTCRSCGRILLPEDECKKYHAELE
RLRANNLPFKNLIYKIKQKAMNTQVCPHCGEKQLKLELEKPTSFSEMSESGSTKLNPSTV
RARLERIPDEDLVLLDINPQTSRPEWMVLTVLPVPPVYVRPSITLESGYRSEDDLTHKLV
DILRVTQRLRENIRAGSPSPVIEELSDLLQYHVTTYFNNEAVGVVPAKHRSGRILKTLAQ
RLKGKEGRFRLNLSGKRVDFSARTVISPDPNIRVNEVGVPLEVAMQLTVAERVTAWNLEK
MRMLVRNGSDKYPGAKYIIRPDGKRVRLKFVANLEELATALEPGYVVERHLQDGDIVLFN
RQPSLHRMSIMAHYVRVLPYKTLRLNPAVCTPYNADFDGDEMNLHVPQSEEAQTEARELL
VVENNIISPRYGAPIIGVIRDFLTSLYLLTRDETKLTKSELAMLLAAIKYKGPIPPPAVK
DPEPMWTGKQVFSLLLPKDFNHITKSSFTNTEVVVKNGQLISGVIDKGSVGVEKANSILH
RLARDYGPDVARQFLDNVVRLANTFIELKGFSFAVDDLYVPDQIHSDIEQIFKKSENEFS
KLLAQYQSGEVEIPPGMTAEQAFEADVLKILSEARDSAGKLIRSRISQNSSAFIMAKTGA
RGTMLNLDQMIAVVGQQSVRRERVHRGYRRRVLSFFKQDDLSPRARGFVYNSFVSGLDPL
EFFFHAVGGRDGLVDTAVRTQQSGYMQRRLINALESLYIDYDGTVRTADEGRIIQFAYGE
DGVDPAKSDHGKAVTVSNIVNSVLATTPSGKPATQEYIEQKLQQASQRLNKKILEELRAE
LGKTNPPREAVDKIVEEVVSKYNASLAEPGDAVGVVTAQSIGEPGTQLTLRTFHFAGVGE
QSILKGLPRLIEIVDARRTPTTPIMYIPLTPEYASNLAKARKLAKQIQHTTIGDLISEML
VNYKRGTLEVQLDAKSLEEHGVTKRDIEKALNGVEAEYDEEKRVISVKLDEEGLMDIARV
RERISSIKVKGIRRIKKATVFKEKDEYVIRTEGSNLREVMEVPGVDWRRVKTNDIYEIAE
VFGIEAARNAIVEEAKAVLEDQGLDVDIRHLLLLADMMTVSGSVKQIGRHGVVKLKSSVL
ARAAYEISVQTLLEAAARGEVDSLKGNVERILIGREIQVGTGMVTLLMSHEKGE*
>NODE_1717_length_6892_cov_4.666471_4 # 4236 # 6890 # -1 # ID=29_4;partial=01;start_type=Edge;rbs_motif=None;rbs_spacer=None;gc_cont=0.542
LGLTKDQEIANLISPLKEVQELLEPSFREAEGVETVEQALDYIGSRIAFGYAEEYRLEKA
EQIVDTMFMLHLGTTKAARMKKAVHLCEMIGRVLETSLGLREPDDRDHYANKRLKLESAL
LTELYRMAFVKLLRDLRYQLERIIPTRQPISISTYVRHGIVSEFVRHAMATGNWPGGRVG
VTQLLNRTNYLATLSHLRRVQSPLSRGQPHFEARDLHGTHWGRLCPCETPEGSNAGLVKN
LALSAEVSFQANKKELLDRLFQLNVIPLNEIIAKRRPPPSVKVFVDGVLEGYHSNGVMLV
NELRRLRREGIISQNINVALYSYRHVQEVVINTDEGRIRRPLIVVQNGQPLLQRQHVELI
RRKTSKFRDLVSLGIIEYLDAEEEENAYVAISSDKVTNEHTHLEISPFAMLGVAASLIPY
AEHNQSPRNVYEGAMAKQALGVFASNYSLRTDSRSHLLVYPQKPVVTTRTSDLIGMDKRP
SGQNMVVAILTGQGYNMEDAVVLNRSSVERGLGLSLSWRIYEVEARQTPGGQRDKFGIPE
PSVRGYRGEQFYRVLDKDGFAHIESDVSGGTVIVGMMSPPRFLEEYQRVPTREMVWRDSS
EAVQPSETGNVENIFITINAEGNLLVKAKVRSTCFTEIGDKFSSRHGQKGVVGMLIPQED
MPYTKDGIVPDLLINPHAFPSRMTIGQLIESLAGKLGSVKAEIVDGTPFLGKSLNELKAE
LEALGFKSNGRELLYNGTTGKALEAEIFIGVVYYQRLHHLVRDKIHARSRGQVQMLTRQP
TEGRSRGGGLKFGEMERDCLIAYGASYLLLDRLLEQSDKYTAYFCEKCGMPCYYDLKQER
FVCPIDGKDVRVKAVSMSYAFYLLLNEMMSMCIHPRILLEEPEV*
>NODE_1725_length_6874_cov_3.754156_1 # 1 # 180 # -1 # ID=30_1;partial=10;start_type=TTG;rbs_motif=GGTG;rbs_spacer=7bp;gc_cont=0.617
MVDVAVVGAGFWGVNHLRVLKELGEPEVVAVCDIDRERAARAAARFGVQHVYTEVDTMLQ
>NODE_1725_length_6874_cov_3.754156_2 # 192 # 1238 # -1 # ID=30_2;partial=00;start_type=ATG;rbs_motif=GGGTG;rbs_spacer=9bp;gc_cont=0.509
MKVLLAAMDETGIAAAAELAKNGFQTVFYTPDPYVEKKATEYSPSLHRGVSKQEFIKLCV
ENKFTVTREPEESYQEVWITVNTIKEGRDTLHSAENLVKTVGEKLRQVERLTFSGLTKPG
ECRQLLKLFTRSSAADPTETNYAGALSTAGKLLPAWSSSENPSPVLEKLGATFFNSPELA
EIASLSNLLSEAVEAWTLIEMAVLHGHMELVMNCFTRDVVLYQEHLDAVKAFRMHRDTPL
LNNLYTKMRKTVYRAEASALSQVREVSRKYRREFRLLVVGCSEMVGQRFVDALKGRRVKV
SVLDGEDVSLEKLGSFTGFDGAVVAGLRIDVLRELSKHFSHVWFVPMV*
>NODE_1725_length_6874_cov_3.754156_3 # 1210 # 1476 # -1 # ID=30_3;partial=00;start_type=TTG;rbs_motif=GGTG;rbs_spacer=6bp;gc_cont=0.502
MSRGFLKVLILMTVVWLLFLAASSSIAYFVLAVLDGSAGSVAVSVARTVVGVVVFLVWIV
GWHRLTVFWLYRVLLGEKVNEGSAGGDG*
>NODE_1725_length_6874_cov_3.754156_4 # 1473 # 2459 # -1 # ID=30_4;partial=00;start_type=ATG;rbs_motif=GGG;rbs_spacer=9bp;gc_cont=0.546
MFQTAFVAAAAAAASAFVMLPVSMWLSRRSGAMGLDVHKPNPYPVPKLGGLAIVAGLAAG
AVVYWAFTSSDILVPFIGSLAVAALIGLWEDFREINPVLKPVLLVVAGVPVVVAGVYSPN
PVIPFVGSTRLTILYPLLVLLGFSIVCNAVNSLDVLNGSMAATSLTAILPLTIIAYLEGK
TEIFSLCIVTAVVLLVFLSKNIYPAKTFAGNVGSLSVGVVIAYVAIVGRMEVAAIVALLP
HIMNEFHIIYSLGGLRSGKKAPTRPTIINSGIITANVERKAPVTVVRLLTAGEKLTEPAV
VWRLFLLCLYSAILSLLTYFLFIRRWLP*
>NODE_1725_length_6874_cov_3.754156_5 # 2558 # 3625 # 1 # ID=30_5;partial=00;start_type=TTG;rbs_motif=GGTG;rbs_spacer=10bp;gc_cont=0.526
MATVWLDILTPKQFWFFRKVAKLLTKRGYRVVATSRNYEQLSSFLVNPGFEVFHVVGEFG
GAGLRGKLVKSVERMRGLLDVLEDFDCAVSSGSPEAARIAYGLSQPHVLASDTPESPVNR
LAAPISKKIATPWIVGKHPWKAYGVRDGDIITYRALDPIAWIKDHKPNKQTLDELGLIPM
EYVLVRTPEYKASYLIKSGYQLEVFASVVKRTAEMIKPRRLVLLPRYVDEILYLRNRVGD
VALVVEKPVTDLTLLSSCLIFVGGGGTMTQEAALLGVPCLSIYPSTPPKVISYLVSKGLV
ERVKKVEQLPSKLERMLKNIDKLRDVSEKRAGKLLRRMEDPAEKVVATVEAAMSS*
>NODE_1725_length_6874_cov_3.754156_6 # 3612 # 5150 # -1 # ID=30_6;partial=00;start_type=GTG;rbs_motif=GGT;rbs_spacer=9bp;gc_cont=0.510
MKRFAVFLLILAIVLSAVSVSGQESFSRRIHVADGGLVFVTDTVPVNSATETIRLGYPLD
SAKNLAGYYLLNERGRFVERVDDVLWLEVSPETGWSGRSVSVVTVWRDMLVQIGEGKYLL
VLPSNPIRDTDLSEIFVSFSSDGTPTINSVSGVELSISGDRRSANGTVKNIPLKQFKTLT
ISFDAPDLLQYTVEQATFLYDLEQNTVSVSMYVKNLGDASMNSVSLRLGREAKLVSAKSG
IFNLGTSWSAETGTLDVTFLYSIGKNERTLIEVTYIAMDAVERMGERVEVKLPNLLNASI
TTLYVTLKTPPSAQVTSEREPWSLRVLDNNRREITFMYQNKYLTGFETVSVTYSPAFTFP
VPVVLLAAIVVVAGFVAVKTTAAPRRTLSPQLRKAQTSLENAIDKLLKEVEMLKPGDKPL
KTTKVSDEAVKSLRTELMELKKLSEMAQTYPQVEKTVEELLSIVSALSRSAEDYRAGRIT
GTVYQKIYDEYLKQVRRTAGRVLEVFDRLMRT*
>NODE_1725_length_6874_cov_3.754156_7 # 5383 # 5868 # 1 # ID=30_7;partial=00;start_type=ATG;rbs_motif=GGCTG;rbs_spacer=15bp;gc_cont=0.535
MSEEGAESLEELKAQNKELLERLSYAMAEIANLRRVMEKEVSRAEQAAAERLLRKLITVY
EDLERVVKSLETTDAPPTLAQALQMVYRELTNILASEGVEKMDVIGKEFNPFDHEAVEYI
ESDTVAVDTVAEVLSNGYRMGDKILKPPRVKVARPRKQSGG*
>NODE_1725_length_6874_cov_3.754156_8 # 5956 # 6873 # 1 # ID=30_8;partial=01;start_type=ATG;rbs_motif=GGTG;rbs_spacer=8bp;gc_cont=0.541
MAEKIIGIDLGTSNSAAAVVIGGRPTIIPSVEGVTLYGKAFPSYVAITKEGDLLVGEPAR
RQAILNPEGTVTAWKRRMGTDYRYNLHGKEFTPQQLSAFLLQKIKRDAEAFLGEPVKKAV
ITVPAYFNDNQRQATKDAGVIAGLEVVRIINEPTAAALAYGLNKLDQEMKILVFDLGGGT
LDVTIMEFGQGVFEVLATAGDTQLGGTDMDKALVDYIVDTYRRETGIDLSNDKSAMNRIR
EAAERAKIELSSMTETEINLPYIAYDSSGPKNLYMRINRATLEQLVRPIVERCRGPVMQA
LQDAKL
>NODE_1738_length_6837_cov_4.641420_1 # 3 # 551 # 1 # ID=31_1;partial=10;start_type=Edge;rbs_motif=None;rbs_spacer=None;gc_cont=0.517
FSRLFTGFYRISQMPAIGQIRAFAYLGAGASLLIGLYLGLSSTYTTYISLNLTSEQLIDP
AILLPTVLRLSGVFISQSIDFIAISAILVVLSNMIYYYIIRYYGFWRTIHAGVLSIWLWA
LLKRAGVLLQQPQPTTITESSTFLFILTAVMGVVTLGVTFAMTRVLRSIYGKQFRKGAAK
KQ*
>NODE_1738_length_6837_cov_4.641420_2 # 559 # 1341 # 1 # ID=31_2;partial=00;start_type=TTG;rbs_motif=None;rbs_spacer=None;gc_cont=0.517
MLKKLLQLMGVYWLYEKWLLRNVSSGQMPSHVGLILDGNRRWARVRGWPPWKGHEAGADK
VEEILDWLLELGIKTVTLYILSTENLRRPMHEVEEIFRLIEEKAHKLLKDPKIYKYRVKV
KVIGRKDMLPPNVVEALEKLEHATELHDNRFLNLAIAYGGRLEILEAVKQIAEEVKMGQL
SPEQIDEKTFEKHLYTNGVPNPEPDLIIRTSGETRISNFLLWQSAYSEFVFQDVNLPDFR
YIDLLRAIRTYQSRERRFGL*
>NODE_1738_length_6837_cov_4.641420_3 # 1338 # 2453 # -1 # ID=31_3;partial=00;start_type=TTG;rbs_motif=None;rbs_spacer=None;gc_cont=0.496
MVKPSRGINTDSTGFTPLSERLFEERLESFVSRLRSSPVESVILSKKSNVMYFTGSENGV
LLITADGTVSVFSNTPVNTPLAGRVHIVEKLGRREIYPIVFEYIGDRRMTVGYDTMPAET
YQSIIKNYPSLSLTCIKDIVYEQRQSKSDYEIMLIRKASSIVSFAMEIVREVIAGGTTAS
DIRRALADNIYRLEADLPYSPRISIGEETFLNIDSPPNRGIREGEIVKISFAASVEGYIS
HISRTYFYKKSQEKILKTYQQLIRLKEYITSLLSVWSSAVSIYDRARAFAMEIGLDPTSL
TLFGRGVGLEAEEHPFIDAASTDIIREGSVISIGPDLLLPGRYGLSVSDIYLVTSRGVEK
LTDADVEMEVG*
>NODE_1738_length_6837_cov_4.641420_4 # 2529 # 5906 # 1 # ID=31_4;partial=00;start_type=ATG;rbs_motif=None;rbs_spacer=None;gc_cont=0.516
MVRIKSVAITGFKSFGNKRTVIKLPPGLVVITGPNGGGKSTVLDAVKFALGELSAHNLRV
DRFSKLLHESSKGTDSQALVTLTLDNSDHSIPVDSEEVVISRRLYATGESEYMLNNRIVS
RNELLTILSAANIKPDGLNLVTQGSVVGIAEMTSRELREVLEDAAGISGYKKRRDEAHKE
LEIAQKNIDIAKAATSEVRSRVKQLELERNQLLRKTLSEKILNSLKSLSLINEYNSHAQA
LKELDARAAELLNKLAEKQAEAEHVRARAAALKNEAEELERRRRELAAEVSKIDRAVLSL
ETEKSRKIAEKNSAENALKQLDLQRRSLETRVAKWRERQSQLKEEFEKKTQQVENLREQW
AFKEAEYNESKKLLEELQKEVDEVENRYAAKVEELRFLKLSDDGKSLLLDNIQKQLTHRQ
HEKEEAEKKLAETRNILSEKNEQLTRLIESMEQLSQLHETQINTAKNIRRELENSREKIA
SIDKLIEKTRLLKAAGQQLLETLQTAVKEDRKSSGLRTVREVFGERLSGVHRAVLGDWLN
AVYVADAEAGLSLAREAAEKKIPLKIVADSLDLDSLVKALTHGVGFRVVESVKQLQPGDR
DVATMDGVYVGDPAIISVAGEMSEAVAAERVNRSMERLEAVEAKLLNAREAFDREAKLAE
KRLRETEAEMEETRRQLNIKALEKTRLETELNNLSKSVENSVQRLNQLEEEVSRLVQEKE
KLTQLLSDKTDEITALTHLRQMVAEKKQALRRAEEDMRRKSQESSTTYRVYVNAERERDR
ILIELRNIEESLASSEKEFEQIALRERELAEELEQLRVRIEELDQKIAEASEMKEKMDNE
LSQLTEALVEKSKEVKQLEQNLSILLNEVSALERENNNLAIERVRIETTLKSIGERLQSF
GSGEEAETSLPLELIPHLETEVAEIPVVNQLAAMQYDSIVENYRLRSTRINELEMERKRI
LDLIESINREEVDAFRRALERVSDSFSFYFNQLTGGEGFLKLENPDDPLNSGVEMLVKFV
GKQTRSTVSISGGEKSVSAVALILALQDLTPAQFYIFDEIDAHLDVVYVKNLVNLLKKMS
TKKQIIIITLKDIIAEQADALFGVYMVNESSQVVRTRLSEVVEAG*
>NODE_1738_length_6837_cov_4.641420_5 # 5893 # 6582 # 1 # ID=31_5;partial=00;start_type=TTG;rbs_motif=GGA/GAG/AGG;rbs_spacer=5-10bp;gc_cont=0.520
MRLDNGFAEQLMTAPWRILFDVTRLDRVKVWEVRLSEVLTEFAQVLRVQGYIDFNICGIA
VHSAAIIHRIKSEKLLQADQPPKPKPKPEINIMPPIELPFKPELITATLQEIVTALQKAL
SQSGRSKTEAAPPQIMENRLILNEFIVKIEEELDKFLEKLREIFSVRTSITFSELVEGMP
RLEAAKTFILLLFAAARRYVMLLQADEFSDLVILGGELFGASDGQQAGG*
>NODE_1738_length_6837_cov_4.641420_6 # 6548 # 6835 # 1 # ID=31_6;partial=01;start_type=TTG;rbs_motif=GGxGG;rbs_spacer=5-10bp;gc_cont=0.531
MEPQMDSKLVAEALLFASDKPVDIKTLQRALRTRSPEKVRKIVETLKNEYSGRAVEIVEL
DGGRYYMRLRPDLAAQVKKYTRRKMLPHGVLKTLAT
>NODE_1740_length_6836_cov_4.553188_1 # 1 # 960 # -1 # ID=32_1;partial=10;start_type=GTG;rbs_motif=None;rbs_spacer=None;gc_cont=0.501
MDFLVSKPIKYGAVVASVAILGYLMGLDVRQMTSLIVLAGMIGATLMFWRFRLVFAFFAL
ALMLGTDLLEIDLLIKFAHLDTILFLASMMVVVGYLEEARFFEYVIDRLQAIIGNRPRAM
VVFFMAMSALLAALVDEVTSILIMTAVLLDFTSRYNLNPVRFIILSIFATNIGSSATVVG
NPVGVMIAFQAQLGFADFLRWATPISIASLTLCILLSLFVFRKDIEQLSQAMKSESGVKI
TAIEKADGGHRVDIRKPAVIFLATIIGLILHTPIEQALGLGKNAMLLGVPFLFAGIVLFM
ERERARELVERRIDWWTLLF
>NODE_1740_length_6836_cov_4.553188_2 # 1021 # 1302 # -1 # ID=32_2;partial=00;start_type=ATG;rbs_motif=AGGTG;rbs_spacer=8bp;gc_cont=0.518
MAQAGADWESKRQQVVQILETIINDADTPRNIRRIAKQASTELFNEKLRPAVRAANSIEL
IEEIINDPNMPSFTRTQLWMAISILETIRSSQT*
>NODE_1740_length_6836_cov_4.553188_3 # 1366 # 3045 # -1 # ID=32_3;partial=00;start_type=ATG;rbs_motif=None;rbs_spacer=None;gc_cont=0.550
MFCAMVRRLYSHEVTEGPERAPHRAMLRAVGLRDEDFGKPFIGVVSTGNEVTPCNLHLTD
LAKEARRGVWENNGVGIEFTTIAVSDGISMNTEGMKGSLVSREVIADSIEVECFAERFDG
LVGIAGCDKSLPGTVMAMARLNIPSVFLYGGTILPGKYMGRDVTIQDVYEAVGSYSTGQM
TLQQLIELEKVACPTEGSCAGLYTANTMASAIEALGMSLPGTASIPAVDQRIYDAAYRSG
AQVLKLLENGIKPRDIMTYEAFENAITVVCAMGGSTNAVLHLPAMAYEAGVKLDIDVFDK
ISRRTPHIADMRPGGRFVMVDLDRVGGVPVVLKKLLDAGLLHGDCLTVTGKTLAENLREM
KIGDGGEVVRPLSNPIHPTGGIAILKGNLAPEGAVVKSTASAVQHFKGPARVFNSEEEAY
RALLKREIHPGDVIVIRYEGPKGGPGMREMLAVTAIVVGQGLKEKVALLTDGRFSGATHG
LMVGHISPEAAVGGPIAALKDGDIVEIDVPNRKLSVELSDEEIRKRMENWTPPPPKYTRG
VLAKYAKLVGSASRGAVCG*
>NODE_1740_length_6836_cov_4.553188_4 # 3088 # 3705 # 1 # ID=32_4;partial=00;start_type=TTG;rbs_motif=AGGT;rbs_spacer=9bp;gc_cont=0.515
MKSFYIAVEGIDGAGNTTQAKLLARKLMKHGLRVMNVHEPTDGKIGGLIREALAKRVNIS
EEVLALLFAADRLTLREKIISAKQSGVYIVSDRSVVSSLAYQSAALGLRNWVYEINRFAV
KPDIIVYIDISPETALKRLRKKSQRYENMVFLRKVKNAYSRVLRDFRRVVVVDGEQPVDA
VAETVVEKLSAAFRTLSSSAASRST*
>NODE_1740_length_6836_cov_4.553188_5 # 3561 # 4790 # -1 # ID=32_5;partial=00;start_type=TTG;rbs_motif=None;rbs_spacer=None;gc_cont=0.535
MKLVKDPVHGYITISDEERKLVDSAAVQRLRRISQLPLVYLVYPGARHSRFDHSLGCMHL
AGEFADHLNLDTHERNLLRASALLHDIGHTPFSHLFEQLLMEKGLSHEDMSIKIVQEDDE
IASALEAMGLDVKEVVDVLRGRSRLSGLVSGPLDVDRLDFLLRDAYFTGATYGVVDVRRI
IRLTRLLEDGPAVDSRGIGVVEELAIARYHSFINIYFHHAARAAQHLLLRAAKMLGDELD
FSTMTVHEYLQHDDYTTWCLIRSREKSRPYIKMLEKRILPKRVYEQKFLGENGPRINYSD
ISLLERLIAEEAGTEPMKIYVDYSYAPPLTKYGPGEVRIHPPPDTDSWIIQQLSKPLKLV
RVYVEREAAELDRVRKAAESFSTTVSATASTGCSPSTTTTLRKSRRTLL*
>NODE_1740_length_6836_cov_4.553188_6 # 4821 # 5228 # -1 # ID=32_6;partial=00;start_type=ATG;rbs_motif=None;rbs_spacer=None;gc_cont=0.527
MSSGLGEAQFEIILDHYRNPRNYGELSDASVKVKDSNPLCGDVVEVFLKINSDGVVEKAT
FRGHGCAISQASASMLIESIQGKKLDELRNLDKQHIFEMLGIEVGPVRVKCALLPLKALK
AAVYSYLGLKLEGEE*
>NODE_1740_length_6836_cov_4.553188_7 # 5297 # 5746 # 1 # ID=32_7;partial=00;start_type=ATG;rbs_motif=None;rbs_spacer=None;gc_cont=0.502
MGGYTAPFTMLQELVSLVDRLKKRIQDYQKELQSSEALTRYVLIDPLLRALGWDTENPEL
VRPEVSTQAGRPDYALLHGGQRLAFIGAKALGKHEEYLQQISYCVSEAEETNMERLSHEY
RKNQVTHCDTRKSFFQMENPIHWGPGKTS*
>NODE_1740_length_6836_cov_4.553188_8 # 6096 # 6836 # -1 # ID=32_8;partial=01;start_type=Edge;rbs_motif=None;rbs_spacer=None;gc_cont=0.570
MVVAVSQAIGLALLLIFGIASGEKPPTTSDIYWSASAGFFSGLGITLYYAALSRGSMGLA
APVTGVLTAAVPALTGSFLEGAPTSLQAIGFLLAFVSIFLVTGNKFDRLDVKRQLAPAAA
AGLGFGLFLVTIGQVTPGHYYYPLALSRLITVSMVLAASLAKGGASLSNSRLATVAAGVF
DTGGSFFYLLARQQGRLDEAGVLSSLYPVSTVLLAKTILGEKLGKQRTTGILCAAAATAL
IQTANI*
>NODE_1829_length_6486_cov_4.346544_1 # 3 # 572 # -1 # ID=33_1;partial=10;start_type=TTG;rbs_motif=None;rbs_spacer=None;gc_cont=0.504
MDILQSIPILGFFPVAIQVFYAASPMFGAELAAIFLIFTSQVWNITFAVYESTRFIQPEL
LDVANSMRMSAFERFRHIYLPACLPRIVRNFQPSWANGMFFIVGAEILAFGDVELKLFGV
GTLVSEFAVAGDLLGIVTVLLILVAATIMVNVLLFIPLGTMFETAGPPSPGLLRRFAFIK
KLAKPFQTTL
>NODE_1829_length_6486_cov_4.346544_2 # 619 # 1557 # -1 # ID=33_2;partial=00;start_type=ATG;rbs_motif=GGAG/GAGG;rbs_spacer=5-10bp;gc_cont=0.490
MAASLQETDTATLVETLRHDLETRLREKIEGRPDSFLIERAVRGGKRLRPILLLTVFKAL
GGTDYTKALDVAVALELAHSASLVHDDIVDFDKTRRGKVSLWYQIGAGKAIIQGHRIINL
AFNIVLDIGEEMTRIFVEAWDRASKGILDEVVNKAALTERLYLLMIREKTASLFEAAARA
GAVLAGASPDMVQLMRRYGSEVGTVYQLADDLTENIKRKSLGRIYFLTHEMRERLIHLLV
ATKTKQIRKLYRAVTPYTPQEEFMKRQIVERIRSAVNLAGDERIPESAYKILLKELPWMF
VKQMLGEGGKRV*
>NODE_1829_length_6486_cov_4.346544_3 # 1599 # 2006 # -1 # ID=33_3;partial=00;start_type=ATG;rbs_motif=None;rbs_spacer=None;gc_cont=0.495
MSLDDELERIKARKMREMLSASKNPSPAVVEEPIELTDQSFDEFVSSHDFVVVDFWAEWC
APCRAIAPVVKELAKQYAGRVYFGKLNVDENPRTASAFGIMGIPTLLFFKNGRMIDMVVG
AVPKRVLEARINQYL*
>NODE_1829_length_6486_cov_4.346544_4 # 2085 # 2372 # 1 # ID=33_4;partial=00;start_type=TTG;rbs_motif=None;rbs_spacer=None;gc_cont=0.517
MSDEEEDVSAIVVAFDGDDCIVSTTSPLDRKVLERLVGCEVLYEDFKGEIWRGVVTDLHE
DDTLRVRFSEEAISQGGPSGLGQGSMVKITKKKLV*
>NODE_1829_length_6486_cov_4.346544_5 # 2487 # 3548 # -1 # ID=33_5;partial=00;start_type=TTG;rbs_motif=None;rbs_spacer=None;gc_cont=0.481
MNNFIPYSWEASSEEIARKYGLKAEQIVRMDLNTSPYKPSGWLRSLAAKLPDVAVNLYPD
TSYRRFREKVSNYTGLSADMVLVGNGGDECIMIVCQAFLEKGRNTVISIPTYSYFRIAAE
INSAEARLVKRRPDGSDDVEKILEAVDKNTGAIFLCSPNNPTGVTTPIQDIRRIASEASC
PVIVDEAYYEYSGKTATSLLSSYPNIIVIRTLSKAFSLAGARVGYALAAEETINMLNKVR
PPNSLSIISLALAELAMSRVDQVRKWVKATVAERGRLASAIRKIPGVIVKESEANFLLLT
FKTQGAGKIHEKLMEKGFVTRHLGNTIPNTLRVTVATAKTNKKFVETLRSIVD*
>NODE_1829_length_6486_cov_4.346544_6 # 4075 # 4581 # 1 # ID=33_6;partial=00;start_type=TTG;rbs_motif=GGA/GAG/AGG;rbs_spacer=5-10bp;gc_cont=0.487
MMVVVDKESSLKIVGMIGGEEAVKIVGLLLDKPGLTDEDVSSMTSLDIKDVRRVLHRLNE
VGAVSYEVHRDKETGHRIFKWKVQQEQLVGYAKTLVRKVLERLKARLEYESSNQMYWCGT
PGCGKYGFEAAMELLFRCKTCGKPLTIYDNTAFIENLRNKIAEHEKLA*
>NODE_1829_length_6486_cov_4.346544_7 # 4578 # 5141 # 1 # ID=33_7;partial=00;start_type=TTG;rbs_motif=None;rbs_spacer=None;gc_cont=0.484
MITVLRLGHRAERDKRLSTHVALVARAFGADNLFYTGDYDQSLENSVNKVVEKWGGAFKI
EYTSSWKTLVKTWTGKIVHLTMYGLPLKTVIDEIRTLMRQFDLLVIVGGEKVEGEVFQVA
DYNVAVTSQPHSEAAALAVFLDWVFQGTELDKVYPDALFSVVPSAKGKIVKRRGLLESDF
GVDGLTR*
>NODE_1829_length_6486_cov_4.346544_8 # 5100 # 6485 # -1 # ID=33_8;partial=01;start_type=Edge;rbs_motif=None;rbs_spacer=None;gc_cont=0.505
PPGYPKNVSEAVARLEEELQTLKKEVDSLGSELDSLLERERLRIIAARDGYQLVKETLSR
IAGAGELRSFAISEGYIPAEKKEEFLKVIGSKYHVVLKEDKHGHHEEKPVLLRNPSPVKP
FENVTLIQGPPKSGEIDPTPFVSIFFTVFYGLMFADLGHGLVILGFGAFMYKRVRGALRE
WAKLLMFLGISAAVMGFLLGEAFGFKVGKLISSPELIHLVEEHGETKQFSLVEVQRMLVF
TIFLGVVHMIVGYILSIVKLVREKELAEALTVKLPTLLMYVFGIFFALAFFGAGGNIQGI
LVTESPAPLVNLPTSLVGAVGIYGALACIIVLMLGRFAAGLAGLGHRTGLVSSIGMGLLE
VLENIIHFLSNTISYSRITILLIVHVALLLLLNTAWEALGLVSLPLLIIGNAGVIVLEGL
LVFIQAMRLHVYEFFSKFYDGTGTPFRKLSRQTIYAKITFE*
>NODE_1840_length_6432_cov_5.151220_1 # 3 # 458 # 1 # ID=34_1;partial=10;start_type=Edge;rbs_motif=None;rbs_spacer=None;gc_cont=0.511
IEGLQKILETVKPTVGLKESSGDPDTLLQVLKRFKGSRFLGAGGDHLMVYSFIIGYRVHV
SSLSSIYPEIAKHIFDYVKNGELDEALRLQTMLNNIRAALKKVGPDMASNRYALKLRGID
IGGPIPPTRDLTPEEKRTLEKLLPSEQELRA*
>NODE_1840_length_6432_cov_5.151220_2 # 461 # 1423 # 1 # ID=34_2;partial=00;start_type=ATG;rbs_motif=None;rbs_spacer=None;gc_cont=0.513
MSPTVVTLGESLIQLNAVTRGPLRHVTLFERHVAGAETTVAVCVRRQGLDSGLITRVGDD
EFGKCIINWVRGEGVDISHVKIDREAPTGIYFVQRGFPIPSKSKMFYYRTGSAGSRLSPE
DIDPDYIGSAKVFHVTGITPALSETAKNATYKALEAAVSNNVSVSFDTNIRPVLWKTNER
AVKTLMPIIEKTNILFTDPTDAIILLGTTDQDTIIKSFLDMGVDIVVLKMGERGALAADR
NNRAFAAPIPVYVEDPIGAGDAFAGTFITSIVKGRSLNESLQRATIAGTLVVTVRGDEEA
LPTEEDIDTNIKHISIHPKE*
>NODE_1840_length_6432_cov_5.151220_3 # 1657 # 2073 # -1 # ID=34_3;partial=00;start_type=ATG;rbs_motif=None;rbs_spacer=None;gc_cont=0.412
MMIESDVIYAYVKSSDWLKPAANKLMTKITRGEFGTVYSSREILHELYYVSLEEGVSLEE
FIRRAATITAIPNLTLLPTVYEIDLLALALMQQYKLSSIFDAYYAATCLKMVEDKTIITT
DEEYDKVAGIKRIDPRDI*
>NODE_1840_length_6432_cov_5.151220_4 # 2070 # 2318 # -1 # ID=34_4;partial=00;start_type=ATG;rbs_motif=None;rbs_spacer=None;gc_cont=0.518
MSVVSIDKRGRIILPKGIREMGDRAVVISAGSFAVVIPIAKEPASVAEGWLKSMRGRKEL
GLVAEKRAKADAIARARRRRQL*
>NODE_1840_length_6432_cov_5.151220_5 # 2852 # 3424 # -1 # ID=34_5;partial=00;start_type=TTG;rbs_motif=GGTG;rbs_spacer=8bp;gc_cont=0.501
MSSTVLEYDGRAFYELVVKEFRRQLPLIQVSPDTWIAYFDSLGDREFIAYCAKILADQLR
DCEILVTSESKGIPLVHEIASILGHPRYIVCRKERKAFMKDPIVVSYRPITSAKDLELVI
DGRYVPYIRGKKVGIVDDIVSTKNTMEAMEKIVNLAGGIVTKKATVLVEGEHHKDVIYLG
VLPIFKKTRQ*
>NODE_1840_length_6432_cov_5.151220_6 # 3648 # 4793 # 1 # ID=34_6;partial=00;start_type=ATG;rbs_motif=None;rbs_spacer=None;gc_cont=0.542
MTEIAYISSTEVSDSWKGFGRSWGHSLHRIMSRTGSFPPALARWAVTRFSERGDLVLDPF
SGKGTAPLEACLTGRVGVGNDLAPEAYVVTRAKVKPAMFRDVRSWVEKASRVMRPDAVSV
YDDVRAFYHPQTLKQILAVRELLLDSEDDVANFVMACMLGILHGSSEISLSVPCSHSFSM
APGYMRRYVAEHGLKKPVRNVLACLLRKAESVLADGLPEVRGAAFNMDASALPIADESVD
LIVTSPPYLNLQTYAWDNWLRLWFLGHDYRDVGKRLFGTQSVKRYVEFMGRVLDEFFRVL
KPGGYCVLVVGDVKSGGRRVDLAELLVEPAEKSGFTARAIISDGIRRGHKYLMYLKPWQG
VDREKVLVLSKGEPRRMVKIA*
>NODE_1840_length_6432_cov_5.151220_7 # 4790 # 5881 # 1 # ID=34_7;partial=00;start_type=GTG;rbs_motif=GGTG;rbs_spacer=8bp;gc_cont=0.549
MIAEVHGDVCRLGYLKLIASILEDGSPRSPDYLASVLLETCRSLVDDVGEMLGMLRTEVN
ARNYVKLAAQLGFYDRSSGRPGLYGASYICLNSSEALRRHVSGEGMANLSEVLTLTDVEK
TLFLQALLSRDYIFSGMLRWLAEVREFSRLEAMYAVMEEVYPAVLGKLLRRLPEKRRASV
QRELEQARGFREERLKYASQAEWIKSRLYAKYRHFVPPRLEWLVDIGFLERVKRARYRVS
QRFLKNAQELSDVFEKPVERIDQIFFTTFVPLFHGLRIAGQRAESQALLNAYRVLHRALG
KVKLNVLCLAAAYRLLEDGYRSTPASVSRTFSYLSLIHSDRVFTSISDDGSPEVTLLDIP
AVE*
>NODE_1840_length_6432_cov_5.151220_8 # 5992 # 6432 # -1 # ID=34_8;partial=01;start_type=Edge;rbs_motif=None;rbs_spacer=None;gc_cont=0.535
ERLWAEVRDMRVTLDRVAVTLDRLTISVEEEALSHVRHRLREMLGVEVELDRLFVDSKEI
DIYGVAGDLAVVGEATVRMGMGLVDEVLEKVELLKQKRPEALRPRLVKVVYADYATPEAL
RYAEEKDVWVLKWSGSLTPLKVVEIS*
>NODE_1867_length_6358_cov_4.368094_1 # 1 # 324 # 1 # ID=35_1;partial=10;start_type=Edge;rbs_motif=None;rbs_spacer=None;gc_cont=0.540
IRIGKPVNWTKALKAMKESEGLVEKVSDRLILEAQRVLASSVGVGVEPASAASLAGVKKL
VESGDLDASETVVCVATGHALKDPNPDIIAPYLSRENVPLEKLLKSV*
>NODE_1867_length_6358_cov_4.368094_2 # 362 # 3241 # 1 # ID=35_2;partial=00;start_type=ATG;rbs_motif=GGA/GAG/AGG;rbs_spacer=5-10bp;gc_cont=0.500
MTPPLEKIGNNTWRIPQTYRRDMRVPVIVYASEKLLEKMKTDRTLEQAVNVSTLPGIVKQ
MTVLPDAHEGYGFPIGGVAAMDATEGVISPGGVGYDINCLPSGTPILTELGYTKPIEKFE
GLERIVAIHDAKATDAGIDLIFKKEEKRLLKITTESGFTLKATADHPILTKKGMLEAHRL
KVGDYVALHPFEGLPYETPAEITILDGKTLPNTVAAELRKRGLLPLTSRNPKLPYLIRLL
GYFTGDGAFDGKSTVFYGSIEGLEYIRRDIEKIGYKPSKIYTRRRKTIIGGKTTEGQENS
VRVNARSFTALLQYLGAPKGKKKDTEYLVPNWLFNLPKWMKRLYLAGLFGAELNKPQTIN
GYNFTIPQLTLTKTIELEENGRKFLNEIGMLLQEIGVETTGINTVIEGDSIRLRLLISEK
PENLKTLWSRVGYEYNPARRRLALAAVVWISLKQKIVEERRKAQELAVILHSNGAQKQEI
IEALKSEHINGRFIERSLYEGRKTGPRVPRSLPEFEKWVNEHMHGDIIWDRIEKIEEIEA
EEEVYDFTVDHESHNFIANGFVVSNCGVRLMVTDLTIGEVRPRIVELVNTVFRNVPAGLG
SRRRDFVVTHSDLDRVALEGARYVIEKYGLGWADDFRKMEEEGRYPSYKTGNIPDPDPSI
VSREAKARGESQIGTLGSGNHFLEIQRVDKIYDPRAAKAMGITQEGQITVLIHCGSRGYG
HQICSDFLRIMERAVAKYNLRLPDRELACTPASSPEATQYLKAFGCAVNFAFANRQAISH
WVRQSFEQVFKRSADDMGMQIVYDVCHNIVKLEKHKVDGSDIDVFVHRKGATRSFPAGHP
LIPQVYREIGQPVLIPGSMGTASWVLLGNEKAMTLSFGSTAHGAGREMSRSGAKRRYRGD
QVLRELESRGIYVKGDSMETVVEEVDAAYKSVDEVVEVSHQVGIGTKVARLVPIGVVKG*
>NODE_1867_length_6358_cov_4.368094_3 # 3273 # 4799 # 1 # ID=35_3;partial=00;start_type=ATG;rbs_motif=None;rbs_spacer=None;gc_cont=0.558
MGISLSRIFSDLFTQDEDGVPVFGSFVGGSWHVSKDKPSFNVVTPIDGTVVARVQRCGAA
EVAEAVKAAKENQHKIRSLAAIDRVEIMEEAAQILKNHAEEIASVITHEMGRPLADSPGE
VNAVVERLELSMEDARKISGEYIPGDWSPDTVGKIAVVLREPIGVVGAIGPFNYPLFIPA
AKIIPAVLGANSVVAKPASATPISLLLFARVLQLAGLPDGVLNVVTGSGEVGAALASHPD
VGMISFTGSTEVGKEIARNAVNKRLHLELGGKGYAIVLDDADIDLAARKCVDGALRNAGQ
RCDAVSIVLVQEQVADEFVEKVLQNVEAWRMGDPRDMSTRLGPLVSSSAAKRVNTLVKQS
IEKGATLAYGGEVDNAYHQPTVLTNVPEQAPIVWEETFGPVVPIMTVKSEAEALSIASRS
RYGLDAAVFTNNFYRMWKVAKALTVGEVTINDFPRHGVGFFPFGGVKDSGIGREGIGYSI
EEMMVLKTIVFNLEPAGLGKLRRPRQTT*
>NODE_1867_length_6358_cov_4.368094_4 # 4886 # 5152 # -1 # ID=35_4;partial=00;start_type=TTG;rbs_motif=GGxGG;rbs_spacer=5-10bp;gc_cont=0.506
MNHRSPGYEPGGLTWLPYPAMGGLHRLAVEAWVCWAGIPEGKKPKATFKPMAGFGRLYEP
LFKARKFIENFLMFTYFFMSKPPQYLFT*
>NODE_1867_length_6358_cov_4.368094_5 # 5408 # 5800 # -1 # ID=35_5;partial=00;start_type=TTG;rbs_motif=GGA/GAG/AGG;rbs_spacer=11-12bp;gc_cont=0.534
MELDQIDYRILAILQEDGRIPLSKLARKARVSVPTARQRLNRLVKEGVIQRFTILLDPKR
VTGYDIFIGLSVKPSDIAAVVEKLKNVDEVLGVYRTVGEHDLLVRLSVQATPSWTTSSPT
SSQPSTAYRE*
>NODE_1867_length_6358_cov_4.368094_6 # 5883 # 6179 # 1 # ID=35_6;partial=00;start_type=ATG;rbs_motif=AGxAGG/AGGxGG;rbs_spacer=5-10bp;gc_cont=0.512
METMNEIVKNHTEPIAMSRKVYVPMSVAAAMNRAVVAVADARHEPSINRVRYVFDISFPH
PILGLTLVSVRLLSVTETLLRAINNAASSGLTINPVAG*
>NODE_1867_length_6358_cov_4.368094_7 # 6059 # 6358 # -1 # ID=35_7;partial=01;start_type=Edge;rbs_motif=None;rbs_spacer=None;gc_cont=0.530
LGSGTDIAMEAGKIVLVKDDLLYVVNAIHLSRKTMQNIKQNLLWAFGYNAAAIPIAAGAL
YPATGFIVSPELAALLMALSSVSVTLNSLTLTRVKPKIG*
>NODE_1876_length_6319_cov_4.074175_1 # 2 # 199 # 1 # ID=36_1;partial=10;start_type=Edge;rbs_motif=None;rbs_spacer=None;gc_cont=0.545
DSKGGLGSGLDRHEHIGKGYIGDEGFKAFINHPSIRDKPMVIETPEDEAGDYSTDLRKLR
SLYQA*
>NODE_1876_length_6319_cov_4.074175_2 # 212 # 622 # 1 # ID=36_2;partial=00;start_type=TTG;rbs_motif=None;rbs_spacer=None;gc_cont=0.506
MGLRVTVIQPKTTNNFEKNLENIRTLLNKVSPHEPDLITLPEAWQHSNIFAAAHKLAEHE
SRVVNVLAKHAEEMNAVVVGGGLVVYRRDGFRMAAPVIGPDGSVMGWQEKIHLHKSEKYA
SVSRYASTSLSPSFPA*
>NODE_1876_length_6319_cov_4.074175_3 # 622 # 978 # 1 # ID=36_3;partial=00;start_type=ATG;rbs_motif=GGA/GAG/AGG;rbs_spacer=11-12bp;gc_cont=0.566
MALRGTDLIVNPSHMPSRAVEPWHDYMRARCLENRVTAAGANMWTLAGGSVIMDLVKVGG
SVFHVREHVAPDGEGVVVDELEPEKLRGPRMERLASRIPSIYSELADRKQTIFYGGEE*
>NODE_1876_length_6319_cov_4.074175_4 # 975 # 2009 # 1 # ID=36_4;partial=00;start_type=GTG;rbs_motif=GGxGG;rbs_spacer=5-10bp;gc_cont=0.538
MKLGMRAVVLEQQGGPEVLRVKEVEEKKPRRNEVLVKLEAAGLNRIDIWVRSGVYKIPLP
RIPGADGAGVVEEVGEDVTMFSKGDRVLINPALTCGACSYCQRGWDSLCENHRLLGHGAD
GTYAEKITLPANNLHKIPEELSTTQAGCIMVTYATAWHALVTRAGILPGSTVLVIGGGSG
VGISAIQLSKLLGCTVITTVGEDWKAEKAYRLGADYVINRRKQSISEAVKEFTHGMGVDL
VLEHAGQAVWEEAVKSLAPGGKMVYLGATSGENASVNIRYTYRRQISLLGSYGWNRQEIP
HVLRLFETGKLRPIIHKTFPLAEAVEAHKLMESDNFFGKIVLLP*
>NODE_1876_length_6319_cov_4.074175_5 # 2006 # 2830 # 1 # ID=36_5;partial=00;start_type=TTG;rbs_motif=None;rbs_spacer=None;gc_cont=0.544
MKAAELLESLRKENRRGSTALAETVLNIYTTLAKESSSLSNDLPKYAQLIEAARPSMPLV
KRFSREVLQRISNPSSEEVLKAVEDVEKTYRSMLNRLVDHAVNKLSDIRTVTTMSHSGTI
LNILSRLEDLRRVNVLESRPLREGVLMAAALKSRCMVVVYVDAAAAYAVERSDAVVVGAD
ALYPDGSFSAKVGVKPLAATAKLLRKPFHVAVDTWKLAETFVNEMGPSTDVDEQLAAENP
VFEKVPPELVDTYLTDLGALTPAMLVERLPRPGM*
>NODE_1876_length_6319_cov_4.074175_6 # 2874 # 3710 # 1 # ID=36_6;partial=00;start_type=ATG;rbs_motif=GGAG/GAGG;rbs_spacer=5-10bp;gc_cont=0.546
MAAVEHEEHHHEGSLWPAVIGISTVILVAGLVILLKNINFALGVGLVLVFIGVLTSFVAK
EVKAWPNVIASFFARLRGTAIPAEPEKVGGVGFPTAVFLFTEVALFAAGFGSYFVIRLSF
PVWPPPGTPHLDDFIPRLQTFMLLFSSLAIEYAVYSVKRDRLGAVLGGVIATALFGLGFL
VLKLGVEWPHLLFDVGFTPSTGIYASMFYILLGAHGAHVLGGVLALGVVAWRAKLRQFSS
TSYGLLESVSIYWHFVHLVWLLLFAFIYEGALTWATHV*
>NODE_1876_length_6319_cov_4.074175_7 # 3729 # 4226 # 1 # ID=36_7;partial=00;start_type=TTG;rbs_motif=GGA/GAG/AGG;rbs_spacer=11-12bp;gc_cont=0.570
MTSTHFGVFVIFAAIYAAGTLALGNLPLGELQVKTGEIMTPLVALFGLASVLGLAFGQFI
ANMASPLGPLDLITPAISLGALLVLRALAKRSIFLGVAAYYLISSIWLSLLTSVVTGRSD
AFVTSFARQGIAMVIGLAVYFVVRSRMPTQGPAKLEQARATEASG*
>NODE_1876_length_6319_cov_4.074175_8 # 4263 # 4859 # 1 # ID=36_8;partial=00;start_type=ATG;rbs_motif=None;rbs_spacer=None;gc_cont=0.570
MEAEVFLELLKAVVALFIIVDPVGVLPFVVSLTGGLSSHERRRLVDRSVVVGTVLLLVFS
IGGQGVLWVLGIDLSSFTVAGGLLLLILAVRILVQGGEGWGTQGKSSGIFPLAFPLLAGP
GAITTVIFSINALGIPFSVIPVLIVMGLTWLILRSVEPMLRIIGESGADAVARIMSVFVA
AIGVQYVVSGLSEMSSLR*
>NODE_1876_length_6319_cov_4.074175_9 # 4848 # 5321 # -1 # ID=36_9;partial=00;start_type=ATG;rbs_motif=None;rbs_spacer=None;gc_cont=0.527
MNAVEALAKIGVNGKVLIIGGAGMAADLVKRLGLSEAHVADDDSQSLQNLSTNSTVKITP
VYTRVIERLVELPSTSFDTVVAVYSLERALNKRAFMTEVRRLLKQGGKLIVLTHVRSFLR
RRGLPKTELDKLLATQGFKLVERIEKSGDALCVLLTE*
>NODE_1876_length_6319_cov_4.074175_10 # 5318 # 6319 # -1 # ID=36_10;partial=01;start_type=Edge;rbs_motif=None;rbs_spacer=None;gc_cont=0.553
PALAAGCTVVAKPSSLTPATALELAKILDKAGAPKGVFNVVTGGGETVGDKLLKNEKVDL
VNFTGSTSVGKNIMQKASSHLKRVVLELGGKNPNIVFDDADLERAANAVVYGAYANNCES
CAAGSRLLVHSKVRKQFVEMVVERVKRIRVGYQLDERSDMGPLVSRGQLETVLEYVGAAA
SEGLKIMCGGERLAEGFYSQGNYMQPTVIDDTPPESRLFQEEIFGPVLTVTEFRDEDEAV
ELANATIYGLAAGVWSSDPGRAYRVASRVKAGAVWINTYYTLPVEMPWGGFKQSGIGRNN
TVLAIEHYLEPKGVYFDTQQGSMRPYYRLVLGE*
>NODE_1878_length_6313_cov_4.041693_1 # 94 # 294 # -1 # ID=37_1;partial=00;start_type=TTG;rbs_motif=GGA/GAG/AGG;rbs_spacer=5-10bp;gc_cont=0.483
MREQFSREKLLRMLRKMIEIRLFEERVERLYREGKIIGPTHLYFGQEAVAVGVIEALDRD
DVVIST*
>NODE_1878_length_6313_cov_4.041693_2 # 329 # 451 # -1 # ID=37_2;partial=00;start_type=TTG;rbs_motif=GGA/GAG/AGG;rbs_spacer=5-10bp;gc_cont=0.488
MLDTSVPVELLAVTELGKRLAKIIKHKQPFESQLIFLNEL*
>NODE_1878_length_6313_cov_4.041693_3 # 469 # 1398 # -1 # ID=37_3;partial=00;start_type=TTG;rbs_motif=GGA/GAG/AGG;rbs_spacer=5-10bp;gc_cont=0.520
MDNVLVTGGAGFIGGVLVKRLLENGVHVRVVDDFSTGSWENLPNSPALKVFVHDVALRQG
LSQFFDKVDAVVHLAAIPSVPMCEQNVQRAFEVNVIGLENVLETCVEKGVGKIVFTSSAA
VYGDAEGVLNEDAATRPFSVYGWTKLLGEAMLRSFGEKHGVEAVALRVFNVYGKKSTSGF
LGVVDQFIADAAEGKPLHIHGDGGQVRDFIHVDDVANAILLTLEKTLKNFEAINIGTGQP
TSIKHLAEKVLTVFGRAVSAIVYEPARVGDIRYSVADISKARQLLGFSPTTSLDTYLASR
VSAPSPSFR*
>NODE_1878_length_6313_cov_4.041693_4 # 1391 # 2422 # -1 # ID=37_4;partial=00;start_type=TTG;rbs_motif=GGxGG;rbs_spacer=5-10bp;gc_cont=0.557
MAGLRGWVDVLLVSPTARGLGGVARHVSGLAARLEAAGYHVAVVSSENTPIVNVKGLKNP
TFMLSSMFSALFRRASVVHGHNVPSCLAMRAASAGRRVLTMHGVYAEQVNLLHGSLVGWV
ASRLESTALNWADVVTAVSKRTAEFYRSKGVDAVYIPNAVDVDVRVEGIRLGYPQVVYVG
RLSREKNVSTLVDAARRLQDAKFLIVGDGPDKPFLEKAAQNLSNVVFTGAVEHEKALGYI
AGSDVLVLPSIAEGMSTVLLEAMALKTPVVATAVGGNTELVQHGETGMLVNAGDPEQLTE
AIAHLLNNPAEAKRLAEKAYQNVVKHFSWEAVFPQYLKVYELG*
>NODE_1878_length_6313_cov_4.041693_5 # 2686 # 2934 # -1 # ID=37_5;partial=00;start_type=TTG;rbs_motif=GGA/GAG/AGG;rbs_spacer=11-12bp;gc_cont=0.510
MIYAIYITQQNTTKVVKMVQKTVLVQKTSARRSYANGYKYCSRCRVYHLTDGVRCPYCGI
LLRNSPRKKKPSATSRYVRIEL*
>NODE_1878_length_6313_cov_4.041693_6 # 3047 # 3469 # 1 # ID=37_6;partial=00;start_type=ATG;rbs_motif=None;rbs_spacer=None;gc_cont=0.515
MSETYEVPDELLYTKDHEWVLPEKKHAVVGITDYAQKKLREIIYVELPHINTKVHAREVL
GTVESVKSTADVLAPVSGRVVEVNSKLLDHPEILNESPYTEGWIAKIELSDPSELEKLLD
ADEYRRFLEELEEEKTEEEM*
>NODE_1878_length_6313_cov_4.041693_7 # 3502 # 3855 # 1 # ID=37_7;partial=00;start_type=GTG;rbs_motif=GGA/GAG/AGG;rbs_spacer=5-10bp;gc_cont=0.492
MEMVLVKVQRITSYTDPETMRPGKIIELVEVRRSSGFQAVGMGEESAMVQRMLQTAMLQL
QSMGLMPINRENLFPKIILYVTEQEYDMLNVRLEVNEVYDVTFSDGSIVFKRPQGIG*
>NODE_1878_length_6313_cov_4.041693_8 # 3840 # 4307 # -1 # ID=37_8;partial=00;start_type=ATG;rbs_motif=GGAGG;rbs_spacer=5-10bp;gc_cont=0.553
MITLRPIGVVVEGMPVEKSVEWSRWRNPSFIEIYPEYREGLRGLGEYSHVYVIYFMHLER
RMQLVIRPRGRSDMPEVGVFAFRGSTRPNPIGLTLCRLIEVTTDGLRVLGLDAFPGTPVL
DIKPYDYYDVVEKPRVPEWFIRLWSENHSSGHPMP*
>NODE_1878_length_6313_cov_4.041693_9 # 4312 # 4911 # -1 # ID=37_9;partial=00;start_type=GTG;rbs_motif=None;rbs_spacer=None;gc_cont=0.542
MSISRRGRGFFEKSITPIVKLLAQLHVTPNMLTTAGLLLTATATLCYYLSQADPVYFLVS
GALLAAGSFLDGLDGSLARLLGSQSNFGAFLDSFTDRISDSLIVLGFLLSGAVDAVLALG
MLASSMLVSYARARAEGLGVSLKEVGVGERAVRLLAAIAATFTAYINPLTLFAAAIFITV
VSMITVVQRFIATAAALRR*
>NODE_1878_length_6313_cov_4.041693_10 # 4945 # 5349 # 1 # ID=37_10;partial=00;start_type=GTG;rbs_motif=AGGA/GGAG/GAGG;rbs_spacer=11-12bp;gc_cont=0.558
MVFCDRFIWAERWFFTWSGLGSDEALMQAQRLVEAAKTHPEVSRKAAGWSKVVQFKPSDG
NPFYIHSTGSGLTVTEGLHPNPSATVESSHQDLVSILRGELDAVKAFFSGRIKIKGDVFA
AQELNSLFSTLLKS*
>NODE_1878_length_6313_cov_4.041693_11 # 5315 # 5785 # -1 # ID=37_11;partial=00;start_type=ATG;rbs_motif=None;rbs_spacer=None;gc_cont=0.522
MLRVGDVAPGFELVSHTGERINLEKLRGRYVVLFFYPKDGSPGCTRENCLLRDNFEKFEK
LGAVTLGISRDSVESHKRFAEKHGFTHHLLSDPSGEVVKAYGAAGLFGITKRITYVIDPE
GRVAKIIQSINPSTHVSEALKTLETLSSSEASRTES*
>NODE_1878_length_6313_cov_4.041693_12 # 5939 # 6313 # 1 # ID=37_12;partial=01;start_type=GTG;rbs_motif=GGAGG;rbs_spacer=5-10bp;gc_cont=0.579
MPGEGSPRAELMFIGEGPGEEEDLQGRPFVGRSGRLLTEALEKAGIRREDVFITNVVKCR
PPENREPTPEEREICTNKYLFRQIEAVNPRLIVLLGSVAVQTLLGVSSVTAVRGKAFEKM
GRRFF
>NODE_1927_length_6108_cov_4.946443_1 # 2 # 1045 # -1 # ID=38_1;partial=10;start_type=TTG;rbs_motif=None;rbs_spacer=None;gc_cont=0.563
MLVCVDGFLLDVWCRDDGVVAWVRRGSDAVRVVVGWWPRLYFAGPLEVLAEVERVLGERY
VVRRVVKKVLGTGLVDALEVETPPSEKRFLADFVEERWGCRGIRVYNVDLPPAQEFLYSH
GLAPTAAVEEKDGMLYAAEDLGKLFYDISFLRVAFLEATVDSATPFPRFTHPIKNVKVVC
GGEEIVLDGGEENVLTGLTRLLDDLDVDVVVTCGGDSFLLPYLRYRARVNNVELRLGRDE
EPRGRSRGFSYMSYGRVYHSYSGYRLCGRLHIDVDNSMLYRETGLHGVVEVARVARLPVQ
DAARYTIGRCMTSLQYHQAFLNDVLIPVECGRPTCMTGKELLRADRGG
>NODE_1927_length_6108_cov_4.946443_2 # 1119 # 2045 # 1 # ID=38_2;partial=00;start_type=TTG;rbs_motif=None;rbs_spacer=None;gc_cont=0.528
MSMVVFFGAVIPRYDVDFRKVMDTVVMFEELGFSSVWVTDHLQPRRASRILESWTLLAAL
APVTDARLGTVVLCSCYRHPSLLAKMAATLDHISNGRLELGVGTGSEPQTEEMQALGIEP
WLPKEKIQRFKEYVETLKLLLSDGEPVNYEGKFYSLRGALRNTPSIQKPHPPIWIGARGR
KMVKLAAEIGDGWNFYGETLEEYRDAVKVFDEECAKLGRRPSKAIFTNLLLYKDDADKME
KMKHLGSHVSEEEALRKTYTLLHGTPNKIIKQVEELQEQGVGLIILRDMDPEASSIKAFA
KEIIPSIK*
>NODE_1927_length_6108_cov_4.946443_3 # 2125 # 2577 # -1 # ID=38_3;partial=00;start_type=ATG;rbs_motif=GGA/GAG/AGG;rbs_spacer=5-10bp;gc_cont=0.457
MREIVYLDTSAIVKRYVDEPGSEFVRSLYRKAYAGEVKLASSIWNVGEMLGVLDKAYTVG
RINEGGHVVARRKFLNELNRQTRLGILTIIHLRTSILINSWKLIEKHHIYQADALQITSA
KYVSADQIVVVDKKLHDVALREGLNAVYVG*
>NODE_1927_length_6108_cov_4.946443_4 # 2549 # 2821 # -1 # ID=38_4;partial=00;start_type=ATG;rbs_motif=GGA/GAG/AGG;rbs_spacer=5-10bp;gc_cont=0.509
MASKVKSSVYIDGEIWRRFKKYAAEQEREVSVLLEELMREELMLNLQAVLEELAEQGEIE
LDFEPVKPITGLVSTLVREMRDERNSLSGH*
>NODE_1927_length_6108_cov_4.946443_5 # 2842 # 3036 # 1 # ID=38_5;partial=00;start_type=TTG;rbs_motif=None;rbs_spacer=None;gc_cont=0.462
MSAYKLFGISAYTYTKGEVDLIAPSLLFYEVANALRYNPRFGIKSALAAFEDLGITIHDL
RREL*
>NODE_1927_length_6108_cov_4.946443_6 # 3211 # 3672 # 1 # ID=38_6;partial=00;start_type=TTG;rbs_motif=None;rbs_spacer=None;gc_cont=0.537
MYGSELIFFHCRDRVVKVVYDMIVLNTRSRIELHDVSQEVERVVAASGVREGVVNVFSQH
TTMALYLNENETNLRRDVLEFLEKLAPQREGYHHDTIDPTANTFSHLRSILLSPVITLPI
RDGKVVRGTWQSIIAAEFDGPRTRRLLIQVLGE*
>NODE_1927_length_6108_cov_4.946443_7 # 3676 # 4233 # -1 # ID=38_7;partial=00;start_type=GTG;rbs_motif=GGxGG;rbs_spacer=5-10bp;gc_cont=0.534
MFGLVSGAVEEKFVDVLRQRFEWARVRFQLGDVVWERVVDVLFREREKLMVLRRMEETGG
EPCLVAYVDDEYVFMDCSAESPKGRRSLCYDSDAEKLRKDVKPRGNVLDTAKSMGVEVLT
EEQYRWLQSFADFDLRTSSWLKTPEKIRKLGGAIYGEKRYGTVFIGANSAQSFYSSRGFR
GVLKI*
>NODE_1927_length_6108_cov_4.946443_8 # 4340 # 4708 # 1 # ID=38_8;partial=00;start_type=GTG;rbs_motif=GGAG/GAGG;rbs_spacer=5-10bp;gc_cont=0.482
MSRGTEVLRRQGSSPTGPVGYIASDVFGFLAGSGDRFFSVMEQSLSAYWDWVATTSFHLR
QDRPSVTDIFYRQIVLSLINQLTSSNARRILKLDAYNEATNTQYGFYMMDDDRELVLIDI
SA*
>NODE_1927_length_6108_cov_4.946443_9 # 4788 # 6050 # 1 # ID=38_9;partial=00;start_type=ATG;rbs_motif=None;rbs_spacer=None;gc_cont=0.547
MMALEFSIGWVKVFWLVLLFRVVLSSLDDLMARRGVDAVVVYGDSTASCPELAYLVRAPV
ARGGLYVKKRGEEPLLVVSNLDVESAKTGQVRLVKTYNDYGFREFVRRFGRGRGWAEFVA
EVLRREKVGRGLVLAGRFEAGQAVFLADILRRRGFMVKASPSPSLLDLCRRTKDSWEVDR
IREAGRKTVAVVQRVEKILEESRVAGDKVLYENKPLTANILRQMVRQACAEQGLNLVEGF
ILAVGAESADPHYSGGEDTPIRPGEPVLLDIFPADVTGYRYDFTRTYCVGRAKPLLRKMY
EDTVEAQRVALDMIRENVGCEAPFIRVCRLYMARGWPTPLSRQPVDRGFVHGLGHGLGLT
IGEEPYLTRFSQGPHLSGDVVTVEPGLYEKGFGGVRVEDVVLVESSRCTVFAEHRRELEL
*
>NODE_1938_length_6057_cov_4.250502_1 # 1 # 1365 # -1 # ID=39_1;partial=10;start_type=TTG;rbs_motif=GGTG;rbs_spacer=7bp;gc_cont=0.548
MAERRRVVLQIGGMHCASCAQSVESMLKSLDGVHSVSVNFAASRASVEYDPTRVSLADME
RAINDIGYRVLKDQIVLSVRGMHCASCVQTVENALKEVEGVVDVSVNLMTARAVVNALPG
TSKQALIKAVKSVGYDAGEEVSAETAAEREKQERRREIRGQMINLAIAAPIAAMAVLGEF
SKHLVPYIPFPEFLGSQLFLFILTSIAVFGPARQFFIRSARSLMHGAADMNLLYAVGIGS
AYIFSSVHAFYPLAPGLPTWFKEVALLVAFIVLGRLMETVARGRTSEAVRRLMELKPLTA
RVIRDGEEKEIPADEVQIGDTVLVRPGEKIPVDGVVIEGYSSVDQSMITGESIPVEKKVG
DEVIGATVNKTGFLKVRATKVGKDTALAQIVRLVEEAQQTKLPIQRLADWVAGHFITASL
IISMLAFAFWFFAGYQLYFVPRGGEMWAGFWRIVA
>NODE_1938_length_6057_cov_4.250502_2 # 1413 # 1580 # -1 # ID=39_2;partial=00;start_type=ATG;rbs_motif=None;rbs_spacer=None;gc_cont=0.554
MAGKVVDPVCGMEVDPATARYKSEHGGRVFYFCAEGCKREFEKDPHKYMKEAHSH*
>NODE_1938_length_6057_cov_4.250502_3 # 1819 # 2049 # 1 # ID=39_3;partial=00;start_type=TTG;rbs_motif=AGGT;rbs_spacer=8bp;gc_cont=0.519
MAEYVTVSTKVKKKLKEEAERLGVKVSEVLRNALEQEVRRRQLEELEKKLENLGTALDKL
DIDRVARLIREDRRSR*
>NODE_1938_length_6057_cov_4.250502_4 # 2055 # 2453 # 1 # ID=39_4;partial=00;start_type=ATG;rbs_motif=AGGTG;rbs_spacer=6bp;gc_cont=0.431
MGNLLFDASSLVSLLKLRNLKPLNQNHIQWLTVYEVANALWKETFLIGSISADEARKIIE
VLRGIMDVVNVLGPHSHEREILETAGKLGITAYDASYIALAKVNGLSLVTEDAELRDKAR
RMIKVFSVSEIL*
>NODE_1938_length_6057_cov_4.250502_5 # 2431 # 2970 # -1 # ID=39_5;partial=00;start_type=ATG;rbs_motif=GGTG;rbs_spacer=6bp;gc_cont=0.515
MDDAFQRANLYVSIYVMLRCISSGEEVPVEVAEFLEAVGVEVPRSDEELAKYIGTLSASA
VRTDLSPASRNQLRQHVMAFMTQAGYEVPETADSLLTMAAFAARLAIDAYVKQLTDEREA
DRLWRLLTRFLNTHLLPTLRLAKPPNQTAAKTLTTLANIIKEDVQDLAKKFQVTIFRLH*
>NODE_1938_length_6057_cov_4.250502_6 # 2976 # 6056 # -1 # ID=39_6;partial=01;start_type=Edge;rbs_motif=None;rbs_spacer=None;gc_cont=0.533
TLCARGQDGIHYVYDPYRITRPLKRAGPRGSGKWKEISWEQLVKEVVDGGVIEETGERLP
GIRQIFVYGLLRDAGFDNPSDILSSLKKDVDELVAKAADKKVTKEEFEALLTSFKEKWSK
ILGEKGLRLEDVLIDPENPDLGTKANMLVYMRGRGQDNADTFTNRFIKAFGSVNWMRHTS
ACQLAFYTGNYLWSGYYDINPDFMGSKVIFMAGAAMGRIHPGATGQGALIEKAAENGLKI
YYINPLAPRTAARKNIVWVPVKPGTDAAWALAVAQLLIKNGWINMAFLEAPSKKAAEKLG
YPYHSNATWLVVMEENHSLYGSHLTDTMLGIGGDNKPLVKAGEEIIPYDSVDRADLEFTG
KVKLASGEEVTVKTVFTVFKETVFSKTVEEWSRICGIPVQTIQEMARDFGEAAPRAATYI
HRGVAQHPNGEYTVWAIRSLDILVGNFHRLLARPSLTSYNSYLYNLSASGFGEPISWGPP
IDRHRAEYEKTIMYYRKVKSDENPYPAKRPWYPFSPEESYTELFAGIDLAYPYPIMALIL
YFANPVLSANKGLKFAEVLRDTKKLPLFIGITTTINETYLYADYLVPDTTYLETGTNGVQ
FLYSGGMGRYIAEAWRSPAIMPLTQRINDSPDGKPRYASMWEFFIDVGKALKAPGFGEKG
IPGVKDKKYDGKWFPLHSFWDYILRVFANGGTSAKDRGILPKEIPVEDVRFVEQNYPIAK
FKDILPEDEWQAAAYCLARGGVFTRYEDSFNEKGFSKRSVPGTGVLLLWNEKLAKTRNSI
TGKKFWGGPAYVEPATYAPVGGLKSLSFAGTPLEELYPQSQYPLKLVFESGPLYTKHRSG
NYYWIKSILPENFVLVNRADVAMLGVKTGDVVLVESPEGSIEAPVVVTASIAKGVVAVPY
GMGRWAETLVVKPSYFTLKNGGEIAATLPDKVEIPETAVNPVKHLPPIAKKILFTHRPAE
YFEKGLAVDEWRFNGVSPNPVELGDPSLDNWPMLSWLGSGQSYYSNPVKVVKTGRVRGIQ
PHRVVW*
>NODE_1940_length_6044_cov_4.716105_1 # 1 # 1959 # 1 # ID=40_1;partial=10;start_type=Edge;rbs_motif=None;rbs_spacer=None;gc_cont=0.532
RGETKIIVNLLIGEDMLPFAPWLAWVIPLLGSLFVPAFFKAGKRVGEVYSVAVAFLAAAF
SLSMIPDVYGGKYSQVIRVPWIPLGGDRFIEASLLVDPLSVLMASIATGIGSLIVLYSVG
YMAHEEGLPRYYFYMLFFIGGMTLLVMSENLLMLYIGWEIVGLCSYGLISFYNKKPEANH
AGIKAFVTTRIGDASMLVGILILFALFGTFSYSELSESIAEGLRTGVVSASFLVIPLLLL
FGGAVGKSAQFPLHVWLPDAMEGPTPVSALIHAATMVKAGVYLVARMIYTVIPFEEFPPV
LFADWYLVVATLAGFTAFFAATMGLVSNDIKRVIAYSTISQLGLMLAALGMGSEIGLFGG
TFHLLSHSIFKALLFLAAGAVIHAVHTNNLDEMGGLRKSMPITFWTSTVGILSLSGVPLF
SGFWSKDLVIESSLQALNIPVYLFITGASILTVAYSLRWLYKVFLAPPSNGHHNHVHEAP
KVMTIPLIILAALSVFIGVTGPFFEEEFHHYLGLHGEIGVSLTTYASTAAILALGGGLGY
LYYLGGVRDPASVRQSGLGAGLHKLLENRYYIDAFYYRVFVNGLDRLGSIIYRFIEVKVI
DGFNYFLSRATVAFVQVFRSIQTGESNINISGLILGLAILLLLLLRVFFGVS*
>NODE_1940_length_6044_cov_4.716105_2 # 1952 # 3289 # -1 # ID=40_2;partial=00;start_type=TTG;rbs_motif=None;rbs_spacer=None;gc_cont=0.476
MSGERPRPAAGERFKTGNKEFDEIVKFTGGSAVLVLDESFAEGRNFIQRLFAKMPIMEII
SPRGSSESRMVLHVEVDNLQSLSIQVNTVRKTHQPMILLHLYLPDILVKHGEENVLRMIN
FWLDEIRRNGHLEFFIIPKHTFTDFERKLLAIVDGALELSVERKQSGYETFFTPIRLSDD
RHKLKPVSYVIDDGKLLVRPEVQTPESTLSRIRQLLMSGEEVKVVCTGKHAGKISLNHYF
LLREVSGWSLSWVREAFWDELDDVLKSLGILYDTGVVKFVTIPVDKSFLNEKVGNYGQKL
AVVFTAAFEELAETTTDYLNHDKDLQLGQALSYLRQLYARLYAYSRAYMESISFDTLLAE
MLRELLGLKADVKKKSSKIFVVEVKSCPVCGELDTIENQQHCQETFSPILIGAAKAVLKT
GVEVSEMECIGKGGKKCVFLIKALS*
>NODE_1940_length_6044_cov_4.716105_3 # 3460 # 4947 # 1 # ID=40_3;partial=00;start_type=ATG;rbs_motif=None;rbs_spacer=None;gc_cont=0.548
MLPGTQLDIPLLSLAVFLPIAMTPFVYLVGKVASWRAAYLFSSVVLFIPLAVFLSLTPMV
LNGVGFHEEYEWVPFLGLSVGLVLDSLSYPFILLITLVGFLATVYSGKYMEKEHGLTSYF
TLLTLFVGGMIGVVLVSNLFLFYIFWELMLIPSYALIAYWGTGNPRLIGFKYFIFTHAGA
LSLLIGIAWLAAVFGDLNIFSLSEKAMLASETLRPILTSIAVLIFIGAAVKMAVFPFHTW
LPDAHAEAPTPISVLLSGVMIKTGVYAVARLVLGIMPFTMMDLRLPIAILALISMVWGGV
MALVQTDVKRLLAYSSISQIGYIVFGLAAANLAGVQGALFHVLNHGFAKSLLFMAAGVLI
HEVHERDIRKLGGLGSKMPLTTVAMLVGGLSIAGTPPLGGFMSEWMIFAGGVEAGWSIFV
AVAVFATAITAGYYLRMVRAVFFGEGRVEGRDPGVMMAAPMSPLLALVIVLGFLASPILT
VIGESAAALVLNVLA*
>NODE_1940_length_6044_cov_4.716105_4 # 4949 # 5677 # -1 # ID=40_4;partial=00;start_type=ATG;rbs_motif=None;rbs_spacer=None;gc_cont=0.502
MSEAFSKAFKHVSEQLGKGVPEAVIMEKMPEFRDGAFVVNRYIPATPPLLGMALKTPNPS
VTAAENLGKIERFAKRRGLRVFVEGDSIYLVTRDDVRRALLRPDLFAATTPQLFENIGKT
FYNISPDLVSELETQEGFSASIARILADKMLVTKAVVALFIILTPALWIAVSSFLTESLF
YPRWAMILSGIVGMGITVYVVRLYFRENFPELFEKIDTALLIPNPGQEKKRSRQLPLIKS
EQ*
>NODE_1940_length_6044_cov_4.716105_5 # 5702 # 6043 # -1 # ID=40_5;partial=01;start_type=Edge;rbs_motif=None;rbs_spacer=None;gc_cont=0.515
TAKYFSDRIAVMYAGNIVETGPTKEVLRDPQHPYTQALIEAIPDPDPSNRTRMRKVVAGE
PPSLVNPPKGCRFHPRCPFFMQGKCDVLEPPMYRVGVERFSACFLHEEKVTIK*
>NODE_1944_length_6034_cov_4.305523_1 # 2 # 952 # 1 # ID=41_1;partial=10;start_type=Edge;rbs_motif=None;rbs_spacer=None;gc_cont=0.534
FVEDVFGEASRAAIRSLEPGEVLLLENLRFAAEENFEYSPQEAAKTHIVRRLAPLFDICV
LDAFPTAHRAHPSIVGFAEVLPTCAGYLVARELKSLNRVMMTSKAPYTAVLGGSKVSDRL
EAITALIQNGRADNVLLTGLIGLVFLRAAGALKKPLLGDLEKYVPKAQSILHEYRGKFSL
PEDVAIEKDGERVEIPVSSIEDPGKVLDIGEQTIRKYSKIIKSSGTIFISGPPGMFEKKG
FERGTDELLLAAAGSLGTSIVSGGHLSAALERLGVKDWVDHVSTAGGALVMFLAGQRLPL
IEALMRSAKRHRGGSA*
>NODE_1944_length_6034_cov_4.305523_2 # 949 # 1959 # 1 # ID=41_2;partial=00;start_type=ATG;rbs_motif=GGxGG;rbs_spacer=5-10bp;gc_cont=0.510
MIRVGINGYGTIGRRVAEAVMKQNDMKLVGVVKNTPDYKARLAVAKNIPLYCVDDSGVSK
FRKAGFDVSGVLDDLLKEVDVIVDCTPGDVGKTYRERYFGAGVRAVFQGGEEADVAETSF
VAQCNYERAVGRRSVRVVSCNTTGLCRVLNAFDTAFGLERARVVIARRAVDPEETSKGLI
DAVVLDPVEIPSHHAEDVNTVLPHIDIVTMALKVPTTHMHLHSLILSLRQKPTREDMLKA
LSETTRVKLFWRSEGFKGTANLYEYGRELGRPRGDIYEACVIGDSVTVKDNEVFLYLGVH
QEAIVVPENIDAIRALMGEASAEQSIKATNQSLGIV*
>NODE_1944_length_6034_cov_4.305523_3 # 1956 # 2576 # 1 # ID=41_3;partial=00;start_type=TTG;rbs_motif=GGA/GAG/AGG;rbs_spacer=5-10bp;gc_cont=0.504
MKAIFLDIDGTLYRSSDYEQHLLTSSVMVIAECLGIDRAEAFKKLYETKKIHKTVSKSVE
VLGIDRRKFYSLLAENVQPCRYLSPDPSLKRFFAEVRDRRLFVGLHTNSGKKLALKVLGC
LGVDDGCYDALVTSDDAEPKPSLEGFRLLLSMAGVSPEEALYVGDRCEVELEPAKRLGMR
TAEIHTSGCPYADIHLNSLQELLSII*
>NODE_1944_length_6034_cov_4.305523_4 # 2569 # 3270 # -1 # ID=41_4;partial=00;start_type=ATG;rbs_motif=GGxGG;rbs_spacer=5-10bp;gc_cont=0.487
MLMTQGLGAGYKKLQVLFDVSVTVPEKQLTVVVGPNGSGKSTFLKTIFGLTKIYSGKIML
DGVDITGLQPHQIAYHGISYVPQVDNIFSNLTVYENLLIATHGLNIDESSIDDVMEMFPH
LKTYRNKKAALMSGGERQMLAIAMSLLRKPKIMLFDEPTGNLSPKMAITIFNIIKELREN
HGKTILLAEQNAKKALEIGDKAILLVSGKTVYQGDANALLTHEELGKLYLGIK*
>NODE_1944_length_6034_cov_4.305523_5 # 3273 # 4022 # -1 # ID=41_5;partial=00;start_type=ATG;rbs_motif=GGA/GAG/AGG;rbs_spacer=5-10bp;gc_cont=0.496
MLDVRDVYKSFGGLYALNGASLRVKKGSLSLLIGPNGSGKTTLINTVTGVYKPEAGKIIF
EGRDITGLKPHVIYKLGLVRTWQIPQPFYSMTVLENLLVSEKSKKGDGLLSALLRSRWID
REMELTQKAFDILKLLKLDHLWDRRASELSGGQMKLLETGRALMSGAKMILMDEPAAGLN
PVLAHEVFSHLRNVCKSIGITLMIVEHRLDIAIPYVDHVYAMHLGKVIAEGEPQEVLTNS
LVVESYLGG*
>NODE_1944_length_6034_cov_4.305523_6 # 4073 # 5455 # -1 # ID=41_6;partial=00;start_type=ATG;rbs_motif=None;rbs_spacer=None;gc_cont=0.544
MSRKSSAGVSSSVAGAAAVVALIVGLLIGGIGLGPILSPAQTITQTRTVATTVTAGGATV
TQTVQQTVTTTVTAAGGLSGEVTIGTLLCLSAVLSSYAENERVAMDLAAREVNDFLQRAG
AGFRIRMIHEDTACNPATAEEKVRSFNARGVKLIVGPMTSAEIRQIKSYVDANKILIISQ
SSTAPDLKIPNDFVYRFTTADDIQGPIGPRLAKLLGITHFLYVWRGDAWGDGLHTVSTAE
ANRLGLNLVFELRYAPDKTEFSAEVSQLNAKVTELINQGVSPDKIMVEIVGFDEVVAFLS
AANDYPNLKRIKWFGSDGTAVTAAIFQDPAATSFAEQVKWINPLFFATTPDRKARVDAEV
LRVLGRSPPDAYSYAAYSAVWAYALALMATQKYDAEAVRAVLPTIASDFLNLKLDDAGDL
PYSDYILWVVKTVNGQPRWVEAGRYVYATGTFEWAEGFTP*
>NODE_1944_length_6034_cov_4.305523_7 # 5570 # 6034 # 1 # ID=41_7;partial=01;start_type=ATG;rbs_motif=GGAG/GAGG;rbs_spacer=5-10bp;gc_cont=0.488
MVFIDPVIRDAVIFASMLSLLTLGLTLNYLTTKVPNFSHGSFASIGMMTMLTMTAAFNQP
AYLSLLPAFLLGGFAALALYLLVLRPLISRDASLVSQMIATIAFELILIAVLNIYADYFT
QTFKVQSRGFLIRRFDVRILGEPGVFIIAPALAVS
>NODE_1961_length_5989_cov_4.945196_1 # 2 # 166 # -1 # ID=42_1;partial=10;start_type=TTG;rbs_motif=GGA/GAG/AGG;rbs_spacer=5-10bp;gc_cont=0.594
MGEADALARYDRQLRLEGWDQNRLLSGRVIIAGVGALGCEVAKNLSLMGVGELLL
>NODE_1961_length_5989_cov_4.945196_2 # 169 # 675 # -1 # ID=42_2;partial=00;start_type=ATG;rbs_motif=GGxGG;rbs_spacer=5-10bp;gc_cont=0.501
MESQYVELPENAWYRRLALEYALIQENEPTFTPVENDLTHYEGVIIGSGEYEGGFFRVEI
IIPRSYPYFPPDVIWHTRIWHPNFSDSVPARVCESIFKDHWSPSLRIVAVIESLRNLLTN
PNPEDPLNPVAAFEYKNRPDLFYARVRQFVETYATPEQAFGKKRWKGL*
>NODE_1961_length_5989_cov_4.945196_3 # 647 # 868 # -1 # ID=42_3;partial=00;start_type=TTG;rbs_motif=GGAGG;rbs_spacer=5-10bp;gc_cont=0.532
MELEVAPNATVGAVRTKVCAMKKLPPDTTRLTYKGRALKDTETLESLGVADGAKFVLITR
TVGGYGEPIRRAA*
>NODE_1961_length_5989_cov_4.945196_4 # 1132 # 1659 # 1 # ID=42_4;partial=00;start_type=TTG;rbs_motif=GGxGG;rbs_spacer=5-10bp;gc_cont=0.494
MLVGKSAGKVLEIWDAVTGEQYGTPAYVQLDEMVMARVAEELSKSDKNLYIVGWYHSHPG
LDVFLSPTDIDTQKRYQAMFSKAVALVVDPVEYAKTRRISSLKFKVFQISKEGKVVSLPV
SIGVHRAKLLESTLHALGTFDFMHIFGESTGKTRDKPLLDEQEGLLGKAKKLFGA*
>NODE_1961_length_5989_cov_4.945196_5 # 1691 # 2485 # 1 # ID=42_5;partial=00;start_type=TTG;rbs_motif=None;rbs_spacer=None;gc_cont=0.519
MPKKIVLRIKPSPQKPETSPDIEVVPPTPQQEEQPVKEVSLKPVEEPVQQQPVGDELDEA
LKMYDELMREIERLRGLDRNFMLYCIKMEELRPQLVRNILSRLAEKRNALLEKSGEVLER
LRAAKEALGSEFAQVEEELIWSSIELNTMQLEKDSGSDKGVGIREELEAKIPELRKKLAS
LRNRLKMVEEMVKQLSDLPRNIADITTNKEEPAKLFEEIKKKYILSHGQRAEAVARAEIE
KIAHQESIPREYAVILLWKSLANR*
>NODE_1961_length_5989_cov_4.945196_6 # 2482 # 2880 # -1 # ID=42_6;partial=00;start_type=ATG;rbs_motif=AGGAG/GGAGG;rbs_spacer=11-12bp;gc_cont=0.496
MSTRPSSYWRLRPYLYRLEGNRCTQCGHFNPLARKICRKCGSRRLERDRLAHRGKLRQFT
VIYQPQTGFEKTVPYAVGWVEMSDGTQIMGQITDCEPSELSVGMDVETVVRKIRVEGESK
LIVYGVKFRPVL*
>NODE_1961_length_5989_cov_4.945196_7 # 2882 # 4009 # -1 # ID=42_7;partial=00;start_type=TTG;rbs_motif=GGAG/GAGG;rbs_spacer=5-10bp;gc_cont=0.555
MTKVDEHWDKGLTELMAEASLQALDSAGVSTVDAVYVSNAFGQILQEQSNIGAYVAEELG
MRGVAASRFEAGGASGLVAVIAAVAAVSSGLYKSVLVVGGEKMSEATSEDYVSLLTTEEP
AETVASLGVTQLAEAALLYKEYLKRNRLEHEDVAYFSVLSHEHSQTAPHAQYQFKITLDN
VVNSPIVADPIRRLETTAPADGAAAVIITSRETALKTDGYKAVVSGIGAATDYPSALDRE
DPLWLSSLSLASQRALEMAGRKVSELDFLEVHDSYSLLSPLSLEAIGLAEAGEPCHLARK
GWWTLSGEVPVNTFGGLKGRGNPVGASGLYALVESYLQLTGRAGKNQVDHAKVGMVTSMA
GLGSLSAAAVVEEWV*
>NODE_1961_length_5989_cov_4.945196_8 # 4085 # 4453 # -1 # ID=42_8;partial=00;start_type=ATG;rbs_motif=None;rbs_spacer=None;gc_cont=0.509
MHGSRFTGEPAYFHHTLSALKTVLEENGFTINDIDYFVFHQPNVKFPFAVSKILSIPMEK
VKPGIVADVVGNTYAACSMIGLAKVLDIAKPGQRIVMTSYGSGAGNVAEDRVSANFSAAE
GR*
>NODE_1961_length_5989_cov_4.945196_9 # 4589 # 5044 # -1 # ID=42_9;partial=00;start_type=ATG;rbs_motif=AGGA/GGAG/GAGG;rbs_spacer=11-12bp;gc_cont=0.568
MPKIRDAAIHGYGCYLPRYRISGEEIARVWGKSSAELPVKEKAVAGLDEDTITMAAEAAR
MALVRAGVEPSRVQAVHVGTESKPYAVKPSGTLVAEILGVSRHVTTADFEFACKAGTEAM
QMVTALVETGRIEFGLAIGADTAQGRPGDAL*
>NODE_1961_length_5989_cov_4.945196_10 # 5156 # 5605 # 1 # ID=42_10;partial=00;start_type=ATG;rbs_motif=None;rbs_spacer=None;gc_cont=0.489
MSTELDEKDLKILQELVEDAEQTVSAIAAKVKMPRTTVQERIKRLKQLGVIKKFTVQLDH
SKLGKPATAFVLVSFQQGTTSQKKLAEDIAKLPEVVEAHVITGEWDIIVKVRSESMQSIG
SLVVDKIRNMSGVGKTVTCVSLAAVKESV*
>NODE_1961_length_5989_cov_4.945196_11 # 5613 # 5987 # 1 # ID=42_11;partial=01;start_type=GTG;rbs_motif=None;rbs_spacer=None;gc_cont=0.520
MKITLEKVKGLVLDMDGTIYIGSKPLPGAPEAVNKLRKKLKLVFMTNNSTMTRTQYIEKL
SRMGIHASVSEILTSGYLASKYVATEHPRANVLVVGEEGISGEALQLGLQVIEHSQWKLA
DYVIA
>NODE_1972_length_5966_cov_4.489896_1 # 2 # 772 # -1 # ID=43_1;partial=10;start_type=ATG;rbs_motif=None;rbs_spacer=None;gc_cont=0.499
MTVRIGLIGKTNTGKTTFFNAATLQYAEVSTYPFTTKQPNYGTTYAISPCVCREFNVKDN
PRNSLCVDGYRHIPVEIIDLPGLIKGAWAGKGLGNQFLAVASQADALIHVVDASGSVDEE
GRITEMGKGNPLADFYDIQEELVMWLMRLIDRQEDKIVRNLKAGKGFVETLAEALQGVKI
SAAHIEAALRLTGLRGEEFEKWTMLEDKKFAEKLLEVSKPMIVLANKMDLETAGANFEIL
RDTLTSYMVIPASAEAE
>NODE_1972_length_5966_cov_4.489896_2 # 815 # 1597 # -1 # ID=43_2;partial=00;start_type=GTG;rbs_motif=AGGTG;rbs_spacer=8bp;gc_cont=0.553
MVLVVGGSWLYHGAPFLVSMAAMRTGVDLVYTAAPEKVATAIRALSPSLIVLPLPDYKLT
SKSVDRIVRVLDDVNVAAVGPGLARGCEKGLLKLVRLLVERNIAVVLDATALFSDVLLLL
RGARAVVTPHAGEFRRLFGEEAGSTLEERVEKVLRVAKQYGLTVLLKGHVDVVSDGVEVV
VNRKQPLSSAMTVGGTGDVLTGVVAGFLARMVPPFHAAVAAAVANGYAGVAAAEKLGLHI
TPVDVIEMLPMVLKRFDRVV*
>NODE_1972_length_5966_cov_4.489896_3 # 1736 # 2497 # 1 # ID=43_3;partial=00;start_type=ATG;rbs_motif=None;rbs_spacer=None;gc_cont=0.526
MSQETIHLLGGGVYAVTAAARLSRKGHKTYLIPPSRRLGLFPFTLLPQQFFDEMNVKPTK
HMEAEITALETENDTVELRDMLYVCRTTPLLEEVATLHNIGYTSKQPPATKLIDCTGTQW
REIRCIQTLETAPPGKNRVQIDAVPSKHLSVTVYFRGLALKTLYTKTMTPVQREVLASAE
RATAFKDPETMQTVPTVSLLGPDHGEWWMKTEQALAEAEAVERLLSAGVNPAELNIFIQR
ILSISAKGGEQLG*
>NODE_1972_length_5966_cov_4.489896_4 # 2469 # 2780 # 1 # ID=43_4;partial=00;start_type=GTG;rbs_motif=None;rbs_spacer=None;gc_cont=0.506
MLKEANNLVEDSVVLVGRKPTMNYVLATTLPLAEGKRVILKARGKAIAKAVDVVEVVRRR
FVQNAVVEKINIGTEEGKVGNDGRQRNISTIEIILSQPKTSKK*
>NODE_1972_length_5966_cov_4.489896_5 # 2845 # 3480 # 1 # ID=43_5;partial=00;start_type=ATG;rbs_motif=None;rbs_spacer=None;gc_cont=0.459
MLSEKSADWSWVVCSNCGTTTIKGRFCMKCGSPLTQYAKSLYQYRFGVDVLGEKNVGKTS
LIKKLVASSDVSAISDSTASGSWMIDKAEIIIDFKEVDGVHAALDDKMDAALLVFDLSNR
RTFVKSLLFLEKLKMLPKPPHTFLIANKSDETSNRTVDQEEAADVAKAHGATYIEVSASN
GYNVDLLREKLIKALLARRLEKIKRLLKNGQ*
>NODE_1972_length_5966_cov_4.489896_6 # 3470 # 4492 # 1 # ID=43_6;partial=00;start_type=ATG;rbs_motif=AGGT;rbs_spacer=9bp;gc_cont=0.481
MVSDSLLRRPGVESFLRYLENSGKESIDPLFEKTAYRYPVAEEFFGEDAETVLENLAELG
IFEKRLMDSAMMCPDCGTLAHVVKPVCPTCSSARLIKGNVIEHMLCGYVDFEQEFYKQGF
KCIKCGKELKTLGVDYRRAGVFYKCMSCGRVTAIPVKRFICGHCGRASTEEELQLKPVFS
YVVVREKFAVLKGMFLDLSPLISLIESKGFVVESPAKIAGISGVVHEFTLFASRPGAPAS
SSLAIDIVRDADDNKLFEFFTKTFDVKAGASLLLCLGHVDEKAKKLADTFNILMLEFTSA
DELVEKSKTEIEKILDKLSKRELYEEADYLEDLLKKLDKV*
>NODE_1972_length_5966_cov_4.489896_7 # 4519 # 5565 # 1 # ID=43_7;partial=00;start_type=ATG;rbs_motif=None;rbs_spacer=None;gc_cont=0.507
MVFRGRWLLPPVFINLFLGLAAGASRMGILPVFASDAVQNHGAVMMMGFISGIIVAERAN
TLKDPFLTAASIAFPAGGFLLVAGIDFAAYFAWFFGSLLFVIWSAIFLAKYSRRYSGFFF
LFSSLLNLLGVYFYAYGYSATFYVYSWVGFVVSFICGERMDMLQISRPSGFSRLAAYVSP
AAAAAGVILVRKELMALFFLLLLLAVTRHDLAIRMFRRPGFSRFLSIGIITAYAWLGVAV
LMWALTFSWDTMLHTIFLGFVGTMILAHGPVVLPAILKIKHFFSPLLYIPFIILQASTVL
RIVSGVFIRIDAWAYSGLITIIAVAIYVFFAFSTAFLRKNFLKNPSFS*
>NODE_1972_length_5966_cov_4.489896_8 # 5569 # 5964 # 1 # ID=43_8;partial=01;start_type=ATG;rbs_motif=None;rbs_spacer=None;gc_cont=0.505
MVSWSETVSSVLAVASIVLILVENFVSLSFDQVVALMAADGLIVLYLAFDLVRQARASGN
VSGYLMKRWYEVVALTPMFVLYLLETQTIFGAVLRGMRLTRLLRVVLLTARARKSLTHLL
EVVRVSRLGYLL
>NODE_2007_length_5861_cov_4.837137_1 # 1 # 813 # 1 # ID=44_1;partial=10;start_type=Edge;rbs_motif=None;rbs_spacer=None;gc_cont=0.567
DFTAVNGVSFSVGEGELFGFLGPNGAGKTTTINILTTLLKPTAGKATVAGYDVSTHPHQV
RKRVGLVPQELTVDDDLTGMENLMLQAGLYHIPRSEARRRALELLDLVGLREFADKRVET
YSGGMRKRLDLIAGLMHEPEVLFLDEPTLGLDVATRAAIWDYIRRLRKETGTTVFLTTHY
MDEADNLCDRIAIIDRGVIKAIDTGEGLKARLGGDIIELELVENGLDVVRLLEGVEGIRR
VYVDGGVYRLTEREVIRCFRMFSRCLSNVV*
>NODE_2007_length_5861_cov_4.837137_2 # 771 # 953 # 1 # ID=44_2;partial=00;start_type=ATG;rbs_motif=GGAG/GAGG;rbs_spacer=5-10bp;gc_cont=0.530
MLPHVLEVLIQRGVAVKRVSMKRPSLDEVFLEFTGRKLREESGSWEDTFRRRMILRRMRA
*
>NODE_2007_length_5861_cov_4.837137_3 # 950 # 1822 # 1 # ID=44_3;partial=00;start_type=ATG;rbs_motif=GGAGG;rbs_spacer=5-10bp;gc_cont=0.560
MKEILGEIGVLTMREIRKWLRSPFLMFFTLVQPIIWMGLFGKAFNITGFIRIPDEMLQNL
PPYVTSQLAEIFNNMMTRLFGTADIDYFSYIAVGMLSITILFSSMSSGMGIAWDRRLGFL
NKLLAAPIWRGSIIVSKVLSGVLRAVMQAALLLLVALAFGARFHVLFPLGPLAAFGALFF
LALGLTSLFIALGLRLKSWESQAAVMNLLNLPLMFASNALYPIALMPTWLQAIAQANPIS
YAVDAVRQSFILGSAANTAALLTDLTVTTGFGIGLLMLSAYLAGTALQKN*
>NODE_2007_length_5861_cov_4.837137_4 # 1819 # 2664 # -1 # ID=44_4;partial=00;start_type=TTG;rbs_motif=None;rbs_spacer=None;gc_cont=0.547
MEKKQLGKSGEWVAAIGLGTWGIGGRETPDYSQDDQAIDAIRYAVELGMNHIDTAEIYGG
GHSEELVGKALKTIPREEVFVATKVWPSNLRYDDVIKACRRSLERLQLKYVDLYMIHWPN
PRIPVAETMHALEKLVKDGMVRYIGVSNFDVPLLQEAMEACRSEEIVSNQIIYSLENREN
EREVIPFCEKNKITVVAYTPLGKGRIAAEAAKNTERGRALATLAKKYGKTPTQVALNWVI
WKPHVITIPKAIRREHLEENAGGAGWRLAEEDYQLLSRAWR*
>NODE_2007_length_5861_cov_4.837137_5 # 2699 # 2995 # 1 # ID=44_5;partial=00;start_type=TTG;rbs_motif=GGA/GAG/AGG;rbs_spacer=11-12bp;gc_cont=0.549
MRIKPVDVGEDSDYWVIKVPKPRRLLKMFAKLSRVVVEGLSSSISLDTPLILISAVSIGI
VTFLVFTLVYRIPEVVAVLFSILLVVLYLLFLRRELRR*
>NODE_2007_length_5861_cov_4.837137_6 # 2963 # 4282 # -1 # ID=44_6;partial=00;start_type=GTG;rbs_motif=AGGA/GGAG/GAGG;rbs_spacer=11-12bp;gc_cont=0.527
MMKRSDVVQLLLHAAGFDIRLHPWQKNFIDDPSRFRIILKHRGAGATFTIAAEACAEALT
HPTSTILLISYSLRQSLEIFRHIRTIFSRLENTRLKHGHSIYRLMAKIGARTVELGNGSR
IISLPNNPESLRGYRADAVYVDEAAFFRDDTNLKTAIMFTTVARNGRVTLVSTPKGKRGW
FHEAWITENTWSKHLVKLGDSPHITMHDLEELRKTMSPLEWRQEMMCEFLDEVNAFISYE
KILECVEDFVPARVVGGRVYVGVDFGRFRDSTVIIAVVEDGERLRVCYVEELRQKPFAAQ
LEAINRANMVLQPAVVAVDSTGMGAPLAETLAKTIPHLQPITITSSTKQILVNNLRNNIL
NKKLIIPADEKTLINQLRLYQEINTGHSLKYEAPAGEHDDYVIALALACYAAQTSQAQKI
EASLFWRWGSASQLSAEKQ*
>NODE_2007_length_5861_cov_4.837137_7 # 4266 # 4478 # -1 # ID=44_7;partial=00;start_type=ATG;rbs_motif=GGxGG;rbs_spacer=5-10bp;gc_cont=0.526
MSWLLRTGGKKAVEADKQSETVMGISCVVRSVGEDLVVEGRARTKRDADRLKRIIDEMLN
EALGTGDETK*
>NODE_2007_length_5861_cov_4.837137_8 # 4450 # 5004 # -1 # ID=44_8;partial=00;start_type=ATG;rbs_motif=None;rbs_spacer=None;gc_cont=0.514
MKIMFLDPESGLPAKVAEKLKALESENQRLREENNMLKMRIELLESVVQKTVDGALVANV
KITPTRIEAQQPYTLTIGSAENPAAEIITANITIPSTSSDKTDITEIDEQKLAALQLPKP
KKYRRAGRWEIGFLAEEIAPELRASDGGLDFKALVVCLAVKLMWLERVVLGRGGVDELAS
KNRG*
>NODE_2007_length_5861_cov_4.837137_9 # 5008 # 5430 # -1 # ID=44_9;partial=00;start_type=ATG;rbs_motif=GGxGG;rbs_spacer=5-10bp;gc_cont=0.430
MKILGVNGQTFLKTTTDYVTQSETVDRNTPTNGVITWELWHRTTCGTSYVKDPSLTIYLL
NKNKTSITGSELDIGQLFITGYKLDPQTMFVFDDNAFYTLYNPSTTNALLDTFDTPVAVN
KISIIKPTATSTAELYLIAV*
>NODE_2019_length_5817_cov_3.993380_1 # 2 # 1783 # 1 # ID=45_1;partial=10;start_type=Edge;rbs_motif=None;rbs_spacer=None;gc_cont=0.535
YCGKVFSVAQYACINFRPQTVTGMNTLRDKVMEAALRNAVEHGGKAVAKAVLSKILGSDP
ALRQRVAEVKQVVEEVVEEVNSMEPEAQKRVLAAQEPLRHRDVGETRLPPPLPGAVEGKV
VTRLPPEPSGYMHLGHALAGLINEHYARRYGGKLWLRFEDTNPRKARLEFYESFRKGYRW
LGIEWDFEKNNSDDMEKYYMYAERMIRQGFLYPCFCSPEEMHRQRSQGIGCTHRSLVGEA
GLDVWEKALNRMYGEGEVSFRLVGEVSSPNTALRDPVMFRIVDHPHPLKGREYIVWPTYD
FAAAVQDALCGVTHVLRSSEFAFRDELQNMIRGILGLSNPVYVEFSRFEFRGATTSKREI
RSLIEEKVVSGWDDPRLSTIEAVKRRGILPQAIREFTLTYAGVTQAKKTFDWSLLHSINR
KHLDPVTRRLWFVASPVKLRLINHKRAQVEVPYHPSTNMGKRLIKTGDTLYISGLDAENI
GVGEAFRLKLLANVKMVEKGADEVIGEVIDGPPIREGKIIQWVPEDNRRVKVIRYGSLFA
EDGSVDRESLWVEEGLAEAAVESVAFEEVVQFERYGFVRRDSPHELRFVYCHD*
>NODE_2019_length_5817_cov_3.993380_2 # 1758 # 2831 # -1 # ID=45_2;partial=00;start_type=TTG;rbs_motif=None;rbs_spacer=None;gc_cont=0.538
MSIEARKSDHIKISLEKDVSYRKSTWLEYVELVHQAAPEIDPEDIQTETIFLGRRFSHPF
IIESMTGGTAEAERINANLGEAAAVFKVPMGVGSQRAGIAKPETVYTFRAAREHGPDAFL
IGNIGAVQLVENGVEMGVKAVEMIEADALAVHLNPLQEIVQPDGKARFRNLSKILEKLRN
ELSVPIILKEIGCGLSREVVAMADEVGVDAFDVAGSGGTNWTMIEMIRAEEMRDIEKKAL
AEVFLEWGIPTAAAVMEAVDATKPVIASGGLRTGLDAAKAIALGASMTGLARPFLEPATK
SVEDVLATLRRLSNQLKTSMFLTGCRSVDELKLAPKVVLGPLKEWAVQRLSHGSRQT*
>NODE_2019_length_5817_cov_3.993380_3 # 2833 # 3615 # -1 # ID=45_3;partial=00;start_type=ATG;rbs_motif=GGxGG;rbs_spacer=5-10bp;gc_cont=0.507
MSNLVVLKIGGSVITDKKRENFFRQDVMARIAKEIARCWSTPLIIIHGAGSFGHPIAKQY
RIERGYREQGQLEGFVKTLQSVKTLNHHVVTTLIETGIGAVGMPASTLFITRKGIIETAH
LDLVFSALDLGIIPVTCGDAVFDRELKFTVLSGDQIAIHLAKSLKASRIVFASDVDGVYD
VDRETGEKRLLEKLDYRKHSTLFYGGVEGEDVTGGMFYKVENGFEAVKAGVEVVIVNGLV
EGRIEGAVKGKPVKGTTLVM*
>NODE_2019_length_5817_cov_3.993380_4 # 3612 # 4571 # -1 # ID=45_4;partial=00;start_type=ATG;rbs_motif=GGA/GAG/AGG;rbs_spacer=11-12bp;gc_cont=0.516
MRKQVKVFAPGKVILFGEHFVVSGYPAIVTAIDRGVTVTARKADDKFVIVSKHSAATWNI
SGETITAKPAALAPLYNMVREMCLDHGVPCTGWVEIESDLVSGGGLGSSAAVSVALAGAV
SILHEIDLSRDQLIHYALKAEKEFHGRPSGIDPTISTVGGTISYRGLGKYTAIEVEKPLD
LIIVFSGRKRKTSKMVDVVQRFAEEKKNVFSELVKLYSHVYEMAKTALVEGDFQTVGRLF
TLNHFLLRSVGVSDNVLEEIVKNLRSKGVYGAKLTGAGGGGCVIAVADGRAEEIAETMAR
LYPSAWISRTGVAGVGEKA*
>NODE_2019_length_5817_cov_3.993380_5 # 4568 # 5422 # -1 # ID=45_5;partial=00;start_type=ATG;rbs_motif=GGAG/GAGG;rbs_spacer=5-10bp;gc_cont=0.529
MKPRRRPAVAGYFYEGSREALLKQVEQCFLSPHGPGKTPTKKWGTRRAPALISPHAGFMY
SGPVAAHGYYELTKYAVPESVVVFGPNHYGVGTVVSIYPGGSWVTPLGEVKIDEKLAGEI
AGQREFFYLDEVSHAREHSIEVQLPFLQYLYGDFQFVPICINDQSLETCVEIGEAVGEVV
DGRNILMIASTDFTHYEPHETVLKKDRLALERIERLDVEGLYRVIERHDITMCGYGAVAA
LLTAAKKLGAVEATVLKQATSGDTGGDYGSVVGYAALRIELPEK*
>NODE_2019_length_5817_cov_3.993380_6 # 5419 # 5817 # -1 # ID=45_6;partial=01;start_type=Edge;rbs_motif=None;rbs_spacer=None;gc_cont=0.499
KSFTTVPGGVAGTEVINMILFSEGVVKRGMPLSRFVSLTAHNPAKLYGIYPRKGVIKVGA
DADFYILDPSKKTRLTRENLHSNIDHSIYEDVEVSCRIVATFSRGEQIVDNGEFIGKRGR
GKYLHMKRGDAG*
>NODE_2039_length_5732_cov_3.485942_1 # 3 # 77 # -1 # ID=46_1;partial=10;start_type=ATG;rbs_motif=AGxAGG/AGGxGG;rbs_spacer=5-10bp;gc_cont=0.480
MSHYLIEERYDLGELVTFKPNLRLP
>NODE_2039_length_5732_cov_3.485942_2 # 74 # 586 # -1 # ID=46_2;partial=00;start_type=ATG;rbs_motif=GGA/GAG/AGG;rbs_spacer=5-10bp;gc_cont=0.511
MVEMKAAILVGPEFEDLELFYPLIRLREENYAVEIVGPVRKTYSGKHGIEITADKSVEEA
KPEEYSCLIIPGGWAPDRLRRDQRVVQFVKRFFETGKPVAAICHGPQLLISAKILKGFKL
TSASAIKDDVENAGGVYQDAPVVVDRNLITSRGPGDLHVFVKALIEKVRR*
>NODE_2039_length_5732_cov_3.485942_3 # 657 # 962 # 1 # ID=46_3;partial=00;start_type=ATG;rbs_motif=None;rbs_spacer=None;gc_cont=0.497
MPTIEQVMEALKNCYDPEIPVNIVDLGLVYDVKIVDEKTVYVKMTLTAPGCPVGAFVAEQ
VKEAIITLVEGVERVDVDIVFDPPWTPDRMSDEAREILGLV*
>NODE_2039_length_5732_cov_3.485942_4 # 998 # 3325 # 1 # ID=46_4;partial=00;start_type=ATG;rbs_motif=None;rbs_spacer=None;gc_cont=0.502
MASSPTIQEKSWNPQLEKEILQLWEKEDLYRFNIRSRRKKFVIDTPPPYPSGRPWHIGAA
AHYSQIDMIARTARMMGYMTLFPIGIDRNGLPVEIYTEKKYGITIRETPREKFIELCRAS
LDELESEMLEVMKRLGLSGDFKNRYRTDSPEYRRLTQNTFIKLWKNGLIYRASRPNNYCT
VCGTTIADAEVEYEDLPSTLHYVKFPLENGGYIPIATTRPELIPACAAVIYNPADSRYAH
LENKTATTPLFGEKVPIIARPEAKPDFGTGAVMVCSYGDHTDVRLFRELKLPEKIVITME
GRMNENAGFLKGLKVEEARKAIVEKLMNAGLYIKSENIIHSTPVCERSKTPIEIIPMDEY
YLNQLDFLDDLRKIAHEMDFLPEHSRQLLLNWIDSVSIDWPISRRRYYATEVPVWYCVSC
GTPVLPDDGQYHQPWREKAPVERCPNCGSTSFKGDERTFDTWMDSSISPIFVISDRKTGK
IHESLYPVSIRPQGKEIVRTWLYYTVLRCYLLTGKRPFNKVWISGLGLDEHGEKMSKSKG
NVIDPLPILEKYGADCFRFWNAQEASLGEDFRISEARIASVGKFLSKLWNLAKYVSMFPK
PSRATLTPADRWILAELSKTVETCLAGYQSFNFFIPSNEIRRFIWNIFASHYVEMSKPRA
YGQGFTESEQKSAFYTLHTVMRTTLLLLAPITPFITDYIWRKLYGRRSIHLERFPKPIWP
KTLTRYTEPLTEFNSAVWAKKKSLNLSLRDEISYEIPAELKIFEKDLRAMHRIVS*
>NODE_2039_length_5732_cov_3.485942_5 # 3322 # 3777 # 1 # ID=46_5;partial=00;start_type=TTG;rbs_motif=GGA/GAG/AGG;rbs_spacer=5-10bp;gc_cont=0.496
MNTPELTVGAFIIDSVGRLLLVVSPKWGYLYSIPGGHVDYGEKIFDAVVREAREEVGLRV
EPIRVIAIQEVINPRHFKSRRKHFVFVDVLCKAVSSRVAVDGEEIVGYIWKTPADAFELP
MESYTRRLVEFYVNNNSRSILFALDGWRQVL*
>NODE_2039_length_5732_cov_3.485942_6 # 3737 # 4957 # -1 # ID=46_6;partial=00;start_type=GTG;rbs_motif=None;rbs_spacer=None;gc_cont=0.491
MNKTSQLATATLLIITVLLSNSISWAEEKTPYAKSVSEYVASFAAEGIELPNITAYVQVW
GQSRDLSSLRRLLEFLWNVYQTDPQTGRQGVMVLEEIYGLRIDQRLEGMASYLLDAAEQL
LQQETVSVLEGKTRDSFTKASVLVEAVGNVLKGRGVDVRVIKGGEEDRRQMEVSIATVTT
SRGEVKIYVTQEAETYSNQTVTFSRSIYISLGNTIIIQKETERSLQPSEQEKQLMVGENI
GIGAILSLRKTNAQKQLEKTEYDVKVVEHGFDRGFIRLVLTSDSSEQGRLIILDVDKSIQ
REYFPRDVSVRVNGEPAKLASSVSEVLSGELDKPAYFLAVTGGGLEIVLYIPSWSTKVVL
IGSSSSLSYLISIPSLLGRENEFTATTLAAALLVIALVASRLKRTK*
>NODE_2039_length_5732_cov_3.485942_7 # 5060 # 5731 # 1 # ID=46_7;partial=01;start_type=ATG;rbs_motif=GGA/GAG/AGG;rbs_spacer=5-10bp;gc_cont=0.457
MGQEEKIDLVNGSKSLEPKDEKLLFYSLLKNPVRRQIITLLKENGSMAASDLKKLLGISV
GTLYYHLEFMQPFVVKTDKRRYRLSEKGLRLVDSMKVSDFLAETSVSEPAGFRKYVYAFT
LNPLLQRVQLTNTTLVPVSLASAMVYLLLSWRLSNSQLILHFRPVGFPELALLYAAGNLV
FLIVLMLVAGFLTTFKKGGEALIAATVPLALTPSNLLLTVFAVL
>NODE_2048_length_5712_cov_4.471340_1 # 2 # 1573 # 1 # ID=47_1;partial=10;start_type=Edge;rbs_motif=None;rbs_spacer=None;gc_cont=0.534
PLKHPELFRHLGIEPPKGVILYGPPGTGKTLIAKAIANETGAHFVSINGPEIMSKFYGES
EARLREVFQEAEQNAPSIIFIDELDAIAPKRGEVTGEVERRVVSQLLTLMDGLKSRGQVV
VIGATNRIEAIDPALRRPGRFDREIRIGVPDRNGRKEILLIHTRRMPLADDVNIDELAEI
THGFVGADIAALTREAAMNALRRFLPQIDLEKEVIPAEVLEKIKVTREDFANALRTIQPS
ALREVVLEIPNVKWDDIGGLENLKQELREAVEWPLKYPDVFKRLGIRPPRGILLYGPPGT
GKTLLAKAVATESQANFISVKGPEVLSKWVGESEKAVREIFRKARETAPCIIFFDELDSI
APRRGIHTDAGVTDRIVNQLLTEMDGMQSLKGVVVLGATNRPDILDPALLRPGRFDRVLY
VPPPDRNARLAIFKIHTREMPLDQDVDLEQLAALTEGYTGADIEAVVREAALIAARENIN
AQVVSMRHFGLALQKIKPSVGAEEKAEYDRIVSNFKKSMAYIG*
>NODE_2048_length_5712_cov_4.471340_2 # 1683 # 2303 # 1 # ID=47_2;partial=00;start_type=ATG;rbs_motif=GGAG/GAGG;rbs_spacer=5-10bp;gc_cont=0.544
MKMPWTREPVQQPAYVRPVNYQDRMLEILTQLKIQNEKLNRTIERLKHRGKELFEQCVRA
EQEKDTARATIYANEIAQLRKMTRTLLASHMSLDKVVLRLETVKEFGDVMHVLGPATQII
KQVQHEISGIVPEVAHSLRRVDEMLESIIIEAGNVTGGSVYVSPSDPEAQKIIEEAAEVA
AQRMKSSFPELPETYQHLESAANRAD*
>NODE_2048_length_5712_cov_4.471340_3 # 2316 # 3137 # -1 # ID=47_3;partial=00;start_type=TTG;rbs_motif=GGxGG;rbs_spacer=5-10bp;gc_cont=0.535
MAAVTYACGVVSKPVVVKPCISTENLSPEEVDRIVSSASANGEQLYLVDYGLIESLKPDL
ILAQGLCEVCGVTGDIVTEKLRSLAPIFTLNPHTVKEILDDILLVGKLVKREREAVELVA
AISAKLEYVREYAAGLPLVRTAVLEWLHPPFCSGHWVPELVELAGGRDIGVAGKPSRRIR
AEELLAHGPEKLVAAPCGYSLEKAALEVERFCGQNWVQQLPAYRCGEVYAVEADRYFSRH
GPQIGDAALILGEILHPEVFREKAPQKTFRKMM*
>NODE_2048_length_5712_cov_4.471340_4 # 3304 # 4029 # 1 # ID=47_4;partial=00;start_type=TTG;rbs_motif=AGGA/GGAG/GAGG;rbs_spacer=11-12bp;gc_cont=0.547
MGEWLPVSSEGLVTLFSRLMFGSGFEYALSVAIWLHLGTLFSALLYLRKDVRLVLQGFTG
DKEGRRLLRFLTVATLSSAVSAAPLLLLLRGLELSDRPFTVMVGFLLIGTALVQRQPVSG
EQSIDTRSALVAGLLQGLSIMPGISRSGITLAALVGLGFNVRDALRLSFLMSIPAIAAAQ
ILPPLLTSEFAVSFEMFAGAFAAFVVGLLTVKMLLSAAERIDRRLFMIPLGLAIVLLGLL
L*
>NODE_2048_length_5712_cov_4.471340_5 # 4026 # 4640 # -1 # ID=47_5;partial=00;start_type=GTG;rbs_motif=None;rbs_spacer=None;gc_cont=0.559
MIDMVGGKNFPHISHSSFVVNIPRERVGVLIGGGGSVKAEIEKLLGVSLQVDSSEGTVVI
NLAKPVEEGGDPASLFKARDIVTAIGRGFSPEKALKLVEDGTVLTVIDLTDYVGDSPNHL
ARVKARVIGTQGKTRRIIEETCQVDVSVYGDTVAIIGEYENVRAAEEAVITLVRGAPHGA
VYRMLNEYARRRKTGGLYPPRPRF*
>NODE_2048_length_5712_cov_4.471340_6 # 4637 # 5437 # -1 # ID=47_6;partial=00;start_type=GTG;rbs_motif=AGGAG/GGAGG;rbs_spacer=11-12bp;gc_cont=0.521
MLGREVDDVERRLRLREFRKERMQRYLEKRSELDESLEEVFDQRTLLALYELLNTGRLRE
VMGVISAGKESRVYHGVAGDGSETAVKIYLTSSAEFRRNRLQYVVDDPRFKSIPRDFRKF
VYLWAKREFANLVDAYNAGVSVPKPIVQRENILVMQFLGENGVRYPLLVEEEFESDELKM
IWGQLLENAAKMYKRAALVHGDLSEYNVVIGRGPVVYIIDFAQAVKLGHPLAETLLLRGV
ETLARFFKKRGVSVDVEEAVRVIKSG*
>NODE_2048_length_5712_cov_4.471340_7 # 5601 # 5711 # 1 # ID=47_7;partial=01;start_type=GTG;rbs_motif=None;rbs_spacer=None;gc_cont=0.450
MGYVYCELKIRGEREKEIKALVDTGASYIVLDPKTIQ
>NODE_2077_length_5632_cov_4.524392_1 # 3 # 851 # -1 # ID=48_1;partial=10;start_type=ATG;rbs_motif=None;rbs_spacer=None;gc_cont=0.538
MSQPSRRSFLRTVGSIVAAGIAGAAGGYVAGSEITRSQLSGQAANVANETIRALEAEIKE
LKEKLAQYEIKDKEVRFYFWSETIPEQLLTFFEEKTGVKVVFDTFESSDEVFAKLFTGQM
PYDVTSVTMGGMTRQEHERYLTKLDLNRIPNFKRYAFTGFIKEILNPPFDPNRDYSVPIE
LGTTGVSFRTDKIAEDDWPTGFRDSLFDFEGFLRKYSPRDGVKRATMIPGGVETIPVVIK
AIMGKSINDITPENINEAKEILIQQKPYLATYGGPSEFVPGLA
>NODE_2077_length_5632_cov_4.524392_2 # 897 # 2060 # -1 # ID=48_2;partial=00;start_type=ATG;rbs_motif=None;rbs_spacer=None;gc_cont=0.535
MRIAVLGGAGLTGQAAVRNLLENKKVSEVLVGDVNEKALERLSNMYGSGKLTTAKIDARS
IEETAAFLRGCDVVINSVQYYYNLEVMQAALKAGVHYVDHGGLYHVTLKQLELDGLFKSK
NLTALVGMGAQPGLTNLVAKHASEQLDEMRAVYIRDGSVDLTENPPLFTWSPLTLFDEMT
LDAVVLRNGQLVSVPPLSLMERVEFPQPVGVLDTYVTIHSELATFPRSFHDKGLSECDWM
EGSPDLLFVKKLADIGFASSSDIEIGGCRVSPRSFLLKLLESRGLVGYRGDQTPNDWEIT
RLIIHGKRLGKNVKLVYDILFPPKPEWRMSCAQTGVGIPSSTAAMMIAEGEIKQRGVIPP
ETCINPDEFLKKAETHGIKTTVKEYDA*
>NODE_2077_length_5632_cov_4.524392_3 # 2081 # 4372 # -1 # ID=48_3;partial=00;start_type=ATG;rbs_motif=None;rbs_spacer=None;gc_cont=0.551
MAKLVGVAVKRKEDPRLVKGESVYVDDIRLPGMLYAVFVRSPHAHARIKSLDVSAARRVR
GVAAVYTGKDLQGKVGSQVVETIMDEKRFVQRQPLAVDVVKFVGEPVAVVVAEDLYTARD
AAELVQVEYEPLPAVVDPEKALEKDSPRVHETLEDNVCYRWRRVYGDVEKLFKEADEVVE
TRLVIQRLAPSAMEPRGVVAHYDGYNRMLTVWSSTQFPHRLRTWISTSLNMAENRVRVIA
PEVGGGFGSKLNHYPEEVIIPYLAIKLGRPVKWFENRSENLSATTHGRDMIANVSAAVKR
TGEILAVRLKLLADLGAYSYVYTQDNPIMAARMIQGCYMIQGLDLEVIGVYTNKMATDAY
RGAGRPEASYIIERTVDAVARRLGMDPAEVRRRNFIPAEKLPYKTLTGFVYDSGDYAKAL
DTLLAAADYEGLKKMRDEHRKQGRYLGIGLSTFIEVCNFSYQSASVRVEPSGKTLVFTST
SPHGQGEETAFAQIVSDALGVSIDDVQVIHGDTLAIPYGWGTAGSWTLTSGGNAILNACK
QIRQKMVAIAAHHLECSPEDIEVEDGRFFVKDAPEKGVSFEEVAAMAYDPEKLPEGVEMG
LAATSFYNPDLTFPYGAYLALVEVFPETGEVEVKKAFLVNDVGKVVNPMLVEGQIHGGAV
QALGQALYEEVVYGENGALLTSSFADYLLPSATEIPEMVLQRMETPAPNPLGTKGVGELA
TIGFTQAIVNAVEDALSPLGIRIEKTPLTPYRVWSLANMGQRR*
>NODE_2077_length_5632_cov_4.524392_4 # 4459 # 5631 # 1 # ID=48_4;partial=01;start_type=ATG;rbs_motif=AGGTG;rbs_spacer=10bp;gc_cont=0.556
MDEVVEDTVRYTYGTWRKQRGWKPLHIVDAEGCYFTDASGKKYLDFSSQLVCVNLGHRNR
NVIEAVKNYLEKTPYLMPAFTCEVRAELSRKLVEILPPGLRKFFYSTSGTEANEAALKIA
RIYTGRHKIIARYRSYHGATAASLAVTGDIRRWYAEAVDTVPGTVFAPDPYCYRCPLKLT
YPECGVACADYVDYMLSYDGNVAAVIVEPVVGTNGVIVPPPEYMPKLREITRRHGVLLIA
DEVMSGWGRTGEWFAVNHWNVEPDILTTAKGITSAYLPLGLTATSEKISEYFEDHFFPHG
HTYEAHPLTLAAAVAAIDEYRRLNLIDRSRRMGEYLGKRLKEVGDKHPSVGEVRGLGLFW
AVDLTKNQRSRAPFNVPKDKYSGAPLVVDQV
>NODE_2084_length_5614_cov_4.330684_1 # 3 # 86 # -1 # ID=49_1;partial=10;start_type=ATG;rbs_motif=GGAG/GAGG;rbs_spacer=5-10bp;gc_cont=0.464
MKLSDKFVVSAPREKVFKFVTDPDSFVK
>NODE_2084_length_5614_cov_4.330684_2 # 91 # 630 # -1 # ID=49_2;partial=00;start_type=ATG;rbs_motif=GGA/GAG/AGG;rbs_spacer=5-10bp;gc_cont=0.493
MAAKKVKSLEPSKKQVVIDINGTKYSYEVEPRLLLVHFIREYAGLTGTHIGCDTTNCGAC
TVLMEVDGKWKAIKSCTHFAVQANGKRIITIEGLAKGDQLHPLQKAFWENHGLQCGYCTP
GMIMAAAGFLMINPNPTEEEVRHGISGNLCRCTGYVNIVKSILAAAEEIRSSGKPVIEV*
>NODE_2084_length_5614_cov_4.330684_3 # 641 # 1516 # -1 # ID=49_3;partial=00;start_type=ATG;rbs_motif=None;rbs_spacer=None;gc_cont=0.538
MIPRKFEYFAPTTVSEAVSLLRKYRDNAKILSGGMSLIPMMKLRVLSPQVIIDINNIKGL
AYIKDGGKAVRIGALVRHADIEHSPIIKEKFPMMADAAPHIADMQVRNLGTFLGALAHAD
PAADWPASALALDAELVAQGTAKRVIKATKFFKGPFETALKPTEMLVEAILPVPRGEKVG
QAYLKFERKAGDYAIVGVASLLTLNRENVIQKAAIALTAVNPFPFRATDAEELLVGQKPS
KDLIEQAAKAAAAMADPSSDLRGSAEYKREMAKVFTRRSLNRALERAGVAV*
>NODE_2084_length_5614_cov_4.330684_4 # 1613 # 2479 # 1 # ID=49_4;partial=00;start_type=TTG;rbs_motif=None;rbs_spacer=None;gc_cont=0.501
MLENLTPEILVKEMEKELYVADEPLALAVYLALKLEKPLLIEGEPGCGKTEVAKVLARLL
NTELIRLQCYEGITASQALYEWDYPRQLINIRLLEDKKSVDEITEEIFSEKFLLKRPLLA
ALLYEGPNPPVLLIDEIDRSDEEFEGFLLEFLAEFQVTIPELGTIRAKKKPVVIITSNRT
REVGDGLRRRCLYLYVTYPSPEKEMKILSLKVPQLSPKLAAEVVNFVQRLRQVGELAKKP
GISETLDWANALTVLGATEINPSILSSTLTCLIKNEDDLRIVRDLGLV*
>NODE_2084_length_5614_cov_4.330684_5 # 2486 # 3631 # 1 # ID=49_5;partial=00;start_type=TTG;rbs_motif=None;rbs_spacer=None;gc_cont=0.511
MEQPYLFLVTEVARRLRLEGVKCGTAETIDAYRAGEFVQMRTVQDLKNVLRLCMVKRLED
YEIFDKIFDELEKQKRPQEQPKNETQGDKAQAVKTVERGESSADKRKEMTVYYSPVEVFM
KRELPTPTLAFMRESKRVMKRLRRRLALLPGRRYTRSAKGYVDFRETIRTSLRTHGEILR
LLHMKRKVTRCKLVAIFDVSGSMDTYTEFLMQSMYALARQSVAVEVFVFSTRLLKVSSLL
KYFGPKKAAELISREVNIWGSGTRIGNCLATFIDKYRGIVGKGTVVMIVSDGWDTGDPEV
LDRAMRSMKELVGRVIWINPHADKPGFKPRTIGMETAMPYIDVLAGMNALKSLKGFKTYF
GAGVQPMGRRPVSRRARPALP*
>NODE_2084_length_5614_cov_4.330684_6 # 3600 # 4451 # -1 # ID=49_6;partial=00;start_type=TTG;rbs_motif=None;rbs_spacer=None;gc_cont=0.515
MDNLTFYSKVAELIAENKKFCIATVVKTIGHTSGKVGSKAIILEDGKGLFGWVGGGCVET
TVLHEALKTIKEGRSRTIFLEMEDELRGTGVPCGGSMEVYLEPVLPKKQLLLVGHGGIVE
SLAKIGKMLDYKVVVADPEGMFKDPSMVDQYVVDPDLKGVTVDGNTAVVVSTMHKLDHKY
LKIALEGGARYIGLVASKKRAGIVFETLARLGVPEESIRRISSPAGIDIGAEKPEEIALS
IFAEIISSEKGGTGKRLAEVKSVEAELKDIISEATGERVGPVC*
>NODE_2084_length_5614_cov_4.330684_7 # 4562 # 5614 # 1 # ID=49_7;partial=01;start_type=TTG;rbs_motif=GGAG/GAGG;rbs_spacer=5-10bp;gc_cont=0.515
MEHLNPIGDYEVVPVFQAFGRVVYEPVVSPADLPSHNASHMDGYAVNSSLLQNASPTNPV
KLRTVGVCYAGKKPEFKVGAGETARILTGAYLPEGCDAVVPQESVTLEGEYVVFTSPATP
YQYVDMKGFDVSAGQTLFERGRVLKMADVALAAALGFEKLKVVRRPRVGIVAVGDELTDD
FSEAKRGKVLNTHSHVVARLVEAAGGEPLFLGIVPDSRAAFLQLLENQIQRLDILLSIAG
SSVSEKDVSSILASENKLYVHGLTLQPGRVGGFTFYGDKPFIFLPGLIMSTLNVFMFIAY
PVLRKMLHQEPRYYHHRVKAVLAEDITFRKYHDFVKVVWVRVVEDDEGLRC
>NODE_2098_length_5573_cov_5.663210_1 # 1 # 249 # -1 # ID=50_1;partial=10;start_type=TTG;rbs_motif=None;rbs_spacer=None;gc_cont=0.518
MLRDFAAREFVVDGRRLRYYSLKALEEQGIIQLAKLPYSIRVFVENVLRNEDGFVCTDDD
VKEAANYLHGGKREVPFFPSRVL
>NODE_2098_length_5573_cov_5.663210_2 # 345 # 2579 # 1 # ID=50_2;partial=00;start_type=ATG;rbs_motif=None;rbs_spacer=None;gc_cont=0.502
MRSVTVFLAVFFLIGSLLHDAWALSPQQNTDDYRVLPIKGELPVTVFFYDVDPRWFGVKS
FQELYDNMLETGIIRSKAHSQIAAFGSGENLAPFEFDVKIEFFDVPDALSMLEEFRQKMR
SLVSKTPFQISQKAVEFAVAWGIPLSWTDQTIRARDALRVFADITEKWLGTYEGGYSIFV
FCSIPFMGGERPAIYYTFGQSPDTGRYLADFGITIFGGPWWGRYYYIDICSLPPPRFRDV
IKPIYLIEPPEERINYLDRLIDLIIDMGGFVKSTLYQPKYGLQTLVDVVVIDATVAGVGF
DMLVRYFDPELMLKAYTTLMPYNKFNIRLKRVDLSTVPELRNALEFTQQGIILKTYQAYD
ILKQRGYIEEVGQQRYTYMPVIVLTTTTNSFIEEPGVLGIASPDPRDPTKPHHASAAVYY
EHMIEQGMTVLVAHEAGHIFGLRHPHDDYDEYRKSRSSFFPLTYFTETIMSYSVSWVSAV
EQTLDFPNTYPIRTFYSIFDLDNIDRATIILLLQNYEQNMQTILSTLRQNNINLNDIPEL
NIVLNSAKSFAKIAVEYFKMHKYFNRLEFKGLGAEDDTAFDTAFSAWLYTENIKNYVLPG
LVDEVKRLGGEVSRLTGIREQLRGEAEKAQRELEEARATLEENKRKLAAAEEEVRQLEAR
ISDAEARVASARTAREEIKSLENRLRQYSADVDALDKRLASLREQNNLLIGVAVVGAVAV
AGAAVIGRRFSARRPPPPPPPPSF*
>NODE_2098_length_5573_cov_5.663210_3 # 2576 # 4726 # -1 # ID=50_3;partial=00;start_type=ATG;rbs_motif=None;rbs_spacer=None;gc_cont=0.493
MKIAACLLAVLFLASLLPHGFAQQEDYRVLPIRSDLIVNLVFIDVDPAWFGAASLDDLLR
SVAAGVRGEAKSTLAWYSETGIPYAPFSYDVKLRGFQFRGQALQEFRFTWRSLNKPIPRE
LLQKEGISGALSGINAPEALKTLIDLSKKHIQTPLEGYTIFFICGENALGGDPIYYSFGI
LPETGNVGGVLKLNMYGGPWWGRYVFVDICTRHAYEEDYPPVSMLESARERRELLSLYVD
ELIDLQFVKSNIYYPFYNLQILIDVIVIDASGLGLNFDQLVKSFDIEITDSSLRTLTPYN
FYSFRLRLYNVNEVPGFASIIKLVELETRRGKELVAAFDPYEAYNVLKSAGILADKTTDY
KYIPTIIVVTQYDTAVMIEDDAALGVAIEDPENPAYPLAATAAASYYSLLYEGLAVTVAH
EIGHCLGLRHPHDDFDESTESEKWARWIYTDSMETFMVYSTTWVEGVKRKIVREGFYPMR
TYWSIFDLDAIDRATITLLLQDYEKNYAQILETLSNAGLSIDDLPQLKTILSTSTQWARR
AVEEFKRYNFFDRLTFKGLGAQLETSFDYAFMAWAATDLMKLYVEAVLLGNKQLMPEIER
LRQEVETLSQNVEQARQAKTEAEKQLNQVTQQIVDAQNRAAQLRDRLAQLEKDSADLPQL
IQRKAELENEVNKLEQKLSQARNEVAQLETMNMVMIGVAVVLFAGAGGLFLLSRRR*
>NODE_2098_length_5573_cov_5.663210_4 # 4779 # 5105 # -1 # ID=50_4;partial=00;start_type=ATG;rbs_motif=GGA/GAG/AGG;rbs_spacer=5-10bp;gc_cont=0.502
MAKPARGRKDFEIEYEYVDDLGQVVRREREKLGLSQAELAALVKTKETIIKKIEQNEFNP
PLDLVKRLEKVLKTSLLTVAVEEKLTNKTPPPQPTYTLEDLLKKQNKQ*
>NODE_2098_length_5573_cov_5.663210_5 # 5121 # 5573 # -1 # ID=50_5;partial=01;start_type=Edge;rbs_motif=None;rbs_spacer=None;gc_cont=0.521
NQANKLETYVSTRGGLVIYVNPCVRLPRVYDRFKGVVEKLFAEGEIRSETGEMLLRCEKK
SLKSLTESLNPSTKILLTEKGEYVNALGFSAALAGHARPLIMVGCFPHGDFTSETKALAD
KSLAIHKTPLEAWTIVSRVLCYIEQNLIPL*
>NODE_2149_length_5455_cov_5.310710_1 # 2 # 784 # -1 # ID=51_1;partial=10;start_type=ATG;rbs_motif=GGxGG;rbs_spacer=5-10bp;gc_cont=0.506
MRVLMVGRKPSIALDELRKYWGTVEVATGFFTPRLTRYDLVIAQEPTVKIGLPALLQAKL
SNALLVTEVHGDYLRGNFLPWKDRLFAWFALKSSDFVRAVNNGIASFLKSRGLSNVHVIP
AVYIRLDIFKPLKNPDERGHVVVTAARLVPEKGLDLLLKSVPLLLRDFRDLEVRILGDGP
MRETLQRLARELGVEEVVKFLGWVSLEELVKHYNEAAVFVCTSIYEGGPRTVFEAAACLT
PSVSTPVGIVPEVLKEEESVL
>NODE_2149_length_5455_cov_5.310710_2 # 781 # 2094 # -1 # ID=51_2;partial=00;start_type=ATG;rbs_motif=None;rbs_spacer=None;gc_cont=0.521
MKIAVVGLGYVGLTTAACLASRGFKVTGIDIDRHKVETINEGKTPFKEPGLDKLLKRSRL
RCSTDYAEAGDADFVFISVGTPAGPGGEIDLSYVASAAHSLGEVLANSKKPCTVVVRSTV
VPGTTRGLVKNELEKSSGKKVGEDLFLCVNPEFLREGNAVHDTFNPDRIVIGDDWGRGGK
NLLRLYRRFYRRRKPATILTSTVNAEMIKYASNAFLAARISLINEIANICNHIPGADITV
VSKAVGLDKRIGPYFLNAGLGYGGSCFPKDVKALIKYAENLGERPQVLEAVDRVNMGQPL
KAVELAEKLLGNLDGKTAAILGLAFKPNTDDIREAVSLKIIKTLQEKGCNIKAYDPAAME
NAKKILGDSVIYASSAEDCLRGSDFCIVVTEWGEFRRLGPDVFRKLMRNPVVIDGRRIYD
PVKFREKLKFAAVGFGS*
>NODE_2149_length_5455_cov_5.310710_3 # 2091 # 2942 # -1 # ID=51_3;partial=00;start_type=GTG;rbs_motif=GGA/GAG/AGG;rbs_spacer=5-10bp;gc_cont=0.528
MITAAGLGTRLLPTTKEMPKEMLPIYVRAGNGQVTLKPLLQALFEQLYNFGFRQFCFVVG
RGKRAIEDHFTPDWDFVEKMDKMGKYSTVSELVAFYKMLEESVIVWVSQHVPRGFGDAVR
TARHFVGDDDFLLCAGDTIILGSNTNFLQRLLDAGPRNELDASLLVQKVENPQQYGVVVS
KPLSHNLHQVSKVVEKPKTPPSNLAIMPFYIFTPHIMKMLDMISEGVGGEIQLTDAIQKL
IDMGGKVLAVELLDNELRLDIGTPETYMEALSLSYKYANSGEK*
>NODE_2149_length_5455_cov_5.310710_4 # 2997 # 3416 # -1 # ID=51_4;partial=00;start_type=ATG;rbs_motif=AGxAG;rbs_spacer=11-12bp;gc_cont=0.471
MVSNYVDAVRENGFDVVSAVLFGSRARGVELVYSDVDLLLVLSNCSYGFVERIEALSKFW
RHELSLEVFPYTKDEVMRLFKRGSITLYDCLEHGIIIYDDGFFSSLRRLFAELVGKGVIR
RGPNGWWMFPEPDTIRIQG*
>NODE_2149_length_5455_cov_5.310710_5 # 3422 # 3844 # -1 # ID=51_5;partial=00;start_type=TTG;rbs_motif=None;rbs_spacer=None;gc_cont=0.473
MFCRELRFSRVEAEYWFKQAVEDFKLAEKLLSDGKYNYSAFLAHQAAEKILNALIIEVLR
EIPPRVHNLLELGEALRKTGIDMAEVEDGLKYLNPHYLTSRYPDAANGVPTEVYSRRMAE
LCLQSAKRVLAWAENLLEKK*
>NODE_2149_length_5455_cov_5.310710_6 # 3924 # 4331 # -1 # ID=51_6;partial=00;start_type=TTG;rbs_motif=GGA/GAG/AGG;rbs_spacer=5-10bp;gc_cont=0.478
MSESALLVGAKCLGLVYVDAVVKKGGKSVVLRLLVDSGATYTVLKKDVWTILGLEPLGEI
DLILADGTTITRKVSEAIIELPGYGERHTPVVLGEEEDENLLGIVTLEIFGLILDPLKRT
LKPIRAILKTEHHSG*
>NODE_2149_length_5455_cov_5.310710_7 # 4379 # 5065 # -1 # ID=51_7;partial=00;start_type=TTG;rbs_motif=None;rbs_spacer=None;gc_cont=0.521
MVKDTELNNEPNKPFLELDIRGAAAATIIAAFAYISLFHYPLVRGLELTNLLFYMDVWPT
FIAAVGYSTAYLISKRLYTNFGKPWSRYIGFSAAAALIFYWHLPANSFFGYGVCPADLNN
PALYQLKRISYFIVGVLIYFAAKDFNKPWREALAIAFGKVMGWYGFYLTLVTEPLYVAPP
VIFSLQLHHEAGAAMILSMIALDFLAAASLINHLFKDKKATPYPLTTS*
>NODE_2149_length_5455_cov_5.310710_8 # 5071 # 5181 # -1 # ID=51_8;partial=00;start_type=TTG;rbs_motif=GGxGG;rbs_spacer=5-10bp;gc_cont=0.468
MEEQVRKEFEQLRQEIRKKKQEMAEALRKKAEEASA*
>NODE_2149_length_5455_cov_5.310710_9 # 5165 # 5455 # -1 # ID=51_9;partial=01;start_type=Edge;rbs_motif=None;rbs_spacer=None;gc_cont=0.488
TASSFDEAVRNFREIIATLCKVAEIENTIFRLAEELKKTQRLLNALEHLIIPRYQEAIKF
ISASLEEREREDFVKLKHVKRILERRKEVETVGGTG*
>NODE_2182_length_5359_cov_4.501893_1 # 112 # 1302 # 1 # ID=52_1;partial=00;start_type=GTG;rbs_motif=None;rbs_spacer=None;gc_cont=0.521
MERLEQKLLVQKIERGVVIDHITPCKGFLIYNILNPDPGSTAVIAKNVPSTKLGRKDLVK
IEGEYITSSLVIVIALISPTATINIISDWSVKSKERVNPPREVVGVIDCRNPSCGSKGPN
SRFSVNLNTENLELTTLKCGSCGYVYYYEDAVKEISQRASSGILVSRTRVQRELLDLLVK
KGGLRYRQKFRLKSGRVSPYFINMGALNDGESLSKLRWIFASYIALLLKENILEDFDFVF
GPAYKGINLASLVCEGLKEYYGINKRFLYDRKEVKEYGDVRMDGSIVGSEYFQPGQKILI
VDDTVTTGRTKVASIKKLDSLGSHRVVAVVVAVDRQETSEEEGISAVEYLEKTLGVRVHP
ILTASSIYEMIKSGLSQEEREDWVRYYRDYGVVKLS*
>NODE_2182_length_5359_cov_4.501893_2 # 1314 # 2087 # 1 # ID=52_2;partial=00;start_type=TTG;rbs_motif=GGA/GAG/AGG;rbs_spacer=5-10bp;gc_cont=0.517
MERFRRALEQRGSVICLGLDPNPDLHPQTAEKLRFCLNMVDAVEPYIAAVKVNENFVRDF
SLADHRRLTEKIRGAGLVSIYDCKMCDIDNTVKAGIKLVSEMGYDFITFNPVMGTLSTAV
KHGAANNVGIIVLLHPSNPESSKYFRATLGDGRKVYEKILDEVVENDAEGVVVGLHPELN
EADIRVVREVIGDGKMILFPGVGAQGGDLATAVKAGGSAILINIGRTIIYSPNPRQAVVN
MYNRIQEIRQVHGEKHF*
>NODE_2182_length_5359_cov_4.501893_3 # 2115 # 3692 # 1 # ID=52_3;partial=00;start_type=ATG;rbs_motif=GGA/GAG/AGG;rbs_spacer=5-10bp;gc_cont=0.555
MTEKKITYVSLFADESLHPAYEKALKTVEQNYLGKHYPMLIGGREVFSEKGEFETRSPID
TSIVVGYFQKGDAGHMRQAIAEAKKRFREWADKDWRERVRVMRRAAELIDERKFEIAAVI
TYEAGKNRLEALAEAWEAIDALKYYAQVMEKNNGYEMEMGPGGPGEQCRMVARPYGVWVV
ISPFNFPFMLANGMMLGALITGNTVVFKPTSETPLSGLLLYRVFVDAGVPPGVINYVTGP
GSAFEDEIVSNPDVAGIAFTGSKDVGMRLYRRFTSSQPYPKPILLEMGSKNPTIVTKNAD
IGKAVLGVVRAAFGYGGQKCSATSRVYVQREVKNRFLDELVKETSRIKIGDPRLREVFLG
PVINKRAVDNFRSYIDTAKRDGGEIVYGGEVLGGGLYDKGYYVQPTIIDKLPRNHPLFKQ
ELFLPILLVAEFDTLEEALREANNTEYGLTAGIFSEDPREVEYFFNNIEFGVTYPNRKGG
ATTGAWPGAQTFVGWKASGATGKGVGGPHYLLTFLREQARTNVVE*
>NODE_2182_length_5359_cov_4.501893_4 # 3755 # 4756 # 1 # ID=52_4;partial=00;start_type=ATG;rbs_motif=GGxGG;rbs_spacer=5-10bp;gc_cont=0.524
MEKWLGLGFGYDPSMTVREMTSYAKKAEEHGFDMVFFSETLQTFRDAVTTLTSFALAVEK
PLLGCTQVVRLRSPLVLAQTFATLDELSGGRIVLSLGACTKQHMAKHGLEYADPAETLIE
YITLFKRLLTGEKITYESKHFRLREAGLGFKPLRSKIPVWVAATSAKGLRIAGEYADGVL
LNATTSVEYCRNAVKIVRKAAEEKGRDPDELQIAGLIVTAVDAEKPAVEYVRREVASKLS
PLMVDFAMKPRLKVGEPYITPQLIEKMLEAYNTGGYEKLMSEIPVKVLKGLTAVGTAEEV
RRKIDQYREAGVKYPIIRPADKSIIDIVIEAFG*
>NODE_2182_length_5359_cov_4.501893_5 # 4791 # 5357 # 1 # ID=52_5;partial=01;start_type=GTG;rbs_motif=GGAG/GAGG;rbs_spacer=5-10bp;gc_cont=0.497
MNIRAVSTTLVVAVLVIAVVAGVGVYLVVQQLSTPNVAEKPLVIGFSISISGDFAVPGRK
QLEGIELWKDWINSKGGIYVKDQNKYYKVELKYYDDKSSKDEVIRLYEKLINEDKVDILL
SPYSSTLALTAAGITEKYGRLMVVVGANSDTIFKQGYKNIVGTYTPASKMLTQAIDILLE
KVQNPSVAI
>NODE_2191_length_5339_cov_5.491448_1 # 1 # 546 # -1 # ID=53_1;partial=10;start_type=GTG;rbs_motif=AGxAGG/AGGxGG;rbs_spacer=5-10bp;gc_cont=0.548
MVGPLVIAAVAAERDELPLLKALGVADSKTLSPRRREEIFEKLRTSFRVGYMAVTPRRIS
SCLRVNGGDGLNELEYGVMAELVQSFRPRILFVDSPDRDVRRARRRLLEKLEMEMDVRCM
VKGDRRHVLVAAASIVAKVVRDRKVEMLRRRLGDFGSGYPSDPKTRKWLLENLGQAAIKP
YI
>NODE_2191_length_5339_cov_5.491448_2 # 587 # 1282 # -1 # ID=53_2;partial=00;start_type=GTG;rbs_motif=AGGAG/GGAGG;rbs_spacer=11-12bp;gc_cont=0.555
MKPSIKPHPRFEGVYFVEGVEGLRPATKSLDPGFQVYGEELVKAGDGEYRVWNPFRSKLA
AAILRDVKEIFIRPGSRVLYLGSASGTTVSHVSDIVGPRGIVYGVDFAPKVMQQFIQKVA
ERRRNVVPILADASKPETYAHLVGVVDVIYADVAWPAQADLVAANARLMLRKGGGVLLAV
KARSIDSVEEPGKVVDREVRTLASSGFEIRETLGLEPFEKDHVMVAAVYLG*
>NODE_2191_length_5339_cov_5.491448_3 # 1279 # 2457 # -1 # ID=53_3;partial=00;start_type=ATG;rbs_motif=None;rbs_spacer=None;gc_cont=0.550
MSRAVVVPMGVGWAGLDDDGRLVLLRFFSEKVDELVRIVSSNDLPSGFVEAFLKELRERG
YSVLGYWDERVGDVLNKYAASFGFSLERVEKRLVDVESLLPSSEVERFRELVREVSLAVA
RQRIMAEAGRRDLHIVHAVRVLDDLEKTKNQLYVRVREWYSVHFPELSSLLTDGDDFLKF
ASVPVLRHSLDERVVSKLLGADLARRVMEAAEKSVGGDMGPGDAAMLSATASLGLEVSKL
AEKTAEYIRELMASEAPNLSAVAGPVLGSRLISLAGGLERLARLPASTIQVLGAEKALFR
FLKTGRGSPKHGVIFQHPLIHTAPKWQRGKIARALATKISIAARIDYFSKGDRGAQLREA
LEKRVEEIRRKYASPPAKKPLAKPVERRRRRR*
>NODE_2191_length_5339_cov_5.491448_4 # 2769 # 3362 # 1 # ID=53_4;partial=00;start_type=ATG;rbs_motif=None;rbs_spacer=None;gc_cont=0.497
MECHATLFGLALIIPVNPYFVTEALLEEPYRTLAQKLVESLHRRLGDRLVSVAVFGSVAR
GEAGKESDLDVMVVCEKLPKNRLDRTELFIECEKDLDKFLDTLYERGYGVSISPIILTPQ
EAARIPSILLDMTEDAVILYDKDSFLTNLLNSLRANLEKMGAERVWIGRKWYWRLWKGGG
VKRVKINGQSGDGQVQP*
>NODE_2191_length_5339_cov_5.491448_5 # 3328 # 3753 # 1 # ID=53_5;partial=00;start_type=ATG;rbs_motif=GGAG/GAGG;rbs_spacer=5-10bp;gc_cont=0.486
MDNLEMAKSNLRQAEERLTTAKTALQKGSYAYAVRLCQECVELSLKAALRLVGVEPPKWH
DVGPILRREKSRFPSWMNEQIDELASISRALRKERETAMYGDEELNLPPEEIYAKIDAEK
ALSDAEKVFEAVRKLMNSLQL*
>NODE_2191_length_5339_cov_5.491448_6 # 3781 # 4179 # -1 # ID=53_6;partial=00;start_type=GTG;rbs_motif=GGAG/GAGG;rbs_spacer=5-10bp;gc_cont=0.454
MIVIDSSILASFILKEPGWEKIKELMLDAVTVDLAIKEVFNALLIACQTGRITFEDAQKK
AEALEKLITINVKTFNQEDILMESFELAYKEKLTIYDSLFIVLARKLKLPLATKDRRQHE
VALLAGVPASLY*
>NODE_2191_length_5339_cov_5.491448_7 # 4166 # 4417 # -1 # ID=53_7;partial=00;start_type=GTG;rbs_motif=GGA/GAG/AGG;rbs_spacer=5-10bp;gc_cont=0.480
MYNDEFTVSSVVAVKVNKRLKEAMRRYSNRVDWPSEIRTFIMEKIRRLEAEENLERVVKM
LEETGSVEEGFSLKAVREDRDSH*
>NODE_2191_length_5339_cov_5.491448_8 # 4420 # 4674 # -1 # ID=53_8;partial=00;start_type=GTG;rbs_motif=None;rbs_spacer=None;gc_cont=0.463
MKWLLCEPIQKQITLQQRLVNLYLQMEGLSPRAKFFEELVNSWSGLTRRVRMLMRSPMKP
RAISPYDVYMAAEPVNKLGITVGL*
>NODE_2191_length_5339_cov_5.491448_9 # 4687 # 5337 # -1 # ID=53_9;partial=01;start_type=Edge;rbs_motif=None;rbs_spacer=None;gc_cont=0.544
EEVKSLREGQEKLWEEVKSLREGENKLWEEVKNLREGQEKLWENQNRLWEGQNKLWEEVK
NMRDSLNRLWESHFRLEKYVRTGFEGLRKALHITFEDYSRSFTQLLLEEMGYGWREVDRK
ILVSDGEPVEVDIFCEEPLVVGEVTSLLERWEDVERELDRLEKRVELASRVYGRKPEMVL
LCVGRVSEDIAPSLRRAASTKGVRLVLGGEIKEAVV*
>NODE_2202_length_5291_cov_4.061373_1 # 3 # 254 # 1 # ID=54_1;partial=10;start_type=Edge;rbs_motif=None;rbs_spacer=None;gc_cont=0.512
HEQATHLRQLFLETCRALGLLQKIERRSSAAEVMEFVKMLVEVRRELRKRGMYDLADRIR
SMLAERGIMLEDTKEGERIRIVR*
>NODE_2202_length_5291_cov_4.061373_2 # 262 # 945 # 1 # ID=54_2;partial=00;start_type=GTG;rbs_motif=GGAG/GAGG;rbs_spacer=5-10bp;gc_cont=0.501
MKAVLLSGGYGKRLKPLTESLPKPLLEVAGKPIIVWQIEWLKKHGIDEFIICVGYLREKI
IETLGSGHRLGVKIGYSVEDEPLGTGGALKNAEHLLKSDKVFLVLNGDVLTTLNPLKLIE
GLGSSLACMALTRLPSPYGIVEFDRETRLVKRFEEKPRLPNYINAGVYAFTTDVLSYLPE
QGDLEKQTFPRLVEKKALMAVLYEEDDWISIDSHKDLEEAKRVVEKV*
>NODE_2202_length_5291_cov_4.061373_3 # 942 # 1454 # -1 # ID=54_3;partial=00;start_type=ATG;rbs_motif=None;rbs_spacer=None;gc_cont=0.513
MQQASKLGDIDVVFRNVTQPDLIDVMNINRLCLPENYTYSFFDELAKDYPKAFWVAEVGD
KLVGYIMCRGERVFSKIDFLKIRRAGHIVSVAVLPNYRNRGIGEQLIRRALHSLANDYGC
EEAFLEVRVSNHVAISLYRKIGFVVKEVHRRYYADGEDAYVMVVKLPLTG*
>NODE_2202_length_5291_cov_4.061373_4 # 1493 # 2200 # -1 # ID=54_4;partial=00;start_type=TTG;rbs_motif=GGA/GAG/AGG;rbs_spacer=5-10bp;gc_cont=0.511
MKRRDVITSIMLAGSAAFFITDNSHLLDKTVIDIGLGAKAVFLPDLHLHSENTQTSQLLS
VLDREEPDAVVLGGDMVDELTTDLSYVRRFLSELPGSEKFFVMGNHDYWSRYDEWLRENL
RAMGYSEVRNGVESRYLGKIHGIDWRDNRRYEPFQANGLVFAHDPHVADSVSGDCLIFAG
HTHGGIIFNGVTLLSNSRYTRGWYSWGSKRLYVSRGLGQMLAYRPTSPRELVVLV*
>NODE_2202_length_5291_cov_4.061373_5 # 2247 # 3248 # 1 # ID=54_5;partial=00;start_type=ATG;rbs_motif=GGA/GAG/AGG;rbs_spacer=11-12bp;gc_cont=0.529
MFSSISNTVTESRFFVMPHDSNAIGRLHGGVLMEWMVSAAALCGVRFSKGEVVLAALDDL
FFMNPVSVGDMVVVKAWVEYAGHSSMEVGVSAYAYPRIVGEPMLTTTSHMVFVAVDRTGS
PRPLPTQITPTKEEEQLYSLAEQRAEKRRKMLNDRKTMSLDTSEYGPDARFRMKSSHLVT
SSDATMGGIMSGGKLLHLLDEMAGAVAISYAKTVAVTGAVDSTSFHYPIRQGSIVDVELV
LTGVGRSSAEVAAKVITENPSSGVRRHAATTFFTMVAVDSAGKPVPMPPFVPSNEGEEKR
LREMRARRAIRQRRLEEMQIFEPLHRMFAHGRG*
>NODE_2202_length_5291_cov_4.061373_6 # 3235 # 4236 # 1 # ID=54_6;partial=00;start_type=ATG;rbs_motif=None;rbs_spacer=None;gc_cont=0.516
MGEGDELGLCIRSVDLTSQQFIEVAKRAEELEYSSLWMTEEMARASPVTLAAAALHTERI
KLGTAIINIFARTPMATAMEAATLQELSQNRFILGLGVGGPDISRKGHGADISNPVQKMS
EYIEIVRRFLTGERFQYSGRHYRVDGVRLWMKQPRPTEIYLAALNPQMLTLAGEKADGLI
LNLFDPRAANYVNKAIDKGLEKSHDPSRAFKKLSFVLAAASSEPECFNALKRSVAFYLSS
PAYRRIMREAGHGEAVERFTAVLDTRGRDAAVETLDNDVVESVSVFCDRDVCEQLKRYRK
AGITPLIYPQPRPGKEYQDILSILAAAKSKPFK*
>NODE_2202_length_5291_cov_4.061373_7 # 4259 # 5290 # 1 # ID=54_7;partial=01;start_type=ATG;rbs_motif=None;rbs_spacer=None;gc_cont=0.507
MSLKGLVGLFEEFTNLDKFELGGKGYGLVQMSAIGLPVPPGIIILTTACKMYYREGGKIP
EGLFEELMEKLRILEKKVGKRLGDPSNPLLLSVRSGAPYSMPGMMDTILNLGINDAVVEG
LAKLTGDRRFAYDAYRRFIQMFARIAMGVKTDRFEKILEETKQRLGVRFDIEIPAEELRK
IVEEFKRVVKEETGRELPQDPSEQLKMAVEAVFKSWNNPRAIEYRRFYKIPDDLGTAVNI
QMMVFGNLGENSGTGVGFTRDPSTGEKKLFGEYLPKAQGEDVVAGIRTPFPLSQVEPQLY
RQLLAMAEKLEKHFRDMQDFEFTVENGKLYLLQTRIGKRTAQAA
>NODE_2208_length_5275_cov_5.288380_1 # 2 # 805 # -1 # ID=55_1;partial=10;start_type=TTG;rbs_motif=None;rbs_spacer=None;gc_cont=0.532
MQAVETIRWDERRGELVLLDQRFLPARVKFLRCRDVDDVAVAIKDMAVRGAPAIGVTAAY
GMALAALRSRAKTREQLLTKLRQAAKTLGSTRPTAVNLFWALDRMMKRAENIDGSPAEIA
KELLNEAHKIHREDVEMNKTIGRLGADLIPDDAKILTHCNAGALATAGYGTALGVIRYAH
ESGKKILVYASETRPRLQGAKLTAFELKTLKIPFYVVPDTAVAFLMSRGMIDCVVVGADR
ILAKTGHVINKIGTLSAAVNAQHFNIPF
>NODE_2208_length_5275_cov_5.288380_2 # 1023 # 1229 # 1 # ID=55_2;partial=00;start_type=ATG;rbs_motif=GGA/GAG/AGG;rbs_spacer=5-10bp;gc_cont=0.464
MVQVMLDERQIELLRRARDLMDELLETLEVAGDSELMQGIKEAEEDIRAGRIKGYDEMIK
KLREVGEI*
>NODE_2208_length_5275_cov_5.288380_3 # 1216 # 1470 # 1 # ID=55_3;partial=00;start_type=TTG;rbs_motif=GGA/GAG/AGG;rbs_spacer=5-10bp;gc_cont=0.392
MEKYRLIATSRFEKSFLKMDKQTKLRIDEQLRILEKDPYAGKQLHGDLKGKYSLRIGDYR
VIYVINQREKAVYLLDIGHREAIY*
>NODE_2208_length_5275_cov_5.288380_4 # 1606 # 2793 # 1 # ID=55_4;partial=00;start_type=TTG;rbs_motif=GGA/GAG/AGG;rbs_spacer=5-10bp;gc_cont=0.538
MAYDFYSLVITVLNGLSEVLVLGAGFGGLAAAVELRRLLPQEHSVTVVDRRDMFSMGFMN
LWLMVGEKSMPRECLFPVKGVEKRGVRFINEEIVEIDPASRKVVTSGNVYTPDVVVVALG
AEYAFDAVPGFREHAHNFYDLMGAYAAQNMLKDFTHGHIAILIAKPPYKCPPAPYEAALL
IDSYMRRRGLRDKVEIDVYTPEPQPMPAAGPVGKRVEQFLTERGIRFHPRKQVKQIMDRR
LVFEDDEAEFDLLLGVPPHRAPKPVRESPLVDETGWIPVNPQTMETRFRNVYAIGDVTSV
KLPNGMFLPKAGVFAEAMALVAARRIAATLQNKPAEELFNGVGYCFFEVGEGQAGKIVAN
FFADPAPSIMFEPPSPRYRDEKVEFGNVRLSNWLL*
>NODE_2208_length_5275_cov_5.288380_5 # 2795 # 5275 # -1 # ID=55_5;partial=01;start_type=Edge;rbs_motif=None;rbs_spacer=None;gc_cont=0.555
LQDFTGVPALVDLAAMRSAVKRAGQDPSKVNPSIPVDLVIDHSIQVDFFGTPEAFSLNLD
YEFKRNTERYVFLKWAQNAFRNFRVIPPGRGIVHQVNLEYLAKVVDVRGFDGVLTAFPDT
VLGTDSHTPMVNGLGVVGWGVGGIEAEAVMLGQPYYMTTPEVVGVRLVGELREGTTATDL
VLTITEMLRKHGVVGKFVEFFGPSLSKLSVPDRATIANMAPEYGATIGYFPIDRETINYL
RMTGRPEEHIRVVEEYAKIQGLFYNPDETPVYNTVLELDLSTVEPSISGPANPEDRIPLR
EAKRRTREIMLAYLKQAGIPVDDVNEREWSYEGGAARASIATMQKKTGSVVDELSHGSVV
ISAITSCTNTSNPSVMIGAGLLAKKAVEKGLQTPSYVKTSLAPGSMAVTEYLEKAGLAPY
LEKLGYSLVGYGCTTCIGNSGPLPDHIVQQIRERNLYTVAVLSGNRNFEGRINPHVRASY
LMSPMLVVAYGLAGRIDIDMFNEPLGIGSDGQPVYLRDIWPSLEEIKSVINQAITPELFI
KKYADILKGEERWERLPAPVGEVFQWDEKSTYVREPPYFIDMPKTPREPEDIVDARVLIL
VGDRITTDHISPAGAIPVNSPAGKYLIEQGVDPVDFNTYGARRGNHEVMIRGTFANIRLK
NLLVEGKEGWWTVYHPTGEVTTVYDAAMRYREAGVPLIVLAGKMYGAGSSRDWAAKGTRL
LGVRAVIAESYERIHRSNLVGMGVLPLQFMEGEGWRQLGLTGRERYIIRGISEGLTPGKK
LTVEAVSDNGEVKKFNVITRLDTKIEVEYYKHGGILQYVLRRIMSG*
>NODE_2215_length_5260_cov_4.652904_1 # 3 # 641 # 1 # ID=56_1;partial=10;start_type=Edge;rbs_motif=None;rbs_spacer=None;gc_cont=0.526
AKAYAEQKGVNVVAFEMYPRDAKDLSPILTKIKGLNVDAILGGGHYEDEVLLVRQAKELG
INVKLMSLLVSPSLPAFYDALKETSEGILAPSHWEPQTKPKITVGPSIDEFMTQFRQKWN
SEPSYHSAAAFAAGLYITAAIEKAGTLDNAKLRAAFNDLDITTFYGRLKIDPATGNQVGH
ELVLLQWQGGQKQVVWPREVATAQLIFPKPSW*
>NODE_2215_length_5260_cov_4.652904_2 # 642 # 2360 # 1 # ID=56_2;partial=00;start_type=ATG;rbs_motif=None;rbs_spacer=None;gc_cont=0.540
MFNPEIFFQVLVNGLLMGAVYGIAAVGLSLIWGVLGVVNLAHGSFIILAAYIAYVFFSAA
GAPPILTSPVAVAIGFAVGYLLYKGVGRRVVSLDPSTSLLFFFGLSLLLSNSILNIWGPD
VRGIPWLIQSLELGGTRIPLARLIALVSTIISFLLLYTLLQRTYYGKAIRAVVANRVGAA
SVGIDVDNVFAISMGIALGITFFSGTMISLVNPFTPSSGDGYLMYSFASVVLGGVGNIIG
TLLAGIFMGLVESLVGVYFTQSISPAVAFIILVLLLSIAALPPLTGNTALIAYFWSFLQM
LALVMSLNFITGFTGYVNFGHIAYYGIGAYTVAYLTTMTRVDPYVFIPAAAITSAALAYL
IGRPILRIRGPYFAITTLGLGEAVRVIIVNIPAFNYSEGLPIAAYFTYNVISSYIAMYTT
VATLFILTLYLRRTRFGYMLESIREDEDAAESMGVNTAKAKLAAYVLSSACAGVIGGLTA
ITHVYAHPGFFSITLNVSVLASLLMGGGGTLLGPLVGAGLFFFISDALLIRFPYLHLVIF
GAVVMAVTLALPRGLSHLIYRYPKISGKIADA*
>NODE_2215_length_5260_cov_4.652904_3 # 2361 # 3056 # -1 # ID=56_3;partial=00;start_type=ATG;rbs_motif=GGTG;rbs_spacer=7bp;gc_cont=0.527
MLQAENLSVAYIGDILVLDGVSVQVEQGKVHAVIGPNGAGKSTLLKTLFGFLKPKTGEIL
LDGTKITSTAPHERIRMGVFYIPQESGIFGSMTVKENLELAAWLFRGNKALVTERVEAVL
NQFPRLRERLYTKAGKLSGGEQKFLELAKAMMNEPRYLLIDEPTVGLSPAMANMVYEELR
KLTGKDIGILIVDQYVDQVLEIADYVYYVELGRVKAEGPVDYIRRGEFLFE*
>NODE_2215_length_5260_cov_4.652904_4 # 3043 # 3795 # -1 # ID=56_4;partial=00;start_type=ATG;rbs_motif=None;rbs_spacer=None;gc_cont=0.498
MGSDVSGSSAVLRAVEVVKRYDELRALDGLSLEIYEGEILGLIGPNGAGKTTFINVVCGL
IRPDSGKVYYYGENILEKNVYELARAGIVKTYQIPRVFGNLTVLDNLVASASWLKMSVEE
LRKAAHDSLRLVKLDVKADLLGSQLSGGERKLLEFARAMMLKPRLLLLDEPFAGVNPVLK
STLIDALKKVNMQGLSILIVSHDMAEIRRLCKRVVFMAAGSKLLEGSPDEVLRNEEVVKL
YLGVKRHAAG*
>NODE_2215_length_5260_cov_4.652904_5 # 4003 # 4623 # 1 # ID=56_5;partial=00;start_type=ATG;rbs_motif=None;rbs_spacer=None;gc_cont=0.481
MDENEWDLAMFNLEQYCHLILKYKLLVNRGSYPRTHSLRALIRILGENNPELLAMVEDNA
KLHYVARLEEAYIVSRYMPYKFEERRLGMFTVLWWRCLSRLWRRYEEKLLEHMRRFREVG
AEVKHILREIDPDVREFVFGSVVRGRFTAASDIDILVVTDDLSKKYEMMVEVYRRVEAPV
ELHITTPEKYRSWYSRFIPVDELVEI*
>NODE_2215_length_5260_cov_4.652904_6 # 4620 # 5096 # -1 # ID=56_6;partial=00;start_type=ATG;rbs_motif=None;rbs_spacer=None;gc_cont=0.507
MSSVREFELSTGNLLMGRFTFVVVSVPEGWAVKIGDAPADVNYTTIVDGVGWVLDGSSYY
YVVNLVTGEVIDLEVHVKKGLRQKSHGNENAAVIYVNGHTAILETRQVKRGFPRKPATKI
TLTIPCQKTSRTIELVFTGKSGEELEELRKCFPSIRCH*
>NODE_2240_length_5199_cov_4.323506_1 # 1 # 582 # -1 # ID=57_1;partial=10;start_type=ATG;rbs_motif=None;rbs_spacer=None;gc_cont=0.498
MVERYFLLGVGYDGQERKAFLKLLNLSTNTVEIYMDPTGHKPYCLTDQPVQELEKNQALR
EAGATAFIKVTKYDSIADKMREMTLIQATDPLAVGGSKKSIRELIPAWEADIPYLLNYVY
DMRLTPSMIYEKKNDELIPVYGEKSKVENILQQFFSDLSGEERDEMENWLRMLESEHPMV
DFTGLDIEILSDSP
>NODE_2240_length_5199_cov_4.323506_2 # 616 # 828 # -1 # ID=57_2;partial=00;start_type=GTG;rbs_motif=None;rbs_spacer=None;gc_cont=0.554
MVDPGFCPGVGNPEPEGLTPTQVIDLVSTLGAFRPSGLDVVEVNPLFDNGATAALAARII
FETLASAEET*
>NODE_2240_length_5199_cov_4.323506_3 # 847 # 1497 # -1 # ID=57_3;partial=00;start_type=ATG;rbs_motif=None;rbs_spacer=None;gc_cont=0.488
METSELSFYLQKGIVFSGVEVGYEDARYCVFGVPYDLTSSFRPGCRYGPEAVRRFSANIE
ANSYRKNFDISAAKIADLGDIIFEYKLPKMLRKVAKVVEMISASGKTPVMIGGEHSFTYS
CFKSLAKESSSIVVLDAHFDLRDEYLGLRFNHASYLRRLVEKFPNKPVAVIGVRGFDPAE
EMFAKNHGIMFVKASEMDDRRRVLKILEEVVGDGRP*
>NODE_2240_length_5199_cov_4.323506_4 # 1551 # 3755 # 1 # ID=57_4;partial=00;start_type=ATG;rbs_motif=GGTG;rbs_spacer=5bp;gc_cont=0.498
MWNWRTLAVFGAAFLIRAVLAPFFGHSWDMYVWVKSGEMFSSGVDIYSVKNLTDFPWGFY
AYPPIWLYWLGFAHAVSGFFPSLSFQVFVIKLPIILSDLAVAVLISRLAAELGGLRYAGL
ASLLWLFNPLVIAISAVWGMFDSIAVALTLLGVLLAYRRKYAASAFVLGVGGAVKLYPLF
LMLPLLVYMKPISLKKFLSTIIACVSGLIIPAAPYITNPVPLVEKLFYHFGNIGSFTYWT
ALSLISPPAAIPALSYGFFAAILYIIYRRTLRNDSPSLFDLSQLTLVAFLATSAKVNVQY
VLWVLPFLTISSLRSASRELRMNTVLLVAAGLLFIAASQVALAIFDLRNLGRIVVSREVE
SMTIGGVALALSAIFGGSRFIVLLTSLIGVRRNVWNVQRITIASLLVVFVLVIAVFPVGR
GVVMPRASVVVGVTEGVEALFTKTESFGLEAVADRFFMTHLVIPFGPEPYIYGGNFGESS
RFKLTNDMWLENDLTNLASKLKTMGVKPVLGLYLKTSYVSVHFGYHGYNSSRLLSEFGRC
VSPGGDIVFSCVTDSGEVFADFLAEKVVATVTRMGYVGVYVMGFDWISPNSDVDGFAQFI
SSLTSKAKNRGLLVFVEVDPVIARNGFSPAVENIMTHADYIVLLTNPFVKNLENPLQGNY
TIAEYKRLIGMFAEKASGVAKVLYSLHVMDIAKGWMTPALQIQLEVNEFSSVKNVYGYAV
YHVSRYLPMKLSVS*
>NODE_2240_length_5199_cov_4.323506_5 # 3748 # 4194 # -1 # ID=57_5;partial=00;start_type=ATG;rbs_motif=None;rbs_spacer=None;gc_cont=0.508
MEKHELQNLSDEVMRSFGARLQTEGYVFVKTGEGKIRVLSEEAYRAAALFRGVMNAGIYV
AKQRKNFVTLTIEGCKFVSLLPEAHVVELTKEDAVKWMRGDPVKVGKQNHKTVIGRYRGH
LLGTALVDINGVAYPQVPKWRRLPPETS*
>NODE_2240_length_5199_cov_4.323506_6 # 4213 # 5199 # -1 # ID=57_6;partial=01;start_type=Edge;rbs_motif=None;rbs_spacer=None;gc_cont=0.504
ACGACPIDLGICNGSSGEMSVQLSQDLRSFLEAIIPDTMDMLLAAYSKPLPDSFRVNTLK
IDPENCLKLLQEEGLTVRKIPFTVDGFYAEPEGLLTVSLWHMLGYVYAQGPVSILVTELL
DVEPGHWVLDLCAAPGSKTTHIAAKLCGEGVIVANDVSRTRIKALSSNMQRCGVVNGVLT
LADGRRFGYRHREMFDRVMIDAPCTSLGIGSKDWSVLRNWTTHSSIRLSRLQTSLLFSGY
MALKPGGVLIYSTCTFHPIENEAVVNNLLEKFEEAEVLPITLNGLEYDSGFDEWGGRIFS
PEVRKTVRIWPFQSGAEGFYIAKIRKPG*
>NODE_2241_length_5197_cov_5.427344_1 # 2 # 244 # 1 # ID=58_1;partial=10;start_type=Edge;rbs_motif=None;rbs_spacer=None;gc_cont=0.519
VFYFLDEDAVGVLRGCGYVVERVQGGRVVVKVDRESDVFDVVALLRDRGFEAYPEVRQPG
LEDVFLSVIGSRLSETGELV*
>NODE_2241_length_5197_cov_5.427344_2 # 241 # 1485 # 1 # ID=58_2;partial=00;start_type=TTG;rbs_motif=GGA/GAG/AGG;rbs_spacer=5-10bp;gc_cont=0.540
MTAVPKIVWLLFRSWMRDKSSLFFGFALPIMFLLVFGTIFGGPAPPNYSLYIRNLDTDPQ
GNPEPLAAAFIQALNSSQVFDLKLLNPDDPAPRSTGFAAIRILTIPKGFSASLLNNTIAN
RIDITVDTINRLVQMAGENLPEATRANINQGLSQMNTVKQLFKTEKKPLTLEGSPDDRLL
QPIEAIINTVADRFELALLNSTSTIEINTVQTNIRQLRAVDYYLPGYVAAFIMTNGLIGV
SSFTAEMRRNGVMKLIAATPLSRFSWIVSLVLMQTIVSLILTAVMIAVGWMVFRIAAVPD
LFSLLIILLGTLAFTGLGSFIGGVVKSAEAVTALGNTLSFPMMFLSGAFWPLELMPPFMQ
QIARFTPLYYFHVALRESLIAGSVSTALIPTAVVASLALAGIILAAYTTKWRDF*
>NODE_2241_length_5197_cov_5.427344_3 # 1445 # 2341 # -1 # ID=58_3;partial=00;start_type=ATG;rbs_motif=None;rbs_spacer=None;gc_cont=0.544
MFSVALEGDKDFETCLAVAKTIDGNHFYSLHFYEHLPWRPAWSLSTAVAPYLKHIRVGPV
TVPANLYSPAVNARFLAYLNTLAPGAVLGVSRGAYMGEKRAMISEVVEKVKMIVEEYSRI
SWRVSSEPEVYVGTSGPKLARAAASLDYVKGIVVDNLANPRYAQYLRNILDETGRKDIQL
IARPFTYIGEEMDKLLEALWSYVPELVGDSPMLAAAGIDYRDLLAHEPSVEEKMVENLAL
GGDVDAIVEKAAQLIRAGVSHICFGHPLGENPVEAVKMLRDRVVPAKSLSTLLYKRRG*
>NODE_2241_length_5197_cov_5.427344_4 # 2403 # 3362 # 1 # ID=58_4;partial=00;start_type=ATG;rbs_motif=None;rbs_spacer=None;gc_cont=0.516
MFMSFVDVVGAGRIGHGIALCVAMHGFRVRLRDVKHRTSDERKMLREKILSQIQESLRLF
EECEFIHEPVDEVVKRIVFADGYDGLEDAFHVVEAVPEDAAVKKQVYSMVCERIGSDALL
ASTSSSMRPSSLAKHVKHPERFLVTHWINPAELIPLVEVAPAPQTSRETVEEAVEFLRRC
GKRPVVCGDSPGYVSARLQAALMNEALRLVEEGVASPHDVDEALMVGIGFRLSVHGLLEF
VDWGGVDILYRVDEYLAAELNAERFRPPALLRKLVEEGRLGMHVGRGVFDYGGIDIEALK
LSRKKAMVKRLKQLRDEQG*
>NODE_2241_length_5197_cov_5.427344_5 # 3359 # 4720 # 1 # ID=58_5;partial=00;start_type=TTG;rbs_motif=GGA/GAG/AGG;rbs_spacer=5-10bp;gc_cont=0.536
MRTKIACTLGPSLREVEDIEKAISLGCRIYRINFSHGNPALWRQLADNAREAAEKRGEKI
VLIGDLRGPSIRVSGLETSISLRAGERAKFSLDGPLSLPYPRFFETVEIGDTLVFDDGRG
MLKVVSKDETSIAAEAIRPATISPNKSIVIRGKEVQVPDYLETSREQLQAAAAMELDYVG
LSFVTKAADVDAARTFLHEKGLATGVIAKIETPSGVKNVDEISERSDAVLIARGDLGMHF
PLEYVPRLQKTIIDAAYNACKPVIVATQLLGTMVNEPVPSRSEIVDVMTCVEDGVDVLML
TAETAVGRYPLESIQWLVNIAETYEKGIEPRRTLPPSADVVDRFALAVVNLAESLAAKIA
IFTINGNMARRIARFKPVSGIIAATPNRDVVPRLMLLWGVTPLILEAQSYAEGLEKLEKK
LEEEKLAEPGDTYVLTYGLVKEPVHIVKMKKFM*
>NODE_2241_length_5197_cov_5.427344_6 # 4723 # 5196 # -1 # ID=58_6;partial=01;start_type=Edge;rbs_motif=None;rbs_spacer=None;gc_cont=0.542
QKILENIIFASVYNSSHLQLTVKELGRYVEKYKARLVIIDSIISHFRAEFIGRGTLAERQ
QRLNDLLHRLLRTAQVHNIAVVLTNQVQANPDQFFGDPNKPSGGHVLAHSSTYRIFIRRA
ANNTRLARIIDSPYHPPTAEAYFKITEKGVEDLQETK*
>NODE_2261_length_5145_cov_5.227901_1 # 124 # 261 # 1 # ID=59_1;partial=00;start_type=ATG;rbs_motif=GGA/GAG/AGG;rbs_spacer=5-10bp;gc_cont=0.449
MFTTVFAYLIYMETLLEKLEQVVTSDNKILDAELLGHRQEKQVNQ*
>NODE_2261_length_5145_cov_5.227901_2 # 223 # 1152 # -1 # ID=59_2;partial=00;start_type=GTG;rbs_motif=GGAG/GAGG;rbs_spacer=5-10bp;gc_cont=0.504
MAVFLDVVAVFVLSCLGLAVTGYLLVRGAELLSEKRGISRFLVGFILLSVITSLPELSVA
TFSSLAGVVYLSVGDILGSNVVNVALVAALSTFFVTGVVYVGLDVLRDLAGILYFSSIIP
ILMIFIPEVAVELGVLLLAFFMVYIYLSFRSAPANARVAEKVGVGYNVIVSMVVVGGVGV
VVSAYFLVESVEGLVLLTGLSELEVGAKIVSISTSAPEIATTLLLSKRGVYDMALGNAVG
SNLTNVTLILGALLIISGQSLVFSQHVSVVLFVLLASSTFWFFISRGALNRMSGVLLLLI
YLFFLTVAK*
>NODE_2261_length_5145_cov_5.227901_3 # 1537 # 5064 # -1 # ID=59_3;partial=00;start_type=TTG;rbs_motif=None;rbs_spacer=None;gc_cont=0.497
MKSIYVSLCPNCGGEITDEELVGRGVCGRCVLQDGRLKPGKYTKALELEEEYRAFADFFS
RVVGSPPWSLQRTWAKRALLGRSFSIVSPTGTGKTTFFIAMAIYQASKGKKSYIIVPTSL
LAQHIHERTLSMAAKHGEKAAKIAAYYSGMKKSEAEEMLQKIRDGEFGILITTDRFLNTR
FELLRGKKFFYIFVDDVDSFLKSPRNIDKILLLMGFEEKEIERHLKLVSARSGESEAEEY
ASKEIARPDSVLLVAGATMKGRRTKRIRLFRRLLNFEPGGSIEFVRNISNMYLHQSKKMW
EQVAELVKTHGGGCLIFVPQTAGVESAKELAKFLNSQRISAYAYEKMDTKMLKRFELGEY
DVLVGVASTRSPLARGIDLPERIRYVIFAGVPRRELNVSWREHRPSMLLSLIRNLYSILR
EKNESELVQVMGMLKKCVPTDREVLESVREGLESSKQPEGFAGYVYSAVTRAHQLLKTCI
GEEELRRVAENLDMKIRVDENGISIILPDIDGYVQASGRSSRMFAGGITRGISILIVDDE
KAFRGIMRALETIYEETFQEYSLEHAREEFKQCDRDRQFLREVRTGSASIESLDILRSSL
IIVESPTKARTLAYFFGKPARRVVDGLTVYESVGEGYVACLTACQGHLVDITTSHGFHGV
WIHDGEFVPMYVDIRRCSKCGEQFTDSEVCPNCGSDKYFSKLSIIESLRKLALEFDHVFI
ATDPDTEGEKIGYDLYVSIWPFNKRIERLELHEITRKALRDAFKSPRSVSLPLVEAQVVR
RIEDRWVGFELSRRLWEFFGEKHLSAGRVQTPVLGWIIQRMEEARKKKLVANVTFEDGSE
LMLENIEDVDMVKKLYAEGALNVEVADVKYVETVAPAVKPYTTDSLLRDASIFLRMSAAD
AMDAAQTLFESGLITYHRTGATYVSSTGLSVARSYLEENFPGLFVARHHGEPGAHECIRP
TKPLSRKQLELYLQSGLIRVPMRIGDRELMLYDLVFRRFMASQMKDALVRRQMCNLMVLG
KTYRVERVVEVLEPGFLNLYQTIKTVKALEPGVHKVLNLQIKSVQAAPFFREGDIIALMR
ERGIGRPSTYAQVLNLLYKRRYIFNDGGRVLATKLGKTVYNYLVSNFGSFVSETLTKRLE
ELMESIESGKVSYQEVLKELYGETSQISKTSAKAA*
>NODE_2295_length_5071_cov_3.906488_1 # 1 # 573 # 1 # ID=60_1;partial=10;start_type=Edge;rbs_motif=None;rbs_spacer=None;gc_cont=0.503
GGRYGESLLTTVFDEAFYGSENVQNVRNAGPFFSFTGKIDEEKIIVSRETLEKLSQYGIR
LGICTGRGSWETWRTLGEFSRYFVKEACMFISDYINIDPVKYSYLEKPSPIPLLEALKGL
GGDEPKLYVGNSAEDHIMFQRALSSQENLLFAGVTDNDYKRLDYMFESEVDLILASVNQL
AKVFQLLREE*
>NODE_2295_length_5071_cov_3.906488_2 # 585 # 1568 # -1 # ID=60_2;partial=00;start_type=GTG;rbs_motif=None;rbs_spacer=None;gc_cont=0.543
MVAGVFEAPASSANLGPGYDVFSLALEKPRLRLSIVAENSDDVEVELKAIGRYCSEIPVN
PAENAAAKAAEAVLRYRKICKKLSLTIDASIPPRKGLGASGAEAAAAVYGLNTLLELGLT
REEMVELASTAEPGQHADNVAASLLGGFIIAHRDELGFSVLSLKPPENLGAVLIIPDVKK
ESTAAAREAVPKSVATSVHVKIAAETALAAAAIARGDVDLFLRAVLLDPLVEPARADAGV
YGWGYDARKLLREKLELYKGFGVAMVISGAGPSRLILFNRVRNMGKVGERPVDRALERVV
HGLDKEGIKVLEIFETHPDSRGCVKIS*
>NODE_2295_length_5071_cov_3.906488_3 # 1575 # 2006 # -1 # ID=60_3;partial=00;start_type=ATG;rbs_motif=None;rbs_spacer=None;gc_cont=0.539
MYVDNAAYQMVLNPQQFDIVLTPNMFGDILSDLAAGVVGTIGIAGSANVGDRFGLFEPVH
GSAPTLNPEQANPTGQLLAARMMLDWMGRFKQDKRLTEAGEVLERAVYNVLSEGLVLTMD
LGGSATCSQFVEEVRKKAEALLR*
>NODE_2295_length_5071_cov_3.906488_4 # 2045 # 2608 # -1 # ID=60_4;partial=00;start_type=ATG;rbs_motif=None;rbs_spacer=None;gc_cont=0.509
MDSINLCFLSSLGKLSPMYRVSVIKGDGIGPHIVEESCRLVDWLCKRLGVELEFADAPAG
DAVKEETGSALPPESLETIMKSDACLKGPVGETARDVIVFLRQRLDLYANIRPFKNMPGV
RSKLRMSTNLLRMWASIMPWLYWLFRGVRLRESPVLLLKWRRRGAVKLLLFTKVTLSGLM
DFSEMFA*
>NODE_2295_length_5071_cov_3.906488_5 # 2621 # 3880 # 1 # ID=60_5;partial=00;start_type=ATG;rbs_motif=None;rbs_spacer=None;gc_cont=0.510
MAAFESLHVWRTPEIRERLDWYFQVSVNKLPAKYLLCRRVPIHDELDGLNEEELWRLHDK
AASEFHRIRQGIREGSISFKELRPEKPNLLDVKVALVKKMLRHCNFCRWNCRVDRTTGGK
HGTCQLESTTRVSSYFHHRGEELPIRGTKGSGTIFFTSCNMRCVFCQNADISHDKDNGVV
FTSQMLAWAMWQLRMEGCHNINLVGGEPTIHLHTIVEAINMLRFFKETYAEAMDAKADIY
YPYSLDTRNAYYEGEFNTPILWNSNMYMSGETMKILRELVDIWLPDFKFGNNKCAIWLSR
TPWYFETVSQNHKQIYEWGEDIVIRHLVMPGHVECCTKPVLRWIAENMPGTPVNIMDQYH
PDCYCNPSDPRFDKRYSDMARYPTEEEILESYRYARSLGINFEEITFEKSLRFHPLFLR*
>NODE_2295_length_5071_cov_3.906488_6 # 3912 # 4481 # 1 # ID=60_6;partial=00;start_type=ATG;rbs_motif=None;rbs_spacer=None;gc_cont=0.470
MVRASLAVDAEIADALSKLAEAKHMTLYSLTNQILQTFVEMMNENIEPQDVKALFRAHVL
LRDLDAVVLPSEFMDMLIADLYAVNKEKLLERFRQLGRDVGKVLKVYAASVEELFELAKT
VGQFFPLKRLEVRHKQMKQYEIAVLGVGSRPESTQCVYESVKAILHEYGYKTRNETVGKG
IIKCDIEPI*
>NODE_2295_length_5071_cov_3.906488_7 # 4574 # 4774 # 1 # ID=60_7;partial=00;start_type=GTG;rbs_motif=None;rbs_spacer=None;gc_cont=0.512
MLTVCEDYISLIRQHIAKENNNLFPMGENVVTEEDVRQTHTCYEEVEVREVGGEEHHRRE
KAADEI*
>NODE_2295_length_5071_cov_3.906488_8 # 4981 # 5070 # -1 # ID=60_8;partial=01;start_type=Edge;rbs_motif=None;rbs_spacer=None;gc_cont=0.544
GLLIVVMALVFVFLALGMEPVVNPRLRKT*
>NODE_2316_length_5021_cov_4.506270_1 # 1 # 546 # -1 # ID=61_1;partial=10;start_type=ATG;rbs_motif=AGGA/GGAG/GAGG;rbs_spacer=11-12bp;gc_cont=0.520
MSSPSPTRKKELSLRVAEARQRDIGRKIARVDSQGMKELELSPGDLIEITGRRSTVAIVW
PPYKEDDGQGIIRIDGEIRRNSGVSVGEYVRVSKTTAKPATKIVLAPFEPLPFVGDFGRI
VRSQLLNMPVAKGDIIVVPVLGMGVELKVSSTSPSPIVMVTESTVVEISSTTAKRIEEVS
GV
>NODE_2316_length_5021_cov_4.506270_2 # 596 # 2383 # -1 # ID=61_2;partial=00;start_type=ATG;rbs_motif=GGxGG;rbs_spacer=5-10bp;gc_cont=0.529
MVSDHRVAVLDRDRCDSKKCGNWPCITYCPPVRNNIEAIKMGEDGFPIISETLCISCGIC
VKKCPFEAITIINLPTELRKDVAHHYGVNKFKLFRLPYPEAGKIVGLLGKNGIGKSTALK
ILAGQLVPNFGILDRPVTWEEASRFFRGSLIQEHLSSISKGKSRVSYKPQNIAEIPKVVS
GTVKQVLSRLGDSAAVEDVMEKLELTKLSDRDIRFLSGGELQRLAIAACLLRKADTYILD
EPSSFLDIRQRLRMVEAVRSAVHDEVKIVVADHDLAVLDYFSDTIFLFYGEPSVYGVVAG
PYGVREGINIFIEGYIPDENMRFRSERIDFQVKPPTREQTSSEKLVWPSFTKTFEGFRLE
VEEGWVYRGEVLGIVGPNGIGKTTFASIIAGVQETDQGFSFDPKAVSYKPQYPQADDRTV
EEHLREAAGQEYDTSLYQSLILRPFSLEKLLEKNMKGLSGGELQKVVVAECLSRKADIYV
LDEPSAFLDVEERYHMAKILKRLALEKKVYVLLVEHDFTVLDFASSALMVFSGEAGVSGH
GHSPTDLRTGFNMFLEQMDISFRRDQTTKRPRINKRDSQLHRLQKKMGEYYYLSA*
>NODE_2316_length_5021_cov_4.506270_3 # 2452 # 3027 # -1 # ID=61_3;partial=00;start_type=TTG;rbs_motif=GGA/GAG/AGG;rbs_spacer=5-10bp;gc_cont=0.505
MIIWVTGTPGVGKTATGRELAKRLGIGFIDLPEYVSMNNLYKERLEDGTMVVESRRLAQH
LSKHVKGDTVIAGHITVKVRGHETRCIVLRLNPLQLKERLVERGYSVEKVAENVEAEFLG
VVYLDALRVFGKNRVSQIDVTGKEASDVVNRCVDVLEGRDAGDDVEWMSRLDEDILSQLL
RYLSTTKSRML*
>NODE_2316_length_5021_cov_4.506270_4 # 3068 # 3580 # 1 # ID=61_4;partial=00;start_type=TTG;rbs_motif=None;rbs_spacer=None;gc_cont=0.515
MNETGDAGLGEAVAARIAEVYGFDVVVENGLVSSAEKAWNSQRRQYDAEKLVKHIHPGEP
FVLILTGRDLYVEGLNFVFGYAPSPGGVLSIHRLKPSVEVGGFGRSLLLDRVLKEAVHEV
GHLIGLRHCSAGSCVMSFSNSVDEVDLKSGELCERCRGRATFLLRQLHSR*
>NODE_2316_length_5021_cov_4.506270_5 # 3546 # 4400 # -1 # ID=61_5;partial=00;start_type=TTG;rbs_motif=GGA/GAG/AGG;rbs_spacer=11-12bp;gc_cont=0.538
MAGKPVIEIAFDTPRLEEKLLAKAVAAKGAELRLTNIKQNVFTLQKTSLDVCLVRCVSLY
SAIHTAALREGAGVRSINSSESIFLAGDKVLTVSRLRSANLPIPRTAVGLNTRAAEKALE
KVGLPAVDKPPIGSWGRLIALVRDIDDFKLVAEHREMLPSSYMKTHIIQEYIDLPNRDIR
TIVIGEEVVGAIYRYRSSNDWRTNVALGGEPVQAFLNDELVEISLRAAKAVKGDVVSIDV
FETTDGSYLVNEVNGVPEFKGLMKATGVNVPEKIIDYVIASTRR*
>NODE_2316_length_5021_cov_4.506270_6 # 4450 # 5019 # -1 # ID=61_6;partial=01;start_type=Edge;rbs_motif=None;rbs_spacer=None;gc_cont=0.511
QLFDANPDTPRECEQYASGFRDPRSFMTLCVKFDAPFYSADGYSGTWVSKAAGGRTFGTY
QIDLGNSEYVTEEGFRISVLSFDERTGLARIRVSLGGQPREEGGETTVVTVTRTVTGTAT
ETLYTTTTIVGTETRTVVVTVTTTQLPRSTGEEYISIAIILAALLFTTAIIAVGRRRPRT
APPPPPPAW*
>NODE_2344_length_4960_cov_5.033586_1 # 3 # 1256 # -1 # ID=62_1;partial=10;start_type=ATG;rbs_motif=TTGTT;rbs_spacer=12bp;gc_cont=0.517
MGHGIAEVAALAGFDVVMVDVAEEFLAKGLEKIRWSLEKFVEKKRITKEAADAAIARIRT
STNLAEAVVDSDLVIEAAPEDIKIKKNIFQLLSQNAPAHAILATNTSTLPITEIASATNR
PEKVVGMHFFNPPPLMPLLEVIAGEKTSQETLDKAVEIGKKMGKTVVICRKDVPGFIVNR
ILTPLLNHSCQLVEEGVYSVVEIDSALRYRLGLPMGAFELADYTGIDVIVLASKSIKERD
PNTPPVCSQFQRLYEKGNYGLKSGKGFYEYRGGVYERPSIPREAGEKVDLVELMAPAINS
AAWIVRNGVASLEDVETSVKLGLGWPKGVFQYADELGLDKVAAALTKAAERYGDFYKPDP
LIMELVNQGKLGVKTGAGFYAYAAAETGYTEILVERKPPVTKIILNRPHRLNTITPKM
>NODE_2344_length_4960_cov_5.033586_2 # 1327 # 2556 # -1 # ID=62_2;partial=00;start_type=ATG;rbs_motif=None;rbs_spacer=None;gc_cont=0.533
MPSTGLDPHRIRQDFPIFQNNKNLIYLDSTATSQKPVQVIEAVAEFYRKMNANVHRGVYE
ISVEATEAYENARKKVAEFIGARSSREIVFVRNTTEALNLAAYSLGLHRVKPGGKIVLTM
MEHHSNIVPWQLIAKINRLKTEYIPFDDQGYLDLSDADKKLKDADIFSFTHASNVLGTIN
DAKMLCRMAHEHGALAIVDAAQSVPHMPVNVQEMGCDLLAFSGHKMLGPTGIGVLYGRRE
LLEEMEPFQGGGEMIKEVHLDHSLWNDVPWKFEAGTPNIAGAVGLGAAIDYLRGIGMENV
REHEHRLTAKALEILSEIRHAKVYGPENPLHRCGLVSFNLADIHPHDLATYLDKHGICVR
AGHHCAMPIHTHLGISATTRASFYIYNTEEELEVFRDALLQALKTFRIQ*
>NODE_2344_length_4960_cov_5.033586_3 # 2598 # 4451 # -1 # ID=62_3;partial=00;start_type=ATG;rbs_motif=TTT;rbs_spacer=4bp;gc_cont=0.525
MVSSRGYRGLRILGLHVDFVEYRPVKKESTVVEEASPEPVRIEDAYVLLTSVEPEDDERV
AEAAVADAVEFMTRLKIPRLVIYPFAHLSRELARPEHAVEILALMEKIAKERGVEVHRSP
FGWNKALALSIKGHPLAERSRVFSQATLQQKQATSVEKSYMVLTPDGELLKPEEALADLP
DGLAVLVEKEALGKGLNEVSEPEHGKVLKRLGIDWEELSDSGHMHYGPEGTIVYDLISDY
ASKIVRELGFPVYFVKGTNLFSLESRPIREHASLFGQRMYRVEVDGRPYVMRYAACFQQF
ALARNWVISYRSLPFGMFEVADSYRLEQRGELVLGFRLRKMSMPDLHVFCRDIPEALQVV
EKIHDKIYREIEKLGRDYYSLYNLTSRKFFEENRGFFQKLLKRERKPVLLSFYPENSSYY
WVLNIEYHIIDKFGRPREIGTVQIDVGNAERFGITYVDKDGEKKYPVILHSALIGTVERY
LYAVVDTALGKTPPTLPTWLCPTQLRILPLNEKYNKRAVQLAEKITQYGIRVDVDDRPET
LAKKVYEAETNWIPYVATLGPKEAKKGTLALRIRGRKEVKQMRLQPLVKLIQKETKDYPF
RPLTLPLELSKRPKYNP*
>NODE_2344_length_4960_cov_5.033586_4 # 4561 # 4803 # 1 # ID=62_4;partial=00;start_type=ATG;rbs_motif=None;rbs_spacer=None;gc_cont=0.432
MRTKIDHTGRLYIPKEVRDRVAAEEFTIETLEDGSIILRPIRTDPVDEYYGIVKTKPMSV
EDMEKKIKEYVEALYRNDIS*
>NODE_2364_length_4921_cov_4.930842_1 # 1 # 348 # 1 # ID=63_1;partial=10;start_type=Edge;rbs_motif=None;rbs_spacer=None;gc_cont=0.509
EYCTNYQASMMHGYRFLRKRIFQEDWNTAGINTFLNILQHLPDSHVSRRQGRHAAKILSR
LAKQVLDAGGVGTAEGSRRYTQLIKIVKRAGMKPAATADLLAVAYTLLLLSGWRP*
>NODE_2364_length_4921_cov_4.930842_2 # 353 # 643 # -1 # ID=63_2;partial=00;start_type=ATG;rbs_motif=GGA/GAG/AGG;rbs_spacer=5-10bp;gc_cont=0.481
MGPLWLINILISLMIVTGLLYSLRNYLLTRKYARTKFTNALVALTSVFLIQHLYAAYVFY
MMSVSYSEEMHIATPLLMLNVIGFAGFTIFIYLSRA*
>NODE_2364_length_4921_cov_4.930842_3 # 625 # 885 # -1 # ID=63_3;partial=00;start_type=TTG;rbs_motif=GGAGG;rbs_spacer=5-10bp;gc_cont=0.490
MLILLKLRDGPANANQLAKALRLNYKTILHHLEFLMENNLVEAEEGKYDVKYRLSQVVSE
NMDTLDSVVNEVLGSSKARVSWARSG*
>NODE_2364_length_4921_cov_4.930842_4 # 982 # 1797 # -1 # ID=63_4;partial=00;start_type=ATG;rbs_motif=GGA/GAG/AGG;rbs_spacer=5-10bp;gc_cont=0.501
MTSPEDFVKMVSSAKVYDLGQPYFNGMPVHPEDPPYSMVIYRYHEYTKKLFEKVAPGFSD
SMELVITSMHSGTHIDAKCHMARDGMLHNGVKAAEIVKHSGYTKYGTEEIPIYVKRAVLL
DIPASKNLDILPPRYGITAQDLEQALKLQKTEIKEGDAVLIRTGYSRYFTTDKEKYLHDF
AGITEESAKWLIDRKISLLGIDNLAMAVPKPFTVHLMFLVDAGTHVMKSLYLEDMARDKA
YVSVLVVTPLKIVGGTGSLVRPIALVYEGKP*
>NODE_2364_length_4921_cov_4.930842_5 # 1822 # 3036 # -1 # ID=63_5;partial=00;start_type=ATG;rbs_motif=None;rbs_spacer=None;gc_cont=0.505
MKPAAPLDDVSVLEIGTAIAGPLCGAILAEMGAKVIKVEHPTRGDDARHFGKIVKGESLY
FFNYNRNKLSLAVDIKKKEGLAIVKKLIREVDVLIENYRPGTLSKLGLSYEQVKHLNKRI
IYCSISGFGSRGFYRDYKGYDVVVQAMSGLMWMNREPGAEPMRLPAPLTDILAAYSAAAA
VCAALHLRERLKKAVKIDASLLQMGLAAVSQWLVDTWVTKEEVKPFGNKYPALAPYEPFR
TKDGWIVVAVGNDEQWLSLCRATGRSDLMEDMRFRTNQDRIKPHNRSYLAAELQKTLGER
TSKEWVTLFQEEGIPAGPVYSLTDVLNDENLSSLGLFSPTRHPTIGEVLAVRLTAFFQGF
TTHQRPAPRLGEHTENILKELGYSRRKIQELADRGVVKTFSETT*
>NODE_2364_length_4921_cov_4.930842_6 # 3105 # 3902 # 1 # ID=63_6;partial=00;start_type=ATG;rbs_motif=None;rbs_spacer=None;gc_cont=0.503
MTEYKHIIYQKFPEDKVAVITFNRPEARNAMSVAMLTEFNDALHKAADDPEVWSIIVTGA
GDKAFCSGGDAKEFLANVEAGKISEIEKFNRFNLDVWRFMEKMRKPIIAAVNGFCNIEVI
QAVDLVIASQNAKFGLPEVTIGVSPGAGITVRLPRFLSKYWAKYFLFTGEWVSAEEGYRL
GFVNKVVPHEKLLEEAMALARKINKNAPLAVGATKACVNLGGEMPIDEGMEYQLKESILM
FYTEDLKEGIRARFYEKREPRFTGK*
>NODE_2364_length_4921_cov_4.930842_7 # 3903 # 4487 # -1 # ID=63_7;partial=00;start_type=ATG;rbs_motif=GGA/GAG/AGG;rbs_spacer=5-10bp;gc_cont=0.472
MQRQKRYEDYGYVLDVFPAQQRAGFQKFHHDRNEYIVQLLGEDFFTLLEVAVNEKFRPKP
GTKLYIGRDVPREILRIVRRIDYTDLTEASVANLEPAVYKIVEEHPQRFLDFINNSGMLT
PRMHALELVPGIGKKMLQKFLAERDNASFTSFEDVKNRTGLPNPVEAIVKRIVQEIKNKD
EKYRLFVREPSPRE*
>NODE_2364_length_4921_cov_4.930842_8 # 4501 # 4821 # -1 # ID=63_8;partial=00;start_type=ATG;rbs_motif=GGAG/GAGG;rbs_spacer=5-10bp;gc_cont=0.536
MATVVKLMEQRAGDLNSLQSRVYTYAKKYAKLSPEQAELLVQKLMTDVGLTREEAVQVAD
TCPRNVEELRAILSGYKRLVSFLLFSEEKMRTVVKLVEDAVAGRLQ*
>NODE_2368_length_4907_cov_4.460870_1 # 2 # 358 # 1 # ID=64_1;partial=10;start_type=Edge;rbs_motif=None;rbs_spacer=None;gc_cont=0.535
CLLLHEGWIKPYAYDQVSVFDAAVTFARAEGFLPGPEPSHTIRFVIDEALRCKQTGEEKV
ILFNLCGHGAFDLHAYEEFFEGKLPPWYYPEEEIRKSIERLRKELDWLPEVEKQFLGA*
>NODE_2368_length_4907_cov_4.460870_2 # 355 # 1029 # -1 # ID=64_2;partial=00;start_type=ATG;rbs_motif=None;rbs_spacer=None;gc_cont=0.481
MIVVDSNEASENSRLVESLAKVVEMAVKPLEAGDYLIIGREKHALVERKTVMDFLNSLKG
RLWEQLSAMKMFEGEKVLILEGYLGLYRKRGWKEVSILALMDKIVHDWGIPIIPTPDIRG
TLTYLVWKNKSLGEVEEFREYPLRVKRKGMTAEEQALFVLEGLCGHETAKALLSHYKTLR
SVFAALSPENIHELDKIKVGGRRIPEKTVKKMVEVANTVYSGEV*
>NODE_2368_length_4907_cov_4.460870_3 # 1112 # 2440 # 1 # ID=64_3;partial=00;start_type=GTG;rbs_motif=None;rbs_spacer=None;gc_cont=0.536
MNKSIKAVSRTAVVALVVVVIAVAAVAGVFLTGVLTPEQQKRQIIIGLSLPLTNPVGIHA
KYAAEMAVEEINSAGGVLLNGTRYELVLVAEDTNEMDPLIPVDQGVTAFKRLIEVHGAHV
IVGGVRTDIVVAQTQLLSQYKIVYLDIESNQRIVEDRVQSDYENYKYYFHFFAGGRNSSA
GPYIATIPSALRNAAQNNPNFPDVTKIALVAENALWTVGLAGRPAGNSTFFERLKQQGFD
LVFAELYPTTQSDFSSYLARIKASGAGLIILLFSGPPGVAFVKQWAAYDWSPGKKPIIFG
PGLLGGFSWFWTQTEGAAQGTIWWPATVKVPVTPKTVPFIEKFTQRYKETPNTAAFGTYD
AIYVLKEALERANTWKADRLVPAMEQTDYEGVIGRIQFNRKLHGLNLQLPNLYWYFGQWQ
NGELVPVWSPDQPQTVRNLVLP*
>NODE_2368_length_4907_cov_4.460870_4 # 2442 # 3308 # 1 # ID=64_4;partial=00;start_type=ATG;rbs_motif=None;rbs_spacer=None;gc_cont=0.531
MISSEAAATILVYGFITSLVYALFAEGFSLIFGVARMIDAAYGMWYTAAAYMAFALVTVY
NIPSLVTFFATVAALFAAGFIYYWAVLRRIKEHIEMIMTTFLIALVIQNLIVLLFTNFPW
STPAVLPGSTVVFGVSVFNQQLAAAIAASALLILLWLLIYRTKFGLAIRSVAQDIDAAVC
VGIRPERTMALVLGLSTALAGLASLLVTPQSTITPVLGWPMLTLAFSIVVLGGLGDYRGT
LLAAFVIGYVEIAVQNLVSPLYSGAASLIAVLLTLWLRPKGIFGRSVE*
>NODE_2368_length_4907_cov_4.460870_5 # 3305 # 4243 # 1 # ID=64_5;partial=00;start_type=ATG;rbs_motif=None;rbs_spacer=None;gc_cont=0.520
MMKRVDKFFIIGLLVVLAILAVAPIAFNLRFIIFILTLTNIFAMLAVSWNLLSGYMGLLS
LGHSFFFAGGGYAAAILSISYGVPPVAAVFLGALVVTALGSLIGLPSLKLRGHFFALVTL
IIPVIAYQVTNAIPQLGGHDGIFGIPPLFRSAEEFYLASLAALSGSVVVSYLVMRSRLGI
IFTCIKDDEIAAKAAGIDVPRYKLLGLCISIFIAGVAGAFYAYLNGVISPATYELEKASL
PLLMTLLGGRATILGPVVGAFIIETLIETLKIEVLVRARLLIYSGLALLIFMIFPSGIVG
FLRRRVYGDTAG*
>NODE_2368_length_4907_cov_4.460870_6 # 4224 # 4907 # 1 # ID=64_6;partial=01;start_type=ATG;rbs_motif=None;rbs_spacer=None;gc_cont=0.529
MEILRVEHLVKRFGGIVAVDDVSFAVKKNEILGVIGPNGAGKTTLFSLISGTEKPDAGKV
YLNGEDITATKPYHRALKGLVRTFQIVRPFKSLTVEQNLRAPLTVRGNKFNEEEAMELLR
QLGLATKRNTPTTLLTHGELKKLEVARGLIAKPRVLMLDEPFGGLTVAEIEEVTQVLKGY
LAEGGTLIIIEHRLRELMKLIQRALVMDQGKLIFEGAPADVARSEVVI
>NODE_2387_length_4859_cov_5.416980_1 # 1 # 462 # -1 # ID=65_1;partial=10;start_type=TTG;rbs_motif=GGA/GAG/AGG;rbs_spacer=5-10bp;gc_cont=0.567
MAKVLERVGLTFDDVLLLPRRSSIRSRREVSTRSRFTRRIELEVPIVSAAMDTVTEAEMA
VAMAREGGIGVIHRFNTVEQQVEQEKLVKRSENIAVEEPYTIDPDATVAEAEALMRRKNV
SGLLVATSSRKLVGILSRRDILFAPREAKVSEYM
>NODE_2387_length_4859_cov_5.416980_2 # 504 # 1160 # -1 # ID=65_2;partial=00;start_type=TTG;rbs_motif=None;rbs_spacer=None;gc_cont=0.539
MRVVVYGDEVWSLLRRLRERALMVMSHLKQHGFDSIVYGSVARGDVSPSSDLDIFIPFPV
PMYKLEYALSLLQPIHKRELVQATPYYAPKAYLYLNEKDTVSAPMVPLNRDEEGFYKLAG
YLTLEELRRDVRKPGINKALQLIIPTAEGHVEKPLKHSFEEAVKTLDISPDILNSRMKVL
LKRREKGHTGVYQHIVLHEGMSFEEAFEKMMQKSRRKH*
>NODE_2387_length_4859_cov_5.416980_3 # 1426 # 1704 # 1 # ID=65_3;partial=00;start_type=ATG;rbs_motif=GGxGG;rbs_spacer=5-10bp;gc_cont=0.491
MLAKALLRADAFTHLVQADANHMPFRGKVFSHLFCLTVIHHLKPQQFIQEAQRTTTTKII
ISQHKRLTPRLTDYPVEENETVDEIITISIHL*
>NODE_2387_length_4859_cov_5.416980_4 # 1917 # 2489 # 1 # ID=65_4;partial=00;start_type=TTG;rbs_motif=GGA/GAG/AGG;rbs_spacer=5-10bp;gc_cont=0.546
MARIAYPVEDRLRVVERVCGVDAAYRRGRVAAAAVVYDVGEKRVVEDVVEVVSGRTTPYI
PGFLVLREGPAMLQALLRLTVGYDLLVVDGHGRAHPRRCGLATLLGFAADKPSIGVAKSI
LTGTRQPSNSHDKIVEGDEVIGLAKGKIVYSQGYGVSFNDLLKVFNLFGGAYPEPLRVAD
RLSREAVKKL*
>NODE_2387_length_4859_cov_5.416980_5 # 2463 # 3728 # -1 # ID=65_5;partial=00;start_type=ATG;rbs_motif=GGAG/GAGG;rbs_spacer=5-10bp;gc_cont=0.546
MGTQEEKPFLNSIAIHEKQRGGDPLEDIITRYTSDRPPLILKHEYLRSDYVPTALPHRTE
HIKAVGNVLATVLRPVKPSNLFIYGKTGTGKTAVCRYVFNRLSDAVSEKGFDIRFVYINC
RLAGTEYRVLSELCAAAGVSVPFTGVSKGELFRRFQTAANRLNSSFVVCLDEVDALVKAF
GDDLLYELTRANIGLGWVSLVGISNDLLFKEQLDPRVLSSLSEEEVVFQPYTATELADIL
RERARAALRPGAVGEDVIRLCAALAAAEHGDARRAIDLLRVSAEVAEREGAEKVEEQHVR
RAQSLIEKGRVKEVISSLPLHSRLVLLAVYTVSRKGSETTSGTLYNTYREYCVSLGLDPL
TDRRVSTLVSELDMLGIVACDLISYGRHGRTRRIKPTIPFDEVAEILGKDEALSQFLDGL
S*
>NODE_2387_length_4859_cov_5.416980_6 # 3821 # 4054 # -1 # ID=65_6;partial=00;start_type=TTG;rbs_motif=GGxGG;rbs_spacer=11-12bp;gc_cont=0.457
MGLRFPQEMKGFNRITTCEELRKTERWLENLFKEVFTVSFHRFFAFVKRRDGYVEADVWG
RPLLFLWKGVSNVKWLF*
>NODE_2387_length_4859_cov_5.416980_7 # 4318 # 4653 # -1 # ID=65_7;partial=00;start_type=ATG;rbs_motif=None;rbs_spacer=None;gc_cont=0.524
MSDALRSGAKMLSEVCPVCSSPLFEIGGEMRCLRCDKPVVRVREESEVYVASTPLVLTQL
ENAIVAKLDALTALLQQTTEPEEIKQLSETLSSLVKLFHESRKLGETFRKQ*
>NODE_2387_length_4859_cov_5.416980_8 # 4702 # 4857 # -1 # ID=65_8;partial=01;start_type=Edge;rbs_motif=None;rbs_spacer=None;gc_cont=0.474
LPKEAQDEVIIHELLHIPKSFSGGLLPHGKFDFDRETRSISKIVKQGRKPF*
>NODE_2475_length_4688_cov_4.801561_1 # 1 # 2241 # -1 # ID=66_1;partial=10;start_type=ATG;rbs_motif=GGTG;rbs_spacer=7bp;gc_cont=0.573
MMGKYVGKPIKRREDPILLTGRGRYVDDIKLPNMVYAGFVRSPYAHGRIVSIDLSEAQKH
PDFVAALLPEEAAPLPSWMKYKGLRDVPRFSLARGKVRFVGEPIVGVAVKDRYSVEEIVS
LVNVEIQPLPPVVDAEEGLKPGAPLLYEEWGDNIIMNYSFKAGDVEAAFATADLVLQRRY
VNQRYAPTPIEGRGVVADFDKSRGELTVWDSTQFPHVLQTYLSQALNYPENRIRVIAPDV
GGGFGPKSSVWPEEVSTIQLAMKLGRPVKWVETRSEHMLVCGHERQQVHYVEAAFKRDGK
LLAIRDKVIADIGVYGAFWTETQPVMVTMAAIPGPYRFDAYEYEVFCVATNKAPYSPHRG
FGRPVAAFVMERLMNDAAANLGIAPAEIRRSNLIPAEAMPFKNIHNIVYDSGDYPKALEE
ALKLAKYDKLRQMQAEARKQGRLIGIGLAMYVEYTTPSSERLDKGLGWEVGGYDSATVRI
EPEGKVVVLTGTASQGQGHYTVYAQIAADYLGVNMDDVTVFEGDSKTCPYGFGAWASRST
VAVGGAIIKACETLLAKVKRIAAHMLEANPEDIEAADSKLYVRGSPEKFVTFADVAKIAW
RQPTRLPPDTEPGLEATAHYEPKAFTTCSYAVHIPVVEIDPETGQMKVLEYHIFDDSGRV
LNPLTLYGQIHGALAHGVGGAVYEELVYDENGQLLTSTFADYLIPSAVEMFNINIEHMET
PSPQPGGFKGMGEGGAIGAPAALANAV
>NODE_2475_length_4688_cov_4.801561_2 # 2244 # 3533 # -1 # ID=66_2;partial=00;start_type=ATG;rbs_motif=GGGTG;rbs_spacer=5bp;gc_cont=0.558
MTATIQDVLAKIDVEKTIKRTLDLANIESPTGFEGECAEAYARMMEEVGMRVKLQEVEPG
RLNAVGVLPGKGGGPSLMFNGHLDTSFSPREPAEILKAISPVYRLEPPWAYREGDWLYGM
GVFNMKGALAAYVSAVEALQNAGVELKGDIMIAGVVGEIEKTQVDQYRGAQYRGYGTGTA
YLVTHGGVTDFAILGEPTGLRLMLTHFGSVWAKMYLKGQMVHTAHSSGVTNLILRMNRVL
NVLEEWIPKYQERFSYQGVKPTVNIGSIEGGWPWRCSRTPWFCNLYVDLRYPPPYSAVDV
KEALEEMLNEVEKRYGFKPMLDIYVSDAWATVPEESAVVKAIDEGHKAVFGTPAERVVFS
WSSDANVLTRNGVVAVNYGPSGGPGKEMRGTLYIPNLIACTKVYTVASMNLCNMDRKKVK
QRFTITYGE*
>NODE_2475_length_4688_cov_4.801561_3 # 3534 # 4241 # -1 # ID=66_3;partial=00;start_type=TTG;rbs_motif=GGGGT;rbs_spacer=9bp;gc_cont=0.547
MIALGFAREGGNVVVHYNKSAESALQTAREIEQMGVRAFTVRADVTKWDEVKQAVEKTWR
EFGPIDVLVNNVGDTAPGQMSWREITEERIDHVLAVDIKGTLFMTHEVGSRMLERKKGVI
VNICSNVITTGSPRAPQYAASKYGVLGLTKSYANAFAPYVRVNAVAPGYMETESLLSRPD
WTAGRRKWVIEHTPLRRIAKPEDIVPVVLFLASDDSIHMTGNVVVCDGGFSMPGA*
>NODE_2475_length_4688_cov_4.801561_4 # 4449 # 4688 # 1 # ID=66_4;partial=01;start_type=ATG;rbs_motif=None;rbs_spacer=None;gc_cont=0.525
MNEMELEKFEGIVSALLTPSTAYREKMAELIEFHLKHGVNGFFVLGTTGEGVKLGPSARQ
EVAEAAVEYAGSRGLVIIHV
>NODE_2527_length_4582_cov_5.613762_1 # 1 # 132 # -1 # ID=67_1;partial=10;start_type=ATG;rbs_motif=None;rbs_spacer=None;gc_cont=0.470
MRPLVYVALLFLVGLGLLNAAQTQSVITTTTTRVVTISPTTYTT
>NODE_2527_length_4582_cov_5.613762_2 # 195 # 1229 # 1 # ID=67_2;partial=00;start_type=ATG;rbs_motif=TTGTT;rbs_spacer=6bp;gc_cont=0.554
MGVKIGDIIPGEAVEQTSLKKLSGKAIAFDAYNILYQFLATIRGPDGRPLMDRRGRVTSH
LSGLFFRTINFLQEGLLPVYVFDGRPPEEKYWTIEKRAVSREEAGRLYEAALAEGDLEAA
RRYAQRAASLEKYMVESAADLLKAMGVPYVMAPSEGEAQAAYMAAKGSVYAAGSQDMDSL
LFGSPRLVRNLSIVGRRKLPGRKEYVEVVPEIIYLDRLLASLGLTREQLIDIGLLVGTDY
SPQVRGVGPKTALKIVKEYGSLEKAVEAGAVEVEFDIQAVRRLFLQPRVTDDYVLDWREP
SEELVVELLVEEFDFSRERVGKALAELRQTLSKRSSSLDAFFGE*
>NODE_2527_length_4582_cov_5.613762_3 # 1206 # 1424 # -1 # ID=67_3;partial=00;start_type=TTG;rbs_motif=None;rbs_spacer=None;gc_cont=0.525
MSKYVEVLETLRRMGGKSMLQNLLDEMKRHQSRLSTMELLQMLMKLEIHGKVRVSTLDEE
RKVVELLPEESV*
>NODE_2527_length_4582_cov_5.613762_4 # 1431 # 3611 # -1 # ID=67_4;partial=00;start_type=ATG;rbs_motif=TTTT;rbs_spacer=8bp;gc_cont=0.544
MSVKELRLRVAEAKQRDVGYGIARIDRSVGAEAGLSTGDIIEIRGKKLTAATVWLGYMED
EKEKDIIRIDGHIRNNAGVSLNDYVIVRKANVKEAQLVVLAPYNTSIKADENFTKLVKSR
LIEYPVVHRNIIPVLFFGNLFTFAVVQMRPTGVAKITPRTKLVIQSRVVQEKTLRTSITY
EDIGGLQEQIQRVREMIELPLRFPELFQKLGIDPPKGVLLYGPPGCGKTLLAKAVATEAE
ANFILINGPEIMNKYYGETEARLREIFRKAEEEAPSIIFIDEIDAIAPKRSEVTGEVEKR
VVAQLLALMDGLEGRGSVIVIGATNRPNALDPALRRPGRFDREIEIGIPDKKGRIEILTI
HTRGMPLAKDVQIEKLGEMTRGYTGADLAALCREAAMKAIRRILPSIDFSSERISPEILN
SLEVTMKDFLDAYKEITPSALREVEIETPTVRWEDIGGLEQVKQKLIEMVEWPLKYPEKF
EKLGIKPPRGVLLYGPPGCGKTLLAKAVATESEANFITIKGPEIFSKWVGESEKAIREIF
RKARQAAPAVIFFDEIEAIAPRKDLAEDSSGVTNRVASQLLAEIDGIEELNDIVVIGATN
RPDMLDPALLRPGRFDRLLLIPPPDEKARAEIFYIYTRKMPLADDVNIEVLASRCEGYSG
ADIESVCKEAALAALRRDINADKVTKRDFEEALMNVKPSITPQMMKEYEKVGDMLRSSEK
PLMMIG*
>NODE_2527_length_4582_cov_5.613762_5 # 3757 # 4086 # 1 # ID=67_5;partial=00;start_type=GTG;rbs_motif=None;rbs_spacer=None;gc_cont=0.497
MDILSCVAAQIVPGEEIERLSRLFMALGNPVRLRILSLVSSSQRPLHIRGIARLLKTRYA
ITYKHVKTLQEAGLVTIYEVGRSRVVAPKHPELFRKVALFGKEITSMNK*
>NODE_2527_length_4582_cov_5.613762_6 # 4157 # 4582 # 1 # ID=67_6;partial=01;start_type=ATG;rbs_motif=None;rbs_spacer=None;gc_cont=0.545
MNNIQKLTLASSFAALAYVMGLAPASVPFPLLPFLRFDLAEIPDMLSFLLLGWRYGLVTA
LAHWYALVITATGVFAPPPIPQLMKLTAVLSMFLGVYAGLWAARRLGRGKVVLSTVGGAL
MRAGVMAPVTFALYYLLFPQIY
>NODE_2531_length_4576_cov_3.462770_1 # 122 # 430 # 1 # ID=68_1;partial=00;start_type=ATG;rbs_motif=None;rbs_spacer=None;gc_cont=0.505
MNLQIDQSTVLAIIWFFIGFGAGLALLRFWKVLILVVVLAVLLPFIISLAGVSSPLTPEQ
VIAAFFNGVNLLASLLASNNYSALGFIVGVILGLLTYALRSR*
>NODE_2531_length_4576_cov_3.462770_2 # 467 # 853 # 1 # ID=68_2;partial=00;start_type=ATG;rbs_motif=AGGTG;rbs_spacer=7bp;gc_cont=0.501
MRKEIIFTEKAPKPIGPYSQAVRVGDFLFLSGMVAINPATGKVEETDVSSQTRRIMENAR
AVLEAAGLSFEHVVKATVYLANPDDFAAMNEVYSQYFPQNPPARTTVAAHFPRKEFLVEI
DFIAYVGR*
>NODE_2531_length_4576_cov_3.462770_3 # 831 # 2087 # -1 # ID=68_3;partial=00;start_type=ATG;rbs_motif=None;rbs_spacer=None;gc_cont=0.513
MHIVLIDNGRSSMRDDPVFREALYCIRCGACMNICPTYSSLGGHVFGHIYTGPIGIPWTA
FVHGLEKAAEFAPLCISCGLCREICPTIIDMPYMIAEVKHRYIQKGGQMFVNKVVESYET
AYRVGSKFPRLFNHLISSTTTRFLMEKFLGIERRRTLPKVAAKPLDKLLLGKVVENGADA
LFFADFFARYLRPDIGAKAVDALIHAGYRVSLPPQRSSGYPYFAYGDLDKARKQAEYNVR
NLSKALSDGAVIVSIEPTATYTLKHLYPKLLNHIPEAEKVSEATTSLTMLLHTLTKDGKL
EAKPVIEGRAAVHVPCHERAFNSCREVVALLESAGIEATVVETGTCCGMAGTFGMKHGVL
GYELSNVVGEELFNRMKASSCSYVVSTSSVCKIHISDGTSLPVYHPLETLEFTAPRKR*
>NODE_2531_length_4576_cov_3.462770_4 # 2078 # 2833 # -1 # ID=68_4;partial=00;start_type=ATG;rbs_motif=None;rbs_spacer=None;gc_cont=0.491
MRKASELHHVLSEKVAAVLPKSEWRKYLREALFRTLDKRSEAIQLMAHDFEKFRHDARRV
KAHAVNNLDKLLQQFIQNCEKRGAKVYLAKDAEEACRIVYRIAEEKNARLITKSKSMTTE
EIGLNQFLEKHELKVVDTDLGELIVQLAGERPFHLVYPAVHKTRQDVAELFSREAGRKLS
DDIGELMNFAREYLREKFLTADLAITGVNIAIAETGTVIVETNEGNDRLGNIPAKTYIAV
MGMEPRNVRCT*
>NODE_2531_length_4576_cov_3.462770_5 # 2830 # 3399 # -1 # ID=68_5;partial=00;start_type=ATG;rbs_motif=None;rbs_spacer=None;gc_cont=0.532
MASLAGFGKLHDVLGLFMERFRILGGYAALAENPESAATVAADFLRQHGSRTVFISKLPT
GLTQPLEKKLKEMGLQVYSYDSSEDPVHVVKMVDAGISTAAAAVAETGTLVEVAFDDVER
LVSSLPKTYVCFVNGSVYMTSGLLRSAMERDRVSVTFISGPSRSGDIEQRLVLGIHGPHH
VLSVVCSWL*
>NODE_2531_length_4576_cov_3.462770_6 # 3480 # 3848 # 1 # ID=68_6;partial=00;start_type=ATG;rbs_motif=None;rbs_spacer=None;gc_cont=0.488
MKYRLMDILACPMCKSFPLKLVVLEERIIEKPPFIRQCELYCALHGGYVRDFTKTDCERC
YGLEIASGYVECGGCGRWYPVVEEIPRMLPDEMRDRKLDKSFVEKWGQKLPQRILESIRN
GE*
>NODE_2531_length_4576_cov_3.462770_7 # 3832 # 4575 # -1 # ID=68_7;partial=01;start_type=Edge;rbs_motif=None;rbs_spacer=None;gc_cont=0.528
GVAGNVRVVNRENWLTKNQALEYVTQLNVARRATSFLGVVQVMPGPLAAFRRSMAATLGG
YDRITLTEDFDLTVKLLKTGGVIQAPPGAFAFTEAPARLRDLYKQRLRWYRGNTQVLIRH
SDAFRVRRYGRLSQLVFPLMVLQQIVIPVLGVASIPAAIFIILAGGLGYVLRLFAVFSVL
QLCISLIALDIQDDDMRLGIYAPFAVVGYKHLLDIIALKAVFDILVLRRKPKWTRAEKKG
LEATLRS*
>NODE_2537_length_4562_cov_4.245708_1 # 2 # 1171 # -1 # ID=69_1;partial=10;start_type=TTG;rbs_motif=GGAG/GAGG;rbs_spacer=5-10bp;gc_cont=0.531
MADAEELPDFLKIPKPLQERFFTAVEEEVNNLVPEIRRFSEEVERVRKELSKGIRRVKDS
SRWRDMLVCVVDGSDVPALDDRIGVRYGLYAVAYKMFRGIDAVEDGEGYFGDKLPGRIST
RRETFLKLLDLLTTYYERLVAKTLLDSGKPDLLIVDGSFFGYRAGSSMVKKDPLNWRDPL
TGKRYDTVFDLINEINSLTLALLESGKAVGVIKRVPTAAIDGYLCYNHGFEMGLELSDRS
ILSHLMKRGEVFDYEEIFGPDVRYDVFTWFRTVALDKSIAKKGPKAVLEKAEKRVKVQLV
ADLTDWPGGRSSSWTQYADQPIVKAVRSTRRVFIKTVDEIPPICVEFSEKTSREMAEDVL
AYIYATANPATGLPIVLDLVDDLVSLPRGI
>NODE_2537_length_4562_cov_4.245708_2 # 1158 # 2639 # -1 # ID=69_2;partial=00;start_type=GTG;rbs_motif=GGAG/GAGG;rbs_spacer=5-10bp;gc_cont=0.518
MDWNSVKLEQIGLVASPSGENGAMCILQDGMETKVTTETLVLIENRNGNKILAVCSSGVG
SNDSLKTNVYNPGVAYAKTGKGPSTAKEFFGYHLVVIGDVTDGTIKPNRLIIAPASKVYR
FDESFNPMELMGGTGLTLGYYATGTPAWKIPVLKEYITHHIGVFGVTGSGKSYLTRYQLI
PLLRQSGFDVLIFDWKGSDYAPYYSDVINMGDILIDEESTLSFLLERVNYFGGGNTGQKL
AEYLEEVIAEGKWRGKTADEALEIITNELYRIITEDNPGKSPGQPSYWANIYMRKAQRYM
NMLDEEDIKPLLGTLTAEEIVAKLREKHLIVIDLSYGSKEQKLSIFLSIVGYLKRLMEEK
NRLNIALVVDEAPQYCPWNPKGIEEDATRAIMSIAALGRSYGLSITLISQGIAGEIGINA
AVRRNLNTLFIGKIHPLDVPEADKFFATTLVDSSSLLRLPEGHFYMIGKMNPSPVPLLLT
FEIPEEEKTVGRR*
>NODE_2537_length_4562_cov_4.245708_3 # 2675 # 3676 # -1 # ID=69_3;partial=00;start_type=ATG;rbs_motif=GGA/GAG/AGG;rbs_spacer=5-10bp;gc_cont=0.519
MKQVRDYDVERLTVATVASHTALQLLRAAKKTGFRTAAICLTDNKPFYEKFGFIDEIYTA
SVDTLDKLAPKLTERNTVFIPHGSFVEYCGPEKAQSFKVPFFGTRQLIEVEADQGKKMKL
LREAGIPTPEEYPSPREAEPPVIIKLPGAKGGAGYFLAFTKQELEAKTRNLNQPYIIQRY
IIGVGVYMHYFASQMFRRVEVFGADTRYETNVDGRVFGLAEPSFVVVGNRPLVVRESLLP
RYMRFGEQFASAVEDTLGTPMIGPFCLETIITDKLEIKCFEFSGRIVAGTNVYMGTGSPY
SVLYFDKPMDMGERIAHELKVAAEKNCLEKITS*
>NODE_2537_length_4562_cov_4.245708_4 # 3673 # 4560 # -1 # ID=69_4;partial=01;start_type=Edge;rbs_motif=None;rbs_spacer=None;gc_cont=0.544
EFSEIIDDHVLEKLVDSVFVPNRSFAVYVGYDKIEKKFKIPVFGNRFLLRWEERVGEASY
YRLLDAAGIRRPRTYRLEEVDGPVMVKLPELGRPFERAFFIASDRKNLEKKLGDMVAKGL
VDEKSLERVSVEELVLGAHFNANFFHSVVRDRLELHSIDRRIQSNLDGVIRLAAAEQLEL
NPLIRYIEVGHEPATIRESLLEKVFTIGEKFVEACGRLVPPGVIGPFTLQFLVTPELDLV
VYDVSPRIGGGTNVYIGFGGQYSKLYHGRPVTMGRRIAMEIREAVEQNMLSRVTT*
>NODE_2579_length_4494_cov_4.619651_1 # 252 # 554 # -1 # ID=70_1;partial=00;start_type=ATG;rbs_motif=None;rbs_spacer=None;gc_cont=0.505
MKKKKAQIDNNQLRKSVEQAIHQPRLAFYSPLSAAVMNYWKNAVPRYSISDELAKIVEAA
LAKKYPELTRRVTKMLKSGKKGSKSSVSTRARLSQEAGEG*
>NODE_2579_length_4494_cov_4.619651_2 # 978 # 1355 # -1 # ID=70_2;partial=00;start_type=ATG;rbs_motif=None;rbs_spacer=None;gc_cont=0.492
MLESRVAQERVVGKHVFGNLYNCPENLISDEKYLRKIVREAIKQANMTLVSLRSWSFGGE
KGGVSVIALITESHVAVHTWREYNYATVDIYTCGEESNPEKAFEYIVKHLKPENVTRYFA
DRSSR*
>NODE_2579_length_4494_cov_4.619651_3 # 1524 # 2003 # 1 # ID=70_3;partial=00;start_type=ATG;rbs_motif=TTTTT;rbs_spacer=4bp;gc_cont=0.517
MRKDYWLDVCRSVMDIPESGVYGKGELDFMRLFQGVVARVSDGSCGAAAFFMGIVKRRGR
GEVGVEKLFMESYEEHANKALKRICDEVMAEYRLKFVGIWHLVGMLEVGEPVVLVAAAGE
SRDEVFRGLRTAVERYKREPALFKKEVYIDGTEKWLEGA*
>NODE_2579_length_4494_cov_4.619651_4 # 2276 # 2794 # -1 # ID=70_4;partial=00;start_type=GTG;rbs_motif=None;rbs_spacer=None;gc_cont=0.501
MILSDFDLWNYIRNGRLRIEPFSEDVVRENGLDLRIGRQIARFNKNSKVFDTKKSDAANF
YTLEEAEEFVINPHEHVLLHTLEYLALPKDLMGFVNLRSSYARIGLTIPPTIIDANFEGE
LTIELVGGEFPVKLYSGDRFLHVVFARLSSIVEKPYTGKYQGQRGVRLPSFR*
>NODE_2579_length_4494_cov_4.619651_5 # 2819 # 3607 # -1 # ID=70_5;partial=00;start_type=ATG;rbs_motif=None;rbs_spacer=None;gc_cont=0.503
MTRITILGAGSIAPSEKRFGSGIYVEASWTRLLIDPGPGTIYKLIRLAVNPLSLTAVLIS
HFHLDHISDLLPLMMMWCYDDEGKPSPRPKNLHIIGPTGLQKLVEQVISIDAFSYLTNHM
QVNRFLKLDEMLHGDTRQVGECKIKAAEVEHLNGLAYRIEHRGKNIVYSGDTVPDQRLID
LAKNCDLLIHECSFPHLQLIGKHTSEKQLAEITAKAKPQKILVTHLYPSWNGREHEIIEA
LRQAGMPPENVIVGQDLTTVDV*
>NODE_2579_length_4494_cov_4.619651_6 # 3604 # 4128 # -1 # ID=70_6;partial=00;start_type=GTG;rbs_motif=None;rbs_spacer=None;gc_cont=0.547
MKPHEHHRAESPHNLRIAVITASSSRYYKKIRKEAYVDESGENAVQILRELGHSVEYLGV
VNDDIWMIRSTVLTALGEGFDVVVVTGGTGLSPRDVTIEALRPLFEKEVEGWGEIFRVES
YKEIGSAAALSRTTAGIVNGRLVVALPGSPEAVKLGLKLLGPEIPHIIHIARKT*
>NODE_2579_length_4494_cov_4.619651_7 # 4115 # 4492 # -1 # ID=70_7;partial=01;start_type=Edge;rbs_motif=None;rbs_spacer=None;gc_cont=0.489
ILKPSTIEMVRKNAVEKGDPLQLARVAGILGAKHTPTLLPLCHPLKLEHVEISEKVGENY
IEVWSKVVAYEKTGVEMEALTAVATALLNIWDVVKQYEKDEYGQYPTTAITDIRVVSKVK
TGETA*
>NODE_2597_length_4453_cov_3.708867_1 # 1 # 609 # 1 # ID=71_1;partial=10;start_type=Edge;rbs_motif=None;rbs_spacer=None;gc_cont=0.525
LIPDAKVQGKVFYRGLDIYSKDVDPVAVRTAIGMVFQRPNPFPMSIFDNVAFGLRVNGVK
LTKQQLYEKVKDALVKAALWDEVKDRLDAQAFSLSGGQQQRLCIARTLAVDPDVILLDEP
TVSLDPISTAKIEQLLRNISQDYTIIIVTHNMQQAARVSDYTAVMMPDENMVGRLIEFGP
TKEIFTNPRDKRTEDYISGRIG*
>NODE_2597_length_4453_cov_3.708867_2 # 629 # 1249 # 1 # ID=71_2;partial=00;start_type=ATG;rbs_motif=None;rbs_spacer=None;gc_cont=0.514
MDIGLERLVNMLNDMATLSRTAVEAAVEGFIKGTPNENEVFQLSEKLRWLQDEVADLAVE
LIARYQPVATDLRFLRSCMEVAYGFSRFGRYAYDISQVITTFGELHECEKNEVLETAEVV
KTMIEKSVKSFVEKNLELAAELEKLDSVVDKAYKNHLERSLNKPGSKKCDMATMLILRYL
ERIADHATYIGEAVVYILEGQHRPRK*
>NODE_2597_length_4453_cov_3.708867_3 # 1254 # 1637 # 1 # ID=71_3;partial=00;start_type=ATG;rbs_motif=None;rbs_spacer=None;gc_cont=0.505
MAKEVVQMRREVAALLLEISRNIHPNEVIVLLHGRREKTGYFVEEVSFPPQSTYGEGFSS
FNPYQLPIDHSFLGVAHSHPSGAPYPSVEDLNNMMGELMVIVTAPYRDERDIHVLDGEGR
RMKLMIV*
>NODE_2597_length_4453_cov_3.708867_4 # 1624 # 2313 # -1 # ID=71_4;partial=00;start_type=GTG;rbs_motif=None;rbs_spacer=None;gc_cont=0.554
MNIRYPLIVLNFKTYRESIGKKALELAKTAEKAAEETGVSVAVCPSLVDLANVASNVSVH
VFAQHCDPYLPGAYTGSVVAEALKEAGAVGSLLNHSEKKLRLSDLSEAVNRLRVNGLVSI
VCADDPYAATAAAALGPDVLAVEPPELIGTGISVSRAKPEVVTETVSRVKAIAPSVRVLC
GAGVSTAEDVSKAIELGTDGVLLASAFVKASDPMALLLRMCEAVLAKQS*
>NODE_2597_length_4453_cov_3.708867_5 # 2386 # 3756 # 1 # ID=71_5;partial=00;start_type=ATG;rbs_motif=None;rbs_spacer=None;gc_cont=0.526
MDKVIAYIGHHTDEDLRQMLQAIGVKNIMDLYSDIPSKYILSSPPGVEGPLSEPELIKHV
KNILAKNRQGLRLFLGGGVWPHHVPAAVKEIVSRSEFVTSYTPYQPEISQGVLTALFEFQ
SLVADLYEIDAVNSSMYDWATAVGEAFRMAYRYNGRNKIVYAGHCGPGRIRVAETYVKPL
GLRLVKASFDDRGRVDEESLKTLVDHETSAVYVENPCYLGAGVENVEAVGEITHDRNALF
IVGAEPTSLGLLRPPGALGADIVVGEGQPLGLPMNFGGPLLGILGCRDDRKLIHSMPGRM
VGMAETLGDKRRAFTMVLRAREQDIKREKATSNICTNQALCAITAAAYLSLLGKHGLQSL
ARHIFEKTAFFIEALQKVDGVKAPLLNAPHYMEFTYRKEGHSSEKLLTKLLSIGIVGGIR
IREDFPQLGDGVLICVTEVHSVEDIREYVETVKEVV*
>NODE_2597_length_4453_cov_3.708867_6 # 3756 # 4451 # 1 # ID=71_6;partial=01;start_type=ATG;rbs_motif=AGGTG;rbs_spacer=5bp;gc_cont=0.545
MYRQACWDEKLVYELSRPGVTGFTTPINPQEVREAGERSLGKVPKNLLRDSLNLPELSEL
TVVRHFTRLSQMNYSISTGFYPLGSCTMKYNPVVNNQLAELVADIHPLQPAETVQGCLEI
LYNLEQALKTLTGMDAFSMVPAAGAHGELVGCLIIRAYHSEKEGKPRPKIIVPDSAHGTN
PASAAMAGFEVSVVRTREDGCVDLEMLEKMVDGDIAGIMLTNPNTIGLFEKD
>NODE_2618_length_4413_cov_4.507149_1 # 3 # 131 # -1 # ID=72_1;partial=10;start_type=GTG;rbs_motif=None;rbs_spacer=None;gc_cont=0.496
MKAFVLGTVGSRSGLIETIQAIRSDKNVEESYLIWGPYDVLSK
>NODE_2618_length_4413_cov_4.507149_2 # 167 # 1057 # -1 # ID=72_2;partial=00;start_type=ATG;rbs_motif=None;rbs_spacer=None;gc_cont=0.542
MDAIAVDFGATYTRFAVVTSSGKIRRKIVTTTPKTISAIKAMFKRGFDILRQTGVSAKAP
LGIASIGPLSSRRGLVLNTPNLGGLSINLKEIVESFHKGPFALLNDCNAAAWGEKVFGVK
TKVENLVYIAFGTGLGGGAVVDGHLLLGKDGNAVEIGHIVVDTNSRVRCGCGGMGHWEAF
CSGTGLPKLAAQMLGKKLWKTSWEIFESLPRDGRARRVVAKMAEYNAAGYASVINTFDPE
ILVVGGGLALSHPRETLEKPKHIMKKYQLLRTEMRLSSLGQDAALLGAAAYVLETV*
>NODE_2618_length_4413_cov_4.507149_3 # 1039 # 2433 # -1 # ID=72_3;partial=00;start_type=ATG;rbs_motif=None;rbs_spacer=None;gc_cont=0.534
MDFGKAVEELRLLLGDDKVFTDEEILDKYSRDMGGFTRRPRLVVRASCVEDVSKLLRYCS
SHKIPLTVWGAGTSLTGAVVTDSVILDLSAMTRILKVDTVNYYAHVEAGVVLEQLNNTLK
EYGFFFPPDPASSFLCTVGGAIAEGAGGLRCVKYGTVKDWVLAVKVVLASGDVVVFGEPL
AKNRAGYNLCQLLVGSEGTLGVIVEAWLKIAPLPEFDIRRIYAVFDDWSDAGRAIIQIRT
NRIVPRMLEFFDRVGLEAANKMHGTSLPVGEAMLLIDVEEITGKELPRVLQILEKNHARV
VRVAETEEEAEQLLQIRATMYLAIRSVTKEVMVEDVCVPIDRIVDYLDKVQELSRKYGLT
ISMNGHAGDGNIHPLIFYDPDNPEEVKRAEQAVRDLVRFAIEVGGTITGEHGVGIQKMRE
LVEQLEAHNGLETLKLMQRIKKAFDPDNILNPGKYIDVSWTQSR*
>NODE_2618_length_4413_cov_4.507149_4 # 2465 # 3223 # -1 # ID=72_4;partial=00;start_type=ATG;rbs_motif=None;rbs_spacer=None;gc_cont=0.515
MSQIHRQLRFLSLNQLREKEVDLSLLAYPSGEAGRVSEVLRELEALGVAGIGVAESSGKL
SPFLLGKGVRGMVFLGLLDETRVAVKVARTDAAVPTMEQEATHLGKANTVNVGPRLFKHS
PHIIVMEYVEGETLAEFITTRSRVEIAEIVAKILDQAYLLDKIHLDHGQLSNSSDHIIIS
PGGKPTIIDYSHSSQQRRPRNVTAFTSYLIRTILRERKNDPTLLTLLKQYKEKQDETIYI
TLKETVARLIAA*
>NODE_2618_length_4413_cov_4.507149_5 # 3175 # 4413 # -1 # ID=72_5;partial=01;start_type=Edge;rbs_motif=None;rbs_spacer=None;gc_cont=0.544
KGRVSVEGSFAKGTMVRGREESDIFIHFQPGFPVDEACRRVVEEGVKAVVGMGGVYRLRY
ASHPYVEGFVDSVRINIVPCYDAEYGKWITPVDRTPYHTAYVKKNLPPGGADHVRLLKAF
LMNDNLYGAEVKTRGFSGYVCELLIIRFGSFTSLVQAASRWRPPVVIGEAKPPQETVLHL
PDPVDPGRNTAAAVSLTTLSNFILKSKLFLTKPSIEYFLGDTALKAAVEGRSFLGLVFTV
PNQPPDVLWGELNHTVEGLSRGLDGLGFTVVRSDRWADEKTGVMVFELESNVLPPAVLHL
GPPVWSGNAERFIAEQMRKKELLAPPWVSGDRLYSLLRRRFRDSAEALQHLIQSGQASVS
KHLQPHLRNAKTYRDIGALMDALTDEGKNFLKEFVRTCPRYIANYASSLSTS*
>NODE_2641_length_4361_cov_4.193277_1 # 91 # 516 # 1 # ID=73_1;partial=00;start_type=ATG;rbs_motif=GGA/GAG/AGG;rbs_spacer=5-10bp;gc_cont=0.521
MSQQAASPRMVLSDPVQKKASTIQLTPQQFTLLIGKRIGETVDGGVFGYKGYLIKITGGS
DKDGFPMRPDVSGPRKVKVLLSGGPGFHPRRKPPSKRKKKRARRLVKGLRKRVTVRGDTI
SEAIAQINAVLIKKGEQDVAG*
>NODE_2641_length_4361_cov_4.193277_2 # 503 # 793 # 1 # ID=73_2;partial=00;start_type=ATG;rbs_motif=GGA/GAG/AGG;rbs_spacer=5-10bp;gc_cont=0.481
MSLVDSKLVENKLVGRREVIAKISFTKPITRDEAKQLIAAHLNVDPARVVVRKIVYRTGS
RLVDVYANVYNRVEDVKVFEPLYILVRNKLAERPKK*
>NODE_2641_length_4361_cov_4.193277_3 # 790 # 948 # 1 # ID=73_3;partial=00;start_type=ATG;rbs_motif=GGAG/GAGG;rbs_spacer=5-10bp;gc_cont=0.478
MTEQGLWKRYVLKDGRLEKTLVSCPRCGVGYFMADHGNRYTCGKCGYTKFKQ*
>NODE_2641_length_4361_cov_4.193277_4 # 938 # 1444 # -1 # ID=73_4;partial=00;start_type=TTG;rbs_motif=None;rbs_spacer=None;gc_cont=0.519
MTSIWSRPIVFTEEMKNRVRKPLGELRHGDLDYSPELADAKPLVVVGDYTYKRMIEANLR
PDVVVVDARVMRNSAEIPKLEGYEVTRVRNMAGVIEPEAAEAVINAVSRGRGAVFVEGEE
DLLALPAIHALPEGGVVVYGQPRQGYVVVKASTKVKKLVEEIISMATV*
>NODE_2641_length_4361_cov_4.193277_5 # 1437 # 1628 # -1 # ID=73_5;partial=00;start_type=GTG;rbs_motif=GGxGG;rbs_spacer=5-10bp;gc_cont=0.505
MSAKPRACRNCRRIVVGKTCDVCGSSNLSTSYSGLVIILDVENSEIAKELGIRKSGRYAV
KVD*
>NODE_2641_length_4361_cov_4.193277_6 # 1618 # 2181 # -1 # ID=73_6;partial=00;start_type=TTG;rbs_motif=GGA/GAG/AGG;rbs_spacer=5-10bp;gc_cont=0.518
MFMLVEVSEIVGIPPADFGKPLEKVVLNELRKRYEGAVDEELGYIIMVIDAKVDRVGRIL
PRDGSTYHRSTFTLLTYMPLLNEVVLGEVVEITDFGCFVRIGPLDGLIHISQIMDDYITY
DEKNNMLVGRKSGRKLLVGDDVRGRINAVSLAGGAGGKVSLVTRQPMMGSLKWIEEDLAK
AVQSSVG*
>NODE_2641_length_4361_cov_4.193277_7 # 2228 # 2608 # -1 # ID=73_7;partial=00;start_type=GTG;rbs_motif=GGAG/GAGG;rbs_spacer=5-10bp;gc_cont=0.528
MLVDSSFLLFCADRGVDYLSVIENKLGERLELVAPSSVVEELRRLAAKSGRKSSLARVAL
KILKNAEHLPGKPGEKVDDVLLQLVRETGYPVLTVDARLMRRLAARNLEYMGVSAAGKPI
VRLKFR*
>NODE_2641_length_4361_cov_4.193277_8 # 2615 # 3853 # -1 # ID=73_8;partial=00;start_type=ATG;rbs_motif=None;rbs_spacer=None;gc_cont=0.535
MAFPKQPEVNIGTLGHVDNGKSTIVQSITGVWTARHSEELKRGITIRIGYADAAIYLCPR
CTPPYNHYSVEKCPIHGTANEFQRVVSFIDCPGHHSLMVTMLSGAALFDGAIFVTDVRQK
FPQPQDGEHLQAAKILGIKNLVIAQNKIDLVDKKRAEENYEEIVSYLEENGFERPPIIPV
SGQHGVGIEPLLYAIQHVIKTPQRDPSKPARMPVLRSFDVNVPGTPARNIKGAVIGGSIT
QGVLRVGDELEIQPGLARQSMGKTVYEPLYTDVANIVAGGKNVEEAYPGGLTGVETTLDP
SLGKGDGLVGNVAGKPGTLPPVWTTLTLEYHLFEKVLGVEGNVAVKQIAEKEALVINVSS
AVSSGVVAKRTSNRIEVVLSRPLVAEPGSKAAISRKVGAGWRLIGYGIVSGS*
>NODE_2641_length_4361_cov_4.193277_9 # 3878 # 4279 # -1 # ID=73_9;partial=00;start_type=GTG;rbs_motif=GGA/GAG/AGG;rbs_spacer=5-10bp;gc_cont=0.498
MILKPSAVSRGLVGEIISRFERKGLKPLALQLKQLTRDEAAQLYEVHRGKPFYEDLLTAI
TRGPVVLMVLEGRQAVEVVRKLIGATDPVKAEPGTIRGDYGLDITDNLVHASDSVEAYQR
ESAIFFKGLEKTH*
>NODE_2647_length_4349_cov_5.216526_1 # 1 # 249 # -1 # ID=74_1;partial=10;start_type=TTG;rbs_motif=GGA/GAG/AGG;rbs_spacer=11-12bp;gc_cont=0.498
MNKEMLRAVSHQFSSEVFRCKWTVPIIVSMVDGPRRFADLAKSLGISQKVLAHKLSNLMK
HQLVSMDVSGYILTEKGREIGEL
>NODE_2647_length_4349_cov_5.216526_2 # 320 # 943 # 1 # ID=74_2;partial=00;start_type=TTG;rbs_motif=GGA/GAG/AGG;rbs_spacer=5-10bp;gc_cont=0.526
MLKYRHVTGFVMVQQIPGYTYGTREVPQAPVSDEEFSLLKTTALMTDEDIRYLRMAGEVL
RDQVDDVLDLWYGWVGSHKHLVHYFGDRKSGQPIGEYLQAVRRRFGQWILDTCFREYDRD
WLNYQYEIGLRHHKTKKNKTDKVDSVEHIPLRYLIAFIVPITVTIKPFLSKKGHSQEDVE
KMYAAWFKAVTLSVALWSIPYANKGEW*
>NODE_2647_length_4349_cov_5.216526_3 # 948 # 1325 # -1 # ID=74_3;partial=00;start_type=TTG;rbs_motif=AGGAGG;rbs_spacer=11-12bp;gc_cont=0.505
MSEDLELKRLKLKKMMQLVSMAGQVKAEQQPKPAPAETPLEVVKKHLGPRGDEVLQAAYE
QYPQETAAIVEKLAQLIKLGQITEPIDGGELYNLFRSLGLRIRLETKITYVKRGEAKDLK
ELFKQ*
>NODE_2647_length_4349_cov_5.216526_4 # 1328 # 2755 # -1 # ID=74_4;partial=00;start_type=TTG;rbs_motif=GGAGG;rbs_spacer=5-10bp;gc_cont=0.560
MEFVLKRGGELGASYVEARFQRDHQSQIVLKNGVPEVSADVVERGVGVRLLYRGSLGFAY
VNQLDRASLRKAVAAAFGMAKAASTRSQDVKMSEEKLVKASDIKRPRIRYDDVDNRDKIE
LLKEADDAGVEAADKLGVKLVSRFIELGKWSTEKHVVNSDGGDVRFTVERATANYIITAY
HPQRGVVQRFENLGESSGWEAVERWDLPGRLAEEARDISKALLKGVEPPREPVDVVLGSE
IVGLVCHESCGHPGEADRMLGREAAQAGETYVKPELFGTRIGSEHVTVVDDPRLPRSFGY
YLYDDECVATSERVLIDKGVLSGLLHNRETAAELGTHSNGASRANSYSKEPIVRMANTYL
KPGDHSLEELFEIMRNGVYIKSYQEWNIDDRRWNQRYVGVVAYRVRDGKLAEMIRDPVVD
LTTKGLWSSVKAVADDLKFYAGYCGKGDPMQGIPVWFGGPSVLLSSVRLGVRRPA*
>NODE_2647_length_4349_cov_5.216526_5 # 2863 # 3366 # 1 # ID=74_5;partial=00;start_type=ATG;rbs_motif=None;rbs_spacer=None;gc_cont=0.556
MKAKNYRRPEGMTYARVEYIHGPPPSRITKYNAGVYRSDYTHELLLVPETDLQIRDVAIE
SARIAVNKYLTEKLNDRFYLEVTAHPHHVLRENKMIFGAHADRLQEGMRRAFGKPIGRAA
RVEMGEPVFRLLTYADGVRAAREALELAAKKLPKKYYIVEKVLAQSA*
>NODE_2647_length_4349_cov_5.216526_6 # 3371 # 3775 # 1 # ID=74_6;partial=00;start_type=TTG;rbs_motif=GGA/GAG/AGG;rbs_spacer=11-12bp;gc_cont=0.489
MSHEAEIYVDGASRGNPGPAGIGYIIKIGEQSFKHRQHIGVATNNQAEYHALIKSLEKAL
QLGVKKAHVYSDSELLVNQVNGIYKIRNTQLSALHQKLQQLITRFEEFTITHVEREKNWE
ADRLANQAIDEAMP*
>NODE_2647_length_4349_cov_5.216526_7 # 3765 # 4028 # -1 # ID=74_7;partial=00;start_type=TTG;rbs_motif=None;rbs_spacer=None;gc_cont=0.489
MHIGDTSSRGKPEIVSEDPTRMLLRKSTFPRLLPKVSSWKNVIIQRSCGIDAMCHCMSEE
EYEAMLKRIREASKKTVQEPAVITVKA*
>NODE_2647_length_4349_cov_5.216526_8 # 4049 # 4348 # 1 # ID=74_8;partial=01;start_type=GTG;rbs_motif=None;rbs_spacer=None;gc_cont=0.530
MTGAVVRVVKLSGLRKAVAERLGYSFRNSLPVALMTEYDAGPLMMAYHGAREKFGEKSPS
ITAYVVKCAASALTVNSEFNANIEGDEIRMLDEVNIAVAV
>NODE_2657_length_4334_cov_5.159267_1 # 2 # 514 # 1 # ID=75_1;partial=10;start_type=Edge;rbs_motif=None;rbs_spacer=None;gc_cont=0.519
RYSWSHQLLLLKVLPRQPCFNKHNNGYIDRWNDDHGHGDGYDHYNCLRYSDYNHNADQLS
HLCFNRDQHHNHPRYNDSDTDDDKHSDRDNHDDSDDDIHHPNDANTINHPNPDTDNNRRL
PRARLNLHTAHAPHHDSRPHSHSHSRRQKKTTTATATHLLNIHIFFTAIR*
>NODE_2657_length_4334_cov_5.159267_2 # 570 # 971 # 1 # ID=75_2;partial=00;start_type=ATG;rbs_motif=GGxGG;rbs_spacer=11-12bp;gc_cont=0.552
MPGMAERVKRLVDAVYELVSRPGFQELMAWVAVVVSSVVLAGVVYNVASRVVIGVAFIGD
SVRVFYPDTRVQTVAEMMVVATFYILGFVGLLLYGVAFSKRFSPRASRYMLLFSTLLITL
AALGLIGGYLSKT*
>NODE_2657_length_4334_cov_5.159267_3 # 960 # 1604 # -1 # ID=75_3;partial=00;start_type=GTG;rbs_motif=None;rbs_spacer=None;gc_cont=0.535
MTAAGIRDFFTAGFKPTASYLLYGEEKSGKTALLLSAAAKIAEKGGKVVWIDCGARLHPA
RLRQIFPVERLNQLYISQPRTFHEQFETMLNVHDFPPSDASLIVCDDFTYLHKLELSGKP
STDLPIYRALSLQAALLKSLAIARKISVVLVGLVHSIPAIDAQEPVAARIVTYWSDVVAK
VQRGREASVVMQEKPVAQKIYFKVVEKGVEVLRF*
>NODE_2657_length_4334_cov_5.159267_4 # 1688 # 1996 # 1 # ID=75_4;partial=00;start_type=ATG;rbs_motif=GGxGG;rbs_spacer=5-10bp;gc_cont=0.528
MRRILRFKPMYLDLILKGLKTSTIRPGDGGEYARELILTDGNRRIAAELLAVEVMTLREA
VNTRYQLEGYSSPEELYQSIKKIYNSLGPDDPVTIIHFIPKT*
>NODE_2657_length_4334_cov_5.159267_5 # 2113 # 2943 # -1 # ID=75_5;partial=00;start_type=GTG;rbs_motif=GGA/GAG/AGG;rbs_spacer=5-10bp;gc_cont=0.480
METWVLTGSAENWERALTASLWGVTEKLKTRWERVARDDLLLFYCKSPVKGVIGYGKVKG
KFKQDKPFWAEEIKQNRVIWPYRIEFEVGYVLPRPDWVREAVRAKLGKRTIVGISIVTDQ
SLVQQIMDEISSRWRTSVKVVEKPVSEHDEVKSLVAELGRLSNYIVDVEYRMPDISERLD
VVWRRVAASVPTFVFEVHIGGNLHQALTKLKHAYDIWNSNIYLVVKEDRYDEVMRYLEGA
FHEIKPVIRVLKVSQVRKLHEVQSLDYRLKAEAGLR*
>NODE_2657_length_4334_cov_5.159267_6 # 3200 # 4090 # -1 # ID=75_6;partial=00;start_type=TTG;rbs_motif=GGA/GAG/AGG;rbs_spacer=11-12bp;gc_cont=0.551
MSRAFWKKALKMLRFNSSAMAFKLMAERRRTLLKAALGSSLLVTLAPFLSWGGYLYRPEA
TSGQIRQRLINLKDFPVNSKLTFPFPATGDPTVDSDPFRQYILVHLPSGDLKAYSKVCVH
LWCLYDYFPEKRQFQCPCHGSIYNPDTGVSTNGPASLQPYPTNALPELNLEIDPDGTIYA
TGLRGRIGYGREWRAEAAWIQQRQSSSPNTPVTGYVVFRDPLPPDNILSLIRGVDAKIVK
WYGYVDKSPTEREWLTGEGEQNITSATAVYGVDASATPSSHLKLLENPQIILILPR*
>NODE_2657_length_4334_cov_5.159267_7 # 4087 # 4332 # -1 # ID=75_7;partial=01;start_type=Edge;rbs_motif=None;rbs_spacer=None;gc_cont=0.504
GPALALSDEYRVSSKSFFDYLLHLPKSGVAGVMAIGVAALMLTPYIRALASLIYFIAKRD
IKYILITAFVFTILTVSLLTS*
>NODE_2658_length_4330_cov_4.327063_1 # 3 # 1115 # -1 # ID=76_1;partial=10;start_type=ATG;rbs_motif=GGTG;rbs_spacer=8bp;gc_cont=0.543
MAATVGTATQPVIILKEGAKRMRGREVQSANIIAETMKSSLGPRGMDKMLVDSFGDIVIT
NDGATILKEMDVEHPVAKMLVEVSKAQDEEVGDGTTSTVVLAGELLTKAEELIEKEVHPT
LIIEGYRKAAVKALEILDEIGVKVDPTDKALLKKVAKTSMISKLVTEEADYLADLVVEAV
TRIAEKVGDKWVVDLDDIKLEKKEGQSLHDTKLIEGVVLDKEVVHPDMPKLVRNAKIALL
DAALEIEKTEFDAKLNIESPEQMRAFMKQEEDMLRQMVEKIVSTGANVVLCQKGIDDLAQ
YFLAKKGVLAVRRIKKSDMDKLAKATKGRVISRIDDLTPEDLGKAALVEERRVGEDKMVF
IEGCENPRSLT
>NODE_2658_length_4330_cov_4.327063_2 # 1359 # 1895 # -1 # ID=76_2;partial=00;start_type=ATG;rbs_motif=None;rbs_spacer=None;gc_cont=0.512
MGKVNIPMLFHTTAPEPVKKYVVYTALEKEETRLSDQPETGRYISYPIIHADPPPHILEK
AITGKHVRKIRGIEKIKVKALDSIMRLVSAMTDESFSPPVWCYRSRNGYNLAVLYPVYEY
YDSIALPFLYYVEVEEKPPAPFIAYSPTLGRESIRYTNSVSDTRYSYGRLIFLEKLIV*
>NODE_2658_length_4330_cov_4.327063_3 # 2130 # 3014 # 1 # ID=76_3;partial=00;start_type=ATG;rbs_motif=None;rbs_spacer=None;gc_cont=0.536
MERVGFIGLGLMGKPMAKNLLRHGFKMAVFNRSKAPMEELASLGATPCSSSKEVAESSEC
VITMLPDEKAVEQVLLGRGGVLEGLAPGCVVVDMSTVSPGFSREMARRVEEKGGEMLDAP
VSGSTMAAEQGALTIMVGGKPETFEKIRPVFEAMGKNIHYMGGAGMGSFTKLCNQVAVSL
NLLGVCETLMVAAKAGLDLRKVIEVISTGAGGSWQLSNLGPRMVMRDFRPGFKVKHLRKD
LRILRETTESLGLCLPGVALVSELVKTLDEMGHGENGTQALVEVLEKLCNIRIG*
>NODE_2658_length_4330_cov_4.327063_4 # 3011 # 3841 # -1 # ID=76_4;partial=00;start_type=TTG;rbs_motif=None;rbs_spacer=None;gc_cont=0.490
MHTTVAFQGEKGAYSEEAIFHFFGENVQTMPCKSIRDVFKNCEARVVDYGVVPVENSIEG
SVFETYDMFLSSSVKAVGEIILRIRHCLIALPDVSLSEVETVYSHPQALAQCRGYLQSLG
VSVEVTYDTAGSVKMIKERGLRNAAAVASERAAEIYGMKILAKGIEDYGHNYTRFLVISV
KEAQYTPNSKTSIIFSTAHKPGALYNALGAFARNGINLTKIESRPTRQRPWEYYFFVDFE
GHQEDEHVKKALAELASYTSFIKVLGSYPRASTDLS*
>NODE_2658_length_4330_cov_4.327063_5 # 3917 # 4171 # 1 # ID=76_5;partial=00;start_type=ATG;rbs_motif=None;rbs_spacer=None;gc_cont=0.502
MALNTESGKKSAAFFGADLRKCLELQVGKTGEVNTEYGGFEIVVREPAFFPWHDCFMTLL
KYGYEVWVTKKKEDIVIVAKPSAD*
>NODE_2658_length_4330_cov_4.327063_6 # 4168 # 4329 # -1 # ID=76_6;partial=01;start_type=Edge;rbs_motif=None;rbs_spacer=None;gc_cont=0.519
IGSTANIVAVGMLERRERIHITLRQWIGVGVAITLPTAAMALTLILIQLPLMI*
>NODE_2682_length_4278_cov_4.283742_1 # 2 # 478 # -1 # ID=77_1;partial=10;start_type=TTG;rbs_motif=GGA/GAG/AGG;rbs_spacer=5-10bp;gc_cont=0.476
MEPPERKYLEYRTGMGTIYVKYSALEPLSRVDGVIFDCDGVLIDEKTSYDKVIQEVTAFL
TQMLTGYLVDASSIRPETIYDIRAIGSFNNDANTIQLLVEWLVDRISAELDDKVGERMAE
LRSKTFTEMPDSLQSSGNVSGSLVESWLRELSRKVASFS
>NODE_2682_length_4278_cov_4.283742_2 # 550 # 909 # 1 # ID=77_2;partial=00;start_type=ATG;rbs_motif=GGA/GAG/AGG;rbs_spacer=5-10bp;gc_cont=0.514
MSKVRSVCWDDLAWEKVRDDFHRKMVSGERVMVAKLLLKKGARVQMHRHVNEQLTVVLEG
SIKFRFDDNTELVAKNGDVVIIPSNVGHAAEALEDTVTFDIFAPPREDWLTGQDHYLRQ*
>NODE_2682_length_4278_cov_4.283742_3 # 913 # 1257 # -1 # ID=77_3;partial=00;start_type=TTG;rbs_motif=GGAGG;rbs_spacer=5-10bp;gc_cont=0.475
MNTDLSKLEKENPELFQEAYETVKAKRVKKYVFTPGDRVRWVVVGKTRDYLVLPEAGYCS
CEDFFFRVMSHEKPMCYHLLAVKIAQITEIYTVIEETIEWHERLMNEWVFYEKA*
>NODE_2682_length_4278_cov_4.283742_4 # 1254 # 2039 # -1 # ID=77_4;partial=00;start_type=ATG;rbs_motif=GGA/GAG/AGG;rbs_spacer=11-12bp;gc_cont=0.513
MRLVEGYGALLLEKPVKTLAVADLHLGFEEELRSKGVRVPLQSIKIVEELVSVIKSTGAK
RLVVVGDLKHNVQGPSRLEYEVLPRFVKPVKRLVEELIILPGNHDGKIEKVLTGHATLCR
ADGFVVEEESVGFTHGHVKPSIHVASMDFIVTGHLHPVLKIGRGGSSVRMGVWLKIRGDR
RKLFTKLFKTDAPQASSEVSLIIMPSFNKIMQGRSVTELSQSSLTRGPLLRSGAFHLEEA
EVIGLDGAFLGTLADLRRLVS*
>NODE_2682_length_4278_cov_4.283742_5 # 2036 # 3133 # -1 # ID=77_5;partial=00;start_type=GTG;rbs_motif=None;rbs_spacer=None;gc_cont=0.509
MTKAKPLQKKDDTRDKVLRSITKFAETLIKSIERGEFPEVAIPARTTSNIEYNPQLRQYV
LGERKIIRTARNIKHLRPLAQLSWMAMFASQLIRSRKTSTLRDAFYNALGYEVDFEDQQE
SDEAVTELETIIGTVREDFNIYPEERSSVFGPLTIEYDVPGYEGRRLDLTTIPDGAMIGP
AMTTAKFVKTSAKQVFVVEKGAIYQRFLEENVPSKYKAIVVHTAGQAPRATRKFIRRLNT
ELGLPVYIFTDADPWGMHIASVIVFGSALSAHVRELNVPDAVWAGLWASDITKYKLPAMK
FNDEDIRRVAELEKDPRYLSDPWKREISNFKKLQKKAELEALSRYGLEYIVSDYLPEKLA
ELTKS*
>NODE_2682_length_4278_cov_4.283742_6 # 3165 # 4277 # -1 # ID=77_6;partial=01;start_type=Edge;rbs_motif=None;rbs_spacer=None;gc_cont=0.545
TGLVGVVYSGDLFTFFIFWEMMSISSYLLVAFRYRTWEAVEASLKYLIMSAAGAAAILFG
MSLMYGLAGTLELTRLGEALASQAVAAEPWAYLAIALLITGFGVNAAMAPFHSWLPDAHP
AAPSPISAMLSGVVIKAGVYAMIRVLMGVFTPSLFGWQLGLAIFAVLTMSLGNLLALMQE
DVKRLLAFSSIAHIGYIVFGISIATVTGLTGGIFHVLNHALMKALLFLGAGAFIHAAQTR
RLDDLAGIGKKLPLAATCFGIGAFSLAGIPGLNVFWSEFTIVTAALQVGGIYSILAAVMI
INILVSVAYYMRLVQTIFLKEPSNTLQIKKPVTMGMRFSLLVLAASAIVIGVYPTPFLDA
ALTISTILMA*
>NODE_2683_length_4277_cov_4.393095_1 # 2 # 934 # 1 # ID=78_1;partial=10;start_type=Edge;rbs_motif=None;rbs_spacer=None;gc_cont=0.510
FTAAVLLRMRWSLLLPSSAIFMTVSSLLMWLADNLDTVFFSQLLMGVAMFLFFPCGESIV
ANSYPKNERLRAFSLFLSAVSMGFLIGSLASGALASILGLQNQFLISAAVSSAAAPVLAK
ANPANPEIIISRNKHSLKSFEPIIYAAPYFIVLASAYAVLPGYLVREGLTELDVGVLFFL
LVGARVLTSYVLSRLEPARVKLLLSILSILTTLWAIVLIYLPPSAAAYAILMIPVGATVS
IAYVYTLYRVSGGESASSVFLIGIFEALIGICFLVGPVVAGFLADLYGFYAVLLFFSLSM
LIGAFLAQKS*
>NODE_2683_length_4277_cov_4.393095_2 # 931 # 1971 # -1 # ID=78_2;partial=00;start_type=ATG;rbs_motif=None;rbs_spacer=None;gc_cont=0.518
MPYVRRVQRVGSGTLTVSLPRKWVERSGLKPGDPVSIIELSDAALKLETKIERAPQHTVF
TLDASKIRDKALLSRLVIGAYLQGFEEINIISGEGVSEEVQAAVASTIDMLPGVEIVEQS
TRRVVIQSFLDPSKFPVQGIIKRMQVMLTMGINSLIEALKEGRKDALNDIAKMETKVDEL
YFLCIRQIFFNVKREVWGEEASDPYIAAIGDRLVVRSLEEIADSLKLSAAEVQKLLGTKL
SPSLVNKLVKLLESIQVLFGKTMKAFLSLDINLANEVIEVTARQYGEEMAFNDIFSHGVS
DLATAVSLRNFVYNVISMARNCKIIAEVTMNRFVRTPSKLVTVESV*
>NODE_2683_length_4277_cov_4.393095_3 # 2072 # 3595 # -1 # ID=78_3;partial=00;start_type=GTG;rbs_motif=TTTT;rbs_spacer=6bp;gc_cont=0.521
MKNNEVAEAINYHESTKHSYISVRTSGHVLDWANKPHPFKVYEDLPKMSLPRDIPLPTKP
VFESFTQQPSSEKSLDLKTLASILYFTGGITRVVKYGMETVYFRAAPATGALYPIELYVV
AGDVDGLEPGVYHFDPKAFCLTVLRRGDFRGFLSKHSNSAVAECSAAIVFTSMAWRNAWK
YRERSYRHWFWDSGVMAANMLLTCNSFDLRCRLLTGFVDDEVNMLLGVDGVREAAVLVAA
VGHSDKHPDETRPDVIEPKTRPLSRHERRFPLIERMHMASCLYSVEELRSWLAAAAEPTT
LPKPREHGQALNPSAEDGAPLWEVILRRGSTRKFSRTPITYDAFSTIVRKAFADVPTDYL
GPVVSLFVIVNDVEGVEPGAYMVYDGTLVTVKKGQFRRVSGYLCLEQRLGEDAAAVFFPM
APLMNLLSRMGNRGYRVAQLEGGIRAGLMYLAAYGLGIGATGLTFYDDDVKQFFTPFSDD
LENMIVLAVGKPAYRARSGKIILGVEE*
>NODE_2683_length_4277_cov_4.393095_4 # 3627 # 4277 # -1 # ID=78_4;partial=01;start_type=Edge;rbs_motif=None;rbs_spacer=None;gc_cont=0.487
AVASLLLMKRGCRVDFLHLHSYRTSDEAVNEKIGEVVEKLTEYNLKSTLYTASFTPFYKH
IWDKKTRLEIVLFRRYLLTVAEEIALSRGYRALVLGDSLAQVASQTLPNIIALGQPRIPI
FRPLIGMDKTEIIELAQKYGILESVSKPYKDCCSLIARHQATKAGSRFVDREWQLFGLDA
AVQKTLQEMEVYRCTLRTGLRKVSPQPVKDVVAEKP*
>NODE_2692_length_4259_cov_3.443089_1 # 1 # 813 # 1 # ID=79_1;partial=10;start_type=Edge;rbs_motif=None;rbs_spacer=None;gc_cont=0.540
PGSAASVIEEVHGLPGADESVFGHHTHLYSLDDSSLKHSTLQNLSHGQTYVSNRIADVGR
GSSAMVVGAVIGGQVSKVRVDSSMYGDGSSVNDLEIVFGDAEQRIDVTANLHHIGFGTQG
RVLAKGVVKDKAKSIFKGVITIEKQAKNTSAYLAEHAMIMSPEARAYAIPSLEIMTDEVK
ATHSASVSQIDPEQLYYLMARGIPEQEARKMLALGFFEPVVSMIDLNEVRWGLRTLLESK
WGGAFTELFEEPEVTVTSLFGTHYKYRYGK*
>NODE_2692_length_4259_cov_3.443089_2 # 803 # 1336 # 1 # ID=79_2;partial=00;start_type=ATG;rbs_motif=None;rbs_spacer=None;gc_cont=0.539
MENKLRKILANSDDVEPGPGTAAVAIVLREGPEVLLVKRVEREGDPWSGQVAFPGGRWRP
GDMDFIATALRELYEEAYLPAEAVGFIGFLETVSPRNVPTLKVKPVVFRLLHDVSPHPGA
EVSKVFWLPLTNLPMFYAKVYSRHLNREVVTEAYSYGGELIWGMTARLISVLQSAFA*
>NODE_2692_length_4259_cov_3.443089_3 # 1316 # 2593 # -1 # ID=79_3;partial=00;start_type=GTG;rbs_motif=None;rbs_spacer=None;gc_cont=0.526
MDPAVFEEALRYLPGGVSYGVRYVDPIPIYVERAEGVYVYDLSGRRFVDFWLGHGALLMG
HGYRPVIEAAMDQLAKGAHFGYPHIWEVRWAKQVCSMVPSVKMVRPTNSGTEANMYAVRT
ARGYTGRKLVGKIEGGWHGGYDGLQIGVTYPIDKPSSLGIPPETTANTLLLPYNDLDGVE
KRIKGKELAAIVVEPVLGAGGFIPADIEYLKGLREICDREGILLIFDEVITGFRLAPGGA
QQRFGVLPDITVLGKVIGGGPFPAGAFGGREDVMEVLDQRKRTNFYERVFHGGTYSGNPL
TMRAGYVLLKELEKGEVYEKLEKLGERARRGLREALEPLGAYITGVGSLVCIHFTKEEPR
DIHTANRTKDHKLTIEFSKHLYRKGILFVPPYNPHLFISAAHSQEDIDNLVEAAESFASL
SKSRL*
>NODE_2692_length_4259_cov_3.443089_4 # 2853 # 4187 # 1 # ID=79_4;partial=00;start_type=ATG;rbs_motif=None;rbs_spacer=None;gc_cont=0.532
MTTATLAEPETAYQKVLDLLEKHHSMMRRSLPLIASENVVSPAVREALVSDFMHRYAEGW
PGERLYAGCRYIDEVELLAIELGKAVYRAEFVDVRPISGVVANLVAYTAFARPGDMMVAL
TIPHGGHISHGKEKWGGTAGVVRGLDVERYEFDEENFEIDVDASARRLRKIEAETGKKPR
LFMLGASVFLFPHPVKEIRSLADQYGAYVVYDAAHVAGLIAGGRFQDPLREGADCMTMST
HKTLAGPQHGMVVSWNKYGERLKQVAFPGLLSNHHLHAVAGLAIALAEALAFYREYASQI
IRNAKILAESLYELGIDVLYPNKGFTESHTIVADVSKYMDGRTAEEKLEQAGIIVNRNLI
PKDYRLKTDYRRPSGIRLGSQEVTRLGMKESEMKQIAEFIADVIVKGKEPSKVAEDVAEF
RSNYRKVHYCFETATGAYDYIRIR*
>NODE_2692_length_4259_cov_3.443089_5 # 4192 # 4257 # 1 # ID=79_5;partial=01;start_type=ATG;rbs_motif=AGGTG;rbs_spacer=5bp;gc_cont=0.409
MLSDDYVMVVENLRKVYRNNGI
>NODE_2703_length_4249_cov_3.734660_1 # 2 # 181 # 1 # ID=80_1;partial=10;start_type=Edge;rbs_motif=None;rbs_spacer=None;gc_cont=0.461
LFLPPIPGLDTVVLKLTGIVAVGGVLGIIAWIGYTLATTPPPKPLEEIEKELNEELKKG*
>NODE_2703_length_4249_cov_3.734660_2 # 416 # 1615 # -1 # ID=80_2;partial=00;start_type=ATG;rbs_motif=None;rbs_spacer=None;gc_cont=0.475
MRSSWEILQKLSRIERQYIHSLRNQSDPASIQYYTGWHHALEWVSKRGDQVIVDGVVGTG
RCSGCAACVTVCPTNVFDYVEDHPVNTRLNHCIECDLCVEACPELHLSDEEIGFKSLDSY
AVNDNGFGRYGEVFLSRSTNNEILRRSQDGGTVSSLLIYALKENVIDAAALSTTTPELPL
KPMPKLVFEPDDVLSCAGSRYTYAPNLLALKEAFEKGVDKLGVVGVPCQINGLRYLQHSV
PDIRYAEWFKQHVVFSIGLFCSEVFTYSGLMKYFNEIGVNPEDVVKINIKGKVIISLKNG
DEIVKPLKPLHKYERPACRFCKDYAADNADISVGGLATHGWTITVLRTRVGKTLFEDAVS
KGYLEIKELSLEDNSIKLLKKLCQQKKERISPLFFGENL*
>NODE_2703_length_4249_cov_3.734660_3 # 1654 # 2136 # -1 # ID=80_3;partial=00;start_type=ATG;rbs_motif=AGGTG;rbs_spacer=6bp;gc_cont=0.499
MSYAEKLEKAQSFEDVYRLVKQLVLERYGLRRGGMGLILADLPPHIAAYHEIGSNAIVVN
QAMLNAVYSATKSRAMVNSYLFVVLLHEYLHALGFDEKQTRELVREAVSFALPYDHFATK
IATTSIYEALPELRKIVIQPTSSKPVLIKDFDTDNLSYIG*
>NODE_2703_length_4249_cov_3.734660_4 # 2410 # 2832 # 1 # ID=80_4;partial=00;start_type=GTG;rbs_motif=None;rbs_spacer=None;gc_cont=0.530
MRQVDYAPKPIDPDFLKKPEEYPVTGTHNGHEVRAEGIQRLDANGNPYPTKLGIHGKIVA
VDWEACIADGICMDVCPVNVFEWALNPGRSGTGNDLYPLEGELYEKYRTDKSEPIREADC
IFCMACEASCPTKAIKINPP*
>NODE_2703_length_4249_cov_3.734660_5 # 2868 # 3548 # 1 # ID=80_5;partial=00;start_type=ATG;rbs_motif=None;rbs_spacer=None;gc_cont=0.477
MKLIFSREVSERFTGLGVYCAELVGVNIDVENHELPVYISEAVESVKKEHVLESLVQNKF
IRAYRDFFWRIGIDPTKTRPSAEALLRRVLAGKDFPRINPLVDVYNVVSMQSLLPIAAFD
VEKLKGELLMRFAEVGESFLGIGMDKPVTLTGKEVVVRDDEKLVAIYPYRDADVTKVTSA
TRHVFLMVCGVPGIDSNYLQSTGENLVKQVMKFCGGTPIIQYLAVA*
>NODE_2703_length_4249_cov_3.734660_6 # 3727 # 4164 # 1 # ID=80_6;partial=00;start_type=GTG;rbs_motif=None;rbs_spacer=None;gc_cont=0.527
MPVFKRSVRYSPVKASDLMSYPPVVVSEDATVEEAAKTMWDNGVGSILVLDKDGKLVGII
TERDILYAASHLLLGKDLKAKSLMSKNLVTASADEDVASVLEKMKDFNIRHIPVVDQEGK
PLGVLSSRDILDFGVKLLSLFIRST*
>NODE_2742_length_4189_cov_3.382539_1 # 2 # 214 # -1 # ID=81_1;partial=10;start_type=TTG;rbs_motif=GGAGG;rbs_spacer=5-10bp;gc_cont=0.521
MARRPEEIRVRTWKVEYLRRSRAPLFTREEMAHLLVATVVVVLAGVSLLGFAFTPTIYYA
TLLIGFAASFL
>NODE_2742_length_4189_cov_3.382539_2 # 407 # 832 # 1 # ID=81_2;partial=00;start_type=ATG;rbs_motif=None;rbs_spacer=None;gc_cont=0.531
MSAGVDWDEFFKRVRADVESRLREAFDQLAAGFEPFIRGEGVYYTYVGDRLYAVFEVAGC
PRDKIELTAEENQITVSAELVSPPSPEFGRLHPFARGKSIHRVLRLPRAIDPSKVEAKYD
SGLLFIMAEIAKPRGVKVSVE*
>NODE_2742_length_4189_cov_3.382539_3 # 836 # 2425 # 1 # ID=81_3;partial=00;start_type=ATG;rbs_motif=GGA/GAG/AGG;rbs_spacer=5-10bp;gc_cont=0.520
MPRPFSELADLCEKLESTTSRKEKIKLISDFLGKFGSEEADEAAAAANLLVGLSSGVRKL
GINIGPATLYRALRDQQSVLSPLTPLTISEVWETIEKTSSLTGKGVIDTRKALLSNLLNR
AGEKERKWLTRIFMGEMRHGVSVGILVESLAKYLNMPLEKVKAAEMVLGRLDTLVKNAVK
NRLQETRLKLFTPVKPMLAEYAYSPDEIFEKLKPPIYLEPKIDGVRLQVHVGDSMVKVFT
RGLKDVTESVPDIVKRARQALKADNCILDGEGYCVDENGRPTPFQETMRRIGREKNVDEA
LKELSLRIKFFDIIHLNGEDLWQKPLEERRRSLEEAVAQPLINSLTVADNRDMVQEALET
WTSMGYEGLMAKSPKSPYTPGRRGGYWLKMKKALSLDGVVVAAEWGHGRRRGWLSNYHLA
VLDDRGGGFTPVGKTFKGLTDDEFRKMTQLLLGIAKSHEEWGVVVEPRIVVEIEFNEVQR
SPTYPSGYALRFARIKAIRTDKQPEEVNTLSDIEKIYNSQRNPLGIQSY*
>NODE_2742_length_4189_cov_3.382539_4 # 2492 # 3067 # 1 # ID=81_4;partial=00;start_type=ATG;rbs_motif=GGA/GAG/AGG;rbs_spacer=11-12bp;gc_cont=0.547
MKGLAATLTALAVLLIVGGVVARPAFESLPPLGFQTAVLAVMLTALAAVVTPLSSALGAS
TVMPPMGTTLHLGLWPLFTWFLAGITIALITRRSRESVIPPLIASTLTYLLVLGLSIYVL
PRVPGAMSWEVYLTALAKQIIIDGPLDFAFLFAFPLFTALISASFVEALTPKKQVYRVDR
PRRFWEWSEEE*
>NODE_2742_length_4189_cov_3.382539_5 # 3088 # 3210 # -1 # ID=81_5;partial=00;start_type=ATG;rbs_motif=GGA/GAG/AGG;rbs_spacer=5-10bp;gc_cont=0.520
MPKAKKKAAKKGGKKKKTTRRVKKAKPAAPAAEEASPAAG*
>NODE_2742_length_4189_cov_3.382539_6 # 3275 # 3640 # 1 # ID=81_6;partial=00;start_type=TTG;rbs_motif=None;rbs_spacer=None;gc_cont=0.514
MCITIFDALTEVSAMISINEFKRVEMRVGRVVHAERLKGSDKLLKLRVRFGEVEKQVLTG
LAEYYSPDHFIGRLFVFVTNLEARKIRGEVSEAMLLTAVESEQKIVPVVPESEVAEGTVI
M*
>NODE_2742_length_4189_cov_3.382539_7 # 3674 # 4189 # 1 # ID=81_7;partial=01;start_type=ATG;rbs_motif=None;rbs_spacer=None;gc_cont=0.572
MLADCGRVNSLPDGSEVELRGWIRSKRHHGRLMFIDLRDGTGVVQVTLKAAELPEADFQA
VSSAGRESAVVVWGVVVHDPRAPGGAEVRARKIELLSASLEEFPIKKGVGPRFLSDHRHL
AIRSPKAAAILRFRSNLLKSIRNWFEREGFVEVHCPTFITAAVEGGATLFEV
>NODE_2750_length_4178_cov_4.054133_1 # 2 # 757 # 1 # ID=82_1;partial=10;start_type=Edge;rbs_motif=None;rbs_spacer=None;gc_cont=0.550
NKQKILESVARHSSDGVVFVHGGGDIVTEFERRLGVEPKIVVSPSGVRSRLTDSAEIEVY
TMVMAGKLGKELAAYLNWLGVKAVNLSGVDASIIKAQRKKKIVIVDERGRKRVVDGGYTG
TITEIDDELIKHLLDLGLVLVVSPLAIGDEGELLNVDGDSAAAAIASSMRADRLYLLTDV
EGLLLDGQLVKSLTAAQALEMLDKIGPGMNRKVMMAAKAVQSGVKKAYICSGLVSDPVAA
ADSGGGTLIVG*
>NODE_2750_length_4178_cov_4.054133_2 # 878 # 1054 # 1 # ID=82_2;partial=00;start_type=ATG;rbs_motif=AGGT;rbs_spacer=7bp;gc_cont=0.554
MPALSCPVCGASVEVPNDSLPGELFECGDCGAQLEYFIDEKNNSSLKVAEEVAEDWGQ*
>NODE_2750_length_4178_cov_4.054133_3 # 1058 # 1903 # 1 # ID=82_3;partial=00;start_type=ATG;rbs_motif=None;rbs_spacer=None;gc_cont=0.517
MNIGLSYDVVRFEEKALLHSINNLGHKPLPIHVVAREFWINEGNGLEADLIIQRCVSYNR
AAATTAIFERSGHIVVNNTQVLRNSADKLITSCLLARKNVPTPVTAIAFNKETALNAAKK
IGFPVVVKPVSGSWGRNIARAFDEQSLLDILELRENMPNPQMKIHYIQEHVDKPERDIRA
FYVWGEVPVAIYRVSKNWKTNTALGGKAQPCPVTDELADLVIKAGDAVGGGVLGVDILES
REKGLLVNEVNGVVEFRNTVLVTGYDLPTKIVEKSVEVLKR*
>NODE_2750_length_4178_cov_4.054133_4 # 1900 # 2400 # 1 # ID=82_4;partial=00;start_type=GTG;rbs_motif=AGGTG;rbs_spacer=8bp;gc_cont=0.549
MTVSLLRFAAPRGLRVARAEGQYVWDAEGRRYLDFYMGYGAAFLGHRHPRIVKALEEQLS
RYMTITPAFDTDALDSCLDALGKILPPHLTRVFFLNSGSEAVELALKLSRKLTGRRKVLA
FNNGFHGRTMAALSATWNRNIVKASTRFRLKWFSHPSTMPRLLRRS*
>NODE_2750_length_4178_cov_4.054133_5 # 2352 # 3080 # 1 # ID=82_5;partial=00;start_type=GTG;rbs_motif=None;rbs_spacer=None;gc_cont=0.549
MVFAPFNNAEAVEEKLSEEYAAVIFEPVQGEGGIIPAKPEFMKAVEKRARELGVYVIVDE
VQSGFGRTGVVWAHERGGIKPDMLTAAKAVAGGFPASLIAVTEDVASRLKDTDHGSTYGG
NPLALAAITAATHVLLEENIPEQAEAKGAMLSEELTPLLQDYDRVFRGLRQAGLMIGIDM
RTTPTQFIKMLQENGLIGFKAGLTVLRFLPPYLITRDDILYAVETIRKTAEEYIRLQPTE
KT*
>NODE_2750_length_4178_cov_4.054133_6 # 3057 # 4178 # -1 # ID=82_6;partial=01;start_type=Edge;rbs_motif=None;rbs_spacer=None;gc_cont=0.523
IYDEEKLPEIVEREGVRLVVFSYSDLTHVELMNKASKVLALGCDFMLLGPRSTMLRSRKK
VVAVTAVKTGAGKSTISRLLVRLLREKGFKPVVVRHPMPYGVLEKQVVQRFASLDDLDRY
MCSIEEREEFEPHLREGTLVYAGVDYELVLKEAETDGDVIVWDGGNNDMPFYWPDLHITV
VDATRPELITNSYPGETNIHMSDVIVLHKADKVSKEQLDKAVEMVKSVNPRAEVVATASK
IRMEDVSLRGRKVVVVEDSPSVTHGGMSVGAGYIAAVNAGASIVDPRPYAVGTIAKLYRE
YPHLGPVVPALGYTEEQLKDLGETLRRVEAELIVSASPADLTRLIECGKPVVRIWYEAEQ
VSGTPLSSFLSRL*
>NODE_2800_length_4095_cov_4.075162_1 # 2 # 1018 # 1 # ID=83_1;partial=10;start_type=Edge;rbs_motif=None;rbs_spacer=None;gc_cont=0.501
RGKPLCVCVFSGRTSDSGVVSSANYVARRFGVKAGMPIKAAKKLLPEESVILPVRLEHYA
TVSRQIMANLKKFNTPLRVESIDEAVMDITQAVGGDYIEAEKFAKKVKEIIRANFGLTCS
IGVGPNRVIAKMAADYSKPDGLTVVKPENVEEFLRDLPVKNLPGIGAKTETLLAEHQIKT
IGDLSRQSLEKLEELFGPKKAQYLYLASRGIYDEVIEERPPPKQLSKIVTLKRNTREVEE
VMETLAAATSEAYSRLASSKFFASKIGLIAITTRLETITRQADIRLGATLDEVLRSLRLL
LTKLLETDEKMMLRRVGVRFSGLKPVSGQTSLNIFSEG*
>NODE_2800_length_4095_cov_4.075162_2 # 1024 # 1431 # 1 # ID=83_2;partial=00;start_type=ATG;rbs_motif=GGA/GAG/AGG;rbs_spacer=5-10bp;gc_cont=0.502
MRSFLRSLDIPRLIKFSVVGGVGLVVNTVALFLLTNYVFGERLYLIAAAISLEISILNNF
FLNEYWTFRDRAGPSGILGRLLRFHGSRIAGTITSLSILYLLTDFLGIFYLVSNIVGVLA
GMAVNYLTSNYWVWK*
>NODE_2800_length_4095_cov_4.075162_3 # 1477 # 2058 # 1 # ID=83_3;partial=00;start_type=ATG;rbs_motif=None;rbs_spacer=None;gc_cont=0.576
MNLSKKVALASALSALGIVISPMMFEWLGSRAFPGQHFINVLSGVLLGPLWGALVAIIVG
TVRIALGTGTVFAYPGGIPGAVLVGLFYILLRRLPNPRLRYLAAFAEPIGTVLIGGTIAL
AVVAPSIGPAVGPAAVMLRNLETLGFWPALLLLWGGWAISSITGAVAGFLFLLAAERYGV
ISRAITATIRRQR*
>NODE_2800_length_4095_cov_4.075162_4 # 2055 # 2609 # 1 # ID=83_4;partial=00;start_type=TTG;rbs_motif=None;rbs_spacer=None;gc_cont=0.526
MNTEELLGKRTLIIGEAGSGKTSLLAQILHSLLTKLGPCSITVIDLAPPRIMDVGGPLTD
HMKVDGLHYKRPPNVYAPRLMACNAEELKKYVHSNLEPAKRLFNEFIQNPTPVLAVNDVT
IFLHGADAAELLAYVEKASTFIATAYYGAKLSEDFGTGLSASERRKVEELTKHVDIVINL
NSSR*
>NODE_2800_length_4095_cov_4.075162_5 # 2621 # 3874 # 1 # ID=83_5;partial=00;start_type=ATG;rbs_motif=None;rbs_spacer=None;gc_cont=0.488
MNICVYEDPGLLRFWPLTTTRPVYDIFIGTSTILEKIIHHFTDVEKIHLYTRHHLTRVLK
EKYPEAVVNTPPTTGVTLLINGRLVVNKLVAETLRKAEAGHVFYVGEEVAAVKLAEPDLP
ENFLQSLTTPGKMFEIPVNHLSKRKLEANLVNNLWDLVELAPTLIVDEIVGEKTGYGQRG
RVFARGEIEVENNVVLDDRKGPIVLDEGVFVEAFTKIVGPCYVGKSSRIFPNSYVASCCI
GPVCRVGGETESSVFMGYSNKRHYGFLGHSVVGEWVNIAAGTTVSNMKNTYGNFRIIVEG
RRVETGRQFLGSFFADHVKTGIGTMVSGGIKIGVASHVYREAHTDIPSFTIYTPTEKIEL
DIEQAIETAKRMMSRRGIEPSKNYLDMLRDVFNMTAEERRAAGVVKRRFSFYNTAGS*
>NODE_2800_length_4095_cov_4.075162_6 # 3879 # 4094 # 1 # ID=83_6;partial=01;start_type=ATG;rbs_motif=GGA/GAG/AGG;rbs_spacer=11-12bp;gc_cont=0.551
MVKRVLTVAGSDSGGGAGIQADLKTFAALGVHGMSAITCITAQNTEAVTAIHQVPAEIIR
EQIRVVANDIGV
>NODE_2808_length_4073_cov_5.191942_1 # 3 # 386 # 1 # ID=84_1;partial=10;start_type=Edge;rbs_motif=None;rbs_spacer=None;gc_cont=0.500
KGVVYAVDVSEEYLEIVKRRAAALGLDNIKVLKTAGEDLDGVPNHVINRAAYLFSLHHVS
DIRKSLETLRSKLVDDGLVYVLDPIGSRLLGHGTNPRHVLTILEETGYKVIGFRKGVLFW
KALAKPV*
>NODE_2808_length_4073_cov_5.191942_2 # 383 # 1870 # -1 # ID=84_2;partial=00;start_type=TTG;rbs_motif=GGAGG;rbs_spacer=5-10bp;gc_cont=0.511
MIWLSLQRRQLYRELISTAVSEGFQLTERALQRLEEYSNPFQALASAIERLKKNRPEAVV
IDVEDLQQPLEKPAEPPPPPLQEKPIHIPRLETFSVIDNDYRIEGDIAEFRSYFLSRYHL
IKRILSKRRLEFTPVSEVPAIRDGGETLVAVMVLSKKEGAGNIRITCDDPSGHLEVVASK
RNQQLYKQALELLTDTVVAMRIKRVGGINILTEIIYPDVDEQQLRKTPQTEEAYLCLISD
IHVGSKHFRRDYFESFLDWLNRGRDGVVKRLTHLVIGGDLVEGVGIYPGQEKDLMYRNVE
EQLREAGKLLAEIPQNIEVIFIPGNHEPVRKALPQPPLQDRYRRLLDEHRKMIHLSNPAE
LVFDGRRVTVYHGQGLDDIIQSLPNASYSTLTENAADVVTALLRYRHLAPIYGGGAQLLP
SKEDRLVIVEQPHLLQTGHIHVLVNTSYRGVKLVNAAAWQDQTDYQRSLGLEPDVGYAAV
LNIASMNVEMMSFAS*
>NODE_2808_length_4073_cov_5.191942_3 # 1930 # 3228 # 1 # ID=84_3;partial=00;start_type=GTG;rbs_motif=None;rbs_spacer=None;gc_cont=0.560
MFTIAGCRMRILFRKRGYTPHFAEYVDDPLTGDRVVVMADPHTRRSAFIYHPEKKQIIWE
HRVTGSQLTSNPHIARLITEPLPAFNAKPGDIVCADLDNRYIVVDRKTKSVKWSTGFPDA
KWAHDIMPTKDHEHVLTTDYGNGMLRRIDGSGKIIWSRELGKGLAKLSRVVGQTPSTVHS
NSFGGDVLAAVNQDIRGVYELREEDGEVVWSCPPLNPSRNCTWTLKPHAAVRMGLAELDG
NLTVFNQEAGGGFVAVDKDCRPRWGVSKPFSIIDGKTLYRPTAQGLFETTHVFLTPNGFL
GLIDWDGDNYSTVYELLEPPRGGTLTWLLAWNHETAGVEEFLDPPIETYEWRETMLHVIN
NGDGRLKLRLLATHSPIVDTGKTWEWSWFTCETLSVEPGGHGEARVDGFSAVRVAASSEG
RCRYSIFVVNRG*
>NODE_2808_length_4073_cov_5.191942_4 # 3286 # 3582 # 1 # ID=84_4;partial=00;start_type=ATG;rbs_motif=None;rbs_spacer=None;gc_cont=0.535
MGRNAATYRQLLEEEVRGWSSFREALRREEREAFDNLVNQAFRYVHAGTMNPLRRTFDNL
TMSLLLSHEERLRQLEENLRKTMQIDNRYTTLNHFLEK*
>NODE_2808_length_4073_cov_5.191942_5 # 3701 # 4072 # -1 # ID=84_5;partial=01;start_type=Edge;rbs_motif=None;rbs_spacer=None;gc_cont=0.532
KRLELVLELFPVLKERRNQPARLLSGGEAQMLAIARALITPSDLLIVDEPSSGLAPKLVD
LIFKKLEELHETGLTILVVDQFVERALSISDTAYVMENGKIAIQGPSTEVANNEHLKKTY
LGL*
>NODE_2811_length_4069_cov_5.216182_1 # 1 # 438 # 1 # ID=85_1;partial=10;start_type=Edge;rbs_motif=None;rbs_spacer=None;gc_cont=0.495
YTKFMTRFRVGFQDTDSTGRVYFPSYVRWFDIAFIEHLRSRGIVFDPQGRLKIGDKLLNS
TLVIGEYHCRIEKPSGYDDEVEAEIASTESGNKSLKVFFNLRDPRGNLLAHGYITYVMVD
LGTGRAVPLDEKLLKTILDNSRAKT*
>NODE_2811_length_4069_cov_5.216182_2 # 474 # 1142 # 1 # ID=85_2;partial=00;start_type=ATG;rbs_motif=None;rbs_spacer=None;gc_cont=0.513
MTPLEAFALALTGATAALIAYSLQRTRSDRNRASEWPFSVLGVNPDDSLDEIKKTYRSLV
KKYHPDNLPRDASPQVRRLYEERLIKLNTAYKTILSIREVEPKKLTVREEMLAPVEEMLR
LAKIAAEQDARKALENTYTAAETLVKTLHKSMGLVGRSSHYYDLLTDLMINDVISVEEFE
VLAEARRYTNMGNGREHAPKHVHDFVEKLWEVYSKIRRRYIR*
>NODE_2811_length_4069_cov_5.216182_3 # 1087 # 1869 # 1 # ID=85_3;partial=00;start_type=TTG;rbs_motif=None;rbs_spacer=None;gc_cont=0.525
MLRSYGKFTLKSGGDISADGMEKTADICVVIPTYNEAMNIGKILQQLMGLPFPNLWAVVV
DDGSPDGTADVVKKISETNHRIILHNRGAKKGLGSAYYEGFKIALTLKPRVILSMDADGS
HPVELVPELVKAVEEGADAAVASRYIKGGKWSSDFFRMLVSRGANLLARMATGAELRDMT
SGYRAYSQRAVKHLVEKPFEKGYVFQVELLHRLLSQGYKVVEIPLVFMPRMAGKSKLSKK
EIVNFLRWSMKMLFARIMGR*
>NODE_2811_length_4069_cov_5.216182_4 # 1875 # 2834 # 1 # ID=85_4;partial=00;start_type=TTG;rbs_motif=GGAGG;rbs_spacer=5-10bp;gc_cont=0.549
MPKLSELGEKRLIRYLVEHLDWPRDGLLPPGDDAAAFWFTGQLVASVDTLVWETDVPPRM
TFRQVGWKAVTAAVSDLAAKGARPKYILLSLSLKPSTEFSEFLELVNGAQEASKKYGATI
AGGDINESSSPSISVTALGSSEKLLSRVGASPGDKLATTGLFGKTFAGLHAALNSRPCER
ELSEAVYSPVARVEEGAALAQCGGVSDCIDSSDGLAESLHQLSEVNDVGFIVDSLPLDSS
AQRYCVDNNLDTVEAVFYGGEEYELVFTVKPGWRNVVEKALERLGKEVVWIGSVSEERGV
YFQGKPVERRGWQHFSPVR*
>NODE_2811_length_4069_cov_5.216182_5 # 2818 # 3330 # -1 # ID=85_5;partial=00;start_type=ATG;rbs_motif=AGxAGG/AGGxGG;rbs_spacer=5-10bp;gc_cont=0.548
MRGETVYRGKLFDVIHVVDEVGGVRYVKEVVVHPGAVAVVPFLSESELVLVEQYRAAVGE
VLVEVPAGTLEKESPEECAARELEEETGYTAGSLTKIGEFYLAPGYSTELMHVYLAKNLR
KTGSRNMPDEKISVITCGLEEAFEMVRSGRIRDAKSIAALSLARLLNGLG*
>NODE_2811_length_4069_cov_5.216182_6 # 3393 # 3821 # 1 # ID=85_6;partial=00;start_type=ATG;rbs_motif=None;rbs_spacer=None;gc_cont=0.466
MPKIILQQVETSYLLELYRAHENQHTPTTGELAKIFTVKPASAVDVLNRLSEKKLVTKIG
WGKFSLTPRGYAVALRVIHNHRILETFFHKELGLETDKACIEAGRIDYAIGDEVVKRLCQ
RLNNPPTCIHGKEVKHPWCLRK*
>NODE_2811_length_4069_cov_5.216182_7 # 3803 # 4069 # 1 # ID=85_7;partial=01;start_type=ATG;rbs_motif=GGAGG;rbs_spacer=5-10bp;gc_cont=0.543
MVSAKIALLTTAIVAIAVAASFLAIGPMLLTPQQRSGETVAVTWGLLGEVVHRLTGGTVE
VYQILPPGAEIHDWEPTPDVVEKVRTSRM
>NODE_2819_length_4064_cov_3.975922_1 # 2 # 268 # 1 # ID=86_1;partial=10;start_type=Edge;rbs_motif=None;rbs_spacer=None;gc_cont=0.517
AYRIGLVNKVVKPENLEQEVQTLAEKLASQPPLAVRAVKQLIYMTREAPLSKGLAMERMF
FADLLFTKDFMEGISAFFAKRKPEFKGE*
>NODE_2819_length_4064_cov_3.975922_2 # 495 # 812 # 1 # ID=86_2;partial=00;start_type=ATG;rbs_motif=None;rbs_spacer=None;gc_cont=0.478
MAYERLVRKLTHENLWLYILTLLSKRPLYGYEIRALIEKEFGFKPGEVTSYVVLYRLERA
GLIKVVEESRSSRGPSRRYYTLTPKGKDTLKKAKTFLEELVSRLA*
>NODE_2819_length_4064_cov_3.975922_3 # 862 # 1935 # 1 # ID=86_3;partial=00;start_type=ATG;rbs_motif=None;rbs_spacer=None;gc_cont=0.539
MPKIKAAIIGVGNCASALVQGVYFYKDVDDNAFVPGLMHPRLGGYHVGDIEFVAAFDIDK
NKVGLDLSQAIFQKPNCTLRFADVPHLGVEVMRGMTHDSIGKYLRDVVVKHDSPTVDVAD
VLKSTGADVVVNFLPVGSESATKWYVEQALMAGTGFVNGIPVFIAREKRWQEIFAKHNVP
IIGDDVKSQVGATILHRVLTKLFVDRGVKIERSYQLNFGGNTDFLNMLERERLQSKKISK
TQAVTSLIPYEIPAENIHIGPSDYVPWLEDRKWAYIRLEGSAFGNAPLNVEVKLEVWDSP
NSAGVVIDAIRCIKIAKDRGIGGVLEGPSAYFMKSPPKQYPDDVARQMVEDFIAGKA*
>NODE_2819_length_4064_cov_3.975922_4 # 1932 # 3026 # -1 # ID=86_4;partial=00;start_type=ATG;rbs_motif=None;rbs_spacer=None;gc_cont=0.550
MFRSGVKDLRGWSGRAARFHYNRSREIINEVVHSFLNIYGPDELVQGFAEPFFTDFVITA
AGLDETSADSTLYMGSMLKEVISPRDGAAVLGGRFATRFRIPNELPDVAKLFGFSETMVE
RLLYCSRMVAKTDSVALQDGFDLYFHMMILSSSGVWTVIQQSLNPYTMAVRRYHWFSGRV
KSFVDEPHTGIVSEEIRQRVLDMTAKASSESRRASLEVLERDVSKLQRLHMFGRLTNQTT
LDDEGKSVADFLRPMERINWTLVYRLGEQQPKSYEELLAVKQVGRGIIRLLAFGVYMMYG
VKPSLRDPAYPPSQYTARYDESYFLWRLQQLVDAIKSSTLAPELKRYSLHRLGEVFGEGE
PVSA*
>NODE_2819_length_4064_cov_3.975922_5 # 3532 # 4062 # -1 # ID=86_5;partial=01;start_type=Edge;rbs_motif=None;rbs_spacer=None;gc_cont=0.554
TILIRGGTQRIVDEAERSLKDAINVVKDLIVEGKVIAGGGASELETALRLRDYAKSLPGK
EQLAVNKFAEALEAIPSQLAESCGMDPIEAIVNLTSKHKEGNINYGINVFKSELADMKQL
DVLDPLLVKKQTIKSAVEAAALILKIDDIIAASRLETPGAGKKGEKEEGGVGESED*
>NODE_2853_length_4023_cov_4.267359_1 # 2 # 406 # -1 # ID=87_1;partial=10;start_type=ATG;rbs_motif=None;rbs_spacer=None;gc_cont=0.504
MLHLVFVRSPYGHAKIKSINSSDALKKAVAVIDGKTVANETKPLYTLIRDVPYYGIAVGK
ARFFGEPVAMVAAETLGDALDASEEVYIDYEPLPPIVDPEEAVNSSNLVHENLGSNVALS
RRLVFGEVEKMFAEA
>NODE_2853_length_4023_cov_4.267359_2 # 596 # 1345 # 1 # ID=87_2;partial=00;start_type=ATG;rbs_motif=None;rbs_spacer=None;gc_cont=0.545
MDKSAYALVSVSVTAAVLAVALAAVTLMSGSTPQMLNNMADESLVSSTLSVTGTAQTTLV
PDTLVVTFVVQEKAATSSEALAKLSEKANRVVSAVLGLGISSEDIKTTGVSIHPEYIYPD
KEPPRLIGYVATYSIEVRTKRVADAGTLIDTAVNAGADQVSGLYFTVSPEQYGTVYRQLL
SAAVGDADAKAESVLRPLNLRKTGVKSVSVIDVQPVYPARGAVEASSGPPILTGTTTLTV
SVNVVYTIG*
>NODE_2853_length_4023_cov_4.267359_3 # 1385 # 2242 # 1 # ID=87_3;partial=00;start_type=ATG;rbs_motif=None;rbs_spacer=None;gc_cont=0.556
MPRLFYVLQGVGAGFFFGTASIFVRFLTGVDAFTIVVFRVLVAGLLLSVLAAFFFRSDVV
KAFRSFPGEIPLLGLLLSFHFIFFVLGVQNTSVVNATTLVNTTPAMALAIGWGLGWTRPS
NLNVVGLVLAVAGSATMALGESSGAGGGLLGNVYAVLGAFFWALYLVVGKRVRQEVNIFA
VFGPLLLFTSLPALAAAYLLGQGLYPPNLEQTLFLLALALFPTVLGHGLQFSSLRGLHPY
QASSLALLEPIVAALLAAVLLAEVAGPVTYLGAAAVILGIYLVIR*
>NODE_2853_length_4023_cov_4.267359_4 # 2224 # 3231 # -1 # ID=87_4;partial=00;start_type=ATG;rbs_motif=None;rbs_spacer=None;gc_cont=0.546
MIYRWCIYKDISALLPVPCMKFLTDDEVASLVDPVKVVEAVERAYILYSTGRVVMPVRSR
VENREHGGDILMMPCLVPDMGIFSLKLVTVYPRNLEKSLPTINATVIALDASTGLPRLVA
EARALTGLRTAAATTVSIKHLARRDFTRVGIIGTGYQARWQLRVVAANYPYTIFKAYDID
SKRLNEFVAEMGRLGHDVKPSPTAEELVRWSDVVITVTTSKQPVVLKSWVKEGTHISAIG
GYTPEMVEIEPALVANSKLVVDSREAVREEAGDILKPIELGLMRFEDIYAEIGEIAAGLK
PGRTDEREITVFKSVGLAVQDAATAKLLIDYLMTR*
>NODE_2853_length_4023_cov_4.267359_5 # 3251 # 4021 # 1 # ID=87_5;partial=01;start_type=GTG;rbs_motif=None;rbs_spacer=None;gc_cont=0.567
MSAGRAATFLIFALLLTISSVHGGVVEELVQRPPAEKSDSSSMVGEMFAELGFDGYIQRR
YYPLLDVSLVDIGVDRLLNVSGLNAAAVDGRGVLIAVVDTGVDYRHPAFRTANGTRIVAI
WDLPVEGKPPQGFGYGYECDRQEILSGTCPQRDTVGHGTVVASIAAGGVYGEWVLRGVAS
GAELVVVKTGGPACGGTRWFFGETGLLDGIAYAVDKAKQLGRRLVVVLSLGTDIGAHDGS
TPLEKALDKWAEEDGVV
>NODE_2900_length_3954_cov_4.107557_1 # 1 # 273 # 1 # ID=88_1;partial=10;start_type=Edge;rbs_motif=None;rbs_spacer=None;gc_cont=0.484
PQIEIQNIVASIDLHGRIDLERAATTLENVMYEPEQFPGLIYRMNSPKVVILMFASGKLV
CTGAKYEKDVYDAVNKLQQLLEEKELISYD*
>NODE_2900_length_3954_cov_4.107557_2 # 270 # 1067 # -1 # ID=88_2;partial=00;start_type=ATG;rbs_motif=GGA/GAG/AGG;rbs_spacer=5-10bp;gc_cont=0.500
MSLFEGLRFRPGTTFIHRLDPRVKLATSTMVLITAVIHIDIVIILFLLMLESLVILSAKV
QNLWIKTIRGALPLVAIVFAITFFSQYSREPVISTGLGYALTYSLRLLVFLSSFSLFFLT
TTPDEIALTLQQLRVPYEYTFAFVSAIRFTPVMAEELQIVLDAQRARGLEVDKGPFTKRI
RNLIPVLVPLLVNVIRRSYELAEAMEVKCFGASRKRTSLKQLNMRRKDIFFLVVVLILFS
VGVSVKLLGLEPVKTLPLLGQFFPA*
>NODE_2900_length_3954_cov_4.107557_3 # 1054 # 1881 # -1 # ID=88_3;partial=00;start_type=TTG;rbs_motif=GGA/GAG/AGG;rbs_spacer=5-10bp;gc_cont=0.492
MSAIFESVHYIYPSKVHALRGVSLEFRPGELVALMGENGSGKTTLLKHINGLLKPVKGRV
IVEGIDTRTASVAQLSQVAGLVFQNAEEMFFESNVFDEVAFALRNFGYSEEVVRKRVEWA
LKFFELDTYSSQSPFLLSGGEKKRLAMAIILAWSPRIICLDEPTIGQDSLQKEKMKHMIK
MLNTQGRTVLLATHDVEFVAELRPRVILLSKGEVVADGKCEEILTDETLVKKASILMPQL
VYAFKRLEDLGFDSRVLDVDEGVRQVLKVLRHESV*
>NODE_2900_length_3954_cov_4.107557_4 # 1865 # 2713 # -1 # ID=88_4;partial=00;start_type=ATG;rbs_motif=GGA/GAG/AGG;rbs_spacer=5-10bp;gc_cont=0.511
MTIIQVRDLSFTYAGSSKPALKNVNISVERGEFVLVVGPSGGGKSTLLRCLNGLIPQFYE
GEYSGKVFVDGLEPDKTPTYMMSQVIGMVFQNPQNQLFALSVEADIAFPLENLGLARDEI
IQRVEEAMELLNISHLRDRSPFELSGGQQQRVAIASVLAMKPKILAMDEPTSFLDPLTAA
QLLSIIDDVRKRLQLTVLLVEHRVELAAAKADRIMVVSDGCVVFDGSPRDFFEFYDSHLY
GVSAPKVTSLTKRLKTHLEKWNRVCLSAEEFEAEVRSLVSHL*
>NODE_2900_length_3954_cov_4.107557_5 # 2717 # 3658 # -1 # ID=88_5;partial=00;start_type=GTG;rbs_motif=GGAG/GAGG;rbs_spacer=5-10bp;gc_cont=0.548
MQVLSHWGGDADSVGSAYVMCRLLTQNYEATEAGFLIPEESALHVKAIMQHLRFEEKPVE
TPDVYLLVDVGSPHLLGEYKDKVYGSGKPIISIDHHVKTVENSETIALVSPKYLATAEIV
YDLVEYLNLVIDKEMAEALFLGMYYDTVRLSIGDEEVASKASKLLQKINPYAVLGMLEPR
GDDAERIARLKGLRRATVYRLGDWFVAVSRVNSYLSSVARTLVNAGAHVALVAGEKGEHT
ILAARGSYDFQKFSGVGLGNDLVNYLLRRFEGDGGGHVGAARLRLKAPVEKVIEEAVKGL
STLLSTPAVELAE*
>NODE_2900_length_3954_cov_4.107557_6 # 3740 # 3952 # -1 # ID=88_6;partial=01;start_type=Edge;rbs_motif=None;rbs_spacer=None;gc_cont=0.535
DDSAVLFKAVGPVLIQTSKEKMVAELTERKELADTRLKVIERQEARARAQIESLQKEVQK
LLSGGQASEQ*
>NODE_2903_length_3953_cov_4.426987_1 # 3 # 725 # -1 # ID=89_1;partial=10;start_type=GTG;rbs_motif=AGGAGG;rbs_spacer=5-10bp;gc_cont=0.488
MSPKPIIAILLSVLFVSSGLPAAAQEQEIEWNQQIPFIGAQPTLVLLVQFSDVKLSISRT
QAEQIVKIVDNFVRSSSYGRTWLEYTIHPKVITLPKPMSYYGAPSSGAQRGDDVQRILEF
HLTTIQLAKKDGVDLSQYKHVITIHAGKDEAAGGSANDIWSHCNCVVPKLLYFLIQQYGF
DAVESDLKKRGYDWIVELFMHRTRSGEGRLLSGIETVAEYDFPAVMAHEFTHSMWISDQY
V
>NODE_2903_length_3953_cov_4.426987_2 # 715 # 1734 # -1 # ID=89_2;partial=00;start_type=ATG;rbs_motif=GGxGG;rbs_spacer=5-10bp;gc_cont=0.540
MKQVKSVAAIVAFLVALSSLVAASAQGAPPPYIQPGLVFVYQLRDGQKQQLENAFHKYII
ESVSPQGVTIAIVSDVAQSGRLTVNANGEFKPGERIDLWIPQGVSAGTRFKMMGVDAVVA
QTGYEMQNFKVTIVVSADQSILWVFNEDGPPPYNQLKGLLLLVIFSSNGKALVLVNIEQA
GAVTTTSTYSTTTRAATTRPVTTTRTQVTEGRTETVVETQTVTETTIVTKTVETVQTYTT
TTTSSVSVQAESPPPVIPLTVAIPIAAVIVGGGLFYIRSRRRPLPPTYPYPAYPPPPPTS
GYTPQPPRQVIAPAAYCPACRFPIYPGEYMCRRCGFRVA*
>NODE_2903_length_3953_cov_4.426987_3 # 1731 # 2603 # -1 # ID=89_3;partial=00;start_type=ATG;rbs_motif=None;rbs_spacer=None;gc_cont=0.504
MSFRESISTLFKRPSPIVAPTQEIYAAGVVTPRFSRLVLALAAVMVLMGLVAVFVEGLFT
LAASLAFSLLPVALLLVWALKTDRYEPEPKSLVLMVIGLGGALAAVFTAISLPGGLLGYV
VKVALVEIVFFLALYGLDANRLTGREFNDHMDGAVYGLALGAGYIAYANFLTVQAGVYVT
SLAATVFALERFFTMVFPGLTGWWIGYVKAKYVSVGFRPLFIGFLPVLLLRLVYEGVLTG
FAGLALPLRLAATTLVGLVFLAILVRRIRWALEDEKIWGYASGLAPVEKK*
>NODE_2903_length_3953_cov_4.426987_4 # 2608 # 3165 # -1 # ID=89_4;partial=00;start_type=ATG;rbs_motif=GGAGG;rbs_spacer=5-10bp;gc_cont=0.532
MDVVGFLSQIEPPLPPPWLDPAVFLSNLFWVFLRTFTTFVVVFILGLVSLRVVDWITPGV
KELERVKGHPLATALFAAGFFVYLSFGYIASMASPIPVGLETGIVSGPNLSPLVLIGYKL
VTLLFGVLLSYVFAIVYYRILARVEPFGLDLDDVDKEPLAVGVYLFGYLVFLGAVVYVAL
MLPAA*
>NODE_2903_length_3953_cov_4.426987_5 # 3352 # 3951 # -1 # ID=89_5;partial=01;start_type=Edge;rbs_motif=None;rbs_spacer=None;gc_cont=0.500
TAEERLVYNADEALAAAEELGFPLVMKIASQKISHKSDLGGVVLGISTPKMAAEVFEKLM
NLAQKLGVADDGVVLQESCIGLELLLSTKTDPSMGPVVTFGLGGVYTELWRDIITYAAPV
TEEEAINMLDSLQHARILNGFRNIPPINRHEIAKLIARFSNIIPENPSINQLEINPLTIR
GEKVKAVDCRGLETKPTNL*
>NODE_2927_length_3925_cov_4.184511_1 # 1 # 213 # 1 # ID=90_1;partial=10;start_type=Edge;rbs_motif=None;rbs_spacer=None;gc_cont=0.526
ECDGASCRLVEIGVEEVAVIYVVLVYGELDAAEAQHLCVETVVDNIVSGNESDVVQALDD
AFHAAVKSVA*
>NODE_2927_length_3925_cov_4.184511_2 # 216 # 1502 # -1 # ID=90_2;partial=00;start_type=ATG;rbs_motif=None;rbs_spacer=None;gc_cont=0.554
MKIRLPPEWGTDPVPENSRILRFFDYFVLWSSLGVGLLVMVAGSFLSSLSFFEVLAVSLA
GSVIGSLMLASAGVVGSRYGVPTMVSLRPVLGLRGSYVPTVLNIVQLIGWTGFEIMIMAQ
AAGVLTGWLFGELSFPLWVVVFSLWCLLLALGGPLAVVRKWLERYAIWLVYISSIWITYL
VATSPGVGQWLTGGKPDAIPLLLALDIVVAMPVSWWPLVSDYNRFAAKSSSSFWGTLSGY
TLSNTWFYLLGAALVAVLGINDIISAIGTLFLGNAALILILVDETDNGFADIYSSAVSFQ
NIFPKTPQWVFAAFTTAAGALLALTVPLLQYEWFLLLIGSLFVPLLGAMTAEFFINRRNN
PPVLDEFYQSSGVKIRGFVSWIAGILVYVAIIQLAPDIGASLPSFLTAVSVSVLQAQLLK
RPLEKETR*
>NODE_2927_length_3925_cov_4.184511_3 # 1549 # 1938 # -1 # ID=90_3;partial=00;start_type=TTG;rbs_motif=AGGTG;rbs_spacer=8bp;gc_cont=0.559
MDTVTLVFSALFVAQTLIFLYVYRRAVTHHGVTQQKSQEITQERPRQETLREEGGGVEEL
HPSALAALRLIEERGNVMSSDVSKALNLSREHTARLLKSLHDRGYVKREGKPFRYMLTEK
GLAAVKSKL*
>NODE_2927_length_3925_cov_4.184511_4 # 1944 # 2339 # -1 # ID=90_4;partial=00;start_type=ATG;rbs_motif=None;rbs_spacer=None;gc_cont=0.503
MGEGEERKESREIAEFMRKMTGDTVFRELLKRSHLTQKQVETLIFDVISQRDGVTLTSNQ
RAALRGVTKGSYIRTRKQAITNIQKSFYTLILLSYLGLIKLPQYQWFFRLSEAFEEKDWE
TVREFLGRLEV*
>NODE_2927_length_3925_cov_4.184511_5 # 2462 # 2842 # 1 # ID=90_5;partial=00;start_type=ATG;rbs_motif=None;rbs_spacer=None;gc_cont=0.546
MTAVKNVADLAAKPVDKSRDAFIQVLVDSRDGSANIFLRRFVIKPGGEIPAHSHPDMEHV
QYVLRGEYEVVLDGVVHRVKAGDVLFIPAKTVHSYRNTGKEDAEFLCVIRGGPYETKWVD
EGASRC*
>NODE_2927_length_3925_cov_4.184511_6 # 2800 # 3735 # -1 # ID=90_6;partial=00;start_type=ATG;rbs_motif=AGGTG;rbs_spacer=8bp;gc_cont=0.561
MITRLDQLPAKEAISPGHNACAGCGALIAVRQILLAAPRPLIVVNATGCLEVVTTPYPYT
AWNVPWLHVAFENAAAAASGVEAALKVLERKGLGRRHNIIVFAGDGGTFDIGLQSLSGAL
ERGHRLLFVCYDNEAYMNTGVQRSAATPPGAWSSTTPAGKQETKKDIMSIVVAHGVKYAA
TATPFFWKDLVNKVAKAFTFDGPTFLHVYAPCPRGWYTESDKTIQLSKLAVETRYFPLYE
VENGRYKINYFVARPKPLEEFLKIQNRYRTLLRPENAELLQRLKQEVEERWKRLEALSQQ
REAPSSTHLVS*
>NODE_2927_length_3925_cov_4.184511_7 # 3732 # 3923 # -1 # ID=90_7;partial=01;start_type=Edge;rbs_motif=None;rbs_spacer=None;gc_cont=0.536
TDIKTLLHTAGLQTPVWSVVCGLGGHEIRLSMAEKLLQKALEAAREGAGANISFYLGEEV
NRP*
>NODE_2930_length_3924_cov_3.905381_1 # 80 # 1234 # -1 # ID=91_1;partial=00;start_type=GTG;rbs_motif=None;rbs_spacer=None;gc_cont=0.545
MRALTTETVSLSFEEIKRYGRHLIIPEVGMAGQKKLKSARVLVVGAGGLGSPISLYLAAA
GVGKIGLVDFDLVDESNLQRQVLYTTRDVKRPKLEVAKEKLTALNPHIEVETYETRLTSE
NALDIIKDYDIVVDGTDNFPTRYLVNDACVLLGKPNVYGSIFRFDGQVSVFDARRGPCYR
CLYPEPPPPGLVPSCAEGGVLGVLPGVIGALQAMETIKLIIGIGEPLVGRLLLFDGLHMS
FTELKLRKDPNCVVCGPNPRIRELIDYEAFCGVTPSADTGMHITPEELHEKLQKGEKVFL
LDVREPVEYEICHLENAVLIPLSKLPEHVNKLSLTDEIVAYCHTGVRSSMAVKLLRDLGF
RRVRNLAGGIDAWAERIDPSMPRY*
>NODE_2930_length_3924_cov_3.905381_2 # 1324 # 2070 # 1 # ID=91_2;partial=00;start_type=GTG;rbs_motif=None;rbs_spacer=None;gc_cont=0.459
MIDDSYITKINVSTQMRVAMMLLEIKELWKVYRSKAGEYPALRGVNLELEQNDFVAVVGP
SGSGKTTLLNLVGALDKPTQGDIILDGVSYSNLDRKGFNRLRREKIGFIFQTYNLLSALT
ALENVEMAAIPNKVDPRTRRRKALDLLDKLGVADKAGKKPTELSGGEQQRVAIARALIND
PAIILADEPTGNLDSKNATKVGELLREVNETSGKAVLLVTHNLEVAMYADRIAYMKDGVI
ERVEVVRK*
>NODE_2930_length_3924_cov_3.905381_3 # 2067 # 2483 # 1 # ID=91_3;partial=00;start_type=ATG;rbs_motif=GGxGG;rbs_spacer=5-10bp;gc_cont=0.475
MKAYALLLLLLVLALPVYSQEVGSNLAIVSIKWGTSSQSVEVGPGSVNAPLTIQLLNRDD
IAIRYAKLTLSLPEGITSTDDSRTAVVFLPTMNPGTISEAVFYLNIDKNLKTGVHQATLY
IEGVNDDDTTFLYTPPIQ*
>NODE_2930_length_3924_cov_3.905381_4 # 2535 # 3923 # 1 # ID=91_4;partial=01;start_type=ATG;rbs_motif=GGAG/GAGG;rbs_spacer=5-10bp;gc_cont=0.487
MGGRRNSVNLILSNNGTGTASEVEIVMSTSQQVSILSYPTRFDKIDAGESVKVPVEIYVA
PSLAGSPVTINVAMNYLDSYGNPRTVESTLGYEVAYSTPPNLLLEIIPNQLTIYNLNDVK
LRVTNAGFTVVRDVALTLSVNLPLVPVGTDGKFNIPEIRPGETAEIPVSIYVSETSAPSS
PVTVSLSYLDDSNQLKTESRVLNAFLSARSAEFLSPINLRITPNILYSGTINNITVSVSN
IGSTTLRDLTITPSASSQATWLQENTLNIPSLEPGEEYKSQAAIFVASDSPTSITLAMTV
SYYGRDNVQRQEERQIGVLVKGVVHFEVVDLTILPEVVSPGQTFSVTIVLVNTGTVQASA
VSLRPSENIQGFRLFGQSRVFLGNVPTNTPTSVTFSFTALNSTSPGRYQLPLVVSYRDNV
GEVHTDTLSVNVNVRPAGFGGPGTARTQTTTANTGFLNTSNII
>NODE_2950_length_3900_cov_4.433168_1 # 3 # 485 # -1 # ID=92_1;partial=10;start_type=ATG;rbs_motif=GGA/GAG/AGG;rbs_spacer=5-10bp;gc_cont=0.530
MAAVMVEKHGFDGLWVSEHFFNRSSFITLSTIARHTRRILLGPAVVNPYVYHPAQMAQAA
ATLWELAPHRVRMAIGAGDASALKQLGYAREKPVEKVLWAVEEMRNYFEKLETYRVWDVK
VFVGAQGPRMVKASTKADGVLINWSNLEMLKESIRLLGDDV
>NODE_2950_length_3900_cov_4.433168_2 # 539 # 751 # -1 # ID=92_2;partial=00;start_type=ATG;rbs_motif=GGA/GAG/AGG;rbs_spacer=5-10bp;gc_cont=0.526
MRRRRVAEQLLEVLMSSVNGNLVPPELGWELFGYFVEDELWRGKGFRVLLKACRICEPEK
TRMALRGEFR*
>NODE_2950_length_3900_cov_4.433168_3 # 763 # 1599 # -1 # ID=92_3;partial=00;start_type=TTG;rbs_motif=GGA/GAG/AGG;rbs_spacer=5-10bp;gc_cont=0.481
MLFRLVSWSEHLTTGSWIDVDDVNIFYVLRGFGQPVVFLHGWAASSFSWRKTLPVISQHF
RALALDLPGFGLSKRPPTGISLSSVTDILMKALDRLGVEKFCLVGHSMGGAISAHIAAQY
PERVDRLVLVNPSLVGGDDGRRPLAMELARKRFISTLITRLFVRKYFIKRVLSKIYVDKS
ALDDEAVEGYYESVKRAGPVLVEAGNIWRDFRTDCVYDIRCPKLFVLGGMDNVVPFRKNL
ELAQKIGAEIHVEPDAGHSVHEEKAESFNNVILRFLRG*
>NODE_2950_length_3900_cov_4.433168_4 # 1684 # 2391 # 1 # ID=92_4;partial=00;start_type=ATG;rbs_motif=GGA/GAG/AGG;rbs_spacer=5-10bp;gc_cont=0.532
MSGFISPRSRIKGTASPNAFVFGATEIGEATFVDDMVTIGYPARHRLLQAIEKRLTDHIS
VMEDASLGSFIGPGCLIRRGCIIYDEVIIEGDVELGHNVLIRSGTMIRSGSRIGSGSMLD
GSVLVGRGVNIQSNVYIPHLTKIMDNVFIGPNVVMTNDPYPVGSPLKGHTIATGAIIGAG
AVILPGVEVGEGAVVGAGSVVTRNVPPRAVVFGNPAKYAYDVDEYNRKRQAYLKK*
>NODE_2950_length_3900_cov_4.433168_5 # 2460 # 2762 # 1 # ID=92_5;partial=00;start_type=ATG;rbs_motif=GGAG/GAGG;rbs_spacer=5-10bp;gc_cont=0.479
MAEICDTCGLPKSICVCETISREQQRVKIKLELRKWNKPTTVIEGLNGSKKDLQEIASKL
KSTLACGGVVKDGVILLQGDHRDRKALVELGLSEENIEVI*
>NODE_2950_length_3900_cov_4.433168_6 # 2759 # 3682 # -1 # ID=92_6;partial=00;start_type=TTG;rbs_motif=GGxGG;rbs_spacer=5-10bp;gc_cont=0.524
MVRKTWREVALCPECGNEMLVTDQRTGEITCSVCGFVIQEKDVDMGPEWRNLEDEEGSRS
RVGAPLSPMYRDHGLSTVIEGVDEDASGRKLSKETREKMIRLKKLDATSQINSSETRNLQ
QAVNILQIYVDKLRLSQTVAERAMLIYRRALRAGLVRGRSIKSIMAAATYAACRMLGTPR
DLREFERSYPAVKRKTIAQGYRLLLKHLGLKVPVADPSIYVNKIAAKVGLDQRTVQEAIR
LLNEAVKRKATVGKDPVGIAAAALYMACQETTQNLTQKDIAKAAGVTEVTVRNRFKGLKD
VLETVAA*
>NODE_2963_length_3880_cov_3.775966_1 # 1 # 582 # -1 # ID=93_1;partial=10;start_type=ATG;rbs_motif=GGxGG;rbs_spacer=5-10bp;gc_cont=0.545
MIIPESRLLLAASIFMLVLGLATPYYVASDTVESRLALATTSVICDLARNVVGGLWDVEC
IVAPGQSPHTYEPTPEDMVKAAKAKVILYNGFTIDAWVAKLFASHNKEKLHRVTEGLEPY
ILKVPDGPYAGREDPHMWMDVELAIKYVERIRDIFVGQDPDNAEIYKTNAAAYIRELEEL
DKWIRETVSQLPTE
>NODE_2963_length_3880_cov_3.775966_2 # 682 # 1830 # 1 # ID=93_2;partial=00;start_type=TTG;rbs_motif=AGxAG;rbs_spacer=3-4bp;gc_cont=0.511
MSTVTKYVIEARIEVDGPVDKNDVVGAVFGQTEGIFSSDLDLRELQKTGRIGRIEINVTT
QGNKAVGKIIVPTSLDKYTTSLIAAMIESIDRVGPYQARAVIEKIEDTRLEKRKRIIERA
KEILAAWEKQKVPENDLILRELEDAIVKTKVSEYGPEKLPAGPDVDSSDELIIVEGRADV
INLLRYGYRNTIAVEGVKIPKSIAGLTKRKKRVIAFLDGDRGGDLILQELLQNCKIDAVA
RAPYGKEVEQLTAREIHEALEHAVPPSEALRAKEMAAGAERKTVPTELKNYVKQVDGTLS
AVLLDQNFNEIQRMPVSELVTKFGEHKDAKYVVFDGVVTQRLVDLAASLESDVYLVGARV
GDVQNKPPNVHIYTTSELINAS*
>NODE_2963_length_3880_cov_3.775966_3 # 1813 # 2868 # -1 # ID=93_3;partial=00;start_type=TTG;rbs_motif=None;rbs_spacer=None;gc_cont=0.530
MKRLVTVVPESTLDLLNIYRVLEVGDVVYAVTSRELKKERRDGSVDSVRVAVELGVEVLE
KSLDPMLKRLDLLGVIRYESRELGLVGKHHSIHVSVGDELTVESRKNFQRLEAMAKYYRG
PGIRRDVALVLVDDESLGVYRAEPSGMRVLFHETVAEGKREPDQRQKALQKIYAAAAETL
KDVDEVYVFGPSVTVDVFVSYLKREKPILYQRVKKTGFVSTTDQAGVSELLRGGVLRELG
EMVKAVADVIDVEELMRVLATEPGKASLGFVETLNALRMGAVEKVLVSEDFLWSRYMDKD
VWELVDRAEAHGASVRVISTGSEATDKLNGLGGVAAILRYSVDPSLLRRVD*
>NODE_2963_length_3880_cov_3.775966_4 # 2992 # 3675 # 1 # ID=93_4;partial=00;start_type=TTG;rbs_motif=None;rbs_spacer=None;gc_cont=0.509
MIIPSSNTTMEREFWETLHGHATIHAGRVFLENVMVSELAALEDEAVREARKLVTAGVDV
LVYGCTSGSFVKGPKQYSGIEDKLEKLGKPAVATSGAVIRALTHLGAGKISLITPYTRDI
TEVEKAFLENHGFEVLSTFHASIVANLDIGMVKDDEVAEWAMGNTHPDSDALFISCTNLS
TFKAIKRIEEYTGKPVVSSNSATLWNLLQKLSKKIELPRLGMLFSGK*
>NODE_2963_length_3880_cov_3.775966_5 # 3682 # 3879 # 1 # ID=93_5;partial=01;start_type=TTG;rbs_motif=GGA/GAG/AGG;rbs_spacer=11-12bp;gc_cont=0.510
MARVVAAVDVGGTFTDLVAVDEITGRLYKVKTRSTPQRPEEGFLDAVKKLLENFSPNDFE
LIIHVN
>NODE_2970_length_3868_cov_4.266948_1 # 1 # 297 # -1 # ID=94_1;partial=10;start_type=TTG;rbs_motif=GGAG/GAGG;rbs_spacer=5-10bp;gc_cont=0.539
MVKVLGGVDAERVDERVASAEVDNRLAAEIVHRSAYTKLAAVWLGMGRDYEEVVFSDNLA
EAVEGRRSFDVSVYEVGGVDVNSVDVEKKLAAAIKMHIP
>NODE_2970_length_3868_cov_4.266948_2 # 369 # 1235 # -1 # ID=94_2;partial=00;start_type=TTG;rbs_motif=GGAG/GAGG;rbs_spacer=5-10bp;gc_cont=0.543
MKVVKGPSSAQLAEKVARYMNVEAVDVFAKVFPDGESYVRLSGDVRGEDVIVVQGTHPPQ
DINFVKLLLLVDAVTRMGAKSVKTVIPYMAYARQDRVFLEGEPVSIQALLKSLRAVGADE
AITVNIHSPWTADQSAVKLTNIDASGLLASYIIQAGVEKPLIVSPGKKGSEMAAAVASVI
ETDYIAVKTMRSPETGEVEVKVEEIERGRQVVVVDDIISTGTTMAKTIQQLKAYNPSKII
VAAVHGLFIGSAAEKISSAGADLIFTTDTVPNPYGYASVAGLIASHLS*
>NODE_2970_length_3868_cov_4.266948_3 # 1266 # 1469 # 1 # ID=94_3;partial=00;start_type=ATG;rbs_motif=GGA/GAG/AGG;rbs_spacer=11-12bp;gc_cont=0.500
MFACFWVMLIWVNGGVFGMEKKLEQVEIPEPSLPVCEAILMPVSDEYTYIHHNFIQIGVF
KYIEKAP*
>NODE_2970_length_3868_cov_4.266948_4 # 1470 # 2201 # 1 # ID=94_4;partial=00;start_type=ATG;rbs_motif=AGxAGG/AGGxGG;rbs_spacer=5-10bp;gc_cont=0.536
MSYGYDEFESKLGQFIYTMVMYERLRDYLLDKLKGKDRVSVRINLGADKQGNQVVMDVVL
TAVRPQLLGEAKPEKPSRKTLVMVLSNEKVVGERGQIAAEMERLVMESLKWWHGYFGDKD
RLMLNEWVAERVEVLDAPVVGTVVEVPVRRVIYQPAATAPMSEEELETLAQYVEILGPVV
VRPLDNGFFELVAGHRVFDVLVNRLGYESVRALVLDVDDTAASSMRAEYEEKVEKLVKTA
LNR*
>NODE_2970_length_3868_cov_4.266948_5 # 2217 # 2696 # 1 # ID=94_5;partial=00;start_type=TTG;rbs_motif=None;rbs_spacer=None;gc_cont=0.540
MRKIQGIFTEGPPNFSMLTENVAGSGLPSTRRHIKFLRQQGITAIISLTEKPLPPQLLEN
ENIKYFHYPLADHQAADPAKILEIVKHLQKLVSSGEKVLVHCLAGLGRTGMVLTAYTMLE
KNLDWRTALETVRSIRPGSVEKNQENCLREFEKLAKPGS*
>NODE_2970_length_3868_cov_4.266948_6 # 2680 # 3867 # -1 # ID=94_6;partial=01;start_type=Edge;rbs_motif=None;rbs_spacer=None;gc_cont=0.560
AGLGAVHRRFVEKAFRNRVLKVLAATPTLAAGVNLPARVVIIPELRRYEVGEGLRNISVT
EYKQFCGRAGRPGFDTVGEALTVARNEEELELIMEKYIKGKPERVWSRLGGEHHLRIQTL
AVIASEPVKSFDGLVKFFESTFLCHQFGSALLRKSLTGVVDFLARHGFVEAVDGLEATRL
GKRVAELYIDPLTALAIIRTCENRPRLMTELSLLQVVCNTSEVPSVPMRRVDSARLERFV
EENREQFFQVPDPVESPDDYELFLDSVKTAVLMNAWIEEVGEGELYERWGVEPGDLAVLR
ERVSWISYAASQLMKVVGHGDLVHLFELLSERVEHGVRPELLPLVALKGVGRVRARNLYN
AGYRTIEDLRRASAEELAQVPSIGPRIAASIKSQV*
>NODE_2993_length_3833_cov_3.250799_1 # 2 # 256 # 1 # ID=95_1;partial=10;start_type=Edge;rbs_motif=None;rbs_spacer=None;gc_cont=0.533
VSGASHQVSLVAARLDETRIYEVGYFVDAETLLRFAVKRLDVEKTSIPGALGRVRWIMAG
VEFAEPALKTAETFGVEVEVVKVD*
>NODE_2993_length_3833_cov_3.250799_2 # 249 # 1634 # 1 # ID=95_2;partial=00;start_type=TTG;rbs_motif=GGAGG;rbs_spacer=9bp;gc_cont=0.548
MIDPSWTRLALDFILAYWPYLSIAGLAAISAGMYRRLQASEMSSSAEKEQTFFLVILYIF
MKSGKTVLTAFREAAMRKRYIKHLSDVSSFLVRESEKKTLAEGLRSYVHPSREFTLLLGS
LGEDLESGFGVVEKVEKLIEQAISRESDRWRRYVDSVETLGEVVVSVILLIPLIYVVGGL
LGGFPLIYSVVIAVAAAAVLYVVSSASEPLHLIDLPRNIVVISTAVIFVFGGVLAMSLLG
FMPVLLGMVAGFATLVWGLFVHFRYVRRAVAEGEAAFLLLDGVAARLRAGYPLGRSLEAV
VDPRYKRYAHSIAHGLEITPLNRFMALAMETVKVARLGGLGAEALSLLARLALTIYLSFT
GARARMKLYTALAIASGAAIVAVSAITLTPFTGLPAEVSSEIQRLVAVPSIEPVLPLAML
VSYVLGVTVGRIEDQTVAACWRAGAGVIATLMVYSIASAFV*
>NODE_2993_length_3833_cov_3.250799_3 # 1657 # 2100 # -1 # ID=95_3;partial=00;start_type=TTG;rbs_motif=GGT;rbs_spacer=7bp;gc_cont=0.495
MTTDIKKEIIRLLQEDQEFRYTVAGLIGLEEVLKRLDRHEQRMSELLEEQRNIRQEQTKI
WEEIKKLRENQENLWEEVRALHEGQNRLWEEVRALREGQNKLFEGYGRLEKALEGLVSVQ
KNLARQVGALSDTIFIHRLRKKGRKEE*
>NODE_2993_length_3833_cov_3.250799_4 # 2151 # 2435 # -1 # ID=95_4;partial=00;start_type=TTG;rbs_motif=GGT;rbs_spacer=12bp;gc_cont=0.537
MAALDVRRAGESMVVAEFNRYTSDLILYNNGQVPTCILEIRIVGEPSPVYSVPTCTPIPP
QQYTTINLGLVSPPQRFTLIARTINNKILTYTIR*
>NODE_2993_length_3833_cov_3.250799_5 # 2577 # 3107 # -1 # ID=95_5;partial=00;start_type=TTG;rbs_motif=GGT;rbs_spacer=11bp;gc_cont=0.525
MDCGLICVLLDDCLPPGQRVRFIWHCHNWANMARVRSRGLSPLVAVILLLAITVAAAVVV
SGVFFNLAAVAGRRPTAVIDQVRLVATPAGAGTWAVTVKNTGDVPITAITASYPAASCNP
ALTFNPLPLNPGATASATANVASGCTLGTTYRIVLTITFQDGSNQVLTTQVTAAIA*
>NODE_2993_length_3833_cov_3.250799_6 # 3153 # 3833 # -1 # ID=95_6;partial=01;start_type=Edge;rbs_motif=None;rbs_spacer=None;gc_cont=0.549
APVEVAVRPGYTGRLTSFFINTGPECGGGVVSIQCVHIYYVDGNAYYPCTVWGLTFSPSA
SVTVPSGGYGAVRVDASIPVMGAGSSLGAYFVRFRLVSSAFTREYVVRVHLGDFSVSAPS
PLTVTLNRAACIRSAVVTVSVTGLYTGAIAIRTLNPVPQLNVWSDPNMLQPTALNTPVIY
VERIWTGPSGFATNTLTLVFRDGLGVDKTTSLVVVHRGVTAINIPC*
>NODE_3027_length_3787_cov_3.584636_1 # 1 # 846 # 1 # ID=96_1;partial=10;start_type=Edge;rbs_motif=None;rbs_spacer=None;gc_cont=0.539
VGECINEKSGQINIGIEGIFLISAVAGVFWAEVFESGLLGLLMGGVFGALIGGVLGLLNV
YGRAEQVIAGMGLNILAIGLFQYLLMAIWAFPGIHIFPRTLVVPRISIPLIGEELAVSPI
SLAAIAAAFAAYLLLNKTLLGIRLRAAGEKPESVDVAGHSVYRVRIFASIVGGFLAGVGG
AFMPLGWFGGLVKEITAGRGFIALAAVVFSGLNPLTALAATFIFGFAEGLAFAVVVTPAV
KEAVPFHFIMMLPYIVTVAVLALFPSTRRFPKALGKPYVRE*
>NODE_3027_length_3787_cov_3.584636_2 # 864 # 1673 # -1 # ID=96_2;partial=00;start_type=ATG;rbs_motif=None;rbs_spacer=None;gc_cont=0.544
MRAQLAVSSLIILVGLGFARLPYVITYDETVAIQTSRVTTVVETEAIVRTTTMELTEAFE
TTIVSTIFSTETAVTTNTLTRVAAEVSNQTVAAEAALVTGPITIQPSRTLELSWKSNKTV
DIYIAVGSYLNTSGWMLVGRGVIGSAAIPFDGEAEIYVITRTSDAAASVSFTAVESWPET
ITETKTSTLSTLLTTTMDLTRYLTSETTDTTSYTTEKPLYYVTTLVTTVTETRYPDLSFM
TLMGSFIIFVGILFMVLLLRTLGKPVEKQ*
>NODE_3027_length_3787_cov_3.584636_3 # 1775 # 2488 # -1 # ID=96_3;partial=00;start_type=ATG;rbs_motif=None;rbs_spacer=None;gc_cont=0.531
MIQPQHLKTREIARRVVAAGDPARVVQLSKMLENPRLVNENRGFIAYTGKYEGEDVTVIC
HGVGGPSSAIVFEETVMLGARLIIRLGSCGAFLKGMQIGEAVIPTAASYIGGTLQQYIPD
THITPVPSYDVLTTLVDEFRRSGLKTYVGPVFSSDAFYAEDPNFVAKWSGLGYIAVEMEC
ATLFGLGMLRKFKTGSALLISDNLAEMTPMVDAERLKTYVEKAGRATLSAAVKIPLE*
>NODE_3027_length_3787_cov_3.584636_4 # 2523 # 3242 # -1 # ID=96_4;partial=00;start_type=GTG;rbs_motif=None;rbs_spacer=None;gc_cont=0.544
MLSSVSANVREVAEAVSIFDEARNVGALDEGFTVFTRSVKSSVGRLKPVKSGGLWFAVLV
YPRQSATTSPLLILTTALSVVEGVAKTTGLQPLLRWPNEVSLHGSVVGAASVEMEVVNDA
IARAFAGAGIYVNAKTGEQETSIAEQAGGEIDDTLLLENILQSFTRNYQLYKEGWRVELL
DKIRDMMEYVRTVVSVNLSQGTQLIGFLEGLDELGRLILRVDQERIPLAPADVESITLF*
>NODE_3027_length_3787_cov_3.584636_5 # 3324 # 3587 # 1 # ID=96_5;partial=00;start_type=GTG;rbs_motif=None;rbs_spacer=None;gc_cont=0.545
MKVFLRLESEIPPTLTKYGKIRLPPAVIPLLAGKGKTIQVTYGGDKHSLKLDRYGRATLP
SSIAAESRGKAKLVIEMKDGEVTLVFQ*
>NODE_3027_length_3787_cov_3.584636_6 # 3581 # 3787 # -1 # ID=96_6;partial=01;start_type=Edge;rbs_motif=None;rbs_spacer=None;gc_cont=0.556
ALLLAPFTPATTHRILELIGQGEEAVTWLGEKPWHLPAGASIAKPIPLFEKLTEDKLKAI
RAGASSAY*
>NODE_3039_length_3776_cov_3.733171_1 # 1 # 216 # -1 # ID=97_1;partial=10;start_type=ATG;rbs_motif=None;rbs_spacer=None;gc_cont=0.546
MALVYPRAKKAGWLWTDVMKGYQYTPSEVKSYHKLGGALVFFSGVIGLWITILVGETSLN
LSPMVVNEVSVV
>NODE_3039_length_3776_cov_3.733171_2 # 310 # 696 # -1 # ID=97_2;partial=00;start_type=ATG;rbs_motif=None;rbs_spacer=None;gc_cont=0.556
MTTAFIVSAGLYAALLFVFAALPIWLIPGVTAIRPGNAIPPFTSLLFGPAAAWGSAVGNL
IGFDILGGALTIGSIGGFIGNFFLGLVPYKMWHRLFKEEPHCRTASSLLKYEFVVLTHSG
VVALIIPY*
>NODE_3039_length_3776_cov_3.733171_3 # 817 # 1053 # 1 # ID=97_3;partial=00;start_type=GTG;rbs_motif=None;rbs_spacer=None;gc_cont=0.523
MFRKVLVAVDGSEYSKKAVEVAVGLCKQMGAEIIFVHVVQQPPYMFAASGVPPAALKQFI
EDGCEGCWRGVGDEAFGG*
>NODE_3039_length_3776_cov_3.733171_4 # 1001 # 1201 # 1 # ID=97_4;partial=00;start_type=ATG;rbs_motif=None;rbs_spacer=None;gc_cont=0.532
MGVKAVGEVLEMRPSVVEAITGFAETHGVDLIVTGTRGLSGFKKIVLGSVASGVVSHAHC
SVLVVK*
>NODE_3039_length_3776_cov_3.733171_5 # 1194 # 1652 # -1 # ID=97_5;partial=00;start_type=ATG;rbs_motif=None;rbs_spacer=None;gc_cont=0.514
MFVGEVLLSVPPRVKVLEALGAVAGGRVKVVDERNCLVDASEGPRTYKVYVDVEKKIANS
DDNGTFYRNYVGYPIIAFLMVKGLLSYDPALAAPLADIKWRTLNERYKSYWKVESLIKKM
LLEKGFRPEDVDRFVSKVLDELSTLGLRKPVT*
>NODE_3039_length_3776_cov_3.733171_6 # 1663 # 2466 # -1 # ID=97_6;partial=00;start_type=ATG;rbs_motif=None;rbs_spacer=None;gc_cont=0.516
MIEALSQPFMQRAFGAAIVTGLLLPLIGNYLVPKRLSLVGDASSHAAFAVIALSSLLGFG
ATFLTYIAPVAAIYAILQLMRRFHVSGDQALATLLAVGGATASLAISLGARVNLNAILFG
SIILVQLEDIIIGASVAAAVILFVAGNFGKTLVYTVSEELAKVRGVQVETYSLVFAVAAG
LSIVTGIKIAGVLLVTALLAIPTMAASLISNSFKKSILLSMLFGATATTLGIFMSYFLDI
APGAASVMGLMIFLVFCLVLRSMRIRI*
>NODE_3039_length_3776_cov_3.733171_7 # 2463 # 3218 # -1 # ID=97_7;partial=00;start_type=ATG;rbs_motif=None;rbs_spacer=None;gc_cont=0.528
MLLKTEAAVELENVTVSYTRNSPILDNVSLKVRMGERLFIIGPNGGGKTTLLKTMVGVLR
PDKGMVKLFGIPIQRFREWWRLGYVPQNAATLFERTPLSVEELLRSGIQSGRALDPVETL
SLVGVDEPDKILHRRVNDLSGGNLQKTMLALALINKPQLLILDEPTVYVDQTGVAALMNV
VNRVNRDWGMTVIIATHDVAAISTLASRVVCINRSALYDGDIAHLLSSEELCRIYGFHVY
TIQHGHKWSET*
>NODE_3039_length_3776_cov_3.733171_8 # 3202 # 3774 # -1 # ID=97_8;partial=01;start_type=Edge;rbs_motif=None;rbs_spacer=None;gc_cont=0.482
TWVELLPYENEHNHDHGAYDPHFWLDPRRFATVVQNMAQILSQEFPEKRETIQKNSEAHI
QEILQLNQQYEEALSKHQGKTFITQHNAFRYLAHAFGLKAVAVLSGEEEEPSAAHLAEIY
ELVKKERIRVVFAEEGNISPILETMARDLGVEIKTLYTMETLLTDDYQKGQGYIVRMRQN
LLALVDAFED*
>NODE_3105_length_3701_cov_3.512417_1 # 1 # 132 # 1 # ID=98_1;partial=10;start_type=Edge;rbs_motif=None;rbs_spacer=None;gc_cont=0.515
LDASDTVVVLVTASGLKEPEKIASTAELPLIQPALSELMRYLS*
>NODE_3105_length_3701_cov_3.512417_2 # 150 # 1106 # 1 # ID=98_2;partial=00;start_type=ATG;rbs_motif=AGGTG;rbs_spacer=8bp;gc_cont=0.538
MDRSELIVVAVGGNALLRRGDKGSFEEQYRNVGDAAKYLADIVEAGHRLVITHGNGPQVG
ATLLRHDAGQKLHSIPAFPMDACGAETQGFIGYIIQQNLRNELKRRGIDKYVITVVTRVI
VDKNDPAFSNPTKPIGPFYTKEEMEKIKAEHPEYVFVEDKARGGWRRVVPSPDPKIIAER
HAIRKLVDEGFIVVASGGGGIPIVEENGRAYGVEAVIDKDLAGEKLAELIGADRFIILTD
VDGAYLNYGKPDQKKLEKVSAAEARRYLEQGHFGSGSMLPKVLACIRFIEAGGKEAVIAE
LSQFKEALAGSAGTHFTP*
>NODE_3105_length_3701_cov_3.512417_3 # 1103 # 2122 # -1 # ID=98_3;partial=00;start_type=ATG;rbs_motif=None;rbs_spacer=None;gc_cont=0.526
MTLTELFGRDLISSQDWSVEEIDAAMDLARSLKIARASGNVPELFKNRTMFMLFYNTSTR
TRASFAAAATMLGGHAQFIDFATTRGAEGESVKDIAKMYERLGHVLGVRILESAVDYVYG
RGNAVVREYAEHAKIPVINMADDMFHPSQAITDLYTLREKLGRVEKKKYVLMWAYSDKVR
SWGSIQDEMLIATRYGMDVVLAYPPGFDIDENLVKLAKKNAEESGGSLTISHSYREALEN
ADAVFPRSWASHECVITGMNRFGREKEIELHNKYRDWKLTRELTDLMSRHGIVTHVLPVF
RGQEADDDVMDGPRSVIYDQAENLLYVRAAILALVAGKI*
>NODE_3105_length_3701_cov_3.512417_4 # 2190 # 2567 # -1 # ID=98_4;partial=00;start_type=ATG;rbs_motif=None;rbs_spacer=None;gc_cont=0.479
MGIVEERRLMRKAATEAAAEAVKLVEMIVGSVSAALIGSYARGDFNQWSDVDLLVVSPGF
APNPLDRFEQVAEVLKKFPSLEIIPWTLREFERQKRLKTPLAEETMRTGVVIKDELGIFL
NKPTT*
>NODE_3105_length_3701_cov_3.512417_5 # 2683 # 3699 # -1 # ID=98_5;partial=01;start_type=Edge;rbs_motif=None;rbs_spacer=None;gc_cont=0.556
REIREFNRANKVLKKGIGIAMLYHGNTLGPEGDDFATVITYVERDGKVVVQTGLTEYGTG
ALTSLAIVTAETLGLPLSMVKLERPDTAAVPNAGPTVASRTTVIGGQAALDAALKIRATV
AQVAAKMLSANPADLEFRDGLVKANGRTVTWNEVVNQCFEENISLRVVGYYIAPPTKWDP
ETGQGAPYNQYTYGALVAEVTVDTETGVVKVDRLTAAYDVGRAINPLGLVAVYEGGSIMG
QGYALMEKIVHDDGVVINPNLHTYVIPTASDTPDEIRSIIVEVKGSMGVFGAKAMGEIPV
VLPAASIAAAVANATGIYIRELPLTPQRVLEELHKSRQ*
>NODE_3110_length_3696_cov_4.245648_1 # 2 # 1198 # 1 # ID=99_1;partial=10;start_type=Edge;rbs_motif=None;rbs_spacer=None;gc_cont=0.531
RRPGLEGSYSMLYLYLVFASYFFTSFSTLAAVAGLFLTTALLTPWLTRLGLRLQKHLIPQ
MASATLLLTLVVRTLNAGGLEFPILVVFAMALVFHIFFYERMGPAFAQAVSASAVLGLLP
LVTTYSLPAEVTSIALAIFLLATASAGVKTASMFPQAFTAVAAAVLLFIVLGLFLSPLSE
TQPSINMELSTETLLIIPAAFAALSPTLNGNGGRFGDAIMSSAAAGLAFYSTVFHTGLAN
LLIPLTGLPTVDASAALIRRVLQLTALVAAVGVVGEAVKTAHGVQVLRGKAPHQLLPMLS
IVLALAAAPSTAPLPSLVTGLGAVNIITISTLLTDGGWRRKLYSGLLLVLGLNFAAAAVL
QMVRISTDPLAMLAFLPAAAVVASAVHGLWMFAKSVRV*
>NODE_3110_length_3696_cov_4.245648_2 # 1195 # 2130 # -1 # ID=99_2;partial=00;start_type=TTG;rbs_motif=None;rbs_spacer=None;gc_cont=0.522
MKHVISAKQFDLDTLAELFSTAKALKKRLSEQKVVKLAVDRILMTVFLEPSTRTRLSFVY
AMKRLGGEVVDFGPEEVTSRAKGETFEDTMRMLDGYAPDVIVLRSREVGAAEKASKIVRC
NVINAGDGWNEHPTQALLDVYTIWEQLGRVDGLRIAIMGDLRYGRTPSSLSYLLAKYRDI
TFHYVAPPQLQIREEVLKEVSHHTVHQHSRLEEIRDEVDVLYVTRLQKERLGDENLYQQL
RGSYVVTVDLLKKLKKIPLIMHPLPRVDELPAEVDALPQAKYFQQAENGVYVRAALLTKL
LNLDISSLQSS*
>NODE_3110_length_3696_cov_4.245648_3 # 2204 # 3571 # 1 # ID=99_3;partial=00;start_type=ATG;rbs_motif=None;rbs_spacer=None;gc_cont=0.537
MALVVLMSQQKSEAGPLGRVFDEFVKWLVERLERTPIVTFRFQIPRVTVSPFGYLGTLTG
IVFLLLGVTGALLMLYYRPDVTQAYNSVKQIQEEIAFGFFIRNIHYHASNAMVFLAIAHL
FYQYFSGRFKVKNEVIWVTGVILGTVTVIEAFTGYDLILNQRAMLAVNIAVGLTNSAPFL
GAQLAPLLLGGGLYDLIIRFYALHVFILPMVMLLLALVHFPRNLVFDPPVVAGVIGAILI
AGGLYPVDLGIKYDPTRGIVEVPEWYLTGIYAFLRTGLERFTAGAFLPLLFILFFLLVPF
VDRSKKLSWKERPFFTAAGISSLVLIIVTTVWGFYTTPRVDAFTAVYIEPLIFYPLLAFL
VAASFIISYKFIAPPPSARPQKPPVRTRPITFQLPYPWAVRIIMGVLAAIGILSLVAFQN
YLDGLKNLALFNLGVIVMLFGAIAHVYRHAMQAVK*
>NODE_3116_length_3689_cov_4.289037_1 # 3 # 1220 # -1 # ID=100_1;partial=10;start_type=ATG;rbs_motif=None;rbs_spacer=None;gc_cont=0.514
MQRIYGSFHIYPTLRLTVYGAAGQICGNKILMEGQNRVFLDFGVDFNTRSKYFSTFLQPR
RFALVKDYIATGVLPSLKGLYEKEGPPFAEAVVITHGHLDHYGHASLLRPDIPLYMGETT
RLLIKARENTKQKSPENLFNKNENHPVEVFRTGSKLVFEDAVIYPVHVDHSIPAAYGLVI
ETGEGVLAYTGDLRMHGPKSEMTDDFVEKCVKMNVETLVIEGTRVDETEVSSEDDVRKEL
TRVASEVGDRLVSVVVAMMDFDRLNTVLSVAEKLDRVVAISLHHANLLTTLKRGGARMNI
PELRDEKLVAFLERRRTGTYSKTDYPSWQTELIEQIPTVGDEEIRRDQKKYLLVLSRAED
IIKLSDIEPAPGSLFILSTSEAHSEEQMLEEERIHNWVNLLNLRYK
>NODE_3116_length_3689_cov_4.289037_2 # 1283 # 2056 # 1 # ID=100_2;partial=00;start_type=ATG;rbs_motif=None;rbs_spacer=None;gc_cont=0.517
MELKIVNLHASVEGRQILRGVNLTVREGEIHTLMGPNGSGKSTLAAVIMGHPKYTVDEGD
ILLDGESIVDLSPDQRARKGLFLAFQYPVEISGVTLANFLRRAYINMKYGGDADKSKISV
PEFQKLLKEKIEMLKLDPSIARRYLNEGFSGGEKKRCEVLQMAILSPRIAVLDETDSGLD
IDGVKIVAEGVKTIAASTGMGALVITHYQRILNYLKPDVVHVMYGGKIVETGGYELAQLL
EEKGYSIIEQRYGPVSG*
>NODE_3116_length_3689_cov_4.289037_3 # 2046 # 2819 # -1 # ID=100_3;partial=00;start_type=ATG;rbs_motif=TTTTTT;rbs_spacer=6bp;gc_cont=0.547
MTDKIYNPRRRPGVVKSSEVALLVVFTALVAAATMVLSVYFPLTRGYFNLGETMVYLAAL
VGGPVVGAFAGGVGSALADILLGYTAFAPGTLLIKAAEGAVAALLYRRLRKVSVPNALLL
SAIVVGLYFGIIVSVGIFLMSGIVEITFYTGETFQLAVNPGTWVLLALLGSAVPAYYVFR
RKEYEAWLVGSLLLAGLVMVAGYFLYETIAVLLGILPDIVPLAEVPLNIGQVVIGSAVAI
PIYKAVRARITLPSVSR*
>NODE_3116_length_3689_cov_4.289037_4 # 2809 # 3351 # -1 # ID=100_4;partial=00;start_type=ATG;rbs_motif=None;rbs_spacer=None;gc_cont=0.523
MRRFLALVRNRGYSPADSRRLIEAFRARGFRVVDVRVATNHVEVDILHEKTPELSGEEVI
EILEITEKPVSAPPETVEKAVALFNSERFWEAHETLEPLWRQSKPPEKDVLHGLILTAAA
FVHLQKNDVKGFRSILRRALKALSNAPKSYQGVSIDALRREIENVMENPRPFRIFLSDDG
*
>NODE_3116_length_3689_cov_4.289037_5 # 3348 # 3689 # -1 # ID=100_5;partial=01;start_type=Edge;rbs_motif=None;rbs_spacer=None;gc_cont=0.491
CFIADGLVYAMLRLFLVPYPRDRDYASWCRSLVSRRLAASINAANVVSFFLWENRLNEVE
EVLLFIKTSSAKADELRKALESEHPYRVPAIIEIAPEKVNTKYLEWVVEITGE*
>NODE_3131_length_3678_cov_5.679533_1 # 1 # 885 # 1 # ID=101_1;partial=10;start_type=Edge;rbs_motif=None;rbs_spacer=None;gc_cont=0.554
LENKPSKIDYMAPIVADGEAGFGGPLHAFELMKAMIEAGAAGVHFEDQSPSERRCGHLGG
KVLVPTKRFISILSAARLAADVLGVPSVIIARTDAIGAQYITSDADPVDREFLTGNRTSE
GYFEIKPGMALDIAIQRGLSYAPYADMLWFETSKPSLEEAKRFADAIHRKYPGKLLAYNM
SPSFNWLKVVDGDTLREFNQKLGQMGYKFQFITLAGFHTLNASMYELAKKLVEEGMMAYA
NFQAHETELEKTGYRAFKHQRFVGVHYYDELLMAIEGKEAVSALAESTENQQFK*
>NODE_3131_length_3678_cov_5.679533_2 # 882 # 2465 # 1 # ID=101_2;partial=00;start_type=GTG;rbs_motif=None;rbs_spacer=None;gc_cont=0.543
MTGELSSIQFKEVDKKYHTVLSKEAVDFLQHLVENHGHELRRLLAKREETAEALRRGAKL
DFPAETAEIRASGWRVSDIPADLSVRHVEITGPVDRKMMINALNSGADVYMADFEDSFSP
VWSQTLDGQINLMDAVRKIIEYRSPDGKLYTLADKTATLLVRPRGLHLVEKNMLINGSPI
PAPLFDFGLYLFHNAAELRRRGTGPYFYIPKLEHYLEARWWANVFADAEKTLNLPRGTIK
CSVLIETITAAFQMDEILYELREYVTALNLGRWDYIFSFIKRLGHDPRYLMPDRSHLTMD
KHFLKSAALLMVKTCHRRGAYAIGGMAAQVPIRGNPEAQQRAFAKVREDKLREISQGFDG
AWVAHPDLVPLVKSLFIENLRAPNQLHVKHENLVITADDLLKVPDGERTAEGMRANMEVG
LRYLESWLRGNGCVAINFLMEDAATFEIARALIWQWIRHGARLADGRTVTPQVFEEELGK
VLQKLRGEMGAAYQETKFELAAEILRKTVLSTEFIEFTPPIAYEYLQ*
>NODE_3131_length_3678_cov_5.679533_3 # 2501 # 3634 # 1 # ID=101_3;partial=00;start_type=ATG;rbs_motif=None;rbs_spacer=None;gc_cont=0.504
MRFFATTFSGLEDVAAAELSSLLSSEAEADVGKVFFTGSPEECVKVNYAAQTVNRVFLLV
LREYAETLDEIERLAAAVDFREFIDREQSFAVRAERVGMHGFTSLDIAAAVGKAVIESYR
AGTGVRLRVDLNNPDIEVYAILRNTELLLGVNTTGESLHRRFYRRGIHRAALSPTVANTL
VRLSGWRRNMVLLDPFTGSGTIPLETAIYGLGINPGARRQTLSFEKIQLFKGIDSAKIRE
ELLKREYPVTVEAIGIDISHKSLKPAFDSLETFGRDIGVRFVQGDVFRLMEYVDREVDKV
VCNPPFGVRLRLRQPEKFYTEAFTAIAQACPHASLTVIVNKPVTALRAFEKSGYIPLSVR
KVLLGDLSSYIFHSVHM*
>NODE_3180_length_3625_cov_4.199549_1 # 1 # 171 # 1 # ID=102_1;partial=10;start_type=Edge;rbs_motif=None;rbs_spacer=None;gc_cont=0.526
QVAAEMMKQGVFVMSWINHLVVAPPLIVEKEDIDKGVEALDSALKVADEKTEKNAP*
>NODE_3180_length_3625_cov_4.199549_2 # 419 # 1756 # 1 # ID=102_2;partial=00;start_type=ATG;rbs_motif=GGA/GAG/AGG;rbs_spacer=5-10bp;gc_cont=0.545
MNSLLQRKSSKSETLLNEAKKIIPTGASSVMRTRIPNPMFAVRGRGSRVWDVDGNMYIDY
LLGFGSLINGHCHPRIVEAVKKQAEELLMSGTPVELEIEVASKIQRVVPNAEMVLFASTG
TEATMEAIRIARAVTGKTKIIKFEGSYHGHHDYVLWSVESSNPGLEISPFRIPYYPGIPE
SVGKTVTIAPWNNLEALRKIVRRNRSNLAAIIAEPVMANNGVILPKPGFLKALKELAEEA
DALLIFDEVITGFRLAPGGAQEYFGVKADLATFGKALGGGVPIAAVTGRRDILENIGPGK
IGFGGTYNAHPLSLAGASANLDILLANNGEAFQRLHSTGEKLMKGLRQAIDDTGVEAIVQ
GLGPLFQVYFTNLPEVTSYREKLQTNSAAYTAWALKMFEKGVYIYADDGERILLSTMHTD
EDVELTVAAAEEAFREVKKQFSLAA*
>NODE_3180_length_3625_cov_4.199549_3 # 1740 # 3014 # -1 # ID=102_3;partial=00;start_type=TTG;rbs_motif=GGAG/GAGG;rbs_spacer=5-10bp;gc_cont=0.543
MVSPGVALVHPITIMRGENAVLMDSEGRRYIDFTSGIGVVNLGHGNPEIGEAVEKALKNL
WHLCFMVANYPGYVEVVEKLVETVPGDFEKRGALFNSGAEAVENAVKIARHVTKRPYAVS
FENSFHGRTYLAMALTGKYEPYKVDFEPFPSAVEHVPFPYCYRCPFGQSYPGCGLECMDY
VKKHFFKTRVPPHKIACFIIEPIQGEGGFVPAPPEYLRELRSVCDEHGIVFIDDEVQTGF
CRTGRFYAIEHSGVAPDLVTVGKALANGLPLSAVAGKASLMDNMPPGSLGSTFGGNPVAC
AAAVKVFEIMKRDDLAGRAMRLGELIAERLGEFFERFELVGDVRGLGVMRAFELVKDRRS
KEPAVKETSMILEHARRRGLLLLKAGLYSNVVRLHPPLTIEEELLNKGLDTVEECLKEVS
KQPS*
>NODE_3180_length_3625_cov_4.199549_4 # 3123 # 3623 # 1 # ID=102_4;partial=01;start_type=TTG;rbs_motif=None;rbs_spacer=None;gc_cont=0.517
MAETWELAEGVEVVELDGDVELPVRCFLLKEDEKRILVDTGYGETVPQLLNILEKRRLSS
IVLTHLHIDHSGGALAVKKAKNIPIIYHRLELETLNQAINLDKSIHRMFADVSVDFLQEA
LHVLKVLPAPDFFAEDGMAMSMWRLMHTPGHTPGHVILVGENHAITG
>NODE_3188_length_3610_cov_4.250212_1 # 1 # 624 # 1 # ID=103_1;partial=10;start_type=Edge;rbs_motif=None;rbs_spacer=None;gc_cont=0.532
AALVTVFENVDAEELVKLRDELRAVQDEKGVKMTYLPLVMKAVVAAVRDVPAMNGWIDEE
RNEIVLSKSVNIGIAVDTPDGLLVPIVKNVESKDVWTLARDIEELAEKARSGKLSLDDVK
GGTISISSYGSLGSLSGTPIINYPEIAIVGVGRVEKRPVVKDDKVVVGHVMEIAVTIDHR
AVDGGTMARFVNSLKHHLENIRAAAGV*
>NODE_3188_length_3610_cov_4.250212_2 # 621 # 1244 # 1 # ID=103_2;partial=00;start_type=TTG;rbs_motif=None;rbs_spacer=None;gc_cont=0.490
MKKVSELGFRADSWYEVIVSTYSEHGEPHFAAMGCGLIDDEHLILKPYINTETYRNLLYW
KAAAINVTNEPYHFYSAVFNKPLPHRRGEKVTAPLLDGAEAWIEAVVENISADTTDRATV
TLIPSTIKSAQPIIQPYSRASHALVEMLIHYTRVRVFAQSSEHHRAVSLAEKILDYSALV
RRVSSNPVYLQICDEVVSELKKLGVLG*
>NODE_3188_length_3610_cov_4.250212_3 # 1241 # 2176 # 1 # ID=103_3;partial=00;start_type=TTG;rbs_motif=None;rbs_spacer=None;gc_cont=0.525
MIVEVEAFARLHMGLFELGRHFGRRWGGVGVSIKQPSLRVTVNTESSEKVEGVDVEEVER
VVTTLSRSFGREFKGGISVDSGIPVHRGFGSRTQLRLALATAICKAMNVECEVHRIAEIL
GIGEVSSVGTHLFAYGGFVVQLPRQANPAGLGSFIRLEFPEDWWFVVAYPFHARGFDEQE
ERRLFAALSPQEPLTCMEISHLILGYLLPTLLERDLTGFGECLSILQRLVGQYFASAQGG
VFRMAEAVQLLRMAGAKGVGQSSWGPAVYGLFGDRLEAENAVSEVRKHLGDNWNVYATTT
VNHGARVSVRP*
>NODE_3188_length_3610_cov_4.250212_4 # 2162 # 3268 # -1 # ID=103_4;partial=00;start_type=ATG;rbs_motif=None;rbs_spacer=None;gc_cont=0.532
MRALGIDPGTGNFDILCIEDDVDHVVLDETIPSSTVAEKPQEVVELVLSARPDIVVGPSG
YGLSFKKLSEIDEKDLALTTLERRSDYGAPVLSGVRSMLRMLREKNVNGCTLPGVIQLPT
VPIHRKFNKIDMGTADKTCVTAYAVWDQSRVHGVRYDETCLICVEMGLGYNAAMAVEDGK
IVDGVGGTIFPGPGYLSIGLMDGELAYLLDGFSKRTLFEGGVSWIATGSKVEVEKFAAGL
STSYADAFLCFVEGVGKAVAMLAGVMDKTPREVILTGRLSRVESIREDVVSWLQRRLGFK
ARRPLNVFAKRAKDVAMGAALIANGLGGGKYSELVENLEIRKARGSVLDYVRLSGFEVEK
IIGELRSD*
>NODE_3188_length_3610_cov_4.250212_5 # 3294 # 3608 # -1 # ID=103_5;partial=01;start_type=Edge;rbs_motif=None;rbs_spacer=None;gc_cont=0.517
IALAGSCIYSTEWRAGSGSIYSMTVLLSTIFLGMPTLALHYDFWRAIIPPILPSFSLYTV
NPTLAYLLPLGFSLGLITLGISRDTGLRQTLTNLKIVLPTSQKH*
>NODE_3190_length_3603_cov_3.896483_1 # 3 # 119 # 1 # ID=104_1;partial=10;start_type=Edge;rbs_motif=None;rbs_spacer=None;gc_cont=0.598
AAGGELRGSRFDELEVPSGPCIVCGKNAAEVVYFARAY*
>NODE_3190_length_3603_cov_3.896483_2 # 106 # 1074 # -1 # ID=104_2;partial=00;start_type=TTG;rbs_motif=GGA/GAG/AGG;rbs_spacer=5-10bp;gc_cont=0.556
MTTAQERARLSLVKLRLAMVGTWALITGVASLLFVAVLTFLRIPLLNFYTIIGFVVAFHV
FQWLIGPYIIGAVYRTRPAAEAGLGWVEEAVNRLSIAAGMEKPPKTYVAEIDIPNAFAYG
SPLTGPMVAVTRRLVESLPREEVEAVIGHELGHIKHRDVAFMMAISIIPAIIYYLGYTLF
VSGAYGGRREGGAYTFLIGIVLMVFSFIFNIFVFYMSRLREYYADYFAAKTVSNGARNLQ
RALVRIMMLAGRMRREEVAHVEQFKAFFIADPDVKLQAFGDIDRVVEEVKNRKPSTLAEL
FSTHPDPAKRLRALDNYVFSMP*
>NODE_3190_length_3603_cov_3.896483_3 # 1131 # 1415 # -1 # ID=104_3;partial=00;start_type=ATG;rbs_motif=None;rbs_spacer=None;gc_cont=0.554
MPFKRKSRGRSKGAKGKEPTVQCDNCGAYVPRSKVQRVTRRVSLVRGDLARELKQAGAYL
AENIVVKNLCISCAIHYGVLKVRAREERKPEQFL*
>NODE_3190_length_3603_cov_3.896483_4 # 1530 # 2447 # 1 # ID=104_4;partial=00;start_type=TTG;rbs_motif=GGA/GAG/AGG;rbs_spacer=5-10bp;gc_cont=0.565
MVADAIDRSAVDLLEKAGFRVDLRPGISAEELESVIGGYDVLLVRGRTKVTAKVIERGVP
VLKVVGRAGVGLDNVDLEAAARHGVKVLNTPESSTESVAELVIGLMIAVARKIAWCDRQV
RGGRWPKSEAMGVELAGKTLGVVGYGRIGRRVAEIAYAMGMKIVAYDVIPIPEEVLAKAG
AKLTSLEEVLRTADIITLHVPLTPETRHLINASKLEMMKPGAIIINASRGEVIDEEALYT
ALKNGRIAGAGLDVFEKEPPTGSKLLELDNVVLTPHIGAQTLEAQEAAATMLAKKVIEAF
ASTSS*
>NODE_3190_length_3603_cov_3.896483_5 # 2416 # 3276 # -1 # ID=104_5;partial=00;start_type=TTG;rbs_motif=None;rbs_spacer=None;gc_cont=0.504
MKLKPWTITLADTENLHPHEQSIPQAVARIAEDIAQKERFIDPVIVDAETGLVVDGTHRV
EAAIRLGLGKIPVYTVDYMSPRVVLAGWGRAASKNISKDELRGLFGRLGFTESMASYDAR
FIWSDGHVLQVKHSGELSTKQVYEKLSIIDQSLQHLGIAYVRDSDVEELVKQGKHVFGYL
LRPLKKEEVVSIVKQGYRLPPKSTRHLIARRPMYINCPLEILRSSDAVEKFTEFLSEGVW
VELGPVAELDRRYDEKVMVFYREDLAAFYPEKLLKLVKSSLKQTLR*
>NODE_3190_length_3603_cov_3.896483_6 # 3273 # 3497 # -1 # ID=104_6;partial=00;start_type=ATG;rbs_motif=GGAGG;rbs_spacer=5-10bp;gc_cont=0.551
MRALDPLKRLRIYLTRNGLWSNEEEQKIVENFREELRRATEEAEKTPPLNPRVIFEDVYA
ELPWHLREEMAELG*
>NODE_3194_length_3598_cov_4.914229_1 # 2 # 283 # -1 # ID=105_1;partial=10;start_type=TTG;rbs_motif=None;rbs_spacer=None;gc_cont=0.560
MWTKGGGGKIDYVEVLDTTLRDGAQTRGVTFTLHDKLRIAEKLDELGVDIIEGGWPGSNP
KDEEFFREARKLSFSNSRLGAFGSTRRPNVKPSQ
>NODE_3194_length_3598_cov_4.914229_2 # 410 # 1411 # 1 # ID=105_2;partial=00;start_type=TTG;rbs_motif=None;rbs_spacer=None;gc_cont=0.490
MKCITIRVVEDNVKGVDEVMEALALPYSKSTVTCGGQKCFQYSIVMPEEVVGKIIEQVSQ
KIDLRRKENIIYVSDLVATVSPYMERLKQSAGSGNASNPLEAIVERVDRFLKPSREMSIM
VALASAVALIGLYLNNPVIIIGGMLLSPLLGPINAVNVNTCLGKSMRVLRGEFTVLLMLG
LAILTSTLGAFFLNQTFGIPLNEEIMRRTRMTIPDIALALLLGVGAGLALTTNIPELLVG
VAIAAALIPPASVTGIGIALGRADTMVGAFSLTLMNILGLNIGGIITLTARGVRPRKYYE
QKKARKYIIITLLTVTIILVLLAAVISWAGLVY*
>NODE_3194_length_3598_cov_4.914229_3 # 1425 # 2372 # -1 # ID=105_3;partial=00;start_type=GTG;rbs_motif=GGAG/GAGG;rbs_spacer=5-10bp;gc_cont=0.557
MLGSMHMDLTVKLPKLPVRGETVVGGVFQVSPGGKGCNQAVAAARLGAKVAMVGRVGSDL
FGELLLERLRSENISEKYVVEDKQTHTGVALIMVDRKGNNMIAVASGADARCSPEDVDAA
EGMIASSKVFLAQLEIPLSTVEHGVALARRNGVPVVLNTAPAQRLPRRLLEMVDVVVANR
IEASVLTGVRVNDVSSAVRAGKRLLAMGVKYAVVTLGRRGAVTVDKKETVHLKGVKVKAV
DATGAGDAFCGALAYGLVRGIRIHDAAELANNAAALATTKVGAQEAMPSLAELHKFMASN
GRAKILENIFNKTYS*
>NODE_3194_length_3598_cov_4.914229_4 # 2444 # 3367 # 1 # ID=105_4;partial=00;start_type=ATG;rbs_motif=None;rbs_spacer=None;gc_cont=0.528
MVKVILDMDPGIDDALAIMLALNSPELEVLGITAVSGNVHVDKSSVNALRVLETMGYMDI
PVYRGAATPLVKELVTAEWVHGEDGLGDAGLPMPMRKPLEGAVKFLVDMLTSERNVTLVA
TGPLTNIAHALLIEPQLTRRISRLILMGGAYGLTPYGYGNETPVSEFNIYVDPEAAKIVF
QSGLKPLCVGLDVTTDPKATLSKNDVEKMASSSSETARTAAKIVWRFAERFGFVQLHDPM
AVAASIKPDLFKTSHHHVYVVCEGELTRGQTIVEKRFWVKKEPNAEVCEQVDGPRFLEMF
LERISEA*
>NODE_3256_length_3535_cov_3.817814_1 # 152 # 514 # 1 # ID=106_1;partial=00;start_type=ATG;rbs_motif=None;rbs_spacer=None;gc_cont=0.501
MVEIVHQPVKELVIMEYIRFPSAEELVRNMMLPPGQPAVLYWAEGVVFLPIPVPTNNAKV
VEELLNGRVFWMSVSFAPMANYSPMLSVEKGPEAMVINVSRSNLLTQVARWLKSKLSTSE
*
>NODE_3256_length_3535_cov_3.817814_2 # 491 # 1273 # -1 # ID=106_2;partial=00;start_type=GTG;rbs_motif=None;rbs_spacer=None;gc_cont=0.503
MKPSVKYLGRVAIVRVPRGSNIDLVEFAKDIMKRNNGVETVLEIERVEGAYRVPVVRHVA
GSLDTVTTVKEDGVIYTFDASRLMFSLGNFEERRRVRKLPRPGEIVVDMFAGVGQFTLPA
AKSEASHVYSFEINEEAYAFLVKNIRLNRVEHKVTAFNADCRKSVDMGLKGCADRVLMGY
FKGTAEYFPTALQLLKNMGGYIHFHEIAENESGWATLYKTVSELAERLGYFVELMDKRVV
KTYSPKLSHWVLDLFARRKL*
>NODE_3256_length_3535_cov_3.817814_3 # 1337 # 1702 # 1 # ID=106_3;partial=00;start_type=GTG;rbs_motif=None;rbs_spacer=None;gc_cont=0.530
MSSEAKKKGGKEKKGPEKKEEVVERGVMGVAVPSLEEVREYVKGVKVLTPASLAERFKVR
LSVAKALLRELVAKGLVKEVVGSNRLRVYAPLVQAVATEAKAATTEEKPAKAKRSSKKSS
S*
>NODE_3256_length_3535_cov_3.817814_4 # 1671 # 2045 # -1 # ID=106_4;partial=00;start_type=ATG;rbs_motif=AGGA/GGAG/GAGG;rbs_spacer=11-12bp;gc_cont=0.515
MSGARIPIVVHVEGLEQVEGELHRFAAPLTVEEVVKRLPIEGFVARWQNAVYIITEIRRG
VEKSVTKLEKGDIFYWSPEQALGIALSQHAAPSQTIKIGSVGKGADEISKARVGAMMRIF
SKTV*
>NODE_3256_length_3535_cov_3.817814_5 # 2042 # 3271 # -1 # ID=106_5;partial=00;start_type=ATG;rbs_motif=None;rbs_spacer=None;gc_cont=0.518
MKAVLVVLDGLGDRRCKSLGYMTPLQYARNRVLDRLAAEGETGLVDVVARGIPNGSDTGH
LALLGYDPFTCYTGRGPFEALGAGLSLSHDDVAFRCNFATVAEDGTVLDRRAGRISTEES
RELAESIQSMEIDGIQFIFRHTVEHRGVLIMRGEGISHRVSNVDPHGKTSTIQIPRPLDD
SPESLKTAQALQKFLEKTSQILQAHPINIKRREKNIPLANYILTRGAGRLPNLAPFEQKF
GLRAAVVAGGALYKGVCRAAGFDVVNVEGATGTVNTNLGNKVKAVIESLKTHDFVLLHVK
ATDTLSHDKKPREKAEMINRVGDALEKMLEQLTTDTYVAVTGDHTTSSEIGDHRGDPVPV
LIWGPDVRGDRVTKFDEISCMEGGLGRIRGVELMPILANYLGTLELYGE*
>NODE_3256_length_3535_cov_3.817814_6 # 3341 # 3535 # 1 # ID=106_6;partial=01;start_type=TTG;rbs_motif=GGAG/GAGG;rbs_spacer=5-10bp;gc_cont=0.579
MSQRYNDIEELPGVSAKLAEKLRELGYSTVESIATATVSELVAAGVDEEHASRIISAARE
GIEIA
>NODE_3310_length_3485_cov_4.132629_1 # 3 # 80 # 1 # ID=107_1;partial=10;start_type=Edge;rbs_motif=None;rbs_spacer=None;gc_cont=0.538
LVQLVVLKESFIPAFYVETQLTKRE*
>NODE_3310_length_3485_cov_4.132629_2 # 88 # 537 # 1 # ID=107_2;partial=00;start_type=ATG;rbs_motif=GGAG/GAGG;rbs_spacer=5-10bp;gc_cont=0.453
MESLLYNVSFWLMLNIFLVAAIVGLVLVNQSKSRNKHRSNASQQIMNLKDEEDLLTQLLQ
KGEKREAVIKVFPQVFRKICKAANVETRGYTVREVLGSGRIPQTYAVYLSKMYEVFEPVR
YGGMEPTEEMIAQFLEVLHKLSGEFWYDG*
>NODE_3310_length_3485_cov_4.132629_3 # 527 # 799 # 1 # ID=107_3;partial=00;start_type=ATG;rbs_motif=GGA/GAG/AGG;rbs_spacer=11-12bp;gc_cont=0.495
MMVENALLILLALMLGGAVSLLAIPREKKRHEVARDGDVGLDQYADLVKLVMNGEMREAL
KRLRNYVEKETSAEKRRLLKQVETELRKYV*
>NODE_3310_length_3485_cov_4.132629_4 # 792 # 1748 # 1 # ID=107_4;partial=00;start_type=ATG;rbs_motif=GGA/GAG/AGG;rbs_spacer=5-10bp;gc_cont=0.517
MSKLFAAMLGENVRAEVGKVVVGMHDAIESLIIALLTGGHVIMEGVPGLAKTLLAKSFAM
SLGLSFKRIQFTTDILPSDIIGGLVLNRKTGDLEFKPGPVFANVVLIDEINRAPPRSQSA
LLEAMQERQVTVEGVTYKLPEPFLVIATQNPVELEGTFPLPEAEIDRFMMRVIVSYPSRE
EEVQILRMRDMLGENIPVQPAITSELLNLSIEEVRSVRVVPEVLEYIVEIVMKSRSDTRL
MLGASPRAEIALLYAAKALAALNNRGYVIPDDVKKVCYRVLNHRLMPKPEYIDLSKKTDY
GFVEKVIEEYLLGTEVPV*
>NODE_3310_length_3485_cov_4.132629_5 # 1745 # 3001 # 1 # ID=107_5;partial=00;start_type=TTG;rbs_motif=GGAGG;rbs_spacer=5-10bp;gc_cont=0.496
MKLTAQGYKTLVSMFVIVFFASTVSVYRALSLSIYIVGIFTLLYCFFAASSLRTIGQNDF
DFSRHVRRELLRRGEHAEVRVRVENKSGRRVRIRVLDRLEGLTVVEGSVQTERNLAPAEL
LELVYTVTSHGRGVGLLGPLSVHVLDDYGMVYKEFTVGEEVKIVFTEHTIGRPRFSDAVK
KVFPTPYTGTGSSHEYGVDDIFREITKYEEGQPLKAVDWRRTARENGELYVRRFDKQNRL
RICLMLDYSHSNILGNPSLLDSTVAAASALASSVLERGDSITIIVPGDREGVAMATGMRD
YFRLLTYLSTVTPVSSYRIVDYLENLHGFDAVFMLGRFANLDEASLKTVAERVRLYGGVL
YILVPTLENVPGPLKALEVLELARVQRLRTVYGHVYLVRQTDLLNYLVHLHRSLRMVT*
>NODE_3310_length_3485_cov_4.132629_6 # 2998 # 3483 # 1 # ID=107_6;partial=01;start_type=ATG;rbs_motif=GGAG/GAGG;rbs_spacer=5-10bp;gc_cont=0.473
MMDKFLRAVALLPPIVLTLFVLSRIDASNSFVFIGFFSLLFISATDRFKWAGIIMVYVPA
AYTVSLLLTGVVSPFLGLAAGYIVSAPAVFAISAYRSNLFTGLVGGYYASYVFALLLNNV
TSSGVVRPERLFITIVQNILGLFSPGTVNITPSNPEPELLFT
>NODE_3330_length_3468_cov_4.698909_1 # 1 # 984 # 1 # ID=108_1;partial=10;start_type=Edge;rbs_motif=None;rbs_spacer=None;gc_cont=0.501
MTFKCAVTDLPYGGAKGGVACDPKNLSKNELEKITRRYTAMIYEIIGPYLDIPGPDVYTD
AQTMAWMVDTYSMMRGVFTPEVATGKPISLYGSLGRHDATSRGAVYIIREYFKTINKPLK
DARVVIQGYGNVGYNAAKILHEEYGAKIVAVSDSKGGIYVADGAHPDKILEHKQKTGSVI
NFPGSKLLTNEELLTTPCDILIPAALENSITKEIAEKVEAKLIVEGANGPTTSEADKILF
ERKIPVIPDILSNAGGVTVSYLEWVQNLKRETLTLEEVHAKLEAKMVKGFHDVMNTSKKY
ETPLRLGALIFAVDRVAEAINYLGIWP*
>NODE_3330_length_3468_cov_4.698909_2 # 990 # 1703 # 1 # ID=108_2;partial=00;start_type=ATG;rbs_motif=None;rbs_spacer=None;gc_cont=0.493
MEPWSTAIVSLTLLYSSYLDIRKREVDDIVWIFPSILGLLLNIYTVYVLGLDYLARYGAA
VLVSAGVGFALYYAGLYGGADAKALVTIALVQPFSYTGLQLHGVTALTVLTNGMIFSLSL
PLFFAAFNSYRLLRGEKIFSGFDGEKGLRKLAALFLGTRMKKAAGKNFWGVIESVENGVR
RFRFNIGIEELEKVDRDDVWVTPGIPLLVFFTAGYFFNLLAGDVMAYLFKSLTPNPI*
>NODE_3330_length_3468_cov_4.698909_3 # 1675 # 2292 # -1 # ID=108_3;partial=00;start_type=ATG;rbs_motif=GGTG;rbs_spacer=7bp;gc_cont=0.518
MPPRGAAATYHSPTIYTPCPKTLREMLQGFRSFLLRRFLAAIVATALLIGLLAAAALAPM
PLVDAEALVNQFEEMLPRLTETPVMIFLNNLAASLLMMIPVLGMALAGLIVYNTGAVIGA
FSAVSNIPVAFLLLIPFITVYGFIEMLAYGFAVSQGFFLTTSAFKKQLKKEVRSLPYTVA
VVVLLLLVGAVLEWILIRLGSALMT*
>NODE_3330_length_3468_cov_4.698909_4 # 2616 # 3467 # -1 # ID=108_4;partial=01;start_type=Edge;rbs_motif=None;rbs_spacer=None;gc_cont=0.512
VNAASPIDWIFPTYRETGAFIARGVPLETLIARQLGRVGDPLKGHEVLLFGDKRYRIVTG
PGPVAAHIPVAVGFGYATKRRGEDSVMLVFFGDGATSKGDFHEGLNMAGVLRTPTIFICQ
NNQYAISVPRRQQTASETFAEKAEAYGFEGVIADGNNVEEMYTIVSKAVEKARDGGGPTL
IEAITYRLAAHSTADDPTKYRTVQEVEMWRSRDPITLCRKLLFQRSVLNEEKDTMLWKSL
GQMLEQKIEEVEKTPAIPTSAIFEDVYSTPPWHLIEELSDVNL*
>NODE_3368_length_3430_cov_4.724426_1 # 3 # 530 # 1 # ID=109_1;partial=10;start_type=Edge;rbs_motif=None;rbs_spacer=None;gc_cont=0.576
RPFRVPSAMQPKLARCLVNLAINSRGSRVLDPFAGSGALIIEAGLLGHVCLGVEVKTWVC
NGMWRNMQFYGVGLGHVVQGDARHLPFRRFFDAVATDPPYGRSATLGGMPFKNLLKAFAE
DVVNVLTDDARLAVTVPHTAYPDLVDAFTGFRVLEHHDLYVHRSLTRRVVVMKRE*
>NODE_3368_length_3430_cov_4.724426_2 # 607 # 1437 # 1 # ID=109_2;partial=00;start_type=GTG;rbs_motif=GGxGG;rbs_spacer=5-10bp;gc_cont=0.552
MSKSILLMDCGEGTQRQFISSGLGVKPGFHIFLTHLHGDHVLGVPGLLFTLSMNGREKEV
NIYGPKNTATLIKALTLPHLGTLNFAINVHELSPGDTVRIDTVTVTSFKTDHTINSLGYV
VKEDDRPGKMRVEFLESLGVPRGPLWGRLQRGDAVEYGGRVITPEEALGPPRPGRKIVYT
GDTRPCEEVVKAAQDADVLIHDATFDSSLREKAFEQGHSTAEDAAKTAAEASAKRLYLFH
ISPRYEDPEKLLIEARAFFPESYVAEDFETYLVPLR*
>NODE_3368_length_3430_cov_4.724426_3 # 1439 # 1819 # -1 # ID=109_3;partial=00;start_type=TTG;rbs_motif=None;rbs_spacer=None;gc_cont=0.501
MKLSATVTAPVNFTEDEEKVAEALLNIFPKAVLIQKGDGKVVAHVEGAAGFERLRMIIRS
RRIRNTVRALLNKGLRENTVTFYLNKQAASVGKVSFFEEGEVMALGPITVVVETDEPERF
IEWLTE*
>NODE_3368_length_3430_cov_4.724426_4 # 1816 # 2232 # -1 # ID=109_4;partial=00;start_type=ATG;rbs_motif=None;rbs_spacer=None;gc_cont=0.499
MPVTLRVKDVMDKKVVEIDENATVADAVKAMLDNEVWSLVVTRQKLPIGVVTERDVIRRC
IGKGRPMTIKVGEIMSTPIETISPDASLGEAMAKLVEKNIRRLFVIENGKIIGRVTQTEL
FENTLNVMMALSALKSQL*
>NODE_3368_length_3430_cov_4.724426_5 # 2274 # 2996 # 1 # ID=109_5;partial=00;start_type=TTG;rbs_motif=None;rbs_spacer=None;gc_cont=0.517
MAPLKPLIKIAGLSRRMLGSSFVVAWEGVDGSGKTTLMNAVVNRLAEKGHGVETYKTPSN
SPTGIFAVQHGNRPDTDPLTRMLLFLANTSDDSTAIKKIIEEKKPDYMMIDRYSLCSVVY
GFALWSRRYGRKVEDKLFTRFIEIVEMLGDNIFAKPDLTVVVEVDEETRRRRTAQKTATS
DRVLEFDEELQKLVSQYYDIYLTWRPREAVKVFNGDSMLEELANMLAEKLVSLREARLHG
*
>NODE_3368_length_3430_cov_4.724426_6 # 2989 # 3429 # 1 # ID=109_6;partial=01;start_type=ATG;rbs_motif=GGAGG;rbs_spacer=5-10bp;gc_cont=0.517
MVRAFYAVDIRDEETVKNLLAIQNELLRAAGEGLKPVEPENLHITLLFLGELNEEEVSEA
QKALSSIEAKPFEIGMNGVGYFPGGGRVNVIWVGVRNGADNLADVHSQLRKRLPRIRVEE
QRFIPHLTICRVKYLRNRGPLLEVINR
>NODE_3421_length_3382_cov_3.921331_1 # 1 # 2124 # 1 # ID=110_1;partial=10;start_type=Edge;rbs_motif=None;rbs_spacer=None;gc_cont=0.532
LSIHPEVAARLSLIRRLVDQHESTLVFTNTRPLSEILTNRFRAWDEAAPIGIHHGSLAKS
TRIGAEQALKTGGLSGVICTSSLEMGIDVGRIELCIQYNSPREVTRLVQRVGRSGHTLSG
TAKGVIIVTDSDDALESLAIIRRAYSDLIEDVTVFENSYDVAAHQLAGLLIERKRIKLED
ALKIFQRSYCYRNFTMEQLLKTAQHLEKLGAAVLTSDNILETPPRNNILYEYYFNNLTMI
PEEKQYLVVNESSGEAVGILDEEFVAEYGEPGTRFILMGKAWEIIQTGGERIYVAQLDSL
EGAVPSWVGEEIPVPYEVAQEVGAIRRRYAEALSKGEEEKALEMLAHQYRTSTTLLKKSL
REVKMHHEQGLPVPSDRLVMLEETPEYVVLHVCGGLKVNRTLARTIAYQVSSELGTAVTV
QQDAYRIVYKSREITADAVLNAVKNLAEEESWWEGFRKAVESSSLFRRRLVHVARKMGMI
AKDASLLDIDTAKLADVLKDTITYEEALQHCFSADFEPEKAHYLLKSIVSGELELVVVRL
LEPSPLTSLTVRRYASDIDVIASERLQRLVVNAVRGRLNNEPVTLVCTVCWNWFGRSLVR
ELEQWPSCQSCGSRRLGVLREEPDAVMNLVSRKGKPVNMVERQIRRRALETSKLVEKYGK
AAVFTLASKYLDVEEASAILEKESSVGVRLVELIVDAEKRRIQSMFK*
>NODE_3421_length_3382_cov_3.921331_2 # 2117 # 2692 # -1 # ID=110_2;partial=00;start_type=TTG;rbs_motif=GGAGG;rbs_spacer=5-10bp;gc_cont=0.533
MSEQKPEQSTARKRLQTAMAMLLFTSHRLPGVRGYELRRRLGKNYLKVIETLNHRLEPMG
LRVKILFETVVEQPGEEDYDRARYFITLAEPLTLSDVVAAGWRVDELAVLAAALALLFSR
GGKAPRKDLMELLEAKMPKWRVESALEKFMRRGYLVDSGDGVLSVGWRAVAEVDQKQLLK
ALTDLQTREIT*
>NODE_3421_length_3382_cov_3.921331_3 # 2685 # 3380 # -1 # ID=110_3;partial=01;start_type=Edge;rbs_motif=None;rbs_spacer=None;gc_cont=0.514
SGTDPYNLDVKSMLSKLRSILEKFRNAEVLVLDAETLYRIAVVVALQHKWLKDRANSLFL
DSQVIALKIASSDKKSLAAAFVSSWRPILYTEQLTIHMLNIGLEHFLSLPTRGEKTAGEM
LPSEGLALENLSKTFSQYERLEEDVRRIHGEMLGARDVDGSVDYLGFVNAEGPSKVVERA
FLTAFVVSEGYADLKKNPLTGEIRIIPYTEKVKRSSVSSLVVTVKGGELVV*
>NODE_3438_length_3364_cov_3.432613_1 # 1 # 198 # 1 # ID=111_1;partial=10;start_type=Edge;rbs_motif=None;rbs_spacer=None;gc_cont=0.525
VLSGLGLLGNGWFGIVSFGVYVFFHVWQMAALAAVLVSAKGVSWEKAVAAVVALSYISLF
LSQNL*
>NODE_3438_length_3364_cov_3.432613_2 # 225 # 1070 # 1 # ID=111_2;partial=00;start_type=ATG;rbs_motif=None;rbs_spacer=None;gc_cont=0.512
MSWRDILNLTKPKITLLNIFAAVASFLSAGGNLANMIHLLLAGYLSVGGASALNHFLDVD
IDSRMRRTAARPIPAGRIKPRTAALLGSGMVAASVLYSYIVYNPLTAVFILSGALVYVFV
YTVWLKRRTVWNIVIGGVAGSFAPLAGWSAAGREIGALPVFMALLVFLWTPGHFWALASR
AVKDYSAAGVPMLPVVYGVRTTSIATLVSNVIAVAAALLMSTLVSNPLLYLVIAAPFSAW
LLFESIKPCIKYSPSAAWRAFKISSPWLFIIFAATAASSAL*
>NODE_3438_length_3364_cov_3.432613_3 # 1065 # 1808 # -1 # ID=111_3;partial=00;start_type=ATG;rbs_motif=None;rbs_spacer=None;gc_cont=0.508
MLAPSHAVTYPLTEDKPVRLLKTEVRTAKVLTRHNRFLVEAEDDGRKVFLHLTNTGRLHD
LIYQGATILYTPRPSAKTEGILSGVVVGNLAAVVDTRLQARCFEEAFNRGLIPWLRRFSR
YRKEVFFMGSRIDYLLSSDGEKAFLELKSAAYLGRDGAAMYPDTVSTRGRRHVQKLAEIA
ATCQTYLVFIAALPDARFFTPCDEGDPDMRPLLIKARRSGVEIRCIKLHMTLDGDVYLDD
PDLPVLL*
>NODE_3438_length_3364_cov_3.432613_4 # 1762 # 2904 # -1 # ID=111_4;partial=00;start_type=GTG;rbs_motif=None;rbs_spacer=None;gc_cont=0.490
MNVGFEKVEKGLENIAIKETCLSNIDGEKGKLYYVGYSIEELAEYSSYEEVCFLLLNGRL
PTRNELEKFSAMLVSDRSLPRQVVDALRTLPRTAPLMSWLKTGVDLLSLYDQDAEKTDDE
SRMRTATRLISKVATLTAAAYRLARGLEPVEPSPELSHAGNFLYMVKGSSPSPLEEKIMD
VAFILHAEHELPASTTAALVVASTLSDLYSAVSAGIGALKGPLHGGANERALEMLQTIGS
PDKADEYVANELAAKRRIMGFGHRVYRSFDPRARIFKRYLEQLSERTGDKTLLQIAEAVE
NAMMNRMGGRNIFPNIDLYSGPVFHLLGLGKEIFTPFFAAARTVGWIAHVLEYWRDNRLI
RPRAVYVGPEPRSYIPLDRR*
>NODE_3438_length_3364_cov_3.432613_5 # 2942 # 3364 # -1 # ID=111_5;partial=01;start_type=Edge;rbs_motif=None;rbs_spacer=None;gc_cont=0.496
VFLYEAVRKWLRTGDMGQMDSDGYFYFAERAKDIIKHKGFTVFPAEIEKVLYESDAVKEA
AVVGIPDPVVGEKIVAAVVLKPGYGPEQVKTLHELCRSKLAEYKRPSEIVLVDELPKSLV
GKMLRRRVRDIVREKLSTPM*
>NODE_3450_length_3353_cov_3.616911_1 # 2 # 649 # -1 # ID=112_1;partial=10;start_type=GTG;rbs_motif=GGTG;rbs_spacer=7bp;gc_cont=0.512
MATQLTKDELWDVFRSNLEDEGLVQHHLRSFNYFVKTGLQQLVNSMNDYEIKTKHGTVVV
KFGQVTIDIPMKREIDAPNPQPLYPWEARLRNLTYEAPIYIKMSIYFDGKPIAPPENVWV
GNIPVMVKSDICPLSKMTHDELLAHGEDPQDPGGYFIINGSERVIVGIEDLAPNRIIVTK
KEGDSKPQYSAVILSAAHGRQVRVEVSYRKDSPVKV
>NODE_3450_length_3353_cov_3.616911_2 # 799 # 918 # -1 # ID=112_2;partial=00;start_type=ATG;rbs_motif=GGTG;rbs_spacer=6bp;gc_cont=0.475
MVKKEKTVEKEVVDITEHVLVPKHEVLSPEEAEELLRRY*
>NODE_3450_length_3353_cov_3.616911_3 # 1131 # 1886 # -1 # ID=112_3;partial=00;start_type=TTG;rbs_motif=None;rbs_spacer=None;gc_cont=0.549
MKQGRVDTYIHAKLEAGEKLHMTLIDPISISQDDAASLAASVEEMGSDAIMVGGSTVHTQ
EQLDTYIKTIKSKTRLPVIIFPNNVQSISRFADAIWFMSLLNSVDWYYIVGAHLQGALTV
KHFNLEALPMGYVVFGHESTVAAMGRVLPLSPHNVEIAVCYGLAAQYLGMRYLYLEAGSG
AAAHIPPQTIRAVKYAVEIPVIVGGGIRTGKDAETVAAAGADIIVTGTAAEKNREKLAEI
IHAVKSGPSGL*
>NODE_3450_length_3353_cov_3.616911_4 # 1867 # 2124 # -1 # ID=112_4;partial=00;start_type=ATG;rbs_motif=None;rbs_spacer=None;gc_cont=0.527
MGRKRRKIIKRTPRPFPKVFSCPLCGATAVRVVHEKKSETATVTCGNCNASAEIPWYPAY
SEVDVYTKWYDIVTRGEKPVEAGQG*
>NODE_3450_length_3353_cov_3.616911_5 # 2166 # 2801 # 1 # ID=112_5;partial=00;start_type=ATG;rbs_motif=None;rbs_spacer=None;gc_cont=0.539
MPRQAAAMQKRFLLAVLSHDHKFAKRIVEEARRRRLEVVHVHSRGDIPLTAKAVIMKRGE
FPGLTVDKAVEADSTQSAASVVDKAIEKAFMIDKVAKALVAVDPGKKTGLAYYADNVLLR
TETLYDYEVLAEHVADFFRNHPESVHHVVMGAGASVYREQLTKSLLSKMPELSEENIFTV
PEGNSTRLAKGRDELAAAVIHRLWSRGGKRS*
>NODE_3450_length_3353_cov_3.616911_6 # 2774 # 3352 # 1 # ID=112_6;partial=01;start_type=GTG;rbs_motif=None;rbs_spacer=None;gc_cont=0.547
MEQRRQEELDLDIPSGKTLLIDGPASVKLVEGKGHIYGCPLRPRQTYVLRPWKRYPLYAE
KDVKIELNLGADAEATLAETGEEYAAWREIVENIGERAALAVCGGVDTGKTSFATFAANM
FVQRLGRCVVVGLDPGQTSFTPPCVVGCALLREPVHDLTGLTAFLQRPVGSPSAALCAAE
IAEAAREIAQAVS
>NODE_3468_length_3334_cov_6.192815_1 # 2 # 1540 # 1 # ID=113_1;partial=10;start_type=Edge;rbs_motif=None;rbs_spacer=None;gc_cont=0.580
YEVAAKLGVPVRDSADHLRTASEIMLDVIARVRELGGDFEALQSRLAGVDARAVKALFTL
SQMNESFTELVAGVSEAGTALRTFEEYLGTAEGRAAALRAETDRLQRMVGESLSAIYYMV
GPYVLKAFDAVATAWRGIIAAAVDSRFDQRLAYIETQLRILGRISEEEASSFIRSWVEMG
DISLEEGLKIAEAVAIYDENIQALVERARVAGVEVPESFRQMADAVGGAVAESVSRMSEL
NLALGRVEQAVKDLGLASKGLAAGLDFYNVLKQVHEALGVAEPLTQEQAKSMEYLAAAQS
VVNYTSQLLSLQQQALQLYMMGATEAGNMLTAMMQGLAQALADGNITQSEFIGLLGTLGV
NAGNVAGSLHEMLVKALETTRQAVEGNVSSVQSLINYLNTLNGQVVRYTIVEEHVTIHSS
TGGTSGSGIVHETGGRFFEEYQRGAWYVPRTGPAILHEGEMVLPRAVAEWFRRGGATTVV
NVNMSVNFSGERGADAAEVLSRELVRRLRAAL*
>NODE_3468_length_3334_cov_6.192815_2 # 1537 # 3333 # 1 # ID=113_2;partial=01;start_type=ATG;rbs_motif=None;rbs_spacer=None;gc_cont=0.521
MILEVYRNNAWVDFSGLATSLRWRLESRSLESLEAEILDYVNVGERVRLRRGSTILFEGV
VYEVSRRHQRGDIPRCSFTAHSDLILYERHVVFREYPTGTTAGAIIRDLASLEQGVDVAE
VSEGPALTSNWSIENVEALKVMQDIAKATNHWLRMRPGKKLVYKPKTTSSPSASIDMGKI
LSAEYSEDRWRLRNRVVYVGAGGEVLADVYTGLGDLPLVVHDPFLTDSSEAMRRAQTRLD
MASEYGRSLRLQMHQQIFSNLGLDLGDTVTVNLPSLGIDNEDLYILEIRYETDALLYEVV
LGGRLELLEDVLDEKFGGDPAARFGKQMSVAEAAGNAIALSQSIAKRFTTQLIPQLFLTM
YVPPIPYASGQNITYNDAGEIVLASGFTSGWFTLEFMPSSENVEPKILRFDRDVGGGNVT
VNLKLGDGSTIKNNITSPYNFPYIPQRKTLAEKDASKWSISGGTLSDSSISVISRYSLRS
TGTTAMTLTYPATGSLAWNLSQCRYFNIYVFPTANATITVRALTNTANYYSAQITTSAGK
FQKYVKKLSDFVATGTPSWSNINQLQVILPSGTYYIDFDHVFTAITFEKLVVEVNMSRP
>NODE_3509_length_3302_cov_3.893643_1 # 1 # 2385 # -1 # ID=114_1;partial=10;start_type=TTG;rbs_motif=None;rbs_spacer=None;gc_cont=0.530
MTDQVRQLLEQGFRLGGETTISSPKPYEAKWISRWRVDRVFEAHPDPGRRKFFICVPYSY
QNGPLHLGHGFTFTRGDAVARYMRMRGYNVLFPWAWHWTGEAVAGTSERLKKGDESVKRM
LLEIDGVPESLLNNFTHPEFICAYYTAENRKVVDAMGWSVDWSREFHTTDLHPYYSRFIE
WQYHVLRRNGLLVQGRHPVVWCPKCQSATGDHDRLRGEGIYPEEYTMVFFELDGVKLAAA
TLRPETIFGVTNVWIHPDGVYQVVERNGVKLLMSREAVAKLGEQLGLGKVVKEMNGHELL
GKYVRSPFTGRAVPILPAKFVDVSLGTGVVYSVPAHAPYDYIAVKELRNNPGHLREKGLD
PKLVEVIQPIKVIETPGLGEHPAVDAVEKAGITSQLDERLEELTREIYSKEFYSGKMVVE
EFRDVSVSVAREKVIERLKQNGDGDVFYDLSGKVICRSGDECIVKIVDDQWFLNFSNTEW
KARVKRLISSMNVYPEAARTWLLNVVDWLHDWACTRKTGLGTRLPWDPSWIIETLSDSTI
YPALYTISKILNKFPEKAAKLGVEVFDYVFLGLGDPRKLAEKYGLEQEHLESMRREFLYW
YGVDLRVSGKDLVANHLTFYLFHHTGIFEERHWPRGVAVNGMITIEGNKMSKSRGNFVTL
KQALARHGSDATRLALLLSAEDLDDPDWREKAAEEAGAFVKNFLTIIEKIANEASDDEGP
CDEWLLAATDRSCEIVSENLEKLKTRSACSEAVYGMLNNWRWYTRRNRDRITRAAKVFAE
KWILILSPFAPFAAE
>NODE_3509_length_3302_cov_3.893643_2 # 2420 # 2989 # -1 # ID=114_2;partial=00;start_type=TTG;rbs_motif=GGAG/GAGG;rbs_spacer=5-10bp;gc_cont=0.554
MFRKKEPPKPPFDQRLSEIVTRLMTIQNRMDSKARAMQMRGRELFNQIVRAKMEKDEERA
AVYANELAQLRKMMHATVRSQASLEGVVLRLEAVRDYNEVRKVIGPVAAVVMAVQKDVGG
VMPEISSGLRGVQDLLEDLSVSVGTVSDTYIGTSIADPEAEAILREASEVAAQRVKKDMP
DIESGHFIT*
>NODE_3519_length_3292_cov_5.704199_1 # 3 # 884 # -1 # ID=115_1;partial=10;start_type=GTG;rbs_motif=GGA/GAG/AGG;rbs_spacer=5-10bp;gc_cont=0.544
MSELSVKEAVEVKNIERRVGHDVVAVTMFLEKKLEERGYAALKPFIHFGLTSEDINNIAY
GMALHDFIQTILTPALTNLVKEITALAETHAATPYLARTHGQPAVPTTFGSFLANYGYRL
AKLTTKLKNLKPQAKLGGAVGDLSAHKTAYPQVDWISFAEKFVEQMGLECTSAATQVVPH
ERFSEILQTVAVIASVLANLCRDFWLLGALGLVEFSKPFEQRHSSTMPQKHNPLLYENAE
GCFDLAAEMLSYMATRLLSSRLHRDLSDSVIKRFYGTAFALTLLGVKNLIQALG
>NODE_3519_length_3292_cov_5.704199_2 # 1070 # 2311 # -1 # ID=115_2;partial=00;start_type=ATG;rbs_motif=None;rbs_spacer=None;gc_cont=0.572
MSVDVVVGLQWGDEGKGKISYVLSRGAEAVARFQGGANAGHTVKIGETRYKFNMLPAGCL
AGPRPVIASGCLLDPEAFEKELQLLQTSGHRHQPLVSMGAHIVLPMHRELDGRLESLRGS
SAVGTTRRGIGPAYADKMLRVGIRVGDLLSRRSLGEKVEFLRRLHGVEPGVDFEKLEKLL
RPFAGNVQGFLNEVVESGGRVLLEGAQGTLLDIDHGTYPYVTSSNTISANGFVSTGLPIS
RKGQIIGVTKAYTTRVGAGPFPTEITGPTAETIREKGGEYGTTTGRPRRIGWLDIPALRY
ACMVNGVDTVAVTKSDVLSGLPTVKACVRYVVDGVETNCFGDFLHRLDEVQPVYEEFRGW
SVDEDGLRRAVEKGWDELPPNLREYLEWLEKQLRVNISIASVGEEASLTVTRR*
>NODE_3519_length_3292_cov_5.704199_3 # 2308 # 3291 # -1 # ID=115_3;partial=01;start_type=Edge;rbs_motif=None;rbs_spacer=None;gc_cont=0.587
REKLVTAPPDIPLEEAKQIFMRHKVEKLPLVDSEWNIKGLITSADIVKKLMHPNASRDSR
GRLMVAAAIGVREEAMDRAEALLAAGADCLVIDVAHGHTDMVINLIKKLRRSFGEDFELV
AGNVATAEGVEDLVAAGASAVKVGVGPGSVCTTRVVAGVGVPQLTAIMDCAEAAEAMDAP
IIADGGIRSSADLVKALAAGASTVMIGRLLAGTDESPGAVVVKNGRKMKVYRGMASFYAM
LAKESRTGDEDFLQDASEYSFIAEGVEAYVPYKGSASDVVKQLVAGLRSGLSYLGASNIK
ELQRNAVFIRMTEAGLKESYPHDVETI*
>NODE_3530_length_3282_cov_3.819657_1 # 2 # 2038 # 1 # ID=116_1;partial=10;start_type=Edge;rbs_motif=None;rbs_spacer=None;gc_cont=0.531
KPRPDILLKIAEDMKAPISSIVYVGDSVNDLRAAREAGARFIAVTWGLHGAEKFMENGAT
EIVHNPSELLNHLGVHLTKVVPDTSTIINGTLTQLVEQGLLDGCEVILPAAAIDELQAQA
SQKREPGFVGLNELKKVRSIAEQHKLSIRIVGERPSLEDIKLARKGRIDAIIREAAKREN
AVLITSDYVQSLVAEAEGVQVRYFPPKELPTQLSFEKHFTEDTLSLHFKEGVPLMAKRGK
PGQFQLVKIGEQPLTAEELNNLIKEVTEYARVKPEANIEIVRAGAFVAQIGNYRIAVARP
PFSNGLEVTIVRPIVKLRIEDYKLPPKLLERLEKKAEGILIAGPPGSGKSTFAASLAEFY
SRMGKIVKTLESPRDLQVGPEITQYGPLEGDFEKTAEILLLVRPDYTVFDEIRRDRDFQV
FSDMRLAGIGMIGVVHASEAVSAIQRFIGRVELGMVPHIIDTVIFLDAGRIAKVYNLSMT
VRVPTGMSEEDLSRPLVEVRDFLTDELEYEIYTFGEENVIIPVKKVHDEVRSETRELREK
IVEALRAFDEDVEVDMVSRKRAIVKVDREVLPKIIGRRGENIARLEKELGVSLDVEPRIA
SIGVEVPFEVRESGNSLRLELGEKMAGKTVAIYAGDKFLFSATVSRKGVVTVRKNSEHGR
ALVRAIYADIPVKILQTG*
>NODE_3530_length_3282_cov_3.819657_2 # 2043 # 2288 # -1 # ID=116_2;partial=00;start_type=ATG;rbs_motif=AGGAGG;rbs_spacer=5-10bp;gc_cont=0.480
MSRYSLFFSGLITLIFGVFMAFAGLPFSYIFIFSGIIMTVLGAFLKPPVSVEPEPGKKFC
WHCYQQIPADAGICPHCKLKQ*
>NODE_3530_length_3282_cov_3.819657_3 # 2285 # 2533 # -1 # ID=116_3;partial=00;start_type=TTG;rbs_motif=None;rbs_spacer=None;gc_cont=0.514
MEPKFLVEVKVSDKPFKVDKDALEAVKGVVKGKMLSRMKKEYVDCPLEGGPVAFLSCFVC
VSHIRRVKGVVHCAGTERRTRE*
>NODE_3530_length_3282_cov_3.819657_4 # 2672 # 3280 # 1 # ID=116_4;partial=01;start_type=ATG;rbs_motif=GGAGG;rbs_spacer=5-10bp;gc_cont=0.471
MASLRHPTVKTSTKARHTVSRRGDTTVGALVLLAVTLAIGFFIWGFSLGWMGISFNDLSN
NLNRAVLQVKTSAQLSFEAINYTSSGRSAMLRNVADVPVTLTRVEIVTPEGYLRAYYPSA
GFANLSKLMPKQNTTLTDREIPLCGVCVGGERLKLRVWYVATDLFDEANPVFSADEMKFV
ETIFIYPGGPTLPTCQIPEGSKW
>NODE_3552_length_3265_cov_4.343789_1 # 3 # 806 # 1 # ID=117_1;partial=10;start_type=Edge;rbs_motif=None;rbs_spacer=None;gc_cont=0.545
NDSLLYYDGANLNAIVGVARPGDMGFDIVHLNLHKTFSTPHGGGGPGAGPVGVVAKLAKY
LPPPRVVKNSEGRFVLEDGGSSSIGPVKLFTGNFAVLLRAYAYILAMGGEGLRRAALYAV
TSSNYLLSKVRQLRGVTLPFDPSRPRKHEFVVSLAKLRKETGLGALEVAKRLLDYGVHAP
TIYFPLIVEEAFMVEPTETESKETLDNFYEVLSKVVQECYESPELVKSAPHNTAVGRINE
AKASHPIHLTLSMRMKKRKQNEQNTSA*
>NODE_3552_length_3265_cov_4.343789_2 # 784 # 1866 # 1 # ID=117_2;partial=00;start_type=ATG;rbs_motif=GGAG/GAGG;rbs_spacer=5-10bp;gc_cont=0.504
MNKIPLLDLHEKTAKELGEFAGWRTVITFSTLREEHEAVRKKAGIFDISHMTRTKISGPG
ATKFLQKVLTIDVEKLKPGRMKYSLILNMDGGIIDDVTVYKVTYDSYLMVSNALTRSHVL
EWLKNNVDEEVLVEDITENSAFFAVQGPKSSSYVSSLVGDVSGFKWFEGGFRTVDDCRLL
VTRSGYTGGDGYELMTLCGEQQLYEKVWSFFMEKGVKPCGLACRDVCRIEAGFPLYGQDF
DERNDPFEAGLFWAVKMDKQFFIGKEALERKQAKGPVKKLSLVEMMEPGVPRPGYKVYVG
DVEAGVVTSGCLSPLIGRGFGLAYLPPSLQVDGYEVYVDVRGSRRRAVVRTKPLISLSRP
*
>NODE_3552_length_3265_cov_4.343789_3 # 1835 # 2647 # -1 # ID=117_3;partial=00;start_type=TTG;rbs_motif=GGA/GAG/AGG;rbs_spacer=5-10bp;gc_cont=0.493
MAFQLGAAFKPSLLGENKLETLIFYAKVLTRLGYRYLVVDSERAVDDLSLKGFEQLVSVC
KLLGFPEPVITVPVRRADCWERLDTVVDVVSQEGFGGVCLVAGNSAYLTPEEKSQKAGSL
LLEAAEAFRRKCRFNLLMVGTERVEKTAAKIAANHGAVPVMLMTPRLLEETRLYSHNGLR
KAVYVPYFFGEELPGDVAEKVNAYVSRRVGNKNIDEVWRQYVYTGPFNEFAQLLRKLSEN
NIDIFIGYPLDKRVRQLTALSKAATSLSTA*
>NODE_3552_length_3265_cov_4.343789_4 # 2781 # 3263 # 1 # ID=117_4;partial=01;start_type=ATG;rbs_motif=None;rbs_spacer=None;gc_cont=0.493
MREEELEKAILERNRSLDKAVLDKMVEEKLRSSPFLTRRGALLIILEEMRIAQELISGKD
FGEYLQLKNITPGLQNINIVGRVLGKRTGVSQDGRAYIVLKLSDGTGSVEVLGDDADILR
EIRVGDVLAAHGCTVVRRNNRITIRLSPNTVIKKDSPEVPP
>NODE_3564_length_3257_cov_3.413522_1 # 2 # 727 # 1 # ID=118_1;partial=10;start_type=Edge;rbs_motif=None;rbs_spacer=None;gc_cont=0.510
GRITTGSTRLDLLIGGGVETQAITEFFGEFGSGKSQLCLQLAVNVQLPVRRGGLDGSALY
IDTENTFRPERVTSMANSLGLNADEVLERIIYAEAYTSDHQILLVEKADKIIKEKNVKLI
IVDSLTSHFRSEYLGRQLLPERQQKLNKHMHKLIRLCRAFNIAAVVTNQVMSRPDDIFST
MAVYPIGGHIVGHTSHNRVFLRKVAGKPLRIARLVSSPYLPEGEAVFKITERGVEDVEAT
E*
>NODE_3564_length_3257_cov_3.413522_2 # 728 # 1096 # 1 # ID=118_2;partial=00;start_type=ATG;rbs_motif=AGGAG/GGAGG;rbs_spacer=11-12bp;gc_cont=0.458
MSLVSKKETEEFLETLFRNRLTEAERILQQLAEKHPEDTRYLHALRGIYLSYVGEDKDSL
LYTIYTNEIQRKNIKKIAEYFNRLQGLLGLNDRFFQAWQTVLSLVDNLPEPQKIKPQQTG
YT*
>NODE_3564_length_3257_cov_3.413522_3 # 1253 # 3130 # 1 # ID=118_3;partial=00;start_type=GTG;rbs_motif=GGA/GAG/AGG;rbs_spacer=5-10bp;gc_cont=0.513
MLPGLNTYEIGVLVAECREKALDSYVRNVYGVGSKAILLKVWKPTMGSGELWLAAGYSVF
YAEQSVEKEPTPSSQVLQLRRKVVGKRINEIRQVGGERLVTVGLDGFEIVVECMPPGNIA
LVKDGVVEWLLEKFEFSTRALKVGEKYHPPPAKHSHPIAEAWPPLLKDHNPKTSIVVALA
RDLGLGGKFAEELVARAGLDKRKRVEQLSDEEVNRLNTAWLELMRELEHPRPRLYRRDGE
AIPCATEFQTLSGLQVTEVSSFSEAVFLAYLEELRSLRMREVEEKSRRELESLEKEKSYR
MHTLENLERRKSELEFFISGVEQASAFWEILWQKPDEALEKIRETTGLDAEMQNGKILLT
KNGLKIILSKDTSPVKQLGPVYEELKTVRKAVEKLRQEIAEIEEKMNTVSVEYVPRPAVV
VKKTTSKPRPFREFVTSGGFRALLGKDARSNIMLLKRHLRENDLVLHTETPGSPAAVLIN
GSKASETDVEECAQMVGCYSRAWRENFSNVSVYAVKAEQVSFTPPSGQYLPKGSFMVYGP
KNFYVVELRLAAFKEDDDVKVVPYLTAERMGKPFVEIRPGHVKSSDAAKKIITLLGFDAT
GERVEAVAAQIPFGRCSIVDKLINP*
>NODE_3564_length_3257_cov_3.413522_4 # 3127 # 3255 # 1 # ID=118_4;partial=01;start_type=ATG;rbs_motif=None;rbs_spacer=None;gc_cont=0.558
MIRLLGGMVKPATLVEELRVRDVMSSPVVEADVEASAVEVAEL
>NODE_3569_length_3247_cov_3.532492_1 # 1 # 1011 # 1 # ID=119_1;partial=10;start_type=Edge;rbs_motif=None;rbs_spacer=None;gc_cont=0.518
ANRALEILGLSKGDKKTIHPNDHVNMGQSTNDVIPTVMNVAAAYQIVKKLLPALELLETE
LSKKAEEFKDVVKSGRTHFQDAVPVTFGQEFSGYATMIRKSRRRILNALESLLELPIGGN
AHPEFARLVVEKINELTGLRFRIAENRFEAMGTRDCCLEASAALRSLAVSLLKICNDLRI
LSSGPNTGINEIELPAVQPGSSTMLVAAQVIGYDCAIMESCRIGELELNMGFPLIAYDLL
ESIEILSNACTNLAVKCIRGITVNVERARQLAEKSPALVTVVAPRIGYDKAARVAKKMLA
ENKTIKQALIEEAGLSPAEVDEILDLLKIARGGIIR*
>NODE_3569_length_3247_cov_3.532492_2 # 1001 # 2212 # -1 # ID=119_2;partial=00;start_type=ATG;rbs_motif=GGA/GAG/AGG;rbs_spacer=5-10bp;gc_cont=0.518
MRRMPRLYIADERAIKSGEATDVYFLRAKKILDNISASATRVVAEVHSYGFPNGYEWAVF
TGLEEVVYLLEGLSVDLYAMPEGTVFRAMEPVARIDGAYGDFGVFEPAILGMLRHSTSVS
TKAARVKLAANGKPVLFFGIRCIHPAISPMVDRAAYLGGCDAVSGVAGAVMLELEPTGTM
PHALMLVLGDEKKAWKLFHEVMPENVPRIALVDTFYDERVEALEAAETLGKNLYGVRLDT
PSSRRGNIRKIVQEVRWTLDIHGHRHVKIFVSGGLDEKNVMELVDLVDGFGVGTSIAFPP
SIDLALDIVEKNGKPLSKRGKLPGGKQVYRCENLHDTVVPWGRVVERCGVCGGKVEPLLK
QVLSRGEIVSDLPDAKEIRERVLSQLEKLVSADASRWGPVFIG*
>NODE_3569_length_3247_cov_3.532492_3 # 2209 # 2799 # -1 # ID=119_3;partial=00;start_type=GTG;rbs_motif=None;rbs_spacer=None;gc_cont=0.482
MAGETIPEPVKVRLHRRNTVVIVVDMQNDFCKPSGKLFVPASLDTIPKIGQVLEKARQSD
VMIVYTQDWHMKNDPEFAIWGEHALEGSWGAEIIDELKPCEGDVVVKKLRYDAFYGTSLD
HILRLHQIENIVVTGTVANICVLHTAGSAALRWYKVYLPIDCVSALNDFDYRATLRQVSF
LYRGILTRSDLIEFEK*
>NODE_3569_length_3247_cov_3.532492_4 # 2847 # 3245 # 1 # ID=119_4;partial=01;start_type=TTG;rbs_motif=GGAG/GAGG;rbs_spacer=5-10bp;gc_cont=0.506
MTEQGFLNRFEEFVESNWGRIFGELSQLIGIPSVSAKNQSISECANFLKSLLESYGFFVR
FLESPTGRPAVYAEKKGGPASILLYNHYDVQPPEPLEEWETDPFQLVERDGLLFGRGVSD
NKGEIIARLAAVD
>NODE_3571_length_3245_cov_5.022412_1 # 3 # 509 # -1 # ID=120_1;partial=10;start_type=ATG;rbs_motif=GGTG;rbs_spacer=6bp;gc_cont=0.521
MRMGKVFDLFFAAGVVRLRDESANDFVEKVRSVVDDAQVFDADSILDWDVFDAALMNAVL
AVRASRQRARTLSNEVLMRLAATTQISEAIAKFGLKPGSMRAVFLVLGNSREQVEEKAAK
VLSLAGGEETDLPKNPDQTRFAELYGVTETVYKSVQAKTSIEALKLAIM
>NODE_3571_length_3245_cov_5.022412_2 # 511 # 780 # -1 # ID=120_2;partial=00;start_type=ATG;rbs_motif=None;rbs_spacer=None;gc_cont=0.470
MLRVELLGPLRAIMGKRFIDIELKEPIKLREVFMLFDEEVRRMIMDDAGRPQPGLLILVN
GVDVRYLTWLDTVVDEDDVVTLIPSIHGG*
>NODE_3571_length_3245_cov_5.022412_3 # 854 # 1357 # 1 # ID=120_3;partial=00;start_type=GTG;rbs_motif=None;rbs_spacer=None;gc_cont=0.508
MKIPEERLKIFFEMEEKYREKDAEYFRSLLKSGDFVIRARATCILAEIGGRDYIHDLAEV
LLHDDNPIVRHEAAYSLGQLGYREAIPYLVESVKKDPHPIVRHESAIALGVIGRTDPVPD
LIEALKDESPEVVDSAIIALSNIEFCKRLFTQTVDEMAAEFARKTGG*
>NODE_3571_length_3245_cov_5.022412_4 # 1400 # 1867 # 1 # ID=120_4;partial=00;start_type=ATG;rbs_motif=None;rbs_spacer=None;gc_cont=0.545
MQYSRVEKEFFFRLNGEEVRVRAPPGYTLLEVLRHILHLTGTKDGCSSGDCGACTVLLDG
RAVHSCLTLISQVEGREVTTVEAVDEKVAEAYARHGAVQCGYCTPGFVVATAYLLSKMHN
PSDAEIREWLRGNLCRCTGYVKILKAVESLAGDDG*
>NODE_3571_length_3245_cov_5.022412_5 # 1864 # 2736 # 1 # ID=120_5;partial=00;start_type=TTG;rbs_motif=GGTG;rbs_spacer=7bp;gc_cont=0.505
MKSLSYIDVFTPKSLEEALELLDKHRGELAVLAGGTDLIIQLRKAQQKAPNLLNIYMLDE
LRYIKHDNEIIKIGALTDFATITESPIIQRHAPVLAEAAATIGSVQILNKASIGGNIVNA
SPAADSLPALYVLNATLTLRSKTGTRKVAIEQFYKGYKKLDLQSGEILTEVSFPAMKQNQ
IGMFFKHGLRQGDAISVVNGAILLEVLNGYVKDARIALGAVAPTVVRATESEKILIGQRL
SEDVILKAAQACLTSISPIDDVRGSAAYRKEMCVNYLYMTLWQMIRMVNL*
>NODE_3571_length_3245_cov_5.022412_6 # 2733 # 3245 # 1 # ID=120_6;partial=01;start_type=ATG;rbs_motif=GGTG;rbs_spacer=5bp;gc_cont=0.528
MKQSTTWVGKEVVRRDALEKARGLTKYASDMFLDNMLWVAACRSKYPHAVIKRIDVSRAL
KSPGVVAVFTHRDVPNNRYGVFVKDRPVLCDDRVRYIGDIVAIVAAESKEEAEQAVEEIV
VEYEPLPVVSDPLEAMKPDAFPIHEGGNISRSTRITFGNVEEGFKASKAVV
>NODE_3573_length_3245_cov_3.616477_1 # 2 # 484 # -1 # ID=121_1;partial=10;start_type=ATG;rbs_motif=None;rbs_spacer=None;gc_cont=0.455
MKTSAILSKLPLYQDEIGVVVQQFRRNFFDDDKILEELVYCLCTPQTKALSALNAVEKLF
GDRVLWRGEVSMIESVLRSSGVRFHRTKARHIVEALKGFDDVLAVVRSGRSHEEIRRFLV
NDVLGMGMKEASHFLRNIGFDGLAILDRHILRYMAANGIIN
>NODE_3573_length_3245_cov_3.616477_2 # 481 # 1947 # -1 # ID=121_2;partial=00;start_type=ATG;rbs_motif=None;rbs_spacer=None;gc_cont=0.503
MKILQKRGETLELLCMPSELDFEIGDYIKLGEENSFLLAQVVDVGYVDLPGGVEELLREL
IVAEVDGVSSLDPYNTSSLSMMVREVRCVTAKVRAIFHNGSLAQTSPWLPSRYTCTHEKA
GPHLLHQLILGHENQFLFCPGTVGGEPINLPLTRLDGSLTIITGKKESGKSHLAKIIVEG
IVSNGGTVLVLDVNGEYLSLDKRVDGGRSDLADALTLLHPGRNFTASLRMMGLKTFHDIM
EHVYGTPATSLRELGRIWKNLEKECGDFCLDDLMDAVENEPMNEAVREALLSRLESINSS
GFISDDEPTDLAELLNPRPGGNVTVVNLSKLLPSTRRLVVEYLLSHLSMLLSSNKIEPLF
LLAEEAHLYLRETYWEDLVTRMRHIGMFPIFVTNQPDTIPELVYRQADNIFLFNFTNDTD
LEKISKISKIDSETVKLLVKKMPPRRCLVLGKIVSDIPLMLKVRTSSLMTMGQTKLFFKR
SSAAKDLR*
>NODE_3573_length_3245_cov_3.616477_3 # 1955 # 2743 # -1 # ID=121_3;partial=00;start_type=ATG;rbs_motif=None;rbs_spacer=None;gc_cont=0.539
MSTVKIADSVEGGLWAVRGSIVRKNVSGLEVMLVGPFVYTASPRNVDMILSSLFDVLGVD
GKTPSFHQTTAPKLVGNLFEKVLQLHASQILEGGILLLDGALTAGPADSPVEVVARIVES
SHRNGFGVAAFSKSTTLTLQGRNILSVAGSMTPPYVVKLPPRKTERWPVYCGSIYVAHLS
PRYFPFRVDVSAADDVTLLNHLLSSESIIYGYPESLILAHQLAKLSRLDILSICARLEAL
HKIKFTQTPSLRSILFGPLTHS*
>NODE_3573_length_3245_cov_3.616477_4 # 2780 # 2980 # -1 # ID=121_4;partial=00;start_type=ATG;rbs_motif=AACAA;rbs_spacer=13bp;gc_cont=0.483
MELLNIMSNLTIQQHHLNTLLKTFTQTTENSLTILKNNTVAIDTELNDGQDGELQLDLNG
GDALPL*
>NODE_3573_length_3245_cov_3.616477_5 # 3044 # 3244 # 1 # ID=121_5;partial=01;start_type=TTG;rbs_motif=AACAA;rbs_spacer=14bp;gc_cont=0.493
MTTAKIKINIGNVTVEIEAPVDKIEEAVKNTIAAIRSTEPTAPTQPQTQTRKPITCKKAV
EDLLADG
>NODE_3589_length_3228_cov_4.174865_1 # 3 # 650 # -1 # ID=122_1;partial=10;start_type=ATG;rbs_motif=None;rbs_spacer=None;gc_cont=0.540
MVFRLRDVEITWLGHDGFRITRGNFVVYIDPYQIAGGPAGDLVLISHDHFDHLSLDDLRK
IVSNKTTIVAAKNCQNKFGGLRVAEVKYVSPGDEVSVGEAKVKAVHAYNVNKFREPGKVF
HPREYGGVGFVLTLGGVSIYHAGDTDFIPEMKDLSVDVALLPVSGTYVMTAAEAAEAAKS
MKAKTVIPMHYGAIVGSEQDAHEFKRLYGGETVILS
>NODE_3589_length_3228_cov_4.174865_2 # 664 # 915 # -1 # ID=122_2;partial=00;start_type=TTG;rbs_motif=GGxGG;rbs_spacer=5-10bp;gc_cont=0.504
MDDLRVADEANGLIRLRCGNGYCELEEVCTVSVSGENADVRFSRMFSEYNLLFMGRDELT
KKLRRLGVKVVKDLFGGKSIRHG*
>NODE_3589_length_3228_cov_4.174865_3 # 992 # 1726 # 1 # ID=122_3;partial=00;start_type=ATG;rbs_motif=None;rbs_spacer=None;gc_cont=0.524
MIDVHCHLTEEPLLSNLGEVIMEAKKSSVEAIITSGIGPADCEKVLSIVDGVYIYGSLGI
EPYALEGYEKVIELIMRNRERVVAVGEVGLDYYWGKKETREMQAKVFREFIELAKSLDLP
LVIHSRSAGKYALNILIEEKAERVVMHAFDGSAGEAERGAAKGYFFSVPPSVVRSEQKQK
MVRRLGLENLLLESDAPVLGPERGVVNKPSNIAISAKAIASLKNIPLDKVVEKTTENAKN
IFRI*
>NODE_3589_length_3228_cov_4.174865_4 # 1723 # 2733 # 1 # ID=122_4;partial=00;start_type=ATG;rbs_motif=None;rbs_spacer=None;gc_cont=0.498
MRPVNGEDGLSAADVKNLPWVEKYRPRRLDDVVNQEQVVEALKNIVVSKNVPHMLFAGPP
GTGKTATAHAFAQDLFGPRYIEDGHFIEINASDERGIETIRERVKTYARSVPFGGIGFRL
LLLDESDQLTDAAQHAFRRTMEQFSTTCRFILAANYSNRIIEPIQSRCAVLRFKPLSKDM
VGTMLKKIAASENIKLDDSGVDAIYEFSMGDMRKAINILQSAASLSNTIDSKTIYNVMGV
VSRGEIMRMLQLVLDGKFIEARNLLRELLYVQGYQPTDIVSSIAREIPLLPVSEQDKLRL
MDLIGETDYRISEGGTPEVQLQAFLAKLALVKRSGA*
>NODE_3589_length_3228_cov_4.174865_5 # 2730 # 3227 # 1 # ID=122_5;partial=01;start_type=TTG;rbs_motif=GGA/GAG/AGG;rbs_spacer=5-10bp;gc_cont=0.538
MTQLWTEKHRPRKVSEIVGNKEAVQSFLDWMADWEKGKPSKKAALLYGPAGVGKTSLVHA
YASERGYEVIETNASDFRTRENIERIVGAASGMASLTMGQRKIILVDEVDGIDARADAGA
VTSLVDIISKTHVPLVLVANDPWDPRLAPLRDACVMIQFRRIPKPS
>NODE_3611_length_3204_cov_4.076751_1 # 1 # 600 # 1 # ID=123_1;partial=10;start_type=Edge;rbs_motif=None;rbs_spacer=None;gc_cont=0.532
MVAIVGPSGSGKSTLLNMLGALDRPTEGRVIIDGVDISHADDDKRAIIRNKLIGFVFQSY
NLINRLTAIKNVEMPLSIQNVPEQERRRLALEMLKEVGLDSKAFKKPTQLSGGEQQRVAI
ARALVTKPSIILADEPTGNLDSKSGAVVVQLLKNLARKGHTVIVVTHNMEVAREADRIIY
LRDGKIEKEEINTVTVQQA*
>NODE_3611_length_3204_cov_4.076751_2 # 597 # 2567 # 1 # ID=123_2;partial=00;start_type=ATG;rbs_motif=GGTG;rbs_spacer=8bp;gc_cont=0.532
MKTITTIILLTISLVFPASLLTADSSTIQLIDVLWGNIANPEKAVPGDQKVDLTITVANI
GSKPLCALVGDLHPRPGESLPITNWDSRPTLSASVGSPVQPGSITSLTYKVNVRPDVSPG
VYTAELRLSYRDCTSTSDLLPQSTQTIPLNLVVYEPQRPRFIDYRWLVDGVETSVGPGTG
QAFLELVFEAPAETSVANVEGWLTLPDEFGGGVVYANYLQQVPASGVFRLMFPMIVPDTV
KVGEKNFGLTLTHRNKFGTLIKTEYTVQVDVGGRADVAAVIYTPSFTANSISILNYLITN
NGTAPAYNVELNIRSEIPTIRVLQPVYTLGTIEPGRTTQVTVPIFIDKTTQPSLYGLSST
ISYRDVYGNIRSKQFSMPFVVEENAKPGFTARASQPFIAAAHTTPVSITFTNTNPFPARD
VKIALRSSSQQVVIIEGETDLFIPVIQPGQTISTELKLLATPQAGDTVIPLKASLEYKDD
IGLSAAENLDINFAVTADISIKLRSLTLSPQKVQPGETVDIAGDVVNEGTGIARAVYVEI
DGQPPFKVFGEPSTFIGQINPSQVAAFTLNFVVDSQAKPGTYEVNLRVVYKNGFGDEFQA
SRTLVYQVVERQQTSIILPQPEQSSSVNPLIVLLVVAAALAAVILIVRRRGRREAG*
>NODE_3611_length_3204_cov_4.076751_3 # 2545 # 3204 # 1 # ID=123_3;partial=01;start_type=GTG;rbs_motif=None;rbs_spacer=None;gc_cont=0.532
MDDVKPGDYIRYAWSALKDRRLRTTLTVLGIVVGPALITALNATTAGLTQSIVSNLEVFG
TDLVLVQRVGDFNFDDNVVNYISSLQGVKETYPYYLIASGEIKTRGKTFPMDPTRSYTVL
AVELRDLPKLFPNIKVDSGTIVDNPSAAVVGYNAWNPRDPDLPPIDVGSIFTVTPLSGTG
TTRSFTVTARLGKYGQSLFLNPDNQIFVSPEAGRLITNRR
>NODE_3623_length_3195_cov_4.713598_1 # 3 # 410 # -1 # ID=124_1;partial=10;start_type=ATG;rbs_motif=AGGAGG;rbs_spacer=5-10bp;gc_cont=0.532
MIPLELPELTAIVTQLAMVAIMLLVTAFAARLTSSIIRRLLFKAPPLINEQISRGASIFI
WLVGLLFIVNQLGLNLDLLLLLMGLAGVAAIIAARDILSNISSRYLIGSFIPFNVGDEVQ
VSSFRGKVVEINPVAS
>NODE_3623_length_3195_cov_4.713598_2 # 407 # 1750 # -1 # ID=124_2;partial=00;start_type=ATG;rbs_motif=None;rbs_spacer=None;gc_cont=0.499
MLVCSQTPLVRFLGDGLDGQEIVDVSKLLEGVDFIFSPGGVTRMVYPLIMRLVRDKVLNE
GHWLSLNPYGPRQATLGPVRLYFVKLEAEALKSYGTAKEEMWKLLHGVHGEQPFSLLELA
WTDEYAYYNQYNRICSETALALDRELDFDLFYIHDFQQLPMGEMMGTLKPKLFRWHIPFN
ERAIPPEWSGFLGRFLNAYDAVVVSSKSYMETLLRRGYERRAFYVYPYIDASQYGTPTKS
DLQQFADKHGLDKDDRVISIVARLDPLKGHDRALKALANVVKTHEVKLLIVGNGSFSSSG
RGLGLSKGEAWRNYLQTLVKNLGLEKYVIFTGHVSQKELECVYTLSDFTVLPSVAEGFGL
VVVESWLYGKPVIVSKAAGIAELIIDSVNGYLVEPDDVPSLADKMKTLLENPSLTEEMGR
NGRETAKLCTLEKGLEEEKRIIEEVVG*
>NODE_3623_length_3195_cov_4.713598_3 # 1888 # 2622 # -1 # ID=124_3;partial=00;start_type=GTG;rbs_motif=GGAG/GAGG;rbs_spacer=5-10bp;gc_cont=0.495
MRLFRYPVKSLLGEEVRDVDVSFEGFDGDRLFAVVDTGTGLALSAKGEPRLLTVGARLVH
GELELIFPEEAVRENYDERLTNFLQRPVRLLRNNGTSLSFRGLEIDFEKGAVYEKTGETR
ETRFHDSMPIHLINLRSLEKMGLSLDDAARFRPNIVFSAEQDDETLVGGYLQAGDAVLKI
VKPTRRCIVITHQQKNLGRNLELLRTLRANSEGKFGLYATVVKPGKISVDDRLRFYPAET
HHTT*
>NODE_3635_length_3189_cov_4.173843_1 # 3 # 2708 # 1 # ID=125_1;partial=10;start_type=Edge;rbs_motif=None;rbs_spacer=None;gc_cont=0.531
ISQICAPNSPQWFNTGLHWAYGITGPPQGHYYYDEELKQVVPSKDAYSRPQAHACFILSI
KDDLVNPGGIMDTWVKQARIYKYGSGEGCNYSTLRAKGEPLSGGGVSSGVMSFLKVGDAV
AGSIKSGGTTRRAAKMVVLNIDHPEIEDFIDWKMKEEQKVAALVAAGYSPDFEGEAYQTV
SGQNSNNSVRVTNEFMRAVLEDRDWALIRRTDGKPARFVKARYLWEKIAKAAWACADPGL
QFDTTINEWNTCPETGRINATNPCSEFNFLDNTACNLASLNLVKFYDEEKGVFDVEAFRH
AVRLWTIVLEITVGMAQYPSPEIAEMSYKTRSLGLGYANLGGLLMRMGLPYDSDEGRAVA
AVITALMTGEVYATSAEIASFAGPFEEFEKNRVHVLRVLNNHRRAIYQAKPHEYEGLEIK
PHLPPLELAPKYLLNAARSSWDRAVAMAEKYGVRNAQATLIAPTGTIGLLMDCDTLGVEP
DFSLVKLKKLVGGGYFKLVNRSLEPALRKLGYSEKQIRDIIEYVIGTNTLHGNQPINYNS
LKKRGLTEVELQKIEQLLVSATRLSDVINPHTLGVEAMKRLGIPADVYKRPDFSLLKYLG
FSDEEIRVSEDVICGSLTVEGAPHIKPEHIPVFDCAVPAGRKGKRFVHYRAHILMMAAIQ
PFLSGAISKTVNMPNEATVEDVAEVYMDAWRRGLKCIAIYRDGSKLSQPLTTAKKTEEQA
PRPVRRRLPAERKAITHKFRVGEQEGYITVGLYEDGTPGEIFIKMAKEGSTLAGLMDSFS
IVTSIALQYGVPLRVLVEKFIHTRFEPMGYTDNPQIRFAKSVVDYVFRWLALKFLPESEI
AELGISEAPIETPVVAGEETLKRVSATPAPDAPACRECGSIMARSGSCYVCTNCGATTGC
S*
>NODE_3635_length_3189_cov_4.173843_2 # 2751 # 3188 # 1 # ID=125_2;partial=01;start_type=ATG;rbs_motif=None;rbs_spacer=None;gc_cont=0.498
MIDFTPSLNALIIFTLLSPVFSLVGRGLNKPRVVEVYTAVALAAATAIALTQASEIFAGK
VYTVSYGSPGSQIYVDGLSIFLALIFLVVGLLSTLFSFGYVEERKPEFYPLLMILVTGLV
GVVYSGDLFTFFIFWEMMSISSYLLV
>NODE_3639_length_3187_cov_3.690997_1 # 3 # 92 # -1 # ID=126_1;partial=10;start_type=ATG;rbs_motif=None;rbs_spacer=None;gc_cont=0.578
MTMEPFDVYDITIIGAGPTGLFAAFYAAGM
>NODE_3639_length_3187_cov_3.690997_2 # 117 # 818 # -1 # ID=126_2;partial=00;start_type=ATG;rbs_motif=None;rbs_spacer=None;gc_cont=0.530
MIRRVVRGLAGAEIVDESDESVEVQIVLNEETVAPEKLLRRQYNLVMGMVEYAVNAVLMD
DSSLARVAVTRDEEVDRLYFTLVRVLRSALVDPALAKRLNTSPLNLLDLRVAAKFIEDAG
DQAAEMAKEKLRNKKPMSDDVKQEFRNIAKIVLSTGFDPIDAFFSHEITLVNKVTGLRSE
FMKRSEEFLRRVSGRGDTASLYKLHFHLARVCEDLADVAELSLPIKPYVARQT*
>NODE_3639_length_3187_cov_3.690997_3 # 1197 # 1655 # 1 # ID=126_3;partial=00;start_type=ATG;rbs_motif=None;rbs_spacer=None;gc_cont=0.508
MPTWRYSTTVGEKEDEVRASLREIDVSPKWAREVCEALKGLTIPEAKKLLEDVINKRRMI
PYKRYRKKRAHHAETKGPGGYPIKVSKHLLKLVESLEANAEFKGLDPEKTKIVHAVSHKG
RVLRKNIERAFGRSSPYNRTYVHIELAAVSKG*
>NODE_3639_length_3187_cov_3.690997_4 # 1652 # 2263 # 1 # ID=126_4;partial=00;start_type=ATG;rbs_motif=GGTG;rbs_spacer=8bp;gc_cont=0.520
MTLVKQILETRIKKADIEEYLREKLKNAFFGGVSISFTPLGTRVTIYAMRPSRVIGPKGK
VIKEITEALEKQFGVENPVVTVVEVEVPELTPYVMAERIAQDLARGLRYRRVGFWAVKRI
MEAGAKGVEVHISGKLTSARARTEKFTEGFMPKSGELAMNYVLEGKSSVLLKTGLFGVRV
LIYPPDAPLPEEIKVRQIEAPRA*
>NODE_3639_length_3187_cov_3.690997_5 # 2268 # 2444 # 1 # ID=126_5;partial=00;start_type=ATG;rbs_motif=None;rbs_spacer=None;gc_cont=0.480
MNEKELAEKIEELKAELRQVVSEIGKGGMVENPMRKRELRKEIARAYTVLTEKRRQRK*
>NODE_3639_length_3187_cov_3.690997_6 # 2441 # 2680 # 1 # ID=126_6;partial=00;start_type=ATG;rbs_motif=None;rbs_spacer=None;gc_cont=0.438
MTKPLNIFLLGKRVKVMYNKEKSEGVAVSETRNMVTVKTLKGLKSFPKMNSVFIIDGKVV
EGDRMVARPFERLLRGGGR*
>NODE_3639_length_3187_cov_3.690997_7 # 2677 # 3006 # 1 # ID=126_7;partial=00;start_type=ATG;rbs_motif=AGGTG;rbs_spacer=7bp;gc_cont=0.524
MSETRNIGIPVNPPKTSCNDPDCPFHGELTVRGILLSGVVYKKKMDKTVVVENEHIVYVK
KYKRYMRRRSRISAHLPPCIDADVGDRVRLGECRPLSKTVSFVVLEKMG*
>NODE_3639_length_3187_cov_3.690997_8 # 3011 # 3187 # 1 # ID=126_8;partial=01;start_type=ATG;rbs_motif=GGTG;rbs_spacer=5bp;gc_cont=0.542
MAKRTRAVAAVGVLERRPNIPRTIVPGSLITCADNSGAQILKIIQVHGVSTRLCRVPAA
>NODE_3659_length_3171_cov_5.047511_1 # 2 # 193 # -1 # ID=127_1;partial=10;start_type=TTG;rbs_motif=GGGT;rbs_spacer=9bp;gc_cont=0.521
MVSPRSGRGRRFSYFIAVLLVLLLFTGLFIGSFINVWLNVMEFGDLFIRPFYFSLIGGVT
LSFI
>NODE_3659_length_3171_cov_5.047511_2 # 285 # 1955 # 1 # ID=127_2;partial=00;start_type=ATG;rbs_motif=None;rbs_spacer=None;gc_cont=0.531
MQMLSGGGLLLVSLKKAGVERFFINSGTEYSGLLLDYMHLNPSQRPEMIVCLSETTAAAA
AYGYSLMSENASAVMVHTVPGVANALPNLFNAHTASIPIILISGLTSYSSRGLRGSRKIR
VHWGQDVRDIRDLVRQFVKWDYVVTEAAEIPETVSRAVEVAMSPPQGPVYIGIHREHFMA
NLEKMVDQRPPIVSQPPSPNPSSVKKIAEKLASSNYPVILTRSAGRNAKSFHLLKSLAER
LCVRVNYAVADYVNFPNTSIFSAPAELRRADCIVVLESDVPWLPAEEWPTDVYRVSVGLD
PLMTRMNVWGYGFDEAVYSEASQFLEMLLHLFDSGSVKVGKDLLEERRALAESDWRRWRR
DLEEGLRQDKSRGLLTKRLASHLLGEALPENSIIVNEYSLRPDYLFFDKPGTYFGEPPGG
SLGWGLGAALGIKLAKPEAFVSVVLGDGSFVFNNPVSGAALSRWYRLPFLMVVFNDGCWW
DVKKSLADMGFSEFEKKVEGVDFPEPLDVYSMGRGMGFSSYVAEKPEDAVEALGKAVADV
LKGVSALVDLRVKADF*
>NODE_3659_length_3171_cov_5.047511_3 # 1939 # 3171 # -1 # ID=127_3;partial=01;start_type=Edge;rbs_motif=None;rbs_spacer=None;gc_cont=0.523
VMFLLVSKLFNSLLAGLLSAIFTIALNYFVQTTSYILTDASGSMLAFLALLSFSLGLRYG
PFLWVSGGLTAVSILARDQNLLLLPVMLLSMVWIARISKKMKLLYLALMGVVAAAAVWMR
QEVFLQMLSDTLTPLVTDPVYVPLLIVFTIATLIAVYKIHQQKNLLSRRPSVEERAFDLL
LGLAIMLFIMHPFFLDNVRLGEEFQIAGRGILSRPVAHSIMVRDDIARSGLTFLERVQFW
VSAFPSLLTVPLLTAAVAGALLALKNRIEAAKPLILWFALTVAYIILFTHIEYRFLAPSV
QPAAALAAYAIIQLRKKWLALIAAGAILVYVVFPTQLYGVVPEFREPVTVSGWRTMIEGG
SGGWLTDYAAYLRDVQNPPQLKMPITHLLAAWTTLPLLLAAIYVGVRNPL*
>NODE_3665_length_3167_cov_4.792880_1 # 1 # 213 # -1 # ID=128_1;partial=10;start_type=GTG;rbs_motif=GGA/GAG/AGG;rbs_spacer=5-10bp;gc_cont=0.568
MIGVRNLYIKNDTTNPSFSFKDRPASVAVSKAREFGLRIVGCASTGNLASATVAHAVAAG
LKGFVIMPDTV
>NODE_3665_length_3167_cov_4.792880_2 # 232 # 432 # 1 # ID=128_2;partial=00;start_type=GTG;rbs_motif=None;rbs_spacer=None;gc_cont=0.577
MNKGCAACADVDPMSLLYRKQLCIAPDTADMAAGYSAAQTISYLFIDNIKGPETLVANVP
QLVGIL*
>NODE_3665_length_3167_cov_4.792880_3 # 508 # 1500 # -1 # ID=128_3;partial=00;start_type=GTG;rbs_motif=GGAG/GAGG;rbs_spacer=5-10bp;gc_cont=0.518
MGLGVAGSYLLRRLSLEHEVVGFDRQRRENFKAICAWGTSRNQIKKILQKVEIDFDEYVL
HLGESLILDNGRETSTIPLIGLCTYDKKRLELDMTKGLKVFYGTTPTVKELEKDFDLIID
ATGISRSLLPPAAHDEIVPCFQYRVNYNDKPPFEDFYVRIFSGWDGYLWFFPLGDGEAYV
GAGHMKGKQVAEVNMFMKRYGGQPVEKLGKSVRIAPPEFMIPFSDGKVVGVGESIGTVFP
LLGEGILPSLECAEIFAQTIGDGEAYRNKVLETFKPFSDMYRLIKLRQSNQLSLVRHMPL
VLRCYRYMKEREERFGLVIRKSDLMLIINA*
>NODE_3665_length_3167_cov_4.792880_4 # 1630 # 2163 # 1 # ID=128_4;partial=00;start_type=ATG;rbs_motif=GGA/GAG/AGG;rbs_spacer=5-10bp;gc_cont=0.522
MFTGLRDVVEENRVENLHSMVKVTLTVDVPRLSYAGRSLEDLKKGTVLNVWRWVADVLVA
RRCAEYVSKQSLANQLLQIEWREKNNPGELQPLQKHFYVELLREGVQDDYVVKKLRDILT
MRMMKIVSIAAKRLDGEIMRRMTPEEEALYKAVYRVVDEWLKAIGSGEGGGDGGATS*
>NODE_3665_length_3167_cov_4.792880_5 # 2144 # 3166 # 1 # ID=128_5;partial=01;start_type=ATG;rbs_motif=AGxAGG/AGGxGG;rbs_spacer=5-10bp;gc_cont=0.541
MAEQPLEEKLVNFFKSEKYRELLREAAVKKRRSIPVDFNDLIKFDEKFARELVEKPTALL
KVLNRACFRQLQIEDPEYASAVKMFTARVVSLPTVTAIREVRSEHLRKLVMIDGMVSKAS
AVKPLLRVGVFRCRYCGNLQEVEQVSQKLMTPEGCLDRTCRGSKRPSFELVPEESSYMDY
QVLGVQEKPEDLPPGQLPRVIEVRVRDDLVDVVRPGDRVIAVGVVESVQERGAEGLLKTF
RIYLEAVSVEPASKEPQSVQITPEDERLFKKMAEDPFIINKLTESVAPSIYGLEHIKKSI
LLLLVGGRTKVFPDGLRVRGDINILLVGDPGTGRASFSSMW
>NODE_3702_length_3128_cov_4.056047_1 # 1 # 1230 # -1 # ID=129_1;partial=10;start_type=TTG;rbs_motif=None;rbs_spacer=None;gc_cont=0.563
MSVMRSRLFEVTRHLVRTALGLEKADLVLKGGDLVNVHTREIVERVDVAVRMGRVALVGD
ATPCIGEETAVVDASGKFLVPGLLDPHVHVESSMVSVTQFARIILPHGTTAVFIDPHEIG
NVFGLDGVKLMIEESRNLPLKVYVTYPSCVPAAPGFETAGAVVTPEDVAAAMKLDEVIAL
GEMMNFPGVLAADEKVHAEIAETLKAGKLVEGHDSGLLGRELSAYVAAGILSTHESVTKQ
QTLERLRNGMYVYLREGSAWLDIKETVRAYTETGIDPRHICLCTDDKEPASILRDGHVDH
CVRRAIQEGVDPLTAIQMATLNPAERYRLSHELGSISPGRVADILIVSDLARFRVEAVFA
DGELVAENGKLVKELPRFSYPERFMRSVKLSRNLSPEDFVVKEEVDGDEV
>NODE_3702_length_3128_cov_4.056047_2 # 1324 # 2307 # 1 # ID=129_2;partial=00;start_type=TTG;rbs_motif=GGA/GAG/AGG;rbs_spacer=11-12bp;gc_cont=0.550
MYLQDMHVREMVRYAQFAEQHGFDSAWVAESRLARDALTPMTAIATVTSRIKVGAGVINT
WTRNAALIAQTFATMDELSDGRVMLGLGAWWDPLAWKVGIERREPLTCMREYVTVIRRLF
RMEEVTFEGKFVKMRGVRLDVLHGAGEKPRNIPIYIGATGWKMMELAGEIGDGVLLNYLV
SPKYNDTALDHIRAGASKAGRRLEDIDRPQLVACSMHPDADQAIKLAKKHVTMTLGQQPH
IMKASGVSEDLIEEVQRIMGGWPAKPGGIEKAAEIVPDEVVKMITASGTPSDVVAKVKEY
MAHGCTSPLLLPLSGNPEYVIKSVVEV*
>NODE_3702_length_3128_cov_4.056047_3 # 2311 # 3126 # 1 # ID=129_3;partial=01;start_type=TTG;rbs_motif=GGAGG;rbs_spacer=5-10bp;gc_cont=0.555
MSESVLLKGGIVVTMDAVRRVIVDGAVGFEKGVITFVGKSEEASKAGKFDRVLDVSGRFV
MPGLVFAHTHLYGIALRGASLRIRPTTDFLENLQRIWWPLDERMDNDDAYATALAACLEM
ALNGTTTFADTYSAPPRPEGSLDAIAKAVNEVGIRGVISFEATERRSVEEGRRGLEENIR
FLSKGGDGLAKGMISLHASFTISDDLIARGVEAAKKFNAPITIHVSEGPNDVYHNIERYG
KRTVERLRVTGLLGPSAVLAHCVHLNRREIQL
>NODE_3704_length_3125_cov_5.582349_1 # 3 # 734 # 1 # ID=130_1;partial=10;start_type=Edge;rbs_motif=None;rbs_spacer=None;gc_cont=0.553
TLLAEKITATINRGGKVIIPVPAIGRAQEIMLVLNKLFSEKKLVETPVFLDGLVIEATAI
HTGFPDYFTAELQQRLREGENIFLSEYFTPVKGESQRQEILEMREPMVVISTSGMLEGGP
VLKYLKAFGGDENNLLLFVSYQVEGTLGRTLLKGVREVLLRNGEGRPEVLNVKMQVEKVD
GFSGHSSRQQLINYVKRIMPKPRNIILVHGEENAVESLATALTRITPASIFTPHNLETIV
PVT*
>NODE_3704_length_3125_cov_5.582349_2 # 772 # 996 # 1 # ID=130_2;partial=00;start_type=TTG;rbs_motif=GGA/GAG/AGG;rbs_spacer=5-10bp;gc_cont=0.502
MSSDVSLKILSKSVGSTVLVRLRNGKVLRGLLKGYDQHMNIVLEDTDELVDENTHNKLGT
IVVRGDSIVMISPP*
>NODE_3704_length_3125_cov_5.582349_3 # 1515 # 1841 # 1 # ID=130_3;partial=00;start_type=ATG;rbs_motif=None;rbs_spacer=None;gc_cont=0.459
MSIVFECRDFEGRRVILWLNSWRHILAKRPWVYEHRAKIIEAVEKPDMVLEGKLGELLAV
KWFKGLLDGVYLVVVYRTLNGEGFIITAYPTKKMERLRNRRRLVWKRP*
>NODE_3704_length_3125_cov_5.582349_4 # 1826 # 2041 # 1 # ID=130_4;partial=00;start_type=TTG;rbs_motif=AGGAGG;rbs_spacer=5-10bp;gc_cont=0.477
MEEALRRLKVSGAYIHYDEEGDVLYVHFGDREALEGVEIGEGLIVDLDKDGEPAGLTITS
FKTRLSLSKRS*
>NODE_3704_length_3125_cov_5.582349_5 # 2155 # 2733 # -1 # ID=130_5;partial=00;start_type=ATG;rbs_motif=AGGA/GGAG/GAGG;rbs_spacer=11-12bp;gc_cont=0.539
MTRAGKAFRETRETRISAEVALDGTGVCRASTGYKFLDHMITTLAKHSLIDITVHAEGDM
RHHVVEDTAIVLGQAFDKALGDRIGIKRFGYAIVPMDEALALAAVDLVKRPKPVIKLKTV
LDIVEDIPVSEITHFLESFTTSMNATIHIRVLSGMDDHHKVEAAFKALAQAIKQAIEHEP
RIRDAPTTKGTM*
>NODE_3704_length_3125_cov_5.582349_6 # 2708 # 3124 # -1 # ID=130_6;partial=01;start_type=Edge;rbs_motif=None;rbs_spacer=None;gc_cont=0.513
LTPIETITESTATLVANKQSFNDPVKREKILDILTLLKGVVESGKKLHIFVNVHEENLEK
LLTSLPALKSPTISQLSNKGWYAINTVIPKNEFLKILPTLRKLAQGLVVHEPNLILPLEE
IMTTQGAQTGNDQSRKSI*
>NODE_3706_length_3124_cov_4.673777_1 # 18 # 1541 # 1 # ID=131_1;partial=00;start_type=ATG;rbs_motif=None;rbs_spacer=None;gc_cont=0.501
MYASPVKKLDASIEAQKPTPKLKFIKSVIYREGLSWICKMVELSLYSYGPRTSVEYGGGT
FDVGPDVFIAVEGVGTFEGVSVERKIQSLLSAGKDPAKTAAKVHRESTQRGHASITTSLS
FQLEVRECSRALSMLLVAPPFGSYLQESQRRASITHSYLKTPPFKSKHHTKIFEETAHRL
VDGYKQLIENGVTLEDARYVLPLCTKTSLFISCSLETYVSFIQHSNLGEYLPHEVSEFAE
KFYSLAKNVAPMMVEARLMVKHPLVSYPFPNPFKPSDPFFTKLLEGKNFDEPLLLHLQNL
LPDKLFHDVFAANVKELVDTVNPLINAVTLEPLSLVAYHQAIRHRTVPTAVESIYAAAER
ALKSPERNIIPPPDVKTNPRNMKLFAELCSEALECYRRLIEDGCRLGDAALILPQALKLY
VVRVYNGFNLLYPSGFVATRTCSYAQWEERAIAYKVLHEVVKRAPELETVMGEKCRQLGY
CPEKTWCPIILKYHKYSDELHQRMQRS*
>NODE_3706_length_3124_cov_4.673777_2 # 1538 # 2008 # 1 # ID=131_2;partial=00;start_type=TTG;rbs_motif=None;rbs_spacer=None;gc_cont=0.459
MSKERLKKIEISGPGINFDYAHFLPNSPKCGVLHGHSSTVSVTVVGKMVDDMVVEFGELK
KMVKKVVDSMDHKLIVCRKYLSHLDNGKVKVEFDGVGGHYEFKLPTNSVYVIEFDSTVEN
ISEHIAARLREMLPPNIHRIHVRMSEGFGKYATSSL*
>NODE_3706_length_3124_cov_4.673777_3 # 2005 # 2655 # 1 # ID=131_3;partial=00;start_type=ATG;rbs_motif=None;rbs_spacer=None;gc_cont=0.516
MKVVALVSGGIDSTVMLWKLRSEGHSIVPLTLLTFRRNPKEIEAAKKISQTASGREPIVY
DVSFLRELFDYPQHIKERVFQHFPSLPNIVIPYRNIIFYSVAAYVASHEEADAIAGGHTR
EDIERIPDVGEEFFTELEKILNKSTPFHRVKILTPVAGFRKPEILRLGLELGAPIGETWS
CWSIFEKHCGKCPGCVSRREVFKAVGILDPTEYLEG*
>NODE_3706_length_3124_cov_4.673777_4 # 2691 # 3122 # 1 # ID=131_4;partial=01;start_type=ATG;rbs_motif=None;rbs_spacer=None;gc_cont=0.498
MSSLTVVYAGKRTEAVAAAEKLREILPRHFEKWRVFSLSEFEQTSSVDDVLMILGGDGTV
LRATRHIRSPNVRVVGVNFGRAGFLCVIEPEELEMAVKKIATGDYHVEEIMRLSLYVDDK
YVGDALNEIYVSSTKPGTVIEYRL
>NODE_3713_length_3119_cov_4.348784_1 # 2 # 1882 # 1 # ID=132_1;partial=10;start_type=Edge;rbs_motif=None;rbs_spacer=None;gc_cont=0.537
HVYRLDPDIKQILEAILLEHRIMDGKIIISEEDHTVLTTLLRPGEEFEPFPDEGPLQFIH
RISGVEVRDKRGSSLTARMGRPEKAGPRKTSPAVHFLFPIGLAGGATRDIVSAKTSVVTV
ELVTRLCINCGKIGWRETCSECGSYTTLYGVCRNCKKQFTELVEKCDKCGEDVVFSAKQL
VDLRAELSTALQKLGESTPPRLSGVKGLTSRVKAPESFLKGLLRARYGLYVYKDGTVRFD
ATNAPLTHFTPRQIGTSVERLRSLGYLHDAFGNPLVSDEQVLELKPQDIILSRKAAEHLV
KVSRYIDDLLKHAGLEKLYNLRDAGDLVGQLVVGLSPHTYVGVVARVIGMLDADLNFAHP
VFHAAKRRDCDGDEDSVMLLADVLMNFSRLYIPDRIGGKMDTPLLMTRIVYPEDVDEQAH
KVDVWSSIPAEFYQLSLRRAKGSEYRPLVHILGDDLAAGYGGTGIMYTHPQTMLTVPDIV
SAYKSLESMFEKIAGQLALMDSLDAVRDAGLVDSIVSSHILPDILGNVKAFMVQSFRCKK
CNRKFRRLPLTGKCPSCQTDLSLTVFRGNVEKYIELAKQMAEKNIRNTYLIERTLSAVEN
VVDLFTASKKPVEKTVQTRLEAFAAE*
>NODE_3713_length_3119_cov_4.348784_2 # 1885 # 2151 # 1 # ID=132_2;partial=00;start_type=ATG;rbs_motif=GGA/GAG/AGG;rbs_spacer=5-10bp;gc_cont=0.517
MINPRAYLTSVKNVRKGLEARSKIITVLEEGEYSAIEISRKTGLPLHVVRHHLKRLKRDR
VVEKRGRGRGVRWRLTGAGQASIEEAVG*
>NODE_3713_length_3119_cov_4.348784_3 # 2148 # 2288 # -1 # ID=132_3;partial=00;start_type=ATG;rbs_motif=GGAG/GAGG;rbs_spacer=5-10bp;gc_cont=0.582
MPATAAGLLRFFEDESTGVKVRPEIVLGASAALIVAVLILRALFPI*
>NODE_3713_length_3119_cov_4.348784_4 # 2358 # 3119 # -1 # ID=132_4;partial=01;start_type=Edge;rbs_motif=None;rbs_spacer=None;gc_cont=0.549
GYKPIPYRQELRVSDSVSVKALNSGHVLGSAMFRLDIGGESLVYTGDINTVPTLTTNPAE
PVDADVFVIETTYGHPDYVFPPRHKTEAWILKWVSKTLAEGALPAFKAYSIGKSQELIKL
FNTYTSLPVVVGKTVANASKTYVENGVKLDFIRSGTRDAAEVLGGGEAVYIDSQVRSVPV
HRRVKWATVTGWAVKGCPEGFDAAFPLSSHADYRGLLNYVEENRPRKVYTIHGFSQLFAK
TLRLRGFDASPFT*
>NODE_3764_length_3089_cov_4.598606_1 # 1 # 801 # -1 # ID=133_1;partial=10;start_type=TTG;rbs_motif=GGA/GAG/AGG;rbs_spacer=5-10bp;gc_cont=0.489
MMRVRLVTAVSAYPFYNFRYLKLLDEFARVFDVYCFAGRALGRRVRRAGFRLVHVYPFTV
PHRISYVVGPYVAQFFMNVIRADVVWVFDTATALAPNFLRSPAVLDVEDPKVVLPPDELA
KQSRLSFVHEMRMLRDKRFRKIVVTTEMIRRKFVSLGVDKERIEVIPYGVDTELFKPSPL
PDEPVVLYYGTFQPHRAQLLVKVVEKVASMRSDIRFLLVGDVPQPVATMLKKVAGDRVEM
PGFVPHDELPKWIQKSRICILTQDRSL
>NODE_3764_length_3089_cov_4.598606_2 # 874 # 2361 # 1 # ID=133_2;partial=00;start_type=ATG;rbs_motif=GGA/GAG/AGG;rbs_spacer=5-10bp;gc_cont=0.526
MSGRPRLRLTGFVSFVVRMASLASGLIFSVIVARRLSEEDFGAWTYVGRLVSYFAVTASF
ISFWAGRDAGRGGKPLKTALAGSVLMSLILSIAYLGVVAFSAEAIGREPWVVMLGLIQLP
ILHLLNTAEGVSYGHKPIASAYGFAVFEVAKVTFAVVAVYFLGLGLAGVFISLALAQLLQ
ASILIYLQRNTLDSFRFGDLLRWLKGFAVPLLTVLGGFVYGLDVFLGGVLYGSALPLAYW
QAALTVALVVGMYNNLVVGLYPVLLGGGGSRDIEKVFRFAMLLGVPLLFGALILGRDILQ
LLRPAYAEASSILVVLSISYFINGLSYFFTSVVGGLDEVDKRSDVSLADYLRSGIFRYNL
FYLVLASAYVAAFSFATMYAKSAAMSHLETAQLWAYAHLGFSISLTTVGYLFSRRRIKFQ
LPAKPLAKYIIAALLMTAAITPIYLIIPPSNTAIIQLTRIITILLTGAAAYTATIMLIDT
EAKTMIKLVFNRMFS*
>NODE_3764_length_3089_cov_4.598606_3 # 2523 # 3029 # 1 # ID=133_3;partial=00;start_type=ATG;rbs_motif=GGxGG;rbs_spacer=5-10bp;gc_cont=0.448
MLAAIAGRPVEVVGLNVYEPYLRTLSEISKIYKPVKVDSAKEPIPLSDGFADLTICIEVI
EHLSKQAGHHLLSEMERITRKGGYVYLTTPNGWHQTKPERCGPLQHRSGWTVQDFAERGY
IVKGYGFRPVIGRGKIDKLYLLADYVWTPVARIIPETGFGLEALKKIT*
>NODE_3788_length_3070_cov_3.274975_1 # 3 # 296 # 1 # ID=134_1;partial=10;start_type=Edge;rbs_motif=None;rbs_spacer=None;gc_cont=0.483
VITDSWGRPFRKGAVNVAIGCSGINPLLDLRGRKDLYGRVLRSKIICVADQIAAAAGLVM
GEADEGTPAAVVKGLQYDKTNIPARTIIREEDEDLFR*
>NODE_3788_length_3070_cov_3.274975_2 # 277 # 990 # 1 # ID=134_2;partial=00;start_type=ATG;rbs_motif=GGA/GAG/AGG;rbs_spacer=5-10bp;gc_cont=0.506
MKTSSDRSKYYEAVLAYISQRGELNIQELANTAPAPLEELRAIVSSLSSETNISAAKVSL
AIDAVANGSDPQTVARFLSWREMEDFVAEACRRVGFLSRTSFRLTVDGKRAEVDVLAAGS
SICLAVDCKRWSKSLSGQTLRKIVEKSLHRTMLLKNYLEKRFGGDNLVFLAPVVISLYEP
SERVVSGVFVVPVHSIRGFLASVENVLAGAVYSTYLKPDWTRWLERDNLNQSLEKWR*
>NODE_3788_length_3070_cov_3.274975_3 # 1019 # 1483 # 1 # ID=134_3;partial=00;start_type=ATG;rbs_motif=None;rbs_spacer=None;gc_cont=0.462
MAYIKEGKSDSGCVFCLAAEEKDDRKRYVVHRGKKSFVIMNIYPYNNGHVMITPFRHVGS
LEELDDEEMLEMMQLIKWVVKVINNIMRPEGFNIGANIGKSAGAGIEDHIHFHVVPRWRG
DTNFMTVVSNTRVLPETVDQTYERLLNAKRSFPV*
>NODE_3788_length_3070_cov_3.274975_4 # 1461 # 2456 # -1 # ID=134_4;partial=00;start_type=GTG;rbs_motif=GGA/GAG/AGG;rbs_spacer=5-10bp;gc_cont=0.520
MVPLSEVEKPRRSGVKGVEKFSNAGYRIVGRHSAVKVCHWTKSALKGGKMCYKSWYGIAS
HRCIQMTPSVQYCNMMCVFCWRFHTLNRVQPYDGEWDRPEEILERMIAEQRQLLSGFGGN
PNVSRERFSEAMETKHIAISLDGEPTLYPYLAEFIQLASSRGMTTFLVTNGTMPERLEEL
LEKAQPTSLYISLYGPDKETHVKTCKPLIKDSWERLLKSLEMMGRFSCRKIIRLTLVKDV
NMHSPEKYGALIRVASPDFVECKGYTHVGESQLRLKRENMPSLEEINKFAAELAASIGFI
KVAEDEVSRVVLLANPSSPYYLEAAKQGSSA*
>NODE_3788_length_3070_cov_3.274975_5 # 2524 # 3069 # 1 # ID=134_5;partial=01;start_type=ATG;rbs_motif=None;rbs_spacer=None;gc_cont=0.493
MLAVVGALTIDIINGRKFIGGPPWYAGTAAASLSNDVSVYSAVGDDFPENFTTLMQQRRL
NISRVKKVSGAKTYTFEHKYTKRGRVSRITAEGPRIPVDALLDIDADTALLSPVHREADE
EHLRLLRKNVSMLAADLQGFIRKIDHQGMVKLQSRDVSEILKNVDVLHCSEEEAMAVTGE
GD
>NODE_3794_length_3065_cov_4.679384_1 # 3 # 374 # 1 # ID=135_1;partial=10;start_type=Edge;rbs_motif=None;rbs_spacer=None;gc_cont=0.532
LARQRRLRILRGDLEVSPEEFEGYAASVEPNFPTKYRVYADLRDRGFVVLPGIKFGSDFA
VYRHGPGIDHAPFIIQIKKGDEKLSALEIIRAGRLATSVKKHFTISVPAGDKVVYLMFEW
WRA*
>NODE_3794_length_3065_cov_4.679384_2 # 371 # 1027 # -1 # ID=135_2;partial=00;start_type=TTG;rbs_motif=GGA/GAG/AGG;rbs_spacer=5-10bp;gc_cont=0.527
MTSADDCIYPSDRLYLVEQDLWIKPLSDNVYRVGVVKPFLFFVGKPHKITVRQAGTLAKK
NTMLAVLSNPRADAALLAPVDCYILETNQGLTPELLVKNPYEEGWLANIRVEEPLTKAVD
SSAAAEKFAAINAERGVACLETLADYRFTVFGETCENILTQVGDFISRYLKVGESLHVIT
TDPATEVDMIAYAERTGHKLLEIKKIGKLLHVIYMRAV*
>NODE_3794_length_3065_cov_4.679384_3 # 1024 # 1887 # -1 # ID=135_3;partial=00;start_type=TTG;rbs_motif=GGA/GAG/AGG;rbs_spacer=5-10bp;gc_cont=0.521
MIDIMTYANPSVLADVDWLKANLGKSGIAIIEVDYDPKLAYEQGHIPGALLIDWRKDMNK
PDERDIIGPEEFEKLMSRLGVSNDTHVILYGDYNNWFATFAFWVFEMYGHKKVQILNGGR
KKWIDSGGELTKEVPTPRPAVYKVEKVNYANRVFLDELLREKVGKADLVLVDVRSPAEFT
GEITAPPEYPNEHAQRGGHIPGAINIPWGQAIREDGTFKSAEELKQLYASKGVTPEKDVV
TYCRIGERASVTWFVLKHLLGYPRVRVYDGSWTEWGNLVRFPIERQR*
>NODE_3794_length_3065_cov_4.679384_4 # 1938 # 3065 # -1 # ID=135_4;partial=01;start_type=Edge;rbs_motif=None;rbs_spacer=None;gc_cont=0.528
EKAGIRPRLTPDQVYHGVKHVFKVNPERIEEFFAIEDGYKSVYLIGPFMHGVVGGGFVYP
NRDTVSVGIVIDLSSGIEKFTKDFMEVGKPLDLLEEMEEHPFLGPLLEGATLVEYSAHNI
PRGYKILPQKPYAPGFLMAGDSLGVFYKMGALIDGMRPAIASGIAAAKTFIEAKKRNDFG
EASLSVYRTLLEPLYRRVEKSRSNSRLTEGRFAYSVLPSIGFSLGFGKSSAGRVINMRDV
QRDAVQKIQQYIGKLEYHEDKVRSHITVDEDAASRDQFKAWIPLCPVSCYTLVTEKGVFS
SFRDLYLHNLRKQGENSAEAMKKALEMTWSDIRNGLLKFDHVACVACGTCGVIGPPEVVR
FGHEWHGHGVKFRYG*
>NODE_3799_length_3063_cov_4.401875_1 # 2 # 880 # -1 # ID=136_1;partial=10;start_type=TTG;rbs_motif=None;rbs_spacer=None;gc_cont=0.554
MKPPYLRCISCGSEWGGDEIVYTCPKCGSLLEVVLPSLEEMDGRAVAALWSGREQTMWRY
REVLPVDKAVVSLREGGTPLYEASAAARWAGVKKLYVKFEGMNPTGSFKDRGMSVAVSKA
VELRKRVVVCASTGNTSSSMAAYAAAAGLKAVVVVPKTGIAAGKIFQTILHGAQTVQIPE
GFDKALSTVISAALGSEAYLLNSVNPWRIEGQKTLAYELWSDLGDTPFHLSVPVGNCGNI
SAIWKGFKELQKLELVNTPPRLIAVQAEGASPFVDMVKRGDNVLRPVEKPMTI
>NODE_3799_length_3063_cov_4.401875_2 # 889 # 1143 # -1 # ID=136_2;partial=00;start_type=GTG;rbs_motif=None;rbs_spacer=None;gc_cont=0.498
MVRAVAERRDYIAMMLLIERWSLVSARNVLRLVIKTVAGLLLIGSAIIAYNLSTTPLASI
PVIGTLTVFFTALLVIGAVLILIY*
>NODE_3799_length_3063_cov_4.401875_3 # 1194 # 3062 # 1 # ID=136_3;partial=01;start_type=ATG;rbs_motif=None;rbs_spacer=None;gc_cont=0.526
MRSTILFIMVFLLLVSAYGAEPIPPGTPFGTVYVRVTDCITGAPIQGASVNLDNPTHRTD
GLTNSTGYASIEAFAWFYTYYVTASGYRVDAGERRFSLGEVFNVCLVPEAAGFWRVVADV
LAWQGDIHAGGSGWAIIRLKNLEAGVFNITEFQIWVAGYDGPAITYTVPKGVILDRLVER
SFNISVNPRPEVPTGRLKAELRFRAVFTGADGRSIGPLTVSTDLDYVMIAPYRSFRIQVM
DKWGQNPVPGAVVEFIPTLPNVEGSFTYQADENGYIDVKRVNDGAYLTRIKYLSPYDEKV
YLVAQQYTILIDLVKQPFLRSSLYEVHVDVRDLGNRPLETDVYLNSVRAFSENGLARFVN
VPQGMYSVSVRWMDVEVYTSQIRVEEPLVINKPGAQLQATVDVGDIGVKLETLEGKQVNI
PVKILLTPRNRLAENVSSTVFERLPRGEYAVKVQAYDFYRERYVDVGEGVFALPRDHGQH
VIRVNIFDVVVELVDKQGRHVDAELTIEGKPVTLRGGKATLTSLTPGPYRFKASWNGYTV
LDIMAEPRPGETLKLTAEIYKMRLRVLGVDDQPLMKASAILWQGQSPEQQTVVNGSTVFD
QVPAGTHQLTIFLEDVAVFNGTV
>NODE_3810_length_3054_cov_3.358079_1 # 104 # 1111 # 1 # ID=137_1;partial=00;start_type=ATG;rbs_motif=None;rbs_spacer=None;gc_cont=0.499
MALTFVGGGLGRFEHLTLEALETIKSVEKIYVDTYTSFWADDFLDKLRETAGHVVVADRK
MLEDNVHKLVSEAVENEIALLTPGDPFIATTHLSIRTIAHRKNVAVKVVHGVSAVSAAVS
SSGLHVYKFGKTATIPKTTDSNMLHEVFKTIETNLSNNLHTLLLLDTSDQGLTVPEAVKQ
LLDYSKQHGKSFINQNTLMVALARLGFPDNVTLAAPAEKLISHNFPPPPHSIIIPSSLHF
TEEEILQTFHKGPLNTAENPLKSRVMNYVSKCRRIIAELSRVHEQTDYLGYVSRYVEDAE
RFIRDGKMADALLAIGYAEGLLDALRLRGEVRFTW*
>NODE_3810_length_3054_cov_3.358079_2 # 1105 # 1554 # 1 # ID=137_2;partial=00;start_type=TTG;rbs_motif=GGAG/GAGG;rbs_spacer=5-10bp;gc_cont=0.487
MVKSRTVLTTGAFDILHLGHMLMLKDAKKLAGPRGKLVVVVASDKTVRRNKGRSPIFGAR
ERRRMLQFLKPVDEVLIGYDPVSFEKILKKVRPDIVAFGYDQRRIRDQFMRFCRERKIKV
RVVTLRKHSVNPVSSSDVVKRVLRLGKRV*
>NODE_3810_length_3054_cov_3.358079_3 # 1531 # 2256 # -1 # ID=137_3;partial=00;start_type=GTG;rbs_motif=GGA/GAG/AGG;rbs_spacer=5-10bp;gc_cont=0.496
MANLSLRERVLIYLAEAGAITSSLKITTPILSRQFSTSKQSASRLLILLEKEGLIERRVV
GRTSYVKLTQKGVARLLDLYLTLKMIFERPVKVVLEGRVFTGYGEGVYYMSLPNYVKQMQ
EKLGFIPYPGTLNITLLSKDSIENKMLLQKYADIKIHGFRDEKRTYGDVKAVRVTVNDTE
PAFMIFPERTLYDNSVAELIAQHNLREKLGLVDGSLVKISATLQPKIFYEGLKTSYALSE
A*
>NODE_3810_length_3054_cov_3.358079_4 # 2340 # 2963 # -1 # ID=137_4;partial=00;start_type=ATG;rbs_motif=GGA/GAG/AGG;rbs_spacer=5-10bp;gc_cont=0.516
MPRDTDMAAPLYYPGATTLGIRGKDSVVIAAEKRFAYGYFVMSKQARKVFKISNNVGAAC
AGVVADMQNMIKEVTAVVNLYRLEQGVEPSVKTVAKILSWNLFGNRYFPYFMETIVGGID
SQGPHVIVLDPLGSMIEDDYAVVGTGAEVAVGVIENLYRKDMSATEIRDLAAKAIKASIA
RDAGSGNGIDLLLYTQKGLEAEESITV*
>NODE_3822_length_3041_cov_4.029690_1 # 1 # 498 # 1 # ID=138_1;partial=10;start_type=Edge;rbs_motif=None;rbs_spacer=None;gc_cont=0.508
AYFRYYTHKRVWRHGDYVIFHSDTGGITFLGRSDAVLKPSGVRIGTAEIYSIVESFREVA
DSLAVGQEWRGDQRIILFVKMAEGYVLTEELKNRIKQALRERASPRHVPAIIMEAPDIPY
TYNMKKVEIAVSNIINGRKVTNRESIRNPESLHFFEKAAEILRSG*
>NODE_3822_length_3041_cov_4.029690_2 # 531 # 1664 # 1 # ID=138_2;partial=00;start_type=ATG;rbs_motif=None;rbs_spacer=None;gc_cont=0.561
MLPDEQVLVLQTAEKVGERFGRRNWVAYGRERREPAPLWEELLKSGLTGAGVVEGSGTLD
AVLVQEGLARAGIPLLHFLTTHFSRVMIARHGTRSQFERFVDPTVKHAKKISFALTESEA
GSETWRIKTFAERRNGGFVLNGQKTFITGARESDYLVVVARTKPLQEVSDKRDGISVFAL
ETRTSGVMFEPLNIELYSPETQYTVYFDMVELGEENLVGRLDRGVEVLFDGLNVERMLIA
ACSIGLGEHVLRRAVEYGRQRVVFGHPVGSYQGLQFRMARAKARLEAARMLNYEAARLFD
AGKPCGAEANMAKLVASEAGLEAFEAAMQTFGGNAYDLGTDIITLYPVIRLFLTAPVANE
LILSYIGTHVLGLPKSY*
>NODE_3822_length_3041_cov_4.029690_3 # 1675 # 2775 # 1 # ID=138_3;partial=00;start_type=ATG;rbs_motif=GGAG/GAGG;rbs_spacer=5-10bp;gc_cont=0.517
MTEVYVAGVGEIPCKPSYPQDFREMLFKAFKNCLEDSGIDVSEIDAVVASGLDFFEGVSI
TDSYTPDQVGGRLKFNTLVTNDSLNAFIHGYMLIKTGWFKNVLVTAYAKASNILNYGEIV
LNTWDPHLIRPLLIHHFSMAALDAQAFLSRRRGEPRDLSIVAAKNIRNAQRNSAAAYGAD
TDIEKIESDEFVSEPLRRSHVARLCDYASVVLLSSDNRSAKAVVKGVGFAHGSHSSDLSE
RVFGKFAWVRPAVSQALPSSSRRVVEFVEVSEPFASTELMVLDELGVYDGDVLKGVRGGD
FMFDGALPINPSGGCIGMGYPLNAAGLQRVVQAVKLLRMGRWRGCLVASVDGEVVDGGSI
VVLSAG*
>NODE_3822_length_3041_cov_4.029690_4 # 2833 # 3039 # 1 # ID=138_4;partial=01;start_type=ATG;rbs_motif=None;rbs_spacer=None;gc_cont=0.570
MLPRTSEEMVFEAVRKCLDDAGLDAGDVDAVVCGSAPDAFDGYHHKGLVAVEPSGAFAKP
FSRVFVGGG
>NODE_3826_length_3039_cov_4.803849_1 # 335 # 1111 # 1 # ID=139_1;partial=00;start_type=ATG;rbs_motif=AGxAGG/AGGxGG;rbs_spacer=5-10bp;gc_cont=0.541
MFRFLRRKDDWVVDDQPEPQPFEVTEEFRARVEKAVTSLNAHIERLNNKYRDMLARSREY
FNRTVEALQAKDDAKAKLYASEIAEIKKLAGIVLHSQLVLLQVKIRLESILELGEALTLL
KPLATLLENVAEEISYVTPEASEHLRSLMVMIDDFMATAGVYVEPSSEKMPEFSEEASFI
LEEARKIAAEKVRETFPEAPRLTDVEKAVYEYVLGANHEELDLETCANALSLDPETVSNV
LKNLHEKGLIQLEFAETT*
>NODE_3826_length_3039_cov_4.803849_2 # 1108 # 2250 # -1 # ID=139_2;partial=00;start_type=TTG;rbs_motif=GGA/GAG/AGG;rbs_spacer=5-10bp;gc_cont=0.530
MSAGLDMSQELERIAASRAREAVQYDRSGQRHKAIKSYREAIDVLWKLYRLSPDGSVKRI
YAEKIKEYQARIEELQNGVDGPSVRIEAFAEQSPQPRQQLQSEKPNVSWDDIVNIEEAKK
AIRESIVFPTRRPDLFPLGWPRGILLFGPPGCGKTLLAAAVAAELDASFYVLDAASIMSK
WLGESERNVSKIFNQCRQEARSGKPCIIFIDEIDSLTAERFMEVGGEARVRNQLIKEMDG
ILDKGRRDFLYVLAATNKPWHLDEPFIRRFQKRIFVPLPDIDARIMLFEKYTKGLRLEAG
VELSQLAKITDGYSAADIHDICMEAQLKVVSEFFASNTGEKGEPRPITMDDFMEIIKKRK
QSVVLENLKKLLDWNSKHGT*
>NODE_3826_length_3039_cov_4.803849_3 # 2405 # 3037 # 1 # ID=139_3;partial=01;start_type=TTG;rbs_motif=GGA/GAG/AGG;rbs_spacer=5-10bp;gc_cont=0.536
MSSAAEARPKPFIKEVILENFMSHEYSRIPLRRGLNVIVGPNGAGKSSILLAISVALGQT
YTERGQRLADLIRRGYESARVAVVFDNRPVDGVRPISSINSDTVTITRFLKKTGEYWHYV
NNRFKTKAEVSNLLSRIGINPDNVLIIMHQNMIEQFVSRDSREKLVLIEEAVGAAGLRER
IRDTEAKLSALLAEEAVLRKTLDEARSAVEF
>NODE_3842_length_3028_cov_4.041003_1 # 2 # 1123 # 1 # ID=140_1;partial=10;start_type=Edge;rbs_motif=None;rbs_spacer=None;gc_cont=0.559
KGEIDREIIEKMAEVGLMGMTISSEYGGQDGSFLEAALAAEQLAYHGPALSIAVMYLLQC
SWPYIIQKYGSEEAKQEVLPRVAAGEAAIGIASTEAHGGSDVSSVQVRAEKRGDGKWLIS
GEKSMVSLPSVIERMPWGGGWFLIARSGDPGLKHRTITDFLLLMKRNGVLTKGISYKPWT
EFARRGLDTSVLTFQNVEVDDVYRVGEVNGGFKIAMEGFNLARTMIGAVCVGCAEWLMER
AVEWVRTRKVFGKPIAAYQGVSFKIAEFASALEAAKLLSYKAAWTADRYYRDGVGTLGDV
AKLGAMAKLRCASLAVDLGEEVMKIYGGASYFKETPIFRAWLAAFSYVVGAEGAENILKL
IVAREVIGREFIE*
>NODE_3842_length_3028_cov_4.041003_2 # 1113 # 1934 # -1 # ID=140_2;partial=00;start_type=GTG;rbs_motif=None;rbs_spacer=None;gc_cont=0.557
MQASVLQEMLDIDYDATASAIQEFIAERLRLSGASGLVLGLSGGVDSSVVAALCVRALPS
EKILGLIMPTSFTPAQDVADARALAEKLGISTRYISIDPIVQRYAEQLGVGTDETAARIA
FANLRARIRMTILYFHANLHNLLVVGTGDRSEILLGYYTKYGDGGVDILPIGGLYKSQVR
RLGLALGLPEHLANKPSSPQLYPGHRAVDELPADYSILDPLLHLLFDKKLSPQQAVEKGF
EKRVVDAVLARYAASVHKREMPPIGPRPVPVTR*
>NODE_3842_length_3028_cov_4.041003_3 # 2010 # 3026 # 1 # ID=140_3;partial=01;start_type=ATG;rbs_motif=None;rbs_spacer=None;gc_cont=0.531
MRGFVLSLLMLVLLLPLAAADGFSSLVDDARLKVVLNYPVEVRLGDCFTLVLQVTFLGDV
DVDKMWLKVSYTSEAGTTTLLQDNLVSTPTFYPTGSNIVKTYSLCIPNVQRRDPLVTATF
YANYTRETAYQPLTHTWHIAAVRTRTYQDLLNDLNRAQEQINQLRTTIQTLETEINRLRT
RLEEALNTAATLMTRLNSSREEIHRLEQRLQTMSDEYRQLNDRFVSTVGELKALQATYET
LRRENEALSTSYQQLLHDYRNLTREYSMLQASFNQLHELYEGLVGRHESAKQQIGYLQSQ
LDETSRELADLRLRYSLLSDENLLHRNIAYAEAFLILAA
>NODE_3864_length_3012_cov_3.546508_1 # 3 # 311 # -1 # ID=141_1;partial=10;start_type=TTG;rbs_motif=GGAGG;rbs_spacer=5-10bp;gc_cont=0.502
MKMLNVVNLVVYYGLGGKVVKAVDGVDFSVGEGEALGLVGESGCGKTSTGLAVIRMLPPN
VVKLGGKILFEGIDILSMNPKDFAKEYQWRKISMVFQGAMNSF
>NODE_3864_length_3012_cov_3.546508_2 # 308 # 1708 # -1 # ID=141_2;partial=00;start_type=ATG;rbs_motif=GGxGG;rbs_spacer=5-10bp;gc_cont=0.527
MSLSPSSWRVFWSSNMSKIGVVLLILYIGISVYVVVFYPLDFGTRFWNNPSYWADNPREA
PPEWTAFFTTSSPPRHMVFRLEKPSEYTVTRFRYSYPGFPSFVSLTVSGVTYSSRPPTLL
FELVRPDGKVVPFYVLSVSRPLPGEQPPYKRHYETPLRVFVSGDPDASSFVSRFLRNEYG
LEVAPDEVLRTGVERYIFGEFVNGELVPLTGDYVLAVTVSKADEMDTVDEVKVVFGGRVY
GVLGTDRLGRDLATGLLFGFPVSLLVGFVTASRTTAIGSLLGMFSGYIGGKTDTIIQRTC
DILNNIPLLPLLIFFTFILRPSIWIIIAILVAFGWSGLAIIVRNIVMQAKTAQFVESAES
IGVPRGRILRRYIFPQIAPFLIAQLIFSTPSAILAEAALSFLGLGDPSLPSWGQILEYAF
RSGGVNLGLWWWVLPPGALIALLSFTFVMLSMGLEPVVSPRLRRMI*
>NODE_3864_length_3012_cov_3.546508_3 # 1762 # 2058 # -1 # ID=141_3;partial=00;start_type=TTG;rbs_motif=GGAG/GAGG;rbs_spacer=5-10bp;gc_cont=0.492
MAPRHPLEQALKTYQHIRVVKTLAEHGKPATKYALAKFTGLSIQRLEKILQELITQRWVS
KHPTTPPKYSLNKENQTLGKFLTFLSEANYLTMCEGVE*
>NODE_3864_length_3012_cov_3.546508_4 # 2064 # 3011 # -1 # ID=141_4;partial=01;start_type=Edge;rbs_motif=None;rbs_spacer=None;gc_cont=0.503
LMVGQEMQRKHRKLLHVYVNLRRFASSKVSIYRYLVRSVSEEAYSVSLSAEELLENLLNF
LKNTGQRLIITFDDADYHVSMSRGKDTVVYDFTRLYEISSVRPMNVLGVVFVSRESGYGG
YLDRAETSSLGASVLRLEPYTREQLIDILADRVSEAFIRGAVPDSVVEYVADVVSKPPYF
GDVRLALDLLLYAGNLAENDGRDFVKVDDVRYALAETISISRASEYADLPEKPKAVLLSI
AKVLQRGDEQTAELKEVREMFSIFCESHGLSASGFDKALSYLAERGYIEKHGDKVGLVGV
DARRLTTLLEQSLKR*
>NODE_3893_length_2990_cov_4.692413_1 # 3 # 788 # -1 # ID=142_1;partial=10;start_type=GTG;rbs_motif=None;rbs_spacer=None;gc_cont=0.517
MTAYVLRLVSAQPVPLDFFSGFAVRGLFFRFLKSFDSMLADEVHDARTLSPYSVSPVETL
AGRGIFYGVIQPGFVFQMRMNALNGVVGDALMKSLLSVDASRLELNGVEVWMREVAVKNW
APLEKVDVYEGVRFSVRFRSPTFFRSTQKGPTFLMKLLPRRLRKPVRPVYRYMILPDPYL
FFRTLARLYRQFGEPSFPYKSYSEWLLEGGVALETYGRLRVSKVYDDRGRWSRGFMGHVV
FTIPRDLFDRRMASITVNLLEF
>NODE_3893_length_2990_cov_4.692413_2 # 806 # 1459 # -1 # ID=142_2;partial=00;start_type=ATG;rbs_motif=None;rbs_spacer=None;gc_cont=0.517
MRKTIMVTLGYTEWPVVSSLVKHGLESGDRIVTIIPSKSDARSAAAIQEIRNFLSKFSPG
VSLEVLTVDVTKFEQAVATVLKRLFKEKKEGRNVIVNLSGGMRILILETYTALLLSGSAA
VSEIVTEDKQELALPSLSTVSVLSLLKESDLRVLEAAKNSESVVALAKTARLPLATAYRR
VVALEKMGLLATVKRDRVRTVSLTALGRVVLEVFPEK*
>NODE_3893_length_2990_cov_4.692413_3 # 1558 # 1893 # 1 # ID=142_3;partial=00;start_type=ATG;rbs_motif=None;rbs_spacer=None;gc_cont=0.506
MQTEVLAQESRFKEEEWSSLLDVARTFRYFVFESKYGYVDRLANAFNHRIAEVAVMEALR
EARSAADAGEKVHIPSETHVRKVVELMKKDLSAAKVLAALALAFPEKRGEE*
>NODE_3893_length_2990_cov_4.692413_4 # 1946 # 2311 # 1 # ID=142_4;partial=00;start_type=ATG;rbs_motif=None;rbs_spacer=None;gc_cont=0.492
MVESIGNLSKHRKAPIVVPMADGFRLLYVPAISGESLGHAYQQAIVEEAINLYGEKAPLD
EWSKRGEFIKFGDLKHMPEELSSIMKTKSGKKEEETVEQKHLVENSSQAEHRSRHRRVPN
S*
>NODE_3893_length_2990_cov_4.692413_5 # 2358 # 2975 # 1 # ID=142_5;partial=00;start_type=GTG;rbs_motif=None;rbs_spacer=None;gc_cont=0.550
MPVFDALESTAMESQFHVRYVASETMKQEESQEGVEEKNQAKTGKERQGQAIYYVELASA
VYGFTFNINLDLIGRTSMVKVEDAVNDRLDRVKIALLAAARLFTGHSFGAKRSRFLPVED
VLSLGAVVSRQRPFVISPPQFSDFVENTVKRAESMKEMLRRFGKTEEMKIFAYSKEKQLP
DGVVKADSVEQLFTLVLDEILTSRT*
>NODE_3972_length_2929_cov_4.793128_1 # 297 # 1004 # 1 # ID=143_1;partial=00;start_type=GTG;rbs_motif=None;rbs_spacer=None;gc_cont=0.518
MDDARKRNLKNIIAGEVVFSKRPGEVLRKWRTLFELSQKSIAREMDISSSVLSDYEKSRR
KSPGTDFIRRYVEALIRLDEKRGGVKIREFASDVQTLSDVVLGMSEYTTPKTMADVVKLL
KGVWLAGQEQQNSLIFGYTVVDSIEAIKRLGPYDFFRLLGASTERVVVFTNVERGRSPII
AAKIFPLRPRLIAIHGPRRVENVDAMAVELAKRERLPYVLSLHQTVEDVLASLSQ*
>NODE_3972_length_2929_cov_4.793128_2 # 994 # 1431 # -1 # ID=143_2;partial=00;start_type=ATG;rbs_motif=GGTG;rbs_spacer=9bp;gc_cont=0.559
MQQNRNQGRFSGFWILMMLLIAVAAASFFIRLSPGILGLALAAMAVLLTLYWARAVKTSL
GSSAWDDYLLELRQEGDVVDVTAQVPGPETKVRVELLGRKLILIGGMGFRRTVKLPFEAM
LRELRYVNGILTARLVKRTASATTG*
>NODE_3972_length_2929_cov_4.793128_3 # 1432 # 2928 # -1 # ID=143_3;partial=01;start_type=Edge;rbs_motif=None;rbs_spacer=None;gc_cont=0.497
FLMLDAHTGEIVDSSKFFNERKIYYGEGGPRSLFSSDWAAVIVGKDVSDEIGGARYSGSG
GVKIGPPLSWLYDVTFFLSYPDKEILLLRYRDVHDRVQLLFPYFAYIYNGEYVDMFPVTD
GTRTYWMMPLIAILPTENVPWSMGNPFVRFVGLALVDVYNGEISLIVLGDDMFTKLFEAV
YADKVSRDVPNWLHNQIRYPAELFDYQTRMFSLYHIDDPAIFIQARQFYEIPSGVQVYFV
VTRLPNHNQLEFVGILSLELRGARGLNLAGYAVVRNDYPYTGEMYFYRVAEDSPIKLLGP
SAALQALQRDPDFRTLSTLLASPRIGETIFYEVGDHPVYIIPVYTAREGEGVVTQLGTVA
VVGAAFTGLYYVGLGQTVEEAFRNYLLKLAGESAPPVSTVDTRENRLNRLKTLLQELGLT
AETPEQINANIVYKTKTLNYTSEKDFEQIKTELTEFVEYWKQYGAILVHWVSGDSLYLGA
IYQQSGIITMRYVMVVIK*
>NODE_3986_length_2919_cov_3.673118_1 # 3 # 422 # 1 # ID=144_1;partial=10;start_type=Edge;rbs_motif=None;rbs_spacer=None;gc_cont=0.540
VSIQTQIMNMLKRLKREHGLSMIFITHDLALVSDIADEIAVMYAGKVVELGPSEKILCTP
LHPYSSKLLSSTPRLKGPRTLDYIPGAPPSLTDPPTGCRFHPRCHRVFEKCVTEEPPCFV
QDGVGVRCWLYQSDEAGKT*
>NODE_3986_length_2919_cov_3.673118_2 # 419 # 1465 # 1 # ID=144_2;partial=00;start_type=ATG;rbs_motif=GGAG/GAGG;rbs_spacer=5-10bp;gc_cont=0.517
MTLIRSLVTQAVTLVFVLLTVLLMVAVVLGATGVSDKILSAYVNEELRAVRQSLSQRIKD
PVELEKALEQVRLELEKSYGLDRPWYERIPSLILRVLTLDLGYSRTITSFAGSRKVADII
VERLPYSILLVTSAVVISAVIGINFGLRTASRRGSLFDKLISYTAAASYGLPSWWTGLIL
LLVFYFYLRLLPPGGIMSTPPPTEPLAKVLDVLWHAVLPLMTLVTVIVGGWAYVTRTIVL
NITQEDFVTVAKAKGLPENLLRRRYILRPAAPPIATNIVFAIAGSLGGAILTETVFNWPG
MGRLYYDAITAFDEGLVVALTFIYTIIYITARFIIEVLVTVLDPRVRV*
>NODE_3986_length_2919_cov_3.673118_3 # 1462 # 2328 # -1 # ID=144_3;partial=00;start_type=ATG;rbs_motif=None;rbs_spacer=None;gc_cont=0.469
MEKMQRIVPHLWFDSNARDAAEFYATVFPFSHIVASMVLPNTPSGDAELIWFKINGYKFI
AINGGPYFSFNPSISFVVNFSGYSEKIVESVWERLAEKGNVLMPLDDYPPLGKYGWVEDR
FGLSWQVVLPVEKWVDAFIVPHLLFKGKTKQASEFYISVFKNSRQGQLSSLFEGKSIFTE
FMLEGQWFSASDRGVSIDFSFNESVSFMIYCETQNEIDYYWESLSAVPEAEQCGWLKDKY
GVSWQVVHRDMDKMLQSGSPRQVMALTQMILKMKKLDIARLYDCFKTA*
>NODE_3986_length_2919_cov_3.673118_4 # 2408 # 2917 # 1 # ID=144_4;partial=01;start_type=ATG;rbs_motif=AGxAGG/AGGxGG;rbs_spacer=11-12bp;gc_cont=0.500
MKTFLVAVVVVSLFAGAAAAAVAYSFVLGETEARYQKILDDMRAENLELQSRLSEAENTV
NRLRSDLSSLQTSLQTAENRAQQFSERINLLENRLNQLSSQLEAANTELKNLRSSMESIK
NVMALLENDRVLISWLRSEPPGTREGDREYWNETRALAVKSDPNLVLTVD
>NODE_4024_length_2888_cov_3.465315_1 # 1 # 270 # 1 # ID=145_1;partial=10;start_type=Edge;rbs_motif=None;rbs_spacer=None;gc_cont=0.578
LEVSSSSGVTRIAAPGLWQVDGQTVTFFKLFAEDKLNIGDNVRIVVVTVTASMPNGGTYT
VSYAKQITDLTTGVDATAVQPLLRRGTAA*
>NODE_4024_length_2888_cov_3.465315_2 # 289 # 918 # 1 # ID=145_2;partial=00;start_type=ATG;rbs_motif=None;rbs_spacer=None;gc_cont=0.489
MLSIIVRLDIIFEAISFFISLAIFAVALAAARRTGSRSLTLLALGFLLMSLAMFIRVALT
SWALNFPMTTPPRLRIFPTVVLQIQELVYSVVRISGYVVFLYLYSSYTSSKKEGEGLFAV
APLIIYNPLFEAVSALLLAFVVYQLGKNRMYGGSVYVLLGFVLLLLSHLLFLLLPLSITI
YFLAQFTQLLSLILFLTAVLSVLLDGQRL*
>NODE_4024_length_2888_cov_3.465315_3 # 902 # 1177 # 1 # ID=145_3;partial=00;start_type=ATG;rbs_motif=GGTG;rbs_spacer=7bp;gc_cont=0.460
MVKDYRSKTKIIADILESINQQGHAKPTKILVDANLSYDRLVKYLDMLVEKKLVNRVENS
ETMYVLTEKGLEFLMEYKRFERFAAAFGLRL*
>NODE_4024_length_2888_cov_3.465315_4 # 1174 # 1347 # -1 # ID=145_4;partial=00;start_type=ATG;rbs_motif=AGGTG;rbs_spacer=5bp;gc_cont=0.443
MVEISEEDIPFFAEVTAGGRITIPEEIRKIFEIKDGDSLLCRIRIVKRKSQGAEQKT*
>NODE_4024_length_2888_cov_3.465315_5 # 1389 # 2351 # -1 # ID=145_5;partial=00;start_type=ATG;rbs_motif=None;rbs_spacer=None;gc_cont=0.524
MKARAVAHPMEGLVKYHGLKDWRLRIPYHDSISVNLKAFNTVTEVEFGDFEDSAMVDGVA
LEGRELERVKTVIDYVRKLAGIEAGFRMISRNSMPKGSVKGLGFSSSAGAALAAAAYKAA
GLDKMFGWDYRLVSRIARRLAGSACRSVVGWYARWYTGFSDETSYAVSFADDKDLDIRIV
VVPLSLGFRTEDAHREAELSAFFEARVKAAQKRCDMLEQVIKDGDFTGFGQLVELDALEL
HGVTSTGPSRMILATRDSMHIVELVHDMRREGVECYFSMQTGPTVFINCLPEDSEYIATR
VTDAGYRCIVSEIGGPVNTE*
>NODE_4024_length_2888_cov_3.465315_6 # 2364 # 2888 # -1 # ID=145_6;partial=01;start_type=Edge;rbs_motif=None;rbs_spacer=None;gc_cont=0.514
MLGSTHKSFFGPQGGIILTNDTRLAEKIEENTFHKFVDNIHFNRVAALAVALDEMRRYGR
RYAARVGENAKTLAESLEKAGLKPFRNRLGYTFSHQVYLPYQVEEAAHVCNILEKNHIIA
DIGVRFGTCEVTRRGMGSKQMGQIAKLIALALDGADVKKDAVTLANRFKSIKYT*
>NODE_4057_length_2864_cov_4.115178_1 # 2 # 280 # 1 # ID=146_1;partial=10;start_type=Edge;rbs_motif=None;rbs_spacer=None;gc_cont=0.477
NILNNSPETKVVAELVSEPDGKLAKALEEISGVLEVAFEANKVVISVDSSLDPREKIAEK
IVNLGYGLREFRISQPSLEEVFINRVKESVSG*
>NODE_4057_length_2864_cov_4.115178_2 # 348 # 1109 # 1 # ID=146_2;partial=00;start_type=GTG;rbs_motif=None;rbs_spacer=None;gc_cont=0.547
MAITFLLELGLYLVLTRLPPQFIETFSGAAWTLGIIAPSAGLLHVLALTIGSSTSAEEYE
LGTADYWMTRPLKRSSYFLGKTVGGLVLLFLIVFTYSILSLSVSWYVFGPQSKVEIFPIA
LAASIASAAPFYAIGLAFGELLRRSMMSTIVAGAVFFASVLVETYANFVALIAGDLTLRE
VVRFLPSWASTGLTPTILTDALGLSINTPGAPFTGLGAENLWLAAASIFIYSTLFFLIAW
LRFRHSDVTRRAL*
>NODE_4057_length_2864_cov_4.115178_3 # 1158 # 1475 # 1 # ID=146_3;partial=00;start_type=ATG;rbs_motif=None;rbs_spacer=None;gc_cont=0.472
MTQIVRIKITSTNLAKLEEVCKEIKDIAEKTGTKISGPIPLPVKKLVIPTRKSPCGEGTK
TWRKHQMRIHRRLIDLGITDQRVMRQIMRIQIPDDVAIEMQMTTK*
>NODE_4057_length_2864_cov_4.115178_4 # 1494 # 2792 # -1 # ID=146_4;partial=00;start_type=ATG;rbs_motif=None;rbs_spacer=None;gc_cont=0.527
MSAKPHMNLVVIGHVDHGKSTTMGHFLYKMGAIDERTLKTYEEEAKKIGKESFKYAWVLD
RVKEERERGLTIDLAFQKFETRKYYFTLIDAPGHRDFVKNMITGASQADAAILVVSAKKG
EAEVGIAPGGQTREHAYLSFVLGIRQIIVLINKMDDSSVNWSKERYEEVKQMAGDLLKTI
GYNIAKINFIPVSGWLGDNLTEKSSNMPWYNGPTLLEALDMLEEPPKPIDKPLRIPIQGV
YSIKGVGVVPVGRVEQGVLKPGDIVAIYPGGLKAEVKSIEMHHQSLQQAIPGDNIGFNLK
GVEKNQLSRGMVVTKPDTPIPVAKEFIGQIYVIYHPTAIAVGYTPVLHIHTAQTAVKFVE
LIQKMDPRTGQVTEKNPSFIKTGDVAVVRLRPLNPVALEPASVSPELGRFAIRDSGMTVA
AGVVKEITETAQ*
>NODE_4062_length_2862_cov_5.272890_1 # 271 # 1071 # 1 # ID=147_1;partial=00;start_type=ATG;rbs_motif=GGAG/GAGG;rbs_spacer=5-10bp;gc_cont=0.504
MSSTPLTELISLKGRKALVTGAASGIGSSVSERFAEAGASLVLVDINESSLTSVASAIRD
RYGVEVEAKKVDMSKKREIDELWSGLKERAPDIMVNNAGIYEFRDFLEVDEDFLERTLNV
NLKSVFYMCQHMVRTRGDRGGVIVNVSSIEAVIHLVKGLTHYGVSKIGLVALTRALAREY
GGKGFRVNAVMPGGIHTPGTDKVRNEALKRLQLGFFITGVNFISRIPLKRLGEPDEVARV
ILFLASDLSSYVNGSVLVVDGGYLTD*
>NODE_4062_length_2862_cov_5.272890_2 # 1412 # 1942 # 1 # ID=147_2;partial=00;start_type=GTG;rbs_motif=AGGA;rbs_spacer=5-10bp;gc_cont=0.527
MSKQPSAAGRWVKGYVSGLVARAVSDGVVYFFTLSTLEGEDVVFRMRQPPDWMYTGTPVE
GFLVKADDLYQIQDLAQANELAQPRVVEVDRCDVSYIGAGPAKKPVVTGSAGRMVISAPA
ITMGVARKAEKIGYSRCVLHVADLATGARIVAVQTPQEYRRDISMKKMITMLSRGE*
>NODE_4062_length_2862_cov_5.272890_3 # 1946 # 2860 # 1 # ID=147_3;partial=01;start_type=ATG;rbs_motif=GGA/GAG/AGG;rbs_spacer=5-10bp;gc_cont=0.537
MKNASDKNVLNGEKLIIVAEKASVARAIKAVVSAAKANAVVSSVRGHMMEADLPDGYEWG
AKHPFEIIKLRKVVDKISDNRVFEQLVNVFSGGGLLVIATDNDSEGELIGYEILQVYRRV
TGGEPVVYRMRFNSVDRRELLASLRNLEKGLNMRWVEKARFRQIFDLVTGAAFTRLLTLS
TRRLAPVRVISWGSCQTPTLNFVVEREKEIQQFKPQKYWVIEATLRKSSGEEFKAATQQI
WRRDEAEQAFERARKAGEAVVTSYTRSEKTLPRPLPMRTDDVLRDLTRITGISANRLLSM
MEELY
>NODE_4077_length_2857_cov_3.334173_1 # 3 # 1547 # 1 # ID=148_1;partial=10;start_type=Edge;rbs_motif=None;rbs_spacer=None;gc_cont=0.526
AVVRMSGPEYLVEMRGIVKKFPNVVANDNVSFTLRPGEVHALLGENGAGKSTLMNILYGI
YRPDAGEIWVYGKKVDIRGPRDALALGIGMVHQQFKLIPVHTVAENVILGLREQGFVINE
RKINNELTQLIQRYGWTISPNSRVWQLSAGEKQQVELLKALYRKVRILILDEPTSVLTPQ
ETVALFQTLRKMASQGLGVVLITHKLEEVFSVADRVTVMRAGRNVATKNVKETNIEELVE
LMIGRPLLKISSTRSLDTSKPVLEASGLVVLGDKGLEAVRNVSFKLYRGEILGIAGVSGN
GQTELLEAIAGLRKIMRGKVLLDGVDITNRHPQKIIDAGVSYIPAEVLRYSAPEMTVAEN
LVLKAYRNHLFANSLMIRWRDVNRKAEELVKAFRIVTPTITNKVANLSGGNIQRLVLARE
LGTLPNTKVILAAYPTRGLDIASTEQIHQELVKRAEQGVAVLLVSEELEELMALSDRIMV
MYRGEIVGVLRRGEYDVEEIGLMMTGVKRAEVSA*
>NODE_4077_length_2857_cov_3.334173_2 # 1548 # 2576 # 1 # ID=148_2;partial=00;start_type=ATG;rbs_motif=AGGT;rbs_spacer=10bp;gc_cont=0.528
MMLKLEKRGQFSRKFSAAVTVIFVAASFLVAGLIFEILGVRAVDVIARLFEVYLSERTLL
EAALRGLPLGFAALGLTVAFKMNFWNIGAEGQIYLGMVAATGVVLLHAYYGLVPDFLVLP
LMVVLSFLAGGLYCALPAFLKAKLGVNEILPTLMLNYVAYHFVNYLIHGPWRDPKGFGFP
LSIVFPPYIGVPAAFIIAGLLYGFIMYTPAGFEMRVLGQNYEAARYAGVRIGRTLLLGSL
IAGGLAGLGGLTIVAGILGRMRPPSAYVGYGYTAIIIAFLAALNPWLAVPAAVFFGGLLV
AGDVIQATLNLPFPAIQILQATIFLMIILGEFFKRYRLRVVI*
>NODE_4077_length_2857_cov_3.334173_3 # 2573 # 2857 # 1 # ID=148_3;partial=01;start_type=ATG;rbs_motif=None;rbs_spacer=None;gc_cont=0.544
MIELVESVLVGAVASGTVFLLASLGETVAERAGVLNLGMEGMMIMGASLSYIFTNALGHG
WAITAVLLVGAILGLLHALFTVSLRLNQVVVGLAF
>NODE_4095_length_2843_cov_4.288142_1 # 2 # 616 # -1 # ID=149_1;partial=00;start_type=ATG;rbs_motif=None;rbs_spacer=None;gc_cont=0.511
MASSPEQKQVARKTVQSSLRLVMYVILYVAAAAVFQLLLFDVLPGYGIALGDYAVYGQVL
LALGFGYLIVSSISAFVYWTLRVRYDHPVAAAVRNLSRILGLGALVASIAGGVGGAASGV
ALGGFIGIVIGFASQQILGQALAGLFVLITRPFKIGDSVNVAGEEGLVEDITTLFTIVAK
PDGTKTLIPNNAILGGKIHIKPSQ*
>NODE_4095_length_2843_cov_4.288142_2 # 697 # 1869 # 1 # ID=149_2;partial=00;start_type=ATG;rbs_motif=GGA/GAG/AGG;rbs_spacer=5-10bp;gc_cont=0.512
MVSIYEALAVLAVGWVAAFLLYRVVKQRRGRGEEAASGSSVTLYPLFLIVKSRRITRPLD
FLADKMPRLWDAVSRAAVAMGFGLMALAIYILSTNLSTYLFRPEQVGGQNIVIPLIIGVT
IRLENLPYLFLAFAIVLITHEGLHGIAARREGLPVKSAGIFMIFIVPGGFVEPDEEAFKS
ASPGARMRVAAVGSFANIIVGMLALMLMFGAFMPQESGLIALQVDSNSRIKVNDIIVSVD
DVPVNRGTLGTSITIKETIRIKTLTDEYVFDTNPDVRGREFTLGSVLRGLGVTQVDTFFP
SRITWLDPLSAYNFYRTLYWLQLVSIGVAVFNMLPIYMLDGSLVLRAVLEKFVKDARHAK
VIVNTAALLCIGLVVANISFTYATFGFFQI*
>NODE_4095_length_2843_cov_4.288142_3 # 1876 # 2802 # -1 # ID=149_3;partial=00;start_type=TTG;rbs_motif=GGA/GAG/AGG;rbs_spacer=5-10bp;gc_cont=0.515
MLSTVEREVVCNVCHDGKAVYYRVYSGERLCRTCFVKTFEKRVIRTIGRYKLFKPDDKIA
VAVSGGKDSLSLLYVLKKIERRFPRAGLLAVTVDEGIEGYRDEALEYVEEVTRMLEVPLY
KTSFEEVFGKTLSEIVASRQFRLSGLAACSVCGPLRRRAINIAAKRAGATVIATAHTLDD
VVQTYFLKTFRGELGTSEIGLRLEGPFIPRVAPFRLTPEREVVFYAYLHNIPFQSQVCPN
AADSMRNMIRRFLAEFDERYPGSLFAALRSFEKTTTLGKKIQMVCSSCGEPSSRELCRVC
ELTQTLIH*
>NODE_4109_length_2831_cov_5.428831_1 # 64 # 768 # 1 # ID=150_1;partial=00;start_type=ATG;rbs_motif=None;rbs_spacer=None;gc_cont=0.530
MLRCLRRRWRVFSVEAKRRAAKEAVEYVDDGFVVGVGSGTTVSLILSELAVAGKKVSIIP
ASWQSYYEAIELGLTVSSLDQHPSPDVYLDSFDQVTRDGAMIKGGGGAMLREKVLASASR
NRVFVGDHGKLVEKLRRPVPLEIVPFAYKFVENKLREKGVKLVMRTSQAKNGPTVSDNGN
LIGDADFGEIDEPAKVENFLKRIPGVVESGVFVGLVDTLIIAYDNGKVERLTFR*
>NODE_4109_length_2831_cov_5.428831_2 # 801 # 1385 # 1 # ID=150_2;partial=00;start_type=ATG;rbs_motif=None;rbs_spacer=None;gc_cont=0.511
MPDLNQARMIGGIGSILLVLAIVPNVGTVLSIVGFILVLLALKYVADTVQQPAIFQNALY
AVIIGIVGAVVALVLGGAALFASIGGGFGFSGGFGDGVSGDLFSLLAGIVVALIVVWIFA
VVSALFLRKSLYLTGDVLGVKLFRTAGFLLFLGAILTIILVGFILSLVAYVLLAVAFFQI
PQTGGQPPPPPPPP*
>NODE_4109_length_2831_cov_5.428831_3 # 1382 # 2119 # -1 # ID=150_3;partial=00;start_type=GTG;rbs_motif=None;rbs_spacer=None;gc_cont=0.523
MEETELVEKLQKVFGFNKYQAKAYVAVLQGYSKPADVARKSKIPITRVYDVLSSLCENGF
LTRTSDGYRVTEPASAFTFWLERERARMESLMMEKKRVMEQIIPTVSRLRERGTVENEAA
ILRGLQPVVVKLREMVDSGTRFVFAVKKAVKLKEEFKKVVAAFPEKKFLFILHPSVQMSK
EDYEFLESIGAGVFFSEGVLLDVLVTDGGEAVIGLPLDDEPVVVWVRDRGFASSLMRSLE
ALVAG*
>NODE_4109_length_2831_cov_5.428831_4 # 2175 # 2831 # 1 # ID=150_4;partial=01;start_type=ATG;rbs_motif=None;rbs_spacer=None;gc_cont=0.536
MQKREYGLGPDWRPVMRSLEKLAPVYDMLNKTISFNTDIRLRAECLDGNVGLLDRVLDAG
SGPGVFTETLLRTQKWQGEVVMLDPLPSMHMLARKKMPQNTVHQVVAVFEQMPFREEVFD
TVLMGFSLRDAANMAKALSETRKILRKGGRLLVVDLGKPANILKRIAIGVYWALLAPLLA
ALKLGKTGLEAAAIYLTYRRLPTNKELKSLLKTFFDTVE
>NODE_4112_length_2829_cov_5.853924_1 # 1 # 630 # -1 # ID=151_1;partial=10;start_type=ATG;rbs_motif=None;rbs_spacer=None;gc_cont=0.527
MMLSTRTITSGASMAALALILAFLPLSIPFPPIPYLRIDPAEIPVFISLLGFGPLPALIT
NMVYYFVLLAVGEFTPVGPTMKFLAVASSLLGFWLGSRMVYARGFKPMLAAGTFLGTVLR
VLTMTAANYVVLLILFPDFFSLATALLGAFLGVDISSGQAGLFLVMVFTAVYNVLHMGFS
LIPTIILLKAIQKTRALGSKWTPWMIQTST
>NODE_4112_length_2829_cov_5.853924_2 # 821 # 1984 # 1 # ID=151_2;partial=00;start_type=ATG;rbs_motif=TTT;rbs_spacer=4bp;gc_cont=0.544
MDKKAGDIMASEFVSVGDDEPFTKVIGLFADRRLDVVVVKDSRSGRLVGVVTKRAALWPN
VNPTKVLARTLAVKTPKITPEDTLPRVAAAMVEKNLKAMPVTEAGKPVGLVAAADLILNS
RETLKNLTVQKIMTRDVITINADDTIGKAVSIMRDQGVSRLPVVNNGYLVGIVTVTDVAE
KIIKPRTRPSLGEVAGEKVRTLSNPVKSIMTREVVTARGNETVVEAVERMKQYGFSSLVV
TERNRVVGIVTLMDALSPIARVAREQQNNIVVEVSYKMSRIDVEDKERVMEVANRFVQRF
RKALGTGVLTLYFKEHREKHGDMRLIHCRARLNSDRYQFVGVGEAWRADLAARSALKTIE
RQFLVKKELASRYPFGPEFLMSLAEYY*
>NODE_4112_length_2829_cov_5.853924_3 # 2148 # 2828 # -1 # ID=151_3;partial=01;start_type=Edge;rbs_motif=None;rbs_spacer=None;gc_cont=0.564
DADIYGPTIPKIVKIVEPPRLRPDKKVEPARMMLGIKVMSLGLFVDEGTAVIWRGPLVAS
AVKQLLTEAQWGELDYLIVDLPPGTGDASLTLAQTMPLTGVVIVTTPQQAASVIAAKALS
MFRRLGVTIIGIVENMSYYVCPECGKESSLFGESHTDKMAAELDVEVLGRIPMSPDVSVN
HDQGVPIVLAAPSSPAARAFDEAAKKIAAKISVIAHAAGAAKAGAK*
>NODE_4126_length_2822_cov_3.696175_1 # 3 # 389 # 1 # ID=152_1;partial=10;start_type=Edge;rbs_motif=None;rbs_spacer=None;gc_cont=0.496
RSAVEVLRKTVDAELMLHLQFGSAEKNLDNFLDFPVDVIGLDMFKTRVECLRGLETDKCI
FLGFVDGRNTLLEDAAATVSLMKKVASMASFGELHIGPNCELEHLPHEYALKKIEVLGEV
VKLSGESL*
>NODE_4126_length_2822_cov_3.696175_2 # 386 # 1501 # 1 # ID=152_2;partial=00;start_type=ATG;rbs_motif=GGA/GAG/AGG;rbs_spacer=5-10bp;gc_cont=0.505
MSKLFPVMEVGSLNKAPFRVKDLARAVEQAEKWGKALDVENYEELVELLRNRQVSEDLLV
DWACIYGLRFFESAGLDVVYDGEQRRVEMYEHPLRYIEGFEYRGVVRVWDNEFYRKAAVV
KRPRLIQPYHMDELRFNKKHAKKPLKVPVTSAYTLADWSFDEYYSKHARGEDLAARANAG
RRDFVLDLVEEVLRPVVKALDSEGVDYIQLDEPAAATKPHESELVVESINETFQGIRAKK
AVHICYTDYKALFPALLELKIDVLSISCSNADTTRLGTDPDARPGFEVLKVFKEYDVSFR
VAPGLVDVHTDFVEPPELVRDRALYAAKVLGDPGKVVACNDCGLRTRSWDVAYQKQLSLV
RGAAMAREMFG*
>NODE_4126_length_2822_cov_3.696175_3 # 1504 # 1989 # -1 # ID=152_3;partial=00;start_type=ATG;rbs_motif=GGA/GAG/AGG;rbs_spacer=11-12bp;gc_cont=0.527
MSKDFRLIVRVLNTDVDGTLRLPYALARVKGIGVNLGYAIARAAGIDPSTRMGNLTEKQI
EKIEQIAKNPTRFGIPAWLLNRRFDPVTGEDRHLIGADLELAIKEDIQTMMRTKSWKGIR
HSLGLKVRGQRTRTTGRKGMTVGVSRKAVAQQTGQQKEEKK*
>NODE_4126_length_2822_cov_3.696175_4 # 2044 # 2814 # 1 # ID=152_4;partial=00;start_type=GTG;rbs_motif=None;rbs_spacer=None;gc_cont=0.553
MGILEGKVCIVTGASGDIGRAVAYWFLGQGAFVSAGARRLQVLRDLEKTWAEMFGPERIH
VDMLDVVDEKSVESFVAKTLERFGRVDAVVNVAGYVLEPRLWNKGLVETTMQEIIDVMSV
DLLGSFNMVKHTVEQMVKQRGGVYVNFSSTPAITGYDRGLAYTLAKSAILGLTKHIAYEY
GRFGVRAYTLVLGSIETEPSTKHLTKAEYAALAAESPLGRWGRPEEVAAVAGFLCSDMAS
FINGQSIVVDGGAVLR*
>NODE_4132_length_2819_cov_3.642232_1 # 1 # 315 # -1 # ID=153_1;partial=10;start_type=TTG;rbs_motif=GGGT;rbs_spacer=8bp;gc_cont=0.549
MFNVYINRGGDGVGLVSDVVSSEDMMVWDENSAYMGVSRLLLMENAGAAVARRLVSSLGQ
AAGKKVLVLCGPGNNGGDGFAAARHLACMGADVTVFLLAEPEKIR
>NODE_4132_length_2819_cov_3.642232_2 # 455 # 1699 # 1 # ID=153_2;partial=00;start_type=GTG;rbs_motif=GGTG;rbs_spacer=6bp;gc_cont=0.541
MVVAVVVIAAVVGISVFTRVLPLSQPTPQVSEIRVGLVEPLSGTYAVFGNEARMAAELVI
EEINSKGGIASLGGAKLKLFVEDSKSTADGARLAAEKLVNVDKVHVIIGAFISSHTLTML
DVTEPKKVVVMADALVDYLTARGFKYIVRLPPKASVHGATAVDFAVGVFQQNGMKIQRPV
IVHFDGLFGEVTADGVYTRLRDLGIRPVDRIKYPTDITDMAPIIERIRQANPDVVFVVPY
YADSVLFAKAVASLGLKVPLIVGAGGTGLADPDSIKASGEAAEYMINTYSYDPFLPTNYN
KQLVQAFQNRYGKLPTEAAGIVFYTLWTLKEALEVSGKNYPDDPLSGDNLMKALMSLDIT
SGPAAETYPSGHIKLAPNGDNLYAQAVALQVQGGKPVLVYPFDKAQAKPVFPRP*
>NODE_4132_length_2819_cov_3.642232_3 # 1738 # 2613 # 1 # ID=153_3;partial=00;start_type=TTG;rbs_motif=GGTG;rbs_spacer=10bp;gc_cont=0.530
MGADFGVQLLQTILFGVMLGGVYALAAMGLALLFGVAYLVNFAHGEYIMLAMYMAFVFSV
TIFQDPVLTPLFNIPLFFAIGVITYLGIFKRLIKAPPLSQIAATVGVLVLLRNLALAIWA
AEPKAPPYTVFATSFSIGPIIVPLDKLLAMAVSFVTLFLLNLFLERTRLGVAMRASADDV
EAVSLMGVDTNRLFLLTTGISLALVGLSGALIMTYQAVTPTSGLLFGLLTWAIVALAGLG
TVKGILIASIIFGLADSLASGLWDPRGREIVLYGLFILILWVRPKGLFGRR*
>NODE_4132_length_2819_cov_3.642232_4 # 2617 # 2817 # 1 # ID=153_4;partial=01;start_type=GTG;rbs_motif=GGAGG;rbs_spacer=9bp;gc_cont=0.542
MKTYSALGAAIALAAVPFLVGLNEYYLFLVTLILLYTTIVVAWQLIGGYGGQLDLGAGAY
HGLGAVV
>NODE_4143_length_2814_cov_5.507855_1 # 2 # 238 # -1 # ID=154_1;partial=10;start_type=TTG;rbs_motif=AGGAG/GGAGG;rbs_spacer=11-12bp;gc_cont=0.532
MLGEFQDLYFLDVKRQPLRLLLNRPHHLHNITFDKLLNNTSEVTRLSISRAHNLTIVVTN
PEEYMSTLLQKWSADNPSL
>NODE_4143_length_2814_cov_5.507855_2 # 448 # 1254 # -1 # ID=154_2;partial=00;start_type=TTG;rbs_motif=None;rbs_spacer=None;gc_cont=0.503
MTQAIVHSPIDSPRAIYCGDREIYLFSVELVDRPGTLAEVLAVFATYGVNIANIYTTHSI
YSDNRSTVEVNVAVDLTGKNVSSEQLSKSINLLNSVKRVTVVSKQLPNILVDELHFPLHL
MGDRAVIYREGALGEMIHAIRRQLGTAGEALLYHVGFNIGKGAWKKIKEICGEKMHLLPK
YIQYWMLVHSAARITHIEIDFEKKDFLIRAESVYECEIGRGHGKPFSNIFRGSLAGMLSE
VLGVETVVETKCIAAGDPYCEFVPGKKP*
>NODE_4143_length_2814_cov_5.507855_3 # 1317 # 2399 # -1 # ID=154_3;partial=00;start_type=GTG;rbs_motif=GGAG/GAGG;rbs_spacer=5-10bp;gc_cont=0.499
MAAVIYTYLTYKIMKQLYKMHKLRMVCLLCMLMRTIQKTAGGTYIVSLPKQIVKTLGLDK
RHVVRVTVEDDRIVLTPATVRQTVQSKRIDTSDLRDPKLLGLAIVNSYIMGHDVAEVVSE
GKMNPLLKKAVREAVENMIGVEIVEDYADRVVLQTFIDPTKFELDKLLEKFTQFSRAVMR
DAAKALRIGDKTLAHDAYERGFELTKHYRLLMRVCFQALHSTVVREAVKVRDTSGLVVRI
IAVRELGRVAYYCMRMAERVEEIGRVEDELAATIEEMVSLVDKMLDDALTALLKHDLSLA
STVIDRMENVRTLYTKAFRHIIRKPEKEANILGLIIRAVRAIAGYGVALADDAILEIFSR
*
>NODE_4143_length_2814_cov_5.507855_4 # 2418 # 2813 # 1 # ID=154_4;partial=01;start_type=ATG;rbs_motif=GGA/GAG/AGG;rbs_spacer=11-12bp;gc_cont=0.566
MNPLLLADNPEELDRVWRTPRWNGVKRKYSAEDVLKLRGSWKLDYTYARVTSEKFWQMLH
TDDYIFTAGALTGNQAIQLVEAGIKAIYVSGWQVAADNNQSGNMYPDLGLYPSSSGPDLV
RKIVKALQRADQ
>NODE_4176_length_2796_cov_3.502023_1 # 1 # 588 # 1 # ID=155_1;partial=10;start_type=Edge;rbs_motif=None;rbs_spacer=None;gc_cont=0.544
KDVENELLRNLSTGYRQRMNLARGLVNEPSVLFLDEPTIGLDAVSARKIRKLIKDWVKGD
SGRTVILTSHYMAEVEEMCARVAVLNKGRVVAEGTPAELRSLVAGKTVAVMEVWLPTDAD
RVLDMLEAAYKTHDPATNIYRIRVVVNNWDETANIVEHITSRGGKVLSLVKAMPSFEDVY
VKLVGGGEVVSEFEA*
>NODE_4176_length_2796_cov_3.502023_2 # 533 # 1243 # 1 # ID=155_2;partial=00;start_type=ATG;rbs_motif=None;rbs_spacer=None;gc_cont=0.536
MFTSNWWEAVKLFQNLRHNLKAVYAQTYVRVRSQFREPEWVLTESVIPLLIVFAAATLYR
VSGSEQLAGFAVLGGAMMAFWDNVLWLMASQFYWEKESGNLDLYIIAPVSKMSILLGMSL
GSIINTSIRALLIFLLAAFVLRVPVNIADPLAVFLVFTLTLTALYGLGMLMSSLYMLYGR
GAYQLNDILSEPIYLLSGLYFPTIGRYSPFPAIVQFLVSLIPLTFGIDGLRRTIIL*
>NODE_4176_length_2796_cov_3.502023_3 # 1375 # 2079 # 1 # ID=155_3;partial=00;start_type=ATG;rbs_motif=None;rbs_spacer=None;gc_cont=0.542
MDVKKLVRALWSSAWVGWEVESNWTEPFIFIGLQVIRPLASTLLFPLLYLVGMNFTGQAV
DPIYLSYILGRFLAIAGISLFSTLSSFAAAYALIVWGIGYSMPLVLENLLDVFLALGAMY
IGSFAFFYILPSINLLTNKLQWSLTYYFLGLLYLLGDIIFPVQSLSPLAEPLAYILPTNQ
ALNTLRNALGLPTPHNTAAAYLASIFWAALGYFVFKRAVGRARAKGLLDKIGWW*
>NODE_4176_length_2796_cov_3.502023_4 # 2112 # 2795 # 1 # ID=155_4;partial=01;start_type=ATG;rbs_motif=None;rbs_spacer=None;gc_cont=0.554
MKAVRVRVGGGVEVVEIDLPEIREGELLVEMKMCGVDGTDLEKAFGRPLTPPMLGHEVVG
VVAESRAEGFEKGDKVFVHHHVTCGKCYYCREGSPTMCPLFLQTSIEPCGFAEFFRVPRV
NVERGAVLRLPDELDWGEAVFIEPAACVLRALRRAGFRAGKTLSLVGAGPTGSIFIVMAK
AFGAPVVAVSELSGFRRDMALENGADAAVDPLNEDFAKKCRELTDGLG
>NODE_4223_length_2766_cov_3.781703_1 # 2 # 214 # 1 # ID=156_1;partial=10;start_type=Edge;rbs_motif=None;rbs_spacer=None;gc_cont=0.549
PRPRSGRRQKALGVVKHKVNVSMKEEAVQRFIKQFPNLKPLGAYPLAQDSLYRWYEVVAV
DPSHPAVQAH*
>NODE_4223_length_2766_cov_3.781703_2 # 217 # 1416 # 1 # ID=156_2;partial=00;start_type=ATG;rbs_motif=GGA/GAG/AGG;rbs_spacer=5-10bp;gc_cont=0.523
MEIAGIVGKPNVGKSTLFSALSMVNVEIANYPFTTKKTNVGVTYVRVECVCKKLGVRDNP
RNSICIDGVRLVPIQIIDCPGIIREAHKGKGLGLKFLDEIRQASLLIIVADVSGATLADG
EPFTHDPVEDVEMVLDEFDAWLAEIISRDWPRISRAAEAKQVSLTLELSKKLSGLGVDEN
VVSEAIDAAGLDRSKPVSWKEEELLKLATMIRRRSKPFIVAANKADVKGSEKNVEKLVQR
GYDVVPVSAEAERTLRLAASKGLVKYVPGDNNFEMVDESKLTPQQKKALEYIRENVFERW
GGTGVQKLVNMAYLEKLGYIPVYPVENPHTLTDHEGRVLPDVYLMPRNSTPRQLAYKIHT
ELGEGYLYAVDAKTGLRLADDHLLKPGEVVSIVSTKKRG*
>NODE_4223_length_2766_cov_3.781703_3 # 1413 # 1742 # -1 # ID=156_3;partial=00;start_type=GTG;rbs_motif=GGxGG;rbs_spacer=5-10bp;gc_cont=0.509
MEIDVEDFRRKFPALYKEIVERKMVLRVSGVRNMKEFAEEEAAHTGPTVIDYLRRCDTEE
QGREVINYLRNRGEISEEVAESLLKQLDEKGIRSFGSRKQPGHYLREGL*
>NODE_4223_length_2766_cov_3.781703_4 # 1743 # 2357 # -1 # ID=156_4;partial=00;start_type=TTG;rbs_motif=None;rbs_spacer=None;gc_cont=0.493
MSKKVSEQKKPKKVYEIYAPPYFGGRWLGSTMADDPSKVLGRVLRTSLYAITDDFTKQYM
LMLFKVMEVKDSVCNTVFYGHEYGREYLRSLVKRGTNKIEYIFDVTTRDGFVIRVYPIVF
TTSRISSSKKKAIRKIMREVLEESAANLTHDQLAQELVLGKTASDIYNRVKKIVLPRHVG
VYKSKVIKLGKIEAAKPMEQEAAA*
>NODE_4223_length_2766_cov_3.781703_5 # 2390 # 2656 # -1 # ID=156_5;partial=00;start_type=ATG;rbs_motif=GGxGG;rbs_spacer=5-10bp;gc_cont=0.479
MSHPVKVRSRITISPKNSQDAEAIYNSLKPDDKPLPRGLFVETRLENNMVVVDIVCERGL
ASFLATVDDILRSAALSEKAAETLRTKI*
>NODE_4223_length_2766_cov_3.781703_6 # 2616 # 2765 # -1 # ID=156_6;partial=01;start_type=Edge;rbs_motif=None;rbs_spacer=None;gc_cont=0.513
AQFGGKGGGHNIAAGAEIPYDHMIKFLAELDKAVGENVASSKGEVTHND*
>NODE_4276_length_2732_cov_4.099435_1 # 2 # 1606 # 1 # ID=157_1;partial=10;start_type=Edge;rbs_motif=None;rbs_spacer=None;gc_cont=0.523
RGLGLEKDGELTYTGKMAWVKMNFYEFAPPYGVKRWRTSEDGGLRNLEDISHVDLVEKFQ
PGAFDPSSDGVVAEMRTGGRMGRIVTAVVVDSLNESRLRRHDALAPVLEEYQRIKQRWGE
EPNVVRDFHRGNIKSVIHLVAQLPSNGFGQFTEFPQRVEWRIYSGRRRLMTIGDRTYVTR
DAKVVEVPTPTYGIYGDYTYGYAVEASPLDDTALLRLGASFILIVLRRIHHLSLMIMKFD
MIVLAERKFVRFYEGECAGHLPTIDWRALRRDVEQYTPDELDEIILQQIDEEVYADFLAR
KLDWETARSYALKIIDYVLARERIALQLGPTVVSLPRPSRALKLASVAAVPLLLREDLRA
GLFCIGIFDGEENKVYTGVFEMGSPTESTSPILSELSSLVDKGFALAVYSLETLQSVLEE
TGLSSLRALLTGLKHSGQLLDVRPLLEKKLSSDLSLDSVEKSLSLRRSIEPGDLLARTML
EKRRRPSMRLIRSKPSKLAEILELYLKEELRSVYIAALLAKHYGADGDENSARR*
>NODE_4276_length_2732_cov_4.099435_2 # 1584 # 2153 # 1 # ID=157_2;partial=00;start_type=ATG;rbs_motif=None;rbs_spacer=None;gc_cont=0.509
MKIALDVDGVLADLAGMIIRLYEEDTGHRISRDMITEWEFWVKLSMTRQEFIDLITRSWR
RWTELQPIEDDVAEDVEQLNKVGDVDILTQRPAETVEYVKQWLKQHGIKYRRFMWVPLKA
SKTSFIYDVYIDDSPHLAEKLANTRHTVFLYDQNWNRRVKPAPNIRRISSLDEAYQLLTC
GDGFEQGSV*
>NODE_4276_length_2732_cov_4.099435_3 # 2134 # 2673 # 1 # ID=157_3;partial=00;start_type=TTG;rbs_motif=GGA/GAG/AGG;rbs_spacer=5-10bp;gc_cont=0.522
MNKVPFERFHRLFYPQVAAVIAATDGERVGGLLASSIMPVSFNPPKVATALGKNHTTTQL
VEKSHHFSVNWLSHEHVEKMELLAKPAAATTVDKLKECGLMHRPGENTGAPILRDASAYL
ECRVATRLDTGDHILYVAEVVDARALDDFGEYWAFRVYKPVLYVGSARPGWPNFLKFPS*
>NODE_4276_length_2732_cov_4.099435_4 # 2657 # 2731 # -1 # ID=157_4;partial=01;start_type=Edge;rbs_motif=None;rbs_spacer=None;gc_cont=0.533
EERFKGMGFRHALRKAAGIIKRGI*
>NODE_4304_length_2713_cov_4.058422_1 # 3 # 329 # -1 # ID=158_1;partial=10;start_type=TTG;rbs_motif=None;rbs_spacer=None;gc_cont=0.532
MSRETGADVLQLLDLEYGYVKLVIAAPKNSPHKTLDQYIEEYARAGKPLKISTEYLNTAA
SYIASKPVYRKIYGDQQPMIITPWWRKGENNMVRVYLSFGATEAKPPEE
>NODE_4304_length_2713_cov_4.058422_2 # 569 # 1168 # 1 # ID=158_2;partial=00;start_type=GTG;rbs_motif=GGT;rbs_spacer=12bp;gc_cont=0.552
MGLRALVLHYGVGNVFSVSHALKRLGVEVIVSEKIVKDVDCMVLPGVGSFSAAAERVAPM
RDEIVDMVREGVPTLGICLGMQLFFEESEEGPGRGLGVFGGRVVMLPPSVKRPHMGWSML
YVKRESPLLENVGNTWVYFNHSYHPQPSNPQLVLAEAKHGVDFPAVVGFGTVYGTQFHPE
KSSVAGEKILRNFIKIVRG*
>NODE_4304_length_2713_cov_4.058422_3 # 1158 # 1478 # -1 # ID=158_3;partial=00;start_type=GTG;rbs_motif=GGTG;rbs_spacer=5bp;gc_cont=0.558
MNIGDVKFDGGGLVPVVVQDVDTREVLMVAYANAEALRLTFETGFAHFWSRSRQRLWKKG
EESGNIMHVVEVRVDCDGDTVLYIVKPTGPACHTGNKTCFYRKLSP*
>NODE_4304_length_2713_cov_4.058422_4 # 1475 # 2239 # -1 # ID=158_4;partial=00;start_type=TTG;rbs_motif=GGT;rbs_spacer=12bp;gc_cont=0.576
MVAKRIIPCLDVDNGRVVKGRRFVDLREAGDPAQLAANYSEQGADELVFLDISASRQNRD
ILVNVVRSVAEVINIPFTVGGGIRTMSDADTVLRNGADKVSINTAAVKDNTLVKRLSETY
GAQCVVVAIDAKRSHKMLSGYEVYIYGGTSPTGLDVVEWARRAAELGAGEILLTSIDMDG
TEKGYDIELTKKVVEAVDVPVIASGGAGSPEHIYRVFDEAGADAALAASIFHFGVYTVAD
VKRFLRERGVEVRL*
>NODE_4304_length_2713_cov_4.058422_5 # 2258 # 2713 # -1 # ID=158_5;partial=01;start_type=Edge;rbs_motif=None;rbs_spacer=None;gc_cont=0.564
GLVDAGVSRVVISSLYFGRREDALTLLGSLGADKVCVALDFDEAGMVVTRGWRERTRLRL
KEAVEQVLSDGFKHVLATDVAADGTLAGANPKTLLTIDEDLRHYMIVGGGISSVRDLLLL
RNSGFAGAVVGKALYEGRLSLREAVHALKHR*
>NODE_4328_length_2697_cov_4.218702_1 # 3 # 179 # 1 # ID=159_1;partial=10;start_type=Edge;rbs_motif=None;rbs_spacer=None;gc_cont=0.548
SGHAGRTQLHDYLRKIETNAKVFTVHGEPEMCKTLSTWAQQELGLEATAPRINDTVTL*
>NODE_4328_length_2697_cov_4.218702_2 # 521 # 1369 # 1 # ID=159_2;partial=00;start_type=ATG;rbs_motif=GGAGG;rbs_spacer=5-10bp;gc_cont=0.442
MSSVSSQDEKAGQAVKRRYLPRELRIKAYDMVIRLRLQGMSYNKIIYEVYIALGVRLSKS
HISYYVRGLHNPRNGIYISSLECLMPSEDLAFVIGAVIGDGTTKRTKSGDFVMMFRVKDM
EFAEEFSRRIANVLGRQALKPRVLKDGRWAIEIKSKILYELLKKPIDIERIRPFVEHCEK
CVGAFIRGFFDAEGIVRKDGTMTVVNTDFNLLLYVRDLLRKINVETTSEPKLHTPAGTSV
RGRNGKVYKTRKDLYYLQIRKSSNENFYDMVGFTIDRKRKRL*
>NODE_4328_length_2697_cov_4.218702_3 # 1495 # 2697 # 1 # ID=159_3;partial=01;start_type=ATG;rbs_motif=None;rbs_spacer=None;gc_cont=0.539
MICHCCIGDAWVKTFEKVFCGFAGLRASVVLLLAGLLFLLVAGVGGLSPPRLVELGFSGT
VLRVDSDGGSVVALAFRDRDVLGLYYADIGSYVEVEVGAPVVMTVFSQNFAAALLQGGGR
IALVDLVSKKVDTVELDASAFALAGDETGVYVVYPRLGRVEKLDPASRQVAASWDVRIAE
NLKAVSAANGVFYGLSESLDELVTLGDGVSRVRLDGLGSLVKASGRVVWVVRSDDTVLRI
VGSSITSTTPLPRATFVADAVAMDDKLVYVSVSRKVVGVVEEKGFRESRLTEQAPVSVAA
SRPSRIWFIDGQSNKLYLLFDSLPPVISEKRLETSADRSTTVRVRAGDPDNDLDKVLVQL
YEYQGAFPLDPRTIPMDEVGGFWVAVYRPGEGVTRAEFFVN
>NODE_4378_length_2674_cov_4.596457_1 # 3 # 362 # 1 # ID=160_1;partial=10;start_type=Edge;rbs_motif=None;rbs_spacer=None;gc_cont=0.514
RELLASDVADGVILSTPVGSTAYAFSSGGPIVDERLETVVVVPMASMTNLRPMVLAIDTP
LQVSVVKGRAQTLVDGHTVTPVEKGEVRVEKSSHSLYMISFDERPLFSRRLRKRLYGRP*
>NODE_4378_length_2674_cov_4.596457_2 # 349 # 861 # 1 # ID=160_2;partial=00;start_type=ATG;rbs_motif=None;rbs_spacer=None;gc_cont=0.548
MAGRRVFVLDTTALLSAQFEPGPAELVTVQEAVDEVVYGGLAPQRVSTALSTKAIKLKKP
SPQAIKQVEETARMTGDLPKLSKTDLAVLALAYEERVGGAEVVVVTDDYSLQNTALRLGL
GVWGVGRETVREMREWVYRCLVCGKVYTRPMNRCRECGGEVERVVKRASR*
>NODE_4378_length_2674_cov_4.596457_3 # 842 # 1396 # -1 # ID=160_3;partial=00;start_type=ATG;rbs_motif=None;rbs_spacer=None;gc_cont=0.539
MRRSSLAGAVLFIGVAQFLFFLRVAESIYPGYSVSGNYISDLGVGVAAPVFNTSVSFLGV
CVIIAAYLSLTVVGSRVFAALVAAAGIGAFGVGLFPENVPVLHTVFSFITFFFAGLAAVY
GLRVFNRLMGVISVVCGMTALVALALFASGNYLGLGHGGMERLIVYPVLSWGLMLSGYFI
AKPS*
>NODE_4378_length_2674_cov_4.596457_4 # 1507 # 2040 # 1 # ID=160_4;partial=00;start_type=ATG;rbs_motif=None;rbs_spacer=None;gc_cont=0.519
MASYGLRLSTKQLSIIALSAAFYVLMGAITGLVLPAARGYPAHFFRGLAMSAAGAYTRRM
WSVTVMSLIAGVLFMVLVPAPAPYLLFSTVAAGLLYDLSMGRNYPDVCRKRRRITMATVV
SGLGEAVVALGILTYVGLFNVQPSALAVIWIVTIAANLVLSTAGAQVTVALLRRYTK*
[truncated: 9,140 more chars]
