# Supplementary material for: Metabolic versatility of Caldarchaeales from geothermal features of Hawai’i and Chile as revealed by five metagenome-assembled genomes
Source: Front Microbiol. 2023 Sep 20;14:1216591. doi: 10.3389/fmicb.2023.1216591 (PMC10547907; doi:10.3389/fmicb.2023.1216591)
Supplement: Supplementary file 17 [file Data_Sheet_4.zip]

Archive with 11 entries (10 files):
- psort/
- psort/PSORTb_Results_146_bin25.txt
- __MACOSX/psort/._PSORTb_Results_146_bin25.txt
- psort/PSORTb_Results_146_bin21.txt
- __MACOSX/psort/._PSORTb_Results_146_bin21.txt
- psort/PSORTb_Results_1054_113_bin2.txt
- __MACOSX/psort/._PSORTb_Results_1054_113_bin2.txt
- psort/PSORTb_Results_1054_113_bin10.txt
- __MACOSX/psort/._PSORTb_Results_1054_113_bin10.txt
- psort/PSORTb_Results_1054_108_bin3.txt
- __MACOSX/psort/._PSORTb_Results_1054_108_bin3.txt
