# Supplementary material for: Metabolic versatility of Caldarchaeales from geothermal features of Hawai’i and Chile as revealed by five metagenome-assembled genomes
Source: Front Microbiol. 2023 Sep 20;14:1216591. doi: 10.3389/fmicb.2023.1216591 (PMC10547907; doi:10.3389/fmicb.2023.1216591)
Supplement: Supplementary file 17 [file Data_Sheet_4.zip › psort/PSORTb_Results_146_bin25.txt]

PSORT-B <https://www.psort.org/psortb/index.html> 	Submit Sequences
<https://www.psort.org/psortb/index.html> | Documentation
<https://www.psort.org/documentation/index.html> | Resources
<https://www.psort.org/index.html> | Contact
<https://www.psort.org/contact.html> | Updates
<https://www.psort.org/updates.html>  
PSORT-B Menu


      PSORTb Results (Click here for an explanation of the output
      formats <https://www.psort.org/documentation/index.html#output>)

|SeqID: 146_bin.25.fna_assembly_NODE_2_length_857045_cov_24.061639_766 rank: C; Xaa-Pro dipeptidase [EC:3.4.13.9] (db=kegg)
  Analysis Report:
    CMSVM_a           Unknown                       [No details]
    CWSVM_a           Unknown                       [No details]
    CytoSVM_a         Cytoplasmic                   [No details]
    ECSVM_a           Unknown                       [No details]
    ModHMM_a          Unknown                       [No internal helices found]
    Motif_a           Unknown                       [No motifs found]
    Profile_a         Unknown                       [No matches to profiles found]
    SCL-BLAST_a       Cytoplasmic                   [matched 17380168 <http://www.ncbi.nlm.nih.gov/entrez/query.fcgi?cmd=Retrieve&db=protein&list_uids=17380168&dopt=GenPept>: Xaa-Pro dipeptidase]
    SCL-BLASTe_a      Unknown                       [No matches against database]
    Signal_a          Unknown                       [No signal peptide detected]
  Localization Scores:
    Cytoplasmic            9.96
    CytoplasmicMembrane    0.00
    Cellwall               0.02
    Extracellular          0.01
  Final Prediction:
    Cytoplasmic            9.96
-------------------------------------------------------------------------------
SeqID: 146_bin.25.fna_assembly_NODE_2_length_857045_cov_24.061639_496 rank: C; anthranilate synthase component I [EC:4.1.3.27] (db=kegg)
  Analysis Report:
    CMSVM_a           Unknown                       [No details]
    CWSVM_a           Unknown                       [No details]
    CytoSVM_a         Cytoplasmic                   [No details]
    ECSVM_a           Unknown                       [No details]
    ModHMM_a          Unknown                       [No internal helices found]
    Motif_a           Unknown                       [No motifs found]
    Profile_a         Unknown                       [No matches to profiles found]
    SCL-BLAST_a       Cytoplasmic                   [matched 16129225 <http://www.ncbi.nlm.nih.gov/entrez/query.fcgi?cmd=Retrieve&db=protein&list_uids=16129225&dopt=GenPept>: component I of anthranilate synthase [Escherichia coli K12]]
    SCL-BLASTe_a      Unknown                       [No matches against database]
    Signal_a          Unknown                       [No signal peptide detected]
  Localization Scores:
    Cytoplasmic            9.96
    CytoplasmicMembrane    0.00
    Cellwall               0.02
    Extracellular          0.01
  Final Prediction:
    Cytoplasmic            9.96
-------------------------------------------------------------------------------
SeqID: 146_bin.25.fna_assembly_NODE_2_length_857045_cov_24.061639_497 rank: C; anthranilate synthase component II [EC:4.1.3.27] (db=kegg)
  Analysis Report:
    CMSVM_a           Unknown                       [No details]
    CWSVM_a           Unknown                       [No details]
    CytoSVM_a         Cytoplasmic                   [No details]
    ECSVM_a           Unknown                       [No details]
    ModHMM_a          Unknown                       [No internal helices found]
    Motif_a           Unknown                       [No motifs found]
    Profile_a         Unknown                       [No matches to profiles found]
    SCL-BLAST_a       Cytoplasmic                   [matched 15599409 <http://www.ncbi.nlm.nih.gov/entrez/query.fcgi?cmd=Retrieve&db=protein&list_uids=15599409&dopt=GenPept>: phenazine biosynthesis protein PhzE [Pseudomonas aeruginosa PAO1]]
    SCL-BLASTe_a      Unknown                       [No matches against database]
    Signal_a          Unknown                       [No signal peptide detected]
  Localization Scores:
    Cytoplasmic            9.96
    CytoplasmicMembrane    0.00
    Cellwall               0.02
    Extracellular          0.01
  Final Prediction:
    Cytoplasmic            9.96
-------------------------------------------------------------------------------
SeqID: 146_bin.25.fna_assembly_NODE_2_length_857045_cov_24.061639_109 rank: C; GMP synthase (glutamine-hydrolysing) [EC:6.3.5.2] (db=kegg)
  Analysis Report:
    CMSVM_a           Unknown                       [No details]
    CWSVM_a           Unknown                       [No details]
    CytoSVM_a         Cytoplasmic                   [No details]
    ECSVM_a           Unknown                       [No details]
    ModHMM_a          Unknown                       [No internal helices found]
    Motif_a           Unknown                       [No motifs found]
    Profile_a         Unknown                       [No matches to profiles found]
    SCL-BLAST_a       Unknown                       [No matches against database]
    SCL-BLASTe_a      Unknown                       [No matches against database]
    Signal_a          Unknown                       [No signal peptide detected]
  Localization Scores:
    Cytoplasmic            7.50
    CytoplasmicMembrane    1.00
    Cellwall               0.87
    Extracellular          0.63
  Final Prediction:
    Cytoplasmic            7.50
-------------------------------------------------------------------------------
SeqID: 146_bin.25.fna_assembly_NODE_2_length_857045_cov_24.061639_549 rank: C; CTP synthase [EC:6.3.4.2] (db=kegg)
  Analysis Report:
    CMSVM_a           Unknown                       [No details]
    CWSVM_a           Unknown                       [No details]
    CytoSVM_a         Cytoplasmic                   [No details]
    ECSVM_a           Unknown                       [No details]
    ModHMM_a          Unknown                       [No internal helices found]
    Motif_a           Unknown                       [No motifs found]
    Profile_a         Unknown                       [No matches to profiles found]
    SCL-BLAST_a       Unknown                       [No matches against database]
    SCL-BLASTe_a      Unknown                       [No matches against database]
    Signal_a          Unknown                       [No signal peptide detected]
  Localization Scores:
    Cytoplasmic            7.50
    CytoplasmicMembrane    1.00
    Cellwall               0.87
    Extracellular          0.63
  Final Prediction:
    Cytoplasmic            7.50
-------------------------------------------------------------------------------
SeqID: 146_bin.25.fna_assembly_NODE_2_length_857045_cov_24.061639_319 rank: D; GXGXG motif [PF01493.22]; Glutamine amidotransferase domain [PF13522.9] (db=pfam)
  Analysis Report:
    CMSVM_a           Unknown                       [No details]
    CWSVM_a           Unknown                       [No details]
    CytoSVM_a         Cytoplasmic                   [No details]
    ECSVM_a           Unknown                       [No details]
    ModHMM_a          Unknown                       [No internal helices found]
    Motif_a           Unknown                       [No motifs found]
    Profile_a         Unknown                       [No matches to profiles found]
    SCL-BLAST_a       Unknown                       [No matches against database]
    SCL-BLASTe_a      Unknown                       [No matches against database]
    Signal_a          Unknown                       [No signal peptide detected]
  Localization Scores:
    Cytoplasmic            7.50
    CytoplasmicMembrane    1.00
    Cellwall               0.87
    Extracellular          0.63
  Final Prediction:
    Cytoplasmic            7.50
-------------------------------------------------------------------------------
SeqID: 146_bin.25.fna_assembly_NODE_5_length_575520_cov_24.587335_215 rank: C; aminopeptidase N [EC:3.4.11.2] (db=kegg)
  Analysis Report:
    CMSVM_a           Unknown                       [No details]
    CWSVM_a           Unknown                       [No details]
    CytoSVM_a         Unknown                       [No details]
    ECSVM_a           Unknown                       [No details]
    ModHMM_a          Unknown                       [No internal helices found]
    Motif_a           Unknown                       [No motifs found]
    Profile_a         Unknown                       [No matches to profiles found]
    SCL-BLAST_a       Cytoplasmic                   [matched 11387166 <http://www.ncbi.nlm.nih.gov/entrez/query.fcgi?cmd=Retrieve&db=protein&list_uids=11387166&dopt=GenPept>: Tricorn protease-interacting factor F3]
    SCL-BLASTe_a      Unknown                       [No matches against database]
    Signal_a          Unknown                       [No signal peptide detected]
  Localization Scores:
    Cytoplasmic            9.65
    CytoplasmicMembrane    0.01
    Cellwall               0.17
    Extracellular          0.17
  Final Prediction:
    Cytoplasmic            9.65
-------------------------------------------------------------------------------
SeqID: 146_bin.25.fna_assembly_NODE_2_length_857045_cov_24.061639_374 rank: C; adenine deaminase [EC:3.5.4.2] (db=kegg)
  Analysis Report:
    CMSVM_a           Unknown                       [No details]
    CWSVM_a           Unknown                       [No details]
    CytoSVM_a         Cytoplasmic                   [No details]
    ECSVM_a           Unknown                       [No details]
    ModHMM_a          Unknown                       [No internal helices found]
    Motif_a           Unknown                       [No motifs found]
    Profile_a         Unknown                       [No matches to profiles found]
    SCL-BLAST_a       Unknown                       [No matches against database]
    SCL-BLASTe_a      Unknown                       [No matches against database]
    Signal_a          Unknown                       [No signal peptide detected]
  Localization Scores:
    Cytoplasmic            7.50
    CytoplasmicMembrane    1.00
    Cellwall               0.87
    Extracellular          0.63
  Final Prediction:
    Cytoplasmic            7.50
-------------------------------------------------------------------------------
SeqID: 146_bin.25.fna_assembly_NODE_2_length_857045_cov_24.061639_649 rank: C; ribonucleoside-diphosphate reductase alpha chain [EC:1.17.4.1] (db=kegg)
  Analysis Report:
    CMSVM_a           Unknown                       [No details]
    CWSVM_a           Unknown                       [No details]
    CytoSVM_a         Cytoplasmic                   [No details]
    ECSVM_a           Unknown                       [No details]
    ModHMM_a          Unknown                       [No internal helices found]
    Motif_a           Unknown                       [No motifs found]
    Profile_a         Unknown                       [No matches to profiles found]
    SCL-BLAST_a       Unknown                       [No matches against database]
    SCL-BLASTe_a      Unknown                       [No matches against database]
    Signal_a          Unknown                       [No signal peptide detected]
  Localization Scores:
    Cytoplasmic            7.50
    CytoplasmicMembrane    1.00
    Cellwall               0.87
    Extracellular          0.63
  Final Prediction:
    Cytoplasmic            7.50
-------------------------------------------------------------------------------
SeqID: 146_bin.25.fna_assembly_NODE_80_length_134554_cov_24.033314_7 rank: C; glutamine---fructose-6-phosphate transaminase (isomerizing) [EC:2.6.1.16] (db=kegg)
  Analysis Report:
    CMSVM_a           Unknown                       [No details]
    CWSVM_a           Unknown                       [No details]
    CytoSVM_a         Cytoplasmic                   [No details]
    ECSVM_a           Unknown                       [No details]
    ModHMM_a          Unknown                       [No internal helices found]
    Motif_a           Unknown                       [No motifs found]
    Profile_a         Unknown                       [No matches to profiles found]
    SCL-BLAST_a       Cytoplasmic                   [matched 62297827 <http://www.ncbi.nlm.nih.gov/entrez/query.fcgi?cmd=Retrieve&db=protein&list_uids=62297827&dopt=GenPept>: Glucosamine--fructose-6-phosphate aminotransferase [isomerizing]]
    SCL-BLASTe_a      Unknown                       [No matches against database]
    Signal_a          Unknown                       [No signal peptide detected]
  Localization Scores:
    Cytoplasmic            9.96
    CytoplasmicMembrane    0.00
    Cellwall               0.02
    Extracellular          0.01
  Final Prediction:
    Cytoplasmic            9.96
-------------------------------------------------------------------------------
SeqID: 146_bin.25.fna_assembly_NODE_2_length_857045_cov_24.061639_304 rank: C; PmbA protein (db=kegg)
  Analysis Report:
    CMSVM_a           Unknown                       [No details]
    CWSVM_a           Unknown                       [No details]
    CytoSVM_a         Cytoplasmic                   [No details]
    ECSVM_a           Unknown                       [No details]
    ModHMM_a          Unknown                       [No internal helices found]
    Motif_a           Unknown                       [No motifs found]
    Profile_a         Unknown                       [No matches to profiles found]
    SCL-BLAST_a       Cytoplasmic                   [matched 130340 <http://www.ncbi.nlm.nih.gov/entrez/query.fcgi?cmd=Retrieve&db=protein&list_uids=130340&dopt=GenPept>: Cytoplasmic protein]
    SCL-BLASTe_a      Unknown                       [No matches against database]
    Signal_a          Unknown                       [No signal peptide detected]
  Localization Scores:
    Cytoplasmic            9.96
    CytoplasmicMembrane    0.00
    Cellwall               0.02
    Extracellular          0.01
  Final Prediction:
    Cytoplasmic            9.96
-------------------------------------------------------------------------------
SeqID: 146_bin.25.fna_assembly_NODE_5_length_575520_cov_24.587335_297 rank: C; tetrahedral aminopeptidase [EC:3.4.11.-] (db=kegg)
  Analysis Report:
    CMSVM_a           Unknown                       [No details]
    CWSVM_a           Unknown                       [No details]
    CytoSVM_a         Unknown                       [No details]
    ECSVM_a           Unknown                       [No details]
    ModHMM_a          Unknown                       [No internal helices found]
    Motif_a           Unknown                       [No motifs found]
    Profile_a         Unknown                       [No matches to profiles found]
    SCL-BLAST_a       Unknown                       [No matches against database]
    SCL-BLASTe_a      Unknown                       [No matches against database]
    Signal_a          Unknown                       [No signal peptide detected]
  Localization Scores:
    Cytoplasmic            2.50
    CytoplasmicMembrane    2.50
    Cellwall               2.50
    Extracellular          2.50
  Final Prediction:
    Unknown
-------------------------------------------------------------------------------
SeqID: 146_bin.25.fna_assembly_NODE_5_length_575520_cov_24.587335_236 rank: D; LAGLIDADG-like domain [PF14528.9]; Pretoxin HINT domain [PF07591.14] (db=pfam)
  Analysis Report:
    CMSVM_a           Unknown                       [No details]
    CWSVM_a           Unknown                       [No details]
    CytoSVM_a         Cytoplasmic                   [No details]
    ECSVM_a           Unknown                       [No details]
    ModHMM_a          Unknown                       [No internal helices found]
    Motif_a           Unknown                       [No motifs found]
    Profile_a         Unknown                       [No matches to profiles found]
    SCL-BLAST_a       Unknown                       [No matches against database]
    SCL-BLASTe_a      Unknown                       [No matches against database]
    Signal_a          Unknown                       [No signal peptide detected]
  Localization Scores:
    Cytoplasmic            7.50
    CytoplasmicMembrane    1.00
    Cellwall               0.87
    Extracellular          0.63
  Final Prediction:
    Cytoplasmic            7.50
-------------------------------------------------------------------------------
SeqID: 146_bin.25.fna_assembly_NODE_5_length_575520_cov_24.587335_156 rank: C; putative pyruvate formate lyase activating enzyme [EC:1.97.1.4] (db=kegg)
  Analysis Report:
    CMSVM_a           Unknown                       [No details]
    CWSVM_a           Unknown                       [No details]
    CytoSVM_a         Cytoplasmic                   [No details]
    ECSVM_a           Unknown                       [No details]
    ModHMM_a          Unknown                       [No internal helices found]
    Motif_a           Unknown                       [No motifs found]
    Profile_a         Unknown                       [No matches to profiles found]
    SCL-BLAST_a       Unknown                       [No matches against database]
    SCL-BLASTe_a      Unknown                       [No matches against database]
    Signal_a          Unknown                       [No signal peptide detected]
  Localization Scores:
    Cytoplasmic            7.50
    CytoplasmicMembrane    1.00
    Cellwall               0.87
    Extracellular          0.63
  Final Prediction:
    Cytoplasmic            7.50
-------------------------------------------------------------------------------
SeqID: 146_bin.25.fna_assembly_NODE_2_length_857045_cov_24.061639_703 rank: C; imidazole glycerol-phosphate synthase subunit HisH [EC:4.3.2.10] (db=kegg)
  Analysis Report:
    CMSVM_a           Unknown                       [No details]
    CWSVM_a           Unknown                       [No details]
    CytoSVM_a         Cytoplasmic                   [No details]
    ECSVM_a           Unknown                       [No details]
    ModHMM_a          Unknown                       [1 internal helix found]
    Motif_a           Unknown                       [No motifs found]
    Profile_a         Unknown                       [No matches to profiles found]
    SCL-BLAST_a       Cytoplasmic                   [matched 12229847 <http://www.ncbi.nlm.nih.gov/entrez/query.fcgi?cmd=Retrieve&db=protein&list_uids=12229847&dopt=GenPept>: Imidazole glycerol phosphate synthase subunit hisH]
    SCL-BLASTe_a      Unknown                       [No matches against database]
    Signal_a          Unknown                       [No signal peptide detected]
  Localization Scores:
    Cytoplasmic            9.96
    CytoplasmicMembrane    0.00
    Cellwall               0.02
    Extracellular          0.01
  Final Prediction:
    Cytoplasmic            9.96
-------------------------------------------------------------------------------
SeqID: 146_bin.25.fna_assembly_NODE_5_length_575520_cov_24.587335_405 rank: C; tRNA-splicing ligase RtcB (3'-phosphate/5'-hydroxy nucleic acid ligase) [EC:6.5.1.8] (db=kegg)
  Analysis Report:
    CMSVM_a           Unknown                       [No details]
    CWSVM_a           Unknown                       [No details]
    CytoSVM_a         Cytoplasmic                   [No details]
    ECSVM_a           Unknown                       [No details]
    ModHMM_a          Unknown                       [No internal helices found]
    Motif_a           Unknown                       [No motifs found]
    Profile_a         Unknown                       [No matches to profiles found]
    SCL-BLAST_a       Unknown                       [No matches against database]
    SCL-BLASTe_a      Unknown                       [No matches against database]
    Signal_a          Unknown                       [No signal peptide detected]
  Localization Scores:
    Cytoplasmic            7.50
    CytoplasmicMembrane    1.00
    Cellwall               0.87
    Extracellular          0.63
  Final Prediction:
    Cytoplasmic            7.50
-------------------------------------------------------------------------------
SeqID: 146_bin.25.fna_assembly_NODE_5_length_575520_cov_24.587335_106 rank: C; DNA-directed RNA polymerase subunit B [EC:2.7.7.6] (db=kegg)
  Analysis Report:
    CMSVM_a           Unknown                       [No details]
    CWSVM_a           Unknown                       [No details]
    CytoSVM_a         Cytoplasmic                   [No details]
    ECSVM_a           Unknown                       [No details]
    ModHMM_a          Unknown                       [No internal helices found]
    Motif_a           Unknown                       [No motifs found]
    Profile_a         Unknown                       [No matches to profiles found]
    SCL-BLAST_a       Cytoplasmic                   [matched 585920 <http://www.ncbi.nlm.nih.gov/entrez/query.fcgi?cmd=Retrieve&db=protein&list_uids=585920&dopt=GenPept>: DNA-directed RNA polymerase beta chain (Transcriptase beta chain) (RNA polymerase beta subunit)]
    SCL-BLASTe_a      Unknown                       [No matches against database]
    Signal_a          Unknown                       [No signal peptide detected]
  Localization Scores:
    Cytoplasmic            9.96
    CytoplasmicMembrane    0.00
    Cellwall               0.02
    Extracellular          0.01
  Final Prediction:
    Cytoplasmic            9.96
-------------------------------------------------------------------------------
SeqID: 146_bin.25.fna_assembly_NODE_5_length_575520_cov_24.587335_305 rank: C; CAAX protease family protein (db=kegg)
  Analysis Report:
    CMSVM_a           CytoplasmicMembrane           [No details]
    CWSVM_a           Unknown                       [No details]
    CytoSVM_a         Unknown                       [No details]
    ECSVM_a           Unknown                       [No details]
    ModHMM_a          CytoplasmicMembrane           [7 internal helices found]
    Motif_a           Unknown                       [No motifs found]
    Profile_a         Unknown                       [No matches to profiles found]
    SCL-BLAST_a       Unknown                       [No matches against database]
    SCL-BLASTe_a      Unknown                       [No matches against database]
    Signal_a          Unknown                       [No signal peptide detected]
  Localization Scores:
    Cytoplasmic            0.00
    CytoplasmicMembrane    9.99
    Cellwall               0.00
    Extracellular          0.00
  Final Prediction:
    CytoplasmicMembrane    9.99
-------------------------------------------------------------------------------
SeqID: 146_bin.25.fna_assembly_NODE_80_length_134554_cov_24.033314_11 rank: C; proteasome alpha subunit [EC:3.4.25.1] (db=kegg)
  Analysis Report:
    CMSVM_a           Unknown                       [No details]
    CWSVM_a           Unknown                       [No details]
    CytoSVM_a         Cytoplasmic                   [No details]
    ECSVM_a           Unknown                       [No details]
    ModHMM_a          Unknown                       [No internal helices found]
    Motif_a           Unknown                       [No motifs found]
    Profile_a         Unknown                       [No matches to profiles found]
    SCL-BLAST_a       Cytoplasmic                   [matched 6093783 <http://www.ncbi.nlm.nih.gov/entrez/query.fcgi?cmd=Retrieve&db=protein&list_uids=6093783&dopt=GenPept>: Proteasome alpha subunit]
    SCL-BLASTe_a      Unknown                       [No matches against database]
    Signal_a          Unknown                       [No signal peptide detected]
  Localization Scores:
    Cytoplasmic            9.96
    CytoplasmicMembrane    0.00
    Cellwall               0.02
    Extracellular          0.01
  Final Prediction:
    Cytoplasmic            9.96
-------------------------------------------------------------------------------
SeqID: 146_bin.25.fna_assembly_NODE_2_length_857045_cov_24.061639_762 rank: D; CBS domain [PF00571.31] (db=pfam)
  Analysis Report:
    CMSVM_a           Unknown                       [No details]
    CWSVM_a           Unknown                       [No details]
    CytoSVM_a         Cytoplasmic                   [No details]
    ECSVM_a           Unknown                       [No details]
    ModHMM_a          Unknown                       [No internal helices found]
    Motif_a           Unknown                       [No motifs found]
    Profile_a         Unknown                       [No matches to profiles found]
    SCL-BLAST_a       Unknown                       [No matches against database]
    SCL-BLASTe_a      Unknown                       [No matches against database]
    Signal_a          Unknown                       [No signal peptide detected]
  Localization Scores:
    Cytoplasmic            7.50
    CytoplasmicMembrane    1.00
    Cellwall               0.87
    Extracellular          0.63
  Final Prediction:
    Cytoplasmic            7.50
-------------------------------------------------------------------------------
SeqID: 146_bin.25.fna_assembly_NODE_5_length_575520_cov_24.587335_170 rank: C; putative hydrolase of the HAD superfamily (db=kegg)
  Analysis Report:
    CMSVM_a           Unknown                       [No details]
    CWSVM_a           Unknown                       [No details]
    CytoSVM_a         Cytoplasmic                   [No details]
    ECSVM_a           Unknown                       [No details]
    ModHMM_a          Unknown                       [No internal helices found]
    Motif_a           Unknown                       [No motifs found]
    Profile_a         Unknown                       [No matches to profiles found]
    SCL-BLAST_a       Unknown                       [No matches against database]
    SCL-BLASTe_a      Unknown                       [No matches against database]
    Signal_a          Unknown                       [No signal peptide detected]
  Localization Scores:
    Cytoplasmic            7.50
    CytoplasmicMembrane    1.00
    Cellwall               0.87
    Extracellular          0.63
  Final Prediction:
    Cytoplasmic            7.50
-------------------------------------------------------------------------------
SeqID: 146_bin.25.fna_assembly_NODE_2_length_857045_cov_24.061639_82 rank: D; CBS domain [PF00571.31] (db=pfam)
  Analysis Report:
    CMSVM_a           Unknown                       [No details]
    CWSVM_a           Unknown                       [No details]
    CytoSVM_a         Cytoplasmic                   [No details]
    ECSVM_a           Unknown                       [No details]
    ModHMM_a          Unknown                       [No internal helices found]
    Motif_a           Unknown                       [No motifs found]
    Profile_a         Unknown                       [No matches to profiles found]
    SCL-BLAST_a       Unknown                       [No matches against database]
    SCL-BLASTe_a      Unknown                       [No matches against database]
    Signal_a          Unknown                       [No signal peptide detected]
  Localization Scores:
    Cytoplasmic            7.50
    CytoplasmicMembrane    1.00
    Cellwall               0.87
    Extracellular          0.63
  Final Prediction:
    Cytoplasmic            7.50
-------------------------------------------------------------------------------
SeqID: 146_bin.25.fna_assembly_NODE_5_length_575520_cov_24.587335_165 rank: C; serine protease Do [EC:3.4.21.107] (db=kegg)
  Analysis Report:
    CMSVM_a           Unknown                       [No details]
    CWSVM_a           Unknown                       [No details]
    CytoSVM_a         Unknown                       [No details]
    ECSVM_a           Unknown                       [No details]
    ModHMM_a          Unknown                       [2 internal helices found]
    Motif_a           Unknown                       [No motifs found]
    Profile_a         Unknown                       [No matches to profiles found]
    SCL-BLAST_a       Unknown                       [No matches against database]
    SCL-BLASTe_a      Unknown                       [No matches against database]
    Signal_a          Unknown                       [No signal peptide detected]
  Localization Scores:
    Cytoplasmic            2.50
    CytoplasmicMembrane    2.50
    Cellwall               2.50
    Extracellular          2.50
  Final Prediction:
    Unknown
-------------------------------------------------------------------------------
SeqID: 146_bin.25.fna_assembly_NODE_5_length_575520_cov_24.587335_353 rank: C; allantoinase [EC:3.5.2.5] (db=kegg)
  Analysis Report:
    CMSVM_a           Unknown                       [No details]
    CWSVM_a           Unknown                       [No details]
    CytoSVM_a         Cytoplasmic                   [No details]
    ECSVM_a           Unknown                       [No details]
    ModHMM_a          Unknown                       [No internal helices found]
    Motif_a           Unknown                       [No motifs found]
    Profile_a         Unknown                       [No matches to profiles found]
    SCL-BLAST_a       Unknown                       [No matches against database]
    SCL-BLASTe_a      Unknown                       [No matches against database]
    Signal_a          Unknown                       [No signal peptide detected]
  Localization Scores:
    Cytoplasmic            7.50
    CytoplasmicMembrane    1.00
    Cellwall               0.87
    Extracellular          0.63
  Final Prediction:
    Cytoplasmic            7.50
-------------------------------------------------------------------------------
SeqID: 146_bin.25.fna_assembly_NODE_5_length_575520_cov_24.587335_460 rank: C; regulator of sigma E protease [EC:3.4.24.-] (db=kegg)
  Analysis Report:
    CMSVM_a           CytoplasmicMembrane           [No details]
    CWSVM_a           Unknown                       [No details]
    CytoSVM_a         Unknown                       [No details]
    ECSVM_a           Unknown                       [No details]
    ModHMM_a          CytoplasmicMembrane           [6 internal helices found]
    Motif_a           Unknown                       [No motifs found]
    Profile_a         Unknown                       [No matches to profiles found]
    SCL-BLAST_a       Unknown                       [No matches against database]
    SCL-BLASTe_a      Unknown                       [No matches against database]
    Signal_a          Unknown                       [No signal peptide detected]
  Localization Scores:
    Cytoplasmic            0.00
    CytoplasmicMembrane    9.99
    Cellwall               0.00
    Extracellular          0.00
  Final Prediction:
    CytoplasmicMembrane    9.99
-------------------------------------------------------------------------------
SeqID: 146_bin.25.fna_assembly_NODE_2_length_857045_cov_24.061639_838 rank: C; membrane dipeptidase [EC:3.4.13.19] (db=kegg)
  Analysis Report:
    CMSVM_a           Unknown                       [No details]
    CWSVM_a           Unknown                       [No details]
    CytoSVM_a         Cytoplasmic                   [No details]
    ECSVM_a           Unknown                       [No details]
    ModHMM_a          Unknown                       [No internal helices found]
    Motif_a           Unknown                       [No motifs found]
    Profile_a         Unknown                       [No matches to profiles found]
    SCL-BLAST_a       Unknown                       [No matches against database]
    SCL-BLASTe_a      Unknown                       [No matches against database]
    Signal_a          Unknown                       [No signal peptide detected]
  Localization Scores:
    Cytoplasmic            7.50
    CytoplasmicMembrane    1.00
    Cellwall               0.87
    Extracellular          0.63
  Final Prediction:
    Cytoplasmic            7.50
-------------------------------------------------------------------------------
SeqID: 146_bin.25.fna_assembly_NODE_2_length_857045_cov_24.061639_27 rank: D; JAB1/Mov34/MPN/PAD-1 ubiquitin protease [PF01398.24]; Prokaryotic homologs of the JAB domain [PF14464.9] (db=pfam)
  Analysis Report:
    CMSVM_a           Unknown                       [No details]
    CWSVM_a           Unknown                       [No details]
    CytoSVM_a         Unknown                       [No details]
    ECSVM_a           Unknown                       [No details]
    ModHMM_a          Unknown                       [No internal helices found]
    Motif_a           Unknown                       [No motifs found]
    Profile_a         Unknown                       [No matches to profiles found]
    SCL-BLAST_a       Unknown                       [No matches against database]
    SCL-BLASTe_a      Unknown                       [No matches against database]
    Signal_a          Unknown                       [No signal peptide detected]
  Localization Scores:
    Cytoplasmic            2.50
    CytoplasmicMembrane    2.50
    Cellwall               2.50
    Extracellular          2.50
  Final Prediction:
    Unknown
-------------------------------------------------------------------------------
SeqID: 146_bin.25.fna_assembly_NODE_5_length_575520_cov_24.587335_533 rank: C; protease I [EC:3.5.1.124] (db=kegg)
  Analysis Report:
    CMSVM_a           Unknown                       [No details]
    CWSVM_a           Unknown                       [No details]
    CytoSVM_a         Cytoplasmic                   [No details]
    ECSVM_a           Unknown                       [No details]
    ModHMM_a          Unknown                       [No internal helices found]
    Motif_a           Unknown                       [No motifs found]
    Profile_a         Unknown                       [No matches to profiles found]
    SCL-BLAST_a       Cytoplasmic                   [matched 3024389 <http://www.ncbi.nlm.nih.gov/entrez/query.fcgi?cmd=Retrieve&db=protein&list_uids=3024389&dopt=GenPept>: Intracellular protease 1]
    SCL-BLASTe_a      Unknown                       [No matches against database]
    Signal_a          Unknown                       [No signal peptide detected]
  Localization Scores:
    Cytoplasmic            9.96
    CytoplasmicMembrane    0.00
    Cellwall               0.02
    Extracellular          0.01
  Final Prediction:
    Cytoplasmic            9.96
-------------------------------------------------------------------------------
SeqID: 146_bin.25.fna_assembly_NODE_2_length_857045_cov_24.061639_602 rank: C; signal peptidase I [EC:3.4.21.89] (db=kegg)
  Analysis Report:
    CMSVM_a           CytoplasmicMembrane           [No details]
    CWSVM_a           Unknown                       [No details]
    CytoSVM_a         Unknown                       [No details]
    ECSVM_a           Unknown                       [No details]
    ModHMM_a          CytoplasmicMembrane           [5 internal helices found]
    Motif_a           Unknown                       [No motifs found]
    Profile_a         Unknown                       [No matches to profiles found]
    SCL-BLAST_a       Unknown                       [No matches against database]
    SCL-BLASTe_a      Unknown                       [No matches against database]
    Signal_a          Unknown                       [No signal peptide detected]
  Localization Scores:
    Cytoplasmic            0.00
    CytoplasmicMembrane    9.99
    Cellwall               0.00
    Extracellular          0.00
  Final Prediction:
    CytoplasmicMembrane    9.99
-------------------------------------------------------------------------------
SeqID: 146_bin.25.fna_assembly_NODE_2_length_857045_cov_24.061639_757 rank: C; archaemetzincin [EC:3.4.-.-] (db=kegg)
  Analysis Report:
    CMSVM_a           Unknown                       [No details]
    CWSVM_a           Unknown                       [No details]
    CytoSVM_a         Cytoplasmic                   [No details]
    ECSVM_a           Unknown                       [No details]
    ModHMM_a          Unknown                       [No internal helices found]
    Motif_a           Unknown                       [No motifs found]
    Profile_a         Unknown                       [No matches to profiles found]
    SCL-BLAST_a       Unknown                       [No matches against database]
    SCL-BLASTe_a      Unknown                       [No matches against database]
    Signal_a          Unknown                       [No signal peptide detected]
  Localization Scores:
    Cytoplasmic            7.50
    CytoplasmicMembrane    1.00
    Cellwall               0.87
    Extracellular          0.63
  Final Prediction:
    Cytoplasmic            7.50
-------------------------------------------------------------------------------
SeqID: 146_bin.25.fna_assembly_NODE_5_length_575520_cov_24.587335_244 rank: C; proteasome beta subunit [EC:3.4.25.1] (db=kegg)
  Analysis Report:
    CMSVM_a           Unknown                       [No details]
    CWSVM_a           Unknown                       [No details]
    CytoSVM_a         Cytoplasmic                   [No details]
    ECSVM_a           Unknown                       [No details]
    ModHMM_a          Unknown                       [1 internal helix found]
    Motif_a           Unknown                       [No motifs found]
    Profile_a         Unknown                       [No matches to profiles found]
    SCL-BLAST_a       Cytoplasmic                   [matched 17380266 <http://www.ncbi.nlm.nih.gov/entrez/query.fcgi?cmd=Retrieve&db=protein&list_uids=17380266&dopt=GenPept>: Proteasome subunit beta precursor]
    SCL-BLASTe_a      Unknown                       [No matches against database]
    Signal_a          Unknown                       [No signal peptide detected]
  Localization Scores:
    Cytoplasmic            9.96
    CytoplasmicMembrane    0.00
    Cellwall               0.02
    Extracellular          0.01
  Final Prediction:
    Cytoplasmic            9.96
-------------------------------------------------------------------------------
SeqID: 146_bin.25.fna_assembly_NODE_2_length_857045_cov_24.061639_495 rank: C; heat shock protein HtpX [EC:3.4.24.-] (db=kegg)
  Analysis Report:
    CMSVM_a           CytoplasmicMembrane           [No details]
    CWSVM_a           Unknown                       [No details]
    CytoSVM_a         Unknown                       [No details]
    ECSVM_a           Unknown                       [No details]
    ModHMM_a          CytoplasmicMembrane           [4 internal helices found]
    Motif_a           Unknown                       [No motifs found]
    Profile_a         Unknown                       [No matches to profiles found]
    SCL-BLAST_a       CytoplasmicMembrane           [matched 123728 <http://www.ncbi.nlm.nih.gov/entrez/query.fcgi?cmd=Retrieve&db=protein&list_uids=123728&dopt=GenPept>: Probable protease htpX]
    SCL-BLASTe_a      Unknown                       [No matches against database]
    Signal_a          Unknown                       [No signal peptide detected]
  Localization Scores:
    Cytoplasmic            0.00
    CytoplasmicMembrane    10.00
    Cellwall               0.00
    Extracellular          0.00
  Final Prediction:
    CytoplasmicMembrane    10.00
-------------------------------------------------------------------------------
SeqID: 146_bin.25.fna_assembly_NODE_5_length_575520_cov_24.587335_191 rank: D; JAB1/Mov34/MPN/PAD-1 ubiquitin protease [PF01398.24]; Prokaryotic homologs of the JAB domain [PF14464.9] (db=pfam)
  Analysis Report:
    CMSVM_a           Unknown                       [No details]
    CWSVM_a           Unknown                       [No details]
    CytoSVM_a         Cytoplasmic                   [No details]
    ECSVM_a           Unknown                       [No details]
    ModHMM_a          Unknown                       [No internal helices found]
    Motif_a           Unknown                       [No motifs found]
    Profile_a         Unknown                       [No matches to profiles found]
    SCL-BLAST_a       Unknown                       [No matches against database]
    SCL-BLASTe_a      Unknown                       [No matches against database]
    Signal_a          Unknown                       [No signal peptide detected]
  Localization Scores:
    Cytoplasmic            7.50
    CytoplasmicMembrane    1.00
    Cellwall               0.87
    Extracellular          0.63
  Final Prediction:
    Cytoplasmic            7.50
-------------------------------------------------------------------------------
SeqID: 146_bin.25.fna_assembly_NODE_80_length_134554_cov_24.033314_63 rank: C; methionyl aminopeptidase [EC:3.4.11.18] (db=kegg)
  Analysis Report:
    CMSVM_a           Unknown                       [No details]
    CWSVM_a           Unknown                       [No details]
    CytoSVM_a         Cytoplasmic                   [No details]
    ECSVM_a           Unknown                       [No details]
    ModHMM_a          Unknown                       [No internal helices found]
    Motif_a           Unknown                       [No motifs found]
    Profile_a         Unknown                       [No matches to profiles found]
    SCL-BLAST_a       Unknown                       [No matches against database]
    SCL-BLASTe_a      Unknown                       [No matches against database]
    Signal_a          Unknown                       [No signal peptide detected]
  Localization Scores:
    Cytoplasmic            7.50
    CytoplasmicMembrane    1.00
    Cellwall               0.87
    Extracellular          0.63
  Final Prediction:
    Cytoplasmic            7.50
-------------------------------------------------------------------------------
SeqID: 146_bin.25.fna_assembly_NODE_2_length_857045_cov_24.061639_464 rank: D; ATPase family associated with various cellular activities (AAA) [PF00004.32]; Vps4 C terminal oligomerisation domain [PF09336.13]; Holliday junction DNA helicase RuvB P-loop domain [PF05496.15]; AAA domain (Cdc48 subfamily) [PF07724.17]; MIT (microtubule interacting and transport) domain [PF04212.21] (db=pfam)
  Analysis Report:
    CMSVM_a           Unknown                       [No details]
    CWSVM_a           Unknown                       [No details]
    CytoSVM_a         Cytoplasmic                   [No details]
    ECSVM_a           Unknown                       [No details]
    ModHMM_a          Unknown                       [No internal helices found]
    Motif_a           Unknown                       [No motifs found]
    Profile_a         Unknown                       [No matches to profiles found]
    SCL-BLAST_a       Cytoplasmic                   [matched 2492524 <http://www.ncbi.nlm.nih.gov/entrez/query.fcgi?cmd=Retrieve&db=protein&list_uids=2492524&dopt=GenPept>: Proteasome-activating nucleotidase]
    SCL-BLASTe_a      Unknown                       [No matches against database]
    Signal_a          Unknown                       [No signal peptide detected]
  Localization Scores:
    Cytoplasmic            9.96
    CytoplasmicMembrane    0.00
    Cellwall               0.02
    Extracellular          0.01
  Final Prediction:
    Cytoplasmic            9.96
-------------------------------------------------------------------------------
SeqID: 146_bin.25.fna_assembly_NODE_2_length_857045_cov_24.061639_530 rank: C; transitional endoplasmic reticulum ATPase (db=kegg)
  Analysis Report:
    CMSVM_a           Unknown                       [No details]
    CWSVM_a           Unknown                       [No details]
    CytoSVM_a         Cytoplasmic                   [No details]
    ECSVM_a           Unknown                       [No details]
    ModHMM_a          Unknown                       [No internal helices found]
    Motif_a           Unknown                       [No motifs found]
    Profile_a         Unknown                       [No matches to profiles found]
    SCL-BLAST_a       Cytoplasmic                   [matched 2492524 <http://www.ncbi.nlm.nih.gov/entrez/query.fcgi?cmd=Retrieve&db=protein&list_uids=2492524&dopt=GenPept>: Proteasome-activating nucleotidase]
    SCL-BLASTe_a      Unknown                       [No matches against database]
    Signal_a          Unknown                       [No signal peptide detected]
  Localization Scores:
    Cytoplasmic            9.96
    CytoplasmicMembrane    0.00
    Cellwall               0.02
    Extracellular          0.01
  Final Prediction:
    Cytoplasmic            9.96
-------------------------------------------------------------------------------
SeqID: 146_bin.25.fna_assembly_NODE_80_length_134554_cov_24.033314_66 rank: C; transitional endoplasmic reticulum ATPase (db=kegg)
  Analysis Report:
    CMSVM_a           Unknown                       [No details]
    CWSVM_a           Unknown                       [No details]
    CytoSVM_a         Cytoplasmic                   [No details]
    ECSVM_a           Unknown                       [No details]
    ModHMM_a          Unknown                       [No internal helices found]
    Motif_a           Unknown                       [No motifs found]
    Profile_a         Unknown                       [No matches to profiles found]
    SCL-BLAST_a       Cytoplasmic                   [matched 2492524 <http://www.ncbi.nlm.nih.gov/entrez/query.fcgi?cmd=Retrieve&db=protein&list_uids=2492524&dopt=GenPept>: Proteasome-activating nucleotidase]
    SCL-BLASTe_a      Unknown                       [No matches against database]
    Signal_a          Unknown                       [No signal peptide detected]
  Localization Scores:
    Cytoplasmic            9.96
    CytoplasmicMembrane    0.00
    Cellwall               0.02
    Extracellular          0.01
  Final Prediction:
    Cytoplasmic            9.96
-------------------------------------------------------------------------------
SeqID: 146_bin.25.fna_assembly_NODE_2_length_857045_cov_24.061639_53 rank: C; pyridoxal 5'-phosphate synthase pdxT subunit [EC:4.3.3.6] (db=kegg)
  Analysis Report:
    CMSVM_a           Unknown                       [No details]
    CWSVM_a           Unknown                       [No details]
    CytoSVM_a         Cytoplasmic                   [No details]
    ECSVM_a           Unknown                       [No details]
    ModHMM_a          Unknown                       [No internal helices found]
    Motif_a           Unknown                       [No motifs found]
    Profile_a         Unknown                       [No matches to profiles found]
    SCL-BLAST_a       Unknown                       [No matches against database]
    SCL-BLASTe_a      Unknown                       [No matches against database]
    Signal_a          Unknown                       [No signal peptide detected]
  Localization Scores:
    Cytoplasmic            7.50
    CytoplasmicMembrane    1.00
    Cellwall               0.87
    Extracellular          0.63
  Final Prediction:
    Cytoplasmic            7.50
-------------------------------------------------------------------------------
SeqID: 146_bin.25.fna_assembly_NODE_2_length_857045_cov_24.061639_155 rank: D; nan (db=pfam)
  Analysis Report:
    CMSVM_a           CytoplasmicMembrane           [No details]
    CWSVM_a           Unknown                       [No details]
    CytoSVM_a         Unknown                       [No details]
    ECSVM_a           Unknown                       [No details]
    ModHMM_a          CytoplasmicMembrane           [9 internal helices found]
    Motif_a           Unknown                       [No motifs found]
    Profile_a         Unknown                       [No matches to profiles found]
    SCL-BLAST_a       Unknown                       [No matches against database]
    SCL-BLASTe_a      Unknown                       [No matches against database]
    Signal_a          Unknown                       [No signal peptide detected]
  Localization Scores:
    Cytoplasmic            0.00
    CytoplasmicMembrane    9.99
    Cellwall               0.00
    Extracellular          0.00
  Final Prediction:
    CytoplasmicMembrane    9.99
-------------------------------------------------------------------------------
SeqID: 146_bin.25.fna_assembly_NODE_2_length_857045_cov_24.061639_226 rank: C; carbamoyl-phosphate synthase small subunit [EC:6.3.5.5] (db=kegg)
  Analysis Report:
    CMSVM_a           Unknown                       [No details]
    CWSVM_a           Unknown                       [No details]
    CytoSVM_a         Cytoplasmic                   [No details]
    ECSVM_a           Unknown                       [No details]
    ModHMM_a          Unknown                       [No internal helices found]
    Motif_a           Unknown                       [No motifs found]
    Profile_a         Unknown                       [No matches to profiles found]
    SCL-BLAST_a       Unknown                       [No matches against database]
    SCL-BLASTe_a      Unknown                       [No matches against database]
    Signal_a          Unknown                       [No signal peptide detected]
  Localization Scores:
    Cytoplasmic            7.50
    CytoplasmicMembrane    1.00
    Cellwall               0.87
    Extracellular          0.63
  Final Prediction:
    Cytoplasmic            7.50
-------------------------------------------------------------------------------
SeqID: 146_bin.25.fna_assembly_NODE_2_length_857045_cov_24.061639_260 rank: C; [CysO sulfur-carrier protein]-S-L-cysteine hydrolase [EC:3.13.1.6] (db=kegg)
  Analysis Report:
    CMSVM_a           Unknown                       [No details]
    CWSVM_a           Unknown                       [No details]
    CytoSVM_a         Cytoplasmic                   [No details]
    ECSVM_a           Unknown                       [No details]
    ModHMM_a          Unknown                       [No internal helices found]
    Motif_a           Unknown                       [No motifs found]
    Profile_a         Unknown                       [No matches to profiles found]
    SCL-BLAST_a       Unknown                       [No matches against database]
    SCL-BLASTe_a      Unknown                       [No matches against database]
    Signal_a          Unknown                       [No signal peptide detected]
  Localization Scores:
    Cytoplasmic            7.50
    CytoplasmicMembrane    1.00
    Cellwall               0.87
    Extracellular          0.63
  Final Prediction:
    Cytoplasmic            7.50
-------------------------------------------------------------------------------
SeqID: 146_bin.25.fna_assembly_NODE_5_length_575520_cov_24.587335_281 rank: C; archaeal preflagellin peptidase FlaK [EC:3.4.23.52] (db=kegg)
  Analysis Report:
    CMSVM_a           CytoplasmicMembrane           [No details]
    CWSVM_a           Unknown                       [No details]
    CytoSVM_a         Unknown                       [No details]
    ECSVM_a           Unknown                       [No details]
    ModHMM_a          CytoplasmicMembrane           [4 internal helices found]
    Motif_a           Unknown                       [No motifs found]
    Profile_a         Unknown                       [No matches to profiles found]
    SCL-BLAST_a       Unknown                       [No matches against database]
    SCL-BLASTe_a      Unknown                       [No matches against database]
    Signal_a          Unknown                       [No signal peptide detected]
  Localization Scores:
    Cytoplasmic            0.00
    CytoplasmicMembrane    9.99
    Cellwall               0.00
    Extracellular          0.00
  Final Prediction:
    CytoplasmicMembrane    9.99
-------------------------------------------------------------------------------
SeqID: 146_bin.25.fna_assembly_NODE_2_length_857045_cov_24.061639_251 rank: C; 5-methylthioadenosine/S-adenosylhomocysteine deaminase [EC:3.5.4.31 3.5.4.28] (db=kegg)
  Analysis Report:
    CMSVM_a           Unknown                       [No details]
    CWSVM_a           Unknown                       [No details]
    CytoSVM_a         Cytoplasmic                   [No details]
    ECSVM_a           Unknown                       [No details]
    ModHMM_a          Unknown                       [No internal helices found]
    Motif_a           Unknown                       [No motifs found]
    Profile_a         Unknown                       [No matches to profiles found]
    SCL-BLAST_a       Unknown                       [No matches against database]
    SCL-BLASTe_a      Unknown                       [No matches against database]
    Signal_a          Unknown                       [No signal peptide detected]
  Localization Scores:
    Cytoplasmic            7.50
    CytoplasmicMembrane    1.00
    Cellwall               0.87
    Extracellular          0.63
  Final Prediction:
    Cytoplasmic            7.50
-------------------------------------------------------------------------------
SeqID: 146_bin.25.fna_assembly_NODE_2_length_857045_cov_24.061639_375 rank: C; dihydropyrimidinase [EC:3.5.2.2] (db=kegg)
  Analysis Report:
    CMSVM_a           Unknown                       [No details]
    CWSVM_a           Unknown                       [No details]
    CytoSVM_a         Cytoplasmic                   [No details]
    ECSVM_a           Unknown                       [No details]
    ModHMM_a          Unknown                       [No internal helices found]
    Motif_a           Unknown                       [No motifs found]
    Profile_a         Unknown                       [No matches to profiles found]
    SCL-BLAST_a       Unknown                       [No matches against database]
    SCL-BLASTe_a      Unknown                       [No matches against database]
    Signal_a          Unknown                       [No signal peptide detected]
  Localization Scores:
    Cytoplasmic            7.50
    CytoplasmicMembrane    1.00
    Cellwall               0.87
    Extracellular          0.63
  Final Prediction:
    Cytoplasmic            7.50
-------------------------------------------------------------------------------
SeqID: 146_bin.25.fna_assembly_NODE_80_length_134554_cov_24.033314_29 rank: D; Peptidase family M20/M25/M40 [PF01546.31] (db=pfam)
  Analysis Report:
    CMSVM_a           Unknown                       [No details]
    CWSVM_a           Unknown                       [No details]
    CytoSVM_a         Cytoplasmic                   [No details]
    ECSVM_a           Unknown                       [No details]
    ModHMM_a          Unknown                       [No internal helices found]
    Motif_a           Unknown                       [No motifs found]
    Profile_a         Unknown                       [No matches to profiles found]
    SCL-BLAST_a       Unknown                       [No matches against database]
    SCL-BLASTe_a      Unknown                       [No matches against database]
    Signal_a          Unknown                       [No signal peptide detected]
  Localization Scores:
    Cytoplasmic            7.50
    CytoplasmicMembrane    1.00
    Cellwall               0.87
    Extracellular          0.63
  Final Prediction:
    Cytoplasmic            7.50
-------------------------------------------------------------------------------
SeqID: 146_bin.25.fna_assembly_NODE_2_length_857045_cov_24.061639_441 rank: C; TldD protein (db=kegg)
  Analysis Report:
    CMSVM_a           Unknown                       [No details]
    CWSVM_a           Unknown                       [No details]
    CytoSVM_a         Cytoplasmic                   [No details]
    ECSVM_a           Unknown                       [No details]
    ModHMM_a          Unknown                       [No internal helices found]
    Motif_a           Unknown                       [No motifs found]
    Profile_a         Unknown                       [No matches to profiles found]
    SCL-BLAST_a       Unknown                       [No matches against database]
    SCL-BLASTe_a      Unknown                       [No matches against database]
    Signal_a          Unknown                       [No signal peptide detected]
  Localization Scores:
    Cytoplasmic            7.50
    CytoplasmicMembrane    1.00
    Cellwall               0.87
    Extracellular          0.63
  Final Prediction:
    Cytoplasmic            7.50
-------------------------------------------------------------------------------
SeqID: 146_bin.25.fna_assembly_NODE_2_length_857045_cov_24.061639_212 rank: D; Peptidase family M20/M25/M40 [PF01546.31] (db=pfam)
  Analysis Report:
    CMSVM_a           Unknown                       [No details]
    CWSVM_a           Unknown                       [No details]
    CytoSVM_a         Cytoplasmic                   [No details]
    ECSVM_a           Unknown                       [No details]
    ModHMM_a          Unknown                       [1 internal helix found]
    Motif_a           Unknown                       [No motifs found]
    Profile_a         Unknown                       [No matches to profiles found]
    SCL-BLAST_a       Unknown                       [No matches against database]
    SCL-BLASTe_a      Unknown                       [No matches against database]
    Signal_a          Unknown                       [No signal peptide detected]
  Localization Scores:
    Cytoplasmic            7.50
    CytoplasmicMembrane    1.00
    Cellwall               0.87
    Extracellular          0.63
  Final Prediction:
    Cytoplasmic            7.50
-------------------------------------------------------------------------------
SeqID: 146_bin.25.fna_assembly_NODE_5_length_575520_cov_24.587335_179 rank: C; signal peptidase I [EC:3.4.21.89] (db=kegg)
  Analysis Report:
    CMSVM_a           CytoplasmicMembrane           [No details]
    CWSVM_a           Unknown                       [No details]
    CytoSVM_a         Unknown                       [No details]
    ECSVM_a           Unknown                       [No details]
    ModHMM_a          Unknown                       [2 internal helices found]
    Motif_a           Unknown                       [No motifs found]
    Profile_a         Unknown                       [No matches to profiles found]
    SCL-BLAST_a       Unknown                       [No matches against database]
    SCL-BLASTe_a      Unknown                       [No matches against database]
    Signal_a          Unknown                       [No signal peptide detected]
  Localization Scores:
    Cytoplasmic            0.12
    CytoplasmicMembrane    9.75
    Cellwall               0.12
    Extracellular          0.01
  Final Prediction:
    CytoplasmicMembrane    9.75
-------------------------------------------------------------------------------
SeqID: 146_bin.25.fna_assembly_NODE_5_length_575520_cov_24.587335_9 rank: D; Serine aminopeptidase, S33 [PF12146.11]; alpha/beta hydrolase fold [PF00561.23]; Alpha/beta hydrolase family [PF12697.10]; Alpha/beta hydrolase of unknown function (DUF1057) [PF06342.15]; Prolyl oligopeptidase family [PF00326.24]; Lipase (class 2) [PF01674.21]; Ndr family [PF03096.17]; PGAP1-like protein [PF07819.16]; Chlorophyllase enzyme [PF12740.10]; TAP-like protein [PF08386.13]; Uncharacterised protein family (UPF0227) [PF05728.15]; Thioesterase domain [PF00975.23]; Palmitoyl protein thioesterase [PF02089.18] (db=pfam)
  Analysis Report:
    CMSVM_a           Unknown                       [No details]
    CWSVM_a           Unknown                       [No details]
    CytoSVM_a         Cytoplasmic                   [No details]
    ECSVM_a           Unknown                       [No details]
    ModHMM_a          Unknown                       [No internal helices found]
    Motif_a           Unknown                       [No motifs found]
    Profile_a         Unknown                       [No matches to profiles found]
    SCL-BLAST_a       Cytoplasmic                   [matched 16077295 <http://www.ncbi.nlm.nih.gov/entrez/query.fcgi?cmd=Retrieve&db=protein&list_uids=16077295&dopt=GenPept>: similar to carboxylesterase ]
    SCL-BLASTe_a      Unknown                       [No matches against database]
    Signal_a          Unknown                       [No signal peptide detected]
  Localization Scores:
    Cytoplasmic            9.96
    CytoplasmicMembrane    0.00
    Cellwall               0.02
    Extracellular          0.01
  Final Prediction:
    Cytoplasmic            9.96
-------------------------------------------------------------------------------
SeqID: 146_bin.25.fna_assembly_NODE_5_length_575520_cov_24.587335_65 rank: D; nan (db=pfam)
  Analysis Report:
    CMSVM_a           CytoplasmicMembrane           [No details]
    CWSVM_a           Unknown                       [No details]
    CytoSVM_a         Unknown                       [No details]
    ECSVM_a           Unknown                       [No details]
    ModHMM_a          CytoplasmicMembrane           [8 internal helices found]
    Motif_a           Unknown                       [No motifs found]
    Profile_a         Unknown                       [No matches to profiles found]
    SCL-BLAST_a       Unknown                       [No matches against database]
    SCL-BLASTe_a      Unknown                       [No matches against database]
    Signal_a          Unknown                       [No signal peptide detected]
  Localization Scores:
    Cytoplasmic            0.00
    CytoplasmicMembrane    9.99
    Cellwall               0.00
    Extracellular          0.00
  Final Prediction:
    CytoplasmicMembrane    9.99
-------------------------------------------------------------------------------
SeqID: 146_bin.25.fna_assembly_NODE_2_length_857045_cov_24.061639_760 rank: C; [amino group carrier protein]-lysine/ornithine hydrolase [EC:3.5.1.130 3.5.1.132] (db=kegg)
  Analysis Report:
    CMSVM_a           Unknown                       [No details]
    CWSVM_a           Unknown                       [No details]
    CytoSVM_a         Cytoplasmic                   [No details]
    ECSVM_a           Unknown                       [No details]
    ModHMM_a          Unknown                       [No internal helices found]
    Motif_a           Unknown                       [No motifs found]
    Profile_a         Unknown                       [No matches to profiles found]
    SCL-BLAST_a       Unknown                       [No matches against database]
    SCL-BLASTe_a      Unknown                       [No matches against database]
    Signal_a          Unknown                       [No signal peptide detected]
  Localization Scores:
    Cytoplasmic            7.50
    CytoplasmicMembrane    1.00
    Cellwall               0.87
    Extracellular          0.63
  Final Prediction:
    Cytoplasmic            7.50
-------------------------------------------------------------------------------
SeqID: 146_bin.25.fna_assembly_NODE_2_length_857045_cov_24.061639_63 rank: D; Amidohydrolase family [PF01979.23]; Amidohydrolase family [PF07969.14] (db=pfam)
  Analysis Report:
    CMSVM_a           Unknown                       [No details]
    CWSVM_a           Unknown                       [No details]
    CytoSVM_a         Unknown                       [No details]
    ECSVM_a           Unknown                       [No details]
    ModHMM_a          Unknown                       [No internal helices found]
    Motif_a           Unknown                       [No motifs found]
    Profile_a         Unknown                       [No matches to profiles found]
    SCL-BLAST_a       Unknown                       [No matches against database]
    SCL-BLASTe_a      Unknown                       [No matches against database]
    Signal_a          Unknown                       [No signal peptide detected]
  Localization Scores:
    Cytoplasmic            2.50
    CytoplasmicMembrane    2.50
    Cellwall               2.50
    Extracellular          2.50
  Final Prediction:
    Unknown
-------------------------------------------------------------------------------
SeqID: 146_bin.25.fna_assembly_NODE_2_length_857045_cov_24.061639_908 rank: D; Matrixin [PF00413.27] (db=pfam)
  Analysis Report:
    CMSVM_a           Unknown                       [No details]
    CWSVM_a           Unknown                       [No details]
    CytoSVM_a         Cytoplasmic                   [No details]
    ECSVM_a           Unknown                       [No details]
    ModHMM_a          Unknown                       [2 internal helices found]
    Motif_a           Unknown                       [No motifs found]
    Profile_a         Unknown                       [No matches to profiles found]
    SCL-BLAST_a       Unknown                       [No matches against database]
    SCL-BLASTe_a      Unknown                       [No matches against database]
    Signal_a          Non-Cytoplasmic               [Signal peptide detected]
  Localization Scores:
    Cytoplasmic            0.00
    CytoplasmicMembrane    4.00
    Cellwall               3.48
    Extracellular          2.52
  Final Prediction:
    Unknown
-------------------------------------------------------------------------------
SeqID: 146_bin.25.fna_assembly_NODE_5_length_575520_cov_24.587335_351 rank: C; rhomboid protease GluP [EC:3.4.21.105] (db=kegg)
  Analysis Report:
    CMSVM_a           CytoplasmicMembrane           [No details]
    CWSVM_a           Unknown                       [No details]
    CytoSVM_a         Unknown                       [No details]
    ECSVM_a           Unknown                       [No details]
    ModHMM_a          CytoplasmicMembrane           [6 internal helices found]
    Motif_a           Unknown                       [No motifs found]
    Profile_a         Unknown                       [No matches to profiles found]
    SCL-BLAST_a       Unknown                       [No matches against database]
    SCL-BLASTe_a      Unknown                       [No matches against database]
    Signal_a          Unknown                       [No signal peptide detected]
  Localization Scores:
    Cytoplasmic            0.00
    CytoplasmicMembrane    9.99
    Cellwall               0.00
    Extracellular          0.00
  Final Prediction:
    CytoplasmicMembrane    9.99
-------------------------------------------------------------------------------
SeqID: 146_bin.25.fna_assembly_NODE_2_length_857045_cov_24.061639_367 rank: D; AN1-like Zinc finger [PF01428.19] (db=pfam)
  Analysis Report:
    CMSVM_a           CytoplasmicMembrane           [No details]
    CWSVM_a           Unknown                       [No details]
    CytoSVM_a         Cytoplasmic                   [No details]
    ECSVM_a           Unknown                       [No details]
    ModHMM_a          CytoplasmicMembrane           [5 internal helices found]
    Motif_a           Unknown                       [No motifs found]
    Profile_a         Unknown                       [No matches to profiles found]
    SCL-BLAST_a       Unknown                       [No matches against database]
    SCL-BLASTe_a      Unknown                       [No matches against database]
    Signal_a          Unknown                       [No signal peptide detected]
  Localization Scores:
    Cytoplasmic            0.01
    CytoplasmicMembrane    9.99
    Cellwall               0.00
    Extracellular          0.00
  Final Prediction:
    CytoplasmicMembrane    9.99
-------------------------------------------------------------------------------
SeqID: 146_bin.25.fna_assembly_NODE_2_length_857045_cov_24.061639_377 rank: D; Amidohydrolase family [PF01979.23]; Amidohydrolase family [PF07969.14] (db=pfam)
  Analysis Report:
    CMSVM_a           Unknown                       [No details]
    CWSVM_a           Unknown                       [No details]
    CytoSVM_a         Cytoplasmic                   [No details]
    ECSVM_a           Unknown                       [No details]
    ModHMM_a          Unknown                       [No internal helices found]
    Motif_a           Unknown                       [No motifs found]
    Profile_a         Unknown                       [No matches to profiles found]
    SCL-BLAST_a       Unknown                       [No matches against database]
    SCL-BLASTe_a      Unknown                       [No matches against database]
    Signal_a          Unknown                       [No signal peptide detected]
  Localization Scores:
    Cytoplasmic            7.50
    CytoplasmicMembrane    1.00
    Cellwall               0.87
    Extracellular          0.63
  Final Prediction:
    Cytoplasmic            7.50
-------------------------------------------------------------------------------
SeqID: 146_bin.25.fna_assembly_NODE_5_length_575520_cov_24.587335_155 rank: D; gag-polyprotein putative aspartyl protease [PF13975.9]; Retroviral aspartyl protease [PF00077.23]; Aspartyl protease [PF13650.9] (db=pfam)
  Analysis Report:
    CMSVM_a           Unknown                       [No details]
    CWSVM_a           Unknown                       [No details]
    CytoSVM_a         Cytoplasmic                   [No details]
    ECSVM_a           Unknown                       [No details]
    ModHMM_a          Unknown                       [No internal helices found]
    Motif_a           Unknown                       [No motifs found]
    Profile_a         Unknown                       [No matches to profiles found]
    SCL-BLAST_a       Unknown                       [No matches against database]
    SCL-BLASTe_a      Unknown                       [No matches against database]
    Signal_a          Unknown                       [No signal peptide detected]
  Localization Scores:
    Cytoplasmic            7.50
    CytoplasmicMembrane    1.00
    Cellwall               0.87
    Extracellular          0.63
  Final Prediction:
    Cytoplasmic            7.50
-------------------------------------------------------------------------------
SeqID: 146_bin.25.fna_assembly_NODE_5_length_575520_cov_24.587335_334 rank: D; SPFH domain / Band 7 family [PF01145.28] (db=pfam)
  Analysis Report:
    CMSVM_a           Unknown                       [No details]
    CWSVM_a           Unknown                       [No details]
    CytoSVM_a         Unknown                       [No details]
    ECSVM_a           Unknown                       [No details]
    ModHMM_a          Unknown                       [1 internal helix found]
    Motif_a           Unknown                       [No motifs found]
    Profile_a         Unknown                       [No matches to profiles found]
    SCL-BLAST_a       Unknown                       [No matches against database]
    SCL-BLASTe_a      Unknown                       [No matches against database]
    Signal_a          Unknown                       [No signal peptide detected]
  Localization Scores:
    Cytoplasmic            2.50
    CytoplasmicMembrane    2.50
    Cellwall               2.50
    Extracellular          2.50
  Final Prediction:
    Unknown
-------------------------------------------------------------------------------
SeqID: 146_bin.25.fna_assembly_NODE_2_length_857045_cov_24.061639_603 rank: D; nan (db=pfam)
  Analysis Report:
    CMSVM_a           Unknown                       [No details]
    CWSVM_a           Unknown                       [No details]
    CytoSVM_a         Cytoplasmic                   [No details]
    ECSVM_a           Unknown                       [No details]
    ModHMM_a          Unknown                       [2 internal helices found]
    Motif_a           Unknown                       [No motifs found]
    Profile_a         Unknown                       [No matches to profiles found]
    SCL-BLAST_a       Unknown                       [No matches against database]
    SCL-BLASTe_a      Unknown                       [No matches against database]
    Signal_a          Non-Cytoplasmic               [Signal peptide detected]
  Localization Scores:
    Cytoplasmic            0.00
    CytoplasmicMembrane    4.00
    Cellwall               3.48
    Extracellular          2.52
  Final Prediction:
    Unknown
-------------------------------------------------------------------------------
SeqID: 146_bin.25.fna_assembly_NODE_5_length_575520_cov_24.587335_11 rank: C; penicillin G amidase [EC:3.5.1.11] (db=kegg)
  Analysis Report:
    CMSVM_a           Unknown                       [No details]
    CWSVM_a           Unknown                       [No details]
    CytoSVM_a         Unknown                       [No details]
    ECSVM_a           Unknown                       [No details]
    ModHMM_a          Unknown                       [2 internal helices found]
    Motif_a           Unknown                       [No motifs found]
    Profile_a         Unknown                       [No matches to profiles found]
    SCL-BLAST_a       Unknown                       [No matches against database]
    SCL-BLASTe_a      Unknown                       [No matches against database]
    Signal_a          Non-Cytoplasmic               [Signal peptide detected]
  Localization Scores:
    Cytoplasmic            0.00
    CytoplasmicMembrane    3.33
    Cellwall               3.33
    Extracellular          3.33
  Final Prediction:
    Unknown
-------------------------------------------------------------------------------
SeqID: 146_bin.25.fna_assembly_NODE_5_length_575520_cov_24.587335_335 rank: C; membrane-bound serine protease (ClpP class) (db=kegg)
  Analysis Report:
    CMSVM_a           CytoplasmicMembrane           [No details]
    CWSVM_a           Unknown                       [No details]
    CytoSVM_a         Unknown                       [No details]
    ECSVM_a           Unknown                       [No details]
    ModHMM_a          CytoplasmicMembrane           [5 internal helices found]
    Motif_a           Unknown                       [No motifs found]
    Profile_a         Unknown                       [No matches to profiles found]
    SCL-BLAST_a       Unknown                       [No matches against database]
    SCL-BLASTe_a      Unknown                       [No matches against database]
    Signal_a          Unknown                       [No signal peptide detected]
  Localization Scores:
    Cytoplasmic            0.00
    CytoplasmicMembrane    9.99
    Cellwall               0.00
    Extracellular          0.00
  Final Prediction:
    CytoplasmicMembrane    9.99
-------------------------------------------------------------------------------
SeqID: 146_bin.25.fna_assembly_NODE_2_length_857045_cov_24.061639_424 rank: C; enoyl-CoA hydratase / 3-hydroxyacyl-CoA dehydrogenase [EC:4.2.1.17 1.1.1.35] (db=kegg)
  Analysis Report:
    CMSVM_a           Unknown                       [No details]
    CWSVM_a           Unknown                       [No details]
    CytoSVM_a         Cytoplasmic                   [No details]
    ECSVM_a           Unknown                       [No details]
    ModHMM_a          Unknown                       [No internal helices found]
    Motif_a           Unknown                       [No motifs found]
    Profile_a         Unknown                       [No matches to profiles found]
    SCL-BLAST_a       Unknown                       [No matches against database]
    SCL-BLASTe_a      Unknown                       [No matches against database]
    Signal_a          Unknown                       [No signal peptide detected]
  Localization Scores:
    Cytoplasmic            7.50
    CytoplasmicMembrane    1.00
    Cellwall               0.87
    Extracellular          0.63
  Final Prediction:
    Cytoplasmic            7.50
-------------------------------------------------------------------------------
SeqID: 146_bin.25.fna_assembly_NODE_5_length_575520_cov_24.587335_331 rank: C; enoyl-CoA hydratase [EC:4.2.1.17] (db=kegg)
  Analysis Report:
    CMSVM_a           Unknown                       [No details]
    CWSVM_a           Unknown                       [No details]
    CytoSVM_a         Cytoplasmic                   [No details]
    ECSVM_a           Unknown                       [No details]
    ModHMM_a          Unknown                       [No internal helices found]
    Motif_a           Unknown                       [No motifs found]
    Profile_a         Unknown                       [No matches to profiles found]
    SCL-BLAST_a       Unknown                       [No matches against database]
    SCL-BLASTe_a      Unknown                       [No matches against database]
    Signal_a          Unknown                       [No signal peptide detected]
  Localization Scores:
    Cytoplasmic            7.50
    CytoplasmicMembrane    1.00
    Cellwall               0.87
    Extracellular          0.63
  Final Prediction:
    Cytoplasmic            7.50
-------------------------------------------------------------------------------
SeqID: 146_bin.25.fna_assembly_NODE_5_length_575520_cov_24.587335_332 rank: C; enoyl-CoA hydratase [EC:4.2.1.17] (db=kegg)
  Analysis Report:
    CMSVM_a           Unknown                       [No details]
    CWSVM_a           Unknown                       [No details]
    CytoSVM_a         Cytoplasmic                   [No details]
    ECSVM_a           Unknown                       [No details]
    ModHMM_a          Unknown                       [No internal helices found]
    Motif_a           Unknown                       [No motifs found]
    Profile_a         Unknown                       [No matches to profiles found]
    SCL-BLAST_a       Unknown                       [No matches against database]
    SCL-BLASTe_a      Unknown                       [No matches against database]
    Signal_a          Unknown                       [No signal peptide detected]
  Localization Scores:
    Cytoplasmic            7.50
    CytoplasmicMembrane    1.00
    Cellwall               0.87
    Extracellular          0.63
  Final Prediction:
    Cytoplasmic            7.50
-------------------------------------------------------------------------------
SeqID: 146_bin.25.fna_assembly_NODE_5_length_575520_cov_24.587335_85 rank: D; Enoyl-CoA hydratase/isomerase [PF00378.23]; Enoyl-CoA hydratase/isomerase [PF16113.8]; 3-hydroxyacyl-CoA dehydrogenase, C-terminal domain [PF00725.25] (db=pfam)
  Analysis Report:
    CMSVM_a           Unknown                       [No details]
    CWSVM_a           Unknown                       [No details]
    CytoSVM_a         Cytoplasmic                   [No details]
    ECSVM_a           Unknown                       [No details]
    ModHMM_a          Unknown                       [No internal helices found]
    Motif_a           Unknown                       [No motifs found]
    Profile_a         Unknown                       [No matches to profiles found]
    SCL-BLAST_a       Unknown                       [No matches against database]
    SCL-BLASTe_a      Unknown                       [No matches against database]
    Signal_a          Unknown                       [No signal peptide detected]
  Localization Scores:
    Cytoplasmic            7.50
    CytoplasmicMembrane    1.00
    Cellwall               0.87
    Extracellular          0.63
  Final Prediction:
    Cytoplasmic            7.50
-------------------------------------------------------------------------------
SeqID: 146_bin.25.fna_assembly_NODE_2_length_857045_cov_24.061639_31 rank: D; Proteasome subunit [PF00227.29] (db=pfam)
  Analysis Report:
    CMSVM_a           Unknown                       [No details]
    CWSVM_a           Unknown                       [No details]
    CytoSVM_a         Cytoplasmic                   [No details]
    ECSVM_a           Unknown                       [No details]
    ModHMM_a          Unknown                       [No internal helices found]
    Motif_a           Unknown                       [No motifs found]
    Profile_a         Unknown                       [No matches to profiles found]
    SCL-BLAST_a       Cytoplasmic                   [matched 17380266 <http://www.ncbi.nlm.nih.gov/entrez/query.fcgi?cmd=Retrieve&db=protein&list_uids=17380266&dopt=GenPept>: Proteasome subunit beta precursor]
    SCL-BLASTe_a      Unknown                       [No matches against database]
    Signal_a          Unknown                       [No signal peptide detected]
  Localization Scores:
    Cytoplasmic            9.96
    CytoplasmicMembrane    0.00
    Cellwall               0.02
    Extracellular          0.01
  Final Prediction:
    Cytoplasmic            9.96
-------------------------------------------------------------------------------
|

------------------------------------------------------------------------
[ Submit Sequences <https://www.psort.org/psortb/index.html> |
Documentation <https://www.psort.org/documentation/index.html> |
Resources <https://www.psort.org/index.html> | Contact
<https://www.psort.org/contact.html> | Updates
<https://www.psort.org/updates.html> ]
