# Supplementary material for: Metabolic versatility of Caldarchaeales from geothermal features of Hawai’i and Chile as revealed by five metagenome-assembled genomes
Source: Front Microbiol. 2023 Sep 20;14:1216591. doi: 10.3389/fmicb.2023.1216591 (PMC10547907; doi:10.3389/fmicb.2023.1216591)
Supplement: Supplementary file 17 [file Data_Sheet_4.zip › psort/PSORTb_Results_146_bin21.txt]

PSORT-B <https://www.psort.org/psortb/index.html> 	Submit Sequences
<https://www.psort.org/psortb/index.html> | Documentation
<https://www.psort.org/documentation/index.html> | Resources
<https://www.psort.org/index.html> | Contact
<https://www.psort.org/contact.html> | Updates
<https://www.psort.org/updates.html>  
PSORT-B Menu


      PSORTb Results (Click here for an explanation of the output
      formats <https://www.psort.org/documentation/index.html#output>)

|SeqID: 146_bin.21.fna_assembly_NODE_10_length_371327_cov_6.042378_2 rank: C; protease IV [EC:3.4.21.-] (db=kegg)
  Analysis Report:
    CMSVM_a           CytoplasmicMembrane           [No details]
    CWSVM_a           Unknown                       [No details]
    CytoSVM_a         Unknown                       [No details]
    ECSVM_a           Unknown                       [No details]
    ModHMM_a          Unknown                       [2 internal helices found]
    Motif_a           Unknown                       [No motifs found]
    Profile_a         Unknown                       [No matches to profiles found]
    SCL-BLAST_a       CytoplasmicMembrane           [matched 84028736 <http://www.ncbi.nlm.nih.gov/entrez/query.fcgi?cmd=Retrieve&db=protein&list_uids=84028736&dopt=GenPept>: Probable protease sohB]
    SCL-BLASTe_a      Unknown                       [No matches against database]
    Signal_a          Unknown                       [No signal peptide detected]
  Localization Scores:
    Cytoplasmic            0.00
    CytoplasmicMembrane    10.00
    Cellwall               0.00
    Extracellular          0.00
  Final Prediction:
    CytoplasmicMembrane    10.00
-------------------------------------------------------------------------------
SeqID: 146_bin.21.fna_assembly_NODE_10_length_371327_cov_6.042378_38 rank: D; Serine aminopeptidase, S33 [PF12146.11]; alpha/beta hydrolase fold [PF00561.23]; Alpha/beta hydrolase family [PF12697.10]; Alpha/beta hydrolase of unknown function (DUF1057) [PF06342.15]; TAP-like protein [PF08386.13] (db=pfam)
  Analysis Report:
    CMSVM_a           Unknown                       [No details]
    CWSVM_a           Unknown                       [No details]
    CytoSVM_a         Unknown                       [No details]
    ECSVM_a           Unknown                       [No details]
    ModHMM_a          Unknown                       [No internal helices found]
    Motif_a           Unknown                       [No motifs found]
    Profile_a         Unknown                       [No matches to profiles found]
    SCL-BLAST_a       Cytoplasmic                   [matched 73619574 <http://www.ncbi.nlm.nih.gov/entrez/query.fcgi?cmd=Retrieve&db=protein&list_uids=73619574&dopt=GenPept>: Carboxylesterase bioH]
    SCL-BLASTe_a      Unknown                       [No matches against database]
    Signal_a          Unknown                       [No signal peptide detected]
  Localization Scores:
    Cytoplasmic            9.65
    CytoplasmicMembrane    0.01
    Cellwall               0.17
    Extracellular          0.17
  Final Prediction:
    Cytoplasmic            9.65
-------------------------------------------------------------------------------
SeqID: 146_bin.21.fna_assembly_NODE_10_length_371327_cov_6.042378_50 rank: D; Amidohydrolase family [PF01979.23]; Amidohydrolase family [PF07969.14] (db=pfam)
  Analysis Report:
    CMSVM_a           Unknown                       [No details]
    CWSVM_a           Unknown                       [No details]
    CytoSVM_a         Cytoplasmic                   [No details]
    ECSVM_a           Unknown                       [No details]
    ModHMM_a          Unknown                       [No internal helices found]
    Motif_a           Unknown                       [No motifs found]
    Profile_a         Unknown                       [No matches to profiles found]
    SCL-BLAST_a       Unknown                       [No matches against database]
    SCL-BLASTe_a      Unknown                       [No matches against database]
    Signal_a          Unknown                       [No signal peptide detected]
  Localization Scores:
    Cytoplasmic            7.50
    CytoplasmicMembrane    1.00
    Cellwall               0.87
    Extracellular          0.63
  Final Prediction:
    Cytoplasmic            7.50
-------------------------------------------------------------------------------
SeqID: 146_bin.21.fna_assembly_NODE_10_length_371327_cov_6.042378_55 rank: C; adenine deaminase [EC:3.5.4.2] (db=kegg)
  Analysis Report:
    CMSVM_a           Unknown                       [No details]
    CWSVM_a           Unknown                       [No details]
    CytoSVM_a         Unknown                       [No details]
    ECSVM_a           Unknown                       [No details]
    ModHMM_a          Unknown                       [No internal helices found]
    Motif_a           Unknown                       [No motifs found]
    Profile_a         Unknown                       [No matches to profiles found]
    SCL-BLAST_a       Unknown                       [No matches against database]
    SCL-BLASTe_a      Unknown                       [No matches against database]
    Signal_a          Unknown                       [No signal peptide detected]
  Localization Scores:
    Cytoplasmic            2.50
    CytoplasmicMembrane    2.50
    Cellwall               2.50
    Extracellular          2.50
  Final Prediction:
    Unknown
-------------------------------------------------------------------------------
SeqID: 146_bin.21.fna_assembly_NODE_10_length_371327_cov_6.042378_58 rank: C; dihydropyrimidinase [EC:3.5.2.2] (db=kegg)
  Analysis Report:
    CMSVM_a           Unknown                       [No details]
    CWSVM_a           Unknown                       [No details]
    CytoSVM_a         Cytoplasmic                   [No details]
    ECSVM_a           Unknown                       [No details]
    ModHMM_a          Unknown                       [No internal helices found]
    Motif_a           Unknown                       [No motifs found]
    Profile_a         Unknown                       [No matches to profiles found]
    SCL-BLAST_a       Unknown                       [No matches against database]
    SCL-BLASTe_a      Unknown                       [No matches against database]
    Signal_a          Unknown                       [No signal peptide detected]
  Localization Scores:
    Cytoplasmic            7.50
    CytoplasmicMembrane    1.00
    Cellwall               0.87
    Extracellular          0.63
  Final Prediction:
    Cytoplasmic            7.50
-------------------------------------------------------------------------------
SeqID: 146_bin.21.fna_assembly_NODE_10_length_371327_cov_6.042378_80 rank: D; CBS domain [PF00571.31] (db=pfam)
  Analysis Report:
    CMSVM_a           Unknown                       [No details]
    CWSVM_a           Unknown                       [No details]
    CytoSVM_a         Cytoplasmic                   [No details]
    ECSVM_a           Unknown                       [No details]
    ModHMM_a          Unknown                       [No internal helices found]
    Motif_a           Unknown                       [No motifs found]
    Profile_a         Unknown                       [No matches to profiles found]
    SCL-BLAST_a       Unknown                       [No matches against database]
    SCL-BLASTe_a      Unknown                       [No matches against database]
    Signal_a          Unknown                       [No signal peptide detected]
  Localization Scores:
    Cytoplasmic            7.50
    CytoplasmicMembrane    1.00
    Cellwall               0.87
    Extracellular          0.63
  Final Prediction:
    Cytoplasmic            7.50
-------------------------------------------------------------------------------
SeqID: 146_bin.21.fna_assembly_NODE_10_length_371327_cov_6.042378_172 rank: D; GXGXG motif [PF01493.22]; Glutamine amidotransferases class-II [PF00310.24]; Glutamine amidotransferase domain [PF13522.9]; Glutamine amidotransferases class-II [PF13230.9] (db=pfam)
  Analysis Report:
    CMSVM_a           Unknown                       [No details]
    CWSVM_a           Unknown                       [No details]
    CytoSVM_a         Cytoplasmic                   [No details]
    ECSVM_a           Unknown                       [No details]
    ModHMM_a          Unknown                       [No internal helices found]
    Motif_a           Unknown                       [No motifs found]
    Profile_a         Unknown                       [No matches to profiles found]
    SCL-BLAST_a       Unknown                       [No matches against database]
    SCL-BLASTe_a      Unknown                       [No matches against database]
    Signal_a          Unknown                       [No signal peptide detected]
  Localization Scores:
    Cytoplasmic            7.50
    CytoplasmicMembrane    1.00
    Cellwall               0.87
    Extracellular          0.63
  Final Prediction:
    Cytoplasmic            7.50
-------------------------------------------------------------------------------
SeqID: 146_bin.21.fna_assembly_NODE_10_length_371327_cov_6.042378_177 rank: C; imidazole glycerol-phosphate synthase subunit HisH [EC:4.3.2.10] (db=kegg)
  Analysis Report:
    CMSVM_a           Unknown                       [No details]
    CWSVM_a           Unknown                       [No details]
    CytoSVM_a         Unknown                       [No details]
    ECSVM_a           Unknown                       [No details]
    ModHMM_a          Unknown                       [No internal helices found]
    Motif_a           Unknown                       [No motifs found]
    Profile_a         Unknown                       [No matches to profiles found]
    SCL-BLAST_a       Cytoplasmic                   [matched 12229847 <http://www.ncbi.nlm.nih.gov/entrez/query.fcgi?cmd=Retrieve&db=protein&list_uids=12229847&dopt=GenPept>: Imidazole glycerol phosphate synthase subunit hisH]
    SCL-BLASTe_a      Unknown                       [No matches against database]
    Signal_a          Unknown                       [No signal peptide detected]
  Localization Scores:
    Cytoplasmic            9.65
    CytoplasmicMembrane    0.01
    Cellwall               0.17
    Extracellular          0.17
  Final Prediction:
    Cytoplasmic            9.65
-------------------------------------------------------------------------------
SeqID: 146_bin.21.fna_assembly_NODE_10_length_371327_cov_6.042378_224 rank: C; [amino group carrier protein]-lysine/ornithine hydrolase [EC:3.5.1.130 3.5.1.132] (db=kegg)
  Analysis Report:
    CMSVM_a           Unknown                       [No details]
    CWSVM_a           Unknown                       [No details]
    CytoSVM_a         Cytoplasmic                   [No details]
    ECSVM_a           Unknown                       [No details]
    ModHMM_a          Unknown                       [No internal helices found]
    Motif_a           Unknown                       [No motifs found]
    Profile_a         Unknown                       [No matches to profiles found]
    SCL-BLAST_a       Unknown                       [No matches against database]
    SCL-BLASTe_a      Unknown                       [No matches against database]
    Signal_a          Unknown                       [No signal peptide detected]
  Localization Scores:
    Cytoplasmic            7.50
    CytoplasmicMembrane    1.00
    Cellwall               0.87
    Extracellular          0.63
  Final Prediction:
    Cytoplasmic            7.50
-------------------------------------------------------------------------------
SeqID: 146_bin.21.fna_assembly_NODE_10_length_371327_cov_6.042378_287 rank: D; CBS domain [PF00571.31] (db=pfam)
  Analysis Report:
    CMSVM_a           Unknown                       [No details]
    CWSVM_a           Unknown                       [No details]
    CytoSVM_a         Unknown                       [No details]
    ECSVM_a           Unknown                       [No details]
    ModHMM_a          Unknown                       [No internal helices found]
    Motif_a           Unknown                       [No motifs found]
    Profile_a         Unknown                       [No matches to profiles found]
    SCL-BLAST_a       Unknown                       [No matches against database]
    SCL-BLASTe_a      Unknown                       [No matches against database]
    Signal_a          Unknown                       [No signal peptide detected]
  Localization Scores:
    Cytoplasmic            2.50
    CytoplasmicMembrane    2.50
    Cellwall               2.50
    Extracellular          2.50
  Final Prediction:
    Unknown
-------------------------------------------------------------------------------
SeqID: 146_bin.21.fna_assembly_NODE_10_length_371327_cov_6.042378_314 rank: D; Metallopeptidase family M24 [PF00557.27] (db=pfam)
  Analysis Report:
    CMSVM_a           Unknown                       [No details]
    CWSVM_a           Unknown                       [No details]
    CytoSVM_a         Cytoplasmic                   [No details]
    ECSVM_a           Unknown                       [No details]
    ModHMM_a          Unknown                       [No internal helices found]
    Motif_a           Unknown                       [No motifs found]
    Profile_a         Unknown                       [No matches to profiles found]
    SCL-BLAST_a       Cytoplasmic                   [matched 17380168 <http://www.ncbi.nlm.nih.gov/entrez/query.fcgi?cmd=Retrieve&db=protein&list_uids=17380168&dopt=GenPept>: Xaa-Pro dipeptidase]
    SCL-BLASTe_a      Unknown                       [No matches against database]
    Signal_a          Unknown                       [No signal peptide detected]
  Localization Scores:
    Cytoplasmic            9.96
    CytoplasmicMembrane    0.00
    Cellwall               0.02
    Extracellular          0.01
  Final Prediction:
    Cytoplasmic            9.96
-------------------------------------------------------------------------------
SeqID: 146_bin.21.fna_assembly_NODE_10_length_371327_cov_6.042378_332 rank: D; nan (db=pfam)
  Analysis Report:
    CMSVM_a           Unknown                       [No details]
    CWSVM_a           Unknown                       [No details]
    CytoSVM_a         Unknown                       [No details]
    ECSVM_a           Unknown                       [No details]
    ModHMM_a          Unknown                       [No internal helices found]
    Motif_a           Unknown                       [No motifs found]
    Profile_a         Unknown                       [No matches to profiles found]
    SCL-BLAST_a       Unknown                       [No matches against database]
    SCL-BLASTe_a      Unknown                       [No matches against database]
    Signal_a          Unknown                       [No signal peptide detected]
  Localization Scores:
    Cytoplasmic            2.50
    CytoplasmicMembrane    2.50
    Cellwall               2.50
    Extracellular          2.50
  Final Prediction:
    Unknown
-------------------------------------------------------------------------------
SeqID: 146_bin.21.fna_assembly_NODE_113_length_111939_cov_5.592605_67 rank: C; immune inhibitor A [EC:3.4.24.-] (db=kegg)
  Analysis Report:
    CMSVM_a           Unknown                       [No details]
    CWSVM_a           Unknown                       [No details]
    CytoSVM_a         Cytoplasmic                   [No details]
    ECSVM_a           Unknown                       [No details]
    ModHMM_a          Unknown                       [2 internal helices found]
    Motif_a           Unknown                       [No motifs found]
    Profile_a         Unknown                       [No matches to profiles found]
    SCL-BLAST_a       Unknown                       [No matches against database]
    SCL-BLASTe_a      Unknown                       [No matches against database]
    Signal_a          Unknown                       [No signal peptide detected]
  Localization Scores:
    Cytoplasmic            7.50
    CytoplasmicMembrane    1.00
    Cellwall               0.87
    Extracellular          0.63
  Final Prediction:
    Cytoplasmic            7.50
-------------------------------------------------------------------------------
SeqID: 146_bin.21.fna_assembly_NODE_1349_length_15534_cov_5.649156_4 rank: C; archaemetzincin [EC:3.4.-.-] (db=kegg)
  Analysis Report:
    CMSVM_a           Unknown                       [No details]
    CWSVM_a           Unknown                       [No details]
    CytoSVM_a         Cytoplasmic                   [No details]
    ECSVM_a           Unknown                       [No details]
    ModHMM_a          Unknown                       [No internal helices found]
    Motif_a           Unknown                       [No motifs found]
    Profile_a         Unknown                       [No matches to profiles found]
    SCL-BLAST_a       Unknown                       [No matches against database]
    SCL-BLASTe_a      Unknown                       [No matches against database]
    Signal_a          Unknown                       [No signal peptide detected]
  Localization Scores:
    Cytoplasmic            7.50
    CytoplasmicMembrane    1.00
    Cellwall               0.87
    Extracellular          0.63
  Final Prediction:
    Cytoplasmic            7.50
-------------------------------------------------------------------------------
SeqID: 146_bin.21.fna_assembly_NODE_1349_length_15534_cov_5.649156_18 rank: D; Peptidase family M48 [PF01435.21] (db=pfam)
  Analysis Report:
    CMSVM_a           Unknown                       [No details]
    CWSVM_a           Unknown                       [No details]
    CytoSVM_a         Cytoplasmic                   [No details]
    ECSVM_a           Unknown                       [No details]
    ModHMM_a          Unknown                       [No internal helices found]
    Motif_a           Unknown                       [No motifs found]
    Profile_a         Unknown                       [No matches to profiles found]
    SCL-BLAST_a       Unknown                       [No matches against database]
    SCL-BLASTe_a      Unknown                       [No matches against database]
    Signal_a          Unknown                       [No signal peptide detected]
  Localization Scores:
    Cytoplasmic            7.50
    CytoplasmicMembrane    1.00
    Cellwall               0.87
    Extracellular          0.63
  Final Prediction:
    Cytoplasmic            7.50
-------------------------------------------------------------------------------
SeqID: 146_bin.21.fna_assembly_NODE_176_length_87000_cov_5.298598_1 rank: C; signal peptidase I [EC:3.4.21.89] (db=kegg)
  Analysis Report:
    CMSVM_a           CytoplasmicMembrane           [No details]
    CWSVM_a           Unknown                       [No details]
    CytoSVM_a         Unknown                       [No details]
    ECSVM_a           Unknown                       [No details]
    ModHMM_a          Unknown                       [2 internal helices found]
    Motif_a           Unknown                       [No motifs found]
    Profile_a         Unknown                       [No matches to profiles found]
    SCL-BLAST_a       CytoplasmicMembrane           [matched 16079519 <http://www.ncbi.nlm.nih.gov/entrez/query.fcgi?cmd=Retrieve&db=protein&list_uids=16079519&dopt=GenPept>: type I signal peptidase [Bacillus subtilis subsp. subtilis str. 168]]
    SCL-BLASTe_a      Unknown                       [No matches against database]
    Signal_a          Unknown                       [No signal peptide detected]
  Localization Scores:
    Cytoplasmic            0.00
    CytoplasmicMembrane    10.00
    Cellwall               0.00
    Extracellular          0.00
  Final Prediction:
    CytoplasmicMembrane    10.00
-------------------------------------------------------------------------------
SeqID: 146_bin.21.fna_assembly_NODE_176_length_87000_cov_5.298598_8 rank: D; Presenilin [PF01080.20] (db=pfam)
  Analysis Report:
    CMSVM_a           CytoplasmicMembrane           [No details]
    CWSVM_a           Unknown                       [No details]
    CytoSVM_a         Unknown                       [No details]
    ECSVM_a           Unknown                       [No details]
    ModHMM_a          CytoplasmicMembrane           [9 internal helices found]
    Motif_a           Unknown                       [No motifs found]
    Profile_a         Unknown                       [No matches to profiles found]
    SCL-BLAST_a       Unknown                       [No matches against database]
    SCL-BLASTe_a      Unknown                       [No matches against database]
    Signal_a          Unknown                       [No signal peptide detected]
  Localization Scores:
    Cytoplasmic            0.00
    CytoplasmicMembrane    9.99
    Cellwall               0.00
    Extracellular          0.00
  Final Prediction:
    CytoplasmicMembrane    9.99
-------------------------------------------------------------------------------
SeqID: 146_bin.21.fna_assembly_NODE_176_length_87000_cov_5.298598_21 rank: D; Subtilase family [PF00082.25] (db=pfam)
  Analysis Report:
    CMSVM_a           CytoplasmicMembrane           [No details]
    CWSVM_a           Unknown                       [No details]
    CytoSVM_a         Cytoplasmic                   [No details]
    ECSVM_a           Unknown                       [No details]
    ModHMM_a          Unknown                       [2 internal helices found]
    Motif_a           Unknown                       [No motifs found]
    Profile_a         Unknown                       [No matches to profiles found]
    SCL-BLAST_a       Extracellular                 [matched 135023 <http://www.ncbi.nlm.nih.gov/entrez/query.fcgi?cmd=Retrieve&db=protein&list_uids=135023&dopt=GenPept>: Minor extracellular protease vpr precursor (EC 3.4.21.-).]
    SCL-BLASTe_a      Unknown                       [No matches against database]
    Signal_a          Unknown                       [No signal peptide detected]
  Localization Scores:
    Cytoplasmic            1.45
    CytoplasmicMembrane    7.85
    Cellwall               0.17
    Extracellular          0.54
  Final Prediction:
    CytoplasmicMembrane    7.85
-------------------------------------------------------------------------------
SeqID: 146_bin.21.fna_assembly_NODE_176_length_87000_cov_5.298598_40 rank: D; SPFH domain / Band 7 family [PF01145.28] (db=pfam)
  Analysis Report:
    CMSVM_a           Unknown                       [No details]
    CWSVM_a           Unknown                       [No details]
    CytoSVM_a         Cytoplasmic                   [No details]
    ECSVM_a           Unknown                       [No details]
    ModHMM_a          Unknown                       [1 internal helix found]
    Motif_a           Unknown                       [No motifs found]
    Profile_a         Unknown                       [No matches to profiles found]
    SCL-BLAST_a       Unknown                       [No matches against database]
    SCL-BLASTe_a      Unknown                       [No matches against database]
    Signal_a          Unknown                       [No signal peptide detected]
  Localization Scores:
    Cytoplasmic            7.50
    CytoplasmicMembrane    1.00
    Cellwall               0.87
    Extracellular          0.63
  Final Prediction:
    Cytoplasmic            7.50
-------------------------------------------------------------------------------
SeqID: 146_bin.21.fna_assembly_NODE_176_length_87000_cov_5.298598_41 rank: C; membrane-bound serine protease (ClpP class) (db=kegg)
  Analysis Report:
    CMSVM_a           CytoplasmicMembrane           [No details]
    CWSVM_a           Unknown                       [No details]
    CytoSVM_a         Unknown                       [No details]
    ECSVM_a           Unknown                       [No details]
    ModHMM_a          CytoplasmicMembrane           [5 internal helices found]
    Motif_a           Unknown                       [No motifs found]
    Profile_a         Unknown                       [No matches to profiles found]
    SCL-BLAST_a       Unknown                       [No matches against database]
    SCL-BLASTe_a      Unknown                       [No matches against database]
    Signal_a          Non-Cytoplasmic               [Signal peptide detected]
  Localization Scores:
    Cytoplasmic            0.00
    CytoplasmicMembrane    10.00
    Cellwall               0.00
    Extracellular          0.00
  Final Prediction:
    CytoplasmicMembrane    10.00
-------------------------------------------------------------------------------
SeqID: 146_bin.21.fna_assembly_NODE_176_length_87000_cov_5.298598_54 rank: D; Peptidase family M20/M25/M40 [PF01546.31] (db=pfam)
  Analysis Report:
    CMSVM_a           Unknown                       [No details]
    CWSVM_a           Unknown                       [No details]
    CytoSVM_a         Cytoplasmic                   [No details]
    ECSVM_a           Unknown                       [No details]
    ModHMM_a          Unknown                       [No internal helices found]
    Motif_a           Unknown                       [No motifs found]
    Profile_a         Unknown                       [No matches to profiles found]
    SCL-BLAST_a       Unknown                       [No matches against database]
    SCL-BLASTe_a      Unknown                       [No matches against database]
    Signal_a          Unknown                       [No signal peptide detected]
  Localization Scores:
    Cytoplasmic            7.50
    CytoplasmicMembrane    1.00
    Cellwall               0.87
    Extracellular          0.63
  Final Prediction:
    Cytoplasmic            7.50
-------------------------------------------------------------------------------
SeqID: 146_bin.21.fna_assembly_NODE_176_length_87000_cov_5.298598_67 rank: C; protease I [EC:3.5.1.124] (db=kegg)
  Analysis Report:
    CMSVM_a           Unknown                       [No details]
    CWSVM_a           Unknown                       [No details]
    CytoSVM_a         Cytoplasmic                   [No details]
    ECSVM_a           Unknown                       [No details]
    ModHMM_a          Unknown                       [No internal helices found]
    Motif_a           Unknown                       [No motifs found]
    Profile_a         Unknown                       [No matches to profiles found]
    SCL-BLAST_a       Cytoplasmic                   [matched 3024389 <http://www.ncbi.nlm.nih.gov/entrez/query.fcgi?cmd=Retrieve&db=protein&list_uids=3024389&dopt=GenPept>: Intracellular protease 1]
    SCL-BLASTe_a      Unknown                       [No matches against database]
    Signal_a          Unknown                       [No signal peptide detected]
  Localization Scores:
    Cytoplasmic            9.96
    CytoplasmicMembrane    0.00
    Cellwall               0.02
    Extracellular          0.01
  Final Prediction:
    Cytoplasmic            9.96
-------------------------------------------------------------------------------
SeqID: 146_bin.21.fna_assembly_NODE_176_length_87000_cov_5.298598_85 rank: D; CBS domain [PF00571.31] (db=pfam)
  Analysis Report:
    CMSVM_a           Unknown                       [No details]
    CWSVM_a           Unknown                       [No details]
    CytoSVM_a         Cytoplasmic                   [No details]
    ECSVM_a           Unknown                       [No details]
    ModHMM_a          Unknown                       [No internal helices found]
    Motif_a           Unknown                       [No motifs found]
    Profile_a         Unknown                       [No matches to profiles found]
    SCL-BLAST_a       Unknown                       [No matches against database]
    SCL-BLASTe_a      Unknown                       [No matches against database]
    Signal_a          Unknown                       [No signal peptide detected]
  Localization Scores:
    Cytoplasmic            7.50
    CytoplasmicMembrane    1.00
    Cellwall               0.87
    Extracellular          0.63
  Final Prediction:
    Cytoplasmic            7.50
-------------------------------------------------------------------------------
SeqID: 146_bin.21.fna_assembly_NODE_28_length_239183_cov_5.498009_42 rank: C; CAAX protease family protein (db=kegg)
  Analysis Report:
    CMSVM_a           CytoplasmicMembrane           [No details]
    CWSVM_a           Unknown                       [No details]
    CytoSVM_a         Unknown                       [No details]
    ECSVM_a           Unknown                       [No details]
    ModHMM_a          CytoplasmicMembrane           [5 internal helices found]
    Motif_a           Unknown                       [No motifs found]
    Profile_a         Unknown                       [No matches to profiles found]
    SCL-BLAST_a       Unknown                       [No matches against database]
    SCL-BLASTe_a      Unknown                       [No matches against database]
    Signal_a          Unknown                       [No signal peptide detected]
  Localization Scores:
    Cytoplasmic            0.00
    CytoplasmicMembrane    9.99
    Cellwall               0.00
    Extracellular          0.00
  Final Prediction:
    CytoplasmicMembrane    9.99
-------------------------------------------------------------------------------
SeqID: 146_bin.21.fna_assembly_NODE_28_length_239183_cov_5.498009_153 rank: C; asparagine synthase (glutamine-hydrolysing) [EC:6.3.5.4] (db=kegg)
  Analysis Report:
    CMSVM_a           Unknown                       [No details]
    CWSVM_a           Unknown                       [No details]
    CytoSVM_a         Cytoplasmic                   [No details]
    ECSVM_a           Unknown                       [No details]
    ModHMM_a          Unknown                       [No internal helices found]
    Motif_a           Unknown                       [No motifs found]
    Profile_a         Unknown                       [No matches to profiles found]
    SCL-BLAST_a       Unknown                       [No matches against database]
    SCL-BLASTe_a      Unknown                       [No matches against database]
    Signal_a          Unknown                       [No signal peptide detected]
  Localization Scores:
    Cytoplasmic            7.50
    CytoplasmicMembrane    1.00
    Cellwall               0.87
    Extracellular          0.63
  Final Prediction:
    Cytoplasmic            7.50
-------------------------------------------------------------------------------
SeqID: 146_bin.21.fna_assembly_NODE_28_length_239183_cov_5.498009_156 rank: D; AN1-like Zinc finger [PF01428.19] (db=pfam)
  Analysis Report:
    CMSVM_a           CytoplasmicMembrane           [No details]
    CWSVM_a           Unknown                       [No details]
    CytoSVM_a         Unknown                       [No details]
    ECSVM_a           Unknown                       [No details]
    ModHMM_a          CytoplasmicMembrane           [7 internal helices found]
    Motif_a           Unknown                       [No motifs found]
    Profile_a         Unknown                       [No matches to profiles found]
    SCL-BLAST_a       Unknown                       [No matches against database]
    SCL-BLASTe_a      Unknown                       [No matches against database]
    Signal_a          Unknown                       [No signal peptide detected]
  Localization Scores:
    Cytoplasmic            0.00
    CytoplasmicMembrane    9.99
    Cellwall               0.00
    Extracellular          0.00
  Final Prediction:
    CytoplasmicMembrane    9.99
-------------------------------------------------------------------------------
SeqID: 146_bin.21.fna_assembly_NODE_28_length_239183_cov_5.498009_196 rank: D; Proteasome subunit [PF00227.29]; Proteasome subunit A N-terminal signature [PF10584.12] (db=pfam)
  Analysis Report:
    CMSVM_a           Unknown                       [No details]
    CWSVM_a           Unknown                       [No details]
    CytoSVM_a         Cytoplasmic                   [No details]
    ECSVM_a           Unknown                       [No details]
    ModHMM_a          Unknown                       [No internal helices found]
    Motif_a           Unknown                       [No motifs found]
    Profile_a         Unknown                       [No matches to profiles found]
    SCL-BLAST_a       Cytoplasmic                   [matched 2499836 <http://www.ncbi.nlm.nih.gov/entrez/query.fcgi?cmd=Retrieve&db=protein&list_uids=2499836&dopt=GenPept>: Proteasome alpha subunit]
    SCL-BLASTe_a      Unknown                       [No matches against database]
    Signal_a          Unknown                       [No signal peptide detected]
  Localization Scores:
    Cytoplasmic            9.96
    CytoplasmicMembrane    0.00
    Cellwall               0.02
    Extracellular          0.01
  Final Prediction:
    Cytoplasmic            9.96
-------------------------------------------------------------------------------
SeqID: 146_bin.21.fna_assembly_NODE_28_length_239183_cov_5.498009_244 rank: D; CBS domain [PF00571.31] (db=pfam)
  Analysis Report:
    CMSVM_a           Unknown                       [No details]
    CWSVM_a           Unknown                       [No details]
    CytoSVM_a         Cytoplasmic                   [No details]
    ECSVM_a           Unknown                       [No details]
    ModHMM_a          Unknown                       [No internal helices found]
    Motif_a           Unknown                       [No motifs found]
    Profile_a         Unknown                       [No matches to profiles found]
    SCL-BLAST_a       Unknown                       [No matches against database]
    SCL-BLASTe_a      Unknown                       [No matches against database]
    Signal_a          Unknown                       [No signal peptide detected]
  Localization Scores:
    Cytoplasmic            7.50
    CytoplasmicMembrane    1.00
    Cellwall               0.87
    Extracellular          0.63
  Final Prediction:
    Cytoplasmic            7.50
-------------------------------------------------------------------------------
SeqID: 146_bin.21.fna_assembly_NODE_28_length_239183_cov_5.498009_267 rank: C; 2-(1,2-epoxy-1,2-dihydrophenyl)acetyl-CoA isomerase [EC:5.3.3.18] (db=kegg)
  Analysis Report:
    CMSVM_a           Unknown                       [No details]
    CWSVM_a           Unknown                       [No details]
    CytoSVM_a         Cytoplasmic                   [No details]
    ECSVM_a           Unknown                       [No details]
    ModHMM_a          Unknown                       [No internal helices found]
    Motif_a           Unknown                       [No motifs found]
    Profile_a         Unknown                       [No matches to profiles found]
    SCL-BLAST_a       Unknown                       [No matches against database]
    SCL-BLASTe_a      Unknown                       [No matches against database]
    Signal_a          Unknown                       [No signal peptide detected]
  Localization Scores:
    Cytoplasmic            7.50
    CytoplasmicMembrane    1.00
    Cellwall               0.87
    Extracellular          0.63
  Final Prediction:
    Cytoplasmic            7.50
-------------------------------------------------------------------------------
SeqID: 146_bin.21.fna_assembly_NODE_28_length_239183_cov_5.498009_293 rank: D; Metallopeptidase family M24 [PF00557.27]; Creatinase/Prolidase N-terminal domain [PF01321.21] (db=pfam)
  Analysis Report:
    CMSVM_a           Unknown                       [No details]
    CWSVM_a           Unknown                       [No details]
    CytoSVM_a         Cytoplasmic                   [No details]
    ECSVM_a           Unknown                       [No details]
    ModHMM_a          Unknown                       [No internal helices found]
    Motif_a           Unknown                       [No motifs found]
    Profile_a         Unknown                       [No matches to profiles found]
    SCL-BLAST_a       Cytoplasmic                   [matched 17380168 <http://www.ncbi.nlm.nih.gov/entrez/query.fcgi?cmd=Retrieve&db=protein&list_uids=17380168&dopt=GenPept>: Xaa-Pro dipeptidase]
    SCL-BLASTe_a      Unknown                       [No matches against database]
    Signal_a          Unknown                       [No signal peptide detected]
  Localization Scores:
    Cytoplasmic            9.96
    CytoplasmicMembrane    0.00
    Cellwall               0.02
    Extracellular          0.01
  Final Prediction:
    Cytoplasmic            9.96
-------------------------------------------------------------------------------
SeqID: 146_bin.21.fna_assembly_NODE_280_length_61950_cov_6.519209_35 rank: C; anaerobic magnesium-protoporphyrin IX monomethyl ester cyclase [EC:1.21.98.3] (db=kegg)
  Analysis Report:
    CMSVM_a           Unknown                       [No details]
    CWSVM_a           Unknown                       [No details]
    CytoSVM_a         Cytoplasmic                   [No details]
    ECSVM_a           Unknown                       [No details]
    ModHMM_a          Unknown                       [No internal helices found]
    Motif_a           Unknown                       [No motifs found]
    Profile_a         Unknown                       [No matches to profiles found]
    SCL-BLAST_a       Unknown                       [No matches against database]
    SCL-BLASTe_a      Unknown                       [No matches against database]
    Signal_a          Unknown                       [No signal peptide detected]
  Localization Scores:
    Cytoplasmic            7.50
    CytoplasmicMembrane    1.00
    Cellwall               0.87
    Extracellular          0.63
  Final Prediction:
    Cytoplasmic            7.50
-------------------------------------------------------------------------------
SeqID: 146_bin.21.fna_assembly_NODE_280_length_61950_cov_6.519209_46 rank: C; Xaa-Pro dipeptidase [EC:3.4.13.9] (db=kegg)
  Analysis Report:
    CMSVM_a           Unknown                       [No details]
    CWSVM_a           Unknown                       [No details]
    CytoSVM_a         Cytoplasmic                   [No details]
    ECSVM_a           Unknown                       [No details]
    ModHMM_a          Unknown                       [No internal helices found]
    Motif_a           Unknown                       [No motifs found]
    Profile_a         Unknown                       [No matches to profiles found]
    SCL-BLAST_a       Cytoplasmic                   [matched 17380168 <http://www.ncbi.nlm.nih.gov/entrez/query.fcgi?cmd=Retrieve&db=protein&list_uids=17380168&dopt=GenPept>: Xaa-Pro dipeptidase]
    SCL-BLASTe_a      Unknown                       [No matches against database]
    Signal_a          Unknown                       [No signal peptide detected]
  Localization Scores:
    Cytoplasmic            9.96
    CytoplasmicMembrane    0.00
    Cellwall               0.02
    Extracellular          0.01
  Final Prediction:
    Cytoplasmic            9.96
-------------------------------------------------------------------------------
SeqID: 146_bin.21.fna_assembly_NODE_306_length_58410_cov_6.097286_34 rank: C; proteasome beta subunit [EC:3.4.25.1] (db=kegg)
  Analysis Report:
    CMSVM_a           Unknown                       [No details]
    CWSVM_a           Unknown                       [No details]
    CytoSVM_a         Unknown                       [No details]
    ECSVM_a           Unknown                       [No details]
    ModHMM_a          Unknown                       [No internal helices found]
    Motif_a           Unknown                       [No motifs found]
    Profile_a         Unknown                       [No matches to profiles found]
    SCL-BLAST_a       Cytoplasmic                   [matched 17380266 <http://www.ncbi.nlm.nih.gov/entrez/query.fcgi?cmd=Retrieve&db=protein&list_uids=17380266&dopt=GenPept>: Proteasome subunit beta precursor]
    SCL-BLASTe_a      Unknown                       [No matches against database]
    Signal_a          Unknown                       [No signal peptide detected]
  Localization Scores:
    Cytoplasmic            9.65
    CytoplasmicMembrane    0.01
    Cellwall               0.17
    Extracellular          0.17
  Final Prediction:
    Cytoplasmic            9.65
-------------------------------------------------------------------------------
SeqID: 146_bin.21.fna_assembly_NODE_306_length_58410_cov_6.097286_55 rank: C; DNA-directed RNA polymerase subunit B [EC:2.7.7.6] (db=kegg)
  Analysis Report:
    CMSVM_a           Unknown                       [No details]
    CWSVM_a           Unknown                       [No details]
    CytoSVM_a         Cytoplasmic                   [No details]
    ECSVM_a           Unknown                       [No details]
    ModHMM_a          Unknown                       [No internal helices found]
    Motif_a           Unknown                       [No motifs found]
    Profile_a         Unknown                       [No matches to profiles found]
    SCL-BLAST_a       Cytoplasmic                   [matched 585920 <http://www.ncbi.nlm.nih.gov/entrez/query.fcgi?cmd=Retrieve&db=protein&list_uids=585920&dopt=GenPept>: DNA-directed RNA polymerase beta chain (Transcriptase beta chain) (RNA polymerase beta subunit)]
    SCL-BLASTe_a      Unknown                       [No matches against database]
    Signal_a          Unknown                       [No signal peptide detected]
  Localization Scores:
    Cytoplasmic            9.96
    CytoplasmicMembrane    0.00
    Cellwall               0.02
    Extracellular          0.01
  Final Prediction:
    Cytoplasmic            9.96
-------------------------------------------------------------------------------
SeqID: 146_bin.21.fna_assembly_NODE_306_length_58410_cov_6.097286_58 rank: C; methyl-accepting chemotaxis protein (db=kegg)
  Analysis Report:
    CMSVM_a           Unknown                       [No details]
    CWSVM_a           Unknown                       [No details]
    CytoSVM_a         Cytoplasmic                   [No details]
    ECSVM_a           Unknown                       [No details]
    ModHMM_a          Unknown                       [No internal helices found]
    Motif_a           Unknown                       [No motifs found]
    Profile_a         Unknown                       [No matches to profiles found]
    SCL-BLAST_a       CytoplasmicMembrane           [matched 730003 <http://www.ncbi.nlm.nih.gov/entrez/query.fcgi?cmd=Retrieve&db=protein&list_uids=730003&dopt=GenPept>: Methyl-accepting chemotaxis protein mcpB]
    SCL-BLASTe_a      Unknown                       [No matches against database]
    Signal_a          Unknown                       [No signal peptide detected]
  Localization Scores:
    Cytoplasmic            0.07
    CytoplasmicMembrane    9.82
    Cellwall               0.01
    Extracellular          0.10
  Final Prediction:
    CytoplasmicMembrane    9.82
-------------------------------------------------------------------------------
SeqID: 146_bin.21.fna_assembly_NODE_345_length_53010_cov_5.276066_14 rank: C; acetylornithine deacetylase [EC:3.5.1.16] (db=kegg)
  Analysis Report:
    CMSVM_a           Unknown                       [No details]
    CWSVM_a           Unknown                       [No details]
    CytoSVM_a         Cytoplasmic                   [No details]
    ECSVM_a           Unknown                       [No details]
    ModHMM_a          Unknown                       [No internal helices found]
    Motif_a           Unknown                       [No motifs found]
    Profile_a         Unknown                       [No matches to profiles found]
    SCL-BLAST_a       Unknown                       [No matches against database]
    SCL-BLASTe_a      Unknown                       [No matches against database]
    Signal_a          Unknown                       [No signal peptide detected]
  Localization Scores:
    Cytoplasmic            7.50
    CytoplasmicMembrane    1.00
    Cellwall               0.87
    Extracellular          0.63
  Final Prediction:
    Cytoplasmic            7.50
-------------------------------------------------------------------------------
SeqID: 146_bin.21.fna_assembly_NODE_345_length_53010_cov_5.276066_16 rank: D; Peptidase family M20/M25/M40 [PF01546.31]; Peptidase dimerisation domain [PF07687.17] (db=pfam)
  Analysis Report:
    CMSVM_a           Unknown                       [No details]
    CWSVM_a           Unknown                       [No details]
    CytoSVM_a         Cytoplasmic                   [No details]
    ECSVM_a           Unknown                       [No details]
    ModHMM_a          Unknown                       [No internal helices found]
    Motif_a           Unknown                       [No motifs found]
    Profile_a         Unknown                       [No matches to profiles found]
    SCL-BLAST_a       Unknown                       [No matches against database]
    SCL-BLASTe_a      Unknown                       [No matches against database]
    Signal_a          Unknown                       [No signal peptide detected]
  Localization Scores:
    Cytoplasmic            7.50
    CytoplasmicMembrane    1.00
    Cellwall               0.87
    Extracellular          0.63
  Final Prediction:
    Cytoplasmic            7.50
-------------------------------------------------------------------------------
SeqID: 146_bin.21.fna_assembly_NODE_345_length_53010_cov_5.276066_31 rank: C; heat shock protein HtpX [EC:3.4.24.-] (db=kegg)
  Analysis Report:
    CMSVM_a           CytoplasmicMembrane           [No details]
    CWSVM_a           Unknown                       [No details]
    CytoSVM_a         Unknown                       [No details]
    ECSVM_a           Unknown                       [No details]
    ModHMM_a          CytoplasmicMembrane           [4 internal helices found]
    Motif_a           Unknown                       [No motifs found]
    Profile_a         Unknown                       [No matches to profiles found]
    SCL-BLAST_a       CytoplasmicMembrane           [matched 123728 <http://www.ncbi.nlm.nih.gov/entrez/query.fcgi?cmd=Retrieve&db=protein&list_uids=123728&dopt=GenPept>: Probable protease htpX]
    SCL-BLASTe_a      Unknown                       [No matches against database]
    Signal_a          Unknown                       [No signal peptide detected]
  Localization Scores:
    Cytoplasmic            0.00
    CytoplasmicMembrane    10.00
    Cellwall               0.00
    Extracellular          0.00
  Final Prediction:
    CytoplasmicMembrane    10.00
-------------------------------------------------------------------------------
SeqID: 146_bin.21.fna_assembly_NODE_345_length_53010_cov_5.276066_37 rank: D; Prokaryotic homologs of the JAB domain [PF14464.9] (db=pfam)
  Analysis Report:
    CMSVM_a           Unknown                       [No details]
    CWSVM_a           Unknown                       [No details]
    CytoSVM_a         Cytoplasmic                   [No details]
    ECSVM_a           Unknown                       [No details]
    ModHMM_a          Unknown                       [No internal helices found]
    Motif_a           Unknown                       [No motifs found]
    Profile_a         Unknown                       [No matches to profiles found]
    SCL-BLAST_a       Unknown                       [No matches against database]
    SCL-BLASTe_a      Unknown                       [No matches against database]
    Signal_a          Unknown                       [No signal peptide detected]
  Localization Scores:
    Cytoplasmic            7.50
    CytoplasmicMembrane    1.00
    Cellwall               0.87
    Extracellular          0.63
  Final Prediction:
    Cytoplasmic            7.50
-------------------------------------------------------------------------------
SeqID: 146_bin.21.fna_assembly_NODE_345_length_53010_cov_5.276066_44 rank: D; Gamma-glutamyltranspeptidase [PF01019.24] (db=pfam)
  Analysis Report:
    CMSVM_a           Unknown                       [No details]
    CWSVM_a           Unknown                       [No details]
    CytoSVM_a         Cytoplasmic                   [No details]
    ECSVM_a           Unknown                       [No details]
    ModHMM_a          Unknown                       [No internal helices found]
    Motif_a           Unknown                       [No motifs found]
    Profile_a         Unknown                       [No matches to profiles found]
    SCL-BLAST_a       Extracellular                 [matched 1707899 <http://www.ncbi.nlm.nih.gov/entrez/query.fcgi?cmd=Retrieve&db=protein&list_uids=1707899&dopt=GenPept>: Gamma-glutamyltranspeptidase precursor (EC 2.3.2.2).]
    SCL-BLASTe_a      Unknown                       [No matches against database]
    Signal_a          Unknown                       [No signal peptide detected]
  Localization Scores:
    Cytoplasmic            1.77
    CytoplasmicMembrane    0.12
    Cellwall               0.21
    Extracellular          7.90
  Final Prediction:
    Extracellular          7.90
-------------------------------------------------------------------------------
SeqID: 146_bin.21.fna_assembly_NODE_345_length_53010_cov_5.276066_54 rank: C; cytosine/creatinine deaminase [EC:3.5.4.1 3.5.4.21] (db=kegg)
  Analysis Report:
    CMSVM_a           Unknown                       [No details]
    CWSVM_a           Unknown                       [No details]
    CytoSVM_a         Cytoplasmic                   [No details]
    ECSVM_a           Unknown                       [No details]
    ModHMM_a          Unknown                       [No internal helices found]
    Motif_a           Unknown                       [No motifs found]
    Profile_a         Unknown                       [No matches to profiles found]
    SCL-BLAST_a       Unknown                       [No matches against database]
    SCL-BLASTe_a      Unknown                       [No matches against database]
    Signal_a          Unknown                       [No signal peptide detected]
  Localization Scores:
    Cytoplasmic            7.50
    CytoplasmicMembrane    1.00
    Cellwall               0.87
    Extracellular          0.63
  Final Prediction:
    Cytoplasmic            7.50
-------------------------------------------------------------------------------
SeqID: 146_bin.21.fna_assembly_NODE_361_length_51454_cov_6.141600_8 rank: D; Phosphatidylethanolamine-binding protein [PF01161.23] (db=pfam)
  Analysis Report:
    CMSVM_a           Unknown                       [No details]
    CWSVM_a           Unknown                       [No details]
    CytoSVM_a         Cytoplasmic                   [No details]
    ECSVM_a           Unknown                       [No details]
    ModHMM_a          Unknown                       [1 internal helix found]
    Motif_a           Unknown                       [No motifs found]
    Profile_a         Unknown                       [No matches to profiles found]
    SCL-BLAST_a       Cytoplasmic                   [matched 2506624 <http://www.ncbi.nlm.nih.gov/entrez/query.fcgi?cmd=Retrieve&db=protein&list_uids=2506624&dopt=GenPept>: Cytoplasmic protein]
    SCL-BLASTe_a      Unknown                       [No matches against database]
    Signal_a          Unknown                       [No signal peptide detected]
  Localization Scores:
    Cytoplasmic            9.96
    CytoplasmicMembrane    0.00
    Cellwall               0.02
    Extracellular          0.01
  Final Prediction:
    Cytoplasmic            9.96
-------------------------------------------------------------------------------
SeqID: 146_bin.21.fna_assembly_NODE_361_length_51454_cov_6.141600_54 rank: C; transitional endoplasmic reticulum ATPase (db=kegg)
  Analysis Report:
    CMSVM_a           Unknown                       [No details]
    CWSVM_a           Unknown                       [No details]
    CytoSVM_a         Cytoplasmic                   [No details]
    ECSVM_a           Unknown                       [No details]
    ModHMM_a          Unknown                       [No internal helices found]
    Motif_a           Unknown                       [No motifs found]
    Profile_a         Unknown                       [No matches to profiles found]
    SCL-BLAST_a       Cytoplasmic                   [matched 2492524 <http://www.ncbi.nlm.nih.gov/entrez/query.fcgi?cmd=Retrieve&db=protein&list_uids=2492524&dopt=GenPept>: Proteasome-activating nucleotidase]
    SCL-BLASTe_a      Unknown                       [No matches against database]
    Signal_a          Unknown                       [No signal peptide detected]
  Localization Scores:
    Cytoplasmic            9.96
    CytoplasmicMembrane    0.00
    Cellwall               0.02
    Extracellular          0.01
  Final Prediction:
    Cytoplasmic            9.96
-------------------------------------------------------------------------------
SeqID: 146_bin.21.fna_assembly_NODE_361_length_51454_cov_6.141600_55 rank: D; Serine dehydrogenase proteinase [PF01972.19] (db=pfam)
  Analysis Report:
    CMSVM_a           Unknown                       [No details]
    CWSVM_a           Unknown                       [No details]
    CytoSVM_a         Unknown                       [No details]
    ECSVM_a           Unknown                       [No details]
    ModHMM_a          Unknown                       [1 internal helix found]
    Motif_a           Unknown                       [No motifs found]
    Profile_a         Unknown                       [No matches to profiles found]
    SCL-BLAST_a       Unknown                       [No matches against database]
    SCL-BLASTe_a      Unknown                       [No matches against database]
    Signal_a          Unknown                       [No signal peptide detected]
  Localization Scores:
    Cytoplasmic            2.50
    CytoplasmicMembrane    2.50
    Cellwall               2.50
    Extracellular          2.50
  Final Prediction:
    Unknown
-------------------------------------------------------------------------------
SeqID: 146_bin.21.fna_assembly_NODE_361_length_51454_cov_6.141600_56 rank: D; Serine dehydrogenase proteinase [PF01972.19] (db=pfam)
  Analysis Report:
    CMSVM_a           Unknown                       [No details]
    CWSVM_a           Unknown                       [No details]
    CytoSVM_a         Unknown                       [No details]
    ECSVM_a           Unknown                       [No details]
    ModHMM_a          Unknown                       [No internal helices found]
    Motif_a           Unknown                       [No motifs found]
    Profile_a         Unknown                       [No matches to profiles found]
    SCL-BLAST_a       Unknown                       [No matches against database]
    SCL-BLASTe_a      Unknown                       [No matches against database]
    Signal_a          Unknown                       [No signal peptide detected]
  Localization Scores:
    Cytoplasmic            2.50
    CytoplasmicMembrane    2.50
    Cellwall               2.50
    Extracellular          2.50
  Final Prediction:
    Unknown
-------------------------------------------------------------------------------
SeqID: 146_bin.21.fna_assembly_NODE_382_length_49476_cov_6.312010_51 rank: D; Matrixin [PF00413.27] (db=pfam)
  Analysis Report:
    CMSVM_a           Unknown                       [No details]
    CWSVM_a           Unknown                       [No details]
    CytoSVM_a         Unknown                       [No details]
    ECSVM_a           Unknown                       [No details]
    ModHMM_a          Unknown                       [1 internal helix found]
    Motif_a           Unknown                       [No motifs found]
    Profile_a         Unknown                       [No matches to profiles found]
    SCL-BLAST_a       Unknown                       [No matches against database]
    SCL-BLASTe_a      Unknown                       [No matches against database]
    Signal_a          Non-Cytoplasmic               [Signal peptide detected]
  Localization Scores:
    Cytoplasmic            0.00
    CytoplasmicMembrane    3.33
    Cellwall               3.33
    Extracellular          3.33
  Final Prediction:
    Unknown
-------------------------------------------------------------------------------
SeqID: 146_bin.21.fna_assembly_NODE_43_length_202821_cov_5.535789_53 rank: D; Trypsin [PF00089.29] (db=pfam)
  Analysis Report:
    CMSVM_a           Unknown                       [No details]
    CWSVM_a           Unknown                       [No details]
    CytoSVM_a         Cytoplasmic                   [No details]
    ECSVM_a           Unknown                       [No details]
    ModHMM_a          Unknown                       [No internal helices found]
    Motif_a           Unknown                       [No motifs found]
    Profile_a         Unknown                       [No matches to profiles found]
    SCL-BLAST_a       Unknown                       [No matches against database]
    SCL-BLASTe_a      Unknown                       [No matches against database]
    Signal_a          Unknown                       [No signal peptide detected]
  Localization Scores:
    Cytoplasmic            7.50
    CytoplasmicMembrane    1.00
    Cellwall               0.87
    Extracellular          0.63
  Final Prediction:
    Cytoplasmic            7.50
-------------------------------------------------------------------------------
SeqID: 146_bin.21.fna_assembly_NODE_43_length_202821_cov_5.535789_141 rank: D; Proteasome subunit [PF00227.29] (db=pfam)
  Analysis Report:
    CMSVM_a           Unknown                       [No details]
    CWSVM_a           Unknown                       [No details]
    CytoSVM_a         Unknown                       [No details]
    ECSVM_a           Unknown                       [No details]
    ModHMM_a          Unknown                       [No internal helices found]
    Motif_a           Unknown                       [No motifs found]
    Profile_a         Unknown                       [No matches to profiles found]
    SCL-BLAST_a       Cytoplasmic                   [matched 6685781 <http://www.ncbi.nlm.nih.gov/entrez/query.fcgi?cmd=Retrieve&db=protein&list_uids=6685781&dopt=GenPept>: Proteasome subunit beta precursor]
    SCL-BLASTe_a      Unknown                       [No matches against database]
    Signal_a          Unknown                       [No signal peptide detected]
  Localization Scores:
    Cytoplasmic            9.65
    CytoplasmicMembrane    0.01
    Cellwall               0.17
    Extracellular          0.17
  Final Prediction:
    Cytoplasmic            9.65
-------------------------------------------------------------------------------
SeqID: 146_bin.21.fna_assembly_NODE_43_length_202821_cov_5.535789_147 rank: D; Rhomboid family [PF01694.25] (db=pfam)
  Analysis Report:
    CMSVM_a           CytoplasmicMembrane           [No details]
    CWSVM_a           Unknown                       [No details]
    CytoSVM_a         Unknown                       [No details]
    ECSVM_a           Unknown                       [No details]
    ModHMM_a          CytoplasmicMembrane           [6 internal helices found]
    Motif_a           Unknown                       [No motifs found]
    Profile_a         Unknown                       [No matches to profiles found]
    SCL-BLAST_a       Unknown                       [No matches against database]
    SCL-BLASTe_a      Unknown                       [No matches against database]
    Signal_a          Unknown                       [No signal peptide detected]
  Localization Scores:
    Cytoplasmic            0.00
    CytoplasmicMembrane    9.99
    Cellwall               0.00
    Extracellular          0.00
  Final Prediction:
    CytoplasmicMembrane    9.99
-------------------------------------------------------------------------------
SeqID: 146_bin.21.fna_assembly_NODE_43_length_202821_cov_5.535789_187 rank: C; transitional endoplasmic reticulum ATPase (db=kegg)
  Analysis Report:
    CMSVM_a           Unknown                       [No details]
    CWSVM_a           Unknown                       [No details]
    CytoSVM_a         Cytoplasmic                   [No details]
    ECSVM_a           Unknown                       [No details]
    ModHMM_a          Unknown                       [No internal helices found]
    Motif_a           Unknown                       [No motifs found]
    Profile_a         Unknown                       [No matches to profiles found]
    SCL-BLAST_a       Cytoplasmic                   [matched 2492524 <http://www.ncbi.nlm.nih.gov/entrez/query.fcgi?cmd=Retrieve&db=protein&list_uids=2492524&dopt=GenPept>: Proteasome-activating nucleotidase]
    SCL-BLASTe_a      Unknown                       [No matches against database]
    Signal_a          Unknown                       [No signal peptide detected]
  Localization Scores:
    Cytoplasmic            9.96
    CytoplasmicMembrane    0.00
    Cellwall               0.02
    Extracellular          0.01
  Final Prediction:
    Cytoplasmic            9.96
-------------------------------------------------------------------------------
SeqID: 146_bin.21.fna_assembly_NODE_43_length_202821_cov_5.535789_228 rank: D; nan (db=pfam)
  Analysis Report:
    CMSVM_a           CytoplasmicMembrane           [No details]
    CWSVM_a           Unknown                       [No details]
    CytoSVM_a         Unknown                       [No details]
    ECSVM_a           Unknown                       [No details]
    ModHMM_a          CytoplasmicMembrane           [6 internal helices found]
    Motif_a           Unknown                       [No motifs found]
    Profile_a         Unknown                       [No matches to profiles found]
    SCL-BLAST_a       Unknown                       [No matches against database]
    SCL-BLASTe_a      Unknown                       [No matches against database]
    Signal_a          Unknown                       [No signal peptide detected]
  Localization Scores:
    Cytoplasmic            0.00
    CytoplasmicMembrane    9.99
    Cellwall               0.00
    Extracellular          0.00
  Final Prediction:
    CytoplasmicMembrane    9.99
-------------------------------------------------------------------------------
SeqID: 146_bin.21.fna_assembly_NODE_455_length_42538_cov_5.753068_45 rank: C; pyruvate formate lyase activating enzyme [EC:1.97.1.4] (db=kegg)
  Analysis Report:
    CMSVM_a           Unknown                       [No details]
    CWSVM_a           Unknown                       [No details]
    CytoSVM_a         Cytoplasmic                   [No details]
    ECSVM_a           Unknown                       [No details]
    ModHMM_a          Unknown                       [No internal helices found]
    Motif_a           Unknown                       [No motifs found]
    Profile_a         Unknown                       [No matches to profiles found]
    SCL-BLAST_a       Unknown                       [No matches against database]
    SCL-BLASTe_a      Unknown                       [No matches against database]
    Signal_a          Unknown                       [No signal peptide detected]
  Localization Scores:
    Cytoplasmic            7.50
    CytoplasmicMembrane    1.00
    Cellwall               0.87
    Extracellular          0.63
  Final Prediction:
    Cytoplasmic            7.50
-------------------------------------------------------------------------------
SeqID: 146_bin.21.fna_assembly_NODE_49_length_185085_cov_5.525588_15 rank: C; enamidase [EC:3.5.2.18] (db=kegg)
  Analysis Report:
    CMSVM_a           Unknown                       [No details]
    CWSVM_a           Unknown                       [No details]
    CytoSVM_a         Cytoplasmic                   [No details]
    ECSVM_a           Unknown                       [No details]
    ModHMM_a          Unknown                       [No internal helices found]
    Motif_a           Unknown                       [No motifs found]
    Profile_a         Unknown                       [No matches to profiles found]
    SCL-BLAST_a       Unknown                       [No matches against database]
    SCL-BLASTe_a      Unknown                       [No matches against database]
    Signal_a          Unknown                       [No signal peptide detected]
  Localization Scores:
    Cytoplasmic            7.50
    CytoplasmicMembrane    1.00
    Cellwall               0.87
    Extracellular          0.63
  Final Prediction:
    Cytoplasmic            7.50
-------------------------------------------------------------------------------
SeqID: 146_bin.21.fna_assembly_NODE_49_length_185085_cov_5.525588_17 rank: D; Prokaryotic homologs of the JAB domain [PF14464.9]; JAB1/Mov34/MPN/PAD-1 ubiquitin protease [PF01398.24] (db=pfam)
  Analysis Report:
    CMSVM_a           Unknown                       [No details]
    CWSVM_a           Unknown                       [No details]
    CytoSVM_a         Cytoplasmic                   [No details]
    ECSVM_a           Unknown                       [No details]
    ModHMM_a          Unknown                       [No internal helices found]
    Motif_a           Unknown                       [No motifs found]
    Profile_a         Unknown                       [No matches to profiles found]
    SCL-BLAST_a       Unknown                       [No matches against database]
    SCL-BLASTe_a      Unknown                       [No matches against database]
    Signal_a          Unknown                       [No signal peptide detected]
  Localization Scores:
    Cytoplasmic            7.50
    CytoplasmicMembrane    1.00
    Cellwall               0.87
    Extracellular          0.63
  Final Prediction:
    Cytoplasmic            7.50
-------------------------------------------------------------------------------
SeqID: 146_bin.21.fna_assembly_NODE_49_length_185085_cov_5.525588_30 rank: D; nan (db=pfam)
  Analysis Report:
    CMSVM_a           CytoplasmicMembrane           [No details]
    CWSVM_a           Unknown                       [No details]
    CytoSVM_a         Unknown                       [No details]
    ECSVM_a           Unknown                       [No details]
    ModHMM_a          CytoplasmicMembrane           [6 internal helices found]
    Motif_a           Unknown                       [No motifs found]
    Profile_a         Unknown                       [No matches to profiles found]
    SCL-BLAST_a       Unknown                       [No matches against database]
    SCL-BLASTe_a      Unknown                       [No matches against database]
    Signal_a          Unknown                       [No signal peptide detected]
  Localization Scores:
    Cytoplasmic            0.00
    CytoplasmicMembrane    9.99
    Cellwall               0.00
    Extracellular          0.00
  Final Prediction:
    CytoplasmicMembrane    9.99
-------------------------------------------------------------------------------
SeqID: 146_bin.21.fna_assembly_NODE_49_length_185085_cov_5.525588_53 rank: D; Voltage gated chloride channel [PF00654.23] (db=pfam)
  Analysis Report:
    CMSVM_a           CytoplasmicMembrane           [No details]
    CWSVM_a           Unknown                       [No details]
    CytoSVM_a         Unknown                       [No details]
    ECSVM_a           Unknown                       [No details]
    ModHMM_a          CytoplasmicMembrane           [7 internal helices found]
    Motif_a           Unknown                       [No motifs found]
    Profile_a         Unknown                       [No matches to profiles found]
    SCL-BLAST_a       CytoplasmicMembrane           [matched 20137838 <http://www.ncbi.nlm.nih.gov/entrez/query.fcgi?cmd=Retrieve&db=protein&list_uids=20137838&dopt=GenPept>: Cytoplasmic membrane integral membrane protein]
    SCL-BLASTe_a      Unknown                       [No matches against database]
    Signal_a          Unknown                       [No signal peptide detected]
  Localization Scores:
    Cytoplasmic            0.00
    CytoplasmicMembrane    10.00
    Cellwall               0.00
    Extracellular          0.00
  Final Prediction:
    CytoplasmicMembrane    10.00
-------------------------------------------------------------------------------
SeqID: 146_bin.21.fna_assembly_NODE_49_length_185085_cov_5.525588_54 rank: D; CBS domain [PF00571.31] (db=pfam)
  Analysis Report:
    CMSVM_a           Unknown                       [No details]
    CWSVM_a           Unknown                       [No details]
    CytoSVM_a         Cytoplasmic                   [No details]
    ECSVM_a           Unknown                       [No details]
    ModHMM_a          Unknown                       [No internal helices found]
    Motif_a           Unknown                       [No motifs found]
    Profile_a         Unknown                       [No matches to profiles found]
    SCL-BLAST_a       Unknown                       [No matches against database]
    SCL-BLASTe_a      Unknown                       [No matches against database]
    Signal_a          Unknown                       [No signal peptide detected]
  Localization Scores:
    Cytoplasmic            7.50
    CytoplasmicMembrane    1.00
    Cellwall               0.87
    Extracellular          0.63
  Final Prediction:
    Cytoplasmic            7.50
-------------------------------------------------------------------------------
SeqID: 146_bin.21.fna_assembly_NODE_49_length_185085_cov_5.525588_55 rank: C; GMP synthase (glutamine-hydrolysing) [EC:6.3.5.2] (db=kegg)
  Analysis Report:
    CMSVM_a           Unknown                       [No details]
    CWSVM_a           Unknown                       [No details]
    CytoSVM_a         Cytoplasmic                   [No details]
    ECSVM_a           Unknown                       [No details]
    ModHMM_a          Unknown                       [No internal helices found]
    Motif_a           Unknown                       [No motifs found]
    Profile_a         Unknown                       [No matches to profiles found]
    SCL-BLAST_a       Unknown                       [No matches against database]
    SCL-BLASTe_a      Unknown                       [No matches against database]
    Signal_a          Unknown                       [No signal peptide detected]
  Localization Scores:
    Cytoplasmic            7.50
    CytoplasmicMembrane    1.00
    Cellwall               0.87
    Extracellular          0.63
  Final Prediction:
    Cytoplasmic            7.50
-------------------------------------------------------------------------------
SeqID: 146_bin.21.fna_assembly_NODE_49_length_185085_cov_5.525588_81 rank: C; cytosine/creatinine deaminase [EC:3.5.4.1 3.5.4.21] (db=kegg)
  Analysis Report:
    CMSVM_a           Unknown                       [No details]
    CWSVM_a           Unknown                       [No details]
    CytoSVM_a         Cytoplasmic                   [No details]
    ECSVM_a           Unknown                       [No details]
    ModHMM_a          Unknown                       [No internal helices found]
    Motif_a           Unknown                       [No motifs found]
    Profile_a         Unknown                       [No matches to profiles found]
    SCL-BLAST_a       Unknown                       [No matches against database]
    SCL-BLASTe_a      Unknown                       [No matches against database]
    Signal_a          Unknown                       [No signal peptide detected]
  Localization Scores:
    Cytoplasmic            7.50
    CytoplasmicMembrane    1.00
    Cellwall               0.87
    Extracellular          0.63
  Final Prediction:
    Cytoplasmic            7.50
-------------------------------------------------------------------------------
SeqID: 146_bin.21.fna_assembly_NODE_49_length_185085_cov_5.525588_103 rank: C; TldD protein (db=kegg)
  Analysis Report:
    CMSVM_a           Unknown                       [No details]
    CWSVM_a           Unknown                       [No details]
    CytoSVM_a         Cytoplasmic                   [No details]
    ECSVM_a           Unknown                       [No details]
    ModHMM_a          Unknown                       [No internal helices found]
    Motif_a           Unknown                       [No motifs found]
    Profile_a         Unknown                       [No matches to profiles found]
    SCL-BLAST_a       Unknown                       [No matches against database]
    SCL-BLASTe_a      Unknown                       [No matches against database]
    Signal_a          Unknown                       [No signal peptide detected]
  Localization Scores:
    Cytoplasmic            7.50
    CytoplasmicMembrane    1.00
    Cellwall               0.87
    Extracellular          0.63
  Final Prediction:
    Cytoplasmic            7.50
-------------------------------------------------------------------------------
SeqID: 146_bin.21.fna_assembly_NODE_49_length_185085_cov_5.525588_113 rank: C; enoyl-CoA hydratase / 3-hydroxyacyl-CoA dehydrogenase [EC:4.2.1.17 1.1.1.35] (db=kegg)
  Analysis Report:
    CMSVM_a           Unknown                       [No details]
    CWSVM_a           Unknown                       [No details]
    CytoSVM_a         Cytoplasmic                   [No details]
    ECSVM_a           Unknown                       [No details]
    ModHMM_a          Unknown                       [No internal helices found]
    Motif_a           Unknown                       [No motifs found]
    Profile_a         Unknown                       [No matches to profiles found]
    SCL-BLAST_a       Unknown                       [No matches against database]
    SCL-BLASTe_a      Unknown                       [No matches against database]
    Signal_a          Unknown                       [No signal peptide detected]
  Localization Scores:
    Cytoplasmic            7.50
    CytoplasmicMembrane    1.00
    Cellwall               0.87
    Extracellular          0.63
  Final Prediction:
    Cytoplasmic            7.50
-------------------------------------------------------------------------------
SeqID: 146_bin.21.fna_assembly_NODE_49_length_185085_cov_5.525588_138 rank: C; glutamine---fructose-6-phosphate transaminase (isomerizing) [EC:2.6.1.16] (db=kegg)
  Analysis Report:
    CMSVM_a           Unknown                       [No details]
    CWSVM_a           Unknown                       [No details]
    CytoSVM_a         Unknown                       [No details]
    ECSVM_a           Unknown                       [No details]
    ModHMM_a          Unknown                       [No internal helices found]
    Motif_a           Unknown                       [No motifs found]
    Profile_a         Unknown                       [No matches to profiles found]
    SCL-BLAST_a       Cytoplasmic                   [matched 62297827 <http://www.ncbi.nlm.nih.gov/entrez/query.fcgi?cmd=Retrieve&db=protein&list_uids=62297827&dopt=GenPept>: Glucosamine--fructose-6-phosphate aminotransferase [isomerizing]]
    SCL-BLASTe_a      Unknown                       [No matches against database]
    Signal_a          Unknown                       [No signal peptide detected]
  Localization Scores:
    Cytoplasmic            9.65
    CytoplasmicMembrane    0.01
    Cellwall               0.17
    Extracellular          0.17
  Final Prediction:
    Cytoplasmic            9.65
-------------------------------------------------------------------------------
SeqID: 146_bin.21.fna_assembly_NODE_49_length_185085_cov_5.525588_143 rank: D; ATPase family associated with various cellular activities (AAA) [PF00004.32]; AAA domain (Cdc48 subfamily) [PF07724.17]; Vps4 C terminal oligomerisation domain [PF09336.13]; Holliday junction DNA helicase RuvB P-loop domain [PF05496.15]; AAA+ lid domain [PF17862.4]; MIT (microtubule interacting and transport) domain [PF04212.21]; AAA domain [PF13401.9] (db=pfam)
  Analysis Report:
    CMSVM_a           Unknown                       [No details]
    CWSVM_a           Unknown                       [No details]
    CytoSVM_a         Cytoplasmic                   [No details]
    ECSVM_a           Unknown                       [No details]
    ModHMM_a          Unknown                       [No internal helices found]
    Motif_a           Unknown                       [No motifs found]
    Profile_a         Unknown                       [No matches to profiles found]
    SCL-BLAST_a       Cytoplasmic                   [matched 2492524 <http://www.ncbi.nlm.nih.gov/entrez/query.fcgi?cmd=Retrieve&db=protein&list_uids=2492524&dopt=GenPept>: Proteasome-activating nucleotidase]
    SCL-BLASTe_a      Unknown                       [No matches against database]
    Signal_a          Unknown                       [No signal peptide detected]
  Localization Scores:
    Cytoplasmic            9.96
    CytoplasmicMembrane    0.00
    Cellwall               0.02
    Extracellular          0.01
  Final Prediction:
    Cytoplasmic            9.96
-------------------------------------------------------------------------------
SeqID: 146_bin.21.fna_assembly_NODE_49_length_185085_cov_5.525588_149 rank: D; JAB1/Mov34/MPN/PAD-1 ubiquitin protease [PF01398.24]; Prokaryotic homologs of the JAB domain [PF14464.9] (db=pfam)
  Analysis Report:
    CMSVM_a           Unknown                       [No details]
    CWSVM_a           Unknown                       [No details]
    CytoSVM_a         Cytoplasmic                   [No details]
    ECSVM_a           Unknown                       [No details]
    ModHMM_a          Unknown                       [No internal helices found]
    Motif_a           Unknown                       [No motifs found]
    Profile_a         Unknown                       [No matches to profiles found]
    SCL-BLAST_a       Unknown                       [No matches against database]
    SCL-BLASTe_a      Unknown                       [No matches against database]
    Signal_a          Unknown                       [No signal peptide detected]
  Localization Scores:
    Cytoplasmic            7.50
    CytoplasmicMembrane    1.00
    Cellwall               0.87
    Extracellular          0.63
  Final Prediction:
    Cytoplasmic            7.50
-------------------------------------------------------------------------------
SeqID: 146_bin.21.fna_assembly_NODE_49_length_185085_cov_5.525588_171 rank: D; Trypsin-like peptidase domain [PF13365.9]; PDZ domain [PF13180.9]; Peptidase family M50 [PF02163.25]; PDZ domain [PF17820.4] (db=pfam)
  Analysis Report:
    CMSVM_a           Unknown                       [No details]
    CWSVM_a           Unknown                       [No details]
    CytoSVM_a         Unknown                       [No details]
    ECSVM_a           Unknown                       [No details]
    ModHMM_a          Unknown                       [1 internal helix found]
    Motif_a           Unknown                       [No motifs found]
    Profile_a         Unknown                       [No matches to profiles found]
    SCL-BLAST_a       Unknown                       [No matches against database]
    SCL-BLASTe_a      Unknown                       [No matches against database]
    Signal_a          Unknown                       [No signal peptide detected]
  Localization Scores:
    Cytoplasmic            2.50
    CytoplasmicMembrane    2.50
    Cellwall               2.50
    Extracellular          2.50
  Final Prediction:
    Unknown
-------------------------------------------------------------------------------
SeqID: 146_bin.21.fna_assembly_NODE_49_length_185085_cov_5.525588_174 rank: C; PmbA protein (db=kegg)
  Analysis Report:
    CMSVM_a           Unknown                       [No details]
    CWSVM_a           Unknown                       [No details]
    CytoSVM_a         Cytoplasmic                   [No details]
    ECSVM_a           Unknown                       [No details]
    ModHMM_a          Unknown                       [No internal helices found]
    Motif_a           Unknown                       [No motifs found]
    Profile_a         Unknown                       [No matches to profiles found]
    SCL-BLAST_a       Cytoplasmic                   [matched 130340 <http://www.ncbi.nlm.nih.gov/entrez/query.fcgi?cmd=Retrieve&db=protein&list_uids=130340&dopt=GenPept>: Cytoplasmic protein]
    SCL-BLASTe_a      Unknown                       [No matches against database]
    Signal_a          Unknown                       [No signal peptide detected]
  Localization Scores:
    Cytoplasmic            9.96
    CytoplasmicMembrane    0.00
    Cellwall               0.02
    Extracellular          0.01
  Final Prediction:
    Cytoplasmic            9.96
-------------------------------------------------------------------------------
SeqID: 146_bin.21.fna_assembly_NODE_49_length_185085_cov_5.525588_202 rank: C; aminopeptidase N [EC:3.4.11.2] (db=kegg)
  Analysis Report:
    CMSVM_a           Unknown                       [No details]
    CWSVM_a           Unknown                       [No details]
    CytoSVM_a         Cytoplasmic                   [No details]
    ECSVM_a           Unknown                       [No details]
    ModHMM_a          Unknown                       [No internal helices found]
    Motif_a           Unknown                       [No motifs found]
    Profile_a         Unknown                       [No matches to profiles found]
    SCL-BLAST_a       Cytoplasmic                   [matched 11387166 <http://www.ncbi.nlm.nih.gov/entrez/query.fcgi?cmd=Retrieve&db=protein&list_uids=11387166&dopt=GenPept>: Tricorn protease-interacting factor F3]
    SCL-BLASTe_a      Unknown                       [No matches against database]
    Signal_a          Unknown                       [No signal peptide detected]
  Localization Scores:
    Cytoplasmic            9.96
    CytoplasmicMembrane    0.00
    Cellwall               0.02
    Extracellular          0.01
  Final Prediction:
    Cytoplasmic            9.96
-------------------------------------------------------------------------------
SeqID: 146_bin.21.fna_assembly_NODE_687_length_28664_cov_5.358030_1 rank: C; acetylornithine deacetylase [EC:3.5.1.16] (db=kegg)
  Analysis Report:
    CMSVM_a           Unknown                       [No details]
    CWSVM_a           Unknown                       [No details]
    CytoSVM_a         Cytoplasmic                   [No details]
    ECSVM_a           Unknown                       [No details]
    ModHMM_a          Unknown                       [No internal helices found]
    Motif_a           Unknown                       [No motifs found]
    Profile_a         Unknown                       [No matches to profiles found]
    SCL-BLAST_a       Unknown                       [No matches against database]
    SCL-BLASTe_a      Unknown                       [No matches against database]
    Signal_a          Unknown                       [No signal peptide detected]
  Localization Scores:
    Cytoplasmic            7.50
    CytoplasmicMembrane    1.00
    Cellwall               0.87
    Extracellular          0.63
  Final Prediction:
    Cytoplasmic            7.50
-------------------------------------------------------------------------------
SeqID: 146_bin.21.fna_assembly_NODE_790_length_25421_cov_6.108270_16 rank: C; 5-methylthioadenosine/S-adenosylhomocysteine deaminase [EC:3.5.4.31 3.5.4.28] (db=kegg)
  Analysis Report:
    CMSVM_a           Unknown                       [No details]
    CWSVM_a           Unknown                       [No details]
    CytoSVM_a         Cytoplasmic                   [No details]
    ECSVM_a           Unknown                       [No details]
    ModHMM_a          Unknown                       [No internal helices found]
    Motif_a           Unknown                       [No motifs found]
    Profile_a         Unknown                       [No matches to profiles found]
    SCL-BLAST_a       Unknown                       [No matches against database]
    SCL-BLASTe_a      Unknown                       [No matches against database]
    Signal_a          Unknown                       [No signal peptide detected]
  Localization Scores:
    Cytoplasmic            7.50
    CytoplasmicMembrane    1.00
    Cellwall               0.87
    Extracellular          0.63
  Final Prediction:
    Cytoplasmic            7.50
-------------------------------------------------------------------------------
SeqID: 146_bin.21.fna_assembly_NODE_921_length_21665_cov_6.109830_3 rank: C; membrane dipeptidase [EC:3.4.13.19] (db=kegg)
  Analysis Report:
    CMSVM_a           Unknown                       [No details]
    CWSVM_a           Unknown                       [No details]
    CytoSVM_a         Cytoplasmic                   [No details]
    ECSVM_a           Unknown                       [No details]
    ModHMM_a          Unknown                       [No internal helices found]
    Motif_a           Unknown                       [No motifs found]
    Profile_a         Unknown                       [No matches to profiles found]
    SCL-BLAST_a       Unknown                       [No matches against database]
    SCL-BLASTe_a      Unknown                       [No matches against database]
    Signal_a          Unknown                       [No signal peptide detected]
  Localization Scores:
    Cytoplasmic            7.50
    CytoplasmicMembrane    1.00
    Cellwall               0.87
    Extracellular          0.63
  Final Prediction:
    Cytoplasmic            7.50
-------------------------------------------------------------------------------
SeqID: 146_bin.21.fna_assembly_NODE_93_length_122371_cov_5.865848_30 rank: C; 2-(1,2-epoxy-1,2-dihydrophenyl)acetyl-CoA isomerase [EC:5.3.3.18] (db=kegg)
  Analysis Report:
    CMSVM_a           Unknown                       [No details]
    CWSVM_a           Unknown                       [No details]
    CytoSVM_a         Cytoplasmic                   [No details]
    ECSVM_a           Unknown                       [No details]
    ModHMM_a          Unknown                       [No internal helices found]
    Motif_a           Unknown                       [No motifs found]
    Profile_a         Unknown                       [No matches to profiles found]
    SCL-BLAST_a       Unknown                       [No matches against database]
    SCL-BLASTe_a      Unknown                       [No matches against database]
    Signal_a          Unknown                       [No signal peptide detected]
  Localization Scores:
    Cytoplasmic            7.50
    CytoplasmicMembrane    1.00
    Cellwall               0.87
    Extracellular          0.63
  Final Prediction:
    Cytoplasmic            7.50
-------------------------------------------------------------------------------
SeqID: 146_bin.21.fna_assembly_NODE_93_length_122371_cov_5.865848_31 rank: D; Peptidase family M20/M25/M40 [PF01546.31]; Peptidase dimerisation domain [PF07687.17] (db=pfam)
  Analysis Report:
    CMSVM_a           Unknown                       [No details]
    CWSVM_a           Unknown                       [No details]
    CytoSVM_a         Cytoplasmic                   [No details]
    ECSVM_a           Unknown                       [No details]
    ModHMM_a          Unknown                       [No internal helices found]
    Motif_a           Unknown                       [No motifs found]
    Profile_a         Unknown                       [No matches to profiles found]
    SCL-BLAST_a       Unknown                       [No matches against database]
    SCL-BLASTe_a      Unknown                       [No matches against database]
    Signal_a          Unknown                       [No signal peptide detected]
  Localization Scores:
    Cytoplasmic            7.50
    CytoplasmicMembrane    1.00
    Cellwall               0.87
    Extracellular          0.63
  Final Prediction:
    Cytoplasmic            7.50
-------------------------------------------------------------------------------
SeqID: 146_bin.21.fna_assembly_NODE_93_length_122371_cov_5.865848_39 rank: C; enoyl-CoA hydratase [EC:4.2.1.17] (db=kegg)
  Analysis Report:
    CMSVM_a           Unknown                       [No details]
    CWSVM_a           Unknown                       [No details]
    CytoSVM_a         Cytoplasmic                   [No details]
    ECSVM_a           Unknown                       [No details]
    ModHMM_a          Unknown                       [No internal helices found]
    Motif_a           Unknown                       [No motifs found]
    Profile_a         Unknown                       [No matches to profiles found]
    SCL-BLAST_a       Unknown                       [No matches against database]
    SCL-BLASTe_a      Unknown                       [No matches against database]
    Signal_a          Unknown                       [No signal peptide detected]
  Localization Scores:
    Cytoplasmic            7.50
    CytoplasmicMembrane    1.00
    Cellwall               0.87
    Extracellular          0.63
  Final Prediction:
    Cytoplasmic            7.50
-------------------------------------------------------------------------------
SeqID: 146_bin.21.fna_assembly_NODE_93_length_122371_cov_5.865848_72 rank: C; cobyrinic acid a,c-diamide synthase [EC:6.3.5.9 6.3.5.11] (db=kegg)
  Analysis Report:
    CMSVM_a           Unknown                       [No details]
    CWSVM_a           Unknown                       [No details]
    CytoSVM_a         Unknown                       [No details]
    ECSVM_a           Unknown                       [No details]
    ModHMM_a          Unknown                       [1 internal helix found]
    Motif_a           Unknown                       [No motifs found]
    Profile_a         Unknown                       [No matches to profiles found]
    SCL-BLAST_a       Unknown                       [No matches against database]
    SCL-BLASTe_a      Unknown                       [No matches against database]
    Signal_a          Unknown                       [No signal peptide detected]
  Localization Scores:
    Cytoplasmic            2.50
    CytoplasmicMembrane    2.50
    Cellwall               2.50
    Extracellular          2.50
  Final Prediction:
    Unknown
-------------------------------------------------------------------------------
SeqID: 146_bin.21.fna_assembly_NODE_93_length_122371_cov_5.865848_73 rank: C; asparagine synthase (glutamine-hydrolysing) [EC:6.3.5.4] (db=kegg)
  Analysis Report:
    CMSVM_a           Unknown                       [No details]
    CWSVM_a           Unknown                       [No details]
    CytoSVM_a         Cytoplasmic                   [No details]
    ECSVM_a           Unknown                       [No details]
    ModHMM_a          Unknown                       [No internal helices found]
    Motif_a           Unknown                       [No motifs found]
    Profile_a         Unknown                       [No matches to profiles found]
    SCL-BLAST_a       Unknown                       [No matches against database]
    SCL-BLASTe_a      Unknown                       [No matches against database]
    Signal_a          Unknown                       [No signal peptide detected]
  Localization Scores:
    Cytoplasmic            7.50
    CytoplasmicMembrane    1.00
    Cellwall               0.87
    Extracellular          0.63
  Final Prediction:
    Cytoplasmic            7.50
-------------------------------------------------------------------------------
SeqID: 146_bin.21.fna_assembly_NODE_93_length_122371_cov_5.865848_78 rank: C; CTP synthase [EC:6.3.4.2] (db=kegg)
  Analysis Report:
    CMSVM_a           Unknown                       [No details]
    CWSVM_a           Unknown                       [No details]
    CytoSVM_a         Cytoplasmic                   [No details]
    ECSVM_a           Unknown                       [No details]
    ModHMM_a          Unknown                       [No internal helices found]
    Motif_a           Unknown                       [No motifs found]
    Profile_a         Unknown                       [No matches to profiles found]
    SCL-BLAST_a       Unknown                       [No matches against database]
    SCL-BLASTe_a      Unknown                       [No matches against database]
    Signal_a          Unknown                       [No signal peptide detected]
  Localization Scores:
    Cytoplasmic            7.50
    CytoplasmicMembrane    1.00
    Cellwall               0.87
    Extracellular          0.63
  Final Prediction:
    Cytoplasmic            7.50
-------------------------------------------------------------------------------
SeqID: 146_bin.21.fna_assembly_NODE_93_length_122371_cov_5.865848_94 rank: C; archaeal preflagellin peptidase FlaK [EC:3.4.23.52] (db=kegg)
  Analysis Report:
    CMSVM_a           CytoplasmicMembrane           [No details]
    CWSVM_a           Unknown                       [No details]
    CytoSVM_a         Unknown                       [No details]
    ECSVM_a           Unknown                       [No details]
    ModHMM_a          CytoplasmicMembrane           [3 internal helices found]
    Motif_a           Unknown                       [No motifs found]
    Profile_a         Unknown                       [No matches to profiles found]
    SCL-BLAST_a       Unknown                       [No matches against database]
    SCL-BLASTe_a      Unknown                       [No matches against database]
    Signal_a          Unknown                       [No signal peptide detected]
  Localization Scores:
    Cytoplasmic            0.00
    CytoplasmicMembrane    9.99
    Cellwall               0.00
    Extracellular          0.00
  Final Prediction:
    CytoplasmicMembrane    9.99
-------------------------------------------------------------------------------
SeqID: 146_bin.21.fna_assembly_NODE_93_length_122371_cov_5.865848_107 rank: C; transitional endoplasmic reticulum ATPase (db=kegg)
  Analysis Report:
    CMSVM_a           Unknown                       [No details]
    CWSVM_a           Unknown                       [No details]
    CytoSVM_a         Cytoplasmic                   [No details]
    ECSVM_a           Unknown                       [No details]
    ModHMM_a          Unknown                       [No internal helices found]
    Motif_a           Unknown                       [No motifs found]
    Profile_a         Unknown                       [No matches to profiles found]
    SCL-BLAST_a       Cytoplasmic                   [matched 2492524 <http://www.ncbi.nlm.nih.gov/entrez/query.fcgi?cmd=Retrieve&db=protein&list_uids=2492524&dopt=GenPept>: Proteasome-activating nucleotidase]
    SCL-BLASTe_a      Unknown                       [No matches against database]
    Signal_a          Unknown                       [No signal peptide detected]
  Localization Scores:
    Cytoplasmic            9.96
    CytoplasmicMembrane    0.00
    Cellwall               0.02
    Extracellular          0.01
  Final Prediction:
    Cytoplasmic            9.96
-------------------------------------------------------------------------------
SeqID: 146_bin.21.fna_assembly_NODE_93_length_122371_cov_5.865848_114 rank: C; methionyl aminopeptidase [EC:3.4.11.18] (db=kegg)
  Analysis Report:
    CMSVM_a           Unknown                       [No details]
    CWSVM_a           Unknown                       [No details]
    CytoSVM_a         Cytoplasmic                   [No details]
    ECSVM_a           Unknown                       [No details]
    ModHMM_a          Unknown                       [No internal helices found]
    Motif_a           Unknown                       [No motifs found]
    Profile_a         Unknown                       [No matches to profiles found]
    SCL-BLAST_a       Unknown                       [No matches against database]
    SCL-BLASTe_a      Unknown                       [No matches against database]
    Signal_a          Unknown                       [No signal peptide detected]
  Localization Scores:
    Cytoplasmic            7.50
    CytoplasmicMembrane    1.00
    Cellwall               0.87
    Extracellular          0.63
  Final Prediction:
    Cytoplasmic            7.50
-------------------------------------------------------------------------------
|

------------------------------------------------------------------------
[ Submit Sequences <https://www.psort.org/psortb/index.html> |
Documentation <https://www.psort.org/documentation/index.html> |
Resources <https://www.psort.org/index.html> | Contact
<https://www.psort.org/contact.html> | Updates
<https://www.psort.org/updates.html> ]
