# Supplementary material for: Metabolic versatility of Caldarchaeales from geothermal features of Hawai’i and Chile as revealed by five metagenome-assembled genomes
Source: Front Microbiol. 2023 Sep 20;14:1216591. doi: 10.3389/fmicb.2023.1216591 (PMC10547907; doi:10.3389/fmicb.2023.1216591)
Supplement: Supplementary file 17 [file Data_Sheet_4.zip › psort/PSORTb_Results_1054_113_bin2.txt]

PSORT-B <https://www.psort.org/psortb/index.html> 	Submit Sequences
<https://www.psort.org/psortb/index.html> | Documentation
<https://www.psort.org/documentation/index.html> | Resources
<https://www.psort.org/index.html> | Contact
<https://www.psort.org/contact.html> | Updates
<https://www.psort.org/updates.html>  
PSORT-B Menu


      PSORTb Results (Click here for an explanation of the output
      formats <https://www.psort.org/documentation/index.html#output>)

|SeqID: 1054_113_bin.2.fna_assembly_NODE_103_length_57618_cov_20.818860_4 rank: C; methionyl aminopeptidase [EC:3.4.11.18] (db=kegg)
  Analysis Report:
    CMSVM_a           Unknown                       [No details]
    CWSVM_a           Unknown                       [No details]
    CytoSVM_a         Cytoplasmic                   [No details]
    ECSVM_a           Unknown                       [No details]
    ModHMM_a          Unknown                       [No internal helices found]
    Motif_a           Unknown                       [No motifs found]
    Profile_a         Unknown                       [No matches to profiles found]
    SCL-BLAST_a       Unknown                       [No matches against database]
    SCL-BLASTe_a      Unknown                       [No matches against database]
    Signal_a          Unknown                       [No signal peptide detected]
  Localization Scores:
    Cytoplasmic            7.50
    CytoplasmicMembrane    1.00
    Cellwall               0.87
    Extracellular          0.63
  Final Prediction:
    Cytoplasmic            7.50
-------------------------------------------------------------------------------
SeqID: 1054_113_bin.2.fna_assembly_NODE_103_length_57618_cov_20.818860_22 rank: C; enamidase [EC:3.5.2.18] (db=kegg)
  Analysis Report:
    CMSVM_a           Unknown                       [No details]
    CWSVM_a           Unknown                       [No details]
    CytoSVM_a         Cytoplasmic                   [No details]
    ECSVM_a           Unknown                       [No details]
    ModHMM_a          Unknown                       [No internal helices found]
    Motif_a           Unknown                       [No motifs found]
    Profile_a         Unknown                       [No matches to profiles found]
    SCL-BLAST_a       Unknown                       [No matches against database]
    SCL-BLASTe_a      Unknown                       [No matches against database]
    Signal_a          Unknown                       [No signal peptide detected]
  Localization Scores:
    Cytoplasmic            7.50
    CytoplasmicMembrane    1.00
    Cellwall               0.87
    Extracellular          0.63
  Final Prediction:
    Cytoplasmic            7.50
-------------------------------------------------------------------------------
SeqID: 1054_113_bin.2.fna_assembly_NODE_103_length_57618_cov_20.818860_27 rank: D; Subtilase family [PF00082.25] (db=pfam)
  Analysis Report:
    CMSVM_a           Unknown                       [No details]
    CWSVM_a           Unknown                       [No details]
    CytoSVM_a         Unknown                       [No details]
    ECSVM_a           Unknown                       [No details]
    ModHMM_a          Unknown                       [2 internal helices found]
    Motif_a           Unknown                       [No motifs found]
    Profile_a         Unknown                       [No matches to profiles found]
    SCL-BLAST_a       Extracellular                 [matched 135023 <http://www.ncbi.nlm.nih.gov/entrez/query.fcgi?cmd=Retrieve&db=protein&list_uids=135023&dopt=GenPept>: Minor extracellular protease vpr precursor (EC 3.4.21.-).]
    SCL-BLASTe_a      Unknown                       [No matches against database]
    Signal_a          Unknown                       [No signal peptide detected]
  Localization Scores:
    Cytoplasmic            0.18
    CytoplasmicMembrane    0.09
    Cellwall               0.18
    Extracellular          9.55
  Final Prediction:
    Extracellular          9.55
-------------------------------------------------------------------------------
SeqID: 1054_113_bin.2.fna_assembly_NODE_103_length_57618_cov_20.818860_39 rank: C; heat shock protein HtpX [EC:3.4.24.-] (db=kegg)
  Analysis Report:
    CMSVM_a           CytoplasmicMembrane           [No details]
    CWSVM_a           Unknown                       [No details]
    CytoSVM_a         Unknown                       [No details]
    ECSVM_a           Unknown                       [No details]
    ModHMM_a          CytoplasmicMembrane           [4 internal helices found]
    Motif_a           Unknown                       [No motifs found]
    Profile_a         Unknown                       [No matches to profiles found]
    SCL-BLAST_a       CytoplasmicMembrane           [matched 123728 <http://www.ncbi.nlm.nih.gov/entrez/query.fcgi?cmd=Retrieve&db=protein&list_uids=123728&dopt=GenPept>: Probable protease htpX]
    SCL-BLASTe_a      Unknown                       [No matches against database]
    Signal_a          Unknown                       [No signal peptide detected]
  Localization Scores:
    Cytoplasmic            0.00
    CytoplasmicMembrane    10.00
    Cellwall               0.00
    Extracellular          0.00
  Final Prediction:
    CytoplasmicMembrane    10.00
-------------------------------------------------------------------------------
SeqID: 1054_113_bin.2.fna_assembly_NODE_103_length_57618_cov_20.818860_46 rank: D; gag-polyprotein putative aspartyl protease [PF13975.9] (db=pfam)
  Analysis Report:
    CMSVM_a           Unknown                       [No details]
    CWSVM_a           Unknown                       [No details]
    CytoSVM_a         Cytoplasmic                   [No details]
    ECSVM_a           Unknown                       [No details]
    ModHMM_a          Unknown                       [No internal helices found]
    Motif_a           Unknown                       [No motifs found]
    Profile_a         Unknown                       [No matches to profiles found]
    SCL-BLAST_a       Unknown                       [No matches against database]
    SCL-BLASTe_a      Unknown                       [No matches against database]
    Signal_a          Unknown                       [No signal peptide detected]
  Localization Scores:
    Cytoplasmic            7.50
    CytoplasmicMembrane    1.00
    Cellwall               0.87
    Extracellular          0.63
  Final Prediction:
    Cytoplasmic            7.50
-------------------------------------------------------------------------------
SeqID: 1054_113_bin.2.fna_assembly_NODE_2_length_575203_cov_20.779535_20 rank: D; Metallopeptidase family M24 [PF00557.27] (db=pfam)
  Analysis Report:
    CMSVM_a           Unknown                       [No details]
    CWSVM_a           Unknown                       [No details]
    CytoSVM_a         Unknown                       [No details]
    ECSVM_a           Unknown                       [No details]
    ModHMM_a          Unknown                       [No internal helices found]
    Motif_a           Unknown                       [No motifs found]
    Profile_a         Unknown                       [No matches to profiles found]
    SCL-BLAST_a       Cytoplasmic                   [matched 17380168 <http://www.ncbi.nlm.nih.gov/entrez/query.fcgi?cmd=Retrieve&db=protein&list_uids=17380168&dopt=GenPept>: Xaa-Pro dipeptidase]
    SCL-BLASTe_a      Unknown                       [No matches against database]
    Signal_a          Unknown                       [No signal peptide detected]
  Localization Scores:
    Cytoplasmic            9.65
    CytoplasmicMembrane    0.01
    Cellwall               0.17
    Extracellular          0.17
  Final Prediction:
    Cytoplasmic            9.65
-------------------------------------------------------------------------------
SeqID: 1054_113_bin.2.fna_assembly_NODE_2_length_575203_cov_20.779535_58 rank: D; Metallopeptidase family M24 [PF00557.27] (db=pfam)
  Analysis Report:
    CMSVM_a           Unknown                       [No details]
    CWSVM_a           Unknown                       [No details]
    CytoSVM_a         Unknown                       [No details]
    ECSVM_a           Unknown                       [No details]
    ModHMM_a          Unknown                       [1 internal helix found]
    Motif_a           Unknown                       [No motifs found]
    Profile_a         Unknown                       [No matches to profiles found]
    SCL-BLAST_a       Cytoplasmic                   [matched 17380168 <http://www.ncbi.nlm.nih.gov/entrez/query.fcgi?cmd=Retrieve&db=protein&list_uids=17380168&dopt=GenPept>: Xaa-Pro dipeptidase]
    SCL-BLASTe_a      Unknown                       [No matches against database]
    Signal_a          Unknown                       [No signal peptide detected]
  Localization Scores:
    Cytoplasmic            9.65
    CytoplasmicMembrane    0.01
    Cellwall               0.17
    Extracellular          0.17
  Final Prediction:
    Cytoplasmic            9.65
-------------------------------------------------------------------------------
SeqID: 1054_113_bin.2.fna_assembly_NODE_2_length_575203_cov_20.779535_61 rank: C; serine protease Do [EC:3.4.21.107] (db=kegg)
  Analysis Report:
    CMSVM_a           Unknown                       [No details]
    CWSVM_a           Unknown                       [No details]
    CytoSVM_a         Unknown                       [No details]
    ECSVM_a           Unknown                       [No details]
    ModHMM_a          Unknown                       [2 internal helices found]
    Motif_a           Unknown                       [No motifs found]
    Profile_a         Unknown                       [No matches to profiles found]
    SCL-BLAST_a       Unknown                       [No matches against database]
    SCL-BLASTe_a      Unknown                       [No matches against database]
    Signal_a          Unknown                       [No signal peptide detected]
  Localization Scores:
    Cytoplasmic            2.50
    CytoplasmicMembrane    2.50
    Cellwall               2.50
    Extracellular          2.50
  Final Prediction:
    Unknown
-------------------------------------------------------------------------------
SeqID: 1054_113_bin.2.fna_assembly_NODE_2_length_575203_cov_20.779535_109 rank: D; Peptidase family M20/M25/M40 [PF01546.31] (db=pfam)
  Analysis Report:
    CMSVM_a           Unknown                       [No details]
    CWSVM_a           Unknown                       [No details]
    CytoSVM_a         Cytoplasmic                   [No details]
    ECSVM_a           Unknown                       [No details]
    ModHMM_a          Unknown                       [No internal helices found]
    Motif_a           Unknown                       [No motifs found]
    Profile_a         Unknown                       [No matches to profiles found]
    SCL-BLAST_a       Unknown                       [No matches against database]
    SCL-BLASTe_a      Unknown                       [No matches against database]
    Signal_a          Unknown                       [No signal peptide detected]
  Localization Scores:
    Cytoplasmic            7.50
    CytoplasmicMembrane    1.00
    Cellwall               0.87
    Extracellular          0.63
  Final Prediction:
    Cytoplasmic            7.50
-------------------------------------------------------------------------------
SeqID: 1054_113_bin.2.fna_assembly_NODE_2_length_575203_cov_20.779535_140 rank: D; GXGXG motif [PF01493.22]; Glutamine amidotransferases class-II [PF00310.24]; Glutamine amidotransferase domain [PF13522.9] (db=pfam)
  Analysis Report:
    CMSVM_a           Unknown                       [No details]
    CWSVM_a           Unknown                       [No details]
    CytoSVM_a         Cytoplasmic                   [No details]
    ECSVM_a           Unknown                       [No details]
    ModHMM_a          Unknown                       [No internal helices found]
    Motif_a           Unknown                       [No motifs found]
    Profile_a         Unknown                       [No matches to profiles found]
    SCL-BLAST_a       Unknown                       [No matches against database]
    SCL-BLASTe_a      Unknown                       [No matches against database]
    Signal_a          Unknown                       [No signal peptide detected]
  Localization Scores:
    Cytoplasmic            7.50
    CytoplasmicMembrane    1.00
    Cellwall               0.87
    Extracellular          0.63
  Final Prediction:
    Cytoplasmic            7.50
-------------------------------------------------------------------------------
SeqID: 1054_113_bin.2.fna_assembly_NODE_2_length_575203_cov_20.779535_197 rank: D; Subtilase family [PF00082.25] (db=pfam)
  Analysis Report:
    CMSVM_a           Unknown                       [No details]
    CWSVM_a           Unknown                       [No details]
    CytoSVM_a         Unknown                       [No details]
    ECSVM_a           Unknown                       [No details]
    ModHMM_a          Unknown                       [No internal helices found]
    Motif_a           Unknown                       [No motifs found]
    Profile_a         Unknown                       [No matches to profiles found]
    SCL-BLAST_a       Extracellular                 [matched 57015412 <http://www.ncbi.nlm.nih.gov/entrez/query.fcgi?cmd=Retrieve&db=protein&list_uids=57015412&dopt=GenPept>: M-protease precursor]
    SCL-BLASTe_a      Unknown                       [No matches against database]
    Signal_a          Unknown                       [No signal peptide detected]
  Localization Scores:
    Cytoplasmic            0.18
    CytoplasmicMembrane    0.09
    Cellwall               0.18
    Extracellular          9.55
  Final Prediction:
    Extracellular          9.55
-------------------------------------------------------------------------------
SeqID: 1054_113_bin.2.fna_assembly_NODE_2_length_575203_cov_20.779535_239 rank: D; PmbA/TldA metallopeptidase C-terminal domain [PF19289.2] (db=pfam)
  Analysis Report:
    CMSVM_a           Unknown                       [No details]
    CWSVM_a           Unknown                       [No details]
    CytoSVM_a         Cytoplasmic                   [No details]
    ECSVM_a           Unknown                       [No details]
    ModHMM_a          Unknown                       [No internal helices found]
    Motif_a           Unknown                       [No motifs found]
    Profile_a         Unknown                       [No matches to profiles found]
    SCL-BLAST_a       Cytoplasmic                   [matched 130340 <http://www.ncbi.nlm.nih.gov/entrez/query.fcgi?cmd=Retrieve&db=protein&list_uids=130340&dopt=GenPept>: Cytoplasmic protein]
    SCL-BLASTe_a      Unknown                       [No matches against database]
    Signal_a          Unknown                       [No signal peptide detected]
  Localization Scores:
    Cytoplasmic            9.96
    CytoplasmicMembrane    0.00
    Cellwall               0.02
    Extracellular          0.01
  Final Prediction:
    Cytoplasmic            9.96
-------------------------------------------------------------------------------
SeqID: 1054_113_bin.2.fna_assembly_NODE_2_length_575203_cov_20.779535_267 rank: D; Prokaryotic homologs of the JAB domain [PF14464.9]; JAB1/Mov34/MPN/PAD-1 ubiquitin protease [PF01398.24] (db=pfam)
  Analysis Report:
    CMSVM_a           Unknown                       [No details]
    CWSVM_a           Unknown                       [No details]
    CytoSVM_a         Cytoplasmic                   [No details]
    ECSVM_a           Unknown                       [No details]
    ModHMM_a          Unknown                       [No internal helices found]
    Motif_a           Unknown                       [No motifs found]
    Profile_a         Unknown                       [No matches to profiles found]
    SCL-BLAST_a       Unknown                       [No matches against database]
    SCL-BLASTe_a      Unknown                       [No matches against database]
    Signal_a          Unknown                       [No signal peptide detected]
  Localization Scores:
    Cytoplasmic            7.50
    CytoplasmicMembrane    1.00
    Cellwall               0.87
    Extracellular          0.63
  Final Prediction:
    Cytoplasmic            7.50
-------------------------------------------------------------------------------
SeqID: 1054_113_bin.2.fna_assembly_NODE_2_length_575203_cov_20.779535_297 rank: C; allantoinase [EC:3.5.2.5] (db=kegg)
  Analysis Report:
    CMSVM_a           Unknown                       [No details]
    CWSVM_a           Unknown                       [No details]
    CytoSVM_a         Cytoplasmic                   [No details]
    ECSVM_a           Unknown                       [No details]
    ModHMM_a          Unknown                       [No internal helices found]
    Motif_a           Unknown                       [No motifs found]
    Profile_a         Unknown                       [No matches to profiles found]
    SCL-BLAST_a       Unknown                       [No matches against database]
    SCL-BLASTe_a      Unknown                       [No matches against database]
    Signal_a          Unknown                       [No signal peptide detected]
  Localization Scores:
    Cytoplasmic            7.50
    CytoplasmicMembrane    1.00
    Cellwall               0.87
    Extracellular          0.63
  Final Prediction:
    Cytoplasmic            7.50
-------------------------------------------------------------------------------
SeqID: 1054_113_bin.2.fna_assembly_NODE_2_length_575203_cov_20.779535_378 rank: C; transitional endoplasmic reticulum ATPase (db=kegg)
  Analysis Report:
    CMSVM_a           Unknown                       [No details]
    CWSVM_a           Unknown                       [No details]
    CytoSVM_a         Unknown                       [No details]
    ECSVM_a           Unknown                       [No details]
    ModHMM_a          Unknown                       [No internal helices found]
    Motif_a           Unknown                       [No motifs found]
    Profile_a         Unknown                       [No matches to profiles found]
    SCL-BLAST_a       Cytoplasmic                   [matched 2492524 <http://www.ncbi.nlm.nih.gov/entrez/query.fcgi?cmd=Retrieve&db=protein&list_uids=2492524&dopt=GenPept>: Proteasome-activating nucleotidase]
    SCL-BLASTe_a      Unknown                       [No matches against database]
    Signal_a          Unknown                       [No signal peptide detected]
  Localization Scores:
    Cytoplasmic            9.65
    CytoplasmicMembrane    0.01
    Cellwall               0.17
    Extracellular          0.17
  Final Prediction:
    Cytoplasmic            9.65
-------------------------------------------------------------------------------
SeqID: 1054_113_bin.2.fna_assembly_NODE_2_length_575203_cov_20.779535_383 rank: D; Peptidase family M20/M25/M40 [PF01546.31]; Peptidase dimerisation domain [PF07687.17] (db=pfam)
  Analysis Report:
    CMSVM_a           Unknown                       [No details]
    CWSVM_a           Unknown                       [No details]
    CytoSVM_a         Cytoplasmic                   [No details]
    ECSVM_a           Unknown                       [No details]
    ModHMM_a          Unknown                       [No internal helices found]
    Motif_a           Unknown                       [No motifs found]
    Profile_a         Unknown                       [No matches to profiles found]
    SCL-BLAST_a       Unknown                       [No matches against database]
    SCL-BLASTe_a      Unknown                       [No matches against database]
    Signal_a          Unknown                       [No signal peptide detected]
  Localization Scores:
    Cytoplasmic            7.50
    CytoplasmicMembrane    1.00
    Cellwall               0.87
    Extracellular          0.63
  Final Prediction:
    Cytoplasmic            7.50
-------------------------------------------------------------------------------
SeqID: 1054_113_bin.2.fna_assembly_NODE_2_length_575203_cov_20.779535_389 rank: C; TldD protein (db=kegg)
  Analysis Report:
    CMSVM_a           Unknown                       [No details]
    CWSVM_a           Unknown                       [No details]
    CytoSVM_a         Cytoplasmic                   [No details]
    ECSVM_a           Unknown                       [No details]
    ModHMM_a          Unknown                       [No internal helices found]
    Motif_a           Unknown                       [No motifs found]
    Profile_a         Unknown                       [No matches to profiles found]
    SCL-BLAST_a       Unknown                       [No matches against database]
    SCL-BLASTe_a      Unknown                       [No matches against database]
    Signal_a          Unknown                       [No signal peptide detected]
  Localization Scores:
    Cytoplasmic            7.50
    CytoplasmicMembrane    1.00
    Cellwall               0.87
    Extracellular          0.63
  Final Prediction:
    Cytoplasmic            7.50
-------------------------------------------------------------------------------
SeqID: 1054_113_bin.2.fna_assembly_NODE_2_length_575203_cov_20.779535_464 rank: D; Alpha/beta hydrolase family [PF12697.10]; alpha/beta hydrolase fold [PF00561.23]; Serine aminopeptidase, S33 [PF12146.11] (db=pfam)
  Analysis Report:
    CMSVM_a           Unknown                       [No details]
    CWSVM_a           Unknown                       [No details]
    CytoSVM_a         Cytoplasmic                   [No details]
    ECSVM_a           Unknown                       [No details]
    ModHMM_a          Unknown                       [No internal helices found]
    Motif_a           Unknown                       [No motifs found]
    Profile_a         Unknown                       [No matches to profiles found]
    SCL-BLAST_a       Unknown                       [No matches against database]
    SCL-BLASTe_a      Unknown                       [No matches against database]
    Signal_a          Unknown                       [No signal peptide detected]
  Localization Scores:
    Cytoplasmic            7.50
    CytoplasmicMembrane    1.00
    Cellwall               0.87
    Extracellular          0.63
  Final Prediction:
    Cytoplasmic            7.50
-------------------------------------------------------------------------------
SeqID: 1054_113_bin.2.fna_assembly_NODE_2_length_575203_cov_20.779535_503 rank: D; Peptidase family M20/M25/M40 [PF01546.31]; Peptidase dimerisation domain [PF07687.17] (db=pfam)
  Analysis Report:
    CMSVM_a           Unknown                       [No details]
    CWSVM_a           Unknown                       [No details]
    CytoSVM_a         Cytoplasmic                   [No details]
    ECSVM_a           Unknown                       [No details]
    ModHMM_a          Unknown                       [No internal helices found]
    Motif_a           Unknown                       [No motifs found]
    Profile_a         Unknown                       [No matches to profiles found]
    SCL-BLAST_a       Unknown                       [No matches against database]
    SCL-BLASTe_a      Unknown                       [No matches against database]
    Signal_a          Unknown                       [No signal peptide detected]
  Localization Scores:
    Cytoplasmic            7.50
    CytoplasmicMembrane    1.00
    Cellwall               0.87
    Extracellular          0.63
  Final Prediction:
    Cytoplasmic            7.50
-------------------------------------------------------------------------------
SeqID: 1054_113_bin.2.fna_assembly_NODE_2_length_575203_cov_20.779535_507 rank: D; Peptidase family M20/M25/M40 [PF01546.31]; Peptidase dimerisation domain [PF07687.17] (db=pfam)
  Analysis Report:
    CMSVM_a           Unknown                       [No details]
    CWSVM_a           Unknown                       [No details]
    CytoSVM_a         Cytoplasmic                   [No details]
    ECSVM_a           Unknown                       [No details]
    ModHMM_a          Unknown                       [No internal helices found]
    Motif_a           Unknown                       [No motifs found]
    Profile_a         Unknown                       [No matches to profiles found]
    SCL-BLAST_a       Unknown                       [No matches against database]
    SCL-BLASTe_a      Unknown                       [No matches against database]
    Signal_a          Unknown                       [No signal peptide detected]
  Localization Scores:
    Cytoplasmic            7.50
    CytoplasmicMembrane    1.00
    Cellwall               0.87
    Extracellular          0.63
  Final Prediction:
    Cytoplasmic            7.50
-------------------------------------------------------------------------------
SeqID: 1054_113_bin.2.fna_assembly_NODE_2_length_575203_cov_20.779535_545 rank: D; CBS domain [PF00571.31] (db=pfam)
  Analysis Report:
    CMSVM_a           Unknown                       [No details]
    CWSVM_a           Unknown                       [No details]
    CytoSVM_a         Cytoplasmic                   [No details]
    ECSVM_a           Unknown                       [No details]
    ModHMM_a          Unknown                       [No internal helices found]
    Motif_a           Unknown                       [No motifs found]
    Profile_a         Unknown                       [No matches to profiles found]
    SCL-BLAST_a       Unknown                       [No matches against database]
    SCL-BLASTe_a      Unknown                       [No matches against database]
    Signal_a          Unknown                       [No signal peptide detected]
  Localization Scores:
    Cytoplasmic            7.50
    CytoplasmicMembrane    1.00
    Cellwall               0.87
    Extracellular          0.63
  Final Prediction:
    Cytoplasmic            7.50
-------------------------------------------------------------------------------
SeqID: 1054_113_bin.2.fna_assembly_NODE_2_length_575203_cov_20.779535_552 rank: C; DNA-directed RNA polymerase subunit B [EC:2.7.7.6] (db=kegg)
  Analysis Report:
    CMSVM_a           Unknown                       [No details]
    CWSVM_a           Unknown                       [No details]
    CytoSVM_a         Cytoplasmic                   [No details]
    ECSVM_a           Unknown                       [No details]
    ModHMM_a          Unknown                       [No internal helices found]
    Motif_a           Unknown                       [No motifs found]
    Profile_a         Unknown                       [No matches to profiles found]
    SCL-BLAST_a       Cytoplasmic                   [matched 20139600 <http://www.ncbi.nlm.nih.gov/entrez/query.fcgi?cmd=Retrieve&db=protein&list_uids=20139600&dopt=GenPept>: DNA-directed RNA polymerase beta chain (Transcriptase beta chain) (RNA polymerase beta subunit)]
    SCL-BLASTe_a      Unknown                       [No matches against database]
    Signal_a          Unknown                       [No signal peptide detected]
  Localization Scores:
    Cytoplasmic            9.96
    CytoplasmicMembrane    0.00
    Cellwall               0.02
    Extracellular          0.01
  Final Prediction:
    Cytoplasmic            9.96
-------------------------------------------------------------------------------
SeqID: 1054_113_bin.2.fna_assembly_NODE_2_length_575203_cov_20.779535_558 rank: C; proteasome beta subunit [EC:3.4.25.1] (db=kegg)
  Analysis Report:
    CMSVM_a           Unknown                       [No details]
    CWSVM_a           Unknown                       [No details]
    CytoSVM_a         Cytoplasmic                   [No details]
    ECSVM_a           Unknown                       [No details]
    ModHMM_a          Unknown                       [No internal helices found]
    Motif_a           Unknown                       [No motifs found]
    Profile_a         Unknown                       [No matches to profiles found]
    SCL-BLAST_a       Cytoplasmic                   [matched 17380266 <http://www.ncbi.nlm.nih.gov/entrez/query.fcgi?cmd=Retrieve&db=protein&list_uids=17380266&dopt=GenPept>: Proteasome subunit beta precursor]
    SCL-BLASTe_a      Unknown                       [No matches against database]
    Signal_a          Unknown                       [No signal peptide detected]
  Localization Scores:
    Cytoplasmic            9.96
    CytoplasmicMembrane    0.00
    Cellwall               0.02
    Extracellular          0.01
  Final Prediction:
    Cytoplasmic            9.96
-------------------------------------------------------------------------------
SeqID: 1054_113_bin.2.fna_assembly_NODE_2_length_575203_cov_20.779535_565 rank: D; Glutamine amidotransferase class-I [PF00117.31]; CobB/CobQ-like glutamine amidotransferase domain [PF07685.17]; Peptidase C26 [PF07722.16] (db=pfam)
  Analysis Report:
    CMSVM_a           Unknown                       [No details]
    CWSVM_a           Unknown                       [No details]
    CytoSVM_a         Unknown                       [No details]
    ECSVM_a           Unknown                       [No details]
    ModHMM_a          Unknown                       [No internal helices found]
    Motif_a           Unknown                       [No motifs found]
    Profile_a         Unknown                       [No matches to profiles found]
    SCL-BLAST_a       Cytoplasmic                   [matched 45593460 <http://www.ncbi.nlm.nih.gov/entrez/query.fcgi?cmd=Retrieve&db=protein&list_uids=45593460&dopt=GenPept>: Imidazole glycerol phosphate synthase subunit hisH]
    SCL-BLASTe_a      Unknown                       [No matches against database]
    Signal_a          Unknown                       [No signal peptide detected]
  Localization Scores:
    Cytoplasmic            9.65
    CytoplasmicMembrane    0.01
    Cellwall               0.17
    Extracellular          0.17
  Final Prediction:
    Cytoplasmic            9.65
-------------------------------------------------------------------------------
SeqID: 1054_113_bin.2.fna_assembly_NODE_2_length_575203_cov_20.779535_593 rank: C; proteasome beta subunit [EC:3.4.25.1] (db=kegg)
  Analysis Report:
    CMSVM_a           Unknown                       [No details]
    CWSVM_a           Unknown                       [No details]
    CytoSVM_a         Cytoplasmic                   [No details]
    ECSVM_a           Unknown                       [No details]
    ModHMM_a          Unknown                       [No internal helices found]
    Motif_a           Unknown                       [No motifs found]
    Profile_a         Unknown                       [No matches to profiles found]
    SCL-BLAST_a       Cytoplasmic                   [matched 6685781 <http://www.ncbi.nlm.nih.gov/entrez/query.fcgi?cmd=Retrieve&db=protein&list_uids=6685781&dopt=GenPept>: Proteasome subunit beta precursor]
    SCL-BLASTe_a      Unknown                       [No matches against database]
    Signal_a          Unknown                       [No signal peptide detected]
  Localization Scores:
    Cytoplasmic            9.96
    CytoplasmicMembrane    0.00
    Cellwall               0.02
    Extracellular          0.01
  Final Prediction:
    Cytoplasmic            9.96
-------------------------------------------------------------------------------
SeqID: 1054_113_bin.2.fna_assembly_NODE_2_length_575203_cov_20.779535_594 rank: D; Proteasome subunit [PF00227.29] (db=pfam)
  Analysis Report:
    CMSVM_a           Unknown                       [No details]
    CWSVM_a           Unknown                       [No details]
    CytoSVM_a         Cytoplasmic                   [No details]
    ECSVM_a           Unknown                       [No details]
    ModHMM_a          Unknown                       [No internal helices found]
    Motif_a           Unknown                       [No motifs found]
    Profile_a         Unknown                       [No matches to profiles found]
    SCL-BLAST_a       Cytoplasmic                   [matched 23821987 <http://www.ncbi.nlm.nih.gov/entrez/query.fcgi?cmd=Retrieve&db=protein&list_uids=23821987&dopt=GenPept>: Proteasome alpha subunit]
    SCL-BLASTe_a      Unknown                       [No matches against database]
    Signal_a          Unknown                       [No signal peptide detected]
  Localization Scores:
    Cytoplasmic            9.96
    CytoplasmicMembrane    0.00
    Cellwall               0.02
    Extracellular          0.01
  Final Prediction:
    Cytoplasmic            9.96
-------------------------------------------------------------------------------
|

------------------------------------------------------------------------
[ Submit Sequences <https://www.psort.org/psortb/index.html> |
Documentation <https://www.psort.org/documentation/index.html> |
Resources <https://www.psort.org/index.html> | Contact
<https://www.psort.org/contact.html> | Updates
<https://www.psort.org/updates.html> ]
