# Supplementary material for: Metabolic versatility of Caldarchaeales from geothermal features of Hawai’i and Chile as revealed by five metagenome-assembled genomes
Source: Front Microbiol. 2023 Sep 20;14:1216591. doi: 10.3389/fmicb.2023.1216591 (PMC10547907; doi:10.3389/fmicb.2023.1216591)
Supplement: Supplementary file 17 [file Data_Sheet_4.zip › psort/PSORTb_Results_1054_113_bin10.txt]

PSORT-B <https://www.psort.org/psortb/index.html> 	Submit Sequences
<https://www.psort.org/psortb/index.html> | Documentation
<https://www.psort.org/documentation/index.html> | Resources
<https://www.psort.org/index.html> | Contact
<https://www.psort.org/contact.html> | Updates
<https://www.psort.org/updates.html>  
PSORT-B Menu


      PSORTb Results (Click here for an explanation of the output
      formats <https://www.psort.org/documentation/index.html#output>)

|SeqID: bin10_NODE_1_length_628726_cov_15.798854_21 rank: C; transitional endoplasmic reticulum ATPase (db=kegg)
  Analysis Report:
    CMSVM_a           Unknown                       [No details]
    CWSVM_a           Unknown                       [No details]
    CytoSVM_a         Cytoplasmic                   [No details]
    ECSVM_a           Unknown                       [No details]
    ModHMM_a          Unknown                       [No internal helices found]
    Motif_a           Unknown                       [No motifs found]
    Profile_a         Unknown                       [No matches to profiles found]
    SCL-BLAST_a       Cytoplasmic                   [matched 2492524 <http://www.ncbi.nlm.nih.gov/entrez/query.fcgi?cmd=Retrieve&db=protein&list_uids=2492524&dopt=GenPept>: Proteasome-activating nucleotidase]
    SCL-BLASTe_a      Unknown                       [No matches against database]
    Signal_a          Unknown                       [No signal peptide detected]
  Localization Scores:
    Cytoplasmic            9.96
    CytoplasmicMembrane    0.00
    Cellwall               0.02
    Extracellular          0.01
  Final Prediction:
    Cytoplasmic            9.96
-------------------------------------------------------------------------------
SeqID: bin10_NODE_1_length_628726_cov_15.798854_24 rank: C; archaemetzincin [EC:3.4.-.-] (db=kegg)
  Analysis Report:
    CMSVM_a           Unknown                       [No details]
    CWSVM_a           Unknown                       [No details]
    CytoSVM_a         Cytoplasmic                   [No details]
    ECSVM_a           Unknown                       [No details]
    ModHMM_a          Unknown                       [No internal helices found]
    Motif_a           Unknown                       [No motifs found]
    Profile_a         Unknown                       [No matches to profiles found]
    SCL-BLAST_a       Unknown                       [No matches against database]
    SCL-BLASTe_a      Unknown                       [No matches against database]
    Signal_a          Unknown                       [No signal peptide detected]
  Localization Scores:
    Cytoplasmic            7.50
    CytoplasmicMembrane    1.00
    Cellwall               0.87
    Extracellular          0.63
  Final Prediction:
    Cytoplasmic            7.50
-------------------------------------------------------------------------------
SeqID: bin10_NODE_1_length_628726_cov_15.798854_26 rank: D; Immune inhibitor A peptidase M6 [PF05547.14] (db=pfam)
  Analysis Report:
    CMSVM_a           Unknown                       [No details]
    CWSVM_a           Unknown                       [No details]
    CytoSVM_a         Unknown                       [No details]
    ECSVM_a           Unknown                       [No details]
    ModHMM_a          Unknown                       [2 internal helices found]
    Motif_a           Unknown                       [No motifs found]
    Profile_a         Unknown                       [No matches to profiles found]
    SCL-BLAST_a       Unknown                       [No matches against database]
    SCL-BLASTe_a      Unknown                       [No matches against database]
    Signal_a          Non-Cytoplasmic               [Signal peptide detected]
  Localization Scores:
    Cytoplasmic            0.00
    CytoplasmicMembrane    3.33
    Cellwall               3.33
    Extracellular          3.33
  Final Prediction:
    Unknown
-------------------------------------------------------------------------------
SeqID: bin10_NODE_1_length_628726_cov_15.798854_51 rank: C; tRNA-splicing ligase RtcB (3'-phosphate/5'-hydroxy nucleic acid ligase) [EC:6.5.1.8] (db=kegg)
  Analysis Report:
    CMSVM_a           Unknown                       [No details]
    CWSVM_a           Unknown                       [No details]
    CytoSVM_a         Cytoplasmic                   [No details]
    ECSVM_a           Unknown                       [No details]
    ModHMM_a          Unknown                       [No internal helices found]
    Motif_a           Unknown                       [No motifs found]
    Profile_a         Unknown                       [No matches to profiles found]
    SCL-BLAST_a       Unknown                       [No matches against database]
    SCL-BLASTe_a      Unknown                       [No matches against database]
    Signal_a          Unknown                       [No signal peptide detected]
  Localization Scores:
    Cytoplasmic            7.50
    CytoplasmicMembrane    1.00
    Cellwall               0.87
    Extracellular          0.63
  Final Prediction:
    Cytoplasmic            7.50
-------------------------------------------------------------------------------
SeqID: bin10_NODE_1_length_628726_cov_15.798854_113 rank: D; Amidohydrolase family [PF01979.23]; Amidohydrolase family [PF07969.14] (db=pfam)
  Analysis Report:
    CMSVM_a           Unknown                       [No details]
    CWSVM_a           Unknown                       [No details]
    CytoSVM_a         Cytoplasmic                   [No details]
    ECSVM_a           Unknown                       [No details]
    ModHMM_a          Unknown                       [No internal helices found]
    Motif_a           Unknown                       [No motifs found]
    Profile_a         Unknown                       [No matches to profiles found]
    SCL-BLAST_a       Unknown                       [No matches against database]
    SCL-BLASTe_a      Unknown                       [No matches against database]
    Signal_a          Unknown                       [No signal peptide detected]
  Localization Scores:
    Cytoplasmic            7.50
    CytoplasmicMembrane    1.00
    Cellwall               0.87
    Extracellular          0.63
  Final Prediction:
    Cytoplasmic            7.50
-------------------------------------------------------------------------------
SeqID: bin10_NODE_1_length_628726_cov_15.798854_115 rank: C; adenine deaminase [EC:3.5.4.2] (db=kegg)
  Analysis Report:
    CMSVM_a           Unknown                       [No details]
    CWSVM_a           Unknown                       [No details]
    CytoSVM_a         Cytoplasmic                   [No details]
    ECSVM_a           Unknown                       [No details]
    ModHMM_a          Unknown                       [No internal helices found]
    Motif_a           Unknown                       [No motifs found]
    Profile_a         Unknown                       [No matches to profiles found]
    SCL-BLAST_a       Unknown                       [No matches against database]
    SCL-BLASTe_a      Unknown                       [No matches against database]
    Signal_a          Unknown                       [No signal peptide detected]
  Localization Scores:
    Cytoplasmic            7.50
    CytoplasmicMembrane    1.00
    Cellwall               0.87
    Extracellular          0.63
  Final Prediction:
    Cytoplasmic            7.50
-------------------------------------------------------------------------------
SeqID: bin10_NODE_1_length_628726_cov_15.798854_141 rank: D; Serine aminopeptidase, S33 [PF12146.11]; alpha/beta hydrolase fold [PF00561.23]; Ndr family [PF03096.17]; Alpha/beta hydrolase family [PF12697.10] (db=pfam)
  Analysis Report:
    CMSVM_a           Unknown                       [No details]
    CWSVM_a           Unknown                       [No details]
    CytoSVM_a         Cytoplasmic                   [No details]
    ECSVM_a           Unknown                       [No details]
    ModHMM_a          Unknown                       [No internal helices found]
    Motif_a           Unknown                       [No motifs found]
    Profile_a         Unknown                       [No matches to profiles found]
    SCL-BLAST_a       Unknown                       [No matches against database]
    SCL-BLASTe_a      Unknown                       [No matches against database]
    Signal_a          Unknown                       [No signal peptide detected]
  Localization Scores:
    Cytoplasmic            7.50
    CytoplasmicMembrane    1.00
    Cellwall               0.87
    Extracellular          0.63
  Final Prediction:
    Cytoplasmic            7.50
-------------------------------------------------------------------------------
SeqID: bin10_NODE_1_length_628726_cov_15.798854_146 rank: C; enoyl-CoA hydratase [EC:4.2.1.17] (db=kegg)
  Analysis Report:
    CMSVM_a           Unknown                       [No details]
    CWSVM_a           Unknown                       [No details]
    CytoSVM_a         Cytoplasmic                   [No details]
    ECSVM_a           Unknown                       [No details]
    ModHMM_a          Unknown                       [No internal helices found]
    Motif_a           Unknown                       [No motifs found]
    Profile_a         Unknown                       [No matches to profiles found]
    SCL-BLAST_a       Unknown                       [No matches against database]
    SCL-BLASTe_a      Unknown                       [No matches against database]
    Signal_a          Unknown                       [No signal peptide detected]
  Localization Scores:
    Cytoplasmic            7.50
    CytoplasmicMembrane    1.00
    Cellwall               0.87
    Extracellular          0.63
  Final Prediction:
    Cytoplasmic            7.50
-------------------------------------------------------------------------------
SeqID: bin10_NODE_1_length_628726_cov_15.798854_147 rank: C; GMP synthase (glutamine-hydrolysing) [EC:6.3.5.2] (db=kegg)
  Analysis Report:
    CMSVM_a           Unknown                       [No details]
    CWSVM_a           Unknown                       [No details]
    CytoSVM_a         Cytoplasmic                   [No details]
    ECSVM_a           Unknown                       [No details]
    ModHMM_a          Unknown                       [No internal helices found]
    Motif_a           Unknown                       [No motifs found]
    Profile_a         Unknown                       [No matches to profiles found]
    SCL-BLAST_a       Unknown                       [No matches against database]
    SCL-BLASTe_a      Unknown                       [No matches against database]
    Signal_a          Unknown                       [No signal peptide detected]
  Localization Scores:
    Cytoplasmic            7.50
    CytoplasmicMembrane    1.00
    Cellwall               0.87
    Extracellular          0.63
  Final Prediction:
    Cytoplasmic            7.50
-------------------------------------------------------------------------------
SeqID: bin10_NODE_1_length_628726_cov_15.798854_193 rank: C; archaeal preflagellin peptidase FlaK [EC:3.4.23.52] (db=kegg)
  Analysis Report:
    CMSVM_a           CytoplasmicMembrane           [No details]
    CWSVM_a           Unknown                       [No details]
    CytoSVM_a         Unknown                       [No details]
    ECSVM_a           Unknown                       [No details]
    ModHMM_a          CytoplasmicMembrane           [5 internal helices found]
    Motif_a           Unknown                       [No motifs found]
    Profile_a         Unknown                       [No matches to profiles found]
    SCL-BLAST_a       Unknown                       [No matches against database]
    SCL-BLASTe_a      Unknown                       [No matches against database]
    Signal_a          Unknown                       [No signal peptide detected]
  Localization Scores:
    Cytoplasmic            0.00
    CytoplasmicMembrane    9.99
    Cellwall               0.00
    Extracellular          0.00
  Final Prediction:
    CytoplasmicMembrane    9.99
-------------------------------------------------------------------------------
SeqID: bin10_NODE_1_length_628726_cov_15.798854_212 rank: C; 5-methylthioadenosine/S-adenosylhomocysteine deaminase [EC:3.5.4.31 3.5.4.28] (db=kegg)
  Analysis Report:
    CMSVM_a           Unknown                       [No details]
    CWSVM_a           Unknown                       [No details]
    CytoSVM_a         Cytoplasmic                   [No details]
    ECSVM_a           Unknown                       [No details]
    ModHMM_a          Unknown                       [No internal helices found]
    Motif_a           Unknown                       [No motifs found]
    Profile_a         Unknown                       [No matches to profiles found]
    SCL-BLAST_a       Unknown                       [No matches against database]
    SCL-BLASTe_a      Unknown                       [No matches against database]
    Signal_a          Unknown                       [No signal peptide detected]
  Localization Scores:
    Cytoplasmic            7.50
    CytoplasmicMembrane    1.00
    Cellwall               0.87
    Extracellular          0.63
  Final Prediction:
    Cytoplasmic            7.50
-------------------------------------------------------------------------------
SeqID: bin10_NODE_1_length_628726_cov_15.798854_214 rank: D; Amidohydrolase family [PF01979.23]; Amidohydrolase family [PF07969.14] (db=pfam)
  Analysis Report:
    CMSVM_a           Unknown                       [No details]
    CWSVM_a           Unknown                       [No details]
    CytoSVM_a         Cytoplasmic                   [No details]
    ECSVM_a           Unknown                       [No details]
    ModHMM_a          Unknown                       [No internal helices found]
    Motif_a           Unknown                       [No motifs found]
    Profile_a         Unknown                       [No matches to profiles found]
    SCL-BLAST_a       Unknown                       [No matches against database]
    SCL-BLASTe_a      Unknown                       [No matches against database]
    Signal_a          Unknown                       [No signal peptide detected]
  Localization Scores:
    Cytoplasmic            7.50
    CytoplasmicMembrane    1.00
    Cellwall               0.87
    Extracellular          0.63
  Final Prediction:
    Cytoplasmic            7.50
-------------------------------------------------------------------------------
SeqID: bin10_NODE_1_length_628726_cov_15.798854_218 rank: D; Amidohydrolase family [PF01979.23]; Amidohydrolase family [PF07969.14] (db=pfam)
  Analysis Report:
    CMSVM_a           Unknown                       [No details]
    CWSVM_a           Unknown                       [No details]
    CytoSVM_a         Cytoplasmic                   [No details]
    ECSVM_a           Unknown                       [No details]
    ModHMM_a          Unknown                       [No internal helices found]
    Motif_a           Unknown                       [No motifs found]
    Profile_a         Unknown                       [No matches to profiles found]
    SCL-BLAST_a       Unknown                       [No matches against database]
    SCL-BLASTe_a      Unknown                       [No matches against database]
    Signal_a          Unknown                       [No signal peptide detected]
  Localization Scores:
    Cytoplasmic            7.50
    CytoplasmicMembrane    1.00
    Cellwall               0.87
    Extracellular          0.63
  Final Prediction:
    Cytoplasmic            7.50
-------------------------------------------------------------------------------
SeqID: bin10_NODE_1_length_628726_cov_15.798854_248 rank: C; dihydropyrimidinase [EC:3.5.2.2] (db=kegg)
  Analysis Report:
    CMSVM_a           Unknown                       [No details]
    CWSVM_a           Unknown                       [No details]
    CytoSVM_a         Cytoplasmic                   [No details]
    ECSVM_a           Unknown                       [No details]
    ModHMM_a          Unknown                       [No internal helices found]
    Motif_a           Unknown                       [No motifs found]
    Profile_a         Unknown                       [No matches to profiles found]
    SCL-BLAST_a       Unknown                       [No matches against database]
    SCL-BLASTe_a      Unknown                       [No matches against database]
    Signal_a          Unknown                       [No signal peptide detected]
  Localization Scores:
    Cytoplasmic            7.50
    CytoplasmicMembrane    1.00
    Cellwall               0.87
    Extracellular          0.63
  Final Prediction:
    Cytoplasmic            7.50
-------------------------------------------------------------------------------
SeqID: bin10_NODE_1_length_628726_cov_15.798854_266 rank: C; translation initiation factor 5B (db=kegg)
  Analysis Report:
    CMSVM_a           Unknown                       [No details]
    CWSVM_a           Unknown                       [No details]
    CytoSVM_a         Cytoplasmic                   [No details]
    ECSVM_a           Unknown                       [No details]
    ModHMM_a          Unknown                       [No internal helices found]
    Motif_a           Unknown                       [No motifs found]
    Profile_a         Unknown                       [No matches to profiles found]
    SCL-BLAST_a       Cytoplasmic                   [matched 39931190 <http://www.ncbi.nlm.nih.gov/entrez/query.fcgi?cmd=Retrieve&db=protein&list_uids=39931190&dopt=GenPept>: Translation initiation factor IF-2]
    SCL-BLASTe_a      Unknown                       [No matches against database]
    Signal_a          Unknown                       [No signal peptide detected]
  Localization Scores:
    Cytoplasmic            9.96
    CytoplasmicMembrane    0.00
    Cellwall               0.02
    Extracellular          0.01
  Final Prediction:
    Cytoplasmic            9.96
-------------------------------------------------------------------------------
SeqID: bin10_NODE_1_length_628726_cov_15.798854_280 rank: C; CAAX protease family protein (db=kegg)
  Analysis Report:
    CMSVM_a           CytoplasmicMembrane           [No details]
    CWSVM_a           Unknown                       [No details]
    CytoSVM_a         Unknown                       [No details]
    ECSVM_a           Unknown                       [No details]
    ModHMM_a          CytoplasmicMembrane           [4 internal helices found]
    Motif_a           Unknown                       [No motifs found]
    Profile_a         Unknown                       [No matches to profiles found]
    SCL-BLAST_a       Unknown                       [No matches against database]
    SCL-BLASTe_a      Unknown                       [No matches against database]
    Signal_a          Unknown                       [No signal peptide detected]
  Localization Scores:
    Cytoplasmic            0.00
    CytoplasmicMembrane    9.99
    Cellwall               0.00
    Extracellular          0.00
  Final Prediction:
    CytoplasmicMembrane    9.99
-------------------------------------------------------------------------------
SeqID: bin10_NODE_1_length_628726_cov_15.798854_323 rank: D; nan (db=pfam)
  Analysis Report:
    CMSVM_a           CytoplasmicMembrane           [No details]
    CWSVM_a           Unknown                       [No details]
    CytoSVM_a         Unknown                       [No details]
    ECSVM_a           Unknown                       [No details]
    ModHMM_a          CytoplasmicMembrane           [6 internal helices found]
    Motif_a           Unknown                       [No motifs found]
    Profile_a         Unknown                       [No matches to profiles found]
    SCL-BLAST_a       Unknown                       [No matches against database]
    SCL-BLASTe_a      Unknown                       [No matches against database]
    Signal_a          Unknown                       [No signal peptide detected]
  Localization Scores:
    Cytoplasmic            0.00
    CytoplasmicMembrane    9.99
    Cellwall               0.00
    Extracellular          0.00
  Final Prediction:
    CytoplasmicMembrane    9.99
-------------------------------------------------------------------------------
SeqID: bin10_NODE_1_length_628726_cov_15.798854_347 rank: C; proteasome alpha subunit [EC:3.4.25.1] (db=kegg)
  Analysis Report:
    CMSVM_a           Unknown                       [No details]
    CWSVM_a           Unknown                       [No details]
    CytoSVM_a         Cytoplasmic                   [No details]
    ECSVM_a           Unknown                       [No details]
    ModHMM_a          Unknown                       [No internal helices found]
    Motif_a           Unknown                       [No motifs found]
    Profile_a         Unknown                       [No matches to profiles found]
    SCL-BLAST_a       Cytoplasmic                   [matched 6093783 <http://www.ncbi.nlm.nih.gov/entrez/query.fcgi?cmd=Retrieve&db=protein&list_uids=6093783&dopt=GenPept>: Proteasome alpha subunit]
    SCL-BLASTe_a      Unknown                       [No matches against database]
    Signal_a          Unknown                       [No signal peptide detected]
  Localization Scores:
    Cytoplasmic            9.96
    CytoplasmicMembrane    0.00
    Cellwall               0.02
    Extracellular          0.01
  Final Prediction:
    Cytoplasmic            9.96
-------------------------------------------------------------------------------
SeqID: bin10_NODE_1_length_628726_cov_15.798854_383 rank: D; Peptidase family M20/M25/M40 [PF01546.31] (db=pfam)
  Analysis Report:
    CMSVM_a           Unknown                       [No details]
    CWSVM_a           Unknown                       [No details]
    CytoSVM_a         Cytoplasmic                   [No details]
    ECSVM_a           Unknown                       [No details]
    ModHMM_a          Unknown                       [No internal helices found]
    Motif_a           Unknown                       [No motifs found]
    Profile_a         Unknown                       [No matches to profiles found]
    SCL-BLAST_a       Unknown                       [No matches against database]
    SCL-BLASTe_a      Unknown                       [No matches against database]
    Signal_a          Unknown                       [No signal peptide detected]
  Localization Scores:
    Cytoplasmic            7.50
    CytoplasmicMembrane    1.00
    Cellwall               0.87
    Extracellular          0.63
  Final Prediction:
    Cytoplasmic            7.50
-------------------------------------------------------------------------------
SeqID: bin10_NODE_1_length_628726_cov_15.798854_394 rank: C; membrane-bound serine protease (ClpP class) (db=kegg)
  Analysis Report:
    CMSVM_a           CytoplasmicMembrane           [No details]
    CWSVM_a           Unknown                       [No details]
    CytoSVM_a         Unknown                       [No details]
    ECSVM_a           Unknown                       [No details]
    ModHMM_a          CytoplasmicMembrane           [6 internal helices found]
    Motif_a           Unknown                       [No motifs found]
    Profile_a         Unknown                       [No matches to profiles found]
    SCL-BLAST_a       Unknown                       [No matches against database]
    SCL-BLASTe_a      Unknown                       [No matches against database]
    Signal_a          Unknown                       [No signal peptide detected]
  Localization Scores:
    Cytoplasmic            0.00
    CytoplasmicMembrane    9.99
    Cellwall               0.00
    Extracellular          0.00
  Final Prediction:
    CytoplasmicMembrane    9.99
-------------------------------------------------------------------------------
SeqID: bin10_NODE_1_length_628726_cov_15.798854_395 rank: D; SPFH domain / Band 7 family [PF01145.28] (db=pfam)
  Analysis Report:
    CMSVM_a           CytoplasmicMembrane           [No details]
    CWSVM_a           Unknown                       [No details]
    CytoSVM_a         Unknown                       [No details]
    ECSVM_a           Unknown                       [No details]
    ModHMM_a          Unknown                       [1 internal helix found]
    Motif_a           Unknown                       [No motifs found]
    Profile_a         Unknown                       [No matches to profiles found]
    SCL-BLAST_a       Unknown                       [No matches against database]
    SCL-BLASTe_a      Unknown                       [No matches against database]
    Signal_a          Unknown                       [No signal peptide detected]
  Localization Scores:
    Cytoplasmic            0.12
    CytoplasmicMembrane    9.75
    Cellwall               0.12
    Extracellular          0.01
  Final Prediction:
    CytoplasmicMembrane    9.75
-------------------------------------------------------------------------------
SeqID: bin10_NODE_1_length_628726_cov_15.798854_414 rank: C; protease I [EC:3.5.1.124] (db=kegg)
  Analysis Report:
    CMSVM_a           Unknown                       [No details]
    CWSVM_a           Unknown                       [No details]
    CytoSVM_a         Cytoplasmic                   [No details]
    ECSVM_a           Unknown                       [No details]
    ModHMM_a          Unknown                       [No internal helices found]
    Motif_a           Unknown                       [No motifs found]
    Profile_a         Unknown                       [No matches to profiles found]
    SCL-BLAST_a       Cytoplasmic                   [matched 3024389 <http://www.ncbi.nlm.nih.gov/entrez/query.fcgi?cmd=Retrieve&db=protein&list_uids=3024389&dopt=GenPept>: Intracellular protease 1]
    SCL-BLASTe_a      Unknown                       [No matches against database]
    Signal_a          Unknown                       [No signal peptide detected]
  Localization Scores:
    Cytoplasmic            9.96
    CytoplasmicMembrane    0.00
    Cellwall               0.02
    Extracellular          0.01
  Final Prediction:
    Cytoplasmic            9.96
-------------------------------------------------------------------------------
SeqID: bin10_NODE_1_length_628726_cov_15.798854_471 rank: D; CBS domain [PF00571.31] (db=pfam)
  Analysis Report:
    CMSVM_a           Unknown                       [No details]
    CWSVM_a           Unknown                       [No details]
    CytoSVM_a         Cytoplasmic                   [No details]
    ECSVM_a           Unknown                       [No details]
    ModHMM_a          Unknown                       [No internal helices found]
    Motif_a           Unknown                       [No motifs found]
    Profile_a         Unknown                       [No matches to profiles found]
    SCL-BLAST_a       Unknown                       [No matches against database]
    SCL-BLASTe_a      Unknown                       [No matches against database]
    Signal_a          Unknown                       [No signal peptide detected]
  Localization Scores:
    Cytoplasmic            7.50
    CytoplasmicMembrane    1.00
    Cellwall               0.87
    Extracellular          0.63
  Final Prediction:
    Cytoplasmic            7.50
-------------------------------------------------------------------------------
SeqID: bin10_NODE_1_length_628726_cov_15.798854_504 rank: D; Rhomboid family [PF01694.25] (db=pfam)
  Analysis Report:
    CMSVM_a           CytoplasmicMembrane           [No details]
    CWSVM_a           Unknown                       [No details]
    CytoSVM_a         Unknown                       [No details]
    ECSVM_a           Unknown                       [No details]
    ModHMM_a          CytoplasmicMembrane           [7 internal helices found]
    Motif_a           Unknown                       [No motifs found]
    Profile_a         Unknown                       [No matches to profiles found]
    SCL-BLAST_a       Unknown                       [No matches against database]
    SCL-BLASTe_a      Unknown                       [No matches against database]
    Signal_a          Unknown                       [No signal peptide detected]
  Localization Scores:
    Cytoplasmic            0.00
    CytoplasmicMembrane    9.99
    Cellwall               0.00
    Extracellular          0.00
  Final Prediction:
    CytoplasmicMembrane    9.99
-------------------------------------------------------------------------------
SeqID: bin10_NODE_1_length_628726_cov_15.798854_509 rank: D; Proteasome subunit [PF00227.29] (db=pfam)
  Analysis Report:
    CMSVM_a           Unknown                       [No details]
    CWSVM_a           Unknown                       [No details]
    CytoSVM_a         Cytoplasmic                   [No details]
    ECSVM_a           Unknown                       [No details]
    ModHMM_a          Unknown                       [No internal helices found]
    Motif_a           Unknown                       [No motifs found]
    Profile_a         Unknown                       [No matches to profiles found]
    SCL-BLAST_a       Cytoplasmic                   [matched 17380265 <http://www.ncbi.nlm.nih.gov/entrez/query.fcgi?cmd=Retrieve&db=protein&list_uids=17380265&dopt=GenPept>: Proteasome subunit beta precursor]
    SCL-BLASTe_a      Unknown                       [No matches against database]
    Signal_a          Unknown                       [No signal peptide detected]
  Localization Scores:
    Cytoplasmic            9.96
    CytoplasmicMembrane    0.00
    Cellwall               0.02
    Extracellular          0.01
  Final Prediction:
    Cytoplasmic            9.96
-------------------------------------------------------------------------------
SeqID: bin10_NODE_1_length_628726_cov_15.798854_539 rank: D; JAB1/Mov34/MPN/PAD-1 ubiquitin protease [PF01398.24] (db=pfam)
  Analysis Report:
    CMSVM_a           Unknown                       [No details]
    CWSVM_a           Unknown                       [No details]
    CytoSVM_a         Cytoplasmic                   [No details]
    ECSVM_a           Unknown                       [No details]
    ModHMM_a          Unknown                       [No internal helices found]
    Motif_a           Unknown                       [No motifs found]
    Profile_a         Unknown                       [No matches to profiles found]
    SCL-BLAST_a       Unknown                       [No matches against database]
    SCL-BLASTe_a      Unknown                       [No matches against database]
    Signal_a          Unknown                       [No signal peptide detected]
  Localization Scores:
    Cytoplasmic            7.50
    CytoplasmicMembrane    1.00
    Cellwall               0.87
    Extracellular          0.63
  Final Prediction:
    Cytoplasmic            7.50
-------------------------------------------------------------------------------
SeqID: bin10_NODE_1_length_628726_cov_15.798854_547 rank: D; Peptidase family M1 domain [PF01433.23]; Peptidase M1 N-terminal domain [PF17900.4] (db=pfam)
  Analysis Report:
    CMSVM_a           Unknown                       [No details]
    CWSVM_a           Unknown                       [No details]
    CytoSVM_a         Cytoplasmic                   [No details]
    ECSVM_a           Unknown                       [No details]
    ModHMM_a          Unknown                       [No internal helices found]
    Motif_a           Unknown                       [No motifs found]
    Profile_a         Unknown                       [No matches to profiles found]
    SCL-BLAST_a       Cytoplasmic                   [matched 11387166 <http://www.ncbi.nlm.nih.gov/entrez/query.fcgi?cmd=Retrieve&db=protein&list_uids=11387166&dopt=GenPept>: Tricorn protease-interacting factor F3]
    SCL-BLASTe_a      Unknown                       [No matches against database]
    Signal_a          Unknown                       [No signal peptide detected]
  Localization Scores:
    Cytoplasmic            9.96
    CytoplasmicMembrane    0.00
    Cellwall               0.02
    Extracellular          0.01
  Final Prediction:
    Cytoplasmic            9.96
-------------------------------------------------------------------------------
SeqID: bin10_NODE_1_length_628726_cov_15.798854_572 rank: C; glutamine---fructose-6-phosphate transaminase (isomerizing) [EC:2.6.1.16] (db=kegg)
  Analysis Report:
    CMSVM_a           Unknown                       [No details]
    CWSVM_a           Unknown                       [No details]
    CytoSVM_a         Cytoplasmic                   [No details]
    ECSVM_a           Unknown                       [No details]
    ModHMM_a          Unknown                       [1 internal helix found]
    Motif_a           Unknown                       [No motifs found]
    Profile_a         Unknown                       [No matches to profiles found]
    SCL-BLAST_a       Cytoplasmic                   [matched 62297827 <http://www.ncbi.nlm.nih.gov/entrez/query.fcgi?cmd=Retrieve&db=protein&list_uids=62297827&dopt=GenPept>: Glucosamine--fructose-6-phosphate aminotransferase [isomerizing]]
    SCL-BLASTe_a      Unknown                       [No matches against database]
    Signal_a          Unknown                       [No signal peptide detected]
  Localization Scores:
    Cytoplasmic            9.96
    CytoplasmicMembrane    0.00
    Cellwall               0.02
    Extracellular          0.01
  Final Prediction:
    Cytoplasmic            9.96
-------------------------------------------------------------------------------
SeqID: bin10_NODE_1_length_628726_cov_15.798854_588 rank: D; Prokaryotic homologs of the JAB domain [PF14464.9] (db=pfam)
  Analysis Report:
    CMSVM_a           Unknown                       [No details]
    CWSVM_a           Unknown                       [No details]
    CytoSVM_a         Unknown                       [No details]
    ECSVM_a           Unknown                       [No details]
    ModHMM_a          Unknown                       [No internal helices found]
    Motif_a           Unknown                       [No motifs found]
    Profile_a         Unknown                       [No matches to profiles found]
    SCL-BLAST_a       Unknown                       [No matches against database]
    SCL-BLASTe_a      Unknown                       [No matches against database]
    Signal_a          Unknown                       [No signal peptide detected]
  Localization Scores:
    Cytoplasmic            2.50
    CytoplasmicMembrane    2.50
    Cellwall               2.50
    Extracellular          2.50
  Final Prediction:
    Unknown
-------------------------------------------------------------------------------
SeqID: bin10_NODE_1_length_628726_cov_15.798854_597 rank: D; Matrixin [PF00413.27] (db=pfam)
  Analysis Report:
    CMSVM_a           CytoplasmicMembrane           [No details]
    CWSVM_a           Unknown                       [No details]
    CytoSVM_a         Unknown                       [No details]
    ECSVM_a           Unknown                       [No details]
    ModHMM_a          Unknown                       [1 internal helix found]
    Motif_a           Unknown                       [No motifs found]
    Profile_a         Unknown                       [No matches to profiles found]
    SCL-BLAST_a       Unknown                       [No matches against database]
    SCL-BLASTe_a      Unknown                       [No matches against database]
    Signal_a          Unknown                       [No signal peptide detected]
  Localization Scores:
    Cytoplasmic            0.12
    CytoplasmicMembrane    9.75
    Cellwall               0.12
    Extracellular          0.01
  Final Prediction:
    CytoplasmicMembrane    9.75
-------------------------------------------------------------------------------
SeqID: bin10_NODE_1_length_628726_cov_15.798854_610 rank: D; ATPase family associated with various cellular activities (AAA) [PF00004.32]; AAA domain (Cdc48 subfamily) [PF07724.17]; MIT (microtubule interacting and transport) domain [PF04212.21]; Holliday junction DNA helicase RuvB P-loop domain [PF05496.15]; AAA domain (dynein-related subfamily) [PF07728.17]; AAA domain [PF13401.9]; Vps4 C terminal oligomerisation domain [PF09336.13]; P-loop containing dynein motor region [PF12775.10]; AAA+ lid domain [PF17862.4] (db=pfam)
  Analysis Report:
    CMSVM_a           Unknown                       [No details]
    CWSVM_a           Unknown                       [No details]
    CytoSVM_a         Cytoplasmic                   [No details]
    ECSVM_a           Unknown                       [No details]
    ModHMM_a          Unknown                       [No internal helices found]
    Motif_a           Unknown                       [No motifs found]
    Profile_a         Unknown                       [No matches to profiles found]
    SCL-BLAST_a       Cytoplasmic                   [matched 2492524 <http://www.ncbi.nlm.nih.gov/entrez/query.fcgi?cmd=Retrieve&db=protein&list_uids=2492524&dopt=GenPept>: Proteasome-activating nucleotidase]
    SCL-BLASTe_a      Unknown                       [No matches against database]
    Signal_a          Unknown                       [No signal peptide detected]
  Localization Scores:
    Cytoplasmic            9.96
    CytoplasmicMembrane    0.00
    Cellwall               0.02
    Extracellular          0.01
  Final Prediction:
    Cytoplasmic            9.96
-------------------------------------------------------------------------------
SeqID: bin10_NODE_1_length_628726_cov_15.798854_663 rank: D; nan (db=pfam)
  Analysis Report:
    CMSVM_a           Unknown                       [No details]
    CWSVM_a           Unknown                       [No details]
    CytoSVM_a         Cytoplasmic                   [No details]
    ECSVM_a           Unknown                       [No details]
    ModHMM_a          Unknown                       [No internal helices found]
    Motif_a           Unknown                       [No motifs found]
    Profile_a         Unknown                       [No matches to profiles found]
    SCL-BLAST_a       Unknown                       [No matches against database]
    SCL-BLASTe_a      Unknown                       [No matches against database]
    Signal_a          Unknown                       [No signal peptide detected]
  Localization Scores:
    Cytoplasmic            7.50
    CytoplasmicMembrane    1.00
    Cellwall               0.87
    Extracellular          0.63
  Final Prediction:
    Cytoplasmic            7.50
-------------------------------------------------------------------------------
SeqID: bin10_NODE_1_length_628726_cov_15.798854_664 rank: D; Amidohydrolase family [PF01979.23]; Amidohydrolase family [PF07969.14] (db=pfam)
  Analysis Report:
    CMSVM_a           Unknown                       [No details]
    CWSVM_a           Unknown                       [No details]
    CytoSVM_a         Cytoplasmic                   [No details]
    ECSVM_a           Unknown                       [No details]
    ModHMM_a          Unknown                       [No internal helices found]
    Motif_a           Unknown                       [No motifs found]
    Profile_a         Unknown                       [No matches to profiles found]
    SCL-BLAST_a       Unknown                       [No matches against database]
    SCL-BLASTe_a      Unknown                       [No matches against database]
    Signal_a          Unknown                       [No signal peptide detected]
  Localization Scores:
    Cytoplasmic            7.50
    CytoplasmicMembrane    1.00
    Cellwall               0.87
    Extracellular          0.63
  Final Prediction:
    Cytoplasmic            7.50
-------------------------------------------------------------------------------
SeqID: bin10_NODE_29_length_114212_cov_16.134306_8 rank: C; [amino group carrier protein]-lysine/ornithine hydrolase [EC:3.5.1.130 3.5.1.132] (db=kegg)
  Analysis Report:
    CMSVM_a           Unknown                       [No details]
    CWSVM_a           Unknown                       [No details]
    CytoSVM_a         Cytoplasmic                   [No details]
    ECSVM_a           Unknown                       [No details]
    ModHMM_a          Unknown                       [No internal helices found]
    Motif_a           Unknown                       [No motifs found]
    Profile_a         Unknown                       [No matches to profiles found]
    SCL-BLAST_a       Unknown                       [No matches against database]
    SCL-BLASTe_a      Unknown                       [No matches against database]
    Signal_a          Unknown                       [No signal peptide detected]
  Localization Scores:
    Cytoplasmic            7.50
    CytoplasmicMembrane    1.00
    Cellwall               0.87
    Extracellular          0.63
  Final Prediction:
    Cytoplasmic            7.50
-------------------------------------------------------------------------------
SeqID: bin10_NODE_29_length_114212_cov_16.134306_82 rank: D; nan (db=pfam)
  Analysis Report:
    CMSVM_a           CytoplasmicMembrane           [No details]
    CWSVM_a           Unknown                       [No details]
    CytoSVM_a         Unknown                       [No details]
    ECSVM_a           Unknown                       [No details]
    ModHMM_a          CytoplasmicMembrane           [6 internal helices found]
    Motif_a           Unknown                       [No motifs found]
    Profile_a         Unknown                       [No matches to profiles found]
    SCL-BLAST_a       Unknown                       [No matches against database]
    SCL-BLASTe_a      Unknown                       [No matches against database]
    Signal_a          Unknown                       [No signal peptide detected]
  Localization Scores:
    Cytoplasmic            0.00
    CytoplasmicMembrane    9.99
    Cellwall               0.00
    Extracellular          0.00
  Final Prediction:
    CytoplasmicMembrane    9.99
-------------------------------------------------------------------------------
SeqID: bin10_NODE_29_length_114212_cov_16.134306_95 rank: D; Serine aminopeptidase, S33 [PF12146.11]; alpha/beta hydrolase fold [PF00561.23]; Alpha/beta hydrolase family [PF12697.10]; Alpha/beta hydrolase of unknown function (DUF1057) [PF06342.15]; Ndr family [PF03096.17]; Alpha/beta hydrolase domain containing 18 [PF09752.12]; Thioesterase domain [PF00975.23]; Prolyl oligopeptidase family [PF00326.24]; Chlorophyllase enzyme [PF12740.10]; PGAP1-like protein [PF07819.16]; Uncharacterised protein family (UPF0227) [PF05728.15] (db=pfam)
  Analysis Report:
    CMSVM_a           Unknown                       [No details]
    CWSVM_a           Unknown                       [No details]
    CytoSVM_a         Cytoplasmic                   [No details]
    ECSVM_a           Unknown                       [No details]
    ModHMM_a          Unknown                       [No internal helices found]
    Motif_a           Unknown                       [No motifs found]
    Profile_a         Unknown                       [No matches to profiles found]
    SCL-BLAST_a       Cytoplasmic                   [matched 16077295 <http://www.ncbi.nlm.nih.gov/entrez/query.fcgi?cmd=Retrieve&db=protein&list_uids=16077295&dopt=GenPept>: similar to carboxylesterase ]
    SCL-BLASTe_a      Unknown                       [No matches against database]
    Signal_a          Unknown                       [No signal peptide detected]
  Localization Scores:
    Cytoplasmic            9.96
    CytoplasmicMembrane    0.00
    Cellwall               0.02
    Extracellular          0.01
  Final Prediction:
    Cytoplasmic            9.96
-------------------------------------------------------------------------------
SeqID: bin10_NODE_389_length_22502_cov_16.898863_4 rank: D; nan (db=pfam)
  Analysis Report:
    CMSVM_a           CytoplasmicMembrane           [No details]
    CWSVM_a           Unknown                       [No details]
    CytoSVM_a         Unknown                       [No details]
    ECSVM_a           Unknown                       [No details]
    ModHMM_a          CytoplasmicMembrane           [6 internal helices found]
    Motif_a           Unknown                       [No motifs found]
    Profile_a         Unknown                       [No matches to profiles found]
    SCL-BLAST_a       Unknown                       [No matches against database]
    SCL-BLASTe_a      Unknown                       [No matches against database]
    Signal_a          Unknown                       [No signal peptide detected]
  Localization Scores:
    Cytoplasmic            0.00
    CytoplasmicMembrane    9.99
    Cellwall               0.00
    Extracellular          0.00
  Final Prediction:
    CytoplasmicMembrane    9.99
-------------------------------------------------------------------------------
SeqID: bin10_NODE_389_length_22502_cov_16.898863_21 rank: C; signal peptidase I [EC:3.4.21.89] (db=kegg)
  Analysis Report:
    CMSVM_a           CytoplasmicMembrane           [No details]
    CWSVM_a           Unknown                       [No details]
    CytoSVM_a         Cytoplasmic                   [No details]
    ECSVM_a           Unknown                       [No details]
    ModHMM_a          Unknown                       [2 internal helices found]
    Motif_a           Unknown                       [No motifs found]
    Profile_a         Unknown                       [No matches to profiles found]
    SCL-BLAST_a       Unknown                       [No matches against database]
    SCL-BLASTe_a      Unknown                       [No matches against database]
    Signal_a          Unknown                       [No signal peptide detected]
  Localization Scores:
    Cytoplasmic            0.84
    CytoplasmicMembrane    9.06
    Cellwall               0.10
    Extracellular          0.01
  Final Prediction:
    CytoplasmicMembrane    9.06
-------------------------------------------------------------------------------
SeqID: bin10_NODE_58_length_77292_cov_18.657489_21 rank: C; CTP synthase [EC:6.3.4.2] (db=kegg)
  Analysis Report:
    CMSVM_a           Unknown                       [No details]
    CWSVM_a           Unknown                       [No details]
    CytoSVM_a         Cytoplasmic                   [No details]
    ECSVM_a           Unknown                       [No details]
    ModHMM_a          Unknown                       [No internal helices found]
    Motif_a           Unknown                       [No motifs found]
    Profile_a         Unknown                       [No matches to profiles found]
    SCL-BLAST_a       Unknown                       [No matches against database]
    SCL-BLASTe_a      Unknown                       [No matches against database]
    Signal_a          Unknown                       [No signal peptide detected]
  Localization Scores:
    Cytoplasmic            7.50
    CytoplasmicMembrane    1.00
    Cellwall               0.87
    Extracellular          0.63
  Final Prediction:
    Cytoplasmic            7.50
-------------------------------------------------------------------------------
SeqID: bin10_NODE_58_length_77292_cov_18.657489_41 rank: C; enoyl-CoA hydratase / 3-hydroxyacyl-CoA dehydrogenase [EC:4.2.1.17 1.1.1.35] (db=kegg)
  Analysis Report:
    CMSVM_a           Unknown                       [No details]
    CWSVM_a           Unknown                       [No details]
    CytoSVM_a         Cytoplasmic                   [No details]
    ECSVM_a           Unknown                       [No details]
    ModHMM_a          Unknown                       [No internal helices found]
    Motif_a           Unknown                       [No motifs found]
    Profile_a         Unknown                       [No matches to profiles found]
    SCL-BLAST_a       Unknown                       [No matches against database]
    SCL-BLASTe_a      Unknown                       [No matches against database]
    Signal_a          Unknown                       [No signal peptide detected]
  Localization Scores:
    Cytoplasmic            7.50
    CytoplasmicMembrane    1.00
    Cellwall               0.87
    Extracellular          0.63
  Final Prediction:
    Cytoplasmic            7.50
-------------------------------------------------------------------------------
SeqID: bin10_NODE_58_length_77292_cov_18.657489_73 rank: D; Presenilin [PF01080.20]; Signal-peptide peptidase, presenilin aspartyl protease [PF06550.14] (db=pfam)
  Analysis Report:
    CMSVM_a           CytoplasmicMembrane           [No details]
    CWSVM_a           Unknown                       [No details]
    CytoSVM_a         Unknown                       [No details]
    ECSVM_a           Unknown                       [No details]
    ModHMM_a          CytoplasmicMembrane           [9 internal helices found]
    Motif_a           Unknown                       [No motifs found]
    Profile_a         Unknown                       [No matches to profiles found]
    SCL-BLAST_a       Unknown                       [No matches against database]
    SCL-BLASTe_a      Unknown                       [No matches against database]
    Signal_a          Unknown                       [No signal peptide detected]
  Localization Scores:
    Cytoplasmic            0.00
    CytoplasmicMembrane    9.99
    Cellwall               0.00
    Extracellular          0.00
  Final Prediction:
    CytoplasmicMembrane    9.99
-------------------------------------------------------------------------------
SeqID: bin10_NODE_58_length_77292_cov_18.657489_79 rank: C; enoyl-CoA hydratase [EC:4.2.1.17] (db=kegg)
  Analysis Report:
    CMSVM_a           Unknown                       [No details]
    CWSVM_a           Unknown                       [No details]
    CytoSVM_a         Cytoplasmic                   [No details]
    ECSVM_a           Unknown                       [No details]
    ModHMM_a          Unknown                       [No internal helices found]
    Motif_a           Unknown                       [No motifs found]
    Profile_a         Unknown                       [No matches to profiles found]
    SCL-BLAST_a       Unknown                       [No matches against database]
    SCL-BLASTe_a      Unknown                       [No matches against database]
    Signal_a          Unknown                       [No signal peptide detected]
  Localization Scores:
    Cytoplasmic            7.50
    CytoplasmicMembrane    1.00
    Cellwall               0.87
    Extracellular          0.63
  Final Prediction:
    Cytoplasmic            7.50
-------------------------------------------------------------------------------
|

------------------------------------------------------------------------
[ Submit Sequences <https://www.psort.org/psortb/index.html> |
Documentation <https://www.psort.org/documentation/index.html> |
Resources <https://www.psort.org/index.html> | Contact
<https://www.psort.org/contact.html> | Updates
<https://www.psort.org/updates.html> ]
