# Supplementary material for: Metabolic versatility of Caldarchaeales from geothermal features of Hawai’i and Chile as revealed by five metagenome-assembled genomes
Source: Front Microbiol. 2023 Sep 20;14:1216591. doi: 10.3389/fmicb.2023.1216591 (PMC10547907; doi:10.3389/fmicb.2023.1216591)
Supplement: Supplementary file 17 [file Data_Sheet_4.zip › psort/PSORTb_Results_1054_108_bin3.txt]

PSORT-B <https://www.psort.org/psortb/index.html> 	Submit Sequences
<https://www.psort.org/psortb/index.html> | Documentation
<https://www.psort.org/documentation/index.html> | Resources
<https://www.psort.org/index.html> | Contact
<https://www.psort.org/contact.html> | Updates
<https://www.psort.org/updates.html>  
PSORT-B Menu


      PSORTb Results (Click here for an explanation of the output
      formats <https://www.psort.org/documentation/index.html#output>)

|SeqID: 1054_108_bin.3.fna_assembly_NODE_1257_length_9363_cov_4.431617_9 rank: C; enamidase [EC:3.5.2.18] (db=kegg)
  Analysis Report:
    CMSVM_a           Unknown                       [No details]
    CWSVM_a           Unknown                       [No details]
    CytoSVM_a         Cytoplasmic                   [No details]
    ECSVM_a           Unknown                       [No details]
    ModHMM_a          Unknown                       [No internal helices found]
    Motif_a           Unknown                       [No motifs found]
    Profile_a         Unknown                       [No matches to profiles found]
    SCL-BLAST_a       Unknown                       [No matches against database]
    SCL-BLASTe_a      Unknown                       [No matches against database]
    Signal_a          Unknown                       [No signal peptide detected]
  Localization Scores:
    Cytoplasmic            7.50
    CytoplasmicMembrane    1.00
    Cellwall               0.87
    Extracellular          0.63
  Final Prediction:
    Cytoplasmic            7.50
-------------------------------------------------------------------------------
SeqID: 1054_108_bin.3.fna_assembly_NODE_3702_length_3128_cov_4.056047_1 rank: C; adenine deaminase [EC:3.5.4.2] (db=kegg)
  Analysis Report:
    CMSVM_a           Unknown                       [No details]
    CWSVM_a           Unknown                       [No details]
    CytoSVM_a         Cytoplasmic                   [No details]
    ECSVM_a           Unknown                       [No details]
    ModHMM_a          Unknown                       [No internal helices found]
    Motif_a           Unknown                       [No motifs found]
    Profile_a         Unknown                       [No matches to profiles found]
    SCL-BLAST_a       Unknown                       [No matches against database]
    SCL-BLASTe_a      Unknown                       [No matches against database]
    Signal_a          Unknown                       [No signal peptide detected]
  Localization Scores:
    Cytoplasmic            7.50
    CytoplasmicMembrane    1.00
    Cellwall               0.87
    Extracellular          0.63
  Final Prediction:
    Cytoplasmic            7.50
-------------------------------------------------------------------------------
SeqID: 1054_108_bin.3.fna_assembly_NODE_1867_length_6358_cov_4.368094_2 rank: C; tRNA-splicing ligase RtcB (3'-phosphate/5'-hydroxy nucleic acid ligase) [EC:6.5.1.8] (db=kegg)
  Analysis Report:
    CMSVM_a           Unknown                       [No details]
    CWSVM_a           Unknown                       [No details]
    CytoSVM_a         Cytoplasmic                   [No details]
    ECSVM_a           Unknown                       [No details]
    ModHMM_a          Unknown                       [No internal helices found]
    Motif_a           Unknown                       [No motifs found]
    Profile_a         Unknown                       [No matches to profiles found]
    SCL-BLAST_a       Unknown                       [No matches against database]
    SCL-BLASTe_a      Unknown                       [No matches against database]
    Signal_a          Unknown                       [No signal peptide detected]
  Localization Scores:
    Cytoplasmic            7.50
    CytoplasmicMembrane    1.00
    Cellwall               0.87
    Extracellular          0.63
  Final Prediction:
    Cytoplasmic            7.50
-------------------------------------------------------------------------------
SeqID: 1054_108_bin.3.fna_assembly_NODE_1717_length_6892_cov_4.666471_4 rank: D; RNA polymerase Rpb2, domain 6 [PF00562.31]; RNA polymerase beta subunit [PF04563.18]; RNA polymerase Rpb2, domain 7 [PF04560.23]; RNA polymerase Rpb2, domain 3 [PF04565.19]; RNA polymerase Rpb2, domain 2 [PF04561.17]; RNA polymerase Rpb2, domain 4 [PF04566.16]; RNA polymerase Rpb2, domain 5 [PF04567.20] (db=pfam)
  Analysis Report:
    CMSVM_a           Unknown                       [No details]
    CWSVM_a           Unknown                       [No details]
    CytoSVM_a         Cytoplasmic                   [No details]
    ECSVM_a           Unknown                       [No details]
    ModHMM_a          Unknown                       [No internal helices found]
    Motif_a           Unknown                       [No motifs found]
    Profile_a         Unknown                       [No matches to profiles found]
    SCL-BLAST_a       Cytoplasmic                   [matched 20139600 <http://www.ncbi.nlm.nih.gov/entrez/query.fcgi?cmd=Retrieve&db=protein&list_uids=20139600&dopt=GenPept>: DNA-directed RNA polymerase beta chain (Transcriptase beta chain) (RNA polymerase beta subunit)]
    SCL-BLASTe_a      Unknown                       [No matches against database]
    Signal_a          Unknown                       [No signal peptide detected]
  Localization Scores:
    Cytoplasmic            9.96
    CytoplasmicMembrane    0.00
    Cellwall               0.02
    Extracellular          0.01
  Final Prediction:
    Cytoplasmic            9.96
-------------------------------------------------------------------------------
SeqID: 1054_108_bin.3.fna_assembly_NODE_1442_length_8238_cov_4.517216_9 rank: D; Amidohydrolase family [PF01979.23]; Amidohydrolase family [PF07969.14] (db=pfam)
  Analysis Report:
    CMSVM_a           Unknown                       [No details]
    CWSVM_a           Unknown                       [No details]
    CytoSVM_a         Cytoplasmic                   [No details]
    ECSVM_a           Unknown                       [No details]
    ModHMM_a          Unknown                       [No internal helices found]
    Motif_a           Unknown                       [No motifs found]
    Profile_a         Unknown                       [No matches to profiles found]
    SCL-BLAST_a       Unknown                       [No matches against database]
    SCL-BLASTe_a      Unknown                       [No matches against database]
    Signal_a          Unknown                       [No signal peptide detected]
  Localization Scores:
    Cytoplasmic            7.50
    CytoplasmicMembrane    1.00
    Cellwall               0.87
    Extracellular          0.63
  Final Prediction:
    Cytoplasmic            7.50
-------------------------------------------------------------------------------
SeqID: 1054_108_bin.3.fna_assembly_NODE_4095_length_2843_cov_4.288142_2 rank: D; nan (db=pfam)
  Analysis Report:
    CMSVM_a           CytoplasmicMembrane           [No details]
    CWSVM_a           Unknown                       [No details]
    CytoSVM_a         Unknown                       [No details]
    ECSVM_a           Unknown                       [No details]
    ModHMM_a          CytoplasmicMembrane           [6 internal helices found]
    Motif_a           Unknown                       [No motifs found]
    Profile_a         Unknown                       [No matches to profiles found]
    SCL-BLAST_a       Unknown                       [No matches against database]
    SCL-BLASTe_a      Unknown                       [No matches against database]
    Signal_a          Unknown                       [No signal peptide detected]
  Localization Scores:
    Cytoplasmic            0.00
    CytoplasmicMembrane    9.99
    Cellwall               0.00
    Extracellular          0.00
  Final Prediction:
    CytoplasmicMembrane    9.99
-------------------------------------------------------------------------------
SeqID: 1054_108_bin.3.fna_assembly_NODE_1016_length_11514_cov_4.754044_1 rank: D; Trypsin-like peptidase domain [PF13365.9]; Peptidase family M50 [PF02163.25]; PDZ domain [PF13180.9]; PDZ domain [PF17820.4] (db=pfam)
  Analysis Report:
    CMSVM_a           Unknown                       [No details]
    CWSVM_a           Unknown                       [No details]
    CytoSVM_a         Unknown                       [No details]
    ECSVM_a           Unknown                       [No details]
    ModHMM_a          Unknown                       [No internal helices found]
    Motif_a           Unknown                       [No motifs found]
    Profile_a         Unknown                       [No matches to profiles found]
    SCL-BLAST_a       Unknown                       [No matches against database]
    SCL-BLASTe_a      Unknown                       [No matches against database]
    Signal_a          Unknown                       [No signal peptide detected]
  Localization Scores:
    Cytoplasmic            2.50
    CytoplasmicMembrane    2.50
    Cellwall               2.50
    Extracellular          2.50
  Final Prediction:
    Unknown
-------------------------------------------------------------------------------
SeqID: 1054_108_bin.3.fna_assembly_NODE_3826_length_3039_cov_4.803849_2 rank: D; ATPase family associated with various cellular activities (AAA) [PF00004.32]; AAA domain (Cdc48 subfamily) [PF07724.17]; MIT (microtubule interacting and transport) domain [PF04212.21]; Holliday junction DNA helicase RuvB P-loop domain [PF05496.15]; AAA domain (dynein-related subfamily) [PF07728.17]; AAA domain [PF13401.9]; Vps4 C terminal oligomerisation domain [PF09336.13]; P-loop containing dynein motor region [PF12775.10]; AAA+ lid domain [PF17862.4] (db=pfam)
  Analysis Report:
    CMSVM_a           Unknown                       [No details]
    CWSVM_a           Unknown                       [No details]
    CytoSVM_a         Cytoplasmic                   [No details]
    ECSVM_a           Unknown                       [No details]
    ModHMM_a          Unknown                       [No internal helices found]
    Motif_a           Unknown                       [No motifs found]
    Profile_a         Unknown                       [No matches to profiles found]
    SCL-BLAST_a       Cytoplasmic                   [matched 2492524 <http://www.ncbi.nlm.nih.gov/entrez/query.fcgi?cmd=Retrieve&db=protein&list_uids=2492524&dopt=GenPept>: Proteasome-activating nucleotidase]
    SCL-BLASTe_a      Unknown                       [No matches against database]
    Signal_a          Unknown                       [No signal peptide detected]
  Localization Scores:
    Cytoplasmic            9.96
    CytoplasmicMembrane    0.00
    Cellwall               0.02
    Extracellular          0.01
  Final Prediction:
    Cytoplasmic            9.96
-------------------------------------------------------------------------------
SeqID: 1054_108_bin.3.fna_assembly_NODE_1961_length_5989_cov_4.945196_4 rank: D; JAB1/Mov34/MPN/PAD-1 ubiquitin protease [PF01398.24] (db=pfam)
  Analysis Report:
    CMSVM_a           Unknown                       [No details]
    CWSVM_a           Unknown                       [No details]
    CytoSVM_a         Cytoplasmic                   [No details]
    ECSVM_a           Unknown                       [No details]
    ModHMM_a          Unknown                       [No internal helices found]
    Motif_a           Unknown                       [No motifs found]
    Profile_a         Unknown                       [No matches to profiles found]
    SCL-BLAST_a       Unknown                       [No matches against database]
    SCL-BLASTe_a      Unknown                       [No matches against database]
    Signal_a          Unknown                       [No signal peptide detected]
  Localization Scores:
    Cytoplasmic            7.50
    CytoplasmicMembrane    1.00
    Cellwall               0.87
    Extracellular          0.63
  Final Prediction:
    Cytoplasmic            7.50
-------------------------------------------------------------------------------
SeqID: 1054_108_bin.3.fna_assembly_NODE_2039_length_5732_cov_3.485942_2 rank: C; protease I [EC:3.5.1.124] (db=kegg)
  Analysis Report:
    CMSVM_a           Unknown                       [No details]
    CWSVM_a           Unknown                       [No details]
    CytoSVM_a         Cytoplasmic                   [No details]
    ECSVM_a           Unknown                       [No details]
    ModHMM_a          Unknown                       [No internal helices found]
    Motif_a           Unknown                       [No motifs found]
    Profile_a         Unknown                       [No matches to profiles found]
    SCL-BLAST_a       Cytoplasmic                   [matched 3024389 <http://www.ncbi.nlm.nih.gov/entrez/query.fcgi?cmd=Retrieve&db=protein&list_uids=3024389&dopt=GenPept>: Intracellular protease 1]
    SCL-BLASTe_a      Unknown                       [No matches against database]
    Signal_a          Unknown                       [No signal peptide detected]
  Localization Scores:
    Cytoplasmic            9.96
    CytoplasmicMembrane    0.00
    Cellwall               0.02
    Extracellular          0.01
  Final Prediction:
    Cytoplasmic            9.96
-------------------------------------------------------------------------------
SeqID: 1054_108_bin.3.fna_assembly_NODE_2048_length_5712_cov_4.471340_1 rank: C; transitional endoplasmic reticulum ATPase (db=kegg)
  Analysis Report:
    CMSVM_a           Unknown                       [No details]
    CWSVM_a           Unknown                       [No details]
    CytoSVM_a         Cytoplasmic                   [No details]
    ECSVM_a           Unknown                       [No details]
    ModHMM_a          Unknown                       [No internal helices found]
    Motif_a           Unknown                       [No motifs found]
    Profile_a         Unknown                       [No matches to profiles found]
    SCL-BLAST_a       Cytoplasmic                   [matched 2492524 <http://www.ncbi.nlm.nih.gov/entrez/query.fcgi?cmd=Retrieve&db=protein&list_uids=2492524&dopt=GenPept>: Proteasome-activating nucleotidase]
    SCL-BLASTe_a      Unknown                       [No matches against database]
    Signal_a          Unknown                       [No signal peptide detected]
  Localization Scores:
    Cytoplasmic            9.96
    CytoplasmicMembrane    0.00
    Cellwall               0.02
    Extracellular          0.01
  Final Prediction:
    Cytoplasmic            9.96
-------------------------------------------------------------------------------
SeqID: 1054_108_bin.3.fna_assembly_NODE_2316_length_5021_cov_4.506270_4 rank: C; archaemetzincin [EC:3.4.-.-] (db=kegg)
  Analysis Report:
    CMSVM_a           Unknown                       [No details]
    CWSVM_a           Unknown                       [No details]
    CytoSVM_a         Cytoplasmic                   [No details]
    ECSVM_a           Unknown                       [No details]
    ModHMM_a          Unknown                       [No internal helices found]
    Motif_a           Unknown                       [No motifs found]
    Profile_a         Unknown                       [No matches to profiles found]
    SCL-BLAST_a       Unknown                       [No matches against database]
    SCL-BLASTe_a      Unknown                       [No matches against database]
    Signal_a          Unknown                       [No signal peptide detected]
  Localization Scores:
    Cytoplasmic            7.50
    CytoplasmicMembrane    1.00
    Cellwall               0.87
    Extracellular          0.63
  Final Prediction:
    Cytoplasmic            7.50
-------------------------------------------------------------------------------
SeqID: 1054_108_bin.3.fna_assembly_NODE_2597_length_4453_cov_3.708867_3 rank: D; Prokaryotic homologs of the JAB domain [PF14464.9] (db=pfam)
  Analysis Report:
    CMSVM_a           Unknown                       [No details]
    CWSVM_a           Unknown                       [No details]
    CytoSVM_a         Unknown                       [No details]
    ECSVM_a           Unknown                       [No details]
    ModHMM_a          Unknown                       [No internal helices found]
    Motif_a           Unknown                       [No motifs found]
    Profile_a         Unknown                       [No matches to profiles found]
    SCL-BLAST_a       Unknown                       [No matches against database]
    SCL-BLASTe_a      Unknown                       [No matches against database]
    Signal_a          Unknown                       [No signal peptide detected]
  Localization Scores:
    Cytoplasmic            2.50
    CytoplasmicMembrane    2.50
    Cellwall               2.50
    Extracellular          2.50
  Final Prediction:
    Unknown
-------------------------------------------------------------------------------
SeqID: 1054_108_bin.3.fna_assembly_NODE_3190_length_3603_cov_3.896483_2 rank: C; heat shock protein HtpX [EC:3.4.24.-] (db=kegg)
  Analysis Report:
    CMSVM_a           CytoplasmicMembrane           [No details]
    CWSVM_a           Unknown                       [No details]
    CytoSVM_a         Unknown                       [No details]
    ECSVM_a           Unknown                       [No details]
    ModHMM_a          CytoplasmicMembrane           [4 internal helices found]
    Motif_a           Unknown                       [No motifs found]
    Profile_a         Unknown                       [No matches to profiles found]
    SCL-BLAST_a       CytoplasmicMembrane           [matched 123728 <http://www.ncbi.nlm.nih.gov/entrez/query.fcgi?cmd=Retrieve&db=protein&list_uids=123728&dopt=GenPept>: Probable protease htpX]
    SCL-BLASTe_a      Unknown                       [No matches against database]
    Signal_a          Unknown                       [No signal peptide detected]
  Localization Scores:
    Cytoplasmic            0.00
    CytoplasmicMembrane    10.00
    Cellwall               0.00
    Extracellular          0.00
  Final Prediction:
    CytoplasmicMembrane    10.00
-------------------------------------------------------------------------------
SeqID: 1054_108_bin.3.fna_assembly_NODE_1210_length_9676_cov_4.478383_5 rank: D; Peptidase family M20/M25/M40 [PF01546.31]; Peptidase dimerisation domain [PF07687.17] (db=pfam)
  Analysis Report:
    CMSVM_a           Unknown                       [No details]
    CWSVM_a           Unknown                       [No details]
    CytoSVM_a         Cytoplasmic                   [No details]
    ECSVM_a           Unknown                       [No details]
    ModHMM_a          Unknown                       [No internal helices found]
    Motif_a           Unknown                       [No motifs found]
    Profile_a         Unknown                       [No matches to profiles found]
    SCL-BLAST_a       Unknown                       [No matches against database]
    SCL-BLASTe_a      Unknown                       [No matches against database]
    Signal_a          Unknown                       [No signal peptide detected]
  Localization Scores:
    Cytoplasmic            7.50
    CytoplasmicMembrane    1.00
    Cellwall               0.87
    Extracellular          0.63
  Final Prediction:
    Cytoplasmic            7.50
-------------------------------------------------------------------------------
SeqID: 1054_108_bin.3.fna_assembly_NODE_2527_length_4582_cov_5.613762_4 rank: C; transitional endoplasmic reticulum ATPase (db=kegg)
  Analysis Report:
    CMSVM_a           Unknown                       [No details]
    CWSVM_a           Unknown                       [No details]
    CytoSVM_a         Unknown                       [No details]
    ECSVM_a           Unknown                       [No details]
    ModHMM_a          Unknown                       [No internal helices found]
    Motif_a           Unknown                       [No motifs found]
    Profile_a         Unknown                       [No matches to profiles found]
    SCL-BLAST_a       Cytoplasmic                   [matched 2492524 <http://www.ncbi.nlm.nih.gov/entrez/query.fcgi?cmd=Retrieve&db=protein&list_uids=2492524&dopt=GenPept>: Proteasome-activating nucleotidase]
    SCL-BLASTe_a      Unknown                       [No matches against database]
    Signal_a          Unknown                       [No signal peptide detected]
  Localization Scores:
    Cytoplasmic            9.65
    CytoplasmicMembrane    0.01
    Cellwall               0.17
    Extracellular          0.17
  Final Prediction:
    Cytoplasmic            9.65
-------------------------------------------------------------------------------
SeqID: 1054_108_bin.3.fna_assembly_NODE_990_length_11818_cov_4.617494_3 rank: C; CTP synthase [EC:6.3.4.2] (db=kegg)
  Analysis Report:
    CMSVM_a           Unknown                       [No details]
    CWSVM_a           Unknown                       [No details]
    CytoSVM_a         Cytoplasmic                   [No details]
    ECSVM_a           Unknown                       [No details]
    ModHMM_a          Unknown                       [No internal helices found]
    Motif_a           Unknown                       [No motifs found]
    Profile_a         Unknown                       [No matches to profiles found]
    SCL-BLAST_a       Unknown                       [No matches against database]
    SCL-BLASTe_a      Unknown                       [No matches against database]
    Signal_a          Unknown                       [No signal peptide detected]
  Localization Scores:
    Cytoplasmic            7.50
    CytoplasmicMembrane    1.00
    Cellwall               0.87
    Extracellular          0.63
  Final Prediction:
    Cytoplasmic            7.50
-------------------------------------------------------------------------------
SeqID: 1054_108_bin.3.fna_assembly_NODE_1130_length_10438_cov_4.634495_9 rank: D; GXGXG motif [PF01493.22]; Glutamine amidotransferases class-II [PF00310.24]; Glutamine amidotransferase domain [PF13522.9] (db=pfam)
  Analysis Report:
    CMSVM_a           Unknown                       [No details]
    CWSVM_a           Unknown                       [No details]
    CytoSVM_a         Cytoplasmic                   [No details]
    ECSVM_a           Unknown                       [No details]
    ModHMM_a          Unknown                       [No internal helices found]
    Motif_a           Unknown                       [No motifs found]
    Profile_a         Unknown                       [No matches to profiles found]
    SCL-BLAST_a       Unknown                       [No matches against database]
    SCL-BLASTe_a      Unknown                       [No matches against database]
    Signal_a          Unknown                       [No signal peptide detected]
  Localization Scores:
    Cytoplasmic            7.50
    CytoplasmicMembrane    1.00
    Cellwall               0.87
    Extracellular          0.63
  Final Prediction:
    Cytoplasmic            7.50
-------------------------------------------------------------------------------
SeqID: 1054_108_bin.3.fna_assembly_NODE_2903_length_3953_cov_4.426987_1 rank: D; nan (db=pfam)
  Analysis Report:
    CMSVM_a           Unknown                       [No details]
    CWSVM_a           Unknown                       [No details]
    CytoSVM_a         Cytoplasmic                   [No details]
    ECSVM_a           Unknown                       [No details]
    ModHMM_a          Unknown                       [1 internal helix found]
    Motif_a           Unknown                       [No motifs found]
    Profile_a         Unknown                       [No matches to profiles found]
    SCL-BLAST_a       Unknown                       [No matches against database]
    SCL-BLASTe_a      Unknown                       [No matches against database]
    Signal_a          Non-Cytoplasmic               [Signal peptide detected]
  Localization Scores:
    Cytoplasmic            0.00
    CytoplasmicMembrane    4.00
    Cellwall               3.48
    Extracellular          2.52
  Final Prediction:
    Unknown
-------------------------------------------------------------------------------
SeqID: 1054_108_bin.3.fna_assembly_NODE_1927_length_6108_cov_4.946443_9 rank: D; Metallopeptidase family M24 [PF00557.27] (db=pfam)
  Analysis Report:
    CMSVM_a           Unknown                       [No details]
    CWSVM_a           Unknown                       [No details]
    CytoSVM_a         Unknown                       [No details]
    ECSVM_a           Unknown                       [No details]
    ModHMM_a          Unknown                       [1 internal helix found]
    Motif_a           Unknown                       [No motifs found]
    Profile_a         Unknown                       [No matches to profiles found]
    SCL-BLAST_a       Cytoplasmic                   [matched 17380168 <http://www.ncbi.nlm.nih.gov/entrez/query.fcgi?cmd=Retrieve&db=protein&list_uids=17380168&dopt=GenPept>: Xaa-Pro dipeptidase]
    SCL-BLASTe_a      Unknown                       [No matches against database]
    Signal_a          Unknown                       [No signal peptide detected]
  Localization Scores:
    Cytoplasmic            9.65
    CytoplasmicMembrane    0.01
    Cellwall               0.17
    Extracellular          0.17
  Final Prediction:
    Cytoplasmic            9.65
-------------------------------------------------------------------------------
SeqID: 1054_108_bin.3.fna_assembly_NODE_1738_length_6837_cov_4.641420_3 rank: D; Metallopeptidase family M24 [PF00557.27] (db=pfam)
  Analysis Report:
    CMSVM_a           Unknown                       [No details]
    CWSVM_a           Unknown                       [No details]
    CytoSVM_a         Unknown                       [No details]
    ECSVM_a           Unknown                       [No details]
    ModHMM_a          Unknown                       [No internal helices found]
    Motif_a           Unknown                       [No motifs found]
    Profile_a         Unknown                       [No matches to profiles found]
    SCL-BLAST_a       Cytoplasmic                   [matched 17380168 <http://www.ncbi.nlm.nih.gov/entrez/query.fcgi?cmd=Retrieve&db=protein&list_uids=17380168&dopt=GenPept>: Xaa-Pro dipeptidase]
    SCL-BLASTe_a      Unknown                       [No matches against database]
    Signal_a          Unknown                       [No signal peptide detected]
  Localization Scores:
    Cytoplasmic            9.65
    CytoplasmicMembrane    0.01
    Cellwall               0.17
    Extracellular          0.17
  Final Prediction:
    Cytoplasmic            9.65
-------------------------------------------------------------------------------
SeqID: 1054_108_bin.3.fna_assembly_NODE_2853_length_4023_cov_4.267359_5 rank: D; Subtilase family [PF00082.25] (db=pfam)
  Analysis Report:
    CMSVM_a           Unknown                       [No details]
    CWSVM_a           Unknown                       [No details]
    CytoSVM_a         Cytoplasmic                   [No details]
    ECSVM_a           Unknown                       [No details]
    ModHMM_a          Unknown                       [1 internal helix found]
    Motif_a           Unknown                       [No motifs found]
    Profile_a         Unknown                       [No matches to profiles found]
    SCL-BLAST_a       Unknown                       [No matches against database]
    SCL-BLASTe_a      Unknown                       [No matches against database]
    Signal_a          Unknown                       [No signal peptide detected]
  Localization Scores:
    Cytoplasmic            7.50
    CytoplasmicMembrane    1.00
    Cellwall               0.87
    Extracellular          0.63
  Final Prediction:
    Cytoplasmic            7.50
-------------------------------------------------------------------------------
SeqID: 1054_108_bin.3.fna_assembly_NODE_3330_length_3468_cov_4.698909_2 rank: C; archaeal preflagellin peptidase FlaK [EC:3.4.23.52] (db=kegg)
  Analysis Report:
    CMSVM_a           CytoplasmicMembrane           [No details]
    CWSVM_a           Unknown                       [No details]
    CytoSVM_a         Unknown                       [No details]
    ECSVM_a           Unknown                       [No details]
    ModHMM_a          CytoplasmicMembrane           [5 internal helices found]
    Motif_a           Unknown                       [No motifs found]
    Profile_a         Unknown                       [No matches to profiles found]
    SCL-BLAST_a       Unknown                       [No matches against database]
    SCL-BLASTe_a      Unknown                       [No matches against database]
    Signal_a          Unknown                       [No signal peptide detected]
  Localization Scores:
    Cytoplasmic            0.00
    CytoplasmicMembrane    9.99
    Cellwall               0.00
    Extracellular          0.00
  Final Prediction:
    CytoplasmicMembrane    9.99
-------------------------------------------------------------------------------
SeqID: 1054_108_bin.3.fna_assembly_NODE_1442_length_8238_cov_4.517216_7 rank: C; 5-methylthioadenosine/S-adenosylhomocysteine deaminase [EC:3.5.4.31 3.5.4.28] (db=kegg)
  Analysis Report:
    CMSVM_a           Unknown                       [No details]
    CWSVM_a           Unknown                       [No details]
    CytoSVM_a         Cytoplasmic                   [No details]
    ECSVM_a           Unknown                       [No details]
    ModHMM_a          Unknown                       [No internal helices found]
    Motif_a           Unknown                       [No motifs found]
    Profile_a         Unknown                       [No matches to profiles found]
    SCL-BLAST_a       Unknown                       [No matches against database]
    SCL-BLASTe_a      Unknown                       [No matches against database]
    Signal_a          Unknown                       [No signal peptide detected]
  Localization Scores:
    Cytoplasmic            7.50
    CytoplasmicMembrane    1.00
    Cellwall               0.87
    Extracellular          0.63
  Final Prediction:
    Cytoplasmic            7.50
-------------------------------------------------------------------------------
SeqID: 1054_108_bin.3.fna_assembly_NODE_2019_length_5817_cov_3.993380_6 rank: D; Amidohydrolase family [PF01979.23] (db=pfam)
  Analysis Report:
    CMSVM_a           Unknown                       [No details]
    CWSVM_a           Unknown                       [No details]
    CytoSVM_a         Cytoplasmic                   [No details]
    ECSVM_a           Unknown                       [No details]
    ModHMM_a          Unknown                       [No internal helices found]
    Motif_a           Unknown                       [No motifs found]
    Profile_a         Unknown                       [No matches to profiles found]
    SCL-BLAST_a       Unknown                       [No matches against database]
    SCL-BLASTe_a      Unknown                       [No matches against database]
    Signal_a          Unknown                       [No signal peptide detected]
  Localization Scores:
    Cytoplasmic            7.50
    CytoplasmicMembrane    1.00
    Cellwall               0.87
    Extracellular          0.63
  Final Prediction:
    Cytoplasmic            7.50
-------------------------------------------------------------------------------
SeqID: 1054_108_bin.3.fna_assembly_NODE_2475_length_4688_cov_4.801561_2 rank: D; Peptidase family M20/M25/M40 [PF01546.31] (db=pfam)
  Analysis Report:
    CMSVM_a           Unknown                       [No details]
    CWSVM_a           Unknown                       [No details]
    CytoSVM_a         Cytoplasmic                   [No details]
    ECSVM_a           Unknown                       [No details]
    ModHMM_a          Unknown                       [No internal helices found]
    Motif_a           Unknown                       [No motifs found]
    Profile_a         Unknown                       [No matches to profiles found]
    SCL-BLAST_a       Unknown                       [No matches against database]
    SCL-BLASTe_a      Unknown                       [No matches against database]
    Signal_a          Unknown                       [No signal peptide detected]
  Localization Scores:
    Cytoplasmic            7.50
    CytoplasmicMembrane    1.00
    Cellwall               0.87
    Extracellular          0.63
  Final Prediction:
    Cytoplasmic            7.50
-------------------------------------------------------------------------------
SeqID: 1054_108_bin.3.fna_assembly_NODE_895_length_12908_cov_5.430987_14 rank: D; Subtilase family [PF00082.25] (db=pfam)
  Analysis Report:
    CMSVM_a           Unknown                       [No details]
    CWSVM_a           Unknown                       [No details]
    CytoSVM_a         Unknown                       [No details]
    ECSVM_a           Unknown                       [No details]
    ModHMM_a          Unknown                       [No internal helices found]
    Motif_a           Unknown                       [No motifs found]
    Profile_a         Unknown                       [No matches to profiles found]
    SCL-BLAST_a       Extracellular                 [matched 57015412 <http://www.ncbi.nlm.nih.gov/entrez/query.fcgi?cmd=Retrieve&db=protein&list_uids=57015412&dopt=GenPept>: M-protease precursor]
    SCL-BLASTe_a      Unknown                       [No matches against database]
    Signal_a          Unknown                       [No signal peptide detected]
  Localization Scores:
    Cytoplasmic            0.18
    CytoplasmicMembrane    0.09
    Cellwall               0.18
    Extracellular          9.55
  Final Prediction:
    Extracellular          9.55
-------------------------------------------------------------------------------
SeqID: 1054_108_bin.3.fna_assembly_NODE_2647_length_4349_cov_5.216526_4 rank: C; TldD protein (db=kegg)
  Analysis Report:
    CMSVM_a           Unknown                       [No details]
    CWSVM_a           Unknown                       [No details]
    CytoSVM_a         Cytoplasmic                   [No details]
    ECSVM_a           Unknown                       [No details]
    ModHMM_a          Unknown                       [No internal helices found]
    Motif_a           Unknown                       [No motifs found]
    Profile_a         Unknown                       [No matches to profiles found]
    SCL-BLAST_a       Unknown                       [No matches against database]
    SCL-BLASTe_a      Unknown                       [No matches against database]
    Signal_a          Unknown                       [No signal peptide detected]
  Localization Scores:
    Cytoplasmic            7.50
    CytoplasmicMembrane    1.00
    Cellwall               0.87
    Extracellular          0.63
  Final Prediction:
    Cytoplasmic            7.50
-------------------------------------------------------------------------------
SeqID: 1054_108_bin.3.fna_assembly_NODE_1210_length_9676_cov_4.478383_1 rank: D; Peptidase dimerisation domain [PF07687.17]; Peptidase family M20/M25/M40 [PF01546.31] (db=pfam)
  Analysis Report:
    CMSVM_a           Unknown                       [No details]
    CWSVM_a           Unknown                       [No details]
    CytoSVM_a         Cytoplasmic                   [No details]
    ECSVM_a           Unknown                       [No details]
    ModHMM_a          Unknown                       [No internal helices found]
    Motif_a           Unknown                       [No motifs found]
    Profile_a         Unknown                       [No matches to profiles found]
    SCL-BLAST_a       Unknown                       [No matches against database]
    SCL-BLASTe_a      Unknown                       [No matches against database]
    Signal_a          Unknown                       [No signal peptide detected]
  Localization Scores:
    Cytoplasmic            7.50
    CytoplasmicMembrane    1.00
    Cellwall               0.87
    Extracellular          0.63
  Final Prediction:
    Cytoplasmic            7.50
-------------------------------------------------------------------------------
SeqID: 1054_108_bin.3.fna_assembly_NODE_4304_length_2713_cov_4.058422_2 rank: D; Glutamine amidotransferase class-I [PF00117.31]; CobB/CobQ-like glutamine amidotransferase domain [PF07685.17]; Peptidase C26 [PF07722.16] (db=pfam)
  Analysis Report:
    CMSVM_a           Unknown                       [No details]
    CWSVM_a           Unknown                       [No details]
    CytoSVM_a         Unknown                       [No details]
    ECSVM_a           Unknown                       [No details]
    ModHMM_a          Unknown                       [No internal helices found]
    Motif_a           Unknown                       [No motifs found]
    Profile_a         Unknown                       [No matches to profiles found]
    SCL-BLAST_a       Cytoplasmic                   [matched 45593460 <http://www.ncbi.nlm.nih.gov/entrez/query.fcgi?cmd=Retrieve&db=protein&list_uids=45593460&dopt=GenPept>: Imidazole glycerol phosphate synthase subunit hisH]
    SCL-BLASTe_a      Unknown                       [No matches against database]
    Signal_a          Unknown                       [No signal peptide detected]
  Localization Scores:
    Cytoplasmic            9.65
    CytoplasmicMembrane    0.01
    Cellwall               0.17
    Extracellular          0.17
  Final Prediction:
    Cytoplasmic            9.65
-------------------------------------------------------------------------------
SeqID: 1054_108_bin.3.fna_assembly_NODE_2950_length_3900_cov_4.433168_3 rank: D; Serine aminopeptidase, S33 [PF12146.11]; alpha/beta hydrolase fold [PF00561.23]; Alpha/beta hydrolase family [PF12697.10]; Alpha/beta hydrolase of unknown function (DUF1057) [PF06342.15]; Ndr family [PF03096.17]; Alpha/beta hydrolase domain containing 18 [PF09752.12]; Thioesterase domain [PF00975.23]; Prolyl oligopeptidase family [PF00326.24]; Chlorophyllase enzyme [PF12740.10]; PGAP1-like protein [PF07819.16]; Uncharacterised protein family (UPF0227) [PF05728.15] (db=pfam)
  Analysis Report:
    CMSVM_a           Unknown                       [No details]
    CWSVM_a           Unknown                       [No details]
    CytoSVM_a         Cytoplasmic                   [No details]
    ECSVM_a           Unknown                       [No details]
    ModHMM_a          Unknown                       [No internal helices found]
    Motif_a           Unknown                       [No motifs found]
    Profile_a         Unknown                       [No matches to profiles found]
    SCL-BLAST_a       Cytoplasmic                   [matched 16077295 <http://www.ncbi.nlm.nih.gov/entrez/query.fcgi?cmd=Retrieve&db=protein&list_uids=16077295&dopt=GenPept>: similar to carboxylesterase ]
    SCL-BLASTe_a      Unknown                       [No matches against database]
    Signal_a          Unknown                       [No signal peptide detected]
  Localization Scores:
    Cytoplasmic            9.96
    CytoplasmicMembrane    0.00
    Cellwall               0.02
    Extracellular          0.01
  Final Prediction:
    Cytoplasmic            9.96
-------------------------------------------------------------------------------
SeqID: 1054_108_bin.3.fna_assembly_NODE_3569_length_3247_cov_3.532492_4 rank: D; Peptidase family M20/M25/M40 [PF01546.31] (db=pfam)
  Analysis Report:
    CMSVM_a           Unknown                       [No details]
    CWSVM_a           Unknown                       [No details]
    CytoSVM_a         Unknown                       [No details]
    ECSVM_a           Unknown                       [No details]
    ModHMM_a          Unknown                       [No internal helices found]
    Motif_a           Unknown                       [No motifs found]
    Profile_a         Unknown                       [No matches to profiles found]
    SCL-BLAST_a       Unknown                       [No matches against database]
    SCL-BLASTe_a      Unknown                       [No matches against database]
    Signal_a          Unknown                       [No signal peptide detected]
  Localization Scores:
    Cytoplasmic            2.50
    CytoplasmicMembrane    2.50
    Cellwall               2.50
    Extracellular          2.50
  Final Prediction:
    Unknown
-------------------------------------------------------------------------------
SeqID: 1054_108_bin.3.fna_assembly_NODE_4378_length_2674_cov_4.596457_6 rank: D; Glutamine amidotransferase class-I [PF00117.31] (db=pfam)
  Analysis Report:
    CMSVM_a           Unknown                       [No details]
    CWSVM_a           Unknown                       [No details]
    CytoSVM_a         Cytoplasmic                   [No details]
    ECSVM_a           Unknown                       [No details]
    ModHMM_a          Unknown                       [No internal helices found]
    Motif_a           Unknown                       [No motifs found]
    Profile_a         Unknown                       [No matches to profiles found]
    SCL-BLAST_a       Unknown                       [No matches against database]
    SCL-BLASTe_a      Unknown                       [No matches against database]
    Signal_a          Unknown                       [No signal peptide detected]
  Localization Scores:
    Cytoplasmic            7.50
    CytoplasmicMembrane    1.00
    Cellwall               0.87
    Extracellular          0.63
  Final Prediction:
    Cytoplasmic            7.50
-------------------------------------------------------------------------------
SeqID: 1054_108_bin.3.fna_assembly_NODE_3702_length_3128_cov_4.056047_3 rank: D; Amidohydrolase family [PF01979.23] (db=pfam)
  Analysis Report:
    CMSVM_a           Unknown                       [No details]
    CWSVM_a           Unknown                       [No details]
    CytoSVM_a         Cytoplasmic                   [No details]
    ECSVM_a           Unknown                       [No details]
    ModHMM_a          Unknown                       [No internal helices found]
    Motif_a           Unknown                       [No motifs found]
    Profile_a         Unknown                       [No matches to profiles found]
    SCL-BLAST_a       Unknown                       [No matches against database]
    SCL-BLASTe_a      Unknown                       [No matches against database]
    Signal_a          Unknown                       [No signal peptide detected]
  Localization Scores:
    Cytoplasmic            7.50
    CytoplasmicMembrane    1.00
    Cellwall               0.87
    Extracellular          0.63
  Final Prediction:
    Cytoplasmic            7.50
-------------------------------------------------------------------------------
SeqID: 1054_108_bin.3.fna_assembly_NODE_2149_length_5455_cov_5.310710_6 rank: D; gag-polyprotein putative aspartyl protease [PF13975.9] (db=pfam)
  Analysis Report:
    CMSVM_a           Unknown                       [No details]
    CWSVM_a           Unknown                       [No details]
    CytoSVM_a         Cytoplasmic                   [No details]
    ECSVM_a           Unknown                       [No details]
    ModHMM_a          Unknown                       [No internal helices found]
    Motif_a           Unknown                       [No motifs found]
    Profile_a         Unknown                       [No matches to profiles found]
    SCL-BLAST_a       Unknown                       [No matches against database]
    SCL-BLASTe_a      Unknown                       [No matches against database]
    Signal_a          Unknown                       [No signal peptide detected]
  Localization Scores:
    Cytoplasmic            7.50
    CytoplasmicMembrane    1.00
    Cellwall               0.87
    Extracellular          0.63
  Final Prediction:
    Cytoplasmic            7.50
-------------------------------------------------------------------------------
SeqID: 1054_108_bin.3.fna_assembly_NODE_981_length_11903_cov_5.313716_8 rank: D; Prokaryotic homologs of the JAB domain [PF14464.9]; JAB1/Mov34/MPN/PAD-1 ubiquitin protease [PF01398.24] (db=pfam)
  Analysis Report:
    CMSVM_a           Unknown                       [No details]
    CWSVM_a           Unknown                       [No details]
    CytoSVM_a         Cytoplasmic                   [No details]
    ECSVM_a           Unknown                       [No details]
    ModHMM_a          Unknown                       [No internal helices found]
    Motif_a           Unknown                       [No motifs found]
    Profile_a         Unknown                       [No matches to profiles found]
    SCL-BLAST_a       Unknown                       [No matches against database]
    SCL-BLASTe_a      Unknown                       [No matches against database]
    Signal_a          Unknown                       [No signal peptide detected]
  Localization Scores:
    Cytoplasmic            7.50
    CytoplasmicMembrane    1.00
    Cellwall               0.87
    Extracellular          0.63
  Final Prediction:
    Cytoplasmic            7.50
-------------------------------------------------------------------------------
SeqID: 1054_108_bin.3.fna_assembly_NODE_2364_length_4921_cov_4.930842_6 rank: C; enoyl-CoA hydratase [EC:4.2.1.17] (db=kegg)
  Analysis Report:
    CMSVM_a           Unknown                       [No details]
    CWSVM_a           Unknown                       [No details]
    CytoSVM_a         Cytoplasmic                   [No details]
    ECSVM_a           Unknown                       [No details]
    ModHMM_a          Unknown                       [No internal helices found]
    Motif_a           Unknown                       [No motifs found]
    Profile_a         Unknown                       [No matches to profiles found]
    SCL-BLAST_a       Unknown                       [No matches against database]
    SCL-BLASTe_a      Unknown                       [No matches against database]
    Signal_a          Unknown                       [No signal peptide detected]
  Localization Scores:
    Cytoplasmic            7.50
    CytoplasmicMembrane    1.00
    Cellwall               0.87
    Extracellular          0.63
  Final Prediction:
    Cytoplasmic            7.50
-------------------------------------------------------------------------------
SeqID: 1054_108_bin.3.fna_assembly_NODE_3810_length_3054_cov_3.358079_4 rank: D; Proteasome subunit [PF00227.29] (db=pfam)
  Analysis Report:
    CMSVM_a           Unknown                       [No details]
    CWSVM_a           Unknown                       [No details]
    CytoSVM_a         Cytoplasmic                   [No details]
    ECSVM_a           Unknown                       [No details]
    ModHMM_a          Unknown                       [No internal helices found]
    Motif_a           Unknown                       [No motifs found]
    Profile_a         Unknown                       [No matches to profiles found]
    SCL-BLAST_a       Cytoplasmic                   [matched 17380265 <http://www.ncbi.nlm.nih.gov/entrez/query.fcgi?cmd=Retrieve&db=protein&list_uids=17380265&dopt=GenPept>: Proteasome subunit beta precursor]
    SCL-BLASTe_a      Unknown                       [No matches against database]
    Signal_a          Unknown                       [No signal peptide detected]
  Localization Scores:
    Cytoplasmic            9.96
    CytoplasmicMembrane    0.00
    Cellwall               0.02
    Extracellular          0.01
  Final Prediction:
    Cytoplasmic            9.96
-------------------------------------------------------------------------------
|

------------------------------------------------------------------------
[ Submit Sequences <https://www.psort.org/psortb/index.html> |
Documentation <https://www.psort.org/documentation/index.html> |
Resources <https://www.psort.org/index.html> | Contact
<https://www.psort.org/contact.html> | Updates
<https://www.psort.org/updates.html> ]
